# Supplementary material for: Unraveling Targetable Systemic and Cell-Type-Specific Molecular Phenotypes of Alzheimer’s and Parkinson’s Brains With Digital Cytometry
Source: Front Neurosci. 2020 Dec 9;14:607215. doi: 10.3389/fnins.2020.607215 (PMC7756021; doi:10.3389/fnins.2020.607215)
Supplement: Supplementary file 4 [file Data_Sheet_4.ZIP]

Archive with 20 entries (19 files):
- Tables S1 to S9/
- __MACOSX/._Tables S1 to S9
- Tables S1 to S9/Table_S2.xlsx
- __MACOSX/Tables S1 to S9/._Table_S2.xlsx
- Tables S1 to S9/Table_S3.xlsx
- __MACOSX/Tables S1 to S9/._Table_S3.xlsx
- Tables S1 to S9/Table_S4.xlsx
- __MACOSX/Tables S1 to S9/._Table_S4.xlsx
- Tables S1 to S9/Table_S8.xlsx
- __MACOSX/Tables S1 to S9/._Table_S8.xlsx
- Tables S1 to S9/Table_S9.xlsx
- __MACOSX/Tables S1 to S9/._Table_S9.xlsx
- Tables S1 to S9/Table_S5.xlsx
- __MACOSX/Tables S1 to S9/._Table_S5.xlsx
- Tables S1 to S9/Table_S6.xlsx
- __MACOSX/Tables S1 to S9/._Table_S6.xlsx
- Tables S1 to S9/Table_S7.xlsx
- __MACOSX/Tables S1 to S9/._Table_S7.xlsx
- Tables S1 to S9/Table_S1.xlsx
- __MACOSX/Tables S1 to S9/._Table_S1.xlsx
