# Supplementary material for: Unraveling Targetable Systemic and Cell-Type-Specific Molecular Phenotypes of Alzheimer’s and Parkinson’s Brains With Digital Cytometry
Source: Front Neurosci. 2020 Dec 9;14:607215. doi: 10.3389/fnins.2020.607215 (PMC7756021; doi:10.3389/fnins.2020.607215)
Supplement: Supplementary file 4 [file Data_Sheet_4.ZIP › Tables S1 to S9/Table_S2.xlsx]

## Sheet: Table S2
Human brain cell types gene expression signature
Gene symbol	Neurons	Astrocytes	Microglia	Oligodendrocytes
A2M	1	1	1504.88	1
AASS	171.661	2976.86	1	877.431
ABCA1	318.202	1720.22	3659.66	102.078
ABCB4	1	1	198.757	1
ABCD2	122.773	211.448	1	1
ABHD3	25.7104	124.554	1	1
ABI1	567.472	706.882	3900.45	703.639
ABLIM1	536.692	835.103	1	1
ABRACL	29.2085	1	296.277	1
AC002059.10	1	1	101.182	1
AC005013.1	1	649.996	1	1
AC006978.6	22.6384	1	1189.87	1
AC007163.3	1	1	1	79.5896
AC007192.6	42.7024	1	1	64.9099
AC007327.5	1	1	422.736	1
AC007566.10	1	35.3515	1	1
AC009542.2	1	1	357.454	1
AC012494.1	1	1	1	91.1538
AC016716.2	18.8313	156.087	1	1
AC018647.3	1	53.5973	1	655.633
AC091492.2	1	1	136.027	1
AC092652.1	1	1	26.8114	1
AC093838.4	108.526	11.5715	78.0506	1
AC097500.2	1	72.8862	1	1
AC132192.1	1	1	55.4534	1
ACKR3	1	110.987	1	1
ACOT7	351.272	1	1	1
ACOX2	1	315.078	1	1
ACOX3	1	79.7402	1	1
ACSBG1	20.3801	605.518	16.8136	1
ACSL4	163.526	1	59.8796	1
ACTL6B	75.915	1	1	1
ADAM23	108.333	1	1	1
ADAM28	20.9622	27.8142	1415.29	1
ADAMTS1	91.3171	1	1	149.839
ADAMTS18	1	1	1	98.3123
ADAMTS6	82.1856	1	1	1
ADCK1	84.1333	1	1	1
ADCY5	49.3725	1	1	59.0278
ADCYAP1R1	412.297	586.54	1	1
ADHFE1	21.6233	268.166	1	1
ADIRF	1	48.2192	1	1
ADO	58.6835	1	1	342.07
ADORA2B	25.8632	186.498	1	1
ADORA3	1	1	720.717	158.929
ADRB2	1	168.207	1	1
ADSS	104.808	1	29.0835	321.298
AEN	248.334	1	87.977	1
AF127936.5	1	1	558.634	1
AF131215.3	91.4613	1	1	1
AFAP1L2	76.4249	1	1	1
AGA	1	1	1	231.658
AGAP1	99.9637	13.3647	1	223.155
AGAP5	38.6124	24.3761	35.8551	1
AGPAT1	101.684	1	1	97.8844
AGPAT4	132.709	1	1	167.837
AGT	34.4668	1875.51	1	1
AGTPBP1	175.289	75.0679	1	221.324
AGTRAP	1	45.3442	1	1
AHCY	88.9124	1	1	135.059
AHCYL2	79.515	352.604	1	1
AHNAK	1	263.557	1	1
AHNAK2	68.3452	1	1	1
AIF1	1	1	1229.35	1
AIF1L	1	1	1	237.347
AIFM3	1	89.1315	1	1
AIP	86.6994	1	1	1
AK4	144.864	737.571	1	1
AKAP12	245.185	447.378	1	1
AKAP17A	14.0537	26.8799	58.2126	1
AKAP8L	72.8148	158.374	1	1
AKR1C2	117.743	1	1	1
AKR1C3	53.3212	130.253	1	1
AL078585.1	1	1	1	45.8118
ALAS1	67.3762	54.3616	470.569	24.6625
ALDH1A1	1	221.692	1	1
ALDOC	1741.22	7442.53	1	15.0864
ALKBH1	23.0945	155.452	1	1
ALOX5	1	1	32.6979	1
ALOX5AP	1	1	1594.27	1
ALPK3	1	1	105.251	1
AMER2	1044.69	2638.56	1	6169.57
AMIGO1	102.649	1	1	1
AMOT	1	391.546	1	1
AMOTL2	13.4559	1	1	47.0626
AMPH	453.77	73.6918	1	1
ANGPTL2	1	1	1	148.669
ANKFN1	1	92.2714	1	1
ANKRA2	109.32	1	1	205.238
ANKRD18A	41.4617	1	1	112.364
ANKRD18CP	96.5259	1	1	1
ANKRD19P	78.1583	1	1	1
ANKRD20A8P	28.2826	115.368	1	1
ANKRD35	1	47.4352	1	1
ANKRD50	177.176	1	1	1
ANKRD55	107.128	1	1	1
ANKS6	164.661	1	1	1
ANLN	20.5376	1	1	1666.78
ANO4	239.286	1	1	147.808
ANO5	859.163	342.615	1	1
ANXA5	100.421	316.577	2352.36	366.155
AP000462.1	54.6972	226.119	1	1
AP000462.2	1	42.207	1	1
AP000936.1	1	1	1	66.0045
AP003039.3	1	1	1	50.9308
AP005530.2	1	1	263.136	1
APBB1	264.103	1	1	183.144
APBB1IP	1	1	543.263	1
APOC4.APOC2	1	1	373.807	1
APOD	231.617	1	1	1725.74
AQP4	94.3256	9118.69	4.93029	1
ARF3	355.949	69.6958	1	1
ARF5	159.401	1	1	1
ARHGAP18	122.646	1	66.9878	1
ARHGAP19	1	1	12.7224	1
ARHGAP20	114.153	1	1	1
ARHGAP25	1	1	1706.37	1
ARHGAP31	1	232.141	1	1
ARHGAP32	357.018	962.882	1	1
ARHGAP36	264.438	1	1	1
ARHGAP42	1	108.631	1	1
ARHGDIB	1	1	2041.15	1
ARHGEF3	275.594	1	1	1
ARHGEF37	1	1	1	23.1618
ARID5B	48.744	1	329.594	154.25
ARL4A	134.263	1	231.896	284.019
ARL5A	1	1	348.994	1
ARL6IP6	24.1923	317.301	1	1
ARMCX2	186.572	1	1	148.286
ARMCX3	276.628	173.788	1081.85	201.642
ARPP21	388.679	105.65	1	1
ASAP2	49.9092	265.95	1	1
ASB14	14.6618	126.469	1	1
ASH1L.AS1	1	46.8757	1	1
ASPH	187.403	1355.15	1	102.988
ASPHD2	118.901	1	1	1
ASS1	117.09	1	1	1
ASTN1	240.126	412.099	1	1
ASUN	17.3906	1	1	93.4045
ATF3	1	1	310.18	32.6202
ATG16L1	84.571	1	1	1
ATG4C	40.9457	106.345	1	389.195
ATP13A4	44.6142	1484.6	1	1
ATP1A2	197.385	7570.57	1	15.8749
ATP1B3	127.529	21.929	307.623	99.5999
ATP2B2	313.397	35.7112	1	1
ATP2B3	76.0629	1	1	1
ATP6V1B2	1252.74	232.779	4363.63	187.336
ATP8A2	256.213	1	1	1
ATP8B4	26.764	1	349.652	1
ATRNL1	223.435	1	1	1
ATXN1L	61.2313	1	16.0075	1
AXL	130.869	3125.67	3690.85	25.0457
B3GALNT1	350.825	94.3192	1	1
B3GALT2	101.61	1	1	1
B3GAT2	316.675	1	1	1
B3GNT5	88.67	88.9758	3843.39	1
B3GNTL1	17.5635	1	1276.87	1
B4GALT3	91.9322	1	1	1
B4GALT6	247.255	1	1	1
B9D1	129.474	1	1	1
BACE1	36.7106	1	1	288.782
BACH1	117.53	9.94142	863.506	130.946
BAMBI	1	1	1	44.7436
BATF3	1	1	1484.26	1
BAZ1A	37.5529	21.8408	455.433	104.097
BBOX1	1	239.169	1	1
BBS9	86.5205	1	1	64.4862
BCAN	148.798	743.029	1	1
BCAS1	29.4402	1	28.3097	929.678
BCHE	74.6846	1	1	149.867
BCL11B	119.797	1	1	1
BCL2A1	1	1	183.687	1
BCMO1	1	64.3767	1	1
BDH2	1	356.208	1	1
BEND4	111.255	1	1	1
BET1L	1	83.4458	1	1
BEX5	253.365	1	1	1
BHLHE40	54.8106	150.235	1	1
BICD1	251.143	258.876	1	1
BLNK	1	1	1810.68	1
BLVRA	110.674	1	1	1
BMI1	135.108	85.5024	4.59642	637.06
BMP2K	61.058	656.403	46.0207	1
BMPR1B	77.7182	3675.9	11.0946	14.3134
BRD1	28.7299	1	1	76.7975
BRD9	90.6062	1	1	1
BRINP2	33.2265	323.006	1	1
BRINP3	82.1455	220.497	1	1
BRK1	202.743	76.096	921.175	96.8305
BRMS1	1	92.0849	1	1
BSN	200.193	1	1	1
BTBD11	206.504	1	1	1
BTBD3	173.799	30.0419	1	326.863
BTG3	32.7289	1	248.569	45.8107
BTK	1	1	82.0962	1
BZW2	532.18	1	1	292.555
C10orf128	1	1	154.407	23.868
C10orf54	1	58.9086	92.2049	1
C10orf90	1	1	1	501.319
C11orf71	60.2933	1	1	209.08
C11orf87	142.3	1	1	1
C12orf39	1	37.3808	1	1
C12orf68	130.678	1	1	1
C18orf8	49.1149	41.3132	612.495	30.4928
C1GALT1C1	124.535	1	1	77.7605
C1QA	1	1	248.326	1
C1QB	1	1	1014.79	1
C1orf110	1	268.649	1	1
C1orf162	1	1	399.028	1
C1orf173	108.104	1	1	1
C1orf198	78.4354	501.317	2.6451	940.256
C1orf54	1	100.995	1	1
C20orf24	1	1	1	54.7611
C21orf91	1	28.9349	6.21236	295.731
C2orf72	1	92.1628	1	1
C2orf80	248.286	29.882	1	1
C3AR1	1	1	2786.7	1
C3orf58	354.232	187.284	2006.67	401.79
C4A	1	57.2353	1	1
C4B	1	89.5991	1	1
C4orf46	1	86.0742	1	1
C5orf30	70.1452	104.247	1	358.864
C5orf54	16.9423	1	1	234.839
C6orf211	93.7413	1	1	1
C6orf62	1932.31	2676	7649.57	1586.52
C8orf44.SGK3	1	46.0636	1	155.763
C8orf46	147.874	149.225	1	835.802
CA2	99.0324	413.732	1	1947.36
CA5BP1	17.6202	1	82.1848	1
CA8	34.3583	234.445	1	1
CABLES1	1	321.277	1	1
CACHD1	92.7628	271.723	1	1
CACNA1B	210.69	11.9428	1	1
CACNA1E	297.934	1	1	1
CACNB2	664.441	1053.52	1	1
CACNG3	181.561	1	1	1
CADM2	942.822	884.778	1	1336.96
CADPS	651.472	259.132	1	1
CALB2	540.654	1	1	1
CALD1	136.782	139.372	1	305.14
CALM3	282.939	1	1	45.3902
CAMK1G	103.988	1	1	1
CAMK4	404.429	44.6906	1	1
CAMKV	474.326	1	1	1
CAP1	330.626	81.1253	2206.89	242.977
CAP2	719.147	145.395	1	1
CAPG	1	90.1637	12.9259	1
CAPN3	1	67.9043	1	1131.59
CARNS1	1	1	1	252.44
CASKIN2	1	47.6572	1	1
CASP1	1	1	1448.76	1
CASP8AP2	161.617	45.0343	1	473.854
CAT	26.0841	1281.21	1	127.437
CBR1	1	217.671	1	94.3765
CBX3P3	56.7227	143.197	1	1
CCDC126	79.3271	1	1	79.0978
CCDC146	12.0079	1	98.8769	1
CCDC167	35.7377	1	1	32.7097
CCDC181	111.031	1	1	142.591
CCK	1359.63	21.7216	1	31.118
CCL2	1	1	2069.99	1
CCNE2	1	1	1	59.4146
CCR1	1	1	95.3906	1
CCR5	1	1	74.3246	1
CCRL2	1	1	99.3593	1
CCSER1	141.706	1	1	1
CD14	1	1	1135.72	1
CD200	393.277	1	1	147.205
CD2BP2	44.0656	1	1	153.45
CD300A	1	1	1817.35	1
CD300C	1	1	86.2439	1
CD302	29.3862	90.6889	295.232	1
CD4	1	1	1316.71	1
CD53	1	1	2909.75	1
CD69	1	1	345.836	1
CD74	1	1	5063.8	1
CD83	1	53.6887	5350.02	1
CD86	1	1	2651.59	1
CD9	38.0462	39.4528	13.3469	1671.22
CD99	1	27.8876	184.799	1
CDC25B	30.2646	1	1	69.062
CDC42BPA	1361.68	1529.99	1	1964.38
CDC42EP2	1	1	1	39.1841
CDC42EP4	1	185.818	1	1
CDCA7L	1	1	1	123.753
CDH10	214.368	882.828	1	1
CDH19	43.7981	1	1	677.02
CDH2	262.442	354.944	1	1
CDH20	1	121.306	1	1
CDH4	61.4641	199.926	1	1
CDH9	317.137	1	1	1
CDK14	274.018	1	1	1
CDK19	49.4263	1	1	402.987
CDK5	123.407	1	1	1
CDK6	42.7357	1	129.315	325.619
CDK7	93.5201	1	1	1
CDKN1A	27.1971	1	270.19	1
CDKN1C	44.4353	1	1	353.765
CDR2L	31.4398	1	1	78.5629
CDRT4	156.145	1	1	1
CDV3	190.217	58.1236	1647.64	960.999
CDYL2	89.2373	1	1	1
CEBPD	1	33.5333	98.9184	1
CEP85	1	72.6855	1	1
CERS2	42.3465	35.0811	1	196.61
CFL2	275.426	299.542	1	2564.35
CGGBP1	45.7133	1	1	70.4805
CH25H	1	1	2829.38	1
CHL1	822.715	791.702	1	1
CHN2	98.9826	18.4212	22.6226	1131.45
CHRDL1	31.1958	389.055	1	1
CHRM1	89.9644	1	1	1
CHRM3	299.001	1	1	1
CHST10	1	58.1	1	1
CHST15	182.309	1	317.33	1
CHSY1	54.2942	269.652	3257.17	1
CIT	712.006	25.2245	1	1
CKAP2	122.363	25.6283	130.527	1
CKMT1A	174.726	1	1	1
CKMT1B	488.027	1	1	1
CLCA4	1	1	1	306.14
CLCN4	232.75	1	1	332.777
CLDN10	98.1699	2082.3	1	1
CLDND1	206.965	93.2611	1457.95	7060.68
CLECL1	1	1	280.112	1
CLGN	84.567	1	1	1
CLIC1	1	1	296.238	1
CLIC4	43.8764	51.8865	2113.68	1005.19
CLOCK	363.006	211.276	3.39218	1033.69
CLU	2056.62	15727.1	11.1189	307.849
CLYBL	1	58.5286	1	1
CMTM5	1	1	1	44.584
CMTM6	110.866	100.349	1490.39	1
CMYA5	114.095	509.087	1	1
CNDP1	46.9902	61.5177	7.18965	2934.91
CNKSR2	390.72	92.6108	1	1
CNNM1	123.561	1	1	1
CNP	348.879	492.81	191.315	9588.21
CNPY3	30.1936	93.8234	112.06	1
CNR1	1369.92	14.6012	1	16.6104
CNTN2	43.9798	1	1	1128.19
CNTN3	164.725	1	1	1
CNTN4	363.73	1	1	1
CNTN5	138.966	1	1	1
CNTNAP4	356.409	1	1	299.193
COBL	144.048	1	1	127.077
COL11A1	392.353	334.047	1	1
COL12A1	113.336	1	1	1
COL4A5	1	74.8228	1	871.993
COL5A3	1	180.371	1	1
COL9A2	1	32.8599	1	58.077
COLCA2	1	43.4622	1	1
COLGALT1	185.392	72.0302	371.55	81.6393
COMMD3.BMI1	23.7376	1	1	37.4339
COMMD8	62.0631	1	1	102.783
CP	34.5984	1	1	97.8024
CPE	1022.47	5777.95	1	119.298
CPLX2	220.979	1	1	1
CPNE4	72.8099	1	1	1
CPNE6	146.424	194.737	1	1
CPNE8	397.625	568.801	1	1
CPOX	70.7599	1	1	130.158
CPSF3	33.223	231.5	1	1
CREB5	183.986	15.0927	46.0345	1684.56
CRELD1	93.3274	189.748	1	1
CREM	49.5385	87.1275	132.51	1
CRH	150.657	1	1	1
CRHBP	84.5378	1	1	1
CRMP1	373.106	90.5668	1	1
CRTC3	49.6399	1	1	97.5718
CRYAB	316.587	1656.15	1	4900.95
CRYBG3	1	99.6368	1	194.979
CRYM	322.307	1	1	1
CSGALNACT1	223.844	1044.45	135.94	1
CSRNP3	536.851	127.436	1	1
CSRP1	51.0766	957.241	1	885.326
CST3	53.1298	682.88	146.11	1
CTA.29F11.1	46.5088	1	247.343	1
CTB.114C7.4	1	1	395.402	1
CTB.118N6.3	1	1	1	205.104
CTD.2213F21.2	1	1	1	194.475
CTD.2266L18.1	1	156.447	1	1
CTD.2353F22.1	1	66.5887	1	1
CTD.2369P2.12	1	1	45.2457	1
CTD.2541J13.2	57.1219	1	1	189.09
CTNNA3	1	1	1	543.436
CTNNBIP1	1	119.995	1	1
CTSH	1	409.546	1243.14	1
CTSK	40.5575	160.751	1	1
CTTNBP2	239.782	1	495.539	448.871
CUEDC1	1	1	1	48.2403
CUTC	52.4339	1	1	303.945
CX3CR1	1	1	784.246	1
CXADR	16.158	1	1	25.6136
CXCL2	1	168.345	1	1
CXCR4	1	43.1531	244.703	1
CYBB	1	1	3506.99	1
CYP27A1	1	154.559	1	255.687
CYP2J2	1	234.277	1	126.384
CYP4X1	132.148	1	1	1
CYR61	1	53.8779	1	1
DAB1	148.761	1	1	1
DAPK1	344.322	380.656	1	1
DARC	88.1807	1	1	1
DBI	152.506	549.12	1707.48	324.478
DBNDD2	130.731	39.7965	377.291	3798.62
DCC	169.484	1	1	1
DCLK1	762.416	33.5348	1	1
DCLK2	73.3411	158.707	1	1
DCTD	38.3106	1	2220.37	1
DCX	416.749	1	1	1
DCXR	16.4169	129.346	1	1
DDAH1	427.095	3775.54	1	30.179
DDIT4	32.8891	230.683	1	1
DDIT4L	1	68.8195	1	1
DDR2	146.585	248.248	1	1
DDX21	181.021	110.031	934.04	70.1317
DDX3Y	80.7096	246.978	1233.48	384.063
DEPDC7	1	1	2.68703	83.5618
DEPTOR	1	1	1	154.082
DERA	1	384.632	1	88.1904
DGKB	318.716	79.261	1	1
DHCR24	94.0616	1	1	118.342
DHRS3	1	275.785	279.575	1
DHRS9	1	1	4079.36	1
DIO2	70.9003	1936.11	1	1
DIRAS2	209.113	1	1	1
DKK3	502.674	1021.63	1	1
DLG3	129.65	1	1	1
DLGAP1	253.61	9.94586	1	1
DLGAP2	221.211	1	1	1
DLL1	1	1	1	64.6125
DLX1	202.533	1	1	1
DLX2	83.5688	1	1	1
DLX5	110.53	1	1	1
DLX6	236.043	1	1	1
DNAJB12	70.4039	1	1	1
DNAJC12	130.449	1	1	59.517
DNAJC4	1	71.3774	1	1
DNAJC5	89.0369	1	1	1
DNM3	902.765	541.83	1	2956.69
DNM3.IT1	1	1	1	47.1789
DOCK1	1	272.76	1	274.224
DOCK4.AS1	1	65.2777	1	1
DPP7	19.8275	87.8079	1	1
DPYSL3	107.162	158.465	1	1
DRP2	74.6256	1	1	1
DSCAM	240.195	1	1	1
DTNB	44.8023	1	56.2695	1
DUSP1	412.808	296.866	2126.8	196.404
DUSP10	252.84	1	1	999.05
DUSP5	22.9117	1	23.2166	1
DUSP6	241.293	281.963	3042.36	1
DUSP7	39.0555	1	1	97.7249
EBAG9	113.701	85.3234	1	245.796
EBP	132.984	1	1	1
ECE2	67.9295	1	1	1
EDEM1	180.129	194.926	691.584	107.803
EDIL3	703.819	1	1.82677	4179.34
EDN1	1	1	854.689	1
EDNRB	133.722	1875.27	1	1
EEA1	130.44	29.4255	1	241.455
EEF1B2	234.895	29.2095	1397.35	131.717
EEPD1	35.8852	1	533.332	1
EFEMP1	1	837.79	1	1
EFHC2	1	84.8543	1	1
EFHD1	1	66.0885	1	136.807
EFNA1	1	291.434	1	61.803
EFNB3	78.6973	1	1	1
EFS	1	1	1	63.0271
EFTUD1	18.4591	1	1	49.8394
EGFR	226.443	536.893	1	1
EGR2	81.8151	1	698.957	189.868
EGR3	37.0264	1	432.93	1
EHD3	120.244	1	1	1
ELAVL4	467.382	1	45.373	1
ELF1	1	1	1250.59	129.839
ELL2	211.117	200.236	2334.26	458.291
ELOVL1	1	1	1	127.514
ELOVL2	60.1398	401.062	1	1
ELOVL4	199.752	1	1	1
ELP5	86.0588	1	1	1
ENC1	744.816	1	7.58896	1
ENHO	57.1671	187.938	1	1
ENO4	25.7476	1	687.538	1
ENOPH1	177.704	79.0794	1	527.892
ENPP2	52.7166	1	1	3333.63
ENTHD2	1	36.7197	1	1
ENTPD3	276.454	1	1	1
ENTPD6	66.3658	248.887	1	1
EP400	271.612	451.184	1	1
EPB41L2	119.604	196.981	1416.23	124.347
EPB41L3	388.496	35.8031	1	569.135
EPB41L4B	141.969	1	1	1
EPB41L5	53.8333	149.099	1	1
EPC2	1	1	147.22	1
EPDR1	123.79	1	1	1
EPHA5	182.406	1	1	1
EPHA7	88.6837	1	1	1
EPHB1	21.9371	145.978	1	1
ERC2	246.831	17.9391	1	1
ERMAP	1	59.8891	1	1
ERMN	36.6523	195.395	75.2898	6195.96
ERMP1	63.0201	1	1	94.1453
ETAA1	1	84.1463	1	1
ETNPPL	27.6562	3635.29	8.62537	1
ETS2	42.4116	1	591.762	1
EVI2A	57.8859	1	845.986	2819.76
EVI2B	1	1	410.755	1
EZR	54.8192	1772.81	686.253	1
F11.AS1	1	48.8097	1	1
F3	40.9638	3223.57	1	1
F8	1	98.5068	1	1
FA2H	1	1	1	43.3716
FABP3	228.405	1	1	190.198
FAM102A	25.4946	41.4019	1	141.345
FAM105A	31.5921	1	1643.28	1
FAM107A	187.045	2108.01	9.05249	1
FAM107B	16.8195	1	41.0536	1532.71
FAM118B	38.9835	168.334	1	1
FAM134B	133.728	1	1	443.037
FAM13A.AS1	114.43	22.7711	203.964	1
FAM13C	203.802	147.507	1	410.831
FAM149A	116.722	187.369	562.425	1
FAM149B1	80.8978	1	1	88.1028
FAM156A	145.678	100.449	76.7968	1
FAM167A	1	152.785	1	1
FAM175B	88.3195	1	1	1
FAM182A	24.014	319.298	1	1
FAM184B	53.4753	1	1	65.2097
FAM189A2	1	912.628	1	1
FAM19A2	157.679	10.9959	1	1
FAM206A	86.2058	1	1	1
FAM222A	1	1	1	48.9271
FAM3C	239.816	1	1	1
FAM46A	53.7596	79.3957	1484.53	1
FAM46C	1	1	1	244.839
FAM69C	1	1	1	54.5376
FAM81A	75.1971	1	1	1
FAM84A	204.651	1	1	1
FAM84B	1	1	1	272.65
FAM96A	67.5473	57.8896	1145.26	51.9281
FANCL	204.924	18.1274	1	243.414
FAR1	344.411	313.901	1	492.873
FAR2	111.926	1	1	1
FARS2	1	1	226.403	1
FAS	18.6395	580.295	1798.43	1
FASTKD3	55.5518	1	1	99.2843
FAT1	67.8112	473.907	1	1
FBXL16	107.553	1	1	1
FBXL7	1	108.743	1	1
FBXO30	13.8608	1	364.027	1
FBXO32	80.1206	1	1	261.736
FBXO34	124.189	1	1	1
FBXO41	115.466	1	1	1
FCER1G	1	1	827.596	1
FCGR1A	1	1	154.939	1
FCGR1B	1	1	294.026	1
FCGR2A	1	1	43.9611	1
FCGR3A	1	1	399.283	1
FCGRT	14.9259	12.7891	404.509	1
FEZ1	636.62	478.637	1	1600.23
FGF1	19.4778	130.477	1	213.618
FGF12	3839.57	9.87572	1	86.1721
FGF13	322.368	1	1	1
FGF14	1015.75	1	1	1
FGFR3	25.3001	532.023	1	1
FHL3	1	1	321.678	1
FHOD3	76.4271	1	1	1
FIBIN	1	223.543	1	1
FIG4	133.708	1	1	155.954
FKBP4	99.2265	1	1	1
FLOT1	163.902	1	42.0925	1
FMN1	33.0477	1	602.014	1
FNDC4	126.308	1	1	1
FNDC5	98.7156	1	1	1
FNDC9	76.5825	1	1	1
FNIP2	85.6668	1	1	1
FOLH1	1	1	1	883.53
FOXG1	362.674	389.337	1	1
FOXN2	191.385	230.884	1	781.471
FOXO1	141.676	336.652	1	1
FOXO3	117.376	82.0388	550.336	32.5293
FRAS1	122.366	1	1	1
FRMPD4	195.113	1	1	1
FSTL5	658.258	33.1931	1	1
FUT8	65.2195	90.3538	102.396	740.238
FXYD6	1880.07	24.3917	1	27.0517
FYB	1	1	207.842	1
FYCO1	1	186.484	1	1
GAB1	25.9202	250.093	64.744	477.389
GAB2	40.0731	1	1	54.0888
GABBR1	574.926	853.214	1	33.6763
GABBR2	1040.18	66.0393	11.7208	1
GABPA	35.8097	67.3842	1	160.503
GABRA1	1824.51	48.8965	1	99.1793
GABRA2	287.666	2071.16	1	1
GABRA3	185.339	1	1	1
GABRA5	109.705	1	1	1
GABRB1	257.735	452.893	1	1
GABRB2	1254.83	52.6575	1	1
GABRG1	175.627	647.255	1	1
GABRG2	957.797	41.6664	1	1
GAD1	2136.13	37.7758	1	18.7586
GAD2	242.4	1	1	1
GALNT13	81.8283	1	1	30.8339
GALNT18	94.8253	1	1	1
GALNT5	13.7485	1	1	78.1824
GALNT7	116.757	22.5273	1	285.331
GALNT8	128.989	1	1	1
GALNTL6	214.808	1	1	1
GANC	55.6268	17.0929	1	185.412
GAREM	146.619	383.446	1	1271.07
GARNL3	343.089	321.387	1	1
GATSL3	1	87.7339	1	1
GBP1	1	1	43.1612	1
GBP2	1	1	1098.8	1
GCA	95.9563	111.417	1	529.963
GCDH	1	51.5038	1	1
GCH1	1	1	205.684	1
GCN1L1	120.641	551.153	1	1
GDAP1L1	89.6856	1	1	1
GEM	1	43.3642	1	1
GEMIN8	39.1911	128.086	1	1
GFAP	14.8405	614.065	47.9818	15.9637
GFRA1	1	63.3616	1	1
GGTA1P	1	1	331.985	1
GJA1	57.8283	4714.52	1	1
GJB1	1	1	1	123.824
GJB6	1	178.423	1	1
GLB1	95.6345	385.231	1	1
GLCCI1	142.741	1	1	1
GLDN	118.995	1	6555.6	2676.33
GLI3	1	453.328	1	1
GLIPR1	128.897	1	925.029	46.8777
GLIPR1L1	1	89.5215	1	1
GLIS3	1	186.556	1	1
GLRA2	69.482	1	1	1
GLS2	114.263	1	1	1
GLTP	69.6207	47.2855	1	1177.02
GM2A	18.342	20.4583	712.886	19.0863
GNA13	62.6088	164.73	1468.6	47.4027
GNA14	1	232.075	1	1
GNAI1	319.865	11.3704	501.937	1231.71
GNG10	58.0237	1	1	196.443
GNG12	82.4192	257.569	1	1
GNG2	440.819	1	50.2239	1
GNG3	729.188	1	1	1
GNG5	1	68.3186	111.91	1
GOLGA6L5P	67.3787	164.12	1	1
GOLGA7	201.214	204.549	1	1317.1
GOLPH3	38.0538	1	1	182.005
GPAM	71.3942	885.6	1	1
GPC5	1	369.325	1	1
GPC5.AS1	1	208.124	1	1
GPCPD1	112.714	143.444	742.388	88.8936
GPD1	1	1	1	53.96
GPD1L	93.4898	1	1	1
GPR123	87.0361	1	1	1
GPR125	43.9104	465.126	1	1
GPR143	1	610.678	1	1
GPR158	161.888	1	1	1
GPR162	113.427	1	1	1
GPR171	117.132	193.617	1	1
GPR176	108.711	1	1	1
GPR183	1	1	4519.52	1
GPR19	24.9772	108.064	1	1
GPR34	1	1	3849.56	1
GPR37	1	43.8978	1	762.397
GPR98	69.6718	6280.03	1	17.0202
GPRASP1	907.59	136.776	1	1
GPRASP2	234.496	1	1	1
GPRC5B	175.665	1284	1	1338.16
GPRIN3	178.959	1	175.015	1
GPSM2	27.6437	72.2118	1	438.398
GPX1	100.925	1	825.525	1
GRAMD1C	53.1917	947.993	1	1
GRB14	88.5784	1	1	1
GRIA1	751.927	135.099	1	1
GRIA3	482.656	1	1	1
GRIK1	531.063	1	235.142	1
GRIN2B	724.009	49.1877	1	1
GRIN3A	292.979	1	1	1
GRIP1	196.038	1	1	1
GRM5	242.555	1	1	1
GRM5.AS1	159.862	1	1	1
GRN	24.5455	76.6618	599.381	1
GS1.18A18.1	152.19	1	1	1
GS1.39E22.2	1	43.229	1	1
GSAP	86.9262	1	710.034	1
GSK3B	97.923	23.1208	1250.98	1
GSTM5	1	94.4385	1	1
GUCY1A2	359.075	8.31138	1	1
GUSBP11	38.5636	1	67.1696	1
GYG1	58.3731	172.414	1	1
HCCS	19.6391	1	286.557	1
HCLS1	1	1	93.765	1
HCN3	78.2888	1	1	1
HCST	1	1	126.938	1
HELQ	77.8003	1	1	1
HENMT1	112.444	1	1	1
HEPH	1	173.14	1	1
HEPN1	117.33	3740.5	1	1503.61
HES1	13.4809	153.958	1	1
HEY1	1	157.502	1	1
HGF	1	116.267	1	1
HHAT	1	80.1093	1	1
HHIP	70.0889	27.7341	47.1478	1335.25
HHIP.AS1	1	1	1	80.3699
HIATL1	67.4929	44.9173	1	343.908
HIF1A	121.103	969.495	7412.62	198.435
HINT3	128.435	43.8224	1	576.773
HIPK2	221.149	96.2572	1	580.832
HIST1H1C	1	100.964	1	1
HIST1H2AC	1	103.006	1	313.365
HIST1H2BC	1	33.5521	1	1
HIST2H2AA3	14.3636	58.1228	244.055	1
HK2	1	1	94.7577	1
HLA.A	58.9172	223.815	99.1998	1
HLA.B	59.082	33.975	1274.38	1
HLA.DMA	1	1	889.736	1
HLA.DMB	1	1	640.436	1
HLA.DPA1	1	1	3495.81	1
HLA.DPB1	1	1	1241.25	1
HLA.DQA2	1	1	477.039	1
HLA.DQB1	1	1	263.748	1
HLA.DRA	1	1	11582.1	1
HLA.DRB1	1	1	1376.74	1
HLA.DRB5	1	1	573.349	1
HLA.DRB6	1	1	438.599	1
HLA.E	15.1618	73.2405	1802.37	89.8898
HMBS	122.011	1	1	1
HMGB1P21	1	1	239.444	1
HMGCLL1	95.9699	1	1	1
HN1	255.22	1	74.2396	1
HNRNPAB	54.299	1	655.939	13.9635
HPCAL4	201.363	1	1	1
HPGDS	1	1	141.398	1
HPR	1	226.89	1	1
HPRT1	431.838	1	149.331	1
HRK	449.332	1	1	1
HRSP12	43.722	325.451	1	1
HS3ST5	61.0562	1	1	67.7212
HS6ST1	48.8251	31.7812	1484.83	1
HS6ST3	242.848	1	1	1
HSD11B1	1	1	1	172.758
HSD17B6	1	232.352	1	1
HSF4	1	60.5624	1	1
HSPA12A	399.226	15.7522	1	1
HSPA6	324.164	1	41.6878	1
HSPB8	42.0139	234.244	1	1
HTATIP2	1	1	1	123.9
HTR2A	213.084	1	1	1
HTR2C	267.507	1	1	1
HTR5A	101.082	1	1	1
ICK	64.2943	80.7991	1	396.038
ID2	564.167	1280.18	2143.8	108.12
ID4	31.7194	740.291	1	1
IER3	1	1	535.847	1
IFI16	30.6163	34.4693	3061.41	448.394
IFITM3	1	398.684	1	1
IFNGR1	134.749	183.063	1412.86	170.497
IFNGR2	94.2846	1	664.13	1
IFT27	38.4515	93.0274	1	1
IFT43	59.0525	377.773	1	1
IGDCC4	452.846	567.753	1	1
IGF1	124.484	1	80.3142	1
IGFBP5	251.62	1	1	1
IGSF21	86.2273	1	1	1
IKZF1	1	1	499.022	1
IL10RA	1	1	108.039	1
IL17D	1	68.9738	1	1
IL1A	1	1	1450.4	1
IL1B	1	1	2314.2	1
IL1RAPL1	181.61	1	1	309.802
IL1RN	1	1	208.952	1
IL33	22.5987	461.871	1	1
IL6ST	244.187	570.832	2712.05	548.309
IL8	1	1	1549.38	1
INA	367.688	1	1	1
ING4	138.687	1	1	1
INPP1	105.034	179.238	1	501.622
INTS9	23.0236	1	708.966	1
INTU	39.2754	143.875	1	1
IPCEF1	102.934	1	670.81	1
IPO13	30.3199	1	1	400.146
IQCA1	111.192	490.397	1	1
IQCK	119.745	487.944	1	679.514
IRAK3	1	1	74.917	1
IRF8	1	1	144.297	1
ISOC1	82.3131	1	1	92.9193
ITFG2	231.572	1	1	1
ITGA6	1	369.54	109.885	10.5556
ITGA7	1	366.544	1	1
ITGAM	1	1	76.8842	1
ITGB4	1	130.835	1	1
ITGB8	398.591	764.699	10.3215	2471.31
ITM2A	60.313	1	1	1160.72
ITPR2	86.146	1426.23	4383.81	41.1367
ITPRIP	1	1	222.103	1
JAK1	281.614	342.083	418.654	22.9072
JAM3	106.015	21.5776	1	841.999
JAZF1	121.188	1	880.759	1
JMJD7	1	1	61.5157	1
JPH1	152.291	1	1	1
JPH3	82.4119	1	1	1
JPH4	143.216	1	1	1
JTB	84.0022	1	1	1
KAL1	19.2151	156.71	1	1
KAT2B	86.6543	333.41	1	1555.82
KATNA1	23.7298	1	1	52.6262
KB.1507C5.4	1	1	181.775	1
KBTBD11	106.656	50.126	1	256.191
KBTBD2	104.869	11.6294	1	1085.8
KBTBD4	93.9589	1	1	1
KBTBD8	35.1561	1	2697.86	1
KCNC1	110.369	1	1	1
KCND3	437.852	142.268	1	1
KCNH8	1	1	1	398.003
KCNIP1	110.221	1	1	1
KCNIP2	90.2729	1	1	1
KCNIP4	361.844	1	1	1
KCNJ16	1	120.044	1	1
KCNMB2	93.8543	1	1	1
KCNMB4	127.694	1	1	589.058
KCNN2	96.6438	1	1	1
KCNN3	49.6941	645.197	1	1
KCNQ3	330.313	52.3677	331.383	1
KCNQ5	256.118	1	1	1
KCNT2	173.554	1	1	1
KCTD12	95.047	1	1810.48	1
KCTD13	32.3954	46.6806	54.8002	1
KCTD16	398.008	1	1	1
KCTD4	82.0377	1	1	1
KCTD6	246.976	377.647	1	1
KCTD8	91.3534	1	1	1
KCTD9	156.918	44.4623	728.071	134.423
KDM6A	157.69	167.95	1	356.735
KDR	1	1	1	52.4306
KHDRBS2	192.559	1	1	1
KIAA0195	50.4134	247.888	1	1
KIAA0226L	1	133.36	66.7477	1
KIAA0247	87.7939	1	643.795	106.769
KIAA0319	152.136	352.065	1	1
KIAA0922	51.7839	1	1	174.434
KIAA1045	157.548	1	1	1
KIAA1199	45.801	1	345.497	1
KIAA1217	661.491	9.16035	1	1
KIAA1244	623.103	105.562	1	855.187
KIAA1324L	260.072	1	1	357.574
KIAA1467	1	53.6973	1	1
KIAA1524	56.8144	1	587.479	15.1744
KIAA1549L	305.177	44.3058	1	1
KIAA1598	432.715	25.3126	1128.91	1448.85
KIAA1958	1	276.563	1	1
KIAA2022	91.7622	1	1	1
KIF13B	46.3501	20.0669	1	711.032
KIF2A	217.564	119.003	1	387.318
KIF3C	217.352	8.40981	1	1
KIT	194.886	1	1	1
KLF13	71.7649	1	1	126.555
KLF3	81.5234	37.9727	565.212	151.652
KLF4	36.0231	371.103	1	363.557
KLF6	146.625	136.968	3553.86	56.3192
KLHL12	176.458	346.156	1	1
KLHL13	228.924	1	1	1
KLHL32	65.5536	137.393	1	449.995
KLHL4	1	1	1	165.126
KLK6	1	1	1	599.926
KLKB1	1	62.3848	1	1
KRCC1	45.6212	87.7673	1	288.488
KRT10	1	1	1	50.8322
KRT222	154.277	1	1	1
LACC1	46.1097	1	1	167.713
LACTB2	1	1	1	75.9473
LAMB1	152.042	1	1	1
LAMB2	1	133.934	1	1
LAMP2	213.532	803.847	269.8	4517.84
LAMTOR2	56.2038	37.1951	153.813	1
LANCL1	781.935	305.29	1	2681.97
LAPTM5	1	1	2179.38	1
LARGE.AS1	87.5535	1	1	1
LARP7	88.7417	129.535	168.473	1
LCA5	42.9188	161.615	1	1
LCAT	1	112.521	1	1
LCORL	81.034	1	1	180.015
LCP1	1	1	1586.18	1
LCP2	46.8545	1	1124.02	1
LDB2	168.265	1	1	1
LDLRAD3	1	61.5879	1	75.5693
LDOC1L	168.383	1	1	1
LFNG	1	109.292	1	1
LGALSL	238.005	18.5353	1	1
LGI1	728.187	1861.5	13.7013	1
LGI2	114.625	1	1	1
LGI3	18.9535	1	1	32.7846
LGI4	1	75.9171	1	1
LGR4	27.1222	287.258	1	1
LHPP	1	1	1	85.1792
LHX2	1	117.919	1	1
LHX6	81.5899	1	1	1
LIFR	145.158	1511.71	1	419.949
LIG1	1	1	29.4747	1
LILRB4	10.6131	17.159	1049.77	1
LIMA1	107.42	58.1246	1	234.807
LIMCH1	1784.93	846.9	1	3168.25
LIN7A	74.4292	1	1	1
LINC00152	28.1214	1	421.058	1
LINC00161	1	1	1	39.245
LINC00299	1	108.648	1	1
LINC00320	22.982	1	1	894.827
LINC00472	1	1	143.583	1
LINC00486	1	1	1	33.4937
LINC00499	13.82	375.787	1	1
LINC00599	389.453	1	1	1
LINC00639	1	1	1	72.2648
LINC00643	288.546	1	1	1
LINC00844	14.2401	21.6009	1	595.007
LINC00883	104.99	1	1	105.356
LINC00925	90.7923	1	1	1
LINC00966	209.597	1	1	1
LINC00982	1	201.298	1	1
LINC01105	168.703	1	1	252.083
LINC01106	81.1593	1	1	1
LINC01114	1	212.418	1	1
LINGO2	115.155	1	1	1
LIPA	61.8567	446.682	2818.37	1297.01
LIX1	54.9185	761.418	1	9.67028
LMAN2L	25.9303	1	1	45.1389
LMO3	507.395	1662.04	11.9929	1
LNP1	86.7584	1	1	1
LNX1	136.387	1	1	1
LONRF3	35.8136	21.372	264.726	1
LOXL3	1	252.943	1	1
LPAR1	1	34.9862	129.366	994.431
LPAR6	17.5283	1	438.88	1
LPCAT2	17.9333	1	1342.78	1
LPHN2	326.008	1	1	1
LPIN2	455.343	107.708	1772.24	1
LPL	1	1	690.742	1
LPPR1	190.93	1	1	303.531
LPPR4	452.149	1	1	1
LPPR5	109.357	1	1	1
LRFN5	185.022	1	1	1
LRIG1	71.1281	813.076	1	227.917
LRMP	61.3317	1	1716.2	1
LRP11	97.1599	1	1	1
LRP4	1	714.766	1	586.081
LRP6	186.699	148.265	1	540.469
LRRC16A	236.295	2634.22	1	1
LRRC39	106.844	1	1	1
LRRC4	108.09	1	1	1
LRRC8A	252.292	1047.55	1	1
LRRC8C	33.8253	1	184.132	1
LRRC8D	34.0199	1	1	168.979
LSAMP.AS1	31.8571	160.06	1	1
LSM3P2	1	1	105.906	1
LTBP1	1	422.929	1	1
LTN1	301.084	177.865	1	777.478
LUZP1	191.685	160.814	2302.93	1
LY86	1	1	58.8038	1
LYSMD3	24.9814	133.09	1	1
LYST	244.141	128.251	2108.06	185.883
LYVE1	1	1	100.702	1
LZTS3	87.9786	1	1	1
M6PR	269.47	128.653	563.704	122.762
MAFB	102.768	1	877.293	1
MAG	1	1	1	146.504
MAGI3	137.329	351.139	1	1
MAL	1	38.9294	1	174.731
MAL2	114.22	1	1	1
MAML2	39.9475	228.939	608.073	27.3986
MAML3	25.3773	1	67.6614	1
MAN1A1	49.3515	1	264.71	1
MANBAL	85.948	1	1	1
MAOA	73.7531	397.504	1	1
MAP2K3	1	1	570.59	1
MAP3K5	70.5227	328.948	609.254	1
MAP3K8	1	1	32.1023	1
MAP6D1	1	1	1	94.5749
MAP7	129.594	61.7429	1	426.997
MAP7D2	406.941	1	1	1
MAPKAPK3	1	167.533	1	1
2001-03-01	122.972	1	72.734	989.29
MARCKSL1	100.227	52.2799	1	362.823
MAST2	29.5597	1	1	143.984
MASTL	1	1	76.1227	1
MBNL2	169.672	292.729	1	947.553
MBNL3	1	176.002	1	1
MBP	491.316	136.409	242.458	7616.92
MCC	130.557	294.306	1	1
MCF2	143.564	1	1	1
MCL1	101.351	184.18	1304.29	5.00837
MCM5	1	150.022	1	1
MCM7	237.592	1	1	1
MCM9	84.8186	30.2778	510.14	56.3365
MCTP1	326.459	1	215.854	1
MCTS1	94.7923	1	1	209.233
MDGA2	180.681	1	1	1
ME1	46.8573	341.097	1	1
MED10	71.2444	41.3542	527.039	32.3188
MED12L	159.512	216.566	1322.04	1
MED21	222.787	64.3723	546.685	146.222
MED8	91.4692	1	1	1
MEF2A	210.802	81.2294	2049.55	168.557
MEF2C	1973.01	217.876	5760.54	126.308
MEG3	8450.63	595.831	3.34909	148.549
MEGF10	1	479.325	1	517.568
MEGF11	83.4261	1	1	1
MEIS1	60.0633	50.5509	1	206.155
MERTK	1	539.667	453.333	1
MESDC1	15.2915	1	665.994	1
MEST	94.8797	1	1	1
METTL10	87.3736	1	1	1
METTL18	77.6235	1	1	1
MEX3C	1	49.1153	1	1
MFAP3L	1	239.259	1	207.126
MFF	184.835	361.226	1	408.827
MFSD2A	1	1	65.1188	1
MFSD6	63.5255	1	377.744	235.098
MGLL	316.099	634.374	1	1
MGMT	1	106.975	1	1
MICAL1	122.594	1	1108.14	1
MIOS	105.875	1	151.373	1
MIR155HG	1	1	281.291	1
MIR17HG	1	1	13.4311	1
MIR4458HG	45.5174	1	1	34.7411
MIR616	1	53.5052	91.777	1
MIRLET7D	1	1	40.2088	1
MLC1	1	202.757	1	1
MLF1	78.3994	60.9718	1	322.976
MLK4	75.9919	1	1	1
MLLT10	137.037	398.807	1175.73	82.405
MMD	63.3302	1	1.84069	297.558
MMP28	1	94.3561	1	1
MN1	80.5276	176.376	1	1
MNS1	52.5571	1	1	224.887
MOB1A	284.588	383.955	3260.12	28.3733
MOBP	83.1614	118.32	16.2023	1791
MOCS1	1	230.744	1	48.9529
MOG	1	1	1	1499.31
MOXD1	28.1573	304.455	1	1
MRAP2	82.3758	1	1	1
MRPL10	61.6842	1	79.7799	140.104
MRPL17	82.1257	1	1	1
MRPL50	126.944	102.036	1	637.943
MRPS6	171.476	111.319	189.266	1
MRVI1	17.9859	2174	575.252	1
MS4A14	1	1	31.88	1
MS4A4A	1	1	556.737	1
MSANTD3.TMEFF1	95.6711	1	1	248.159
MSH2	203.852	52.1199	1	276.693
MT1E	1	38.0464	1	1
MT1F	1	120.009	1	1
MT1G	1	167.754	1	1
MT1M	1	148.311	1	1
MT1X	21.3147	537.622	1	14.5576
MT3	105.234	729.93	1	28.7547
MTMR2	71.3594	1	8.69725	169.101
MTUS2	162.633	1	1	1
MXI1	350.463	487.387	1	793.767
MYBL1	1	1	1	50.691
MYBPC1	1	244.384	1	1
MYC	1	1	92.9529	1
MYH15	1	108.607	1	1
MYL12A	45.5628	108.608	641.443	109.418
MYL12B	454.447	167.778	1238	144.924
MYO1D	23.6402	1	1	382.882
MYOF	1	1	336.301	1
MYOM2	1	1	183.704	1
MYRF	1	1	1	386.133
MYT1L	1217.79	31.3865	1	6.04456
MZT1	136.843	1	1	1
N4BP2	181.504	56.0209	358.583	1
NAA15	714.129	442.55	2036.41	537.158
NAMPT	349.02	325.142	2488.83	244.598
NAP1L2	445.488	1	1	1
NAP1L5	542.53	69.9446	1	1
NAPB	870.461	232.902	1	1
NAT8L	1	118.408	1	1
NCAM1	311.16	413.478	1	523.681
NCAN	1	86.4002	1	1
NCDN	236.453	46.1855	1	1
NCF2	1	1	150.84	1
NDFIP2	55.3921	1	1	62.1037
NDNF	121.686	1	1	1
NDRG4	819.277	335.081	1	1
NDST3	92.7168	1	1	1
NDUFAF2	63.1199	1	1	56.7174
NDUFB11	131.134	19.4569	261.149	26.0992
NEAT1	671.524	9569.97	12016.6	2635.1
NEBL	499.076	1302.71	1	1
NECAB1	861.425	111.041	1	1730.77
NEFM	161.619	1	1	1
NEK11	60.8185	188.984	1	1
NEK3	41.9122	41.497	1	213.218
NEK6	1	162.329	1	1
NEK7	34.3008	40.4995	1	181.06
NELL1	238.945	1	1	1
NELL2	486.149	1	1	1
NET1	21.7125	1	161.647	1
NEUROD6	159.124	1	1	1
NFATC2	1	1	417.306	1
NFE2L3	83.0865	1	1	89.8504
NFKB1	41.4377	47.6696	108.277	34.7341
NFKBIA	67.8178	305.394	884.441	143.618
NFKBIE	1	1	85.311	1
NHS	143.345	757.416	1	1
NHSL1	48.9058	1979.25	408.583	1
NINJ2	1	1	1	104.397
NIPA2	45.3585	1	71.5971	1
NIPAL4	1	1	1	35.0354
NKAIN2	162.035	1	1	751.814
NKAIN4	1	203.701	1	1
NKX3.1	69.5217	207.533	4589.26	1
NLGN1	266.14	1	1	300.68
NLRP3	35.0927	1	357.581	1
NMNAT2	364.731	19.0516	1	1
NNAT	175.926	1	1	1
NOS1AP	86.787	1	1	1
NOV	76.6337	1	1	1
NPC2	29.1737	136.002	693.103	95.7258
NPIPB3	188.303	234.264	1	1
NPL	31.2603	308.525	453.861	1
NPR2	1	125.969	1	1
NPTX2	92.1012	1	1	1
NPY1R	318.697	26.1386	1	1
NQO1	23.6303	266.756	1	1
NR2F2	274.488	37.6551	1	1
NR4A3	34.3559	55.6037	186.201	1
NRCAM	995.233	1432.87	267.715	1
NRIP2	61.0673	1	1	76.282
NRIP3	801.739	1	273.793	1
NRSN1	308.855	1	1	1
NRSN2	412.978	1	1	100.261
NRXN1	2176.82	2447.34	1	145.364
NSG2	454.705	1	1	68.0514
NT5DC1	94.6344	31.4664	1	209.262
NT5E	1	122.591	1	1
NTM	301.712	1710.6	1	258.154
NTRK2	1219.93	4263.23	1	264.84
NTSR2	1	45.7894	1	1
NUDCD1	126.746	1	1	1
NUDT10	250.627	1	1	1
NUDT11	161.948	1	1	1
NUDT12	27.2881	93.7798	1	1
NUTF2	383.238	1	1	71.4735
NXPH1	222.481	1	1	1
OBFC1	1	1	1	88.0646
ODC1	52.028	1	633.641	141.08
OLFM1	498.274	243.467	1	1
OLFM3	424.685	1	1	1
OLFML3	1	1	110.11	1
OLIG1	1	1	1	181.634
OLIG2	1	1	1	52.253
OLR1	15.3744	45.9922	10304.9	1
OMG	375.716	1534.43	1	2343.55
OPALIN	1	1	1	2871.68
OPCML	469.19	1	1	1
OPN1SW	23.5785	1	1	80.1741
OPRK1	474.229	1	1	1
ORAI3	1	85.7706	1	1
OTUD1	66.6932	1	67.2629	1
OXCT1	447.166	50.6463	1	1
P2RY1	1	368.622	21.7896	1
P2RY12	1	1	1816.46	1
P2RY13	1	1	345.897	1
P2RY14	1	78.1259	1	1
PABPC1	280.532	240.472	5331.52	295.69
PAFAH1B3	99.8434	1	1	1
PAK3	756.332	270.342	1	1
PAK7	76.3748	1	1	1
PALD1	1	1	66.0632	1
PALM2	154.105	1	1	252.039
PAM	584.129	35.1057	1	1
PAMR1	1	504.852	1	1
PANX1	1	1	229.146	1
PAPSS1	266.345	72.3635	1	632.729
PARD3B	1	118.215	1	1
PARP3	87.6866	221.713	1	1
PARP4	1	105.09	418.355	148.401
PARP9	14.795	151.833	1	1
PARVG	1	1	343.062	1
PAX6	90.0847	1145	1	1
PAXBP1	285.589	63.881	1	392.412
PBXIP1	1	265.59	1	1
PCDH11X	94.2328	1	1	1
PCDH15	204.24	1	1	1
PCDH19	149.592	1	1	1
PCDH8	246.705	1	1	1
PCDH9	2548.09	5080.57	18.1405	10561.1
PCDHAC2	124.151	1	1	1
PCDHB4	1	175.783	1	1
PCMTD2	168.383	152.211	1	463.576
PCNA	93.7949	1	1	173.873
PCP4	101.695	1	1	1
PCP4L1	129.605	1	1	1
PCYOX1L	73.1869	1	26.503	1
PDCL	169.025	52.5295	1	499.719
PDE1C	99.9783	1	1	591.587
PDE2A	145.737	1	1	1
PDE4A	97.5285	1	1	1
PDE8B	259.093	52.8638	1	1
PDGFC	105.376	272.481	1	1
PDGFRA	201.403	1	1	1
PDGFRB	1	244.645	1	1
PDSS1	1	1	27.0906	1
PDXP	117.757	1	1	1
PEA15	279.804	281.762	1530.44	155.756
PELI2	86.6093	237.134	1	345.526
PEX5	33.3383	1	65.8192	1
PEX5L	546.545	1	1	2439.74
PGM1	115.837	255.009	1	1
PHC2	38.8382	1	200.549	11.1509
PHF21B	1	109.607	1	1
PHGDH	28.3675	598.986	1	61.7166
PHKA1	1	292.344	1	1
PHKG1	1	62.5975	1	1
PHLDA1	114.845	1	959.513	1
PHYH	89.6232	165.275	1	1
PHYHIP	165.115	1	1	1
PHYHIPL	854.631	219.683	1	998.574
PI15	1	171.137	1	1
PIANP	107.786	1	1	1
PICALM	180.087	68.2269	1142.2	1149.76
PID1	91.9448	1	1	1
PIGN	45.3287	71.812	1	377.043
PIGV	1	177.626	1	1
PIK3C2A	21.0021	129.303	1	1
PIK3R5	1	1	273.56	1
PIN4	80.6657	1	1	113.101
PIP4K2A	433.507	666.265	1344.14	21221.5
PIP4K2C	175.234	150.577	1	559.398
PIP5K1B	123.427	1	1	1
PITPNC1	52.8322	359.348	1	1
PKP4	254.735	42.0799	1	499.223
PLA2G5	1	194.237	1	1
PLAU	1	1	135.785	1
PLCB1	891.942	317.638	1	1
PLCB4	114.727	1	1	1
PLCD1	1	70.3196	1	1
PLCL1	44.4949	1	1	458.434
PLCXD2	96.5039	1	1	1
PLCXD3	186.322	1	1	1
PLEK	1	1	4341.17	1
PLEKHG3	1	1	1	127.282
PLEKHH1	111.095	69.2863	1	820.166
PLGLB1	116.683	1	1	1
PLGLB2	24.2852	1	613.578	1
PLIN1	1	66.1642	1	1
PLIN2	13.2978	84.2681	1998.31	105.842
PLP1	530.024	42.0422	225.654	91035.7
PLP2	1	1	127.762	1
PLSCR1	16.7256	58.4806	253.884	1
PLSCR4	45.2452	423.294	1	1
PLTP	1	373.838	1	1
PLXNA2	106.951	217.455	1	1
PLXNA4	239.809	1	1.82677	1
PLXNC1	100.208	1	1	1
PMAIP1	1	1	800.647	1
PMP2	38.5733	1667.48	1	462.339
PMP22	64.4305	598.837	1	1801.87
PNMA2	1647.59	112.073	1	36.1309
PNMAL2	83.4046	1	1	1
PNOC	125.062	1	1	1
PNRC2	182.414	117.306	2068.08	187.847
POLR3F	106.194	1	1	1
POLR3GL	40.2549	1	1	112.657
PON2	143.207	7907.55	16.9823	1580.66
POU3F2	1	286.738	1	36.5235
PPAP2B	44.0442	1600.59	2.89843	121.548
PPM1E	106.341	1	1	1
PPM1H	515.393	1	1	418.143
PPOX	84.0495	1	1	1
PPP1R11	102.991	1	1	72.3585
PPP1R14A	1	1	1	69.1298
PPP1R14C	67.9296	1	1	1
PPP1R16B	43.78	1	1	199.673
PPP1R1B	1	205.004	1	1
PPP1R3C	1	957.345	1	1
PPP1R9A	566.337	105.659	1	863.507
PPP2R2B.IT1	1	55.383	1	1
PPP2R5E	533.167	159.628	1	826.548
PPP4R1L	1	141.336	1	1
PPT2	1	1	1	135.868
PPTC7	42.5884	1	177.897	1
PRCD	1	1	1	67.6373
PRDM1	87.0337	1	261.182	1
PRDM4	113.21	1	1	1
PRDM8	1	1	1	85.7311
PREX2	140.833	2046.07	1	94.639
PRIMA1	1	1	1	55.8462
PRKAA2	324.933	35.2354	1	1
PRKACB	1259.67	127.333	1	1481.42
PRKCE	341.799	1	46.1615	1
PRKD1	269.843	450.96	1	1
PRKG1	1	76.1581	1	1
PRMT10	33.5424	1	192.772	1
PRMT8	74.0206	1	1	1
PROX1	770.135	60.7442	1	747.303
PRPF18	47.7851	1	1	135.137
PRR18	1	1	1	146.168
PRRG1	38.4087	25.5903	1	572.909
PRRT3.AS1	1	42.3068	1	1
PRSS35	1	127.484	1	1
PRTFDC1	1	92.8165	1	1
PRUNE2	300.183	33.5327	1	732.329
PSAT1	65.2518	1200.58	1	2247.28
PSD2	62.6256	1366.41	1	1
PSENEN	55.3227	146.214	1	1
PSMA1	443.902	144.351	1144.15	130.552
PSMD10	148.467	49.4146	1	513.005
PTER	98.5937	1	1	1
PTGDS	100.594	849.504	1	529.686
PTGS2	1	1	57.7981	1
PTHLH	226.004	1	1	1
PTK2B	133.165	1	321.93	1
PTN	140.822	1124.53	1	239.005
PTP4A2	262.902	172.122	1837.36	1143.4
PTPDC1	19.698	68.663	1	212.941
PTPN13	1	103.844	1	12.0307
PTPN6	1	1	1233.96	1
PTPRC	13.1297	1	438.198	1
PTPRD	993.543	27.8552	1	1387.39
PTPRE	575.229	55.2504	2321.1	126.369
PTPRG	292.517	488.02	1	1
PTPRK	178.887	37.0486	1	225.987
PTPRN	238.79	1	1	1
PTPRO	234.198	1	99.5538	1
PTPRR	235.383	1	1	1
PTPRT	289.349	1	1	1
PTPRZ1	561.62	3254.65	3.27226	290.322
PVRL1	21.5776	1	1	101.848
PXK	162.711	43.311	1	1755.94
PXN	17.9657	104.477	62.289	1
PYCARD	1	1	362.51	1
PYGB	104.396	437.323	1	1
PYURF	39.658	34.5421	1	200.598
QDPR	197.129	21.6192	1	2992.61
RAB14	236.615	118.93	1	459.073
RAB15	86.122	1	1	1
RAB1A	531.006	378.089	2004.4	153.58
RAB24	72.9393	1	1	1
RAB28	58.3121	1	1	166.01
RAB31	78.6926	581.069	487.506	1
RAB32	1	1	133.04	1
RAB33A	21.1162	1	1	86.2283
RAB34	1	184.978	1	1
RAB3C	770.677	1	1	1
RAB6B	258.666	422.475	1	1
RAB6C.AS1	1	1	1	177.995
RALGAPA2	63.4011	328.108	1	1
RALYL	160.794	1	1	1
RANBP3L	1	1231.5	1	1
RAP1A	59.1273	60.3733	846.686	200.714
RAP1GAP	91.666	1	1	1
RAP2B	424.307	112.22	1503.9	241.491
RAPGEF3	1	145.062	1	1
RAPGEF4	260.448	1	1	1
RAPGEF5	46.7308	1	1	608.581
RARRES3	1	1	60.5733	1
RASAL2	894.968	46.5387	1900.5	193.436
RASD2	96.3299	1	1	1
RASGEF1B	211.541	47.6437	3582.88	890.979
RASGRF2	108.643	1	1	115.485
RASSF1	1	88.7287	1	1
RASSF3	39.2211	1	380.917	1
RAVER2	87.804	241.503	1	1
RBBP8	36.2036	1	932.463	1
RBFOX1	120.966	1	1	1
RBFOX2	1032.42	256.164	1	1
RBM15B	1	1	13.4494	1
RBM24	68.6395	1	1	1
RBM27	73.2788	1	78.954	1
RCBTB2	50.4433	1	516.398	1
RCC2	23.4982	1	771.535	1
RCHY1	204.254	32.4254	1	458.193
RDH10	16.1954	143.102	1	1
REEP1	470.752	21.8599	1	1
REEP3	86.3323	232.61	39.6211	1321.2
REL	76.5078	24.273	439.764	1
RELN	1856.22	1	1	1
RFTN2	142.979	1285.87	14.1122	4034.15
RFX4	52.0994	661.097	1	1
RFXAP	1	101.009	1	1
RGCC	1	52.3414	1	230.836
RGS1	1	1	6636.94	1
RGS10	1	1	520.22	1
RGS20	1	254.583	1	1
RGS4	193.448	1	1	1
RGS5	377.374	1	1	1
RGS7BP	157.929	1	1	1
RHOC	1	47.8197	105.435	1
RHOG	1	1	77.0681	171.569
RHOU	20.3202	80.4289	1	835.238
RIMBP2	166.02	1	1	1
RIMKLB	304.225	1005.19	1	1
RIMKLBP2	1	317.517	1	1
RIMS3	175.384	1	1	1
RIN2	180.919	1132.26	9625.94	285.525
RLBP1	1	54.848	1	1
RMDN2	87.0561	1	1	1
RN7SL419P	1	1	1	36.5844
RNASE1	1	1	392.945	1372.65
RNASE6	1	1	219.486	1
RNASET2	85.5581	26.0325	725.623	1
RNF144A	18.6835	1	1	115.52
RNF145	79.404	27.3114	174.228	1
RNF175	114.992	1	1	1
RNF180	121.39	1	1	1
RNF182	28.9037	118.515	1	1
RNF219.AS1	1	348.365	1	1
RNU6.1200P	1	40.9228	1	1
ROBO2	497.171	10.8388	1	1
RORB	144.761	387.229	9.44439	1
RP1.101K10.6	1	101.612	1	1
RP1.146A15.1	55.2627	1	1	146.077
RP1.223B1.1	1	1	1	23.5886
RP1.68D18.3	1	280.283	1	1
RP11.109D24.1	98.1941	1	1	1
RP11.109N23.5	1	1	129.368	1
RP11.119H12.4	1	1	401.955	1
RP11.120J1.1	1	50.7838	1	1
RP11.126K1.2	1	1	63.8623	1
RP11.127B20.2	115.518	1	1	1
RP11.129B22.1	40.4381	93.0826	1	1
RP11.140H17.1	1	95.5671	1	1
RP11.1415C14.4	1	1	1	47.119
RP11.142M10.2	1	1	135.963	1
RP11.145P16.3	77.1077	1	1	1
RP11.15A1.3	40.6549	144.189	1	1
RP11.162G10.1	1	171.904	1	1
RP11.180C16.1	32.3494	204.295	1	1
RP11.196G18.3	1	1	920.614	1
RP11.212I21.4	1	1	335.325	1
RP11.214K3.19	37.9851	162.071	1	1
RP11.24J19.1	1	1	1	24.4175
RP11.253I19.3	1	1	1	75.6156
RP11.25G10.2	1	39.3644	1	114.501
RP11.274B21.3	1	1	340.387	1
RP11.275H4.1	1	83.2295	1	1
RP11.284N8.3	102.963	1	1	1
RP11.296O14.3	23.5077	165.39	1	1
RP11.298D21.1	1	1	1	158.966
RP11.314B1.2	101.487	1	1	1
RP11.315D16.2	1	1	78.3534	1
RP11.31F19.1	1	1	1	45.7274
RP11.320M16.2	24.367	1	1	100.288
RP11.33G16.1	1	158.44	1	1
RP11.342F17.1	1	1	628.426	1
RP11.34P13.9	1	1	104.638	1
RP11.363E7.4	217.495	1	1	1
RP11.381K20.2	68.8517	14.3226	1	385.603
RP11.383C5.4	1	1	447.577	1
RP11.386G11.10	248.797	31.5027	1121.17	90.3439
RP11.390P2.4	1	132.055	1	1
RP11.393I2.4	23.8622	167.833	1	1
RP11.397C12.1	1	1	1	81.4562
RP11.404G16.2	1	1	1	332.874
RP11.413H22.2	1	1	263.964	45.0933
RP11.421L21.3	1	53.8462	1	1
RP11.439A17.10	1	1	178.726	1
RP11.444D3.1	1	66.6967	1	1
RP11.452F19.3	1	1	175.633	1
RP11.472I20.1	1	1	61.8839	1
RP11.47L3.1	1	91.3475	1	1
RP11.482H16.1	174.593	1	1	1
RP11.510I21.1	1	30.0138	1	1
RP11.513G19.1	1	78.6726	83.3041	1
RP11.513M16.8	1	1	1	49.5039
RP11.517I3.1	1	92.1351	1	1
RP11.540O11.6	14.256	1	153.192	1
RP11.540O11.7	28.7743	1	57.1627	1
RP11.546B15.1	1	1	1	44.7602
RP11.547I7.2	1	73.4872	1	1
RP11.553K8.5	1	1	231.896	1
RP11.556G22.2	87.5933	1	1	1
RP11.571F15.2	1	1	47.7394	1
RP11.572P18.1	248.191	102.386	1151.14	232.415
RP11.575A19.2	1	1	232.817	1
RP11.582J16.4	37.1107	464.123	1	1
RP11.618G20.1	20.4606	1	207.328	1
RP11.61N20.3	1	44.0302	73.2018	1
RP11.62J1.3	1	1	1	34.7247
RP11.631M6.2	38.3248	193.501	576.359	43.0402
RP11.631M6.3	1	84.6172	1	1
RP11.665C16.1	32.0856	1	1	56.4374
RP11.697E14.2	1	76.0452	1	1
RP11.701P16.2	1	1	57.7925	1
RP11.707M1.1	71.5352	1	1	1
RP11.713C5.1	79.0639	1	1	1
RP11.71H17.7	267.201	1	1	1
RP11.727A23.11	1	46.5944	1	1
RP11.731J8.2	258.464	597.005	1	1
RP11.73M18.7	1	70.3979	1	1
RP11.768G7.1	33.9041	163.681	1	1
RP11.806K15.1	61.2426	174.076	1	1
RP11.809C18.3	1	1	1	54.8166
RP11.81K13.1	155.064	1	1	1
RP11.862L9.3	55.9963	1	1	602.424
RP11.87C12.5	1	1	133.167	1
RP11.8L18.2	1	42.9549	1	1
RP11.946L20.2	1	1	1	93.1186
RP13.104F24.3	151.104	1	1	1
RP13.487P22.1	140.42	1	1	1
RP13.93L13.2	1	1	1	21.047
RP3.430N8.11	1	1	67.9061	1
RP3.467L1.4	1	37.8561	1	1
RP3.525N10.2	124.635	221.045	1	1
RP4.673D20.3	1	177.383	1	1
RP4.673D20.6	1	237.492	1	1
RP4.798A10.7	39.3182	116.079	1	1
RP5.1007M22.2	21.7506	1	1	61.2096
RP5.1022P6.3	51.5684	1	550.952	1
RP5.1031D4.2	1	1	597.388	1
RP5.1057J7.6	101.541	1	1	1
RP5.855F14.1	1	197.749	1	1
RP5.886K2.3	62.8356	1	83.6136	1
RP5.968J1.1	1	95.278	1	1
RP6.99M1.2	1	1	79.8121	1
RP6.99M1.3	1	1	15.5409	1
RPA3.AS1	67.852	1	1	72.9713
RPH3A	318.077	1	1	1
RPL17.C18orf32	1	1	1	20.2807
RPL23AP7	18.2886	1	1	30.3487
RPL31P54	1	222.809	1	1
RPL7P52	95.1793	1	1	1
RPS2	39.9853	19.6466	988.376	76.0352
RPS6	397.471	195.331	3455.38	446.995
RRAGD	331.702	74.402	1	1
RRP8	24.3827	18.8027	1	130.184
RSPO2	109.046	1	1	1
RTKN	1	1	1	45.4478
RTN1	2546.64	346.498	1	78.6332
RTTN	48.3533	40.5845	338.854	39.4848
RUNX2	28.1403	1	20.2222	1
RUSC2	79.7764	1	1	1
RWDD2A	80.5711	1	1	113.201
RXFP1	159.725	1	1	1
RYBP	210.703	1	90.925	361.005
RYR2	507.389	1	1	1
RYR3	426.833	3057.77	49.0848	9.79379
S100A11	1	1	1119.82	1
S100A13	1	165.058	1	41.1665
S100A16	1	134.24	1	1
S100B	110.291	762.548	1	1505.87
S1PR1	1	603.33	1	1
SALL2	138.19	277.545	1	1
SALL3	1	152.43	1	1
SAMD9L	1	17.658	318.217	1
SAMSN1	1	1	1296.46	1
SAT1	1356.43	18587.1	20559	1386.76
SATB1	403.3	371.667	1	1
SCARA3	1	191.342	1	1
SCD	145.804	909.418	339.511	6455.97
SCG2	2462.51	94.2222	1	21.3633
SCG5	1374.24	1	1	414.378
SCN2A	1836.93	70.4253	1	1
SCN8A	225.981	40.3006	1	1
SDAD1P1	1	99.5092	1	77.9024
SDC4	13.4937	634.244	1	1
SDHD	34.0512	1	41.8726	1
SEC24C	101.191	1	740.541	1
SELENBP1	1	377.881	9.66484	1
SELPLG	1	1	421.197	1
SEMA3A	83.896	1	1	1
SEMA3C	45.455	1	1	51.2334
SEMA3E	79.9485	1	1	1
SEMA4A	44.3716	531.698	1	1
SEMA4G	94.8644	1	1	1
SEMA6A	29.3024	32.0747	1	176.936
SEMA6D	252.099	234.948	1	638.431
SEPP1	20.1746	74.7244	1	1753.97
2010-09-01	1	65.1029	1	213.654
2003-09-01	364.946	372.6	1	1
2004-09-01	115.178	114.462	1	1219.39
2008-09-01	201.73	216.439	1	481.384
SERPINB8	21.1051	1	1	62.6293
SERPINE2	74.5394	886.358	1	166.515
SERTAD2	28.2692	1	1	125.122
SERTAD3	1	1	1	53.1007
SETBP1	154.047	1	1	1
SETD1A	41.8852	1	1	86.2466
SEZ6	139.654	1	1	1
SEZ6L	559.693	1	1	1
SFR1	22.9854	1	348.188	93.9432
SFRP1	45.9222	1	1	199.002
SFT2D1	63.3896	195.918	1	341.041
SFXN4	59.8649	190.946	1	1
SGK1	277.656	19.6597	2432.72	1140.76
SGK2	1	1	1	72.834
SGMS1	61.9555	86.8138	764.671	80.7409
SH2B3	74.3048	162.194	3381.47	1
SH3BGRL	287.477	208.982	1491.57	305.568
SH3BGRL3	176.602	108.987	520.252	84.3444
SH3BP4	1	1	1	84.3821
SH3GL2	154.577	1	1	1
SH3GL3	148.945	90.4208	1	273.454
SH3PXD2B	1	201.937	1	21.5431
SH3TC2	27.2608	14.6418	1	1084.11
SHANK2	483.643	48.4178	1	1
SHC3	137.712	1	388.447	1
SHC4	34.7446	94.7904	1	558.124
SHROOM2	40.0244	170.813	1	1
SKAP2	114.067	48.5508	1392.23	1
SLA	65.4658	1	1226.19	1
SLAIN1	76.5171	51.4947	1	2488.73
SLBP	127.005	1	1	1
SLC10A4	128.98	1	1	1
SLC10A7	1	120.717	1	1
SLC12A2	318.886	292.345	21.4237	4872.21
SLC12A5	244.222	19.4728	1	1
SLC15A2	60.1773	1210.38	65.9787	1
SLC16A14	137.782	1	1	1
SLC16A2	81.237	1	1	1
SLC18A2	1	57.4082	1	220.985
SLC18B1	91.4834	758.191	1	1
SLC1A2	659.366	33952.6	18.0737	785.091
SLC22A15	32.3412	1	1	80.5246
SLC24A2	966.995	43.0797	20.8184	4565.28
SLC24A3	134.951	1	1	1
SLC25A1	1	55.1374	1	1
SLC25A12	389.281	363.099	1	1
SLC25A18	1	888.375	1	1
SLC25A20	1	97.8572	1	1
SLC25A27	348.296	235.717	1	672.938
SLC25A28	95.9826	1	1	1
SLC25A32	122.919	1	1	1
SLC2A12	1	67.1047	1	1
SLC2A13	325.333	1	1	58.3719
SLC30A10	33.1385	211.095	1	1
SLC31A2	28.8412	1	39.2403	712.68
SLC35B3	18.2933	115.019	1	1
SLC35D2	1	1	66.4646	43.2773
SLC35F1	1283.42	490.344	1	1
SLC35F2	144.627	1	1	1
SLC37A4	105.365	1	1	1
SLC38A1	620.383	17.4501	145.529	2142.41
SLC38A3	1	160.964	1	1
SLC39A1	1	1	1	20.8041
SLC39A11	66.402	1124.55	1	188.106
SLC39A12	1	643.452	1	1
SLC41A3	107.559	736.586	1	1
SLC44A1	521.27	888.05	1955.1	12333
SLC44A3	1	83.3466	1	1
SLC4A10	873.547	1	1	1
SLC4A3	111.479	1	1	1
SLC4A4	54.9665	1161.79	1	1
SLC4A7	294.118	1	360.439	1
SLC5A11	1	1	1	211.443
SLC5A3	444.823	195.206	1	1
SLC6A11	24.2021	159.269	1	1
SLC6A15	362.647	1	1	103.168
SLC7A10	1	150.131	1	1
SLC7A11	44.8578	1611.32	11.4273	16.2216
SLC7A8	68.1442	1	84.891	1
SLC9A3R1	1	96.3046	1	1
SLC9A9	1	31.3285	86.308	14.9264
SLC9B2	76.3646	1	1	1
SLCO1A2	32.3447	47.6032	1	1273.48
SLCO1C1	25.8617	2311.78	1.82677	1
SLIT2	587.022	1	1	272.671
SLITRK4	484.301	1	1	1
SLMO2	118.824	223.183	1	485.968
SMAP2	156.36	1	247.629	54.2505
SMNDC1	40.6938	49.5594	1	128.136
SMO	1	103.212	1	1
SMOX	14.6258	153.571	1	1
SMPD1	1	68.0725	1	1
SMYD2	79.5436	1	1	1
SNAP25	5263.12	98.6712	1	82.2419
SNAP91	892.807	195.973	1	1
SNORA33	1	1	1	53.9704
SNORA59B	98.9044	1	1	1
SNORA67	1	1	249.26	1
SNORD14E	40.3384	199.852	1	1
SNTA1	54.0267	353.043	1	1
SNX10	513.247	33.8115	1	1
SNX3	212.971	219.843	1	757.827
SNX9	59.5248	21.0489	296.114	7.06374
SOCS6	47.9443	35.845	1687.62	52.6836
SOGA2	78.8734	602.705	1	1
SORBS1	170.623	839.189	53.6971	1
SORCS1	103.55	1	1	1
SORCS3	109.63	1	1	1
SOX10	1	1	1	92.7091
SOX2.OT	1340.4	1162.87	177.889	11918.7
SOX5	145.901	311.686	1	1
SOX8	1	1	1	20.2784
SOX9	83.4532	1335.81	1	86.7688
SP140	1	1	27.5236	1
SPARC	73.7504	1	1	321.872
SPG20	195.616	116.134	1	359.542
SPIN2B	71.4417	1	1	1
SPOCK3	760.192	1	1	1499.36
SPON1	32.3582	472.323	1	1
SPP1	74.0627	1	14840.5	3917.19
SPRED1	118.964	194.346	1972.93	351.799
SPRTN	1	60.3912	1	1
SPRY2	90.1439	173.264	771.513	48.5028
SPRYD3	249.31	22.4152	1	1
SRA1	98.0054	225.551	224.128	1
SRBD1	54.5824	26.5632	1	311.012
SRGAP2C	666.012	71.3131	4980.02	416.794
SRGN	1	1	5826.94	1
SRPX2	1	105.748	1	1
SRSF1	78.336	249.864	1	581.119
SST	208.914	1	1	1
SSX2IP	304.383	415.112	1	1
ST18	11.4377	1	22.3393	587.606
ST6GAL1	1	1	2790.06	1
ST8SIA3	314.035	1	1	1
STARD5	1	1	30.512	1
STAT4	133.663	1	1	1
STK17B	42.6346	387.645	983.139	1
STK39	69.6394	1	1	108.852
STMN2	113.699	1	1	1
STON2	22.2042	1422.14	19.2217	15.8594
STOX1	29.9585	148.236	1	1
STRADB	74.3497	190.847	1	1
STRN	33.2419	20.34	1	416.064
STX10	1	1	1	40.6948
STXBP5L	208.117	1	1	1
SULT4A1	263.141	1	1	1
SUMO4	1	1	174.083	1
SUSD1	36.6126	1	339.581	1
SUSD4	146.034	1	1	1
SV2B	284.957	1	1	1
SVEP1	176.959	1	1	1
SYN2	348.589	1	1	1
SYNCRIP	138.578	71.178	675.556	190.079
SYNDIG1	92.7569	1	1	1
SYNGR3	132.787	1	1	1
SYNJ1	511.951	79.1454	812.055	9.91284
SYNPR	2212.54	1	1	1
SYT1	4029.38	135.059	1	232.413
SYT13	123.646	1	1	1
SYT4	525.62	1	1	1
SYTL5	105.861	1	1	1
TAC1	218.856	1	1	1
TAC3	622.803	1	1	1
TADA1	181.161	1	1	131.394
TAGLN3	673.029	1	1	1
TAPSAR1	26.8753	1	262.877	1
TASP1	97.4434	1	1	1
TAX1BP3	1	1	1	88.1881
TBC1D9	103.864	1	1	1
TCEAL7	605.462	37.1228	1	680.766
TCF7L1.IT1	1	71.3462	1	1
TCF7L2	87.4758	995.782	1	1
TCP11L2	34.4639	24.4801	1	141.91
TECPR2	1	29.9362	1	63.0468
TENM1	242.771	1	1	1
TENM3	107.164	1	1	1
TESK2	1	207.476	1	1
TEX14	1	17.6195	1	70.7156
TF	96.1535	49.7606	1	5808.31
TGFBR1	79.8558	31.3844	896.036	259.082
TGFBR2	1	1	466.008	1
THAP1	46.1954	1	1	226.013
THAP11	99.3106	1	1	1
THBS2	1	41.2095	1	256.13
THBS3	1	73.0453	1	1
THEMIS2	1	1	184.728	1
THOC1	179.412	630.714	1404.74	96.8207
THSD1	1	213.66	1	1
THSD7A	691.577	188.488	1	1
THY1	540.517	1	1	1
TIMM9	26.2836	1	1	61.6193
TIMP3	83.0086	1755.37	1	1
TKT	125.625	200.438	1	1
TLE1	25.9474	120.242	1	1
TLN2	115.711	94.9126	509.105	78.4058
TLR1	1	1	651.489	1
TLR4	1	328.752	1604.48	1
TM6SF1	1	1	152.411	1
TM9SF4	70.9862	349.941	1	1
TMCC3	1	1	1	348.841
TMCO6	36.0038	1	130.338	1
TMEFF2	330.692	1	1	357.844
TMEM100	1	51.1475	1	1
TMEM106C	126.494	1	1	1
TMEM109	1	1	32.829	1
TMEM123	28.9907	186.19	102.315	1098.43
TMEM125	1	1	1	49.8338
TMEM132C	1	86.3139	1	1
TMEM144	95.8499	243.611	53.6918	6183.5
TMEM155	87.7324	1	1	1
TMEM176B	1	110.909	737.558	1
TMEM206	115.945	1	1	550.288
TMEM222	88.087	1	1	84.506
TMEM242	148.158	1	1	80.6654
TMEM246	323.608	1	1	1
TMEM35	197.249	1	1	1
TMEM38B	51.1569	18.3978	1	131.55
TMEM47	143.69	725.786	1	1
TMEM64	25.864	1	1	404.517
TMEM69	71.2049	1	1	1
TMEM71	1	1	1472.91	1
TMEM87A	198.225	122.349	1	761.598
TMEM8A	1	73.2476	1	1
TMPRSS5	1	68.0037	1	137.609
TMSB10	195.625	46.3238	443.524	50.8657
TMTC1	102.472	1	1	1
TMTC2	47.9407	153.1	1	406.23
TMTC3	1	158.241	1	1
TMTC4	171.789	31.2513	1	375.615
TNF	1	1	422.578	1
TNFAIP3	1	1	197.06	1
TNFAIP6	1	1	1	53.251
TNFRSF21	44.7992	1	371.877	1
TNFSF13	1	72.6834	1	1
TNFSF18	1	1	1263.11	1
TNFSF8	1	1	420.619	1
TNIK	422.144	1100.77	1	36.925
TOE1	1	108.216	1	1
TOMM22	92.3501	1	1	197.278
TOR1B	52.1732	1	1	35.323
TOX	57.2235	193.791	1	1
TOX3	78.5948	1	1	1
TP53TG5	1	1	1	36.2987
TPPP	105.97	1	1	176.733
TRAFD1	120.78	1	1	1
TRAPPC10	27.0758	1	1	84.0116
TRAPPC6A	1	1	652.122	1
TREM2	1	1	271.928	1
TRERF1	26.9935	163.439	1	1
TRIAP1	39.8044	1	1	138.172
TRIB1	43.3218	328.141	2255.63	1
TRIB2	74.675	157.438	1	1
TRIM66	1	204.781	1	1
TRMT6	40.0842	1	1	85.0646
TRPC4	70.0268	1	1	1
TRPM3	80.6268	715.305	46.2425	1
TSHR	1	128.295	1	1
TSHZ1	40.4397	150.89	1	1
TSPAN13	185.126	1	1	1
TSPAN15	1	1	1	24.6655
TSPO	1	1	148.77	1
TSPYL5	174.784	1	449.354	42.8788
TSSC1	208.287	1	1	1
TTC21B.AS1	81.1033	1	1	1
TTC30B	1	1	1	61.5299
TTLL7	514.929	51.3445	1	1839.98
TTYH2	1	31.9461	1	165.117
TUB	748.311	408.462	1	1
TUBA4A	454.914	88.7647	1	1
TUBB2B	165.525	753.251	28.6803	1
TUBB6	24.0949	1	571.428	1
TULP4	428.564	95.8128	1	1089.7
TXNDC5	41.4733	1	1	113.801
TYMS	1	1	183.093	93.5935
TYROBP	1	1	497.546	1
U47924.31	1	1	89.7772	1
UBE2E2	76.7964	1	302.883	66.7085
UBE2Q1	124.03	1	1	1
UBE2QL1	203.602	1	1	1
UBE2V1P6	1	1	218.899	1
UBL7	104.5	1	1	151.412
UCHL1	1553.27	123.989	1	63.2034
UCP2	1	1	207.62	1
UGCG	591.17	69.0544	1179.98	66.3936
UGT8	14.7728	1	1	142.11
ULK3	121.941	1	1	1
ULK4P3	1	42.1038	1	1
UNC5B	1	1	1	39.1189
UNC5C	14.8665	126.412	1	179.236
USP21	17.006	104.659	1	1
USPL1	138.055	184.916	1040.33	149.772
UTP14A	27.8516	1	640.833	1
VAMP4	80.5091	1	1	1
VASH1	30.4284	1	106.496	22.0942
VAT1L	201.927	1	1	1
VEGFA	1	56.2624	1	1
VEZF1	79.5263	444.986	1	777.522
VIM	22.4532	317.251	1	1
VIP	3251.86	35.4342	1	31.2743
VMP1	323.858	96.9342	1966.46	126.149
VRK2	1	1	1	268.499
VSIG4	1	1	477.51	1
VSNL1	2310.27	89.528	11.2568	63.8581
VSTM2A	350.434	1	1	1
VWA5B2	92.1847	1	1	1
VWC2	114.048	1	1	1
VWC2L	89.1205	1	1	1
WASF2	41.4505	107.672	447.697	105.008
WDFY3.AS2	1	71.4555	1	1
WDR1	93.6642	70.3956	331.776	35.3962
WFS1	97.0876	302.614	1	1
WIF1	85.4365	1104.79	1	1
WIPF3	316.047	30.9416	1	1
WNT5A	166.486	1	286.16	1
XYLT1	95.176	1	1	115.038
YAP1	1	128.777	1	1
YOD1	37.9039	1	1	58.2477
YWHAH	983.876	32.6529	939.002	212.713
ZBED6	26.0174	138.212	1	1
ZCCHC12	250.058	1	1	1
ZCCHC14	136.399	1	1	1
ZCCHC24	1	68.7112	1	96.8725
ZCCHC6	72.1747	50.8672	2349.48	85.4699
ZDHHC9	56.3951	1	1	288.623
ZEB2.AS1	33.3686	1	74.5755	15.5679
ZFAND6	101.321	99.7397	360.949	48.4939
ZFHX4	100.757	1349.71	1	342.015
ZFP1	100.165	1	1	239.358
ZFP36	1	257.522	1162.19	109.078
ZFP36L1	21.2253	512.692	464.389	1
ZFP36L2	1	324.023	1982.31	293.724
ZFP57	1	1	1	31.9629
ZFP62	128.682	1	1	1
ZFY	1	65.1972	1	1
ZFYVE1	21.6807	1	1	100.168
ZFYVE19	49.3897	1	1215.45	1
ZFYVE9	160.743	1	1	1
ZIC2	1	644.554	1	1
ZIM2	95.3681	1	1	1
ZMYM5	291.339	199.646	860.261	160.636
ZMYM6NB	1	67.7505	1	1
ZNF135	135.691	1	1	1
ZNF138	127.534	1	1	1
ZNF142	90.0565	226.308	1	1
ZNF143	56.3523	1	1	130.733
ZNF146	466.906	51.5239	1	921.55
ZNF182	139.374	1	1	1
ZNF184	100.904	1	1	110.926
ZNF204P	266.964	1	1	1
ZNF217	1	1	673.539	1
ZNF22	82.0583	1	198.316	123.09
ZNF24	188.991	171.775	1	622.166
ZNF250	183.151	1	1	1
ZNF254	79.082	141.611	5.64915	866.618
ZNF281	152.169	1	306.685	448.097
ZNF287	19.6982	1	1	62.0494
ZNF30	124.559	1	1	1
ZNF330	125.193	1	1	1
ZNF334	179.553	254.753	1	1
ZNF354C	1	89.3371	1	1
ZNF365	140.863	1	1	249.264
ZNF385B	154.229	1	1	1
ZNF404	90.4711	354.855	1	1
ZNF436	62.7727	1	1	1
ZNF460	72.3442	304.116	1	1
ZNF473	1	1	1.82695	33.9916
ZNF488	1	1	1	148.359
ZNF516	79.9091	193.746	1	1
ZNF521	36.9761	141.327	1	1
ZNF536	159.495	1	1	264.418
ZNF565	56.4239	1	1	66.471
ZNF593	18.7166	1	140.781	1
ZNF689	74.8211	1	1	1
ZNF700	56.988	1	1934.27	205.808
ZNF711	370.962	75.3506	1	1
ZNF804A	121.28	1	1	1
ZNF805	1	1	1733.74	1
ZNF812	1	1	862.07	1
ZNRF2	24.032	1	283.655	1
ZNRF3	15.7106	330.216	1	1
ZSCAN21	24.2473	1	16.222	1
ZW10	94.6815	1	1	1
ZXDC	1	40.3128	1	1
