# Supplementary material for: Unraveling Targetable Systemic and Cell-Type-Specific Molecular Phenotypes of Alzheimer’s and Parkinson’s Brains With Digital Cytometry
Source: Front Neurosci. 2020 Dec 9;14:607215. doi: 10.3389/fnins.2020.607215 (PMC7756021; doi:10.3389/fnins.2020.607215)
Supplement: Supplementary file 4 [file Data_Sheet_4.ZIP › Tables S1 to S9/Table_S3.xlsx]

## Sheet: Table S3
Mouse brain cell types gene expression signature
Gene symbol	Neurons	Astrocytes	Microglia	Oligodendrocytes
ACSBG1	239.679	870.827	185.043	196.834
AIF1	249.741	186.179	1426.63	195.354
ALDOC	289.583	6313.3	233.936	249.673
APLP1	965.173	766.211	202.584	3592.49
APOD	238.629	187.112	185.642	1060.27
APOE	278.61	12818.1	2762.83	395.382
AQP4	239.122	966.605	184.196	195.354
ARPC1A	413.637	281.583	316.74	1371.43
ARPP21	1563.25	368.408	265.371	245.151
ATP1A2	266.337	8026.21	210.751	239.124
ATP1B1	1928.32	581.189	260.991	253.924
ATP1B2	325.271	2548.74	193.359	202.531
ATP2B1	1368.9	314.757	311.59	296.768
ATP6V1G2	1133.17	239.759	221.574	235.097
B2M	266.386	255.442	1916.72	214.467
BASP1	1048.24	230.445	341.293	220.469
BCAN	246.284	1923.53	190.728	358.411
BEX2	1326.34	298.309	259.029	340.472
BTBD17	240.834	965.362	188.784	199.423
C1QA	241.629	190.358	7539.41	197.056
C1QB	240.208	190.439	4924.83	198.799
C1QC	240.575	186.292	4374.35	195.354
CAMK2N1	2795	763.951	437.267	309.146
CCK	2035.47	246.975	248.77	247.981
CD53	237.519	183.071	874.718	195.767
CELF4	1101.74	233.214	223.68	225.703
CHN1	1062.47	313.229	235.064	233.234
CLDN10	240.053	1264.56	184.196	196.437
CLDN11	240.315	190.161	191.753	4652.96
CLIC1	240.805	214.559	892.575	198.169
CLSTN1	1196.06	346.787	241.826	282.885
CLU	344.881	3395.5	203.411	218.96
CNP	246.229	372.122	246.765	6652
CPE	793.958	2351.87	230.979	277.824
CRYAB	594.007	593.086	208.849	5087.82
CSF1R	238.763	185.062	1761.26	196.888
CSPG5	496.654	3048.93	204.051	230.364
CST3	657.683	18236.8	95364.4	540.365
CTSD	341.535	595.62	7029.64	316.898
CTSS	240.898	190.338	6427.92	197.868
CTSZ	260.633	323.163	1471.08	238.749
CTXN1	1471.38	240.921	240.726	235.831
CX3CR1	238.855	183.716	1546.81	197.18
CXCL14	566.619	1645.62	196.266	202.995
CYBA	238.183	197.668	1381.45	196.561
ENHO	276.887	1033.22	190.996	214.267
ENPP2	307.293	194.018	189.965	1248.13
ERMN	238.439	184.818	184.196	1107.65
F3	240.951	875.128	184.196	196.164
FA2H	238.147	183.893	184.196	1049.24
FABP7	245.435	1147.62	191.965	231.254
FAM107A	239.984	1096.8	194.42	200.191
FCER1G	238.975	186.12	2254.97	197.898
FGFR3	240.793	1115.18	186.446	197.107
FJX1	307.042	1699.71	193.686	207.901
GAP43	897.955	227.63	208.258	215.069
GJA1	240.111	1819.71	186.174	195.354
GLTP	245.648	241.325	346.908	1381.54
GLUL	316.47	4703.51	1821.14	1431.93
GNG11	239.188	206.983	195.085	960.744
GNG3	1425.78	258.74	240.231	283.025
GPR34	237.923	184.14	1691.98	196.388
GPR37L1	242.2	2576.59	189.042	260.581
GRB14	246.808	186.161	186.076	1191.34
GRIN2B	1335.69	237.947	213.231	215.699
GSN	240.181	209.795	187.801	1389.34
GSTM1	245.891	1100.49	190.466	209.893
HES5	246.699	1202.9	186.702	197.906
HEXB	249.598	217.851	9202.47	204.684
HTRA1	249.579	1819.66	187.828	211.784
ID3	242.775	1325.23	209.116	232.586
IFNGR1	242.704	222.166	1210.55	210.945
IGFBP2	254.043	952.034	190.314	195.767
ITM2B	729.946	1090.23	7802.14	1052.72
JOSD2	303.719	242.976	218.889	1151.56
JUNB	431.573	221.436	2302.58	216.685
LAPTM5	238.321	184.991	1394.51	196.499
LGMN	294.041	286.735	4557.3	344.18
LPCAT2	239.517	183.108	990.112	197.356
LTC4S	237.906	183.796	1047.32	196.117
LUZP2	260.424	965.152	185.959	289.902
LY6H	924.301	210.267	206.674	216.58
LY86	237.576	184.518	1019.51	195.87
MAG	238.952	184.322	208.422	2388.56
MAL	240.372	188.71	187.598	4971.02
MBP	349.562	347.509	272.356	11015.3
MEF2C	2338.61	318.355	813.862	242.109
MFGE8	242.855	2553.57	206.977	210.319
MLC1	239.082	865.732	186.084	198.365
MLLT11	1723.57	261.012	280.557	342.854
MMD2	285.765	1382.34	193.246	364.931
MOBP	252.505	211.878	202.746	6066.52
MOG	239.342	186.893	186.383	3205.35
MT3	1013.69	5083.94	253.236	242.815
NDRG2	263.417	1669.2	198.041	237.463
NDRG4	1228.68	264.558	243.84	240.297
NFASC	341.2	200.516	189.889	1293.35
NPY	3110.04	191.661	207.097	212.582
NRGN	2056.16	265.361	268.78	247.043
NRSN1	1195.66	232.184	237.155	232.025
NSG2	865.576	223.164	199.946	212.965
NTRK2	575.129	1332.28	203.883	227.028
NTSR2	242.017	1625.7	191.015	202.344
OLFM1	1401.34	261.311	240.645	269.913
OLIG1	240.702	321.948	188.699	1281.35
OPALIN	238.169	185.326	186.777	1669.24
P2RY12	241.105	189.308	5375.7	197.413
PCP4	3840.7	366.725	393.674	318.572
PCSK1N	1990.26	415.519	269.979	546.143
PDLIM2	239.929	194.576	208.537	1061.67
PLA2G7	239.894	1083.49	189.346	199.061
PLD4	237.547	183.359	969.175	195.354
PLLP	239.949	185.875	188.339	1216.63
PLP1	293.366	278.194	237.544	81338.5
PLPP3	244.651	2928.63	198.61	288.322
PPP1R14A	238.131	184.181	185.352	1813
PRDX6	283.065	2185.82	222.678	328.332
PRNP	720.212	2141.06	210.123	524.492
PTGDS	243.518	193.502	191.561	1740.9
PTN	695.012	3860.82	237.042	1753.72
PTPRZ1	251.412	1340.54	189.109	226.139
QDPR	285.541	241.512	225.162	2066.75
RGCC	261.791	1333.43	199.226	265.451
RGS1	237.471	182.914	903.326	195.689
RGS10	360.019	189.35	2017.81	199.184
RNASE4	238.222	183.051	1149.83	196.056
RTN1	2061.18	296.449	279.329	406.694
S1PR1	239.691	1115.34	186.837	197.909
SCG3	338.162	1339.67	189.875	228.788
SCG5	1240.44	294.034	235.355	373.808
SELPLG	238.691	183.694	2614.16	196.704
2004-09-01	294.88	298.581	195.485	1979.16
SIRT2	288.865	321.967	318.281	2084.29
SLC17A7	1242.79	228.705	226.786	215.469
SLC1A2	927.972	7438.16	232.605	252.815
SLC1A3	246.453	3594.68	274.63	231.506
SLC4A4	252.842	1040.37	189.636	199.012
SLC6A1	423.115	1479.18	189.802	251.099
SLC6A11	255.195	1069.99	186.145	199.435
SNAP25	2086.51	287.993	304.722	291.123
SNCA	1893.47	291.411	306.563	280.961
SNCB	2057.89	258.676	271.775	243.297
SNRPN	1830.79	318.73	276.741	508.668
SPARC	244.371	260.43	3787.48	246.843
SPARCL1	480.336	3781.2	213.982	229.83
STMN2	947.965	224.468	228.719	195.354
STMN3	1144.45	251.429	247.043	254.774
STMN4	595.752	222.308	223.506	1497.97
STXBP1	1067.79	253.854	236.952	241.953
SYP	1187.29	237.271	211.475	217.972
SYT1	1860.39	243.787	236.308	229.904
TMEFF2	306.707	187.506	190.266	1405.75
TMEM119	238.623	184.625	2649.35	197.609
TMSB10	2980.88	320.128	448.991	452.256
TREM2	240.155	184.987	1640.42	195.931
TRIL	239.497	1094.09	191.865	225.649
TSPAN2	247.079	185.681	188.277	1895.49
TTC9B	1095.68	237.406	243.496	224.467
TTYH1	427.352	1644.23	201.454	507.552
TUBB4A	592.171	222.786	210.517	2438.96
TYROBP	239.04	187.69	2805.66	198.491
UNC93B1	238.321	187.359	931.796	208.618
VAMP2	1298.27	377.728	242.528	358.73
VSIR	237.653	244.442	919.051	195.354
ZBTB20	293.096	1202.87	235.344	360.479
