# Supplementary material for: Unraveling Targetable Systemic and Cell-Type-Specific Molecular Phenotypes of Alzheimer’s and Parkinson’s Brains With Digital Cytometry
Source: Front Neurosci. 2020 Dec 9;14:607215. doi: 10.3389/fnins.2020.607215 (PMC7756021; doi:10.3389/fnins.2020.607215)
Supplement: Supplementary file 4 [file Data_Sheet_4.ZIP › Tables S1 to S9/Table_S4.xlsx]

## Sheet: Table S4
Artificial mixture samples
Neuronal proportion	Astrocytic proportion	Microglial proportion	Oligodendrocytic proportion	Coverage (total # reads)	# reads neurons	# reads astrocytes	# reads microglia	# reads oligodendrocytes
0	0.9	0.1	0	35000000	0	31500000	3500000	0
0.07	0.19	0.19	0.55	35000000	2450000	6650000	6650000	19250000
0.04	0.7	0.25	0.01	35000000	1400000	24500000	8750000	350000
0.73	0.25	0.02	0	35000000	25550000	8750000	700000	0
0.07	0.28	0.22	0.43	35000000	2450000	9800000	7700000	15050000
0.84	0.02	0.11	0.03	35000000	29400000	700000	3850000	1050000
0.24	0.13	0.16	0.47	35000000	8400000	4550000	5600000	16450000
0.07	0.92	0	0.01	35000000	2450000	32200000	0	350000
0.28	0.04	0.68	0	35000000	9800000	1400000	23800000	0
0.2	0.33	0.38	0.09	35000000	7000000	11550000	13300000	3150000
0	0.91	0.08	0.01	35000000	0	31850000	2800000	350000
0.35	0.21	0.07	0.37	35000000	12250000	7350000	2450000	12950000
0.13	0.35	0.51	0.01	35000000	4550000	12250000	17850000	350000
0.2	0.06	0.74	0	35000000	7000000	2100000	25900000	0
0.01	0.03	0.01	0.95	35000000	350000	1050000	350000	33250000
0.24	0.11	0.55	0.1	35000000	8400000	3850000	19250000	3500000
0.51	0.25	0.07	0.17	35000000	17850000	8750000	2450000	5950000
0.07	0.01	0.41	0.51	35000000	2450000	350000	14350000	17850000
0.05	0.1	0.85	0	35000000	1750000	3500000	29750000	0
0.52	0.27	0.2	0.01	35000000	18200000	9450000	7000000	350000
0.02	0.02	0.44	0.52	35000000	700000	700000	15400000	18200000
1	0	0	0	35000000	35000000	0	0	0
0.3	0.07	0.15	0.48	35000000	10500000	2450000	5250000	16800000
0.16	0.17	0.54	0.13	35000000	5600000	5950000	18900000	4550000
0.12	0.48	0.37	0.03	35000000	4200000	16800000	12950000	1050000
0.61	0.03	0.15	0.21	35000000	21350000	1050000	5250000	7350000
0.2	0	0	0.8	35000000	7000000	0	0	28000000
0.08	0.49	0.4	0.03	35000000	2800000	17150000	14000000	1050000
0.71	0	0.02	0.27	35000000	24850000	0	700000	9450000
0.52	0.18	0.07	0.23	35000000	18200000	6300000	2450000	8050000
0.07	0.05	0.33	0.55	35000000	2450000	1750000	11550000	19250000
0.01	0.98	0.01	0	35000000	350000	34300000	350000	0
0.8	0.1	0.1	0	35000000	28000000	3500000	3500000	0
0.03	0.53	0.17	0.27	35000000	1050000	18550000	5950000	9450000
0.06	0.01	0.83	0.1	35000000	2100000	350000	29050000	3500000
0.15	0.47	0.05	0.33	35000000	5250000	16450000	1750000	11550000
0.39	0.41	0.14	0.06	35000000	13650000	14350000	4900000	2100000
0.16	0.5	0.01	0.33	35000000	5600000	17500000	350000	11550000
0.96	0.04	0	0	35000000	33600000	1400000	0	0
0.07	0.28	0.02	0.63	35000000	2450000	9800000	700000	22050000
0.29	0.02	0.03	0.66	35000000	10150000	700000	1050000	23100000
0.08	0	0.53	0.39	35000000	2800000	0	18550000	13650000
0.1	0.03	0.35	0.52	35000000	3500000	1050000	12250000	18200000
0.04	0.01	0.86	0.09	35000000	1400000	350000	30100000	3150000
0.27	0.13	0.09	0.51	35000000	9450000	4550000	3150000	17850000
0.57	0.11	0.19	0.13	35000000	19950000	3850000	6650000	4550000
0.01	0.8	0	0.19	35000000	350000	28000000	0	6650000
0.23	0.65	0.06	0.06	35000000	8050000	22750000	2100000	2100000
0.24	0	0.01	0.75	35000000	8400000	0	350000	26250000
0.55	0.08	0.03	0.34	35000000	19250000	2800000	1050000	11900000
0.37	0.04	0.54	0.05	35000000	12950000	1400000	18900000	1750000
0.96	0.03	0.01	0	35000000	33600000	1050000	350000	0
0.22	0.28	0.41	0.09	35000000	7700000	9800000	14350000	3150000
0.97	0.02	0	0.01	35000000	33950000	700000	0	350000
0.36	0	0.51	0.13	35000000	12600000	0	17850000	4550000
0.12	0.03	0.84	0.01	35000000	4200000	1050000	29400000	350000
0.05	0.17	0.62	0.16	35000000	1750000	5950000	21700000	5600000
0.48	0.03	0.03	0.46	35000000	16800000	1050000	1050000	16100000
0.09	0.09	0.39	0.43	35000000	3150000	3150000	13650000	15050000
0.11	0.53	0.2	0.16	35000000	3850000	18550000	7000000	5600000
0.84	0	0.06	0.1	35000000	29400000	0	2100000	3500000
0.16	0.09	0.62	0.13	35000000	5600000	3150000	21700000	4550000
0.29	0.3	0.3	0.11	35000000	10150000	10500000	10500000	3850000
0.3	0.04	0.66	0	35000000	10500000	1400000	23100000	0
0.71	0.04	0.17	0.08	35000000	24850000	1400000	5950000	2800000
0.01	0.01	0.95	0.03	35000000	350000	350000	33250000	1050000
0.19	0.34	0.13	0.34	35000000	6650000	11900000	4550000	11900000
0.87	0.06	0.01	0.06	35000000	30450000	2100000	350000	2100000
0.27	0.02	0.38	0.33	35000000	9450000	700000	13300000	11550000
0.03	0	0.83	0.14	35000000	1050000	0	29050000	4900000
0.11	0.52	0.25	0.12	35000000	3850000	18200000	8750000	4200000
0	0.69	0.18	0.13	35000000	0	24150000	6300000	4550000
0.01	0.15	0.6	0.24	35000000	350000	5250000	21000000	8400000
0	0	0.25	0.75	35000000	0	0	8750000	26250000
0.6	0.04	0.26	0.1	35000000	21000000	1400000	9100000	3500000
0.06	0.14	0.36	0.44	35000000	2100000	4900000	12600000	15400000
0.36	0.04	0.56	0.04	35000000	12600000	1400000	19600000	1400000
0.94	0.05	0.01	0	35000000	32900000	1750000	350000	0
0	0.95	0.04	0.01	35000000	0	33250000	1400000	350000
0.02	0.62	0.35	0.01	35000000	700000	21700000	12250000	350000
0.3	0.35	0.3	0.05	35000000	10500000	12250000	10500000	1750000
0.46	0.2	0.23	0.11	35000000	16100000	7000000	8050000	3850000
0	0.62	0.25	0.13	35000000	0	21700000	8750000	4550000
0.19	0.06	0.66	0.09	35000000	6650000	2100000	23100000	3150000
0	1	0	0	35000000	0	35000000	0	0
0.9	0.05	0	0.05	35000000	31500000	1750000	0	1750000
0.14	0.02	0.18	0.66	35000000	4900000	700000	6300000	23100000
0.04	0.05	0.81	0.1	35000000	1400000	1750000	28350000	3500000
0.21	0.75	0.02	0.02	35000000	7350000	26250000	700000	700000
0.04	0.56	0.15	0.25	35000000	1400000	19600000	5250000	8750000
0.13	0.64	0.22	0.01	35000000	4550000	22400000	7700000	350000
0	0.68	0.29	0.03	35000000	0	23800000	10150000	1050000
0.11	0	0.74	0.15	35000000	3850000	0	25900000	5250000
0.75	0.1	0.03	0.12	35000000	26250000	3500000	1050000	4200000
0.02	0	0.98	0	35000000	700000	0	34300000	0
0.07	0.56	0.03	0.34	35000000	2450000	19600000	1050000	11900000
0.11	0.06	0.76	0.07	35000000	3850000	2100000	26600000	2450000
0.86	0.02	0.1	0.02	35000000	30100000	700000	3500000	700000
0.17	0.07	0.32	0.44	35000000	5950000	2450000	11200000	15400000
0	0	1	0	35000000	0	0	35000000	0
0.46	0.34	0.14	0.06	35000000	16100000	11900000	4900000	2100000
0.15	0.02	0.52	0.31	35000000	5250000	700000	18200000	10850000
0.01	0.16	0.58	0.25	35000000	350000	5600000	20300000	8750000
0.4	0.16	0.44	0	35000000	14000000	5600000	15400000	0
0.01	0.22	0.76	0.01	35000000	350000	7700000	26600000	350000
0.75	0.02	0.09	0.14	35000000	26250000	700000	3150000	4900000
0.25	0.31	0.24	0.2	35000000	8750000	10850000	8400000	7000000
0.51	0.26	0.04	0.19	35000000	17850000	9100000	1400000	6650000
0.3	0.21	0.21	0.28	35000000	10500000	7350000	7350000	9800000
0.61	0.21	0.1	0.08	35000000	21350000	7350000	3500000	2800000
0.08	0.69	0.04	0.19	35000000	2800000	24150000	1400000	6650000
0.03	0.02	0.92	0.03	35000000	1050000	700000	32200000	1050000
0.56	0.12	0.3	0.02	35000000	19600000	4200000	10500000	700000
0.61	0.36	0.02	0.01	35000000	21350000	12600000	700000	350000
0.19	0.06	0.25	0.5	35000000	6650000	2100000	8750000	17500000
0	0.04	0.56	0.4	35000000	0	1400000	19600000	14000000
0	0.02	0.01	0.97	35000000	0	700000	350000	33950000
0.17	0.06	0.12	0.65	35000000	5950000	2100000	4200000	22750000
0.23	0.02	0.6	0.15	35000000	8050000	700000	21000000	5250000
0.02	0.18	0.04	0.76	35000000	700000	6300000	1400000	26600000
0.11	0.18	0.31	0.4	35000000	3850000	6300000	10850000	14000000
0.04	0.01	0.06	0.89	35000000	1400000	350000	2100000	31150000
0.02	0.37	0.28	0.33	35000000	700000	12950000	9800000	11550000
0	0.32	0.36	0.32	35000000	0	11200000	12600000	11200000
0.06	0.07	0.82	0.05	35000000	2100000	2450000	28700000	1750000
0	0.97	0	0.03	35000000	0	33950000	0	1050000
0.45	0.34	0.17	0.04	35000000	15750000	11900000	5950000	1400000
0.53	0.33	0.09	0.05	35000000	18550000	11550000	3150000	1750000
0.41	0.2	0.37	0.02	35000000	14350000	7000000	12950000	700000
0.01	0.29	0.56	0.14	35000000	350000	10150000	19600000	4900000
0.05	0.01	0.94	0	35000000	1750000	350000	32900000	0
0.4	0.06	0.49	0.05	35000000	14000000	2100000	17150000	1750000
0.01	0.49	0.02	0.48	35000000	350000	17150000	700000	16800000
0.07	0.23	0.2	0.5	35000000	2450000	8050000	7000000	17500000
0.06	0.05	0.26	0.63	35000000	2100000	1750000	9100000	22050000
0.43	0.01	0.19	0.37	35000000	15050000	350000	6650000	12950000
0.02	0	0	0.98	35000000	700000	0	0	34300000
0.03	0.92	0.01	0.04	35000000	1050000	32200000	350000	1400000
0.27	0.19	0.09	0.45	35000000	9450000	6650000	3150000	15750000
0.17	0.18	0.21	0.44	35000000	5950000	6300000	7350000	15400000
0.07	0.05	0.54	0.34	35000000	2450000	1750000	18900000	11900000
0.35	0.07	0.42	0.16	35000000	12250000	2450000	14700000	5600000
0.62	0.24	0.01	0.13	35000000	21700000	8400000	350000	4550000
0.38	0.01	0.48	0.13	35000000	13300000	350000	16800000	4550000
0.03	0.02	0.91	0.04	35000000	1050000	700000	31850000	1400000
0.02	0.14	0	0.84	35000000	700000	4900000	0	29400000
0.14	0.21	0.52	0.13	35000000	4900000	7350000	18200000	4550000
0.04	0.19	0	0.77	35000000	1400000	6650000	0	26950000
0.52	0.25	0.01	0.22	35000000	18200000	8750000	350000	7700000
0.62	0.03	0.29	0.06	35000000	21700000	1050000	10150000	2100000
0.01	0.01	0.02	0.96	35000000	350000	350000	700000	33600000
0	0.14	0.85	0.01	35000000	0	4900000	29750000	350000
0.27	0.32	0.38	0.03	35000000	9450000	11200000	13300000	1050000
0.03	0.33	0.03	0.61	35000000	1050000	11550000	1050000	21350000
0.53	0.1	0.34	0.03	35000000	18550000	3500000	11900000	1050000
0.82	0.04	0	0.14	35000000	28700000	1400000	0	4900000
0.92	0.02	0.03	0.03	35000000	32200000	700000	1050000	1050000
0.06	0.26	0.66	0.02	35000000	2100000	9100000	23100000	700000
0	0.97	0	0.03	35000000	0	33950000	0	1050000
0.03	0.93	0.04	0	35000000	1050000	32550000	1400000	0
0.08	0.08	0.06	0.78	35000000	2800000	2800000	2100000	27300000
0.35	0.12	0.06	0.47	35000000	12250000	4200000	2100000	16450000
0	0.1	0.89	0.01	35000000	0	3500000	31150000	350000
0.14	0.59	0.17	0.1	35000000	4900000	20650000	5950000	3500000
0.18	0.04	0.72	0.06	35000000	6300000	1400000	25200000	2100000
0	0.06	0.7	0.24	35000000	0	2100000	24500000	8400000
0.11	0.13	0.03	0.73	35000000	3850000	4550000	1050000	25550000
0.1	0.09	0.22	0.59	35000000	3500000	3150000	7700000	20650000
0.12	0.79	0.08	0.01	35000000	4200000	27650000	2800000	350000
0.18	0.01	0.07	0.74	35000000	6300000	350000	2450000	25900000
0.09	0.82	0.09	0	35000000	3150000	28700000	3150000	0
0.02	0.5	0.43	0.05	35000000	700000	17500000	15050000	1750000
0.04	0	0.81	0.15	35000000	1400000	0	28350000	5250000
0.27	0.07	0.44	0.22	35000000	9450000	2450000	15400000	7700000
0.35	0.01	0.61	0.03	35000000	12250000	350000	21350000	1050000
0.22	0.72	0.06	0	35000000	7700000	25200000	2100000	0
0.04	0.46	0.3	0.2	35000000	1400000	16100000	10500000	7000000
0.19	0.06	0.26	0.49	35000000	6650000	2100000	9100000	17150000
0.15	0.62	0.1	0.13	35000000	5250000	21700000	3500000	4550000
0.14	0.02	0.09	0.75	35000000	4900000	700000	3150000	26250000
0	0.27	0.72	0.01	35000000	0	9450000	25200000	350000
0.09	0.25	0.3	0.36	35000000	3150000	8750000	10500000	12600000
0	0.03	0.85	0.12	35000000	0	1050000	29750000	4200000
0.69	0.19	0.06	0.06	35000000	24150000	6650000	2100000	2100000
0.5	0.34	0.14	0.02	35000000	17500000	11900000	4900000	700000
0	0.29	0.71	0	35000000	0	10150000	24850000	0
0	0.08	0	0.92	35000000	0	2800000	0	32200000
0.03	0.38	0.49	0.1	35000000	1050000	13300000	17150000	3500000
0.22	0.77	0.01	0	35000000	7700000	26950000	350000	0
0.21	0.14	0.35	0.3	35000000	7350000	4900000	12250000	10500000
0	0.08	0.89	0.03	35000000	0	2800000	31150000	1050000
0.01	0.37	0.33	0.29	35000000	350000	12950000	11550000	10150000
0.01	0.47	0.09	0.43	35000000	350000	16450000	3150000	15050000
0.39	0.38	0.19	0.04	35000000	13650000	13300000	6650000	1400000
0.16	0.72	0.09	0.03	35000000	5600000	25200000	3150000	1050000
0	0.79	0.21	0	35000000	0	27650000	7350000	0
0.03	0.79	0.08	0.1	35000000	1050000	27650000	2800000	3500000
0.06	0	0.29	0.65	35000000	2100000	0	10150000	22750000
0.06	0.92	0.02	0	35000000	2100000	32200000	700000	0
0.11	0.37	0.51	0.01	35000000	3850000	12950000	17850000	350000
0.19	0.71	0.09	0.01	35000000	6650000	24850000	3150000	350000
0.67	0.06	0.14	0.13	35000000	23450000	2100000	4900000	4550000
0.18	0.09	0.66	0.07	35000000	6300000	3150000	23100000	2450000
0.09	0.18	0.61	0.12	35000000	3150000	6300000	21350000	4200000
0.41	0.41	0.18	0	35000000	14350000	14350000	6300000	0
0.52	0.27	0.02	0.19	35000000	18200000	9450000	700000	6650000
0.24	0.34	0.37	0.05	35000000	8400000	11900000	12950000	1750000
0.03	0.21	0.18	0.58	35000000	1050000	7350000	6300000	20300000
0.01	0.01	0.37	0.61	35000000	350000	350000	12950000	21350000
0.03	0.04	0	0.93	35000000	1050000	1400000	0	32550000
0.37	0.15	0.46	0.02	35000000	12950000	5250000	16100000	700000
0.13	0.37	0.44	0.06	35000000	4550000	12950000	15400000	2100000
0.83	0.02	0.04	0.11	35000000	29050000	700000	1400000	3850000
0	0	0	1	35000000	0	0	0	35000000
0.01	0.88	0	0.11	35000000	350000	30800000	0	3850000
0.13	0.69	0.09	0.09	35000000	4550000	24150000	3150000	3150000
0.41	0.16	0.43	0	35000000	14350000	5600000	15050000	0
0.59	0	0.41	0	35000000	20650000	0	14350000	0
0.21	0.13	0.55	0.11	35000000	7350000	4550000	19250000	3850000
0.16	0.67	0.03	0.14	35000000	5600000	23450000	1050000	4900000
0	0.98	0.02	0	35000000	0	34300000	700000	0
0.01	0.91	0	0.08	35000000	350000	31850000	0	2800000
0.09	0.03	0.59	0.29	35000000	3150000	1050000	20650000	10150000
0.02	0.78	0.03	0.17	35000000	700000	27300000	1050000	5950000
0.08	0.87	0.04	0.01	35000000	2800000	30450000	1400000	350000
0.83	0.01	0.08	0.08	35000000	29050000	350000	2800000	2800000
0.07	0.33	0.55	0.05	35000000	2450000	11550000	19250000	1750000
0.69	0.18	0.12	0.01	35000000	24150000	6300000	4200000	350000
0.13	0.03	0.02	0.82	35000000	4550000	1050000	700000	28700000
0.13	0.08	0.5	0.29	35000000	4550000	2800000	17500000	10150000
0	0.91	0.05	0.04	35000000	0	31850000	1750000	1400000
0	0.07	0.08	0.85	35000000	0	2450000	2800000	29750000
0.28	0.22	0.15	0.35	35000000	9800000	7700000	5250000	12250000
0.18	0.04	0.23	0.55	35000000	6300000	1400000	8050000	19250000
0.17	0.54	0.01	0.28	35000000	5950000	18900000	350000	9800000
0.25	0.32	0.29	0.14	35000000	8750000	11200000	10150000	4900000
0.06	0.07	0.67	0.2	35000000	2100000	2450000	23450000	7000000
0.41	0.14	0.38	0.07	35000000	14350000	4900000	13300000	2450000
0.54	0.35	0.09	0.02	35000000	18900000	12250000	3150000	700000
0.45	0.29	0.12	0.14	35000000	15750000	10150000	4200000	4900000
0	0.44	0.5	0.06	35000000	0	15400000	17500000	2100000
0.13	0.04	0.78	0.05	35000000	4550000	1400000	27300000	1750000
0.12	0.48	0.3	0.1	35000000	4200000	16800000	10500000	3500000
0.45	0.48	0.07	0	35000000	15750000	16800000	2450000	0
0.11	0.3	0.42	0.17	35000000	3850000	10500000	14700000	5950000
0.19	0.43	0.33	0.05	35000000	6650000	15050000	11550000	1750000
0	0.91	0.06	0.03	35000000	0	31850000	2100000	1050000
0.11	0.12	0.15	0.62	35000000	3850000	4200000	5250000	21700000
0.06	0.05	0.62	0.27	35000000	2100000	1750000	21700000	9450000
0.28	0.15	0.24	0.33	35000000	9800000	5250000	8400000	11550000
0	0.38	0.44	0.18	35000000	0	13300000	15400000	6300000
0.02	0.11	0.28	0.59	35000000	700000	3850000	9800000	20650000
0.63	0.33	0.01	0.03	35000000	22050000	11550000	350000	1050000
0	0	0	1	35000000	0	0	0	35000000
0.39	0.18	0.08	0.35	35000000	13650000	6300000	2800000	12250000
0.18	0.2	0.17	0.45	35000000	6300000	7000000	5950000	15750000
0.29	0.51	0.02	0.18	35000000	10150000	17850000	700000	6300000
0	0.37	0.37	0.26	35000000	0	12950000	12950000	9100000
0.13	0.08	0.55	0.24	35000000	4550000	2800000	19250000	8400000
0.19	0.01	0.38	0.42	35000000	6650000	350000	13300000	14700000
0.45	0	0.5	0.05	35000000	15750000	0	17500000	1750000
0.71	0.11	0.08	0.1	35000000	24850000	3850000	2800000	3500000
0.83	0.03	0.02	0.12	35000000	29050000	1050000	700000	4200000
0.02	0.91	0.06	0.01	35000000	700000	31850000	2100000	350000
0.05	0	0.47	0.48	35000000	1750000	0	16450000	16800000
0.02	0.97	0.01	0	35000000	700000	33950000	350000	0
0.42	0.02	0.51	0.05	35000000	14700000	700000	17850000	1750000
0.12	0.13	0.45	0.3	35000000	4200000	4550000	15750000	10500000
0.2	0.46	0.1	0.24	35000000	7000000	16100000	3500000	8400000
0.25	0.63	0.09	0.03	35000000	8750000	22050000	3150000	1050000
0.01	0.05	0.59	0.35	35000000	350000	1750000	20650000	12250000
0.37	0.16	0.01	0.46	35000000	12950000	5600000	350000	16100000
0.36	0.19	0.44	0.01	35000000	12600000	6650000	15400000	350000
0.88	0	0.03	0.09	35000000	30800000	0	1050000	3150000
0.93	0.03	0.02	0.02	35000000	32550000	1050000	700000	700000
0	0	0.09	0.91	35000000	0	0	3150000	31850000
0.11	0.84	0	0.05	35000000	3850000	29400000	0	1750000
0.04	0.01	0.9	0.05	35000000	1400000	350000	31500000	1750000
0.34	0.38	0.11	0.17	35000000	11900000	13300000	3850000	5950000
0.65	0.02	0.03	0.3	35000000	22750000	700000	1050000	10500000
0	0.99	0.01	0	35000000	0	34650000	350000	0
0.29	0.11	0.04	0.56	35000000	10150000	3850000	1400000	19600000
0.01	0.49	0.41	0.09	35000000	350000	17150000	14350000	3150000
0.29	0.19	0.03	0.49	35000000	10150000	6650000	1050000	17150000
0	0.37	0.62	0.01	35000000	0	12950000	21700000	350000
0.2	0.2	0.54	0.06	35000000	7000000	7000000	18900000	2100000
0.01	0.67	0.19	0.13	35000000	350000	23450000	6650000	4550000
0.2	0.52	0.02	0.26	35000000	7000000	18200000	700000	9100000
0.15	0.17	0.04	0.64	35000000	5250000	5950000	1400000	22400000
0.04	0	0.32	0.64	35000000	1400000	0	11200000	22400000
0.06	0.47	0.14	0.33	35000000	2100000	16450000	4900000	11550000
0.12	0.76	0	0.12	35000000	4200000	26600000	0	4200000
0.38	0.12	0.14	0.36	35000000	13300000	4200000	4900000	12600000
0.15	0.17	0.63	0.05	35000000	5250000	5950000	22050000	1750000
0.42	0.08	0.21	0.29	35000000	14700000	2800000	7350000	10150000
0.21	0.23	0.36	0.2	35000000	7350000	8050000	12600000	7000000
0.83	0.01	0	0.16	35000000	29050000	350000	0	5600000
0.19	0.52	0.28	0.01	35000000	6650000	18200000	9800000	350000
0.34	0.49	0.11	0.06	35000000	11900000	17150000	3850000	2100000
0.03	0.12	0.8	0.05	35000000	1050000	4200000	28000000	1750000
