# Supplementary material for: Unraveling Targetable Systemic and Cell-Type-Specific Molecular Phenotypes of Alzheimer’s and Parkinson’s Brains With Digital Cytometry
Source: Front Neurosci. 2020 Dec 9;14:607215. doi: 10.3389/fnins.2020.607215 (PMC7756021; doi:10.3389/fnins.2020.607215)
Supplement: Supplementary file 4 [file Data_Sheet_4.ZIP › Tables S1 to S9/Table_S8.xlsx]

## Sheet: Table S8
Combined AD effect’s scores from t-statistics of differential expression of common genes
Ensemb ID	Gene symbol	t - AD MayoClinic dataset	t - AD Nativio dataset	Permutation FDR	Score	Belongs to human cell type signature
ENSG00000089169	RPH3A	-5.30334	-10.5565	1e-05	-5	yes
ENSG00000128564	VGF	-3.90979	-9.22518	1e-05	-5	no
ENSG00000139318	DUSP6	-2.7967	-8.54976	1e-05	-5	yes
ENSG00000002016	RAD52	0.0771815	7.24317	0.195	0.709965	no
ENSG00000101327	PDYN	0.644646	6.67108	0.0054	2.26761	no
ENSG00000172020	GAP43	-3.50412	-6.42958	1e-05	-5	no
ENSG00000186212	SOWAHB	-3.6568	-6.34349	1e-05	-5	no
ENSG00000178222	RNF212	-0.276353	6.24103	0.952	0	no
ENSG00000175426	PCSK1	-3.84819	-6.24038	1e-05	-5	no
ENSG00000251485	AC068134.10	-1.17224	6.21413	0.9996	0	no
ENSG00000087116	ADAMTS2	3.06767	6.10446	1e-05	5	no
ENSG00000105877	DNAH11	0.177632	6.08992	0.1002	0.999132	no
ENSG00000089199	CHGB	-3.64858	-5.91366	1e-05	-5	no
ENSG00000124785	NRN1	-4.32721	-5.90162	1e-05	-5	no
ENSG00000176697	BDNF	-2.67848	-5.88068	1e-05	-5	no
ENSG00000117152	RGS4	-4.11021	-5.80965	1e-05	-5	yes
ENSG00000138617	PARP16	2.40745	5.79926	1e-05	5	no
ENSG00000005339	CREBBP	1.53336	5.68723	1e-05	5	no
ENSG00000127993	RBM48	0.666048	5.63772	0.0048	2.31876	no
ENSG00000184515	BEX5	-3.57799	-5.63132	1e-05	-5	yes
ENSG00000214114	MYCBP	-1.07079	5.60594	0.9988	0	no
ENSG00000125772	GPCPD1	-2.13531	-5.58162	1e-05	-5	yes
ENSG00000140798	ABCC12	-2.69638	-5.56485	1e-05	-5	no
ENSG00000162975	KCNF1	-3.1138	-5.55774	1e-05	-5	no
ENSG00000185158	LRRC37B	1.37044	5.55386	1e-05	5	no
ENSG00000114126	TFDP2	0.342504	5.52383	0.0378	1.42251	no
ENSG00000228653	HNRNPCP7	1.13038	5.51895	0.0008	3.09691	no
ENSG00000141433	ADCYAP1	-3.47199	-5.46452	1e-05	-5	no
ENSG00000187186	RP11-195F19.5	-1.08944	-5.45494	0.0012	-2.92082	no
ENSG00000178104	PDE4DIP	2.67053	5.4412	1e-05	5	no
ENSG00000086717	PPEF1	-3.74489	-5.43135	1e-05	-5	no
ENSG00000176076	KCNE1L	-0.126934	-5.42948	0.176	-0.754487	no
ENSG00000162836	ACP6	-0.320558	5.4172	0.9504	0	no
ENSG00000130368	MAS1	-3.60112	-5.39643	1e-05	-5	no
ENSG00000180044	C3orf80	-5.01399	-5.35468	1e-05	-5	no
ENSG00000101180	HRH3	2.31793	5.34312	1e-05	5	no
ENSG00000171951	SCG2	-3.53658	-5.33594	1e-05	-5	yes
ENSG00000161835	GRASP	-0.219431	-5.29164	0.095	-1.02228	no
ENSG00000141646	SMAD4	1.31281	5.28686	1e-05	5	no
ENSG00000168566	SNRNP48	0.418579	5.28212	0.0296	1.52871	no
ENSG00000131233	GJA9	-1.12836	5.23218	0.998	0	no
ENSG00000112186	CAP2	-3.79054	-5.23106	1e-05	-5	yes
ENSG00000147571	CRH	-3.37974	-5.21096	1e-05	-5	yes
ENSG00000158220	ESYT3	1.26931	5.19533	0.001	3	no
ENSG00000154898	CCDC144CP	-0.612963	5.17796	0.989	0	no
ENSG00000240764	PCDHGC5	-1.70063	-5.1654	1e-05	-5	no
ENSG00000115307	AUP1	2.03831	5.15146	1e-05	5	no
ENSG00000112079	STK38	2.43375	5.13171	1e-05	5	no
ENSG00000166111	SVOP	-3.5842	-5.11953	1e-05	-5	no
ENSG00000103404	USP31	0.657781	5.06224	0.0094	2.02687	no
ENSG00000244405	ETV5	0.135825	-5.05092	0.8392	0	no
ENSG00000126767	ELK1	3.3748	5.03611	1e-05	5	no
ENSG00000111837	MAK	0.522999	4.98032	0.0208	1.68194	no
ENSG00000085831	TTC39A	-1.41158	4.95878	0.9994	0	no
ENSG00000253598	SLC10A5	-1.48032	4.94405	0.9996	0	no
ENSG00000176387	HSD11B2	1.53088	4.92037	1e-05	5	no
ENSG00000132424	PNISR	0.545937	4.891	0.0184	1.73518	no
ENSG00000149269	PAK1	-3.07564	-4.84848	1e-05	-5	no
ENSG00000089123	TASP1	-3.03607	-4.84153	1e-05	-5	yes
ENSG00000063322	MED29	-2.72889	-4.80513	1e-05	-5	no
ENSG00000135473	PAN2	-0.592482	4.79688	0.98	0	no
ENSG00000068024	HDAC4	1.57628	4.79125	0.0002	3.69897	no
ENSG00000166681	NGFRAP1	-2.64698	-4.78648	1e-05	-5	no
ENSG00000170043	TRAPPC1	-1.66633	-4.7738	1e-05	-5	no
ENSG00000177108	ZDHHC22	-0.195934	4.76281	0.8846	0	no
ENSG00000112218	GPR63	0.257003	4.7591	0.0934	1.02965	no
ENSG00000165985	C1QL3	-1.90149	-4.74225	1e-05	-5	no
ENSG00000206384	COL6A6	-1.10793	4.74059	0.9984	0	no
ENSG00000164683	HEY1	-0.817739	-4.72705	0.0032	-2.49485	yes
ENSG00000154447	SH3RF1	-1.2199	-4.71645	0.0006	-3.22185	no
ENSG00000051620	HEBP2	3.34473	4.64254	1e-05	5	no
ENSG00000267370	CTD-2623N2.3	-0.240366	4.63287	0.911	0	no
ENSG00000167562	ZNF701	-0.514625	4.62426	0.976	0	no
ENSG00000197106	SLC6A17	-2.49237	-4.62039	1e-05	-5	no
ENSG00000134627	PIWIL4	0.977949	4.60949	0.004	2.39794	no
ENSG00000100038	TOP3B	0.700321	4.607	0.0078	2.10791	no
ENSG00000147437	GNRH1	1.66193	4.60621	0.0006	3.22185	no
ENSG00000056736	IL17RB	2.08275	4.59863	1e-05	5	no
ENSG00000163605	PPP4R2	0.945576	4.59108	0.0044	2.35655	no
ENSG00000154040	CABYR	-1.27162	4.57878	0.9996	0	no
ENSG00000257315	ZBED6	0.670889	4.57358	0.0162	1.79048	yes
ENSG00000166439	RNF169	0.0652918	4.55665	0.2706	0.567672	no
ENSG00000152465	NMT2	0.218965	4.54896	0.096	1.01773	no
ENSG00000162373	BEND5	-3.6496	-4.54428	1e-05	-5	no
ENSG00000204065	TCEAL5	-3.06383	-4.52415	1e-05	-5	no
ENSG00000110318	KIAA1377	-2.30391	4.52256	1	0	no
ENSG00000109906	ZBTB16	0.921857	4.5207	0.0046	2.33724	no
ENSG00000100412	ACO2	-0.69499	-4.5205	0.0096	-2.01773	no
ENSG00000176907	C8orf4	-2.19975	-4.51725	0.0002	-3.69897	no
ENSG00000111907	TPD52L1	3.23437	4.50903	1e-05	5	no
ENSG00000177875	C12orf68	-4.11448	-4.50054	1e-05	-5	yes
ENSG00000166295	ANAPC16	2.25502	4.49272	1e-05	5	no
ENSG00000178460	MCMDC2	-2.37829	4.44406	1	0	no
ENSG00000168772	CXXC4	-1.68249	4.44253	0.9998	0	no
ENSG00000197043	ANXA6	-2.5365	-4.42716	1e-05	-5	no
ENSG00000204514	ZNF814	0.439014	4.42543	0.0408	1.38934	no
ENSG00000225526	C3orf83	1.28092	4.42516	0.0016	2.79588	no
ENSG00000152380	FAM151B	0.259291	4.41791	0.0858	1.06651	no
ENSG00000157005	SST	-2.98021	-4.41731	1e-05	-5	yes
ENSG00000100906	NFKBIA	2.41601	4.41133	1e-05	5	yes
ENSG00000147421	HMBOX1	3.10397	4.4026	1e-05	5	no
ENSG00000275131	NA	0.867984	4.39428	0.0042	2.37675	no
ENSG00000217648	RP1-95L4.4	1.48339	4.39405	0.001	3	no
ENSG00000162909	CAPN2	2.24191	4.39192	1e-05	5	no
ENSG00000120616	EPC1	0.759882	4.39166	0.0036	2.4437	no
ENSG00000134294	SLC38A2	1.98671	4.37989	1e-05	5	no
ENSG00000182858	ALG12	0.472276	4.37196	0.029	1.5376	no
ENSG00000112541	PDE10A	-2.17506	-4.37174	1e-05	-5	no
ENSG00000177084	POLE	0.738047	4.35253	0.0124	1.90658	no
ENSG00000198743	SLC5A3	2.30457	4.34832	1e-05	5	yes
ENSG00000270392	AC241952.1	-0.396676	4.34197	0.9532	0	no
ENSG00000131650	KREMEN2	-3.03414	-4.33556	1e-05	-5	no
ENSG00000183979	NPB	1.0637	4.33454	0.0036	2.4437	no
ENSG00000004534	RBM6	2.39007	4.3252	0.0002	3.69897	no
ENSG00000166821	PEX11A	-0.745633	4.31891	0.993	0	no
ENSG00000100393	EP300	0.641823	4.31798	0.0062	2.20761	no
ENSG00000134901	KDELC1	-0.0929921	4.31743	0.7712	0	no
ENSG00000171962	LRRC48	-0.756527	4.31366	0.9904	0	no
ENSG00000101162	TUBB1	1.13919	4.31272	0.0018	2.74473	no
ENSG00000171843	MLLT3	1.00954	4.30845	0.0044	2.35655	no
ENSG00000198042	MAK16	-2.50681	-4.30528	1e-05	-5	no
ENSG00000174576	NPAS4	-1.75286	-4.30379	0.0002	-3.69897	no
ENSG00000172493	AFF1	0.826746	4.30351	0.0058	2.23657	no
ENSG00000143970	ASXL2	0.700997	4.29314	0.0088	2.05552	no
ENSG00000111652	COPS7A	-2.72801	-4.28528	1e-05	-5	no
ENSG00000091651	ORC6	-2.59921	4.27968	1	0	no
ENSG00000119509	INVS	-0.285779	4.26703	0.9284	0	no
ENSG00000149289	ZC3H12C	0.498348	4.26616	0.0302	1.51999	no
ENSG00000078177	N4BP2	0.71442	4.26143	0.0122	1.91364	yes
ENSG00000090238	YPEL3	1.23403	4.25063	0.0008	3.09691	no
ENSG00000111961	SASH1	2.08748	4.24964	1e-05	5	no
ENSG00000003147	ICA1	-2.97028	-4.24668	1e-05	-5	no
ENSG00000158301	GPRASP2	-3.47189	-4.24498	1e-05	-5	yes
ENSG00000117245	KIF17	-1.86621	-4.24024	1e-05	-5	no
ENSG00000148082	SHC3	-0.753598	-4.23074	0.01	-2	yes
ENSG00000224892	RPS4XP16	0.394986	4.2266	0.0594	1.22621	no
ENSG00000270885	RASL10B	1.07758	4.22619	0.0034	2.46852	no
ENSG00000104490	NCALD	-4.67045	-4.22522	1e-05	-5	no
ENSG00000188643	S100A16	2.3485	-4.22268	1	0	yes
ENSG00000144834	TAGLN3	-2.28753	-4.22125	0.0002	-3.69897	yes
ENSG00000148337	CIZ1	1.4057	4.22027	0.0002	3.69897	no
ENSG00000137133	HINT2	-1.09798	-4.21838	0.0018	-2.74473	no
ENSG00000132522	GPS2	2.14006	4.21505	1e-05	5	no
ENSG00000100246	DNAL4	-1.17102	-4.21348	0.0006	-3.22185	no
ENSG00000164164	OTUD4	0.971202	4.20896	0.0034	2.46852	no
ENSG00000134590	FAM127A	-1.19349	-4.20814	0.001	-3	no
ENSG00000076382	SPAG5	1.3564	4.20636	0.001	3	no
ENSG00000221946	FXYD7	-0.86758	-4.20475	0.0076	-2.11919	no
ENSG00000124181	PLCG1	1.22511	4.20254	0.0014	2.85387	no
ENSG00000145358	DDIT4L	3.34318	4.19239	1e-05	5	yes
ENSG00000139988	RDH12	-1.91909	-4.18834	0.0006	-3.22185	no
ENSG00000240891	PLCXD2	-1.26901	4.18678	0.9986	0	yes
ENSG00000106089	STX1A	-1.60994	-4.18385	1e-05	-5	no
ENSG00000198538	ZNF28	1.01713	4.18086	0.0028	2.55284	no
ENSG00000174132	FAM174A	-3.08255	-4.17907	1e-05	-5	no
ENSG00000130203	APOE	2.33581	-4.17604	1	0	no
ENSG00000178860	MSC	-0.617694	-4.17526	0.0194	-1.7122	no
ENSG00000128602	SMO	3.64699	4.17512	1e-05	5	yes
ENSG00000179886	TIGD5	2.94494	4.16917	1e-05	5	no
ENSG00000274944	NA	-1.15026	4.16625	0.996	0	no
ENSG00000115415	STAT1	-1.40633	-4.16621	0.001	-3	no
ENSG00000118162	KPTN	2.21109	4.16379	1e-05	5	no
ENSG00000188766	SPRED3	-1.23276	-4.14961	0.0018	-2.74473	no
ENSG00000012822	CALCOCO1	-0.743178	4.1495	0.9902	0	no
ENSG00000108785	HSD17B1P1	1.30344	4.14857	0.0024	2.61979	no
ENSG00000053702	NRIP2	0.681781	4.14806	0.0148	1.82974	yes
ENSG00000152433	ZNF547	1.51385	4.14757	0.0008	3.09691	no
ENSG00000127483	HP1BP3	0.454904	4.13715	0.0422	1.37469	no
ENSG00000214530	STARD10	2.6586	4.12945	1e-05	5	no
ENSG00000150907	FOXO1	0.902916	4.1291	0.005	2.30103	yes
ENSG00000180479	ZNF571	0.924666	4.12746	0.0038	2.42022	no
ENSG00000134297	PLEKHA8P1	1.41666	4.12149	0.0018	2.74473	no
ENSG00000109944	C11orf63	-0.37115	4.12009	0.9424	0	no
ENSG00000115718	PROC	1.65459	4.11549	0.0004	3.39794	no
ENSG00000147316	MCPH1	0.231273	4.10726	0.1022	0.990549	no
ENSG00000214367	HAUS3	-0.740518	4.10725	0.9898	0	no
ENSG00000172766	NAA16	-0.0212003	4.10553	0.6024	0	no
ENSG00000242299	RP11-234A1.1	-0.929121	4.10377	0.9926	0	no
ENSG00000030066	NUP160	0.266013	4.10311	0.0834	1.07883	no
ENSG00000154803	FLCN	1.01399	4.10199	0.0056	2.25181	no
ENSG00000213542	RP11-467H10.1	-0.0523975	4.10076	0.686	0	no
ENSG00000127366	TAS2R5	0.0781523	4.09836	0.2788	0.554707	no
ENSG00000053254	FOXN3	1.28207	4.09568	0.0006	3.22185	no
ENSG00000221947	XKR9	-1.11098	4.08911	0.996	0	no
ENSG00000183281	PLGLB1	0.559992	4.08468	0.0272	1.56543	yes
ENSG00000204650	CRHR1-IT1	-0.850087	4.0838	0.9944	0	no
ENSG00000183943	PRKX	1.3084	4.08126	0.0018	2.74473	no
ENSG00000184319	RPL23AP82	-0.887997	4.07732	0.9948	0	no
ENSG00000115421	PAPOLG	-0.527686	4.07563	0.982	0	no
ENSG00000156253	RWDD2B	-2.89638	-4.07536	1e-05	-5	no
ENSG00000096717	SIRT1	1.36368	4.0699	0.0006	3.22185	no
ENSG00000132155	RAF1	2.07651	4.06692	1e-05	5	no
ENSG00000102003	SYP	-3.23333	-4.06647	1e-05	-5	no
ENSG00000170917	NUDT6	-1.66505	4.05726	1	0	no
ENSG00000236279	CLEC2L	-2.34689	-4.05582	1e-05	-5	no
ENSG00000162188	GNG3	-2.61007	-4.05442	1e-05	-5	yes
ENSG00000104218	CSPP1	-0.074547	4.04852	0.7332	0	no
ENSG00000173641	HSPB7	4.2819	4.04796	1e-05	5	no
ENSG00000182132	KCNIP1	-0.555588	-4.03542	0.0342	-1.46597	yes
ENSG00000171314	PGAM1	-2.16606	-4.03055	1e-05	-5	no
ENSG00000151632	AKR1C2	2.38199	4.02611	1e-05	5	yes
ENSG00000125952	MAX	1.11528	4.02329	0.0018	2.74473	no
ENSG00000240429	LRRFIP1P1	1.23431	4.02234	0.0032	2.49485	no
ENSG00000058673	ZC3H11A	0.68253	4.02203	0.013	1.88606	no
ENSG00000272752	STAG3L5P-PVRIG2P-PILRB	0.443598	4.02045	0.045	1.34679	no
ENSG00000104324	CPQ	1.70936	4.01692	0.0006	3.22185	no
ENSG00000175906	ARL4D	-2.03527	-4.01462	0.0006	-3.22185	no
ENSG00000179774	ATOH7	-1.88982	-4.01387	0.0004	-3.39794	no
ENSG00000204176	SYT15	-0.0797589	4.00737	0.7274	0	no
ENSG00000164669	INTS4L1	-0.368163	4.00718	0.9348	0	no
ENSG00000198816	ZNF358	2.65304	4.00211	1e-05	5	no
ENSG00000251595	ABCA11P	-2.20149	-3.99281	1e-05	-5	no
ENSG00000145386	CCNA2	0.0486712	3.98737	0.3458	0.461175	no
ENSG00000163884	KLF15	1.28501	3.98298	0.0022	2.65758	no
ENSG00000143147	GPR161	0.589348	3.98055	0.0234	1.63078	no
ENSG00000107611	CUBN	1.02166	3.97983	0.004	2.39794	no
ENSG00000147121	KRBOX4	-1.48054	3.97928	0.9996	0	no
ENSG00000077616	NAALAD2	-1.49431	3.9768	0.9994	0	no
ENSG00000261556	RP11-296I10.6	2.80576	3.97569	0.0002	3.69897	no
ENSG00000124440	HIF3A	0.930104	3.97189	0.0084	2.07572	no
ENSG00000145882	PCYOX1L	-2.35185	-3.96604	1e-05	-5	yes
ENSG00000167524	SGK494	0.876639	3.96518	0.0108	1.96658	no
ENSG00000241218	RP11-446H18.1	0.550419	3.95557	0.0314	1.50307	no
ENSG00000146414	SHPRH	-0.241435	3.95548	0.8864	0	no
ENSG00000243927	MRPS6	2.77545	3.95423	1e-05	5	yes
ENSG00000187535	IFT140	2.81726	3.95188	1e-05	5	no
ENSG00000248334	WHAMMP2	-0.69622	3.9509	0.9856	0	no
ENSG00000198646	NCOA6	0.562153	3.94934	0.0154	1.81248	no
ENSG00000119608	PROX2	-0.349205	3.94562	0.9296	0	no
ENSG00000138439	FAM117B	-0.959881	3.9427	0.9952	0	no
ENSG00000066248	NGEF	-3.15043	-3.94245	1e-05	-5	no
ENSG00000117472	TSPAN1	0.658647	3.93987	0.0234	1.63078	no
ENSG00000176809	LRRC37A3	1.5357	3.93665	0.0012	2.92082	no
ENSG00000173531	MST1	-0.415307	3.93458	0.9466	0	no
ENSG00000170276	HSPB2	3.80562	3.93325	1e-05	5	no
ENSG00000146250	PRSS35	-1.75715	-3.92971	1e-05	-5	yes
ENSG00000168993	CPLX1	-2.25336	-3.92707	0.0004	-3.39794	no
ENSG00000010319	SEMA3G	0.102429	-3.92532	0.7586	0	no
ENSG00000197978	GOLGA6L9	0.726276	3.9251	0.019	1.72125	no
ENSG00000213551	DNAJC9	0.14376	3.91196	0.193	0.714443	no
ENSG00000140443	IGF1R	1.18765	3.90482	0.002	2.69897	no
ENSG00000138346	DNA2	1.33458	3.90292	0.0012	2.92082	no
ENSG00000105856	HBP1	1.66779	3.90242	0.0002	3.69897	no
ENSG00000186298	PPP1CC	1.33729	3.89717	0.0014	2.85387	no
ENSG00000176490	DIRAS1	-2.8295	-3.8956	1e-05	-5	no
ENSG00000104611	SH2D4A	1.694	3.89447	0.0006	3.22185	no
ENSG00000092439	TRPM7	0.442235	3.89167	0.0416	1.38091	no
ENSG00000221843	C2orf16	-0.639828	-3.89105	0.0256	-1.59176	no
ENSG00000075407	ZNF37A	-0.644523	3.88782	0.9822	0	no
ENSG00000006128	TAC1	-3.88035	-3.88162	1e-05	-5	yes
ENSG00000160606	TLCD1	-0.00711395	-3.87913	0.4586	-0.338566	no
ENSG00000166321	NUDT13	-1.59826	3.8768	0.9988	0	no
ENSG00000163032	VSNL1	-3.36634	-3.87242	1e-05	-5	yes
ENSG00000134744	ZCCHC11	0.669832	3.87165	0.0176	1.75449	no
ENSG00000162692	VCAM1	0.682908	-3.87058	0.9798	0	no
ENSG00000188488	SERPINA5	2.23521	3.87057	1e-05	5	no
ENSG00000108932	SLC16A6	-2.02767	-3.86805	0.0006	-3.22185	no
ENSG00000157514	TSC22D3	0.498025	3.86225	0.0418	1.37882	no
ENSG00000121454	LHX4	-1.09969	3.85348	0.9968	0	no
ENSG00000196151	WDSUB1	1.29881	3.84888	0.0012	2.92082	no
ENSG00000205560	CPT1B	1.11249	3.84877	0.0048	2.31876	no
ENSG00000198952	SMG5	1.61876	3.84359	0.001	3	no
ENSG00000158186	MRAS	3.65907	3.84063	1e-05	5	no
ENSG00000164978	NUDT2	-1.62104	-3.83927	0.0006	-3.22185	no
ENSG00000107821	KAZALD1	-1.5854	-3.83566	0.0004	-3.39794	no
ENSG00000197343	ZNF655	-2.01781	3.83433	1	0	no
ENSG00000182054	IDH2	-1.33017	-3.8341	0.0012	-2.92082	no
ENSG00000151692	RNF144A	-1.25313	3.83342	0.9988	0	yes
ENSG00000185246	PRPF39	-0.284314	3.83181	0.8932	0	no
ENSG00000184845	DRD1	0.924723	3.82916	0.0098	2.00877	no
ENSG00000172922	RNASEH2C	2.71731	3.82807	1e-05	5	no
ENSG00000176340	COX8A	-0.315059	-3.82766	0.0792	-1.10127	no
ENSG00000146243	IRAK1BP1	-0.586096	3.82452	0.9734	0	no
ENSG00000164548	TRA2A	-0.967227	3.82103	0.9938	0	no
ENSG00000049618	ARID1B	-0.663168	3.81557	0.99	0	no
ENSG00000174032	SLC25A30	2.92603	3.81503	1e-05	5	no
ENSG00000088970	PLK1S1	-1.26382	3.81022	0.9974	0	no
ENSG00000112357	PEX7	-2.44249	-3.80998	1e-05	-5	no
ENSG00000178201	VN1R1	-0.149624	3.80988	0.8068	0	no
ENSG00000129007	CALML4	1.21675	3.80767	0.005	2.30103	no
ENSG00000168268	NT5DC2	3.43877	3.80622	1e-05	5	no
ENSG00000083828	ZNF586	-0.196923	3.801	0.8488	0	no
ENSG00000101198	NKAIN4	-0.631972	-3.79664	0.0312	-1.50585	yes
ENSG00000096060	FKBP5	0.0692386	3.7966	0.311	0.50724	no
ENSG00000170653	ATF7	-0.0916776	3.79597	0.7414	0	no
ENSG00000163806	SPDYA	-0.00824156	3.78999	0.555	0	no
ENSG00000118620	ZNF430	-0.172122	3.77949	0.8418	0	no
ENSG00000099622	CIRBP	-2.91152	-3.77723	1e-05	-5	no
ENSG00000269891	ARHGAP19-SLIT1	1.1228	3.77716	0.0054	2.26761	no
ENSG00000111328	CDK2AP1	3.16286	3.77197	0.0002	3.69897	no
ENSG00000171722	C1orf111	0.627864	3.76917	0.0276	1.55909	no
ENSG00000189410	SH2D5	-1.95995	-3.76813	0.0004	-3.39794	no
ENSG00000125841	NRSN2	-1.46683	-3.76765	0.0004	-3.39794	yes
ENSG00000197779	ZNF81	0.572146	3.76716	0.0266	1.57512	no
ENSG00000135678	CPM	-1.39566	3.76599	0.9992	0	no
ENSG00000128285	MCHR1	-2.37636	-3.76471	1e-05	-5	no
ENSG00000131127	ZNF141	0.55661	3.76182	0.0304	1.51713	no
ENSG00000070778	PTPN21	2.34203	3.75972	1e-05	5	no
ENSG00000005022	SLC25A5	-1.54232	-3.75599	0.0016	-2.79588	no
ENSG00000162669	HFM1	0.0398499	-3.75412	0.641	0	no
ENSG00000196458	ZNF605	0.842305	3.75311	0.0102	1.9914	no
ENSG00000109107	ALDOC	-0.111853	-3.74975	0.242	-0.616185	yes
ENSG00000215612	HMX1	1.26767	-3.74761	0.9962	0	no
ENSG00000090905	TNRC6A	0.488941	3.7476	0.0326	1.48678	no
ENSG00000080839	RBL1	0.202814	3.74309	0.151	0.821023	no
ENSG00000152583	SPARCL1	-2.10429	-3.74196	0.0002	-3.69897	no
ENSG00000198482	ZNF808	0.986891	3.73914	0.0068	2.16749	no
ENSG00000254858	MPV17L2	-0.968513	-3.73885	0.007	-2.1549	no
ENSG00000184203	PPP1R2	-2.91748	-3.73838	1e-05	-5	no
ENSG00000105649	RAB3A	-2.97427	-3.73742	1e-05	-5	no
ENSG00000144214	LYG1	0.774594	3.73675	0.0108	1.96658	no
ENSG00000153179	RASSF3	1.78566	3.7319	0.0002	3.69897	yes
ENSG00000111669	TPI1	-1.98352	-3.72819	0.0002	-3.69897	no
ENSG00000100796	SMEK1	1.7141	3.72761	0.0002	3.69897	no
ENSG00000100784	RPS6KA5	-0.0879811	3.72229	0.7372	0	no
ENSG00000115282	TTC31	0.573559	3.72211	0.03	1.52288	no
ENSG00000131475	VPS25	-1.64723	-3.72177	0.001	-3	no
ENSG00000136110	LECT1	0.752194	3.71803	0.0224	1.64975	no
ENSG00000187446	CHP1	-3.74389	-3.71204	1e-05	-5	no
ENSG00000232859	LYRM9	-2.14007	-3.70939	1e-05	-5	no
ENSG00000120875	DUSP4	-3.03098	-3.70819	1e-05	-5	no
ENSG00000270728	RP4-657E11.10	1.00258	3.69895	0.0066	2.18046	no
ENSG00000154957	ZNF18	-1.12552	-3.69855	0.0042	-2.37675	no
ENSG00000239665	RP11-295P9.3	-0.621034	3.69793	0.9752	0	no
ENSG00000215452	ZNF663P	1.17163	3.69495	0.0052	2.284	no
ENSG00000198932	GPRASP1	-3.62644	-3.6914	1e-05	-5	yes
ENSG00000100479	POLE2	-1.33589	3.69045	0.9964	0	no
ENSG00000159618	GPR114	-1.95329	-3.68467	0.0002	-3.69897	no
ENSG00000179477	ALOX12B	-2.34481	-3.68335	0.0002	-3.69897	no
ENSG00000082781	ITGB5	2.91739	3.68262	1e-05	5	no
ENSG00000089041	P2RX7	-0.454465	3.68139	0.9482	0	no
ENSG00000120738	EGR1	-1.35612	-3.67873	0.0022	-2.65758	no
ENSG00000187630	DHRS4L2	2.96771	3.67737	1e-05	5	no
ENSG00000100068	LRP5L	1.17653	3.67693	0.0026	2.58503	no
ENSG00000183476	SH2D7	2.29336	3.6747	0.0002	3.69897	no
ENSG00000198954	KIAA1279	-2.54694	-3.67461	1e-05	-5	no
ENSG00000148498	PARD3	2.28029	3.67281	0.0002	3.69897	no
ENSG00000164619	BMPER	-2.03672	-3.67281	1e-05	-5	no
ENSG00000100376	FAM118A	1.93841	3.67087	1e-05	5	no
ENSG00000251369	ZNF550	-1.41009	3.66817	0.999	0	no
ENSG00000175322	ZNF519	-1.95988	3.6668	1	0	no
ENSG00000151923	TIAL1	0.0218383	3.66196	0.4082	0.389127	no
ENSG00000232344	AC087163.2	1.101	3.66131	0.0056	2.25181	no
ENSG00000215481	BCRP3	0.79002	3.65713	0.0174	1.75945	no
ENSG00000114023	FAM162A	-2.30702	-3.65129	1e-05	-5	no
ENSG00000242950	ERVW-1	-0.82246	3.65	0.9854	0	no
ENSG00000166246	C16orf71	0.313586	3.64766	0.0964	1.01592	no
ENSG00000162512	SDC3	1.95054	-3.64374	1	0	no
ENSG00000100983	GSS	-2.1404	-3.64188	0.0002	-3.69897	no
ENSG00000151876	FBXO4	-1.75614	-3.64116	0.0008	-3.09691	no
ENSG00000120458	MSANTD2	-0.484565	3.63974	0.9518	0	no
ENSG00000132475	H3F3B	-1.52509	-3.63849	0.0012	-2.92082	no
ENSG00000259683	RP11-182J1.14	-0.993438	3.63827	0.9922	0	no
ENSG00000173825	TIGD3	-2.4138	-3.63325	1e-05	-5	no
ENSG00000114902	SPCS1	-3.10227	-3.63196	0.0002	-3.69897	no
ENSG00000137822	TUBGCP4	0.0449977	3.62939	0.3522	0.453211	no
ENSG00000100722	ZC3H14	-0.00737003	3.62133	0.5462	0	no
ENSG00000224003	CTA-407F11.6	1.3825	3.62113	0.0022	2.65758	no
ENSG00000205571	SMN2	-0.724071	3.62064	0.977	0	no
ENSG00000101342	TLDC2	-1.05439	3.62046	0.9932	0	no
ENSG00000166535	A2ML1	3.07236	3.61883	1e-05	5	no
ENSG00000180251	SLC9A4	1.07144	3.61513	0.004	2.39794	no
ENSG00000131791	PRKAB2	-0.429686	3.61438	0.9438	0	no
ENSG00000144445	KANSL1L	0.615629	3.6132	0.0298	1.52578	no
ENSG00000144362	PHOSPHO2	-1.73121	3.6108	0.9998	0	no
ENSG00000121892	PDS5A	0.997702	3.60731	0.0068	2.16749	no
ENSG00000100354	TNRC6B	0.154784	3.60572	0.1764	0.753501	no
ENSG00000108342	CSF3	1.0167	-3.60552	0.9942	0	no
ENSG00000143401	ANP32E	-1.03972	-3.60547	0.0058	-2.23657	no
ENSG00000143376	SNX27	0.414494	3.59686	0.0536	1.27084	no
ENSG00000070526	ST6GALNAC1	-0.517659	-3.59594	0.044	-1.35655	no
ENSG00000126804	ZBTB1	0.0761689	3.59277	0.2944	0.531062	no
ENSG00000079150	FKBP7	0.190602	3.59242	0.1606	0.794254	no
ENSG00000160307	S100B	-2.37902	-3.58919	1e-05	-5	yes
ENSG00000013441	CLK1	-0.828475	3.58503	0.9806	0	no
ENSG00000189423	USP32P3	-0.54849	3.58457	0.9638	0	no
ENSG00000275956	NA	1.09719	3.5806	0.0044	2.35655	no
ENSG00000177311	ZBTB38	0.71104	3.58023	0.0234	1.63078	no
ENSG00000187187	ZNF546	-1.07037	3.57865	0.9966	0	no
ENSG00000167978	SRRM2	0.746325	3.57412	0.013	1.88606	no
ENSG00000128886	ELL3	2.60935	3.57347	1e-05	5	no
ENSG00000179071	CCDC89	-1.93668	-3.5724	0.0002	-3.69897	no
ENSG00000132768	DPH2	-2.59871	-3.56776	1e-05	-5	no
ENSG00000258315	C17orf49	-0.390934	-3.5673	0.0526	-1.27901	no
ENSG00000161040	FBXL13	0.263233	3.56517	0.1178	0.928855	no
ENSG00000213937	CLDN9	1.5538	3.56373	0.0016	2.79588	no
ENSG00000104321	TRPA1	-1.97112	-3.56373	0.0002	-3.69897	no
ENSG00000196268	ZNF493	-0.871085	3.5633	0.9914	0	no
ENSG00000130748	TMEM160	0.596482	-3.56321	0.9684	0	no
ENSG00000203952	CCDC160	1.75722	3.56304	0.0004	3.39794	no
ENSG00000116898	MRPS15	2.10486	3.56092	1e-05	5	no
ENSG00000256043	CTSO	-2.19345	-3.56015	0.0002	-3.69897	no
ENSG00000115129	TP53I3	4.14498	3.5577	1e-05	5	no
ENSG00000163482	STK36	1.31134	3.5575	0.003	2.52288	no
ENSG00000214517	PPME1	-2.87914	-3.55545	1e-05	-5	no
ENSG00000148842	CNNM2	-0.370916	3.55307	0.9392	0	no
ENSG00000239306	RBM14	1.62484	3.55202	0.0014	2.85387	no
ENSG00000157617	C2CD2	0.11883	3.54968	0.2372	0.624885	no
ENSG00000133315	MACROD1	2.48324	3.54817	1e-05	5	no
ENSG00000100014	SPECC1L	2.09593	3.54813	1e-05	5	no
ENSG00000122986	HVCN1	2.6909	3.547	1e-05	5	no
ENSG00000215883	CYB5RL	-0.519996	3.54687	0.9638	0	no
ENSG00000139351	SYCP3	1.0867	3.54382	0.0052	2.284	no
ENSG00000124459	ZNF45	0.782333	3.54346	0.0128	1.89279	no
ENSG00000112208	BAG2	0.145996	3.54131	0.2188	0.659953	no
ENSG00000188763	FZD9	3.20004	3.53889	1e-05	5	no
ENSG00000140044	JDP2	1.17298	3.5352	0.0038	2.42022	no
ENSG00000067225	PKM	-1.15911	-3.53244	0.0054	-2.26761	no
ENSG00000132386	SERPINF1	-0.458949	-3.52973	0.051	-1.29243	no
ENSG00000078403	MLLT10	0.676905	3.52817	0.0202	1.69465	yes
ENSG00000226015	CCT8P1	-0.497249	3.52774	0.9498	0	no
ENSG00000244187	TMEM141	-0.785827	-3.52598	0.011	-1.95861	no
ENSG00000111218	PRMT8	-4.03824	-3.52495	1e-05	-5	yes
ENSG00000109323	MANBA	0.056234	3.52317	0.3192	0.495937	no
ENSG00000151575	TEX9	-1.37741	3.52096	0.9976	0	no
ENSG00000165609	NUDT5	-0.0304276	3.5183	0.606	0	no
ENSG00000196597	ZNF782	-1.65828	3.51644	0.999	0	no
ENSG00000047617	ANO2	2.38232	3.51495	0.0002	3.69897	no
ENSG00000074935	TUBE1	-1.82881	3.51481	0.9994	0	no
ENSG00000137033	IL33	0.17904	-3.51456	0.8058	0	yes
ENSG00000101421	CHMP4B	-1.18937	-3.51443	0.0032	-2.49485	no
ENSG00000163249	CCNYL1	-0.700439	-3.51	0.0134	-1.8729	no
ENSG00000031003	FAM13B	-1.84422	3.50993	0.9996	0	no
ENSG00000157212	PAXIP1	1.52793	3.50763	0.0004	3.39794	no
ENSG00000250462	LRRC37BP1	-0.327033	3.50621	0.9326	0	no
ENSG00000149311	ATM	-0.788161	3.50578	0.9828	0	no
ENSG00000173227	SYT12	-1.46699	-3.50327	0.0016	-2.79588	no
ENSG00000180376	CCDC66	-1.08778	3.49476	0.9926	0	no
ENSG00000169271	HSPB3	-4.01111	-3.49387	1e-05	-5	no
ENSG00000106236	NPTX2	-1.43643	-3.49251	0.002	-2.69897	yes
ENSG00000279576	NA	0.229112	3.49161	0.1454	0.837436	no
ENSG00000164941	INTS8	0.457061	3.48998	0.0494	1.30627	no
ENSG00000179593	ALOX15B	0.396401	3.48837	0.0788	1.10347	no
ENSG00000153561	RMND5A	-0.0417689	3.48761	0.641	0	no
ENSG00000266777	SH3GL1P1	0.727351	3.48607	0.0222	1.65365	no
ENSG00000125877	ITPA	-0.758686	-3.48298	0.0164	-1.78516	no
ENSG00000179044	EXOC3L1	-0.393034	-3.48261	0.072	-1.14267	no
ENSG00000134198	TSPAN2	0.0725369	3.48038	0.3138	0.503347	no
ENSG00000164128	NPY1R	1.27141	3.48006	0.0042	2.37675	yes
ENSG00000171502	COL24A1	-1.86323	-3.47831	0.0014	-2.85387	no
ENSG00000008128	CDK11A	1.62995	3.4737	0.0002	3.69897	no
ENSG00000119950	MXI1	1.72121	3.47177	0.0006	3.22185	yes
ENSG00000089682	RBM41	-0.880412	3.46647	0.9882	0	no
ENSG00000101040	ZMYND8	1.1977	3.4635	0.0032	2.49485	no
ENSG00000185220	PGBD2	-0.00120415	3.46109	0.5044	0	no
ENSG00000278535	NA	-1.84414	-3.45627	0.0002	-3.69897	no
ENSG00000076555	ACACB	0.257381	3.45477	0.1314	0.881405	no
ENSG00000258465	DCAF8	-1.57133	-3.45398	0.0022	-2.65758	no
ENSG00000178531	CTXN1	0.385822	-3.45273	0.9196	0	no
ENSG00000174938	SEZ6L2	-2.99449	-3.45017	1e-05	-5	no
ENSG00000215493	XXbac-B562F10.11	0.105091	3.44729	0.2678	0.572189	no
ENSG00000158636	C11orf30	0.521841	3.44645	0.0414	1.383	no
ENSG00000057019	DCBLD2	-1.72338	3.44629	0.9996	0	no
ENSG00000128266	GNAZ	0.647152	3.44595	0.0272	1.56543	no
ENSG00000113719	ERGIC1	3.00585	3.44487	1e-05	5	no
ENSG00000142731	PLK4	-2.01009	-3.44442	0.0002	-3.69897	no
ENSG00000152049	KCNE4	3.04566	3.44258	1e-05	5	no
ENSG00000165626	BEND7	1.65423	3.43682	0.0004	3.39794	no
ENSG00000136710	CCDC115	-2.40041	-3.43642	0.0004	-3.39794	no
ENSG00000186462	NAP1L2	-3.81643	-3.43098	1e-05	-5	yes
ENSG00000156876	SASS6	-0.530862	3.43083	0.9514	0	no
ENSG00000197256	KANK2	5.06672	3.42997	1e-05	5	no
ENSG00000188290	HES4	-0.296669	-3.42969	0.1208	-0.917933	no
ENSG00000105948	TTC26	-0.652381	3.42826	0.9694	0	no
ENSG00000067048	DDX3Y	1.33194	3.42803	0.0032	2.49485	yes
ENSG00000127364	TAS2R4	0.909799	3.42733	0.0114	1.9431	no
ENSG00000167100	SAMD14	-1.7027	-3.42727	0.0014	-2.85387	no
ENSG00000132297	HHLA1	0.66174	3.42633	0.0276	1.55909	no
ENSG00000167632	TRAPPC9	-1.69995	-3.42495	0.0006	-3.22185	no
ENSG00000100938	GMPR2	-2.18887	-3.42442	0.0004	-3.39794	no
ENSG00000146360	GPR6	1.13521	3.42231	0.0078	2.10791	no
ENSG00000100348	TXN2	0.689614	-3.42143	0.9864	0	no
ENSG00000157601	MX1	-1.25681	-3.41695	0.0066	-2.18046	no
ENSG00000090060	PAPOLA	1.61532	3.41442	0.0008	3.09691	no
ENSG00000119688	ABCD4	0.347099	3.41388	0.0852	1.06956	no
ENSG00000188783	PRELP	3.82924	3.41321	1e-05	5	no
ENSG00000115687	PASK	1.46409	3.40976	0.002	2.69897	no
ENSG00000196367	TRRAP	0.760698	3.40822	0.013	1.88606	no
ENSG00000143494	VASH2	0.869021	3.40693	0.0124	1.90658	no
ENSG00000177125	ZBTB34	0.0832965	3.4068	0.2816	0.550367	no
ENSG00000143322	ABL2	0.21139	3.40377	0.1422	0.8471	no
ENSG00000134186	PRPF38B	-0.107063	3.40074	0.7574	0	no
ENSG00000143127	ITGA10	2.92224	3.40057	1e-05	5	no
ENSG00000175215	CTDSP2	1.23651	3.39691	0.0026	2.58503	no
ENSG00000021488	SLC7A9	1.89722	3.39412	0.0004	3.39794	no
ENSG00000130783	CCDC62	1.42636	3.39406	0.0026	2.58503	no
ENSG00000135625	EGR4	-0.537911	-3.39398	0.0508	-1.29414	no
ENSG00000125386	FAM193A	1.30815	3.39258	0.001	3	no
ENSG00000198039	ZNF273	-0.24377	3.38899	0.8606	0	no
ENSG00000138614	VWA9	-1.92469	-3.38485	0.0004	-3.39794	no
ENSG00000184009	ACTG1	-1.01523	-3.3809	0.0106	-1.97469	no
ENSG00000255302	EID1	-2.67066	-3.37832	0.0002	-3.69897	no
ENSG00000181773	GPR3	0.509322	-3.37559	0.9474	0	no
ENSG00000138166	DUSP5	-0.567241	-3.37558	0.047	-1.3279	yes
ENSG00000084710	EFR3B	-2.07298	-3.37366	1e-05	-5	no
ENSG00000176024	ZNF613	2.52878	3.37283	1e-05	5	no
ENSG00000058335	RASGRF1	-4.00675	-3.37035	1e-05	-5	no
ENSG00000106012	IQCE	0.927735	3.37018	0.008	2.09691	no
ENSG00000179796	LRRC3B	0.767038	-3.36957	0.9758	0	no
ENSG00000164600	NEUROD6	-3.53852	-3.36888	1e-05	-5	yes
ENSG00000116016	EPAS1	0.84152	-3.36706	0.9872	0	no
ENSG00000128000	ZNF780B	-2.24727	3.36411	0.9998	0	no
ENSG00000154080	CHST9	-0.348011	3.36282	0.9108	0	no
ENSG00000147050	KDM6A	-0.342976	3.36226	0.9146	0	yes
ENSG00000162944	RFTN2	-0.31486	3.35794	0.8954	0	yes
ENSG00000136891	TEX10	0.0902804	3.35688	0.2794	0.553774	no
ENSG00000107815	C10orf2	1.87151	3.35527	0.0006	3.22185	no
ENSG00000175832	ETV4	3.77279	3.35494	1e-05	5	no
ENSG00000107223	EDF1	-0.598065	-3.35115	0.028	-1.55284	no
ENSG00000042445	RETSAT	-1.69	-3.35072	0.0008	-3.09691	no
ENSG00000230982	DSTNP1	-0.467504	3.34933	0.938	0	no
ENSG00000260001	TGFBR3L	-0.437477	-3.34196	0.067	-1.17393	no
ENSG00000122484	RPAP2	-0.686218	3.34026	0.978	0	no
ENSG00000187607	ZNF286A	0.0111293	3.33521	0.446	0.350665	no
ENSG00000103021	CCDC113	-2.99901	-3.33419	1e-05	-5	no
ENSG00000196460	RFX8	-2.05021	-3.33417	0.0012	-2.92082	no
ENSG00000213064	SFT2D2	0.25702	3.3329	0.1188	0.925184	no
ENSG00000137628	DDX60	-1.13901	-3.33033	0.0062	-2.20761	no
ENSG00000114423	CBLB	-0.796737	3.32884	0.9878	0	no
ENSG00000162910	MRPL55	-0.627306	-3.32873	0.0318	-1.49757	no
ENSG00000165633	VSTM4	1.37148	3.3285	0.001	3	no
ENSG00000186951	PPARA	0.853121	3.32844	0.0128	1.89279	no
ENSG00000180098	TRNAU1AP	-0.244413	3.32714	0.8632	0	no
ENSG00000143549	TPM3	-0.289906	-3.32601	0.1014	-0.993962	no
ENSG00000196090	PTPRT	-1.90026	3.32526	0.9994	0	yes
ENSG00000092850	TEKT2	1.61539	3.32119	0.0018	2.74473	no
ENSG00000110955	ATP5B	-2.16321	-3.32092	0.001	-3	no
ENSG00000249459	ZNF286B	0.405045	3.31886	0.0694	1.15864	no
ENSG00000121671	CRY2	-1.06008	-3.31728	0.0086	-2.0655	no
ENSG00000100744	GSKIP	-2.53388	-3.31608	0.0002	-3.69897	no
ENSG00000075035	WSCD2	-2.06211	3.31519	0.9992	0	no
ENSG00000011114	BTBD7	1.47241	3.31509	0.001	3	no
ENSG00000104894	CD37	-0.0344624	3.31015	0.6178	0	no
ENSG00000005381	MPO	-2.11477	-3.30919	0.0006	-3.22185	no
ENSG00000143106	PSMA5	-2.9631	-3.30734	1e-05	-5	no
ENSG00000163507	KIAA1524	-2.37407	-3.30587	0.0002	-3.69897	yes
ENSG00000103852	TTC23	1.62679	3.30473	0.0012	2.92082	no
ENSG00000119685	TTLL5	-1.06308	3.30396	0.9946	0	no
ENSG00000137267	TUBB2A	-1.63077	-3.30345	0.0018	-2.74473	no
ENSG00000148291	SURF2	-0.058244	-3.30288	0.3242	-0.489187	no
ENSG00000132423	COQ3	-1.93878	-3.30025	0.0006	-3.22185	no
ENSG00000126945	HNRNPH2	-2.55104	-3.2998	0.0002	-3.69897	no
ENSG00000258890	CEP95	-0.235664	3.29931	0.8556	0	no
ENSG00000115226	FNDC4	-0.621951	-3.29481	0.0354	-1.451	yes
ENSG00000166263	STXBP4	1.10372	3.29394	0.006	2.22185	no
ENSG00000243477	NAT6	-1.49022	-3.29362	0.0022	-2.65758	no
ENSG00000114904	NEK4	0.563419	3.29337	0.0254	1.59517	no
ENSG00000181982	CCDC149	0.960072	3.29335	0.0094	2.02687	no
ENSG00000187961	KLHL17	2.33554	3.29088	0.0002	3.69897	no
ENSG00000138769	CDKL2	-2.13274	3.29041	1	0	no
ENSG00000082458	DLG3	-3.3919	-3.29006	1e-05	-5	yes
ENSG00000105366	SIGLEC8	-0.659	3.28975	0.9674	0	no
ENSG00000233122	CTAGE7P	0.707873	3.28948	0.0296	1.52871	no
ENSG00000092978	GPATCH2	-1.77028	-3.28787	0.0002	-3.69897	no
ENSG00000014641	MDH1	-3.28044	-3.28692	0.0002	-3.69897	no
ENSG00000264187	RP11-45M22.4	0.381607	3.28494	0.0936	1.02872	no
ENSG00000080546	SESN1	-0.0697373	3.28359	0.6814	0	no
ENSG00000204070	SYS1	1.55012	3.28351	0.0008	3.09691	no
ENSG00000088367	EPB41L1	-0.714037	3.28341	0.9858	0	no
ENSG00000168701	TMEM208	-0.0432632	-3.2825	0.3598	-0.443939	no
ENSG00000164332	UBLCP1	-3.26928	-3.27863	1e-05	-5	no
ENSG00000174306	ZHX3	1.8366	3.27841	0.0002	3.69897	no
ENSG00000136261	BZW2	-2.05	-3.27806	0.0004	-3.39794	yes
ENSG00000123342	MMP19	-1.07654	3.27799	0.9896	0	no
ENSG00000004059	ARF5	-1.64192	-3.2773	0.0022	-2.65758	yes
ENSG00000136810	TXN	-0.986106	-3.27526	0.0078	-2.10791	no
ENSG00000101363	MANBAL	-1.82258	-3.27145	1e-05	-5	yes
ENSG00000152117	AC093838.4	-0.208779	3.27048	0.8292	0	yes
ENSG00000171873	ADRA1D	-3.137	-3.26934	1e-05	-5	no
ENSG00000133134	BEX2	-2.85021	-3.26867	0.0002	-3.69897	no
ENSG00000133107	TRPC4	0.942194	3.26711	0.0126	1.89963	yes
ENSG00000125733	TRIP10	3.80032	3.26703	1e-05	5	no
ENSG00000144677	CTDSPL	1.77974	3.26689	0.0002	3.69897	no
ENSG00000128052	KDR	0.210986	-3.26539	0.8294	0	yes
ENSG00000152292	SH2D6	0.369821	3.26493	0.096	1.01773	no
ENSG00000183569	SERHL2	1.22872	3.26389	0.0064	2.19382	no
ENSG00000167011	NAT16	-2.15196	-3.26282	0.0004	-3.39794	no
ENSG00000154262	ABCA6	-2.65897	3.26138	0.9996	0	no
ENSG00000133794	ARNTL	0.72603	3.26042	0.023	1.63827	no
ENSG00000102317	RBM3	-2.68805	-3.26013	0.0002	-3.69897	no
ENSG00000129654	FOXJ1	1.68	3.2594	0.0016	2.79588	no
ENSG00000198342	ZNF442	-0.553613	3.25909	0.9624	0	no
ENSG00000277586	NA	-3.67	-3.25899	1e-05	-5	no
ENSG00000140948	ZCCHC14	1.53927	3.25845	0.0008	3.09691	yes
ENSG00000129595	EPB41L4A	-0.0585606	3.25797	0.6626	0	no
ENSG00000181472	ZBTB2	1.09867	3.2572	0.0056	2.25181	no
ENSG00000131375	CAPN7	0.0301474	3.2561	0.3896	0.409381	no
ENSG00000196233	LCOR	-0.375796	3.25406	0.9258	0	no
ENSG00000223820	CFL1P1	0.247215	3.25401	0.1492	0.826231	no
ENSG00000130540	SULT4A1	-3.5428	-3.25346	1e-05	-5	yes
ENSG00000119729	RHOQ	3.29219	3.25305	1e-05	5	no
ENSG00000132613	MTSS1L	3.97532	3.25059	1e-05	5	no
ENSG00000149809	TM7SF2	-2.54445	-3.24871	0.0002	-3.69897	no
ENSG00000158792	SPATA2L	0.217266	-3.2471	0.8256	0	no
ENSG00000185808	PIGP	-0.853023	3.24704	0.9834	0	no
ENSG00000134324	LPIN1	1.6335	3.24565	0.0006	3.22185	no
ENSG00000182902	SLC25A18	2.71085	3.24162	1e-05	5	yes
ENSG00000169084	DHRSX	2.65534	3.24162	1e-05	5	no
ENSG00000137802	MAPKBP1	1.81964	3.24094	0.0012	2.92082	no
ENSG00000106070	GRB10	-0.30126	3.24039	0.8998	0	no
ENSG00000143493	INTS7	0.130193	3.23729	0.238	0.623423	no
ENSG00000106524	ANKMY2	-1.76442	-3.23553	0.0008	-3.09691	no
ENSG00000066279	ASPM	-1.1692	3.23456	0.9934	0	no
ENSG00000137936	BCAR3	1.63353	3.23244	0.001	3	no
ENSG00000166848	TERF2IP	-2.49739	-3.2324	1e-05	-5	no
ENSG00000177453	NIM1K	0.539197	3.23155	0.0414	1.383	no
ENSG00000123066	MED13L	1.46622	3.23079	0.0008	3.09691	no
ENSG00000189077	TMEM120A	3.52805	3.2262	1e-05	5	no
ENSG00000165121	RP11-213G2.3	1.71181	3.22564	0.0012	2.92082	no
ENSG00000172175	MALT1	2.43446	3.22543	1e-05	5	no
ENSG00000009413	REV3L	0.173034	3.22418	0.1786	0.748119	no
ENSG00000099365	STX1B	-2.77856	-3.224	1e-05	-5	no
ENSG00000105186	ANKRD27	1.02513	3.22283	0.0044	2.35655	no
ENSG00000206344	HCG27	1.39656	3.22176	0.0026	2.58503	no
ENSG00000239887	C1orf226	2.31761	3.22115	0.0004	3.39794	no
ENSG00000105419	MEIS3	-0.170604	-3.21647	0.2042	-0.689944	no
ENSG00000253540	FAM86HP	-2.47983	-3.21635	0.0002	-3.69897	no
ENSG00000241015	TPM3P9	-0.147028	3.21498	0.7716	0	no
ENSG00000112539	C6orf118	2.24758	3.21404	0.0004	3.39794	no
ENSG00000176444	CLK2	0.0360285	3.21175	0.3756	0.425274	no
ENSG00000263002	ZNF234	0.348368	3.20988	0.0832	1.07988	no
ENSG00000198832	SELM	1.25088	-3.20969	0.9962	0	no
ENSG00000185591	SP1	1.24212	3.20835	0.0032	2.49485	no
ENSG00000111450	STX2	2.53495	3.20674	0.0006	3.22185	no
ENSG00000106344	RBM28	-0.065721	3.20635	0.6934	0	no
ENSG00000174721	FGFBP3	-2.0847	-3.20533	1e-05	-5	no
ENSG00000141294	LRRC46	-1.05511	3.20462	0.9892	0	no
ENSG00000131885	KRT17P1	-0.328383	-3.20454	0.113	-0.946922	no
ENSG00000117280	RAB7L1	2.45605	3.20437	1e-05	5	no
ENSG00000124664	SPDEF	-1.59	-3.20368	0.0016	-2.79588	no
ENSG00000120662	MTRF1	-0.0125596	3.20351	0.5682	0	no
ENSG00000132434	LANCL2	-2.80435	-3.20288	1e-05	-5	no
ENSG00000184677	ZBTB40	0.394332	3.20281	0.0786	1.10458	no
ENSG00000118971	CCND2	-0.980351	-3.20207	0.009	-2.04576	no
ENSG00000160200	CBS	0.284315	3.20197	0.134	0.872895	no
ENSG00000105270	CLIP3	-2.30365	-3.20048	1e-05	-5	no
ENSG00000214694	ARHGEF33	-1.05771	3.20031	0.989	0	no
ENSG00000159023	EPB41	1.93099	3.19895	0.0006	3.22185	no
ENSG00000125821	DTD1	-1.97699	-3.19797	0.001	-3	no
ENSG00000007908	SELE	1.36203	-3.19756	0.9958	0	no
ENSG00000169884	WNT10B	-0.626518	-3.1969	0.0382	-1.41794	no
ENSG00000169248	CXCL11	-0.224617	-3.19649	0.1742	-0.758952	no
ENSG00000167608	TMC4	-1.29931	-3.19582	0.004	-2.39794	no
ENSG00000138035	PNPT1	0.0610146	3.19536	0.3306	0.480697	no
ENSG00000144410	CPO	1.77675	3.19406	0.0004	3.39794	no
ENSG00000159231	CBR3	1.78013	-3.19214	0.9992	0	no
ENSG00000133083	DCLK1	-3.3582	-3.18979	1e-05	-5	yes
ENSG00000035115	SH3YL1	0.100946	3.18971	0.2622	0.581367	no
ENSG00000146007	ZMAT2	-1.41625	-3.18827	0.0028	-2.55284	no
ENSG00000166257	SCN3B	-1.75465	-3.18795	0.0008	-3.09691	no
ENSG00000158815	FGF17	1.86251	3.18677	0.0016	2.79588	no
ENSG00000116478	HDAC1	0.497563	3.18645	0.0502	1.2993	no
ENSG00000155090	KLF10	-0.426153	-3.1861	0.0762	-1.11805	no
ENSG00000159917	ZNF235	0.353007	3.18519	0.0914	1.03905	no
ENSG00000166603	MC4R	0.129187	3.18378	0.2488	0.60415	no
ENSG00000051825	MPHOSPH9	-0.838904	3.18279	0.9862	0	no
ENSG00000183067	IGSF5	0.651433	3.18165	0.0398	1.40012	no
ENSG00000095627	TDRD1	-0.174099	3.18124	0.8012	0	no
ENSG00000166140	ZFYVE19	0.157613	3.17859	0.203	0.692504	yes
ENSG00000100058	CRYBB2P1	0.75943	3.17848	0.0208	1.68194	no
ENSG00000232022	RP5-1109J22.1	-1.40557	3.17823	0.9968	0	no
ENSG00000205423	CNEP1R1	-1.48292	3.17756	0.999	0	no
ENSG00000105552	BCAT2	1.02701	3.17719	0.011	1.95861	no
ENSG00000278615	NA	-0.0920602	-3.17562	0.2832	-0.547907	no
ENSG00000065615	CYB5R4	-1.19555	3.17449	0.994	0	no
ENSG00000075886	TUBA3D	0.890977	3.17385	0.0166	1.77989	no
ENSG00000105855	ITGB8	-0.129677	3.17382	0.7686	0	yes
ENSG00000196517	SLC6A9	0.00874666	3.17017	0.4592	0.337998	no
ENSG00000169189	NSMCE1	-1.25259	-3.16721	0.0028	-2.55284	no
ENSG00000157557	ETS2	-1.9217	-3.16718	0.0004	-3.39794	yes
ENSG00000116731	PRDM2	-2.91062	-3.16615	1e-05	-5	no
ENSG00000242220	TCP10L	0.494188	3.16532	0.0624	1.20482	no
ENSG00000167380	ZNF226	-1.78459	3.16424	0.9992	0	no
ENSG00000005194	CIAPIN1	-2.71093	-3.16302	1e-05	-5	no
ENSG00000183837	PNMA3	-2.46303	-3.16263	1e-05	-5	no
ENSG00000156219	ART3	0.349378	3.16155	0.1064	0.973058	no
ENSG00000188107	EYS	0.742088	3.1605	0.0232	1.63451	no
ENSG00000142599	RERE	1.15669	3.15893	0.0024	2.61979	no
ENSG00000248483	POU5F2	0.315554	3.15764	0.1114	0.953115	no
ENSG00000205978	NYNRIN	3.2502	3.15572	1e-05	5	no
ENSG00000104960	PTOV1	1.13645	3.15472	0.0066	2.18046	no
ENSG00000165185	KIAA1958	0.613035	3.15328	0.038	1.42022	yes
ENSG00000059588	TARBP1	-2.2241	-3.15296	0.0006	-3.22185	no
ENSG00000227671	MIR3916	-0.00196464	3.15292	0.5206	0	no
ENSG00000128253	RFPL2	0.373973	3.15208	0.0956	1.01954	no
ENSG00000213640	RP11-797H7.3	-0.442158	3.15064	0.9234	0	no
ENSG00000075415	SLC25A3	-1.50071	-3.15007	0.0002	-3.69897	no
ENSG00000213073	RP11-288H12.3	0.587644	3.14929	0.0432	1.36452	no
ENSG00000240230	COX19	-2.14704	3.14608	0.9998	0	no
ENSG00000173991	TCAP	1.69773	3.14603	0.0018	2.74473	no
ENSG00000176390	CRLF3	0.79407	3.14597	0.018	1.74473	no
ENSG00000137463	MGARP	2.13875	3.14436	0.0002	3.69897	no
ENSG00000145191	EIF2B5	-0.0523671	3.14327	0.6662	0	no
ENSG00000112852	PCDHB2	-1.53646	-3.14299	0.0014	-2.85387	no
ENSG00000135205	CCDC146	-0.669458	3.14247	0.9684	0	yes
ENSG00000103995	CEP152	0.0884396	3.14237	0.2948	0.530473	no
ENSG00000163738	MTHFD2L	0.5611	3.14094	0.0422	1.37469	no
ENSG00000183307	CECR6	-2.40361	-3.13979	1e-05	-5	no
ENSG00000157551	KCNJ15	3.06901	3.13878	1e-05	5	no
ENSG00000073670	ADAM11	-1.6227	-3.13828	0.0012	-2.92082	no
ENSG00000185942	NKAIN3	-0.125721	-3.13802	0.2464	-0.608359	no
ENSG00000130997	POLN	2.13766	3.1375	0.0006	3.22185	no
ENSG00000132639	SNAP25	-3.57335	-3.13657	1e-05	-5	yes
ENSG00000132718	SYT11	-1.78888	-3.13622	0.0008	-3.09691	no
ENSG00000151465	CDC123	-1.14058	-3.13237	0.0074	-2.13077	no
ENSG00000213337	ANKRD39	-1.97683	3.13155	0.999	0	no
ENSG00000134287	ARF3	-1.61451	-3.13062	0.001	-3	yes
ENSG00000172500	FIBP	-1.67781	-3.1296	0.001	-3	no
ENSG00000071575	TRIB2	0.0720867	-3.12699	0.6882	0	yes
ENSG00000145545	SRD5A1	-2.35443	3.1265	0.9998	0	no
ENSG00000124215	CDH26	0.917586	3.12551	0.016	1.79588	no
ENSG00000253336	RP11-468O2.1	0.448135	3.12503	0.0738	1.13194	no
ENSG00000163686	ABHD6	-0.845225	3.12246	0.9852	0	no
ENSG00000181016	LSMEM1	1.74533	3.12208	0.0018	2.74473	no
ENSG00000198917	C9orf114	1.39277	3.12151	0.002	2.69897	no
ENSG00000125962	ARMCX5	-2.31815	-3.11892	1e-05	-5	no
ENSG00000007255	TRAPPC6A	-2.06342	-3.11877	0.001	-3	yes
ENSG00000167815	PRDX2	-1.09515	-3.11781	0.007	-2.1549	no
ENSG00000170417	TMEM182	-1.45857	3.11769	0.998	0	no
ENSG00000173039	RELA	3.04176	3.11604	1e-05	5	no
ENSG00000241553	ARPC4	-0.350637	-3.11559	0.0852	-1.06956	no
ENSG00000102221	JADE3	1.07823	3.11527	0.0116	1.93554	no
ENSG00000172594	SMPDL3A	-1.33104	3.11525	0.9986	0	no
ENSG00000151835	SACS	-0.551984	-3.11384	0.0472	-1.32606	no
ENSG00000130707	ASS1	0.356633	-3.11377	0.893	0	yes
ENSG00000173933	RBM4	1.53421	3.10902	0.0012	2.92082	no
ENSG00000107679	PLEKHA1	-1.94193	3.10895	0.9996	0	no
ENSG00000076003	MCM6	-1.20575	-3.10788	0.0076	-2.11919	no
ENSG00000212916	MAP10	-2.07643	-3.10787	0.0006	-3.22185	no
ENSG00000173451	THAP2	0.229258	3.10737	0.17	0.769551	no
ENSG00000146038	DCDC2	-1.11929	-3.10575	0.0078	-2.10791	no
ENSG00000167074	TEF	0.855448	3.10539	0.0186	1.73049	no
ENSG00000205352	PRR13	-1.78861	-3.10359	0.0008	-3.09691	no
ENSG00000159873	CCDC117	0.931132	3.10333	0.015	1.82391	no
ENSG00000102401	ARMCX3	-2.12858	-3.10263	0.0002	-3.69897	yes
ENSG00000125356	NDUFA1	-0.848509	-3.10178	0.0098	-2.00877	no
ENSG00000140548	ZNF710	-0.790059	-3.10043	0.024	-1.61979	no
ENSG00000130035	GALNT8	0.167222	3.0997	0.201	0.696804	yes
ENSG00000224097	RP11-472B18.1	0.556162	3.09965	0.0512	1.29073	no
ENSG00000136828	RALGPS1	-1.19277	3.09868	0.9962	0	no
ENSG00000172935	MRGPRF	3.00642	3.09822	1e-05	5	no
ENSG00000143256	PFDN2	0.268905	-3.09785	0.863	0	no
ENSG00000111667	USP5	-1.69633	-3.09522	0.0016	-2.79588	no
ENSG00000146833	TRIM4	0.16988	3.09503	0.185	0.732828	no
ENSG00000037637	FBXO42	0.815261	3.09444	0.0146	1.83565	no
ENSG00000147162	OGT	0.288775	3.09209	0.125	0.90309	no
ENSG00000169006	NTSR2	0.426884	-3.09148	0.9208	0	yes
ENSG00000140937	CDH11	0.711604	-3.0908	0.9768	0	no
ENSG00000114956	DGUOK	-0.0476461	-3.09016	0.3562	-0.448306	no
ENSG00000105771	SMG9	1.35656	3.08971	0.0038	2.42022	no
ENSG00000205669	ACOT6	-1.29488	3.08891	0.9926	0	no
ENSG00000105792	C7orf63	-1.37985	3.08737	0.996	0	no
ENSG00000137815	RTF1	-2.0062	-3.08691	0.0004	-3.39794	no
ENSG00000089163	SIRT4	0.409346	3.08618	0.0904	1.04383	no
ENSG00000044459	CNTLN	0.280086	3.0855	0.124	0.906578	no
ENSG00000139641	ESYT1	-0.472781	-3.08444	0.0614	-1.21183	no
ENSG00000095539	SEMA4G	-0.179446	3.0835	0.8034	0	yes
ENSG00000127884	ECHS1	-0.865218	-3.08163	0.0118	-1.92812	no
ENSG00000108786	HSD17B1	1.22024	3.08094	0.005	2.30103	no
ENSG00000167371	PRRT2	-2.47733	-3.08001	1e-05	-5	no
ENSG00000177917	ARL6IP6	1.74508	3.07884	0.0014	2.85387	yes
ENSG00000127125	PPCS	-1.64355	-3.07811	0.0014	-2.85387	no
ENSG00000093183	SEC22C	0.0782844	3.07712	0.2842	0.546376	no
ENSG00000220201	ZGLP1	1.06379	3.07595	0.0116	1.93554	no
ENSG00000134575	ACP2	-1.65915	-3.07486	0.0012	-2.92082	no
ENSG00000170027	YWHAG	-3.20791	-3.07378	1e-05	-5	no
ENSG00000167258	CDK12	-0.203234	3.07144	0.8478	0	no
ENSG00000164879	CA3	1.11731	3.07108	0.01	2	no
ENSG00000061337	LZTS1	-1.37982	-3.07091	0.005	-2.30103	no
ENSG00000186409	CCDC30	-1.84226	3.06835	0.9992	0	no
ENSG00000185127	C6orf120	-0.949299	-3.0613	0.009	-2.04576	no
ENSG00000196542	SPTSSB	-4.07843	-3.06105	1e-05	-5	no
ENSG00000108443	RPS6KB1	-1.35147	3.06033	0.9978	0	no
ENSG00000152784	PRDM8	-2.19661	3.05847	0.9996	0	yes
ENSG00000180155	LYNX1	0.0457189	-3.05651	0.6398	0	no
ENSG00000172731	LRRC20	-2.31041	-3.05554	1e-05	-5	no
ENSG00000197457	STMN3	0.128728	-3.05514	0.7538	0	no
ENSG00000168397	ATG4B	1.66667	3.05346	0.0016	2.79588	no
ENSG00000106771	TMEM245	-0.313287	3.04967	0.9016	0	no
ENSG00000156804	FBXO32	0.938952	3.04871	0.0162	1.79048	yes
ENSG00000157470	FAM81A	-4.12541	-3.04843	1e-05	-5	yes
ENSG00000120053	GOT1	-3.21088	-3.04763	1e-05	-5	no
ENSG00000183604	RP11-347C12.2	-0.58606	3.04725	0.9562	0	no
ENSG00000183628	DGCR6	1.91792	3.04672	0.0008	3.09691	no
ENSG00000188186	LAMTOR4	-0.626831	-3.04544	0.0298	-1.52578	no
ENSG00000147509	RGS20	0.108666	-3.04479	0.73	0	yes
ENSG00000101460	MAP1LC3A	-1.12214	-3.04478	0.0064	-2.19382	no
ENSG00000130520	LSM4	0.0410905	-3.04445	0.6372	0	no
ENSG00000198842	DUSP27	-3.50116	-3.04375	1e-05	-5	no
ENSG00000206530	WDR52	-0.541628	3.04337	0.9462	0	no
ENSG00000071073	MGAT4A	0.0774084	3.0428	0.3084	0.510886	no
ENSG00000137501	SYTL2	-0.556729	-3.04072	0.0548	-1.26122	no
ENSG00000123268	ATF1	2.1168	3.03988	0.0002	3.69897	no
ENSG00000160229	ZNF66	0.389621	3.03961	0.097	1.01323	no
ENSG00000106367	AP1S1	-0.908771	-3.03873	0.0184	-1.73518	no
ENSG00000220563	PKMP3	-0.883162	3.03834	0.984	0	no
ENSG00000239388	ASB14	0.195955	3.03724	0.192	0.716699	yes
ENSG00000173530	TNFRSF10D	2.15422	3.03623	0.0004	3.39794	no
ENSG00000153048	CARHSP1	2.34752	3.03536	1e-05	5	no
ENSG00000148057	IDNK	-0.947305	-3.03516	0.0118	-1.92812	no
ENSG00000183864	TOB2	-0.193485	3.03423	0.8242	0	no
ENSG00000163395	IGFN1	-0.793105	-3.0342	0.0304	-1.51713	no
ENSG00000110148	CCKBR	-1.9032	-3.03399	0.0006	-3.22185	no
ENSG00000070495	JMJD6	1.20362	3.03023	0.0068	2.16749	no
ENSG00000011028	MRC2	0.752463	-3.0301	0.9694	0	no
ENSG00000197921	HES5	0.282	-3.02903	0.8648	0	no
ENSG00000029993	HMGB3	-2.50812	-3.02823	0.0002	-3.69897	no
ENSG00000175287	PHYHD1	2.33052	3.0277	0.0004	3.39794	no
ENSG00000213626	LBH	-1.48753	-3.02527	0.0036	-2.4437	no
ENSG00000169087	HSPBAP1	0.209606	3.02498	0.1638	0.785686	no
ENSG00000146701	MDH2	-2.0692	-3.02418	0.0004	-3.39794	no
ENSG00000143774	GUK1	0.42122	-3.02246	0.9306	0	no
ENSG00000276975	NA	-0.325373	3.02118	0.8816	0	no
ENSG00000138050	THUMPD2	0.501984	3.02064	0.0486	1.31336	no
ENSG00000157741	UBN2	-0.834438	3.02047	0.984	0	no
ENSG00000127989	MTERF	-1.20473	3.01976	0.9952	0	no
ENSG00000269388	AC018755.16	0.622819	-3.01968	0.9574	0	no
ENSG00000179094	PER1	2.27317	3.01916	0.0002	3.69897	no
ENSG00000276293	NA	0.547016	3.01782	0.047	1.3279	no
ENSG00000087903	RFX2	1.72553	3.01731	0.0014	2.85387	no
ENSG00000185761	ADAMTSL5	3.73358	3.01619	1e-05	5	no
ENSG00000186312	CA5BP1	2.05747	3.01569	0.0002	3.69897	yes
ENSG00000280230	NA	0.95334	3.01497	0.0144	1.84164	no
ENSG00000176928	GCNT4	-2.50126	-3.01373	0.0004	-3.39794	no
ENSG00000250091	DNAH10OS	1.45062	3.01344	0.0044	2.35655	no
ENSG00000180198	RCC1	2.10902	3.01181	0.0008	3.09691	no
ENSG00000109670	FBXW7	-3.08098	-3.01156	1e-05	-5	no
ENSG00000183718	TRIM52	-0.678893	3.01083	0.9696	0	no
ENSG00000183963	SMTN	2.91702	3.01037	1e-05	5	no
ENSG00000126070	AGO3	-0.840846	3.01004	0.9844	0	no
ENSG00000109794	FAM149A	0.412761	-3.00957	0.924	0	yes
ENSG00000064547	LPAR2	0.157642	3.00709	0.2198	0.657972	no
ENSG00000267673	FDX1L	-0.967036	-3.00655	0.0112	-1.95078	no
ENSG00000016391	CHDH	1.32038	3.00579	0.005	2.30103	no
ENSG00000157106	SMG1	-0.67219	3.0055	0.9772	0	no
ENSG00000100154	TTC28	0.894988	3.00513	0.012	1.92082	no
ENSG00000164684	ZNF704	0.354932	3.00405	0.1014	0.993962	no
ENSG00000064999	ANKS1A	1.30843	3.00257	0.004	2.39794	no
ENSG00000243660	ZNF487	-0.68807	3.00244	0.97	0	no
ENSG00000125834	STK35	0.71356	3.00098	0.0302	1.51999	no
ENSG00000187608	ISG15	-0.548329	-3.0003	0.058	-1.23657	no
ENSG00000233487	AC011322.1	-3.44112	-3.00018	1e-05	-5	no
ENSG00000267680	ZNF224	-0.145585	2.9995	0.7798	0	no
ENSG00000172757	CFL1	-0.539678	-2.99937	0.0424	-1.37263	no
ENSG00000102760	RGCC	-0.412014	2.99876	0.9166	0	yes
ENSG00000055609	KMT2C	0.289962	2.99773	0.1082	0.965773	no
ENSG00000155714	PDZD9	-1.10005	2.99762	0.9896	0	no
ENSG00000132837	DMGDH	-1.59749	-2.99726	0.0028	-2.55284	no
ENSG00000272655	POLR2J4	0.910949	2.99624	0.0134	1.8729	no
ENSG00000185010	F8	-2.05287	-2.99621	0.0006	-3.22185	yes
ENSG00000221886	C5orf54	-1.57097	2.99614	0.9986	0	yes
ENSG00000101849	TBL1X	2.79624	2.99439	1e-05	5	no
ENSG00000177383	MAGEF1	-1.86723	-2.99234	0.0006	-3.22185	no
ENSG00000138378	STAT4	-4.00087	-2.99228	1e-05	-5	yes
ENSG00000163681	SLMAP	0.315451	2.99221	0.093	1.03152	no
ENSG00000204177	BMS1P1	-1.24789	2.99191	0.995	0	no
ENSG00000078098	FAP	2.1431	2.99139	0.0012	2.92082	no
ENSG00000107882	SUFU	1.78392	2.99131	0.0008	3.09691	no
ENSG00000051341	POLQ	-0.876666	2.99076	0.9796	0	no
ENSG00000198894	CIPC	-0.242075	2.99062	0.8592	0	no
ENSG00000048545	GUCA1A	-0.937115	-2.98701	0.0174	-1.75945	no
ENSG00000088756	ARHGAP28	-0.156203	2.98492	0.7798	0	no
ENSG00000158019	BRE	-1.71023	-2.98425	0.0008	-3.09691	no
ENSG00000185043	CIB1	0.21917	-2.9833	0.8328	0	no
ENSG00000151718	WWC2	0.384563	2.98226	0.0842	1.07469	no
ENSG00000196323	ZBTB44	0.44111	2.98206	0.0792	1.10127	no
ENSG00000146215	CRIP3	1.25557	2.98129	0.0082	2.08619	no
ENSG00000106591	MRPL32	-1.96537	-2.98068	0.0004	-3.39794	no
ENSG00000168301	KCTD6	-0.18579	2.98049	0.8176	0	yes
ENSG00000152234	ATP5A1	-2.2637	-2.98037	0.0006	-3.22185	no
ENSG00000156928	MALSU1	-0.529865	2.97905	0.9598	0	no
ENSG00000198003	CCDC151	1.69472	2.97866	0.002	2.69897	no
ENSG00000148935	GAS2	-1.75482	-2.97862	0.0006	-3.22185	no
ENSG00000171307	ZDHHC16	0.624682	2.97796	0.0328	1.48413	no
ENSG00000103316	CRYM	-2.44954	-2.97779	0.0002	-3.69897	yes
ENSG00000166333	ILK	2.49015	2.97773	1e-05	5	no
ENSG00000164675	IQUB	-0.280502	2.97694	0.8518	0	no
ENSG00000113269	RNF130	-0.0864252	2.97673	0.704	0	no
ENSG00000189079	ARID2	0.0595546	2.97538	0.338	0.471083	no
ENSG00000156515	HK1	-0.308149	-2.97489	0.1144	-0.941574	no
ENSG00000123094	RASSF8	2.06738	2.97221	0.0012	2.92082	no
ENSG00000065882	TBC1D1	3.75236	2.97215	1e-05	5	no
ENSG00000106125	FAM188B	1.34814	2.97081	0.0032	2.49485	no
ENSG00000173275	ZNF449	-2.62112	-2.97037	1e-05	-5	no
ENSG00000109927	TECTA	-2.24093	-2.97033	0.0012	-2.92082	no
ENSG00000133195	SLC39A11	1.47493	2.96989	0.0036	2.4437	yes
ENSG00000185278	ZBTB37	0.157381	2.9698	0.2038	0.690796	no
ENSG00000116717	GADD45A	0.124077	-2.96876	0.749	0	no
ENSG00000165916	PSMC3	-1.09398	-2.96867	0.0088	-2.05552	no
ENSG00000139637	C12orf10	-1.06383	-2.96826	0.008	-2.09691	no
ENSG00000170835	CEL	1.80526	2.96822	0.0024	2.61979	no
ENSG00000101542	CDH20	-0.256018	2.96777	0.8584	0	yes
ENSG00000213413	PVRIG	-1.86475	2.96543	0.9978	0	no
ENSG00000197372	ZNF675	-1.33273	2.965	0.9966	0	no
ENSG00000158526	TSR2	-2.01197	-2.96482	0.0008	-3.09691	no
ENSG00000127922	SHFM1	-1.0808	2.9641	0.991	0	no
ENSG00000105619	TFPT	0.312184	-2.96408	0.87	0	no
ENSG00000166716	ZNF592	1.33827	2.96313	0.0036	2.4437	no
ENSG00000204967	PCDHA4	1.20937	2.96262	0.0056	2.25181	no
ENSG00000136273	HUS1	-0.358793	2.96233	0.9154	0	no
ENSG00000067191	CACNB1	-0.433791	-2.96231	0.0794	-1.10018	no
ENSG00000244754	N4BP2L2	-2.68098	2.96219	0.9998	0	no
ENSG00000115112	TFCP2L1	-0.243407	2.96193	0.823	0	no
ENSG00000169093	ASMTL	-1.81889	-2.96173	0.0016	-2.79588	no
ENSG00000221890	NPTXR	-1.19301	-2.96151	0.0076	-2.11919	no
ENSG00000137809	ITGA11	1.03351	2.96084	0.0128	1.89279	no
ENSG00000110031	LPXN	-2.02537	-2.96023	0.0004	-3.39794	no
ENSG00000113387	SUB1	-2.92129	-2.95886	0.0002	-3.69897	no
ENSG00000181929	PRKAG1	-2.74763	-2.95725	1e-05	-5	no
ENSG00000157985	AGAP1	0.79952	2.95434	0.0214	1.66959	yes
ENSG00000151366	NDUFC2	-1.8275	-2.95232	0.0002	-3.69897	no
ENSG00000134569	LRP4	1.73848	2.952	0.0016	2.79588	yes
ENSG00000175029	CTBP2	1.26929	2.9506	0.0038	2.42022	no
ENSG00000230772	VN1R108P	0.572204	2.9498	0.0616	1.21042	no
ENSG00000213077	FAM106A	-0.144753	2.94919	0.7668	0	no
ENSG00000213366	GSTM2	0.709048	2.94685	0.0332	1.47886	no
ENSG00000258947	TUBB3	-1.46603	-2.94633	0.005	-2.30103	no
ENSG00000214226	C17orf67	2.41633	2.94624	0.0006	3.22185	no
ENSG00000136699	SMPD4	0.00178431	2.94581	0.4986	0.302248	no
ENSG00000223865	HLA-DPB1	0.108353	-2.94366	0.7192	0	no
ENSG00000138829	FBN2	0.255268	-2.94291	0.8414	0	no
ENSG00000101188	NTSR1	-0.617928	-2.94272	0.0466	-1.33161	no
ENSG00000100813	ACIN1	0.565292	2.94124	0.0428	1.36856	no
ENSG00000158008	EXTL1	-2.30344	-2.9395	1e-05	-5	no
ENSG00000104154	SLC30A4	-1.3168	2.939	0.9966	0	no
ENSG00000077549	CAPZB	-0.908854	-2.93881	0.014	-1.85387	no
ENSG00000139182	CLSTN3	-2.67174	-2.93656	1e-05	-5	no
ENSG00000166136	NDUFB8	-0.274533	-2.93609	0.1396	-0.855115	no
ENSG00000117395	EBNA1BP2	-2.99156	-2.93413	1e-05	-5	no
ENSG00000115919	KYNU	0.323674	2.93357	0.1066	0.972243	no
ENSG00000258366	RTEL1	-0.29025	2.93353	0.8628	0	no
ENSG00000164932	CTHRC1	-1.44555	2.93319	0.9958	0	no
ENSG00000182378	PLCXD1	-0.180292	2.93316	0.7836	0	no
ENSG00000170502	NUDT9	-0.0425828	2.9325	0.6408	0	no
ENSG00000128944	KNSTRN	-0.894016	2.93004	0.9816	0	no
ENSG00000162595	DIRAS3	0.162008	-2.92886	0.7662	0	no
ENSG00000163002	NUP35	-1.32847	2.9287	0.9974	0	no
ENSG00000180881	CAPS2	-1.54856	2.9285	0.9976	0	no
ENSG00000270765	GAS2L2	-0.223668	2.92719	0.8244	0	no
ENSG00000165895	ARHGAP42	1.86956	2.92694	0.0012	2.92082	yes
ENSG00000105483	CARD8	1.08996	2.92644	0.01	2	no
ENSG00000136444	RSAD1	2.49355	2.92493	0.0002	3.69897	no
ENSG00000076053	RBM7	-0.269765	2.9246	0.875	0	no
ENSG00000276710	NA	0.827002	2.92388	0.0222	1.65365	no
ENSG00000068745	IP6K2	0.59463	2.92354	0.0422	1.37469	no
ENSG00000148672	GLUD1	-0.415019	-2.92268	0.0832	-1.07988	no
ENSG00000171121	KCNMB3	-0.766217	2.92166	0.9728	0	no
ENSG00000184271	POU6F1	0.386748	2.91995	0.0856	1.06753	no
ENSG00000131462	TUBG1	-1.26072	-2.9189	0.0044	-2.35655	no
ENSG00000033030	ZCCHC8	1.13047	2.9188	0.0084	2.07572	no
ENSG00000160813	PPP1R35	1.94439	-2.9174	0.9994	0	no
ENSG00000177432	NAP1L5	-3.97097	-2.91373	1e-05	-5	yes
ENSG00000198740	ZNF652	0.312601	2.91356	0.1284	0.891435	no
ENSG00000230006	ANKRD36BP2	-1.19222	2.91332	0.9914	0	no
ENSG00000151338	MIPOL1	-0.327863	2.91216	0.882	0	no
ENSG00000198830	HMGN2	-3.13833	-2.91181	1e-05	-5	no
ENSG00000104524	PYCRL	-1.59165	-2.91	0.0022	-2.65758	no
ENSG00000157796	WDR19	-0.0558185	2.9095	0.6514	0	no
ENSG00000274810	NA	-1.26672	2.90885	0.993	0	no
ENSG00000158411	MITD1	-0.0554109	2.9088	0.6506	0	no
ENSG00000115758	ODC1	-0.682394	-2.90856	0.0344	-1.46344	yes
ENSG00000119541	VPS4B	-3.01199	-2.90818	1e-05	-5	no
ENSG00000204977	TRIM13	0.0694112	2.90532	0.319	0.496209	no
ENSG00000188269	OR7A5	-1.01667	2.9053	0.9868	0	no
ENSG00000052795	FNIP2	-0.538257	2.9049	0.9478	0	yes
ENSG00000124635	HIST1H2BJ	0.182963	2.90349	0.2178	0.661942	no
ENSG00000151849	CENPJ	-1.09254	2.90105	0.9866	0	no
ENSG00000114315	HES1	3.60149	-2.90028	1	0	yes
ENSG00000004468	CD38	-2.13103	-2.89941	0.0008	-3.09691	no
ENSG00000255330	SOGA3	-2.02035	2.89915	0.9988	0	no
ENSG00000189343	RPS2P46	1.06717	2.89778	0.0144	1.84164	no
ENSG00000196305	IARS	-1.59058	-2.89757	0.001	-3	no
ENSG00000198060	2005-03-01	-1.20763	-2.89715	0.0044	-2.35655	no
ENSG00000181827	RFX7	-0.637845	2.89622	0.9586	0	no
ENSG00000166689	PLEKHA7	0.396858	2.89518	0.0996	1.00174	no
ENSG00000168283	BMI1	0.0728834	2.89518	0.3346	0.475474	yes
ENSG00000214029	ZNF891	-0.886208	2.89378	0.984	0	no
ENSG00000250312	ZNF718	-0.105577	2.89251	0.7296	0	no
ENSG00000139970	RTN1	-3.53027	-2.89161	1e-05	-5	yes
ENSG00000124208	TMEM189-UBE2V1	0.396863	2.89073	0.1146	0.940815	no
ENSG00000167216	KATNAL2	0.514945	2.89035	0.0528	1.27737	no
ENSG00000079337	RAPGEF3	1.06441	2.89032	0.0108	1.96658	yes
ENSG00000185055	EFCAB10	-2.23766	2.89012	0.9996	0	no
ENSG00000168496	FEN1	-2.20652	-2.88957	0.0006	-3.22185	no
ENSG00000173040	EVC2	2.44317	2.88956	0.0006	3.22185	no
ENSG00000095319	NUP188	0.36613	2.88905	0.0992	1.00349	no
ENSG00000171953	ATPAF2	0.512979	2.88855	0.0568	1.24565	no
ENSG00000164808	SPIDR	-0.999925	2.88794	0.99	0	no
ENSG00000147586	MRPS28	-2.0635	-2.88743	0.0006	-3.22185	no
ENSG00000205502	C2CD4B	2.11322	-2.8866	0.9992	0	no
ENSG00000180287	PLD5	-0.325343	2.88602	0.8856	0	no
ENSG00000120690	ELF1	0.810753	2.8858	0.0268	1.57187	yes
ENSG00000225345	SNX18P3	-0.152603	2.88551	0.7654	0	no
ENSG00000184524	CEND1	-1.23204	-2.88545	0.0074	-2.13077	no
ENSG00000107937	GTPBP4	-1.24939	-2.88422	0.0052	-2.284	no
ENSG00000144810	COL8A1	1.9923	2.88336	0.001	3	no
ENSG00000269069	CTC-471F3.5	0.328745	2.88305	0.1198	0.921543	no
ENSG00000099977	DDT	-1.13215	-2.88291	0.0072	-2.14267	no
ENSG00000115762	PLEKHB2	-2.68932	-2.88199	0.0004	-3.39794	no
ENSG00000110013	SIAE	-2.8894	2.88183	1	0	no
ENSG00000133169	BEX1	-2.60189	-2.88173	0.0004	-3.39794	no
ENSG00000125864	BFSP1	-1.85642	-2.8809	0.0012	-2.92082	no
ENSG00000057468	MSH4	1.56081	2.88048	0.0032	2.49485	no
ENSG00000118733	OLFM3	-3.49859	-2.87974	1e-05	-5	yes
ENSG00000140839	CLEC18B	2.21333	2.87894	0.0008	3.09691	no
ENSG00000171466	ZNF562	0.205406	2.87707	0.1598	0.796423	no
ENSG00000146556	WASH2P	-1.26818	2.87488	0.9946	0	no
ENSG00000128309	MPST	0.942853	2.87461	0.0172	1.76447	no
ENSG00000270804	CTD-2583A14.11	1.55563	2.87394	0.0034	2.46852	no
ENSG00000163297	ANTXR2	1.34873	2.87339	0.0046	2.33724	no
ENSG00000133131	MORC4	1.19398	2.87292	0.0062	2.20761	no
ENSG00000136206	SPDYE1	0.940254	2.87097	0.0174	1.75945	no
ENSG00000154122	ANKH	-0.553008	2.87058	0.96	0	no
ENSG00000102547	CAB39L	1.90931	2.86966	0.0018	2.74473	no
ENSG00000234338	RP11-797H7.1	-0.840413	2.86904	0.978	0	no
ENSG00000100413	POLR3H	2.52824	2.86887	0.0002	3.69897	no
ENSG00000110107	PRPF19	-2.34947	-2.86875	0.0004	-3.39794	no
ENSG00000105738	SIPA1L3	1.77818	2.86681	0.0008	3.09691	no
ENSG00000165113	GKAP1	0.674054	2.8664	0.0424	1.37263	no
ENSG00000214189	ZNF788	0.075875	2.86626	0.3282	0.483861	no
ENSG00000185955	C7orf61	1.67267	2.86549	0.0018	2.74473	no
ENSG00000134440	NARS	-2.55911	-2.86478	0.0006	-3.22185	no
ENSG00000170515	PA2G4	-1.19944	-2.86401	0.006	-2.22185	no
ENSG00000168661	ZNF30	0.508225	2.86322	0.068	1.16749	yes
ENSG00000174606	ANGEL2	-1.59724	2.8631	0.9994	0	no
ENSG00000178917	ZNF852	0.767372	2.86246	0.0314	1.50307	no
ENSG00000186193	SAPCD2	-1.81751	-2.8621	0.0016	-2.79588	no
ENSG00000112294	ALDH5A1	-2.41131	-2.86091	0.0004	-3.39794	no
ENSG00000169490	TM2D2	-1.63028	-2.86014	0.0012	-2.92082	no
ENSG00000131100	ATP6V1E1	-2.66453	-2.85933	0.0006	-3.22185	no
ENSG00000177352	CCDC71	-0.95912	-2.8592	0.0166	-1.77989	no
ENSG00000179010	MRFAP1	-1.6173	-2.85781	0.0022	-2.65758	no
ENSG00000143761	ARF1	-0.524236	-2.85779	0.0552	-1.25806	no
ENSG00000188559	RALGAPA2	1.29993	2.8577	0.0058	2.23657	yes
ENSG00000138640	FAM13A	-0.453401	2.85742	0.93	0	no
ENSG00000084234	APLP2	-0.19942	-2.85531	0.1696	-0.770574	no
ENSG00000185518	SV2B	-2.76318	-2.85328	1e-05	-5	yes
ENSG00000171467	ZNF318	0.772411	2.85254	0.0182	1.73993	no
ENSG00000113073	SLC4A9	0.882244	2.85171	0.0244	1.61261	no
ENSG00000171163	ZNF692	1.39347	2.85015	0.0042	2.37675	no
ENSG00000198556	ZNF789	-1.92875	2.84987	0.9986	0	no
ENSG00000141522	ARHGDIA	0.620674	-2.84985	0.9522	0	no
ENSG00000255769	RP11-152F13.3	-1.07424	2.84942	0.9872	0	no
ENSG00000254806	SYS1-DBNDD2	-1.6823	-2.84876	0.0006	-3.22185	no
ENSG00000120697	ALG5	-1.48993	-2.84818	0.0042	-2.37675	no
ENSG00000144161	ZC3H8	-1.61701	2.84785	0.9988	0	no
ENSG00000109113	RAB34	1.48593	-2.84623	0.997	0	yes
ENSG00000043143	JADE2	0.645416	2.84582	0.0418	1.37882	no
ENSG00000106853	PTGR1	-0.554784	2.8442	0.9456	0	no
ENSG00000158161	EYA3	-0.302242	2.84419	0.8816	0	no
ENSG00000088888	MAVS	0.934372	2.8439	0.0148	1.82974	no
ENSG00000143951	WDPCP	-2.62856	2.84384	1	0	no
ENSG00000170396	ZNF804A	-2.16789	2.84278	0.9992	0	yes
ENSG00000030419	IKZF2	-0.7303	2.84232	0.964	0	no
ENSG00000204659	CBY3	-1.23644	2.84139	0.9892	0	no
ENSG00000197245	FAM110D	1.96287	-2.84063	0.9972	0	no
ENSG00000130054	FAM155B	3.28051	2.84062	1e-05	5	no
ENSG00000175766	EIF4E1B	-0.572954	2.84018	0.942	0	no
ENSG00000169957	ZNF768	2.60076	2.84	0.0002	3.69897	no
ENSG00000196417	ZNF765	-0.0860663	2.83859	0.7028	0	no
ENSG00000143457	GOLPH3L	0.158626	2.83636	0.236	0.627088	no
ENSG00000144821	MYH15	-2.08228	-2.8357	0.001	-3	yes
ENSG00000114115	RBP1	-1.15512	-2.83565	0.0118	-1.92812	no
ENSG00000164949	GEM	3.07193	2.83537	0.0004	3.39794	yes
ENSG00000166889	PATL1	0.866029	2.83431	0.0178	1.74958	no
ENSG00000079841	RIMS1	-3.22872	-2.83414	1e-05	-5	no
ENSG00000185499	MUC1	3.44148	2.83362	0.0002	3.69897	no
ENSG00000053747	LAMA3	1.74478	2.83345	0.0012	2.92082	no
ENSG00000266967	AARSD1	-2.87104	-2.83315	1e-05	-5	no
ENSG00000244687	UBE2V1	-2.31953	-2.83258	0.0002	-3.69897	no
ENSG00000086504	MRPL28	0.291351	-2.83042	0.8642	0	no
ENSG00000244115	DNAJC25-GNG10	-2.4518	-2.82925	0.0002	-3.69897	no
ENSG00000103319	EEF2K	1.78424	2.82904	0.0012	2.92082	no
ENSG00000144583	2004-03-01	-3.20994	-2.827	1e-05	-5	no
ENSG00000186329	TMEM212	-0.0432262	2.82674	0.6248	0	no
ENSG00000110841	PPFIBP1	1.27222	2.82582	0.004	2.39794	no
ENSG00000118579	MED28	-0.396497	2.82498	0.9274	0	no
ENSG00000095370	SH2D3C	1.16299	-2.82398	0.9894	0	no
ENSG00000175182	FAM131A	-2.21139	-2.82374	0.001	-3	no
ENSG00000255112	CHMP1B	-0.95765	-2.82363	0.0168	-1.77469	no
ENSG00000254692	TM9SF1	1.26638	2.82361	0.0106	1.97469	no
ENSG00000258644	SYNJ2BP-COX16	-1.62423	-2.82311	0.0026	-2.58503	no
ENSG00000184307	ZDHHC23	-2.94125	-2.82251	1e-05	-5	no
ENSG00000096093	EFHC1	-0.365804	2.82111	0.8972	0	no
ENSG00000204599	TRIM39	-0.652789	-2.82096	0.0402	-1.39577	no
ENSG00000101191	DIDO1	0.495878	2.81949	0.0624	1.20482	no
ENSG00000175203	DCTN2	-1.66145	-2.81948	0.0024	-2.61979	no
ENSG00000173715	C11orf80	-0.959819	2.8191	0.9832	0	no
ENSG00000084112	SSH1	0.694921	2.8181	0.03	1.52288	no
ENSG00000182916	TCEAL7	-3.21483	-2.81806	1e-05	-5	yes
ENSG00000139946	PELI2	0.809822	2.81804	0.0296	1.52871	yes
ENSG00000170579	DLGAP1	-4.17096	-2.81778	1e-05	-5	yes
ENSG00000121774	KHDRBS1	-3.08053	-2.81769	0.0002	-3.69897	no
ENSG00000154832	CXXC1	1.22167	2.81758	0.0042	2.37675	no
ENSG00000196139	AKR1C3	2.02328	2.81691	0.0028	2.55284	yes
ENSG00000143442	POGZ	-1.60258	2.81679	0.9988	0	no
ENSG00000189339	SLC35E2B	0.543495	2.81588	0.0576	1.23958	no
ENSG00000148702	HABP2	-0.515961	2.81554	0.9276	0	no
ENSG00000145012	LPP	2.18823	2.81495	0.0004	3.39794	no
ENSG00000166046	TCP11L2	-0.961146	2.81475	0.9844	0	yes
ENSG00000236015	AC011290.5	0.327153	2.81419	0.1268	0.896881	no
ENSG00000129990	SYT5	-1.27266	-2.81288	0.0074	-2.13077	no
ENSG00000054277	OPN3	-2.21148	-2.81004	0.0002	-3.69897	no
ENSG00000148468	FAM171A1	1.41288	2.80856	0.003	2.52288	no
ENSG00000151468	CCDC3	1.2167	2.80634	0.0072	2.14267	no
ENSG00000133142	TCEAL4	-2.99329	-2.80541	1e-05	-5	no
ENSG00000163611	SPICE1	-0.0220142	2.80439	0.563	0	no
ENSG00000198464	ZNF480	0.497988	2.804	0.0752	1.12378	no
ENSG00000189171	S100A13	-0.62542	-2.80234	0.0536	-1.27084	yes
ENSG00000119771	KLHL29	-0.235638	2.80183	0.833	0	no
ENSG00000123933	MXD4	2.46415	2.80144	0.0012	2.92082	no
ENSG00000146281	PM20D2	-0.153249	2.80129	0.7828	0	no
ENSG00000156395	SORCS3	-2.47702	-2.80104	0.0002	-3.69897	yes
ENSG00000165494	PCF11	-0.504108	2.8	0.9476	0	no
ENSG00000168906	MAT2A	-0.202903	2.79907	0.8144	0	no
ENSG00000117525	F3	0.634958	-2.79902	0.946	0	yes
ENSG00000131115	ZNF227	-0.707791	2.79824	0.9744	0	no
ENSG00000133111	RFXAP	-1.53489	2.79682	0.9962	0	yes
ENSG00000133740	E2F5	1.66862	2.79635	0.0024	2.61979	no
ENSG00000092330	TINF2	0.110747	-2.7961	0.7424	0	no
ENSG00000163377	FAM19A4	-0.935353	2.79598	0.98	0	no
ENSG00000165879	FRAT1	1.30735	2.79482	0.004	2.39794	no
ENSG00000132623	ANKEF1	-1.89326	2.79474	0.9982	0	no
ENSG00000106648	GALNTL5	2.0045	-2.79442	0.9992	0	no
ENSG00000167065	DUSP18	0.511649	2.79303	0.0676	1.17005	no
ENSG00000133863	TEX15	0.973508	2.79041	0.019	1.72125	no
ENSG00000183723	CMTM4	2.27544	2.78861	0.0006	3.22185	no
ENSG00000001631	KRIT1	-1.27464	2.78805	0.9952	0	no
ENSG00000136371	MTHFS	1.24786	2.78782	0.0082	2.08619	no
ENSG00000120868	APAF1	-1.33072	2.78747	0.9982	0	no
ENSG00000267385	CTB-50L17.14	0.689042	2.78744	0.0418	1.37882	no
ENSG00000161542	PRPSAP1	-0.442853	2.78724	0.9278	0	no
ENSG00000088305	DNMT3B	0.450116	2.78714	0.0878	1.05651	no
ENSG00000170264	FAM161A	-1.44039	2.78693	0.9976	0	no
ENSG00000171132	PRKCE	-3.95206	-2.78578	1e-05	-5	yes
ENSG00000157992	KRTCAP3	-2.21237	2.78424	0.9994	0	no
ENSG00000171790	SLFNL1	1.57879	2.78419	0.0042	2.37675	no
ENSG00000196074	SYCP2	-1.59122	2.78386	0.9966	0	no
ENSG00000123080	CDKN2C	2.11338	2.78348	0.0004	3.39794	no
ENSG00000163389	POGLUT1	-0.268149	2.78296	0.8632	0	no
ENSG00000151470	C4orf33	-4.07748	2.78287	0.9998	0	no
ENSG00000167196	FBXO22	-1.08529	2.78241	0.9924	0	no
ENSG00000115947	ORC4	-1.84239	2.78219	0.9988	0	no
ENSG00000100994	PYGB	0.469144	-2.78154	0.9238	0	yes
ENSG00000003436	TFPI	1.40162	2.78148	0.004	2.39794	no
ENSG00000116918	TSNAX	-3.38735	-2.78132	1e-05	-5	no
ENSG00000147174	ACRC	1.92146	2.78116	0.002	2.69897	no
ENSG00000183621	ZNF438	3.98018	2.78089	1e-05	5	no
ENSG00000126226	PCID2	0.549732	2.77936	0.0586	1.2321	no
ENSG00000205710	C17orf107	-3.6747	-2.77918	1e-05	-5	no
ENSG00000162391	FAM151A	2.07385	2.77861	0.0014	2.85387	no
ENSG00000221944	TIGD1	-1.18263	2.77825	0.9894	0	no
ENSG00000237972	TUBG1P	0.429231	2.77738	0.0958	1.01863	no
ENSG00000103226	NOMO3	-1.64538	2.77715	0.9972	0	no
ENSG00000143258	USP21	1.70511	2.77712	0.0016	2.79588	yes
ENSG00000198182	ZNF607	0.163005	2.77706	0.2218	0.654038	no
ENSG00000136816	TOR1B	1.99221	2.77687	0.0002	3.69897	yes
ENSG00000075826	SEC31B	-1.18753	2.77686	0.9882	0	no
ENSG00000109016	DHRS7B	-1.24218	-2.77655	0.005	-2.30103	no
ENSG00000118804	FAM47E-STBD1	-0.959592	-2.77562	0.0188	-1.72584	no
ENSG00000157064	NMNAT2	-3.71131	-2.77537	1e-05	-5	yes
ENSG00000105383	CD33	-0.0338695	2.77514	0.5996	0	no
ENSG00000181458	TMEM45A	0.463039	2.77417	0.0708	1.14997	no
ENSG00000162426	SLC45A1	-1.75775	-2.77376	0.0018	-2.74473	no
ENSG00000007237	GAS7	-2.67655	-2.77214	0.0002	-3.69897	no
ENSG00000131269	ABCB7	0.651478	2.77212	0.0462	1.33536	no
ENSG00000069869	NEDD4	1.94344	2.77086	0.0016	2.79588	no
ENSG00000079482	OPHN1	0.542068	2.76999	0.0602	1.2204	no
ENSG00000135441	BLOC1S1	0.311157	-2.76938	0.8866	0	no
ENSG00000160014	CALM3	-2.6138	-2.76837	1e-05	-5	yes
ENSG00000069493	CLEC2D	0.795184	2.76795	0.0272	1.56543	no
ENSG00000257103	LSM14A	0.74552	2.76698	0.0296	1.52871	no
ENSG00000101194	SLC17A9	2.5579	2.7659	0.0006	3.22185	no
ENSG00000106780	MEGF9	-0.099013	2.76462	0.728	0	no
ENSG00000180879	SSR4	-0.567514	-2.76416	0.0474	-1.32422	no
ENSG00000173548	SNX33	3.12268	2.764	0.0002	3.69897	no
ENSG00000111816	FRK	-2.45292	2.76209	0.9998	0	no
ENSG00000100804	PSMB5	-1.99497	-2.76182	0.0006	-3.22185	no
ENSG00000013563	DNASE1L1	-1.06966	-2.76056	0.0122	-1.91364	no
ENSG00000270689	RP11-712B9.4	-0.425236	2.76018	0.914	0	no
ENSG00000164951	PDP1	-3.99492	-2.75918	1e-05	-5	no
ENSG00000179981	TSHZ1	1.26012	2.7591	0.0058	2.23657	yes
ENSG00000124151	NCOA3	-0.598989	2.75877	0.954	0	no
ENSG00000164938	TP53INP1	-0.880624	2.7585	0.978	0	no
ENSG00000170473	WIBG	-1.03095	-2.75804	0.0132	-1.87943	no
ENSG00000115963	RND3	-0.0846187	-2.75671	0.3052	-0.515415	no
ENSG00000225449	RAB6C-AS1	-2.31851	-2.75574	0.0008	-3.09691	no
ENSG00000101574	METTL4	-0.920395	2.75573	0.9822	0	no
ENSG00000125835	SNRPB	-1.00365	-2.75378	0.0202	-1.69465	no
ENSG00000164904	ALDH7A1	-2.11059	-2.75351	0.001	-3	no
ENSG00000075884	ARHGAP15	-0.995297	2.75323	0.9844	0	no
ENSG00000067141	NEO1	1.25884	2.75191	0.0064	2.19382	no
ENSG00000179632	MAF1	2.7822	2.7507	1e-05	5	no
ENSG00000118596	SLC16A7	-2.197	2.74975	0.9992	0	no
ENSG00000010244	ZNF207	-1.41394	2.74759	0.997	0	no
ENSG00000263620	RP11-599B13.6	-1.73886	-2.74752	0.0022	-2.65758	no
ENSG00000177692	DNAJC28	-0.454235	2.74706	0.9256	0	no
ENSG00000198844	ARHGEF15	0.464703	-2.74629	0.9248	0	no
ENSG00000188191	PRKAR1B	-1.66087	-2.74219	0.0026	-2.58503	no
ENSG00000161533	ACOX1	-1.35015	-2.7417	0.0034	-2.46852	no
ENSG00000166922	SCG5	-2.8795	-2.74154	1e-05	-5	yes
ENSG00000129646	QRICH2	1.37442	2.74032	0.0074	2.13077	no
ENSG00000168288	MMADHC	-1.45371	-2.73885	0.004	-2.39794	no
ENSG00000185008	ROBO2	-3.21921	-2.73837	1e-05	-5	yes
ENSG00000189045	ANKDD1B	-1.52812	2.73816	0.9954	0	no
ENSG00000142784	WDTC1	0.806707	2.73717	0.0214	1.66959	no
ENSG00000157193	LRP8	0.640804	-2.73693	0.9518	0	no
ENSG00000170242	USP47	2.06074	2.73616	0.001	3	no
ENSG00000120029	C10orf76	0.350239	2.73614	0.0972	1.01233	no
ENSG00000133789	SWAP70	2.63359	2.73445	1e-05	5	no
ENSG00000166912	MTMR10	0.318182	2.73408	0.133	0.876148	no
ENSG00000244617	ASPRV1	0.290105	2.73389	0.1482	0.829152	no
ENSG00000018610	CXorf56	-1.59123	-2.73329	0.001	-3	no
ENSG00000247746	USP51	-2.21688	-2.73217	0.001	-3	no
ENSG00000171759	PAH	-0.723998	-2.73171	0.0396	-1.4023	no
ENSG00000105989	WNT2	1.44242	2.73095	0.007	2.1549	no
ENSG00000164050	PLXNB1	2.59626	2.73031	0.0004	3.39794	no
ENSG00000215217	C5orf49	2.79706	2.73017	0.0002	3.69897	no
ENSG00000062598	ELMO2	-0.727889	-2.7299	0.0316	-1.50031	no
ENSG00000167470	MIDN	1.34018	-2.72947	0.9934	0	no
ENSG00000196812	ZSCAN16	-1.04108	2.72929	0.9828	0	no
ENSG00000132819	RBM38	2.76011	2.72882	0.0002	3.69897	no
ENSG00000173198	CYSLTR1	0.0674678	2.728	0.3338	0.476514	no
ENSG00000116586	LAMTOR2	0.239243	-2.72796	0.8508	0	yes
ENSG00000055211	GINM1	-1.24153	2.7279	0.9952	0	no
ENSG00000132950	ZMYM5	-2.09902	2.72783	0.9992	0	yes
ENSG00000125995	ROMO1	-0.0629361	-2.72651	0.3456	-0.461426	no
ENSG00000214135	AC024560.3	-0.935531	2.72632	0.985	0	no
ENSG00000006116	CACNG3	-1.69373	-2.72572	0.0024	-2.61979	yes
ENSG00000102226	USP11	-2.59312	-2.72488	0.0002	-3.69897	no
ENSG00000173334	TRIB1	-0.373822	-2.72401	0.112	-0.950782	yes
ENSG00000163617	KIAA1407	-1.93284	-2.72293	0.0016	-2.79588	no
ENSG00000154277	UCHL1	-1.68795	-2.72089	0.0018	-2.74473	yes
ENSG00000183617	MRPL54	-0.733169	-2.72039	0.0366	-1.43652	no
ENSG00000155229	MMS19	-0.0513835	2.72025	0.6508	0	no
ENSG00000265763	ZNF488	-0.788161	2.71851	0.9696	0	yes
ENSG00000158560	DYNC1I1	-3.31857	-2.71841	1e-05	-5	no
ENSG00000126247	CAPNS1	0.0966205	-2.71841	0.7078	0	no
ENSG00000123329	ARHGAP9	0.817007	2.71827	0.0256	1.59176	no
ENSG00000232186	RP11-311P8.2	-0.638179	2.71679	0.9532	0	no
ENSG00000153790	C7orf31	-0.80877	2.71573	0.9704	0	no
ENSG00000264058	KRT222	-3.47019	-2.71444	1e-05	-5	yes
ENSG00000072274	TFRC	0.42703	-2.7139	0.9054	0	no
ENSG00000204348	DXO	0.879614	2.71388	0.026	1.58503	no
ENSG00000146197	SCUBE3	1.81243	2.71382	0.0024	2.61979	no
ENSG00000156313	RPGR	-0.122504	2.71287	0.7314	0	no
ENSG00000184384	MAML2	1.74571	2.71213	0.0044	2.35655	yes
ENSG00000152661	GJA1	1.59271	2.71084	0.004	2.39794	yes
ENSG00000240184	PCDHGC3	2.47937	-2.71079	0.9996	0	no
ENSG00000173200	PARP15	0.773681	2.71072	0.0302	1.51999	no
ENSG00000160862	AZGP1	1.19555	2.70961	0.014	1.85387	no
ENSG00000151773	CCDC122	-2.90155	2.70883	1	0	no
ENSG00000196381	ZNF781	0.53302	2.70854	0.0664	1.17783	no
ENSG00000184486	POU3F2	0.795559	2.70827	0.0278	1.55596	yes
ENSG00000185495	RP11-504P24.4	-2.39703	2.70826	0.9994	0	no
ENSG00000165092	ALDH1A1	-2.74761	-2.70818	0.0008	-3.09691	yes
ENSG00000169100	SLC25A6	-0.109056	-2.70797	0.2646	-0.57741	no
ENSG00000174799	CEP135	0.78137	2.70768	0.0306	1.51428	no
ENSG00000146373	RNF217	0.634745	2.70757	0.0424	1.37263	no
ENSG00000159147	DONSON	-0.541943	2.70729	0.9372	0	no
ENSG00000213918	DNASE1	0.330059	2.70713	0.128	0.89279	no
ENSG00000119912	IDE	1.02958	2.70614	0.0134	1.8729	no
ENSG00000198576	ARC	-0.291072	-2.70534	0.1628	-0.788346	no
ENSG00000169045	HNRNPH1	-0.684448	2.70432	0.9652	0	no
ENSG00000105402	NAPA	-2.26837	-2.70386	0.001	-3	no
ENSG00000165553	NGB	1.74686	2.70325	0.0038	2.42022	no
ENSG00000186026	ZNF284	-1.17604	2.70304	0.9914	0	no
ENSG00000267001	AC006538.4	-0.497749	-2.70289	0.0786	-1.10458	no
ENSG00000111726	CMAS	-2.83182	-2.70251	1e-05	-5	no
ENSG00000146426	TIAM2	-1.33929	2.70213	0.9934	0	no
ENSG00000081277	PKP1	-0.214769	2.70092	0.8026	0	no
ENSG00000232450	RP4-730K3.3	0.505785	2.70056	0.0758	1.12033	no
ENSG00000157540	DYRK1A	-0.925812	2.70015	0.9884	0	no
ENSG00000081386	ZNF510	-0.848446	2.69951	0.9826	0	no
ENSG00000133106	EPSTI1	-1.74866	-2.69829	0.0014	-2.85387	no
ENSG00000105808	RASA4	0.854682	2.69828	0.0254	1.59517	no
ENSG00000269556	FAM11A	-0.173535	2.69827	0.7924	0	no
ENSG00000083168	KAT6A	1.45508	2.69796	0.0022	2.65758	no
ENSG00000166261	ZNF202	1.15019	2.69682	0.0106	1.97469	no
ENSG00000166557	TMED3	-0.873538	2.69457	0.986	0	no
ENSG00000186566	GPATCH8	-0.724724	2.69397	0.971	0	no
ENSG00000058063	ATP11B	-0.491947	2.69288	0.9234	0	no
ENSG00000101222	SPEF1	-2.06859	-2.69284	0.0014	-2.85387	no
ENSG00000046647	GEMIN8	-0.313119	-2.69282	0.1328	-0.876802	yes
ENSG00000088179	PTPN4	-1.21206	2.69265	0.9928	0	no
ENSG00000178177	LCORL	0.261676	2.69168	0.1628	0.788346	yes
ENSG00000076662	ICAM3	1.88137	-2.69077	0.9988	0	no
ENSG00000116337	AMPD2	1.43337	2.68814	0.0054	2.26761	no
ENSG00000138002	IFT172	-0.753349	2.68808	0.9688	0	no
ENSG00000105669	COPE	-0.88579	-2.68802	0.0202	-1.69465	no
ENSG00000073605	GSDMB	1.21029	2.68761	0.0096	2.01773	no
ENSG00000167986	DDB1	-1.27666	-2.68746	0.0048	-2.31876	no
ENSG00000174579	MSL2	0.0773703	2.68668	0.3178	0.497846	no
ENSG00000178691	SUZ12	-0.722764	2.68516	0.9768	0	no
ENSG00000164794	KCNV1	-3.76265	-2.68446	0.0002	-3.69897	no
ENSG00000085514	PILRA	0.168216	2.68427	0.2368	0.625618	no
ENSG00000197653	DNAH10	0.866072	2.68367	0.0266	1.57512	no
ENSG00000188677	PARVB	-0.917096	-2.68363	0.0198	-1.70333	no
ENSG00000168000	BSCL2	-1.4708	-2.68339	0.0044	-2.35655	no
ENSG00000173041	ZNF680	0.878282	2.68275	0.0292	1.53462	no
ENSG00000135047	CTSL	-0.941923	-2.68175	0.0198	-1.70333	no
ENSG00000117262	GPR89A	-0.157179	2.68149	0.766	0	no
ENSG00000136158	SPRY2	0.535569	-2.68063	0.9334	0	yes
ENSG00000197140	ADAM32	-1.26706	2.67966	0.9894	0	no
ENSG00000112667	DNPH1	0.728915	-2.67667	0.9646	0	no
ENSG00000060656	PTPRU	3.97168	2.67567	0.0002	3.69897	no
ENSG00000186350	RXRA	1.95645	2.67545	0.0014	2.85387	no
ENSG00000160007	ARHGAP35	2.95223	2.67515	0.0002	3.69897	no
ENSG00000152457	DCLRE1C	0.586865	2.67429	0.0546	1.26281	no
ENSG00000186715	MST1L	0.61802	2.67407	0.057	1.24413	no
ENSG00000113916	BCL6	2.96763	2.67375	0.0002	3.69897	no
ENSG00000189431	RASSF10	-0.91211	-2.6727	0.0246	-1.60906	no
ENSG00000215146	RP11-313J2.1	-0.388782	2.67263	0.8866	0	no
ENSG00000106819	ASPN	0.275827	2.6725	0.1658	0.780415	no
ENSG00000137266	SLC22A23	-0.0650352	2.67235	0.6656	0	no
ENSG00000106404	CLDN15	0.877304	2.67195	0.028	1.55284	no
ENSG00000090971	NAT14	0.877924	-2.67117	0.9732	0	no
ENSG00000149716	ORAOV1	-0.10513	2.67088	0.718	0	no
ENSG00000136169	SETDB2	-0.357181	2.67081	0.891	0	no
ENSG00000131143	COX4I1	-0.580949	-2.67073	0.0422	-1.37469	no
ENSG00000092295	TGM1	1.16728	2.66863	0.0112	1.95078	no
ENSG00000167136	ENDOG	-0.864172	-2.66812	0.0254	-1.59517	no
ENSG00000134153	EMC7	-1.50167	-2.6662	0.0034	-2.46852	no
ENSG00000171130	ATP6V0E2	-1.50587	-2.66557	0.0036	-2.4437	no
ENSG00000118194	TNNT2	0.146167	2.66454	0.2608	0.583692	no
ENSG00000129696	TTI2	-0.979449	2.66443	0.9824	0	no
ENSG00000198624	CCDC69	1.60716	2.6643	0.003	2.52288	no
ENSG00000101347	SAMHD1	0.226067	2.66364	0.1956	0.708631	no
ENSG00000172733	PURG	1.9391	2.66359	0.0014	2.85387	no
ENSG00000112651	MRPL2	-0.960199	-2.66294	0.0172	-1.76447	no
ENSG00000196476	C20orf96	0.937939	2.66233	0.0216	1.66555	no
ENSG00000122417	ODF2L	-2.56449	2.66159	0.9998	0	no
ENSG00000169245	CXCL10	0.609788	-2.66132	0.9394	0	no
ENSG00000130254	SAFB2	1.51595	2.66111	0.0034	2.46852	no
ENSG00000213225	AC018804.7	-1.54895	-2.65893	0.0042	-2.37675	no
ENSG00000156966	B3GNT7	0.860523	-2.65867	0.9712	0	no
ENSG00000116117	PARD3B	1.56498	2.65812	0.0034	2.46852	yes
ENSG00000092201	SUPT16H	-1.43717	-2.65803	0.0034	-2.46852	no
ENSG00000204519	ZNF551	0.639229	2.6564	0.0418	1.37882	no
ENSG00000130643	CALY	-2.11922	-2.656	0.0014	-2.85387	no
ENSG00000157833	GAREML	4.03266	2.65408	1e-05	5	no
ENSG00000103449	SALL1	-0.756133	2.6514	0.9678	0	no
ENSG00000102710	SUPT20H	-0.385517	2.65066	0.8916	0	no
ENSG00000198440	ZNF583	-0.780685	2.65065	0.9786	0	no
ENSG00000150477	KIAA1328	-0.200708	2.65028	0.8012	0	no
ENSG00000128272	ATF4	2.08776	2.65015	0.0012	2.92082	no
ENSG00000157613	CREB3L1	-0.527406	-2.64902	0.0742	-1.1296	no
ENSG00000165943	MOAP1	-3.60616	-2.64888	1e-05	-5	no
ENSG00000130921	C12orf65	1.07545	2.64821	0.011	1.95861	no
ENSG00000186704	DTX2P1	0.420915	2.64723	0.0902	1.04479	no
ENSG00000182257	C22orf26	-2.0311	2.64714	0.9984	0	no
ENSG00000203883	SOX18	0.482184	-2.64705	0.9122	0	no
ENSG00000178971	CTC1	0.563539	2.64655	0.0544	1.2644	no
ENSG00000161981	SNRNP25	-0.226951	-2.64608	0.161	-0.793174	no
ENSG00000063127	SLC6A16	2.63431	2.64607	0.0004	3.39794	no
ENSG00000204439	C6orf47	-1.09595	-2.64568	0.013	-1.88606	no
ENSG00000198399	ITSN2	-0.425904	2.64432	0.93	0	no
ENSG00000145284	SCD5	-2.58376	-2.64429	1e-05	-5	no
ENSG00000166145	SPINT1	0.420904	2.6426	0.105	0.978811	no
ENSG00000137965	IFI44	-0.464827	-2.64248	0.0906	-1.04287	no
ENSG00000116752	BCAS2	-3.20389	-2.6422	0.0004	-3.39794	no
ENSG00000185250	PPIL6	0.820557	2.64136	0.0238	1.62342	no
ENSG00000135414	GDF11	2.37944	2.64018	0.0002	3.69897	no
ENSG00000047346	FAM214A	-2.11799	2.63964	0.9996	0	no
ENSG00000133069	TMCC2	1.84532	2.63912	0.0014	2.85387	no
ENSG00000170509	HSD17B13	-1.19716	2.63887	0.987	0	no
ENSG00000136698	CFC1	-0.294648	2.63864	0.8538	0	no
ENSG00000163946	FAM208A	0.521033	2.63834	0.0668	1.17522	no
ENSG00000115239	GPR75-ASB3	0.00850045	2.63788	0.4698	0.328087	no
ENSG00000125675	GRIA3	-4.1367	-2.6377	1e-05	-5	yes
ENSG00000168904	LRRC28	-1.54883	2.63763	0.9984	0	no
ENSG00000125968	ID1	1.39262	-2.6366	0.9918	0	no
ENSG00000119508	NR4A3	0.73221	-2.63652	0.9562	0	yes
ENSG00000257529	RPL36A-HNRNPH2	-1.53833	-2.63481	0.0038	-2.42022	no
ENSG00000107186	MPDZ	-0.964997	2.63437	0.98	0	no
ENSG00000185386	MAPK11	1.58449	-2.63301	0.9964	0	no
ENSG00000125931	CITED1	-0.285688	-2.6329	0.1664	-0.778847	no
ENSG00000158747	NBL1	1.86619	-2.63261	0.9992	0	no
ENSG00000225400	RP11-1114A5.5	-1.12833	2.63238	0.9866	0	no
ENSG00000184005	ST6GALNAC3	0.378019	2.63236	0.1144	0.941574	no
ENSG00000173209	AHSA2	-0.707601	2.63081	0.9558	0	no
ENSG00000115474	KCNJ13	0.832396	2.62984	0.0296	1.52871	no
ENSG00000074964	ARHGEF10L	4.48533	2.62957	1e-05	5	no
ENSG00000082898	XPO1	1.43813	2.62953	0.0064	2.19382	no
ENSG00000143157	POGK	1.24557	2.62946	0.0116	1.93554	no
ENSG00000188316	ENO4	-2.0411	2.62907	0.9996	0	yes
ENSG00000113946	CLDN16	-1.57397	-2.62874	0.0032	-2.49485	no
ENSG00000167699	GLOD4	-2.15977	-2.62859	0.001	-3	no
ENSG00000109861	CTSC	0.0920633	2.6273	0.3076	0.512014	no
ENSG00000135111	TBX3	1.67061	2.62722	0.0036	2.4437	no
ENSG00000164053	ATRIP	-0.608318	-2.62721	0.053	-1.27572	no
ENSG00000136147	PHF11	0.284431	2.62505	0.144	0.841638	no
ENSG00000248503	RP5-1000K24.2	-0.548908	2.62467	0.928	0	no
ENSG00000197024	ZNF398	-0.144817	2.62298	0.7632	0	no
ENSG00000102316	MAGED2	-1.21867	-2.62276	0.0074	-2.13077	no
ENSG00000171105	INSR	0.676971	2.62272	0.031	1.50864	no
ENSG00000179776	CDH5	1.13514	-2.62227	0.9848	0	no
ENSG00000174808	BTC	-2.96546	-2.62224	0.0002	-3.69897	no
ENSG00000168453	HR	-2.16396	-2.62217	0.001	-3	no
ENSG00000186814	ZSCAN30	-1.76957	2.62146	0.9984	0	no
ENSG00000173480	ZNF417	0.0414128	2.62127	0.3894	0.409604	no
ENSG00000172831	CES2	-2.21809	-2.62126	0.0012	-2.92082	no
ENSG00000249115	HAUS5	0.820998	2.62027	0.0298	1.52578	no
ENSG00000136436	CALCOCO2	0.112128	2.62022	0.2674	0.572839	no
ENSG00000138161	CUZD1	1.93248	2.61926	0.0018	2.74473	no
ENSG00000138399	FASTKD1	-0.190252	2.61909	0.7892	0	no
ENSG00000260230	FRRS1L	-2.03449	2.61848	0.9988	0	no
ENSG00000204673	AKT1S1	2.458	2.6172	0.0002	3.69897	no
ENSG00000173486	FKBP2	1.3847	-2.61711	0.9948	0	no
ENSG00000115255	REEP6	-0.375316	-2.61708	0.1156	-0.937042	no
ENSG00000115657	ABCB6	1.20435	2.61703	0.0116	1.93554	no
ENSG00000123989	CHPF	2.61277	-2.61679	0.9998	0	no
ENSG00000161021	MAML1	1.02633	2.61654	0.0136	1.86646	no
ENSG00000103034	NDRG4	-2.66802	-2.61643	1e-05	-5	yes
ENSG00000235370	DNM1P51	-0.925748	2.61593	0.9746	0	no
ENSG00000159377	PSMB4	-1.02913	-2.61555	0.0164	-1.78516	no
ENSG00000070010	UFD1L	1.56592	2.61421	0.0026	2.58503	no
ENSG00000100201	DDX17	-0.649182	2.61353	0.9556	0	no
ENSG00000184261	KCNK12	0.963103	2.61348	0.0216	1.66555	no
ENSG00000117362	APH1A	-0.599709	-2.61223	0.0556	-1.25493	no
ENSG00000165678	GHITM	-2.86501	-2.61217	0.0002	-3.69897	no
ENSG00000116793	PHTF1	-0.819867	2.61214	0.9712	0	no
ENSG00000156218	ADAMTSL3	2.15067	2.61209	0.0004	3.39794	no
ENSG00000137055	PLAA	-1.77626	-2.61185	0.0024	-2.61979	no
ENSG00000137817	PARP6	-1.13197	2.60995	0.993	0	no
ENSG00000167747	C19orf48	-1.685	-2.60951	0.0032	-2.49485	no
ENSG00000212719	C17orf51	-0.36866	2.60773	0.8906	0	no
ENSG00000204852	TCTN1	-1.40984	2.60757	0.9936	0	no
ENSG00000186017	ZNF566	-0.896258	2.60671	0.985	0	no
ENSG00000187098	MITF	-1.34206	2.6064	0.9922	0	no
ENSG00000107779	BMPR1A	2.70136	2.60626	0.0002	3.69897	no
ENSG00000198909	MAP3K3	1.28936	2.60558	0.0066	2.18046	no
ENSG00000161298	ZNF382	-1.39135	2.60553	0.9946	0	no
ENSG00000187736	NHEJ1	1.21627	2.60529	0.0146	1.83565	no
ENSG00000269335	IKBKG	-2.24854	-2.60512	1e-05	-5	no
ENSG00000113262	GRM6	1.07443	2.60446	0.017	1.76955	no
ENSG00000174738	NR1D2	-0.696207	2.60434	0.9538	0	no
ENSG00000185988	PLK5	1.72045	2.60303	0.003	2.52288	no
ENSG00000197430	OPALIN	-2.73273	-2.60105	0.0002	-3.69897	yes
ENSG00000147118	ZNF182	-0.775201	2.60024	0.9598	0	yes
ENSG00000173597	SULT1B1	0.932493	2.5996	0.0208	1.68194	no
ENSG00000162413	KLHL21	1.15382	2.59954	0.0132	1.87943	no
ENSG00000110811	LEPREL2	1.1703	2.59833	0.014	1.85387	no
ENSG00000125534	PPDPF	-1.21235	-2.59819	0.013	-1.88606	no
ENSG00000105829	BET1	-0.860218	2.59757	0.9788	0	no
ENSG00000182901	RGS7	-4.7377	-2.59702	1e-05	-5	no
ENSG00000173950	XXYLT1	0.0599815	-2.59698	0.6456	0	no
ENSG00000155265	GOLGA7B	2.37753	2.5969	0.0012	2.92082	no
ENSG00000166928	MS4A14	0.427352	2.59658	0.109	0.962574	yes
ENSG00000128915	NARG2	-0.0930924	2.59618	0.7106	0	no
ENSG00000124772	CPNE5	0.488696	-2.59463	0.909	0	no
ENSG00000173212	MAB21L3	-0.321545	2.59437	0.8596	0	no
ENSG00000213066	FGFR1OP	-0.940677	2.59326	0.9848	0	no
ENSG00000136271	DDX56	1.49468	2.5926	0.004	2.39794	no
ENSG00000228782	MRPL45P2	-0.192185	2.59251	0.7886	0	no
ENSG00000015520	NPC1L1	1.92675	2.59105	0.002	2.69897	no
ENSG00000166224	SGPL1	2.05315	2.59071	0.0002	3.69897	no
ENSG00000169379	ARL13B	-1.74145	-2.58981	0.0014	-2.85387	no
ENSG00000197956	S100A6	3.89804	2.5889	1e-05	5	no
ENSG00000167792	NDUFV1	-2.43223	-2.58867	0.0002	-3.69897	no
ENSG00000187860	CCDC157	0.156703	2.58835	0.2374	0.624519	no
ENSG00000149177	PTPRJ	-0.66185	2.58825	0.9626	0	no
ENSG00000133138	TBC1D8B	-0.513288	2.58565	0.924	0	no
ENSG00000140688	C16orf58	-1.53297	-2.58528	0.0042	-2.37675	no
ENSG00000108771	DHX58	-1.02078	-2.58497	0.017	-1.76955	no
ENSG00000107317	PTGDS	0.0411015	-2.58492	0.6164	0	yes
ENSG00000124257	NEURL2	0.41951	2.58408	0.099	1.00436	no
ENSG00000112706	IMPG1	-2.66053	2.58405	0.9992	0	no
ENSG00000178982	EIF3K	-1.1527	-2.58378	0.0052	-2.284	no
ENSG00000172771	EFCAB12	-0.102682	2.58316	0.7028	0	no
ENSG00000119383	PPP2R4	1.54578	-2.58196	0.9978	0	no
ENSG00000167550	RHEBL1	-2.15479	-2.5815	0.0006	-3.22185	no
ENSG00000214655	ZSWIM8	1.04923	2.58135	0.0154	1.81248	no
ENSG00000171097	CCBL1	-1.12754	2.58097	0.9856	0	no
ENSG00000111665	CDCA3	-0.0566152	2.58015	0.6368	0	no
ENSG00000141314	RHBDL3	-1.41477	2.57981	0.9914	0	no
ENSG00000111674	ENO2	-2.41185	-2.57953	0.0002	-3.69897	no
ENSG00000171206	TRIM8	2.6657	2.5795	1e-05	5	no
ENSG00000166377	ATP9B	-1.5296	2.5793	0.9954	0	no
ENSG00000158615	PPP1R15B	0.262509	2.57898	0.1752	0.756466	no
ENSG00000279765	NA	-0.552496	2.57822	0.9392	0	no
ENSG00000204682	CASC10	2.06978	2.57753	0.0018	2.74473	no
ENSG00000104044	OCA2	-1.77718	-2.57722	0.0062	-2.20761	no
ENSG00000067900	ROCK1	0.863092	2.57672	0.0268	1.57187	no
ENSG00000230528	NOS2P3	1.97569	2.5762	0.0026	2.58503	no
ENSG00000197937	ZNF347	-0.945218	2.57599	0.9806	0	no
ENSG00000119397	CNTRL	-0.275552	2.57521	0.8322	0	no
ENSG00000088682	COQ9	0.108928	2.57488	0.2692	0.569925	no
ENSG00000176563	CNTD1	-2.36892	2.57462	0.9994	0	no
ENSG00000104365	IKBKB	1.2824	2.57456	0.0062	2.20761	no
ENSG00000170266	GLB1	2.32587	2.57428	0.0006	3.22185	yes
ENSG00000169047	IRS1	-0.274824	2.5738	0.8268	0	no
ENSG00000157045	NTAN1	2.59744	2.57349	1e-05	5	no
ENSG00000136367	ZFHX2	0.845108	2.57347	0.0292	1.53462	no
ENSG00000197406	DIO3	1.24956	2.57209	0.0138	1.86012	no
ENSG00000118007	STAG1	1.19757	2.57165	0.0112	1.95078	no
ENSG00000135919	SERPINE2	0.128186	-2.57077	0.7258	0	yes
ENSG00000188599	NPIPP1	2.55146	2.57047	0.0008	3.09691	no
ENSG00000111206	FOXM1	0.649099	2.56969	0.0518	1.28567	no
ENSG00000110799	VWF	-0.89776	-2.56966	0.03	-1.52288	no
ENSG00000105696	TMEM59L	-1.29809	-2.56952	0.0102	-1.9914	no
ENSG00000153487	ING1	0.672358	2.56895	0.043	1.36653	no
ENSG00000111728	ST8SIA1	-0.168208	2.56785	0.772	0	no
ENSG00000131507	NDFIP1	-2.94231	-2.56731	1e-05	-5	no
ENSG00000188596	C12orf55	0.031325	2.56717	0.4062	0.39126	no
ENSG00000175130	MARCKSL1	-3.65155	-2.56584	0.0002	-3.69897	yes
ENSG00000246596	RP11-1277A3.2	1.09555	2.56566	0.0138	1.86012	no
ENSG00000183508	FAM46C	0.985767	-2.56511	0.981	0	yes
ENSG00000261594	TPBGL	-2.16503	-2.56464	0.0016	-2.79588	no
ENSG00000165632	TAF3	1.14283	2.56433	0.0132	1.87943	no
ENSG00000117758	STX12	-2.42856	-2.56431	0.0006	-3.22185	no
ENSG00000132963	POMP	-1.32196	-2.56337	0.0064	-2.19382	no
ENSG00000269713	NBPF10	-0.0797989	2.56335	0.6688	0	no
ENSG00000144559	TAMM41	-2.24295	2.56298	0.9986	0	no
ENSG00000105993	DNAJB6	0.563722	2.56256	0.069	1.16115	no
ENSG00000131080	EDA2R	0.922502	2.56162	0.0312	1.50585	no
ENSG00000132507	EIF5A	0.635406	-2.5613	0.9556	0	no
ENSG00000182484	WASH6P	0.271803	2.5608	0.1584	0.800245	no
ENSG00000203879	GDI1	-1.78819	-2.56043	0.0028	-2.55284	no
ENSG00000141027	NCOR1	-0.192244	2.56028	0.8276	0	no
ENSG00000171617	ENC1	-3.33073	-2.55965	1e-05	-5	yes
ENSG00000067334	DNTTIP2	-0.674242	2.55883	0.9626	0	no
ENSG00000100227	POLDIP3	2.62246	2.55658	0.0002	3.69897	no
ENSG00000152253	SPC25	-0.81613	2.5558	0.9592	0	no
ENSG00000175324	LSM1	0.518351	-2.55533	0.933	0	no
ENSG00000165288	BRWD3	0.647459	2.55531	0.0498	1.30277	no
ENSG00000141579	ZNF750	1.33431	2.55464	0.0086	2.0655	no
ENSG00000132793	LPIN3	1.02732	2.55406	0.022	1.65758	no
ENSG00000108439	PNPO	-1.43659	-2.55391	0.0038	-2.42022	no
ENSG00000101442	ACTR5	0.214148	2.55375	0.1936	0.713095	no
ENSG00000167785	ZNF558	1.47892	2.55371	0.0056	2.25181	no
ENSG00000243708	PLA2G4B	0.29372	2.55308	0.1568	0.804654	no
ENSG00000276550	NA	2.05039	2.55242	0.0016	2.79588	no
ENSG00000170085	SIMC1	-0.508054	2.55191	0.9294	0	no
ENSG00000153714	LURAP1L	-1.15424	2.55177	0.9816	0	no
ENSG00000249437	NAIP	0.176096	2.55057	0.2322	0.634138	no
ENSG00000107263	RAPGEF1	2.96249	2.55037	1e-05	5	no
ENSG00000204389	HSPA1A	0.450036	-2.54889	0.8936	0	no
ENSG00000184634	MED12	0.867808	2.54796	0.0158	1.80134	no
ENSG00000176700	SCAND2P	-0.849617	2.5476	0.9714	0	no
ENSG00000142303	ADAMTS10	2.22798	2.54733	0.002	2.69897	no
ENSG00000137198	GMPR	1.95948	2.54673	0.001	3	no
ENSG00000070476	ZXDC	0.398246	2.54645	0.0968	1.01412	yes
ENSG00000160803	UBQLN4	1.08669	2.5459	0.006	2.22185	no
ENSG00000104517	UBR5	1.12218	2.54575	0.0048	2.31876	no
ENSG00000089356	FXYD3	2.53607	2.54374	0.0006	3.22185	no
ENSG00000178852	EFCAB13	-0.501512	2.54332	0.9152	0	no
ENSG00000126067	PSMB2	-2.02019	-2.54273	0.0004	-3.39794	no
ENSG00000003402	CFLAR	0.412747	2.54139	0.0958	1.01863	no
ENSG00000179115	FARSA	-2.05856	-2.53934	0.0022	-2.65758	no
ENSG00000278053	NA	0.519124	2.53851	0.059	1.22915	no
ENSG00000072062	PRKACA	-1.15418	-2.53787	0.0114	-1.9431	no
ENSG00000170899	GSTA4	-2.85311	-2.53779	1e-05	-5	no
ENSG00000136267	DGKB	-2.82749	-2.53739	0.0004	-3.39794	yes
ENSG00000149925	ALDOA	-1.13652	-2.53731	0.012	-1.92082	no
ENSG00000185825	BCAP31	0.207005	-2.53726	0.818	0	no
ENSG00000129194	SOX15	1.84066	2.53656	0.0024	2.61979	no
ENSG00000111666	CHPT1	2.10905	2.53621	0.0018	2.74473	no
ENSG00000091483	FH	-2.60652	-2.53553	0.0016	-2.79588	no
ENSG00000182674	KCNB2	-2.41642	-2.53529	0.0002	-3.69897	no
ENSG00000101445	PPP1R16B	-1.33388	2.5349	0.9936	0	yes
ENSG00000175970	UNC119B	2.16301	2.53347	0.0012	2.92082	no
ENSG00000168743	NPNT	4.6238	2.53195	1e-05	5	no
ENSG00000112308	C6orf62	-2.01074	-2.53193	0.0004	-3.39794	yes
ENSG00000132471	WBP2	-1.35561	-2.53175	0.007	-2.1549	no
ENSG00000186272	ZNF17	-1.39999	2.53143	0.995	0	no
ENSG00000180543	TSPYL5	-3.08405	-2.53139	1e-05	-5	yes
ENSG00000152556	PFKM	-2.16643	-2.53078	0.0006	-3.22185	no
ENSG00000100372	SLC25A17	-3.34231	-2.53072	1e-05	-5	no
ENSG00000136451	VEZF1	-0.455056	2.53002	0.903	0	yes
ENSG00000150175	FRMPD2P2	-1.14766	-2.52954	0.015	-1.82391	no
ENSG00000129493	HEATR5A	0.680969	2.52858	0.0474	1.32422	no
ENSG00000180747	CTD-2547E10.2	0.980801	2.52845	0.0164	1.78516	no
ENSG00000105221	AKT2	0.886816	2.52826	0.0246	1.60906	no
ENSG00000163378	EOGT	-0.88083	-2.52722	0.0272	-1.56543	no
ENSG00000169976	SF3B5	0.304732	-2.5271	0.873	0	no
ENSG00000149451	ADAM33	3.04931	2.52655	0.0002	3.69897	no
ENSG00000052841	TTC17	0.650506	2.52612	0.0438	1.35853	no
ENSG00000179270	C2orf71	0.0330133	2.52591	0.4144	0.38258	no
ENSG00000104047	DTWD1	-0.980555	2.52585	0.9802	0	no
ENSG00000111664	GNB3	0.706479	2.52562	0.0466	1.33161	no
ENSG00000244627	RP3-449O17.1	-1.06202	2.52429	0.9794	0	no
ENSG00000108262	GIT1	3.03284	2.52407	1e-05	5	no
ENSG00000188738	FSIP2	-1.55362	2.52376	0.9928	0	no
ENSG00000187079	TEAD1	1.6545	2.52356	0.0044	2.35655	no
ENSG00000163815	CLEC3B	-0.161267	-2.52319	0.2394	-0.620876	no
ENSG00000137996	RTCA	-2.80539	-2.52135	0.0002	-3.69897	no
ENSG00000205138	SDHAF1	-1.64175	-2.52111	0.0048	-2.31876	no
ENSG00000266338	NBPF15	1.54063	2.5209	0.0032	2.49485	no
ENSG00000176401	EID2B	-2.416	-2.5205	0.0004	-3.39794	no
ENSG00000100426	ZBED4	-0.48026	2.51953	0.9236	0	no
ENSG00000100346	CACNA1I	1.41449	2.51932	0.0074	2.13077	no
ENSG00000254783	RP11-320L11.2	0.139879	2.51926	0.274	0.562249	no
ENSG00000031698	SARS	-1.70946	-2.51923	0.0038	-2.42022	no
ENSG00000275074	NA	-1.88644	-2.51921	0.0028	-2.55284	no
ENSG00000145198	VWA5B2	-0.10397	-2.51921	0.308	-0.511449	yes
ENSG00000096063	SRPK1	-1.67315	2.51907	0.998	0	no
ENSG00000158163	DZIP1L	1.4462	2.51652	0.0066	2.18046	no
ENSG00000048028	USP28	0.162794	2.51625	0.2334	0.631899	no
ENSG00000162924	REL	-0.639888	2.51603	0.9504	0	yes
ENSG00000188672	RHCE	-3.02239	-2.51526	0.0006	-3.22185	no
ENSG00000075336	TIMM21	-0.338689	2.51526	0.8922	0	no
ENSG00000181904	C5orf24	-2.08766	2.515	0.9994	0	no
ENSG00000069667	RORA	0.573791	2.51491	0.066	1.18046	no
ENSG00000091140	DLD	-2.0333	-2.5147	0.0014	-2.85387	no
ENSG00000104112	SCG3	-2.62553	-2.51403	0.0002	-3.69897	no
ENSG00000111877	MCM9	-0.540391	2.51381	0.9474	0	yes
ENSG00000079974	RABL2B	-0.859487	2.51358	0.9742	0	no
ENSG00000242600	MBL1P	1.20624	2.51319	0.0144	1.84164	no
ENSG00000149150	SLC43A1	1.21568	2.51295	0.0136	1.86646	no
ENSG00000176194	CIDEA	-2.03277	-2.51276	0.0012	-2.92082	no
ENSG00000166401	SERPINB8	-0.47377	-2.51182	0.0912	-1.04001	yes
ENSG00000090530	LEPREL1	1.85358	2.51118	0.0012	2.92082	no
ENSG00000223705	NSUN5P1	-1.34807	2.51008	0.9898	0	no
ENSG00000154133	ROBO4	0.965806	-2.5093	0.9724	0	no
ENSG00000174197	MGA	-0.0678605	2.50885	0.6668	0	no
ENSG00000163798	SLC4A1AP	-2.72496	-2.50844	1e-05	-5	no
ENSG00000156831	NSMCE2	-1.00554	2.50798	0.9852	0	no
ENSG00000079332	SAR1A	-2.37647	-2.50698	0.0004	-3.39794	no
ENSG00000050344	NFE2L3	-1.24886	2.5062	0.9874	0	yes
ENSG00000181404	XXyac-YRM2039.2	0.580184	2.50617	0.0708	1.14997	no
ENSG00000129317	PUS7L	-1.23498	2.50578	0.9892	0	no
ENSG00000090857	PDPR	-0.809465	2.50556	0.9716	0	no
ENSG00000204052	LRRC73	-2.31928	-2.50472	0.0006	-3.22185	no
ENSG00000100678	SLC8A3	-2.48857	-2.504	0.0006	-3.22185	no
ENSG00000122735	DNAI1	0.0519329	2.50272	0.3762	0.424581	no
ENSG00000237515	SHISA9	-0.425059	2.50117	0.8998	0	no
ENSG00000100890	KIAA0391	-1.3394	2.50098	0.9924	0	no
ENSG00000141279	NPEPPS	0.795822	2.50091	0.0226	1.64589	no
ENSG00000204839	MROH6	2.45446	2.50038	0.0004	3.39794	no
ENSG00000136950	ARPC5L	-2.20006	-2.50011	0.0014	-2.85387	no
ENSG00000171450	CDK5R2	-0.960676	-2.49892	0.024	-1.61979	no
ENSG00000172171	TEFM	-0.899211	2.49887	0.972	0	no
ENSG00000122507	BBS9	0.92284	2.49845	0.027	1.56864	yes
ENSG00000160117	ANKLE1	0.46294	2.49809	0.0934	1.02965	no
ENSG00000115866	DARS	-0.65721	-2.49743	0.0474	-1.32422	no
ENSG00000196981	WDR5B	-1.8221	2.49656	0.9962	0	no
ENSG00000257267	ZNF271	-0.0776299	2.49625	0.671	0	no
ENSG00000146263	MMS22L	-0.182131	2.49572	0.7822	0	no
ENSG00000137288	UQCC2	1.79624	2.49458	0.0032	2.49485	no
ENSG00000081870	HSPB11	-2.0409	2.49406	0.999	0	no
ENSG00000116096	SPR	3.22916	2.49405	1e-05	5	no
ENSG00000196562	SULF2	0.683843	-2.49333	0.9456	0	no
ENSG00000169251	NMD3	-0.366705	-2.4928	0.108	-0.966576	no
ENSG00000117281	CD160	1.24626	2.49243	0.0134	1.8729	no
ENSG00000140398	NEIL1	0.301249	2.4924	0.1544	0.811353	no
ENSG00000187601	MAGEH1	-2.77844	-2.49234	1e-05	-5	no
ENSG00000100554	ATP6V1D	-2.55847	-2.49168	0.0012	-2.92082	no
ENSG00000175305	CCNE2	-2.78391	2.49138	0.9982	0	yes
ENSG00000196935	SRGAP1	2.01963	2.49116	0.0012	2.92082	no
ENSG00000257949	TEN1	-0.396112	-2.49085	0.1044	-0.9813	no
ENSG00000162600	OMA1	-0.708295	2.49001	0.9504	0	no
ENSG00000215788	TNFRSF25	0.964374	2.4894	0.0254	1.59517	no
ENSG00000254996	ANKHD1-EIF4EBP3	-0.117733	2.48919	0.7114	0	no
ENSG00000153914	SREK1	-0.34145	2.48916	0.896	0	no
ENSG00000104164	BLOC1S6	-2.23654	2.48898	0.999	0	no
ENSG00000134109	EDEM1	-1.88013	-2.48834	0.001	-3	yes
ENSG00000161791	FMNL3	-0.240399	2.48818	0.818	0	no
ENSG00000135482	ZC3H10	-0.402781	2.48767	0.9052	0	no
ENSG00000184905	TCEAL2	-3.59423	-2.48744	1e-05	-5	no
ENSG00000132031	MATN3	-0.66459	-2.48651	0.0548	-1.26122	no
ENSG00000112739	PRPF4B	-0.228937	2.48575	0.8222	0	no
ENSG00000102786	INTS6	-0.842929	2.48566	0.9752	0	no
ENSG00000167460	TPM4	1.03307	-2.4855	0.9836	0	no
ENSG00000011638	TMEM159	1.1642	2.48538	0.0176	1.75449	no
ENSG00000215915	ATAD3C	0.804515	2.48362	0.0378	1.42251	no
ENSG00000186532	SMYD4	-0.347072	2.48338	0.8868	0	no
ENSG00000110172	CHORDC1	0.407871	2.48317	0.1168	0.932557	no
ENSG00000106682	EIF4H	-1.76242	-2.48312	0.0014	-2.85387	no
ENSG00000229358	DPY19L1P1	0.307818	2.48306	0.1468	0.833274	no
ENSG00000100714	MTHFD1	-2.00804	-2.48298	0.0006	-3.22185	no
ENSG00000123728	RAP2C	-1.59555	-2.48191	0.0026	-2.58503	no
ENSG00000065883	CDK13	0.433124	2.48053	0.0644	1.19111	no
ENSG00000172296	SPTLC3	1.3387	2.47985	0.0086	2.0655	no
ENSG00000240065	PSMB9	0.0387238	-2.4793	0.5948	0	no
ENSG00000167721	TSR1	-1.36308	-2.47765	0.0054	-2.26761	no
ENSG00000162994	CLHC1	-0.689666	2.47714	0.944	0	no
ENSG00000186665	C17orf58	-1.30746	-2.47709	0.01	-2	no
ENSG00000134809	TIMM10	-2.16356	-2.47657	0.0016	-2.79588	no
ENSG00000108010	GLRX3	-0.545992	2.47399	0.9438	0	no
ENSG00000137877	SPTBN5	1.54474	2.47332	0.007	2.1549	no
ENSG00000198000	NOL8	0.500068	2.47306	0.0824	1.08407	no
ENSG00000137507	LRRC32	1.31635	-2.4728	0.9858	0	no
ENSG00000085871	MGST2	-0.409843	2.47243	0.8832	0	no
ENSG00000204178	TMEM57	-1.12988	2.47175	0.994	0	no
ENSG00000143156	NME7	-0.149535	2.47128	0.7524	0	no
ENSG00000223551	TMSB4XP4	-1.40853	2.47093	0.993	0	no
ENSG00000123178	SPRYD7	-2.99093	-2.47077	1e-05	-5	no
ENSG00000170419	VSTM2A	-3.50506	2.47059	0.9996	0	yes
ENSG00000167968	DNASE1L2	0.738047	2.4701	0.049	1.3098	no
ENSG00000130762	ARHGEF16	1.81876	2.46991	0.0026	2.58503	no
ENSG00000168890	TMEM150A	3.40498	2.4698	0.0002	3.69897	no
ENSG00000136546	SCN7A	-2.39139	2.46826	0.9994	0	no
ENSG00000131061	ZNF341	2.38707	2.46785	0.0004	3.39794	no
ENSG00000169762	TAPT1	0.475595	2.46747	0.0792	1.10127	no
ENSG00000124160	NCOA5	0.872792	2.46722	0.0326	1.48678	no
ENSG00000134852	CLOCK	-0.405467	2.46649	0.896	0	yes
ENSG00000174456	C12orf76	-2.45092	2.46614	0.9994	0	no
ENSG00000196670	ZFP62	-0.925608	2.46598	0.9754	0	yes
ENSG00000141665	FBXO15	-1.5535	2.46583	0.9928	0	no
ENSG00000102683	SGCG	-0.498986	2.4649	0.9038	0	no
ENSG00000002549	LAP3	-0.640448	-2.46445	0.0656	-1.1831	no
ENSG00000147224	PRPS1	-1.4295	-2.4643	0.0064	-2.19382	no
ENSG00000198130	HIBCH	0.952659	2.46426	0.0254	1.59517	no
ENSG00000102409	BEX4	-3.15753	-2.46424	0.0004	-3.39794	no
ENSG00000134333	LDHA	-0.71423	-2.4642	0.0514	-1.28904	no
ENSG00000174749	C4orf32	-0.195219	2.46398	0.7864	0	no
ENSG00000197753	LHFPL5	0.307055	2.46387	0.1586	0.799697	no
ENSG00000205209	SCGB2B2	-1.21788	2.46387	0.9866	0	no
ENSG00000144134	RABL2A	-0.479451	2.46292	0.9254	0	no
ENSG00000180998	GPR137C	-2.97022	2.46279	1	0	no
ENSG00000143816	WNT9A	0.0124307	-2.4626	0.5468	0	no
ENSG00000112578	BYSL	0.309382	-2.46215	0.8502	0	no
ENSG00000165795	NDRG2	-1.24456	-2.46145	0.0128	-1.89279	no
ENSG00000104368	PLAT	1.22653	-2.46055	0.9862	0	no
ENSG00000111181	SLC6A12	3.90343	2.46043	1e-05	5	no
ENSG00000219626	FAM228B	-1.68369	2.45967	0.9962	0	no
ENSG00000153391	INO80C	-0.19152	2.45949	0.7996	0	no
ENSG00000115073	ACTR1B	-2.38659	-2.4584	0.001	-3	no
ENSG00000164237	CMBL	1.85218	2.45819	0.0026	2.58503	no
ENSG00000075624	ACTB	-1.3898	-2.45811	0.0102	-1.9914	no
ENSG00000187554	TLR5	1.19505	2.45766	0.0174	1.75945	no
ENSG00000102879	CORO1A	0.10839	-2.45719	0.6982	0	no
ENSG00000152464	RPP38	-0.110232	2.4569	0.711	0	no
ENSG00000071564	TCF3	2.98283	2.45661	1e-05	5	no
ENSG00000170145	SIK2	0.209612	2.45599	0.1972	0.705093	no
ENSG00000102119	EMD	-0.921663	-2.45596	0.0286	-1.54363	no
ENSG00000166342	NETO1	-2.94773	-2.45519	0.0002	-3.69897	no
ENSG00000129103	SUMF2	-1.4977	-2.45496	0.0074	-2.13077	no
ENSG00000168546	GFRA2	-1.70665	-2.45485	0.004	-2.39794	no
ENSG00000269896	RP4-740C4.6	1.6272	2.45478	0.0058	2.23657	no
ENSG00000181722	ZBTB20	1.78855	2.45468	0.0022	2.65758	no
ENSG00000174718	KIAA1551	0.36068	2.45368	0.1336	0.874194	no
ENSG00000129355	CDKN2D	-0.912466	-2.45335	0.0254	-1.59517	no
ENSG00000165006	UBAP1	1.77001	2.4521	0.0016	2.79588	no
ENSG00000005961	ITGA2B	-1.07377	2.45198	0.9786	0	no
ENSG00000040531	CTNS	-0.889031	2.45172	0.9668	0	no
ENSG00000130724	CHMP2A	-0.685931	-2.45144	0.042	-1.37675	no
ENSG00000170456	DENND5B	-1.06369	2.45093	0.9882	0	no
ENSG00000165899	OTOGL	-1.85241	-2.44922	0.0024	-2.61979	no
ENSG00000178573	MAF	0.00875837	2.44873	0.4628	0.334607	no
ENSG00000236287	ZBED5	-2.11506	2.4486	0.9994	0	no
ENSG00000163923	RPL39L	-0.281321	2.44835	0.837	0	no
ENSG00000134283	PPHLN1	-0.934041	2.44807	0.9832	0	no
ENSG00000021645	NRXN3	-4.01807	-2.44739	1e-05	-5	no
ENSG00000082014	SMARCD3	2.27013	2.44702	0.0004	3.39794	no
ENSG00000072832	CRMP1	-1.47461	-2.44611	0.0062	-2.20761	yes
ENSG00000147548	WHSC1L1	-0.377191	2.44495	0.9076	0	no
ENSG00000186280	KDM4D	-1.77405	-2.44394	0.0052	-2.284	no
ENSG00000069431	ABCC9	1.38468	2.44315	0.01	2	no
ENSG00000131781	FMO5	-1.81198	2.44248	0.9968	0	no
ENSG00000196419	XRCC6	-1.20867	-2.44014	0.013	-1.88606	no
ENSG00000134574	DDB2	2.18165	2.43995	0.001	3	no
ENSG00000108946	PRKAR1A	-2.43686	-2.43964	0.0006	-3.22185	no
ENSG00000130449	ZSWIM6	-0.380621	2.43933	0.8868	0	no
ENSG00000171016	PYGO1	0.478909	2.43925	0.0954	1.02045	no
ENSG00000182264	IZUMO1	1.02777	2.43912	0.0188	1.72584	no
ENSG00000115194	SLC30A3	-2.24499	-2.43904	0.0006	-3.22185	no
ENSG00000175354	PTPN2	0.251867	2.43746	0.163	0.787812	no
ENSG00000116455	WDR77	-0.678904	-2.43735	0.0476	-1.32239	no
ENSG00000168874	ATOH8	0.90501	2.43703	0.0322	1.49214	no
ENSG00000133858	ZFC3H1	-0.0849024	2.437	0.6854	0	no
ENSG00000167797	CDK2AP2	3.02727	2.43568	1e-05	5	no
ENSG00000128708	HAT1	-0.695908	2.43537	0.9634	0	no
ENSG00000145348	TBCK	0.150761	2.43385	0.2508	0.600672	no
ENSG00000017483	SLC38A5	1.16927	-2.43289	0.9818	0	no
ENSG00000136518	ACTL6A	0.605978	2.43285	0.0674	1.17134	no
ENSG00000163029	SMC6	-0.162896	2.43224	0.7654	0	no
ENSG00000170234	PWWP2A	-1.73536	2.43199	0.9976	0	no
ENSG00000117586	TNFSF4	-0.187767	2.43188	0.7836	0	no
ENSG00000023839	ABCC2	0.837148	2.43182	0.0362	1.44129	no
ENSG00000185885	IFITM1	1.54986	-2.43147	0.9912	0	no
ENSG00000160695	VPS11	-0.8953	-2.43106	0.0162	-1.79048	no
ENSG00000181322	NME9	-1.81223	2.43063	0.9968	0	no
ENSG00000160796	NBEAL2	1.73098	2.43062	0.005	2.30103	no
ENSG00000205356	TECPR1	-3.03085	-2.42972	1e-05	-5	no
ENSG00000188662	HILS1	1.85698	2.42934	0.0042	2.37675	no
ENSG00000115539	PDCL3	-0.68359	-2.42918	0.0488	-1.31158	no
ENSG00000127578	WFIKKN1	0.839768	2.42899	0.0368	1.43415	no
ENSG00000178162	FAR2P2	-1.3821	2.42812	0.9924	0	no
ENSG00000124507	PACSIN1	-1.75569	-2.42677	0.0034	-2.46852	no
ENSG00000187066	TMEM262	1.0506	2.42622	0.0258	1.58838	no
ENSG00000164331	ANKRA2	-2.59419	-2.42519	0.0002	-3.69897	yes
ENSG00000011258	MBTD1	-1.12692	2.42505	0.9874	0	no
ENSG00000103365	GGA2	1.85548	2.42505	0.0014	2.85387	no
ENSG00000152409	JMY	-0.876406	2.4248	0.981	0	no
ENSG00000139800	ZIC5	1.45787	2.42462	0.0078	2.10791	no
ENSG00000003096	KLHL13	0.782343	2.42451	0.0484	1.31515	yes
ENSG00000181619	GPR135	-1.52044	2.42418	0.9954	0	no
ENSG00000115825	PRKD3	1.68106	2.42344	0.0042	2.37675	no
ENSG00000103363	TCEB2	0.573502	-2.42341	0.9446	0	no
ENSG00000095787	WAC	0.759604	2.42295	0.0426	1.37059	no
ENSG00000132801	ZSWIM3	-0.729941	2.42293	0.9582	0	no
ENSG00000136521	NDUFB5	-3.57546	-2.42271	1e-05	-5	no
ENSG00000254206	NPIPB11	-0.181784	2.42242	0.7744	0	no
ENSG00000240616	AD000092.3	-1.01281	2.42213	0.9764	0	no
ENSG00000135314	KHDC1	-0.0449031	2.42141	0.6134	0	no
ENSG00000064309	CDON	1.27743	2.42104	0.014	1.85387	no
ENSG00000226763	SRRM5	0.217799	2.42018	0.203	0.692504	no
ENSG00000182557	SPNS3	-2.25283	-2.42011	0.0016	-2.79588	no
ENSG00000164576	SAP30L	0.418469	2.42009	0.1072	0.969805	no
ENSG00000163016	ALMS1P	0.530725	2.41875	0.088	1.05552	no
ENSG00000214253	FIS1	-1.44792	-2.41773	0.0076	-2.11919	no
ENSG00000267508	ZNF285	-0.332201	2.41763	0.8642	0	no
ENSG00000135436	FAM186B	-0.337359	2.41738	0.8524	0	no
ENSG00000007402	CACNA2D2	-1.25219	2.41599	0.9864	0	no
ENSG00000140455	USP3	0.835259	2.41476	0.0232	1.63451	no
ENSG00000167711	SERPINF2	0.772623	2.41448	0.041	1.38722	no
ENSG00000136999	NOV	0.626803	-2.41443	0.935	0	yes
ENSG00000171469	ZNF561	0.837894	2.41381	0.0254	1.59517	no
ENSG00000130413	STK33	0.268909	2.41368	0.1658	0.780415	no
ENSG00000145041	VPRBP	1.2043	2.41249	0.007	2.1549	no
ENSG00000130699	TAF4	0.940158	2.41168	0.025	1.60206	no
ENSG00000142252	GEMIN7	-0.0838577	2.41116	0.6808	0	no
ENSG00000166159	LRTM2	-2.70214	-2.41097	0.0008	-3.09691	no
ENSG00000184178	SCFD2	-1.70786	-2.4102	0.0026	-2.58503	no
ENSG00000161267	BDH1	-1.82834	-2.40999	0.0046	-2.33724	no
ENSG00000108839	ALOX12	0.0710504	2.40869	0.3472	0.45942	no
ENSG00000153044	CENPH	-1.82448	-2.40813	0.0024	-2.61979	no
ENSG00000108823	SGCA	2.14885	2.40764	0.0022	2.65758	no
ENSG00000181938	GINS3	1.01708	2.40725	0.0186	1.73049	no
ENSG00000130956	HABP4	-1.72063	-2.40719	0.0042	-2.37675	no
ENSG00000171914	TLN2	-2.68278	-2.40695	0.0002	-3.69897	yes
ENSG00000176986	SEC24C	0.584025	2.40633	0.0498	1.30277	yes
ENSG00000136709	WDR33	0.754839	2.40623	0.0326	1.48678	no
ENSG00000154975	CA10	-1.88184	-2.40593	0.0022	-2.65758	no
ENSG00000183734	ASCL2	0.410887	-2.40562	0.8766	0	no
ENSG00000121310	ECHDC2	0.18448	2.40529	0.2392	0.621239	no
ENSG00000203943	SAMD13	-2.59095	-2.40481	0.0006	-3.22185	no
ENSG00000175048	ZDHHC14	-0.250012	2.40467	0.8238	0	no
ENSG00000189159	HN1	-1.13693	-2.4046	0.0132	-1.87943	yes
ENSG00000171208	NETO2	-1.14264	2.40249	0.9866	0	no
ENSG00000197177	GPR123	-1.10665	-2.40242	0.0154	-1.81248	yes
ENSG00000185291	IL3RA	2.67107	2.40106	0.0004	3.39794	no
ENSG00000143315	PIGM	-0.628901	2.40008	0.952	0	no
ENSG00000109062	SLC9A3R1	2.69547	-2.39969	0.9996	0	yes
ENSG00000196204	RNF216P1	0.459069	2.39856	0.1008	0.996539	no
ENSG00000096746	HNRNPH3	1.20082	2.39642	0.0152	1.81816	no
ENSG00000186635	ARAP1	1.61818	2.3964	0.004	2.39794	no
ENSG00000280130	NA	1.30012	2.39551	0.012	1.92082	no
ENSG00000140105	WARS	-0.831218	-2.39458	0.0456	-1.34104	no
ENSG00000145741	BTF3	-0.681638	-2.39439	0.0448	-1.34872	no
ENSG00000225492	GBP1P1	0.456432	-2.39438	0.8852	0	no
ENSG00000164291	ARSK	0.442617	2.39409	0.1012	0.994819	no
ENSG00000188517	COL25A1	-3.64049	-2.394	1e-05	-5	no
ENSG00000134905	CARS2	2.1623	2.39368	0.0014	2.85387	no
ENSG00000101096	NFATC2	0.914465	2.39321	0.0302	1.51999	yes
ENSG00000242265	PEG10	-0.123878	2.3932	0.7262	0	no
ENSG00000198523	PLN	2.76295	2.39304	0.001	3	no
ENSG00000241170	RP11-147I3.1	1.34187	2.39273	0.0146	1.83565	no
ENSG00000180884	ZNF792	1.33345	2.39238	0.01	2	no
ENSG00000160336	ZNF761	-0.713475	2.39152	0.9562	0	no
ENSG00000111799	COL12A1	-2.26143	-2.39109	0.0014	-2.85387	yes
ENSG00000141622	RNF165	-2.63948	-2.39066	0.0016	-2.79588	no
ENSG00000126709	IFI6	-0.487758	-2.39047	0.0964	-1.01592	no
ENSG00000110092	CCND1	1.602	-2.38967	0.9922	0	no
ENSG00000168439	STIP1	1.0584	2.38948	0.024	1.61979	no
ENSG00000204356	NELFE	0.000876167	-2.38896	0.5078	0	no
ENSG00000089775	ZBTB25	-2.32263	2.3888	0.9992	0	no
ENSG00000143420	ENSA	-1.89644	-2.38857	0.0014	-2.85387	no
ENSG00000160991	ORAI2	3.248	2.38823	0.0002	3.69897	no
ENSG00000145390	USP53	1.46703	2.38778	0.0068	2.16749	no
ENSG00000152926	ZNF117	-1.1918	2.38775	0.987	0	no
ENSG00000112242	E2F3	-1.15821	-2.38749	0.016	-1.79588	no
ENSG00000239282	GATSL3	2.13464	2.38735	0.0014	2.85387	yes
ENSG00000043355	ZIC2	1.49105	2.38693	0.009	2.04576	yes
ENSG00000130638	ATXN10	-2.26666	-2.38619	0.0012	-2.92082	no
ENSG00000204856	FAM216A	-3.20789	2.38585	1	0	no
ENSG00000100823	APEX1	-1.82393	-2.38511	0.0024	-2.61979	no
ENSG00000144034	TPRKB	0.423038	2.38432	0.0984	1.007	no
ENSG00000135709	KIAA0513	-1.72979	-2.3839	0.0036	-2.4437	no
ENSG00000113658	SMAD5	0.68586	2.38292	0.0474	1.32422	no
ENSG00000150756	FAM173B	1.16541	2.3829	0.019	1.72125	no
ENSG00000112559	MDFI	3.04295	-2.3828	0.9998	0	no
ENSG00000254413	CHKB-CPT1B	0.280014	2.38228	0.1834	0.736601	no
ENSG00000078043	PIAS2	-3.16608	2.38117	0.9998	0	no
ENSG00000181704	YIPF6	-0.669964	2.38073	0.9642	0	no
ENSG00000164190	NIPBL	0.295093	2.38044	0.1608	0.793714	no
ENSG00000019995	ZRANB1	0.261601	2.38007	0.1748	0.757459	no
ENSG00000133639	BTG1	1.85878	2.37959	0.0024	2.61979	no
ENSG00000165704	HPRT1	-3.31465	-2.37912	0.0002	-3.69897	yes
ENSG00000173801	JUP	0.12655	2.37901	0.2736	0.562884	no
ENSG00000100592	DAAM1	2.44038	2.3785	0.0004	3.39794	no
ENSG00000099974	DDTL	-0.86398	2.37833	0.9616	0	no
ENSG00000111305	GSG1	-0.237968	2.37799	0.8074	0	no
ENSG00000121957	GPSM2	-0.33781	2.37783	0.8558	0	yes
ENSG00000070540	WIPI1	0.239015	2.37737	0.1722	0.763967	no
ENSG00000144057	ST6GAL2	-2.91295	-2.37707	0.0004	-3.39794	no
ENSG00000100321	SYNGR1	-2.31171	-2.3768	0.0016	-2.79588	no
ENSG00000175602	CCDC85B	0.757153	-2.37676	0.9542	0	no
ENSG00000156239	N6AMT1	-0.46459	2.37573	0.9052	0	no
ENSG00000162755	KLHDC9	-2.02965	-2.37573	0.0016	-2.79588	no
ENSG00000260428	SCXA	2.17398	2.37552	0.002	2.69897	no
ENSG00000213619	NDUFS3	-0.557068	-2.37542	0.055	-1.25964	no
ENSG00000102383	ZDHHC15	-1.30697	2.37501	0.9882	0	no
ENSG00000153012	LGI2	-2.51059	-2.37487	0.0012	-2.92082	yes
ENSG00000154096	THY1	-0.89061	-2.37404	0.024	-1.61979	yes
ENSG00000119640	ACYP1	-0.942273	2.37325	0.981	0	no
ENSG00000149488	TMC2	0.096486	2.37234	0.3092	0.509761	no
ENSG00000181007	ZFP82	-0.107504	2.37225	0.7246	0	no
ENSG00000114933	INO80D	-0.0259642	2.37036	0.5888	0	no
ENSG00000175155	YPEL2	-1.93912	2.3698	0.997	0	no
ENSG00000101463	SYNDIG1	-1.75058	-2.36961	0.0028	-2.55284	yes
ENSG00000056586	RC3H2	-1.0769	2.36906	0.9864	0	no
ENSG00000162337	LRP5	2.20964	2.36902	0.0012	2.92082	no
ENSG00000256061	DYX1C1	-2.22435	2.36869	0.9986	0	no
ENSG00000185689	C6orf201	-0.810695	2.36858	0.9574	0	no
ENSG00000162494	LRRC38	-2.43885	2.36845	0.9988	0	no
ENSG00000268225	CTD-2331H12.5	0.285647	2.36813	0.1742	0.758952	no
ENSG00000104450	SPAG1	0.744356	2.36805	0.0392	1.40671	no
ENSG00000161149	TUBA3FP	1.37908	2.3676	0.0122	1.91364	no
ENSG00000167676	PLIN4	2.95142	2.36713	0.0002	3.69897	no
ENSG00000123131	PRDX4	-0.266398	-2.36669	0.1766	-0.753009	no
ENSG00000120899	PTK2B	-2.892	-2.366	0.0008	-3.09691	yes
ENSG00000232528	RP4-673D20.3	-0.413428	2.36484	0.8906	0	no
ENSG00000178761	FAM219B	0.3705	2.36362	0.0938	1.0278	no
ENSG00000116990	MYCL	-1.13074	2.36353	0.9826	0	no
ENSG00000090447	TFAP4	-0.0234594	2.36336	0.5758	0	no
ENSG00000162231	NXF1	0.873681	2.36295	0.0304	1.51713	no
ENSG00000183615	FAM167B	3.66081	2.36248	1e-05	5	no
ENSG00000144182	LIPT1	-2.21336	2.36236	0.999	0	no
ENSG00000077713	SLC25A43	1.33284	2.36212	0.0112	1.95078	no
ENSG00000159348	CYB5R1	-0.687159	-2.36194	0.049	-1.3098	no
ENSG00000168209	DDIT4	1.43515	2.36166	0.0108	1.96658	yes
ENSG00000108349	CASC3	2.08779	2.36115	0.0024	2.61979	no
ENSG00000124713	GNMT	0.756574	2.35799	0.0474	1.32422	no
ENSG00000135537	LACE1	-1.66124	2.35661	0.9948	0	no
ENSG00000171222	SCAND1	0.504091	-2.35637	0.9072	0	no
ENSG00000122008	POLK	-1.40243	2.3551	0.9926	0	no
ENSG00000123454	DBH	0.868511	2.3549	0.0396	1.4023	no
ENSG00000007001	UPP2	0.921176	2.35369	0.0316	1.50031	no
ENSG00000177054	ZDHHC13	-2.22107	2.3535	0.999	0	no
ENSG00000097021	ACOT7	-1.89576	-2.35329	0.0028	-2.55284	yes
ENSG00000107874	CUEDC2	-1.5612	-2.35328	0.0056	-2.25181	no
ENSG00000133878	DUSP26	-0.511848	2.35267	0.9226	0	no
ENSG00000150938	CRIM1	0.833902	-2.35249	0.9674	0	no
ENSG00000203778	FAM229B	-1.53696	-2.352	0.0068	-2.16749	no
ENSG00000075413	MARK3	1.63463	2.35153	0.0034	2.46852	no
ENSG00000204574	ABCF1	-0.304884	-2.34979	0.1612	-0.792635	no
ENSG00000198792	TMEM184B	2.31701	2.34905	0.0008	3.09691	no
ENSG00000011275	RNF216	2.13597	2.34882	0.0006	3.22185	no
ENSG00000130714	POMT1	0.470579	2.34822	0.0962	1.01682	no
ENSG00000165115	KIF27	0.740709	2.34788	0.0386	1.41341	no
ENSG00000072736	NFATC3	0.883932	2.34776	0.0348	1.45842	no
ENSG00000006837	CDKL3	-2.79986	2.34733	0.9992	0	no
ENSG00000163349	HIPK1	0.921986	2.34719	0.0254	1.59517	no
ENSG00000099949	LZTR1	1.66602	2.3463	0.0022	2.65758	no
ENSG00000154258	ABCA9	-0.261568	2.34627	0.8188	0	no
ENSG00000197283	SYNGAP1	0.596364	-2.34617	0.922	0	no
ENSG00000126746	ZNF384	1.29581	2.3455	0.0074	2.13077	no
ENSG00000109103	UNC119	1.45046	2.34522	0.0094	2.02687	no
ENSG00000101247	NDUFAF5	-1.3233	2.34449	0.994	0	no
ENSG00000204970	PCDHA1	-1.95874	-2.34424	0.0034	-2.46852	no
ENSG00000182197	EXT1	-1.50863	-2.34363	0.0048	-2.31876	no
ENSG00000184785	SMIM10	0.736276	-2.34349	0.9528	0	no
ENSG00000134291	TMEM106C	2.14371	2.34338	0.0018	2.74473	yes
ENSG00000162551	ALPL	2.3842	-2.34338	0.998	0	no
ENSG00000108773	KAT2A	0.652154	2.34278	0.0552	1.25806	no
ENSG00000125520	SLC2A4RG	0.916854	-2.34275	0.9698	0	no
ENSG00000141452	C18orf8	0.343755	2.34229	0.1356	0.86774	yes
ENSG00000179152	TCAIM	0.580578	2.34182	0.0714	1.1463	no
ENSG00000165973	NELL1	-2.44344	-2.34142	0.0014	-2.85387	yes
ENSG00000164398	ACSL6	-1.87426	-2.3413	0.0032	-2.49485	no
ENSG00000178445	GLDC	0.374282	-2.34095	0.8786	0	no
ENSG00000132017	DCAF15	0.403876	-2.34095	0.8836	0	no
ENSG00000119283	TRIM67	-2.43862	-2.34024	0.0016	-2.79588	no
ENSG00000269837	RP11-15H20.5	-0.307882	2.34016	0.8388	0	no
ENSG00000169905	TOR1AIP2	-1.32855	2.34011	0.9938	0	no
ENSG00000142621	FHAD1	-1.561	-2.33953	0.0066	-2.18046	no
ENSG00000169085	C8orf46	-2.43714	-2.33921	0.0004	-3.39794	yes
ENSG00000166387	PPFIBP2	0.0944262	2.33919	0.33	0.481486	no
ENSG00000095066	HOOK2	1.21041	2.339	0.013	1.88606	no
ENSG00000128585	MKLN1	0.415379	2.33824	0.1178	0.928855	no
ENSG00000213212	NCLP1	0.635612	2.33729	0.0672	1.17263	no
ENSG00000068976	PYGM	3.12335	2.33718	1e-05	5	no
ENSG00000070193	FGF10	0.501122	2.3364	0.096	1.01773	no
ENSG00000111596	CNOT2	-0.0795276	2.33638	0.6788	0	no
ENSG00000184254	ALDH1A3	-1.46057	-2.33623	0.009	-2.04576	no
ENSG00000149806	FAU	0.248682	-2.33617	0.825	0	no
ENSG00000079277	MKNK1	0.381505	2.33608	0.1178	0.928855	no
ENSG00000066583	ISOC1	-0.0202713	2.3358	0.5718	0	yes
ENSG00000115234	SNX17	-0.967455	-2.33552	0.0234	-1.63078	no
ENSG00000105894	PTN	0.16574	-2.33478	0.7422	0	yes
ENSG00000048342	CC2D2A	-0.938087	2.33426	0.9726	0	no
ENSG00000174099	MSRB3	3.32982	2.33404	1e-05	5	no
ENSG00000186205	2001-03-01	0.638104	2.33295	0.0612	1.21325	no
ENSG00000187678	SPRY4	0.124492	-2.33294	0.7058	0	no
ENSG00000157542	KCNJ6	-2.04321	2.33291	0.9974	0	no
ENSG00000139433	GLTP	-1.97612	2.33289	0.9964	0	yes
ENSG00000159176	CSRP1	0.892393	2.33279	0.0322	1.49214	yes
ENSG00000141568	FOXK2	0.630862	2.3324	0.0424	1.37263	no
ENSG00000179151	EDC3	1.32822	2.33217	0.0088	2.05552	no
ENSG00000119977	TCTN3	-1.14555	-2.33201	0.0144	-1.84164	no
ENSG00000125652	ALKBH7	-0.325368	-2.33188	0.1422	-0.8471	no
ENSG00000182327	GLTPD2	-1.28099	-2.33184	0.0144	-1.84164	no
ENSG00000100077	ADRBK2	-2.06054	2.33157	0.9986	0	no
ENSG00000166685	COG1	-1.6341	-2.33153	0.0038	-2.42022	no
ENSG00000134326	CMPK2	-2.76693	-2.33133	0.0004	-3.39794	no
[truncated: 13,745 more rows]
