# Supplementary material for: Unraveling Targetable Systemic and Cell-Type-Specific Molecular Phenotypes of Alzheimer’s and Parkinson’s Brains With Digital Cytometry
Source: Front Neurosci. 2020 Dec 9;14:607215. doi: 10.3389/fnins.2020.607215 (PMC7756021; doi:10.3389/fnins.2020.607215)
Supplement: Supplementary file 4 [file Data_Sheet_4.ZIP › Tables S1 to S9/Table_S9.xlsx]

## Sheet: Table S9
Combined Neuronal proportion effect’s scores from t-statistics of differential expression of common genes in the AD datsets
Ensemb ID	Gene symbol	t - Neuronal proportion MayoClinic dataset	t - Neuronal proportion Nativio dataset	Permutation FDR	Score	Belongs to human cell type signature
ENSG00000170027	YWHAG	12.5621	9.24629	1e-05	5	no
ENSG00000277586	NA	9.87084	9.01644	1e-05	5	no
ENSG00000072201	LNX1	11.8638	8.65602	1e-05	5	yes
ENSG00000126950	TMEM35	11.1751	8.63191	1e-05	5	yes
ENSG00000065609	SNAP91	12.6599	8.48923	1e-05	5	yes
ENSG00000116478	HDAC1	-12.6958	-8.44866	1e-05	-5	no
ENSG00000196743	GM2A	-11.3842	-8.43148	1e-05	-5	yes
ENSG00000130540	SULT4A1	14.1239	8.35124	1e-05	5	yes
ENSG00000157152	SYN2	11.8257	8.33855	1e-05	5	yes
ENSG00000143013	LMO4	13.9978	8.22268	1e-05	5	no
ENSG00000105409	ATP1A3	12.53	8.18725	1e-05	5	no
ENSG00000078053	AMPH	11.0575	8.1518	1e-05	5	yes
ENSG00000102699	PARP4	-9.28911	-8.01093	1e-05	-5	yes
ENSG00000157064	NMNAT2	11.4251	7.95467	1e-05	5	yes
ENSG00000169851	PCDH7	10.4669	7.95449	1e-05	5	no
ENSG00000159164	SV2A	14.7681	7.93974	1e-05	5	no
ENSG00000136854	STXBP1	12.403	7.89533	1e-05	5	no
ENSG00000075340	ADD2	12.7882	7.87532	1e-05	5	no
ENSG00000148798	INA	12.2706	7.82457	1e-05	5	yes
ENSG00000213977	TAX1BP3	-10.6345	-7.81399	1e-05	-5	yes
ENSG00000010438	PRSS3	7.80567	7.77153	1e-05	5	no
ENSG00000144834	TAGLN3	12.2789	7.76426	1e-05	5	yes
ENSG00000178764	ZHX2	-14.8865	-7.72961	1e-05	-5	no
ENSG00000163399	ATP1A1	7.8914	7.68966	1e-05	5	no
ENSG00000168000	BSCL2	11.9827	7.65912	1e-05	5	no
ENSG00000241973	PI4KA	9.01181	7.64103	1e-05	5	no
ENSG00000139970	RTN1	10.9685	7.6235	1e-05	5	yes
ENSG00000154917	RAB6B	12.7965	7.60999	1e-05	5	yes
ENSG00000006432	MAP3K9	13.2763	7.59595	1e-05	5	no
ENSG00000166006	KCNC2	12.6336	7.47497	1e-05	5	no
ENSG00000156642	NPTN	12.9598	7.4311	1e-05	5	no
ENSG00000105649	RAB3A	12.4229	7.42503	1e-05	5	no
ENSG00000135423	GLS2	12.6572	7.42127	1e-05	5	yes
ENSG00000170915	PAQR8	-10.4988	-7.36403	1e-05	-5	no
ENSG00000186487	MYT1L	12.7748	7.35778	1e-05	5	yes
ENSG00000169933	FRMPD4	10.9872	7.35637	1e-05	5	yes
ENSG00000184368	MAP7D2	12.9552	7.33613	1e-05	5	yes
ENSG00000100167	2003-09-01	11.2905	7.30163	1e-05	5	yes
ENSG00000087460	GNAS	8.27888	7.25109	1e-05	5	no
ENSG00000184845	DRD1	9.45505	7.23559	1e-05	5	no
ENSG00000187189	TSPYL4	12.223	7.2276	1e-05	5	no
ENSG00000240694	PNMA2	9.84473	7.2206	1e-05	5	yes
ENSG00000149269	PAK1	11.1125	7.20728	1e-05	5	no
ENSG00000151025	GPR158	10.2528	7.20121	1e-05	5	yes
ENSG00000106976	DNM1	13.4165	7.19481	1e-05	5	no
ENSG00000181924	COA4	-9.89811	-7.18952	1e-05	-5	no
ENSG00000101210	EEF1A2	13.0538	7.1874	1e-05	5	no
ENSG00000185278	ZBTB37	-8.25707	-7.14768	1e-05	-5	no
ENSG00000119922	IFIT2	-7.082	-7.12444	1e-05	-5	no
ENSG00000136928	GABBR2	15.7816	7.11916	1e-05	5	yes
ENSG00000110427	KIAA1549L	15.2548	7.11614	1e-05	5	yes
ENSG00000139182	CLSTN3	15.4048	7.10058	1e-05	5	no
ENSG00000055070	SZRD1	-17.3204	-7.09447	1e-05	-5	no
ENSG00000058335	RASGRF1	8.94741	7.08112	1e-05	5	no
ENSG00000166501	PRKCB	12.7272	7.05477	1e-05	5	no
ENSG00000132122	SPATA6	-10.2112	-7.0317	1e-05	-5	no
ENSG00000066322	ELOVL1	-8.60892	-6.98148	1e-05	-5	yes
ENSG00000166912	MTMR10	-12.2071	-6.94526	1e-05	-5	no
ENSG00000157087	ATP2B2	10.3915	6.92612	1e-05	5	yes
ENSG00000133106	EPSTI1	-4.15457	-6.88519	1e-05	-5	no
ENSG00000080200	CRYBG3	-7.19212	-6.88498	1e-05	-5	yes
ENSG00000166446	CDYL2	5.8952	6.87007	1e-05	5	yes
ENSG00000055163	CYFIP2	9.95744	6.86374	1e-05	5	no
ENSG00000088367	EPB41L1	11.231	6.85514	1e-05	5	no
ENSG00000139174	PRICKLE1	12.2097	6.84495	1e-05	5	no
ENSG00000170500	LONRF2	11.3557	6.84194	1e-05	5	no
ENSG00000112531	QKI	-11.9517	-6.84025	1e-05	-5	no
ENSG00000166342	NETO1	9.99498	6.83879	1e-05	5	no
ENSG00000075035	WSCD2	10.2605	6.83193	1e-05	5	no
ENSG00000150995	ITPR1	9.88984	6.80735	1e-05	5	no
ENSG00000158445	KCNB1	15.063	6.79938	1e-05	5	no
ENSG00000157470	FAM81A	11.3013	6.79455	1e-05	5	yes
ENSG00000019505	SYT13	13.4634	6.78869	1e-05	5	yes
ENSG00000188582	PAQR9	7.77547	6.76464	1e-05	5	no
ENSG00000008056	SYN1	10.7026	6.7639	1e-05	5	no
ENSG00000184388	PABPC1L2B	13.1788	6.75	1e-05	5	no
ENSG00000082458	DLG3	14.3703	6.71888	1e-05	5	yes
ENSG00000177105	RHOG	-9.78336	-6.71062	1e-05	-5	yes
ENSG00000133026	MYH10	10.2242	6.7079	1e-05	5	no
ENSG00000145794	MEGF10	-8.93679	-6.69841	1e-05	-5	yes
ENSG00000172995	ARPP21	13.8044	6.69272	1e-05	5	yes
ENSG00000151229	SLC2A13	11.6676	6.68197	1e-05	5	yes
ENSG00000171735	CAMTA1	9.0179	6.67787	1e-05	5	no
ENSG00000104722	NEFM	8.47976	6.66044	1e-05	5	yes
ENSG00000197043	ANXA6	10.6412	6.65958	1e-05	5	no
ENSG00000197429	IPP	-5.19761	-6.64942	1e-05	-5	no
ENSG00000171224	C10orf35	10.7332	6.62783	1e-05	5	no
ENSG00000146267	FAXC	13.1711	6.62521	1e-05	5	no
ENSG00000160014	CALM3	13.5862	6.61991	1e-05	5	yes
ENSG00000158109	TPRG1L	10.22	6.59981	1e-05	5	no
ENSG00000165868	HSPA12A	9.30925	6.59537	1e-05	5	yes
ENSG00000107317	PTGDS	-6.6923	-6.5645	1e-05	-5	yes
ENSG00000174145	KIAA1239	8.8979	6.56015	1e-05	5	no
ENSG00000170579	DLGAP1	11.7433	6.55962	1e-05	5	yes
ENSG00000168959	GRM5	10.8696	6.55886	1e-05	5	yes
ENSG00000147642	SYBU	10.1315	6.54934	1e-05	5	no
ENSG00000198910	L1CAM	12.9472	6.5428	1e-05	5	no
ENSG00000150093	ITGB1	-10.9982	-6.53676	1e-05	-5	no
ENSG00000119917	IFIT3	-5.10998	-6.5285	1e-05	-5	no
ENSG00000185760	KCNQ5	10.3887	6.5282	1e-05	5	yes
ENSG00000049245	VAMP3	-14.4495	-6.52727	1e-05	-5	no
ENSG00000177932	ZNF354C	-7.3416	-6.51058	1e-05	-5	yes
ENSG00000112290	WASF1	10.9072	6.50243	1e-05	5	no
ENSG00000145990	GFOD1	10.6458	6.49344	1e-05	5	no
ENSG00000189241	TSPYL1	11.9305	6.47167	1e-05	5	no
ENSG00000182013	PNMAL1	10.0239	6.46589	1e-05	5	no
ENSG00000188848	BEND4	7.62829	6.46476	1e-05	5	yes
ENSG00000137628	DDX60	-6.14817	-6.46152	1e-05	-5	no
ENSG00000165943	MOAP1	10.5537	6.45532	1e-05	5	no
ENSG00000112186	CAP2	13.4433	6.45184	1e-05	5	yes
ENSG00000137831	UACA	-8.08245	-6.44403	1e-05	-5	no
ENSG00000008311	AASS	-9.69154	-6.43706	1e-05	-5	yes
ENSG00000040933	INPP4A	11.4972	6.43384	1e-05	5	no
ENSG00000078328	RBFOX1	12.3677	6.4332	1e-05	5	yes
ENSG00000132846	ZBED3	-9.49043	-6.42381	1e-05	-5	no
ENSG00000185274	WBSCR17	14.8129	6.42371	1e-05	5	no
ENSG00000188042	ARL4C	9.1671	6.41922	1e-05	5	no
ENSG00000160307	S100B	-7.03314	-6.4051	1e-05	-5	yes
ENSG00000166206	GABRB3	13.6833	6.40214	1e-05	5	no
ENSG00000160145	KALRN	12.747	6.40019	1e-05	5	no
ENSG00000253598	SLC10A5	9.49088	6.37411	1e-05	5	no
ENSG00000186479	RGS7BP	6.64844	6.3739	1e-05	5	yes
ENSG00000171603	CLSTN1	12.3427	6.37131	1e-05	5	no
ENSG00000133985	TTC9	12.9355	6.37075	1e-05	5	no
ENSG00000172020	GAP43	12.676	6.36192	1e-05	5	no
ENSG00000143418	CERS2	-13.8339	-6.34486	1e-05	-5	yes
ENSG00000196586	MYO6	-13.3668	-6.3372	1e-05	-5	no
ENSG00000147724	FAM135B	7.8112	6.33526	1e-05	5	no
ENSG00000196876	SCN8A	11.2374	6.33441	1e-05	5	yes
ENSG00000067842	ATP2B3	11.9097	6.33365	1e-05	5	yes
ENSG00000158301	GPRASP2	9.16677	6.32397	1e-05	5	yes
ENSG00000117152	RGS4	13.8113	6.31932	1e-05	5	yes
ENSG00000156687	UNC5D	9.61802	6.30896	1e-05	5	no
ENSG00000164588	HCN1	11.8951	6.2859	1e-05	5	no
ENSG00000132872	SYT4	10.3224	6.27812	1e-05	5	yes
ENSG00000132669	RIN2	-12.647	-6.2758	1e-05	-5	yes
ENSG00000141338	ABCA8	-8.11872	-6.27503	1e-05	-5	no
ENSG00000136098	NEK3	-7.63809	-6.27475	1e-05	-5	yes
ENSG00000167550	RHEBL1	12.8169	6.26972	1e-05	5	no
ENSG00000151729	SLC25A4	9.97386	6.26929	1e-05	5	no
ENSG00000157693	C9orf91	12.8093	6.2656	1e-05	5	no
ENSG00000106804	C5	-8.76775	-6.26391	1e-05	-5	no
ENSG00000196090	PTPRT	9.87515	6.26176	1e-05	5	yes
ENSG00000213190	MLLT11	12.0861	6.2616	1e-05	5	no
ENSG00000084093	REST	-12.4835	-6.25214	1e-05	-5	no
ENSG00000175175	PPM1E	8.64548	6.23095	1e-05	5	yes
ENSG00000136732	GYPC	-5.49309	-6.22879	1e-05	-5	no
ENSG00000165355	FBXO33	5.98228	6.22588	1e-05	5	no
ENSG00000150907	FOXO1	-11.026	-6.22569	1e-05	-5	yes
ENSG00000176105	YES1	-11.5576	-6.21851	1e-05	-5	no
ENSG00000183785	TUBA8	11.7953	6.20624	1e-05	5	no
ENSG00000146859	TMEM140	-8.82043	-6.19141	1e-05	-5	no
ENSG00000099256	PRTFDC1	-8.98501	-6.19045	1e-05	-5	yes
ENSG00000112640	PPP2R5D	11.0819	6.18485	1e-05	5	no
ENSG00000099365	STX1B	11.9137	6.18217	1e-05	5	no
ENSG00000128739	SNRPN	13.1257	6.18015	1e-05	5	no
ENSG00000114166	KAT2B	-14.6647	-6.17984	1e-05	-5	yes
ENSG00000050405	LIMA1	-11.5076	-6.17768	1e-05	-5	yes
ENSG00000116106	EPHA4	12.5609	6.17683	1e-05	5	no
ENSG00000111331	OAS3	-3.75266	-6.16752	1e-05	-5	no
ENSG00000188211	NCR3LG1	6.26256	6.16505	1e-05	5	no
ENSG00000106537	TSPAN13	12.9173	6.15895	1e-05	5	yes
ENSG00000177875	C12orf68	11.4765	6.15889	1e-05	5	yes
ENSG00000174628	IQCK	-14.3708	-6.15732	1e-05	-5	yes
ENSG00000164794	KCNV1	13.5569	6.15646	1e-05	5	no
ENSG00000134709	HOOK1	12.642	6.14432	1e-05	5	no
ENSG00000047056	WDR37	6.73927	6.13705	1e-05	5	no
ENSG00000182158	CREB3L2	-10.3544	-6.13694	1e-05	-5	no
ENSG00000110675	ELMOD1	13.6768	6.13038	1e-05	5	no
ENSG00000205927	OLIG2	-8.05131	-6.11424	1e-05	-5	yes
ENSG00000197444	OGDHL	10.726	6.10826	1e-05	5	no
ENSG00000131080	EDA2R	-6.42516	-6.10041	1e-05	-5	no
ENSG00000076258	FMO4	-9.8372	-6.09585	1e-05	-5	no
ENSG00000162817	C1orf115	14.5727	6.0813	1e-05	5	no
ENSG00000117115	PADI2	-9.11873	-6.07931	1e-05	-5	no
ENSG00000086205	FOLH1	-5.66441	-6.0651	1e-05	-5	yes
ENSG00000164300	SERINC5	-11.6243	-6.0615	1e-05	-5	no
ENSG00000196542	SPTSSB	8.3459	6.05904	1e-05	5	no
ENSG00000168490	PHYHIP	11.5968	6.05242	1e-05	5	yes
ENSG00000143412	ANXA9	-8.73349	-6.04234	1e-05	-5	no
ENSG00000176490	DIRAS1	14.6595	6.03397	1e-05	5	no
ENSG00000166963	MAP1A	9.55719	6.03308	1e-05	5	no
ENSG00000164951	PDP1	10.0064	6.01896	1e-05	5	no
ENSG00000152822	GRM1	10.039	6.00812	1e-05	5	no
ENSG00000114948	ADAM23	11.5293	6.0058	1e-05	5	yes
ENSG00000178996	SNX18	-10.3275	-6.00505	1e-05	-5	no
ENSG00000091656	ZFHX4	-9.33721	-5.99803	1e-05	-5	yes
ENSG00000172005	MAL	-6.99881	-5.99424	1e-05	-5	yes
ENSG00000132932	ATP8A2	10.65	5.98821	1e-05	5	yes
ENSG00000008118	CAMK1G	9.45876	5.97358	1e-05	5	yes
ENSG00000177098	SCN4B	6.12101	5.96737	1e-05	5	no
ENSG00000221866	PLXNA4	10.4143	5.9653	1e-05	5	yes
ENSG00000168297	PXK	-5.45038	-5.96216	1e-05	-5	yes
ENSG00000121871	SLITRK3	8.09596	5.95933	1e-05	5	no
ENSG00000197106	SLC6A17	12.3505	5.9576	1e-05	5	no
ENSG00000080815	PSEN1	-7.40714	-5.94829	1e-05	-5	no
ENSG00000030419	IKZF2	-8.23575	-5.94616	1e-05	-5	no
ENSG00000004864	SLC25A13	-6.84269	-5.94283	1e-05	-5	no
ENSG00000066468	FGFR2	-14.0214	-5.9415	1e-05	-5	no
ENSG00000111674	ENO2	11.5045	5.94067	1e-05	5	no
ENSG00000170271	FAXDC2	-10.9252	-5.9375	1e-05	-5	no
ENSG00000108679	LGALS3BP	-11.9213	-5.92643	1e-05	-5	no
ENSG00000165566	AMER2	-10.1626	-5.92193	1e-05	-5	yes
ENSG00000171435	KSR2	9.34783	5.91959	1e-05	5	no
ENSG00000135472	FAIM2	11.9627	5.91907	1e-05	5	no
ENSG00000174469	CNTNAP2	7.95059	5.91449	1e-05	5	no
ENSG00000059378	PARP12	-7.53792	-5.91356	1e-05	-5	no
ENSG00000005249	PRKAR2B	11.3981	5.91145	1e-05	5	no
ENSG00000183454	GRIN2A	8.87795	5.91041	1e-05	5	no
ENSG00000163637	PRICKLE2	6.4294	5.90786	1e-05	5	no
ENSG00000166710	B2M	-6.80761	-5.90636	1e-05	-5	no
ENSG00000010278	CD9	-8.51928	-5.89946	1e-05	-5	yes
ENSG00000102003	SYP	14.0023	5.89714	1e-05	5	no
ENSG00000168824	NSG1	8.97185	5.8934	1e-05	5	no
ENSG00000243232	PCDHAC2	4.35604	5.89143	1e-05	5	yes
ENSG00000093072	CECR1	-5.38895	-5.89107	1e-05	-5	no
ENSG00000069966	GNB5	13.2447	5.89086	1e-05	5	no
ENSG00000120053	GOT1	10.3708	5.88674	1e-05	5	no
ENSG00000109066	TMEM104	-10.9476	-5.88176	1e-05	-5	no
ENSG00000168385	2002-09-01	-11.3277	-5.87662	1e-05	-5	no
ENSG00000065534	MYLK	-10.177	-5.87397	1e-05	-5	no
ENSG00000170653	ATF7	-10.8814	-5.85728	1e-05	-5	no
ENSG00000107864	CPEB3	11.544	5.85075	1e-05	5	no
ENSG00000130958	SLC35D2	-10.329	-5.8474	1e-05	-5	yes
ENSG00000131778	CHD1L	-7.71286	-5.8406	1e-05	-5	no
ENSG00000065600	TMEM206	-6.18281	-5.83653	1e-05	-5	yes
ENSG00000079308	TNS1	-7.77975	-5.83636	1e-05	-5	no
ENSG00000135002	RFK	10.1256	5.83257	1e-05	5	no
ENSG00000115935	WIPF1	-8.06311	-5.82805	1e-05	-5	no
ENSG00000011677	GABRA3	10.4889	5.82547	1e-05	5	yes
ENSG00000134825	TMEM258	-4.11862	-5.82123	1e-05	-5	no
ENSG00000165379	LRFN5	11.8537	5.81798	1e-05	5	yes
ENSG00000186522	2010-09-01	-12.9114	-5.81679	1e-05	-5	yes
ENSG00000165731	RET	8.37058	5.80349	1e-05	5	no
ENSG00000100297	MCM5	-10.8128	-5.8027	1e-05	-5	yes
ENSG00000240891	PLCXD2	5.99686	5.79947	1e-05	5	yes
ENSG00000158195	WASF2	-13.1333	-5.79761	1e-05	-5	yes
ENSG00000198794	SCAMP5	14.3863	5.79208	1e-05	5	no
ENSG00000078018	MAP2	10.137	5.78473	1e-05	5	no
ENSG00000101265	RASSF2	-8.75938	-5.78456	1e-05	-5	no
ENSG00000127824	TUBA4A	10.2175	5.78294	1e-05	5	yes
ENSG00000067992	PDK3	5.03764	5.78096	1e-05	5	no
ENSG00000213672	NCKIPSD	7.38662	5.77691	1e-05	5	no
ENSG00000162989	KCNJ3	13.0951	5.77585	1e-05	5	no
ENSG00000013016	EHD3	13.2851	5.77287	1e-05	5	yes
ENSG00000119906	FAM178A	-5.58747	-5.76515	1e-05	-5	no
ENSG00000130558	OLFM1	12.8199	5.76362	1e-05	5	yes
ENSG00000119686	FLVCR2	-6.24182	-5.75508	1e-05	-5	no
ENSG00000182768	NGRN	8.76139	5.75104	1e-05	5	no
ENSG00000172260	NEGR1	10.2504	5.75082	1e-05	5	no
ENSG00000215218	UBE2QL1	13.7589	5.74959	1e-05	5	yes
ENSG00000134716	CYP2J2	-11.186	-5.74704	1e-05	-5	yes
ENSG00000204161	C10orf128	-6.80956	-5.73916	1e-05	-5	yes
ENSG00000198908	BHLHB9	8.92673	5.73402	1e-05	5	no
ENSG00000120690	ELF1	-10.0429	-5.72252	1e-05	-5	yes
ENSG00000179104	TMTC2	-8.23675	-5.72113	1e-05	-5	yes
ENSG00000070159	PTPN3	12.9421	5.71594	1e-05	5	no
ENSG00000100842	EFS	-9.17177	-5.71018	1e-05	-5	yes
ENSG00000020129	NCDN	11.2303	5.70657	1e-05	5	yes
ENSG00000110092	CCND1	-1.66155	-5.70376	0.0002	-3.69897	no
ENSG00000198719	DLL1	-9.35391	-5.70347	1e-05	-5	yes
ENSG00000138646	HERC5	-9.5894	-5.70319	1e-05	-5	no
ENSG00000122435	TRMT13	-6.1611	-5.69871	1e-05	-5	no
ENSG00000145632	PLK2	10.6501	5.69709	1e-05	5	no
ENSG00000124140	SLC12A5	13.343	5.69593	1e-05	5	yes
ENSG00000164161	HHIP	-8.04864	-5.69541	1e-05	-5	yes
ENSG00000109158	GABRA4	10.8918	5.69443	1e-05	5	no
ENSG00000113810	SMC4	-5.61165	-5.69428	1e-05	-5	no
ENSG00000173801	JUP	-10.2081	-5.69372	1e-05	-5	no
ENSG00000100077	ADRBK2	10.389	5.69234	1e-05	5	no
ENSG00000186462	NAP1L2	11.2238	5.68809	1e-05	5	yes
ENSG00000206053	HN1L	-6.30094	-5.68563	1e-05	-5	no
ENSG00000129538	RNASE1	-6.28528	-5.68438	1e-05	-5	yes
ENSG00000139263	LRIG3	-11.8037	-5.68329	1e-05	-5	no
ENSG00000203778	FAM229B	-3.71848	-5.67708	1e-05	-5	no
ENSG00000164050	PLXNB1	-10.7029	-5.67637	1e-05	-5	no
ENSG00000109787	KLF3	-10.1698	-5.66732	1e-05	-5	yes
ENSG00000087494	PTHLH	7.56211	5.66585	1e-05	5	yes
ENSG00000139973	SYT16	10.749	5.66474	1e-05	5	no
ENSG00000077080	ACTL6B	13.4842	5.66017	1e-05	5	yes
ENSG00000166780	C16orf45	10.4824	5.66009	1e-05	5	no
ENSG00000182185	RAD51B	-11.2846	-5.65897	1e-05	-5	no
ENSG00000116117	PARD3B	-9.45517	-5.65629	1e-05	-5	yes
ENSG00000135503	ACVR1B	8.85847	5.65531	1e-05	5	no
ENSG00000138814	PPP3CA	12.1589	5.65436	1e-05	5	no
ENSG00000157219	HTR5A	10.8435	5.64395	1e-05	5	yes
ENSG00000184613	NELL2	10.9789	5.64039	1e-05	5	yes
ENSG00000160219	GAB3	-4.73739	-5.64008	1e-05	-5	no
ENSG00000001036	FUCA2	-8.81223	-5.63987	1e-05	-5	no
ENSG00000132639	SNAP25	10.9989	5.63927	1e-05	5	yes
ENSG00000084731	KIF3C	11.0762	5.63647	1e-05	5	yes
ENSG00000130477	UNC13A	12.8193	5.63635	1e-05	5	no
ENSG00000154096	THY1	13.8345	5.63539	1e-05	5	yes
ENSG00000137710	RDX	-10.4339	-5.63437	1e-05	-5	no
ENSG00000128656	CHN1	14.9226	5.63259	1e-05	5	no
ENSG00000133019	CHRM3	12.1997	5.62993	1e-05	5	yes
ENSG00000168830	HTR1E	10.2214	5.62711	1e-05	5	no
ENSG00000108797	CNTNAP1	11.2168	5.62464	1e-05	5	no
ENSG00000165434	PGM2L1	9.7253	5.62139	1e-05	5	no
ENSG00000172340	SUCLG2	-8.01221	-5.61209	1e-05	-5	no
ENSG00000164111	ANXA5	-11.4886	-5.607	1e-05	-5	yes
ENSG00000175130	MARCKSL1	-7.74245	-5.59934	1e-05	-5	yes
ENSG00000169562	GJB1	-5.14378	-5.59923	1e-05	-5	yes
ENSG00000145476	CYP4V2	-6.31792	-5.59675	1e-05	-5	no
ENSG00000152492	CCDC50	-6.73205	-5.59634	1e-05	-5	no
ENSG00000135678	CPM	-9.50963	-5.59109	1e-05	-5	no
ENSG00000094914	AAAS	-3.48911	-5.59089	1e-05	-5	no
ENSG00000129159	KCNC1	10.8566	5.59055	1e-05	5	yes
ENSG00000156515	HK1	10.6776	5.59048	1e-05	5	no
ENSG00000213023	SYT3	14.9969	5.58965	1e-05	5	no
ENSG00000273079	GRIN2B	10.7079	5.58594	1e-05	5	yes
ENSG00000164124	TMEM144	-6.96015	-5.57933	1e-05	-5	yes
ENSG00000008282	SYPL1	-12.8109	-5.57619	1e-05	-5	no
ENSG00000077264	PAK3	11.8387	5.57303	1e-05	5	yes
ENSG00000163947	ARHGEF3	8.53475	5.57071	1e-05	5	yes
ENSG00000071991	CDH19	-7.56641	-5.56921	1e-05	-5	yes
ENSG00000171385	KCND3	7.54007	5.56619	1e-05	5	yes
ENSG00000220205	VAMP2	10.3388	5.55268	1e-05	5	no
ENSG00000137959	IFI44L	-4.22657	-5.54616	1e-05	-5	no
ENSG00000164742	ADCY1	8.86387	5.54594	1e-05	5	no
ENSG00000101198	NKAIN4	-5.49685	-5.54267	1e-05	-5	yes
ENSG00000102158	MAGT1	-13.0593	-5.54067	1e-05	-5	no
ENSG00000109436	TBC1D9	9.90453	5.54048	1e-05	5	yes
ENSG00000189067	LITAF	-10.4801	-5.53974	1e-05	-5	no
ENSG00000118898	PPL	8.67657	5.53358	1e-05	5	no
ENSG00000116983	HPCAL4	9.32075	5.53229	1e-05	5	yes
ENSG00000149970	CNKSR2	11.8816	5.53225	1e-05	5	yes
ENSG00000108924	HLF	9.95304	5.52846	1e-05	5	no
ENSG00000140575	IQGAP1	-7.89299	-5.52621	1e-05	-5	no
ENSG00000151090	THRB	13.5784	5.52566	1e-05	5	no
ENSG00000123560	PLP1	-7.50787	-5.52478	1e-05	-5	yes
ENSG00000141540	TTYH2	-10.8148	-5.52177	1e-05	-5	yes
ENSG00000130035	GALNT8	7.31605	5.52095	1e-05	5	yes
ENSG00000146426	TIAM2	8.06022	5.51269	1e-05	5	no
ENSG00000182674	KCNB2	11.4247	5.51151	1e-05	5	no
ENSG00000174437	ATP2A2	8.32483	5.50841	1e-05	5	no
ENSG00000107295	SH3GL2	12.228	5.50803	1e-05	5	yes
ENSG00000188153	COL4A5	-8.61908	-5.50695	1e-05	-5	yes
ENSG00000180044	C3orf80	13.5004	5.50452	1e-05	5	no
ENSG00000100596	SPTLC2	-6.3667	-5.50374	1e-05	-5	no
ENSG00000164715	LMTK2	10.2889	5.49997	1e-05	5	no
ENSG00000105989	WNT2	5.63728	5.49681	1e-05	5	no
ENSG00000119321	FKBP15	-6.92176	-5.49559	1e-05	-5	no
ENSG00000065361	ERBB3	-9.13405	-5.4947	1e-05	-5	no
ENSG00000166224	SGPL1	-12.3209	-5.49468	1e-05	-5	no
ENSG00000145555	MYO10	-11.3346	-5.49275	1e-05	-5	no
ENSG00000197381	ADARB1	11.6574	5.49161	1e-05	5	no
ENSG00000125730	C3	-2.20255	-5.48839	1e-05	-5	no
ENSG00000215271	HOMEZ	-8.72239	-5.48537	1e-05	-5	no
ENSG00000117245	KIF17	8.17483	5.48121	1e-05	5	no
ENSG00000179630	LACC1	-4.43642	-5.48084	1e-05	-5	yes
ENSG00000151948	GLT1D1	11.3922	5.47627	1e-05	5	no
ENSG00000155974	GRIP1	10.6937	5.46884	1e-05	5	yes
ENSG00000168135	KCNJ4	11.0206	5.45746	1e-05	5	no
ENSG00000107099	DOCK8	-1.74986	-5.456	1e-05	-5	no
ENSG00000166908	PIP4K2C	7.85419	5.45586	1e-05	5	yes
ENSG00000280165	NA	7.88187	5.45296	1e-05	5	no
ENSG00000215397	SCRT2	4.38729	5.45085	1e-05	5	no
ENSG00000177511	ST8SIA3	13.1534	5.44756	1e-05	5	yes
ENSG00000175766	EIF4E1B	8.04061	5.446	1e-05	5	no
ENSG00000106484	MEST	5.94017	5.44589	1e-05	5	yes
ENSG00000155858	LSM11	10.2646	5.44548	1e-05	5	no
ENSG00000119655	NPC2	-12.0747	-5.44487	1e-05	-5	yes
ENSG00000100697	DICER1	-5.88943	-5.44368	1e-05	-5	no
ENSG00000168348	INSM2	9.18331	5.44267	1e-05	5	no
ENSG00000001084	GCLC	-6.56444	-5.44081	1e-05	-5	no
ENSG00000271601	AC243547.1	-11.1787	-5.44023	1e-05	-5	no
ENSG00000074317	SNCB	8.34562	5.43926	1e-05	5	no
ENSG00000101098	RIMS4	8.1285	5.43925	1e-05	5	no
ENSG00000188706	ZDHHC9	-6.67743	-5.43719	1e-05	-5	yes
ENSG00000179456	ZBTB18	10.0219	5.43416	1e-05	5	no
ENSG00000136147	PHF11	-7.74225	-5.43341	1e-05	-5	no
ENSG00000186517	ARHGAP30	-3.69484	-5.42829	1e-05	-5	no
ENSG00000118733	OLFM3	10.1499	5.42552	1e-05	5	yes
ENSG00000153048	CARHSP1	-8.27496	-5.42116	1e-05	-5	no
ENSG00000183049	CAMK1D	11.3323	5.42071	1e-05	5	no
ENSG00000152818	UTRN	-3.62521	-5.41935	1e-05	-5	no
ENSG00000176907	C8orf4	-0.0574699	-5.41889	0.2918	-0.534915	no
ENSG00000158813	EDA	-8.56263	-5.4158	1e-05	-5	no
ENSG00000133101	CCNA1	12.0091	5.41232	1e-05	5	no
ENSG00000158856	DMTN	13.1054	5.41069	1e-05	5	no
ENSG00000185518	SV2B	12.3987	5.4018	1e-05	5	yes
ENSG00000003393	ALS2	4.65453	5.39828	1e-05	5	no
ENSG00000025772	TOMM34	10.2657	5.39673	1e-05	5	no
ENSG00000179178	TMEM125	-4.51415	-5.39424	1e-05	-5	yes
ENSG00000159658	EFCAB14	-13.2605	-5.39279	1e-05	-5	no
ENSG00000204442	FAM155A	9.82397	5.39268	1e-05	5	no
ENSG00000139998	RAB15	13.9382	5.39103	1e-05	5	yes
ENSG00000135709	KIAA0513	13.6877	5.38906	1e-05	5	no
ENSG00000186212	SOWAHB	7.73942	5.38804	1e-05	5	no
ENSG00000073417	PDE8A	-7.71717	-5.38757	1e-05	-5	no
ENSG00000140848	CPNE2	-8.85659	-5.38702	1e-05	-5	no
ENSG00000099194	SCD	-7.25267	-5.38657	1e-05	-5	yes
ENSG00000033627	ATP6V0A1	11.8532	5.38481	1e-05	5	no
ENSG00000125871	MGME1	-12.0802	-5.38218	1e-05	-5	no
ENSG00000165152	TMEM246	10.7503	5.38048	1e-05	5	yes
ENSG00000164938	TP53INP1	-11.5077	-5.3797	1e-05	-5	no
ENSG00000151491	EPS8	-8.85718	-5.37823	1e-05	-5	no
ENSG00000144959	NCEH1	12.4017	5.37575	1e-05	5	no
ENSG00000165795	NDRG2	-10.0948	-5.37216	1e-05	-5	no
ENSG00000157827	FMNL2	-8.81373	-5.37163	1e-05	-5	no
ENSG00000165478	HEPACAM	-14.3443	-5.36803	1e-05	-5	no
ENSG00000057704	TMCC3	-8.18783	-5.36143	1e-05	-5	yes
ENSG00000117016	RIMS3	10.783	5.35965	1e-05	5	yes
ENSG00000129422	MTUS1	-11.7398	-5.35864	1e-05	-5	no
ENSG00000145730	PAM	8.08222	5.35862	1e-05	5	yes
ENSG00000116981	NT5C1A	5.16307	5.356	1e-05	5	no
ENSG00000135899	SP110	-8.82318	-5.34904	1e-05	-5	no
ENSG00000169247	SH3TC2	-6.21972	-5.34469	1e-05	-5	yes
ENSG00000178222	RNF212	0.914136	-5.34019	0.9974	0	no
ENSG00000136867	SLC31A2	-7.0409	-5.33411	1e-05	-5	yes
ENSG00000005243	COPZ2	-8.36205	-5.33324	1e-05	-5	no
ENSG00000178974	FBXO34	10.5625	5.32941	1e-05	5	yes
ENSG00000145147	SLIT2	4.52392	5.32852	1e-05	5	yes
ENSG00000104888	SLC17A7	11.3349	5.32563	1e-05	5	no
ENSG00000143995	MEIS1	-6.76687	-5.32544	1e-05	-5	yes
ENSG00000103978	TMEM87A	-8.02664	-5.32512	1e-05	-5	yes
ENSG00000022355	GABRA1	12.4284	5.32092	1e-05	5	yes
ENSG00000055813	CCDC85A	9.90809	5.3195	1e-05	5	no
ENSG00000136451	VEZF1	-11.6198	-5.31702	1e-05	-5	yes
ENSG00000138029	HADHB	-11.155	-5.31453	1e-05	-5	no
ENSG00000135547	HEY2	-13.2794	-5.31414	1e-05	-5	no
ENSG00000175874	CREG2	9.53791	5.31158	1e-05	5	no
ENSG00000084444	KIAA1467	9.38865	5.31121	1e-05	5	yes
ENSG00000139433	GLTP	-9.60542	-5.3087	1e-05	-5	yes
ENSG00000153933	DGKE	10.112	5.30845	1e-05	5	no
ENSG00000131089	ARHGEF9	10.2999	5.30777	1e-05	5	no
ENSG00000001626	CFTR	-4.72534	-5.30767	1e-05	-5	no
ENSG00000139767	SRRM4	11.6033	5.30614	1e-05	5	no
ENSG00000088538	DOCK3	8.34524	5.29277	1e-05	5	no
ENSG00000112183	RBM24	8.12964	5.28986	1e-05	5	yes
ENSG00000114541	FRMD4B	-7.17563	-5.2886	1e-05	-5	no
ENSG00000127946	HIP1	-11.2814	-5.28446	1e-05	-5	no
ENSG00000061918	GUCY1B3	10.9338	5.28232	1e-05	5	no
ENSG00000030066	NUP160	-8.2904	-5.28164	1e-05	-5	no
ENSG00000172817	CYP7B1	-5.4602	-5.27946	1e-05	-5	no
ENSG00000188573	FBLL1	9.59764	5.2788	1e-05	5	no
ENSG00000173193	PARP14	-6.43719	-5.27798	1e-05	-5	no
ENSG00000126822	PLEKHG3	-7.67399	-5.27551	1e-05	-5	yes
ENSG00000133059	DSTYK	4.12751	5.27387	1e-05	5	no
ENSG00000143740	SNAP47	6.85977	5.27354	1e-05	5	no
ENSG00000137491	SLCO2B1	-4.45026	-5.2728	1e-05	-5	no
ENSG00000104472	CHRAC1	-12.886	-5.27185	1e-05	-5	no
ENSG00000177181	RIMKLA	10.5693	5.27137	1e-05	5	no
ENSG00000154493	C10orf90	-9.34855	-5.26921	1e-05	-5	yes
ENSG00000171617	ENC1	13.0082	5.2669	1e-05	5	yes
ENSG00000067715	SYT1	11.3036	5.26526	1e-05	5	yes
ENSG00000217236	SP9	8.47385	5.26461	1e-05	5	no
ENSG00000002746	HECW1	11.2684	5.26263	1e-05	5	no
ENSG00000261115	TMEM178B	7.48889	5.25968	1e-05	5	no
ENSG00000152784	PRDM8	6.09215	5.25883	1e-05	5	yes
ENSG00000145908	ZNF300	-6.43252	-5.25495	1e-05	-5	no
ENSG00000152558	TMEM123	-13.5033	-5.25394	1e-05	-5	yes
ENSG00000006116	CACNG3	12.1799	5.25314	1e-05	5	yes
ENSG00000108387	2004-09-01	-6.08017	-5.25257	1e-05	-5	yes
ENSG00000186416	NKRF	9.73039	5.25237	1e-05	5	no
ENSG00000074590	NUAK1	8.53741	5.2518	1e-05	5	no
ENSG00000139218	SCAF11	-5.99239	-5.24694	1e-05	-5	no
ENSG00000186288	PABPC1L2A	14.5292	5.24523	1e-05	5	no
ENSG00000181754	AMIGO1	9.56203	5.24365	1e-05	5	yes
ENSG00000198673	FAM19A2	11.3346	5.24096	1e-05	5	yes
ENSG00000196581	AJAP1	8.9728	5.23758	1e-05	5	no
ENSG00000114439	BBX	-9.06371	-5.23463	1e-05	-5	no
ENSG00000102554	KLF5	0.529951	5.22884	0.017	1.76955	no
ENSG00000170419	VSTM2A	11.015	5.22119	1e-05	5	yes
ENSG00000102575	ACP5	-7.10796	-5.22002	1e-05	-5	no
ENSG00000183715	OPCML	11.3091	5.21991	1e-05	5	yes
ENSG00000128245	YWHAH	12.9729	5.21988	1e-05	5	yes
ENSG00000144579	CTDSP1	-12.9164	-5.21841	1e-05	-5	no
ENSG00000147889	CDKN2A	-5.96021	-5.21556	1e-05	-5	no
ENSG00000103089	FA2H	-6.25775	-5.21053	1e-05	-5	yes
ENSG00000177614	PGBD5	11.8194	5.20978	1e-05	5	no
ENSG00000184672	RALYL	13.0943	5.20953	1e-05	5	yes
ENSG00000133246	PRAM1	-5.14809	-5.20892	1e-05	-5	no
ENSG00000158715	SLC45A3	-6.39606	-5.20718	1e-05	-5	no
ENSG00000143869	GDF7	7.36207	5.20631	1e-05	5	no
ENSG00000211584	SLC48A1	-9.61259	-5.20341	1e-05	-5	no
ENSG00000140497	SCAMP2	-12.4551	-5.20222	1e-05	-5	no
ENSG00000143590	EFNA3	10.0593	5.2008	1e-05	5	no
ENSG00000013297	CLDN11	-7.78562	-5.19955	1e-05	-5	no
ENSG00000157184	CPT2	-7.32228	-5.19948	1e-05	-5	no
ENSG00000124920	MYRF	-7.44442	-5.19606	1e-05	-5	yes
ENSG00000100890	KIAA0391	-6.58483	-5.19521	1e-05	-5	no
ENSG00000104324	CPQ	-11.6103	-5.19214	1e-05	-5	no
ENSG00000127220	ABHD8	6.71409	5.18956	1e-05	5	no
ENSG00000107758	PPP3CB	12.6355	5.18856	1e-05	5	no
ENSG00000104435	STMN2	12.2607	5.18669	1e-05	5	yes
ENSG00000133318	RTN3	9.6308	5.18627	1e-05	5	no
ENSG00000164342	TLR3	-4.44377	-5.18168	1e-05	-5	no
ENSG00000174514	MFSD4	13.0923	5.18111	1e-05	5	no
ENSG00000151726	ACSL1	-5.81191	-5.17977	1e-05	-5	no
ENSG00000164038	SLC9B2	2.7429	5.17965	1e-05	5	yes
ENSG00000135631	RAB11FIP5	9.00676	5.17888	1e-05	5	no
ENSG00000197712	FAM114A1	-13.6751	-5.17575	1e-05	-5	no
ENSG00000157542	KCNJ6	12.4844	5.1757	1e-05	5	no
ENSG00000198753	PLXNB3	-10.474	-5.17469	1e-05	-5	no
ENSG00000143409	FAM63A	-12.3534	-5.17293	1e-05	-5	no
ENSG00000165995	CACNB2	13.1746	5.17052	1e-05	5	yes
ENSG00000101349	PAK7	10.8776	5.16863	1e-05	5	yes
ENSG00000100201	DDX17	-4.32153	-5.16767	1e-05	-5	no
ENSG00000131899	LLGL1	-12.26	-5.16363	1e-05	-5	no
ENSG00000188338	SLC38A3	-6.70834	-5.16305	1e-05	-5	yes
ENSG00000159248	GJD2	9.10426	5.16261	1e-05	5	no
ENSG00000100146	SOX10	-10.1527	-5.16095	1e-05	-5	yes
ENSG00000029534	ANK1	6.66216	5.15703	1e-05	5	no
ENSG00000121905	HPCA	10.237	5.15503	1e-05	5	no
ENSG00000174482	LINGO2	9.73108	5.15503	1e-05	5	yes
ENSG00000102678	FGF9	9.52087	5.15259	1e-05	5	no
ENSG00000039319	ZFYVE16	-4.06462	-5.14997	1e-05	-5	no
ENSG00000115226	FNDC4	6.35172	5.14938	1e-05	5	yes
ENSG00000122591	FAM126A	-6.23855	-5.14392	1e-05	-5	no
ENSG00000188191	PRKAR1B	11.7987	5.14336	1e-05	5	no
ENSG00000110057	UNC93B1	-5.18181	-5.1412	1e-05	-5	no
ENSG00000133878	DUSP26	7.88903	5.13925	1e-05	5	no
ENSG00000169604	ANTXR1	-8.88925	-5.13841	1e-05	-5	no
ENSG00000156113	KCNMA1	7.63304	5.13416	1e-05	5	no
ENSG00000140262	TCF12	-11.6739	-5.13312	1e-05	-5	no
ENSG00000186417	GLDN	-4.22071	-5.13296	1e-05	-5	yes
ENSG00000079805	DNM2	-11.3723	-5.13293	1e-05	-5	no
ENSG00000119280	C1orf198	-13.6285	-5.13284	1e-05	-5	yes
ENSG00000107798	LIPA	-6.73515	-5.12863	1e-05	-5	yes
ENSG00000163235	TGFA	-7.7124	-5.12848	1e-05	-5	no
ENSG00000158296	SLC13A3	-6.69544	-5.12658	1e-05	-5	no
ENSG00000278195	NA	11.292	5.12642	1e-05	5	no
ENSG00000068615	REEP1	13.2914	5.1241	1e-05	5	yes
ENSG00000244509	APOBEC3C	-4.89382	-5.12226	1e-05	-5	no
ENSG00000168961	LGALS9	-4.51152	-5.12147	1e-05	-5	no
ENSG00000130962	PRRG1	-7.3777	-5.12104	1e-05	-5	yes
ENSG00000123146	CD97	-6.31541	-5.12036	1e-05	-5	no
ENSG00000130032	PRRG3	11.3939	5.11848	1e-05	5	no
ENSG00000198964	SGMS1	-8.79191	-5.11764	1e-05	-5	yes
ENSG00000198934	MAGEE1	9.92165	5.11583	1e-05	5	no
ENSG00000157483	MYO1E	-8.26973	-5.11434	1e-05	-5	no
ENSG00000053108	FSTL4	8.61296	5.11424	1e-05	5	no
ENSG00000123636	BAZ2B	-8.8859	-5.10762	1e-05	-5	no
ENSG00000163618	CADPS	11.3314	5.10698	1e-05	5	yes
ENSG00000163444	TMEM183A	9.12982	5.0968	1e-05	5	no
ENSG00000185591	SP1	-10.0803	-5.09603	1e-05	-5	no
ENSG00000115183	TANC1	-9.29009	-5.09289	1e-05	-5	no
ENSG00000135838	NPL	-7.44912	-5.09166	1e-05	-5	yes
ENSG00000078725	BRINP1	6.46946	5.0913	1e-05	5	no
ENSG00000122783	C7orf49	-10.8524	-5.09061	1e-05	-5	no
ENSG00000136960	ENPP2	-7.14004	-5.08894	1e-05	-5	yes
ENSG00000163563	MNDA	-1.88417	-5.08796	0.0002	-3.69897	no
ENSG00000058404	CAMK2B	10.8615	5.08607	1e-05	5	no
ENSG00000147459	DOCK5	-8.69762	-5.08311	1e-05	-5	no
ENSG00000143815	LBR	-10.0614	-5.08261	1e-05	-5	no
ENSG00000084453	SLCO1A2	-7.51152	-5.07932	1e-05	-5	yes
ENSG00000151952	TMEM132D	11.1264	5.07557	1e-05	5	no
ENSG00000124702	KLHDC3	11.0243	5.07373	1e-05	5	no
ENSG00000129493	HEATR5A	-9.58239	-5.07253	1e-05	-5	no
ENSG00000104774	MAN2B1	-5.43445	-5.07163	1e-05	-5	no
ENSG00000101746	NOL4	11.6778	5.06267	1e-05	5	no
ENSG00000128285	MCHR1	14.4671	5.0622	1e-05	5	no
ENSG00000182621	PLCB1	9.30354	5.06161	1e-05	5	yes
ENSG00000086289	EPDR1	8.88183	5.06087	1e-05	5	yes
ENSG00000196209	SIRPB2	-3.33691	-5.06015	1e-05	-5	no
ENSG00000166923	GREM1	-4.45843	-5.05571	1e-05	-5	no
ENSG00000116574	RHOU	-10.0225	-5.05327	1e-05	-5	yes
ENSG00000182141	ZNF708	-5.63931	-5.05085	1e-05	-5	no
ENSG00000169116	PARM1	11.1385	5.04676	1e-05	5	no
ENSG00000072954	TMEM38A	12.2019	5.0459	1e-05	5	no
ENSG00000135636	DYSF	-6.92752	-5.04564	1e-05	-5	no
ENSG00000042980	ADAM28	-2.13448	-5.04017	1e-05	-5	yes
ENSG00000213390	ARHGAP19	-11.019	-5.03849	1e-05	-5	yes
ENSG00000054277	OPN3	11.14	5.03736	1e-05	5	no
ENSG00000189420	ZFP92	2.70203	5.03732	1e-05	5	no
ENSG00000121957	GPSM2	-12.7075	-5.03551	1e-05	-5	yes
ENSG00000258659	TRIM34	-4.28963	-5.03441	1e-05	-5	no
ENSG00000081479	LRP2	-6.99681	-5.03347	1e-05	-5	no
ENSG00000108381	ASPA	-7.69693	-5.03315	1e-05	-5	no
ENSG00000136261	BZW2	7.8433	5.03236	1e-05	5	yes
ENSG00000100321	SYNGR1	16.3642	5.0319	1e-05	5	no
ENSG00000135905	DOCK10	-6.75833	-5.03078	1e-05	-5	no
ENSG00000162706	CADM3	10.0033	5.03076	1e-05	5	no
ENSG00000168476	REEP4	-9.08859	-5.02916	1e-05	-5	no
ENSG00000125814	NAPB	11.5887	5.0275	1e-05	5	yes
ENSG00000164611	PTTG1	8.98866	5.02604	1e-05	5	no
ENSG00000080822	CLDND1	-9.41976	-5.02446	1e-05	-5	yes
ENSG00000121297	TSHZ3	8.78806	5.02184	1e-05	5	no
ENSG00000090097	PCBP4	-6.74852	-5.02086	1e-05	-5	no
ENSG00000111669	TPI1	10.7028	5.01997	1e-05	5	no
ENSG00000154146	NRGN	9.88358	5.01938	1e-05	5	no
ENSG00000106799	TGFBR1	-1.76519	-5.01888	0.0002	-3.69897	yes
ENSG00000064489	MEF2BNB-MEF2B	3.02497	-5.01884	1	0	no
ENSG00000110756	HPS5	-12.6787	-5.01867	1e-05	-5	no
ENSG00000143164	DCAF6	11.4947	5.01737	1e-05	5	no
ENSG00000168672	FAM84B	-10.2148	-5.01626	1e-05	-5	yes
ENSG00000132535	DLG4	11.4899	5.01579	1e-05	5	no
ENSG00000196368	NUDT11	10.1632	5.01556	1e-05	5	yes
ENSG00000128052	KDR	-5.65777	-5.01315	1e-05	-5	yes
ENSG00000148400	NOTCH1	-9.94405	-5.01125	1e-05	-5	no
ENSG00000189058	APOD	-10.9398	-5.00814	1e-05	-5	yes
ENSG00000115977	AAK1	11.6189	5.00653	1e-05	5	no
ENSG00000126777	KTN1	-5.28346	-5.00643	1e-05	-5	no
ENSG00000165424	ZCCHC24	-15.867	-5.00516	1e-05	-5	yes
ENSG00000178662	CSRNP3	9.82321	5.00127	1e-05	5	yes
ENSG00000187239	FNBP1	-12.2432	-5.00049	1e-05	-5	no
ENSG00000110315	RNF141	-7.10384	-4.99801	1e-05	-5	no
ENSG00000204381	LAYN	-8.42061	-4.99129	1e-05	-5	no
ENSG00000197885	NKIRAS1	8.43163	4.99021	1e-05	5	no
ENSG00000126860	EVI2A	-6.80706	-4.98347	1e-05	-5	yes
ENSG00000117859	OSBPL9	-6.51251	-4.98283	1e-05	-5	no
ENSG00000070808	CAMK2A	11.1965	4.98241	1e-05	5	no
ENSG00000196352	CD55	-5.41276	-4.98158	1e-05	-5	no
ENSG00000162852	CNST	8.4068	4.98113	1e-05	5	no
ENSG00000103381	CPPED1	-7.05303	-4.98031	1e-05	-5	no
ENSG00000143473	KCNH1	11.4782	4.97903	1e-05	5	no
ENSG00000134851	TMEM165	-7.59882	-4.97713	1e-05	-5	no
ENSG00000153071	DAB2	-3.40115	-4.97036	1e-05	-5	no
ENSG00000239779	WBP1	-5.26133	-4.96777	1e-05	-5	no
ENSG00000173786	CNP	-7.51952	-4.96707	1e-05	-5	yes
ENSG00000186446	ZNF501	-5.93985	-4.96652	1e-05	-5	no
ENSG00000176903	PNMA1	7.60089	4.96624	1e-05	5	no
ENSG00000128346	C22orf23	-8.61969	-4.96434	1e-05	-5	no
ENSG00000166619	BLCAP	9.83665	4.96119	1e-05	5	no
ENSG00000181722	ZBTB20	-4.07741	-4.9594	1e-05	-5	no
ENSG00000151490	PTPRO	12.0434	4.95845	1e-05	5	yes
ENSG00000154642	C21orf91	-7.58973	-4.95762	1e-05	-5	yes
ENSG00000085982	USP40	-10.5359	-4.95743	1e-05	-5	no
ENSG00000049759	NEDD4L	14.0104	4.95704	1e-05	5	no
ENSG00000112149	CD83	9.21462	4.95669	1e-05	5	yes
ENSG00000129515	SNX6	-8.56512	-4.95617	1e-05	-5	no
ENSG00000044115	CTNNA1	-9.42697	-4.95583	1e-05	-5	no
ENSG00000095015	MAP3K1	-6.46859	-4.9556	1e-05	-5	no
ENSG00000099282	TSPAN15	-6.75025	-4.95099	1e-05	-5	yes
ENSG00000135929	CYP27A1	-11.7838	-4.95029	1e-05	-5	yes
ENSG00000198668	CALM1	10.4078	4.94859	1e-05	5	no
ENSG00000148606	POLR3A	7.48815	4.94716	1e-05	5	no
ENSG00000006740	ARHGAP44	13.6812	4.94259	1e-05	5	no
ENSG00000103449	SALL1	-11.2157	-4.94069	1e-05	-5	no
ENSG00000150867	PIP4K2A	-8.78204	-4.94026	1e-05	-5	yes
ENSG00000143502	SUSD4	13.3084	4.93403	1e-05	5	yes
ENSG00000115194	SLC30A3	10.6497	4.93174	1e-05	5	no
ENSG00000081026	MAGI3	5.03398	4.92854	1e-05	5	yes
ENSG00000129353	SLC44A2	-9.08306	-4.92765	1e-05	-5	no
ENSG00000184743	ATL3	-10.62	-4.92732	1e-05	-5	no
ENSG00000183549	ACSM5	-5.10701	-4.92717	1e-05	-5	no
ENSG00000174607	UGT8	-7.2074	-4.92667	1e-05	-5	yes
ENSG00000140743	CDR2	13.1572	4.92574	1e-05	5	no
ENSG00000172336	POP7	6.27517	4.92547	1e-05	5	no
ENSG00000102683	SGCG	5.45244	4.92407	1e-05	5	no
ENSG00000081913	PHLPP1	-11.1432	-4.92368	1e-05	-5	no
ENSG00000125257	ABCC4	-3.64294	-4.92361	1e-05	-5	no
ENSG00000147488	ST18	-7.28762	-4.92265	1e-05	-5	yes
ENSG00000065809	FAM107B	-8.21714	-4.92029	1e-05	-5	yes
ENSG00000008283	CYB561	8.99324	4.91917	1e-05	5	no
ENSG00000151778	SERP2	8.16212	4.91846	1e-05	5	no
ENSG00000125124	BBS2	-7.91658	-4.91665	1e-05	-5	no
ENSG00000107902	LHPP	-6.45473	-4.91658	1e-05	-5	yes
ENSG00000148082	SHC3	6.58186	4.91612	1e-05	5	yes
ENSG00000082074	FYB	-2.04826	-4.91398	1e-05	-5	yes
ENSG00000167191	GPRC5B	-15.6075	-4.91097	1e-05	-5	yes
ENSG00000146592	CREB5	-8.08698	-4.90998	1e-05	-5	yes
ENSG00000165801	ARHGEF40	-10.6104	-4.90785	1e-05	-5	no
ENSG00000134186	PRPF38B	-4.42829	-4.90702	1e-05	-5	no
ENSG00000067560	RHOA	-8.35276	-4.90652	1e-05	-5	no
ENSG00000164061	BSN	10.7452	4.90641	1e-05	5	yes
ENSG00000176890	TYMS	-5.99254	-4.90605	1e-05	-5	yes
ENSG00000115419	GLS	13.5533	4.90486	1e-05	5	no
ENSG00000135750	KCNK1	8.94191	4.90161	1e-05	5	no
ENSG00000151468	CCDC3	8.10854	4.89851	1e-05	5	no
ENSG00000173452	TMEM196	6.8026	4.898	1e-05	5	no
ENSG00000167315	ACAA2	-9.93373	-4.89675	1e-05	-5	no
ENSG00000016602	CLCA4	-8.39685	-4.89667	1e-05	-5	yes
ENSG00000122574	WIPF3	11.0369	4.89351	1e-05	5	yes
ENSG00000059377	TBXAS1	-2.21633	-4.89245	0.0002	-3.69897	no
ENSG00000176381	PRR18	-7.40517	-4.89187	1e-05	-5	yes
ENSG00000157445	CACNA2D3	11.3195	4.89169	1e-05	5	no
ENSG00000167037	SGSM1	12.3745	4.89138	1e-05	5	no
ENSG00000158352	SHROOM4	-9.21124	-4.89125	1e-05	-5	no
ENSG00000108861	DUSP3	5.86634	4.88965	1e-05	5	no
ENSG00000142686	C1orf216	14.8671	4.88955	1e-05	5	no
ENSG00000172548	NIPAL4	-6.10677	-4.88921	1e-05	-5	yes
ENSG00000137965	IFI44	-6.19406	-4.88232	1e-05	-5	no
ENSG00000028116	VRK2	-6.28613	-4.87826	1e-05	-5	yes
ENSG00000126878	AIF1L	-8.13667	-4.877	1e-05	-5	yes
ENSG00000136541	ERMN	-7.55291	-4.87687	1e-05	-5	yes
ENSG00000164076	CAMKV	12.1181	4.876	1e-05	5	yes
ENSG00000176485	PLA2G16	-10.4916	-4.8743	1e-05	-5	no
ENSG00000110786	PTPN5	14.1148	4.8725	1e-05	5	no
ENSG00000021300	PLEKHB1	-15.6456	-4.8672	1e-05	-5	no
ENSG00000158560	DYNC1I1	8.51972	4.86565	1e-05	5	no
ENSG00000163697	APBB2	-6.91048	-4.86395	1e-05	-5	no
ENSG00000092529	CAPN3	-6.49146	-4.86286	1e-05	-5	yes
ENSG00000170921	TANC2	8.12281	4.86053	1e-05	5	no
ENSG00000163820	FYCO1	-9.47165	-4.8597	1e-05	-5	yes
ENSG00000204314	PRRT1	9.23404	4.85866	1e-05	5	no
ENSG00000143507	DUSP10	-6.59869	-4.85625	1e-05	-5	yes
ENSG00000185164	NOMO2	3.29121	4.85439	1e-05	5	no
ENSG00000183780	SLC35F3	11.7139	4.84555	1e-05	5	no
ENSG00000125851	PCSK2	12.5458	4.84497	1e-05	5	no
ENSG00000104419	NDRG1	-9.82609	-4.84387	1e-05	-5	no
ENSG00000167654	ATCAY	15.0013	4.84344	1e-05	5	no
ENSG00000177108	ZDHHC22	8.36447	4.84038	1e-05	5	no
ENSG00000180370	PAK2	-9.77509	-4.83453	1e-05	-5	no
ENSG00000187730	GABRD	10.8066	4.83452	1e-05	5	no
ENSG00000174130	TLR6	-2.96884	-4.83358	1e-05	-5	no
ENSG00000111490	TBC1D30	9.62004	4.82817	1e-05	5	no
ENSG00000149633	KIAA1755	-12.5831	-4.82741	1e-05	-5	no
ENSG00000135454	B4GALNT1	12.7436	4.82594	1e-05	5	no
ENSG00000100285	NEFH	5.93144	4.82435	1e-05	5	no
ENSG00000109618	SEPSECS	-7.51957	-4.82422	1e-05	-5	no
ENSG00000164112	TMEM155	12.4891	4.82391	1e-05	5	yes
ENSG00000119537	KDSR	-11.1718	-4.82332	1e-05	-5	no
ENSG00000180875	GREM2	11.2562	4.82186	1e-05	5	no
ENSG00000128645	HOXD1	-5.15649	-4.82105	1e-05	-5	no
ENSG00000112851	ERBB2IP	-12.455	-4.82016	1e-05	-5	no
ENSG00000105854	PON2	-11.6786	-4.8188	1e-05	-5	yes
ENSG00000186260	MKL2	8.71989	4.81574	1e-05	5	no
ENSG00000152700	SAR1B	-6.39733	-4.81548	1e-05	-5	no
ENSG00000150760	DOCK1	-14.6685	-4.81272	1e-05	-5	yes
ENSG00000154134	ROBO3	-7.05362	-4.81222	1e-05	-5	no
ENSG00000167118	URM1	-3.23724	-4.8112	1e-05	-5	no
ENSG00000157734	SNX22	-6.53643	-4.80987	1e-05	-5	no
ENSG00000166801	FAM111A	-8.61845	-4.8093	1e-05	-5	no
ENSG00000183960	KCNH8	-4.22524	-4.80714	1e-05	-5	yes
ENSG00000197430	OPALIN	-4.79504	-4.80108	1e-05	-5	yes
ENSG00000101974	ATP11C	-7.8024	-4.80071	1e-05	-5	no
ENSG00000103316	CRYM	9.85591	4.80067	1e-05	5	yes
ENSG00000185352	HS6ST3	12.5021	4.80008	1e-05	5	yes
ENSG00000176771	NCKAP5	-9.95384	-4.79871	1e-05	-5	no
ENSG00000126803	HSPA2	-9.76956	-4.79677	1e-05	-5	no
ENSG00000116266	STXBP3	-8.06256	-4.79618	1e-05	-5	no
ENSG00000128250	RFPL1	7.82459	4.79496	1e-05	5	no
ENSG00000115468	EFHD1	-9.06761	-4.79472	1e-05	-5	yes
ENSG00000066248	NGEF	11.9581	4.79304	1e-05	5	no
ENSG00000119946	CNNM1	12.0509	4.79238	1e-05	5	yes
ENSG00000184702	2005-09-01	9.50071	4.79219	1e-05	5	no
ENSG00000164574	GALNT10	-9.90013	-4.79113	1e-05	-5	no
ENSG00000103034	NDRG4	11.5252	4.79065	1e-05	5	yes
ENSG00000113578	FGF1	-8.82631	-4.78972	1e-05	-5	yes
ENSG00000108309	RUNDC3A	10.6714	4.78808	1e-05	5	no
ENSG00000006831	ADIPOR2	-9.53293	-4.78657	1e-05	-5	no
ENSG00000033170	FUT8	-7.44057	-4.78628	1e-05	-5	yes
ENSG00000140488	CELF6	4.45102	4.78337	1e-05	5	no
ENSG00000174996	KLC2	12.622	4.7812	1e-05	5	no
ENSG00000136698	CFC1	4.44554	4.77773	1e-05	5	no
ENSG00000145284	SCD5	-6.16417	-4.77727	1e-05	-5	no
ENSG00000139200	PIANP	9.11843	4.77569	1e-05	5	yes
ENSG00000117676	RPS6KA1	-6.51318	-4.77419	1e-05	-5	no
ENSG00000100095	SEZ6L	10.2425	4.77336	1e-05	5	yes
ENSG00000008086	CDKL5	7.31868	4.77194	1e-05	5	no
ENSG00000054356	PTPRN	11.5206	4.77182	1e-05	5	yes
ENSG00000176749	CDK5R1	14.3467	4.77143	1e-05	5	no
ENSG00000133789	SWAP70	-7.21493	-4.77131	1e-05	-5	no
ENSG00000075539	FRYL	-7.23934	-4.76902	1e-05	-5	no
ENSG00000167641	PPP1R14A	-4.42843	-4.7689	1e-05	-5	yes
ENSG00000163032	VSNL1	11.4201	4.7689	1e-05	5	yes
ENSG00000136531	SCN2A	11.2928	4.76865	1e-05	5	yes
ENSG00000166257	SCN3B	8.86599	4.76726	1e-05	5	no
ENSG00000128791	TWSG1	-9.50049	-4.76444	1e-05	-5	no
ENSG00000067141	NEO1	-11.1659	-4.7628	1e-05	-5	no
ENSG00000170153	RNF150	6.47468	4.76168	1e-05	5	no
ENSG00000066855	MTFR1	-11.5021	-4.7602	1e-05	-5	no
ENSG00000068650	ATP11A	-7.34519	-4.75959	1e-05	-5	no
ENSG00000067955	CBFB	-10.8884	-4.75743	1e-05	-5	no
ENSG00000197993	KEL	-4.77548	-4.75712	1e-05	-5	no
ENSG00000019582	CD74	-2.25842	-4.75587	1e-05	-5	yes
ENSG00000170743	SYT9	-8.63215	-4.75543	1e-05	-5	no
ENSG00000148826	NKX6-2	-6.05318	-4.75188	1e-05	-5	no
ENSG00000198001	IRAK4	-11.2887	-4.75115	1e-05	-5	no
ENSG00000182179	UBA7	-4.85633	-4.74891	1e-05	-5	no
ENSG00000189159	HN1	12.1001	4.7482	1e-05	5	yes
ENSG00000135845	PIGC	-2.94556	-4.74714	1e-05	-5	no
ENSG00000115271	GCA	-2.43907	-4.74699	1e-05	-5	yes
ENSG00000101489	CELF4	14.3922	4.74583	1e-05	5	no
ENSG00000133739	LRRCC1	-5.308	-4.74543	1e-05	-5	no
ENSG00000178965	C1orf173	11.314	4.74508	1e-05	5	yes
ENSG00000152518	ZFP36L2	-7.05027	-4.74357	1e-05	-5	yes
ENSG00000131724	IL13RA1	-6.10752	-4.74299	1e-05	-5	no
ENSG00000010404	IDS	7.88823	4.74263	1e-05	5	no
ENSG00000243406	MRPS31P5	-7.81125	-4.73975	1e-05	-5	no
ENSG00000237190	CDKN2AIPNL	9.65824	4.73835	1e-05	5	no
ENSG00000092871	RFFL	-9.24937	-4.73797	1e-05	-5	no
ENSG00000107282	APBA1	10.652	4.73698	1e-05	5	no
ENSG00000089159	PXN	-8.68301	-4.73608	1e-05	-5	yes
ENSG00000017483	SLC38A5	-3.21679	-4.73607	1e-05	-5	no
ENSG00000119397	CNTRL	-5.32282	-4.73264	1e-05	-5	no
ENSG00000125820	NKX2-2	-9.88772	-4.73209	1e-05	-5	no
ENSG00000149575	SCN2B	11.3498	4.73114	1e-05	5	no
ENSG00000176095	IP6K1	7.72897	4.73066	1e-05	5	no
ENSG00000161203	AP2M1	12.0742	4.7306	1e-05	5	no
ENSG00000156162	DPY19L4	-12.1786	-4.72717	1e-05	-5	no
ENSG00000100485	SOS2	-10.5426	-4.72638	1e-05	-5	no
ENSG00000156486	KCNS2	10.1291	4.7263	1e-05	5	no
ENSG00000173166	RAPH1	5.73399	4.72428	1e-05	5	no
ENSG00000180611	MB21D2	8.96831	4.72048	1e-05	5	no
ENSG00000140299	BNIP2	-11.239	-4.72032	1e-05	-5	no
ENSG00000181191	PJA1	7.64777	4.71964	1e-05	5	no
ENSG00000152782	PANK1	5.40264	4.70665	1e-05	5	no
ENSG00000165912	PACSIN3	-10.662	-4.70534	1e-05	-5	no
ENSG00000173145	NOC3L	-5.77813	-4.70335	1e-05	-5	no
ENSG00000165061	ZMAT4	11.6105	4.70287	1e-05	5	no
ENSG00000152932	RAB3C	10.3603	4.70159	1e-05	5	yes
ENSG00000170017	ALCAM	-5.40012	-4.7005	1e-05	-5	no
ENSG00000102385	DRP2	11.7474	4.69988	1e-05	5	yes
ENSG00000082196	C1QTNF3	-6.93566	-4.69986	1e-05	-5	no
ENSG00000124194	GDAP1L1	11.7868	4.69968	1e-05	5	yes
ENSG00000115355	CCDC88A	-4.86824	-4.69949	1e-05	-5	no
ENSG00000145996	CDKAL1	-5.13548	-4.69918	1e-05	-5	no
ENSG00000064787	BCAS1	-4.67274	-4.6981	1e-05	-5	yes
ENSG00000121690	DEPDC7	-8.79576	-4.69639	1e-05	-5	yes
ENSG00000167996	FTH1	-6.67452	-4.696	1e-05	-5	no
ENSG00000073910	FRY	8.16568	4.69577	1e-05	5	no
ENSG00000181264	TMEM136	-9.75337	-4.69573	1e-05	-5	no
ENSG00000197535	MYO5A	9.61773	4.69565	1e-05	5	no
ENSG00000132357	CARD6	-5.30039	-4.69508	1e-05	-5	no
ENSG00000118432	CNR1	8.35006	4.69201	1e-05	5	yes
ENSG00000198252	STYX	-6.93035	-4.69195	1e-05	-5	no
ENSG00000105723	GSK3A	10.4486	4.69173	1e-05	5	no
ENSG00000198740	ZNF652	-6.43604	-4.68961	1e-05	-5	no
ENSG00000075391	RASAL2	8.38232	4.68921	1e-05	5	yes
ENSG00000171132	PRKCE	11.7307	4.68733	1e-05	5	yes
ENSG00000179403	VWA1	-9.03496	-4.68671	1e-05	-5	no
ENSG00000136068	FLNB	-6.06783	-4.68659	1e-05	-5	no
ENSG00000114200	BCHE	-6.03809	-4.68653	1e-05	-5	yes
ENSG00000145945	FAM50B	2.1132	4.68315	1e-05	5	no
ENSG00000108239	TBC1D12	-7.12826	-4.68248	1e-05	-5	no
ENSG00000100105	PATZ1	-9.77067	-4.68245	1e-05	-5	no
ENSG00000124134	KCNS1	8.25631	4.68196	1e-05	5	no
ENSG00000223572	CKMT1A	10.2867	4.68131	1e-05	5	yes
ENSG00000140022	STON2	-10.3059	-4.67948	1e-05	-5	yes
ENSG00000178171	AMER3	12.1124	4.6779	1e-05	5	no
ENSG00000149932	TMEM219	-4.81667	-4.67628	1e-05	-5	no
ENSG00000121940	CLCC1	-7.55331	-4.67589	1e-05	-5	no
ENSG00000069424	KCNAB2	12.5099	4.67551	1e-05	5	no
ENSG00000163995	ABLIM2	13.6248	4.6731	1e-05	5	no
ENSG00000019144	PHLDB1	-8.9254	-4.67278	1e-05	-5	no
ENSG00000092010	PSME1	-7.92909	-4.67198	1e-05	-5	no
ENSG00000162073	PAQR4	-4.30831	-4.67141	1e-05	-5	no
ENSG00000185774	KCNIP4	11.3574	4.67135	1e-05	5	yes
ENSG00000100138	NHP2L1	9.03939	4.66956	1e-05	5	no
ENSG00000130226	DPP6	11.8452	4.66869	1e-05	5	no
ENSG00000079435	LIPE	-5.91988	-4.66852	1e-05	-5	no
ENSG00000213949	ITGA1	-6.37391	-4.66713	1e-05	-5	no
ENSG00000183111	ARHGEF37	-8.8909	-4.66712	1e-05	-5	yes
ENSG00000018699	TTC27	-3.3605	-4.66182	1e-05	-5	no
ENSG00000050030	KIAA2022	9.72046	4.66107	1e-05	5	yes
ENSG00000123360	PDE1B	14.2402	4.66104	1e-05	5	no
ENSG00000205208	C4orf46	-5.81005	-4.65893	1e-05	-5	yes
ENSG00000065675	PRKCQ	-3.42395	-4.65887	1e-05	-5	no
ENSG00000250722	SEPP1	-8.14868	-4.65874	1e-05	-5	yes
ENSG00000163590	PPM1L	5.69064	4.65683	1e-05	5	no
ENSG00000135638	EMX1	9.89935	4.6553	1e-05	5	no
ENSG00000135912	TTLL4	-7.93949	-4.65406	1e-05	-5	no
ENSG00000144848	ATG3	-4.31105	-4.65248	1e-05	-5	no
ENSG00000149218	ENDOD1	-6.2778	-4.6504	1e-05	-5	no
ENSG00000134256	CD101	5.41101	4.64958	1e-05	5	no
ENSG00000260230	FRRS1L	10.6121	4.64931	1e-05	5	no
ENSG00000147082	CCNB3	-3.41632	-4.64926	1e-05	-5	no
ENSG00000172568	FNDC9	6.10039	4.64772	1e-05	5	yes
ENSG00000169252	ADRB2	-4.673	-4.64709	1e-05	-5	yes
ENSG00000067900	ROCK1	-7.80829	-4.64657	1e-05	-5	no
ENSG00000170091	NSG2	10.6402	4.64345	1e-05	5	yes
ENSG00000066294	CD84	-1.56619	-4.64193	0.0008	-3.09691	no
ENSG00000118515	SGK1	-8.26895	-4.64129	1e-05	-5	yes
ENSG00000148204	CRB2	-9.7966	-4.64098	1e-05	-5	no
ENSG00000152503	TRIM36	9.74753	4.63907	1e-05	5	no
ENSG00000108639	SYNGR2	-8.48821	-4.63842	1e-05	-5	no
ENSG00000139668	WDFY2	-9.31198	-4.63743	1e-05	-5	no
ENSG00000169783	LINGO1	9.55032	4.63665	1e-05	5	no
ENSG00000165973	NELL1	10.0681	4.63439	1e-05	5	yes
ENSG00000163219	ARHGAP25	1.38392	-4.63228	0.9994	0	yes
ENSG00000166925	TSC22D4	-15.4783	-4.63187	1e-05	-5	no
ENSG00000070759	TESK2	-9.50624	-4.63126	1e-05	-5	yes
ENSG00000173253	DMRT2	-6.1606	-4.6309	1e-05	-5	no
ENSG00000140807	NKD1	-8.41673	-4.62969	1e-05	-5	no
ENSG00000171914	TLN2	9.28393	4.6296	1e-05	5	yes
ENSG00000189369	GSPT2	7.17578	4.629	1e-05	5	no
ENSG00000006377	DLX6	7.17716	4.62898	1e-05	5	yes
ENSG00000165887	ANKRD2	3.70589	4.6279	1e-05	5	no
ENSG00000128311	TST	-9.64446	-4.62737	1e-05	-5	no
ENSG00000197872	FAM49A	9.38553	4.62638	1e-05	5	no
ENSG00000148908	RGS10	-2.2181	-4.62602	1e-05	-5	yes
ENSG00000187098	MITF	-9.11066	-4.62428	1e-05	-5	no
ENSG00000198121	LPAR1	-6.69542	-4.62355	1e-05	-5	yes
ENSG00000138356	AOX1	-5.06278	-4.62295	1e-05	-5	no
ENSG00000130150	MOSPD2	-5.48567	-4.62156	1e-05	-5	no
ENSG00000185924	RTN4RL1	12.7173	4.62019	1e-05	5	no
ENSG00000184221	OLIG1	-8.138	-4.61944	1e-05	-5	yes
ENSG00000162373	BEND5	8.61583	4.61575	1e-05	5	no
ENSG00000163082	SGPP2	2.32624	4.61542	1e-05	5	no
ENSG00000134516	DOCK2	-1.8513	-4.61495	0.0002	-3.69897	no
ENSG00000081377	CDC14B	-6.55329	-4.61375	1e-05	-5	no
ENSG00000254415	SIGLEC14	0.129954	-4.61318	0.8034	0	no
ENSG00000092421	SEMA6A	-9.16862	-4.61173	1e-05	-5	yes
ENSG00000231389	HLA-DPA1	-1.85916	-4.61071	0.0004	-3.39794	no
ENSG00000100302	RASD2	7.25179	4.61044	1e-05	5	yes
ENSG00000169744	LDB2	13.8897	4.60975	1e-05	5	yes
ENSG00000005810	MYCBP2	6.31466	4.60965	1e-05	5	no
ENSG00000084764	MAPRE3	9.00602	4.60903	1e-05	5	no
ENSG00000109686	SH3D19	-6.83234	-4.60746	1e-05	-5	no
ENSG00000166348	USP54	-9.17223	-4.6046	1e-05	-5	no
ENSG00000091513	TF	-6.40862	-4.60432	1e-05	-5	yes
ENSG00000241360	PDXP	8.66498	4.60346	1e-05	5	yes
ENSG00000095739	BAMBI	-9.40324	-4.60206	1e-05	-5	yes
ENSG00000165323	FAT3	4.30562	4.60192	1e-05	5	no
ENSG00000124224	PPP4R1L	-7.45696	-4.6016	1e-05	-5	yes
ENSG00000169641	LUZP1	6.87105	4.59991	1e-05	5	yes
ENSG00000107672	NSMCE4A	-6.73555	-4.59928	1e-05	-5	no
ENSG00000168546	GFRA2	11.4232	4.59495	1e-05	5	no
ENSG00000139112	GABARAPL1	9.12781	4.59299	1e-05	5	no
ENSG00000150656	CNDP1	-4.81876	-4.59007	1e-05	-5	yes
ENSG00000114993	RTKN	-9.96262	-4.58993	1e-05	-5	yes
ENSG00000085377	PREP	9.78401	4.58986	1e-05	5	no
ENSG00000161682	FAM171A2	7.88248	4.5888	1e-05	5	no
ENSG00000169554	ZEB2	-6.81501	-4.58606	1e-05	-5	no
ENSG00000109099	PMP22	-10.8082	-4.58539	1e-05	-5	yes
ENSG00000147676	MAL2	13.9581	4.58501	1e-05	5	yes
ENSG00000106823	ECM2	-6.4408	-4.58339	1e-05	-5	no
ENSG00000196990	FAM163B	11.0139	4.58326	1e-05	5	no
ENSG00000198597	ZNF536	-5.27815	-4.58096	1e-05	-5	yes
ENSG00000166046	TCP11L2	-9.25249	-4.58026	1e-05	-5	yes
ENSG00000146122	DAAM2	-10.5319	-4.58018	1e-05	-5	no
ENSG00000172725	CORO1B	-11.5983	-4.57859	1e-05	-5	no
ENSG00000162599	NFIA	-12.4278	-4.57804	1e-05	-5	no
ENSG00000123700	KCNJ2	-5.9954	-4.57574	1e-05	-5	no
ENSG00000204323	SMIM5	-5.82309	-4.57427	1e-05	-5	no
ENSG00000170775	GPR37	-7.8485	-4.57413	1e-05	-5	yes
ENSG00000213186	TRIM59	-7.05473	-4.57349	1e-05	-5	no
ENSG00000179542	SLITRK4	11.1115	4.57247	1e-05	5	yes
ENSG00000006611	USH1C	-7.12402	-4.57222	1e-05	-5	no
ENSG00000141458	NPC1	-9.33287	-4.56855	1e-05	-5	no
ENSG00000137076	TLN1	-10.1004	-4.56704	1e-05	-5	no
ENSG00000196569	LAMA2	-9.01502	-4.56389	1e-05	-5	no
ENSG00000047644	WWC3	-9.77121	-4.56059	1e-05	-5	no
ENSG00000136859	ANGPTL2	-6.41553	-4.56006	1e-05	-5	yes
ENSG00000162631	NTNG1	8.95452	4.55795	1e-05	5	no
ENSG00000128965	CHAC1	7.77362	4.55696	1e-05	5	no
ENSG00000082397	EPB41L3	7.14825	4.5567	1e-05	5	yes
ENSG00000244274	DBNDD2	-5.66724	-4.55413	1e-05	-5	yes
ENSG00000128694	OSGEPL1	-4.92762	-4.55337	1e-05	-5	no
ENSG00000183580	FBXL7	-12.1938	-4.55326	1e-05	-5	yes
ENSG00000163513	TGFBR2	-5.83729	-4.54844	1e-05	-5	yes
ENSG00000110931	CAMKK2	13.3498	4.54745	1e-05	5	no
ENSG00000124507	PACSIN1	11.4615	4.54669	1e-05	5	no
ENSG00000119778	ATAD2B	-6.56426	-4.54552	1e-05	-5	no
ENSG00000183624	HMCES	6.24277	4.54029	1e-05	5	no
ENSG00000177272	KCNA3	5.43036	4.54024	1e-05	5	no
ENSG00000076770	MBNL3	-6.8839	-4.53756	1e-05	-5	yes
ENSG00000176788	BASP1	13.1835	4.53752	1e-05	5	no
ENSG00000244062	RP11-404G16.2	-5.40145	-4.5371	1e-05	-5	no
ENSG00000106123	EPHB6	10.2809	4.53662	1e-05	5	no
ENSG00000171532	NEUROD2	6.93888	4.534	1e-05	5	no
ENSG00000005486	RHBDD2	7.95111	4.53256	1e-05	5	no
ENSG00000176454	LPCAT4	12.309	4.53105	1e-05	5	no
ENSG00000145362	ANK2	5.26644	4.52923	1e-05	5	no
ENSG00000177469	PTRF	-9.28726	-4.52915	1e-05	-5	no
ENSG00000177600	RPLP2	-3.79901	-4.52844	1e-05	-5	no
ENSG00000124570	SERPINB6	-12.6345	-4.52827	1e-05	-5	no
ENSG00000136250	AOAH	-0.300391	-4.52712	0.0806	-1.09366	no
ENSG00000237172	B3GNT9	-7.84458	-4.52346	1e-05	-5	no
ENSG00000128283	CDC42EP1	-8.16949	-4.52333	1e-05	-5	no
ENSG00000149582	TMEM25	14.0562	4.52264	1e-05	5	no
ENSG00000109738	GLRB	12.5893	4.52127	1e-05	5	no
ENSG00000136436	CALCOCO2	-10.9044	-4.51951	1e-05	-5	no
ENSG00000166387	PPFIBP2	-7.24871	-4.51779	1e-05	-5	no
ENSG00000012171	SEMA3B	-8.16539	-4.51715	1e-05	-5	no
ENSG00000272031	ANKRD34A	13.164	4.5158	1e-05	5	no
ENSG00000124785	NRN1	12.174	4.51437	1e-05	5	no
ENSG00000170275	CRTAP	-9.42405	-4.51433	1e-05	-5	no
ENSG00000169504	CLIC4	-10.9632	-4.51093	1e-05	-5	yes
ENSG00000145526	CDH18	10.1434	4.51077	1e-05	5	no
ENSG00000110148	CCKBR	11.0509	4.50832	1e-05	5	no
ENSG00000157782	CABP1	8.97399	4.50774	1e-05	5	no
ENSG00000116132	PRRX1	-6.0164	-4.50684	1e-05	-5	no
ENSG00000151914	DST	-5.48405	-4.50527	1e-05	-5	no
ENSG00000165476	REEP3	-10.6178	-4.50506	1e-05	-5	yes
ENSG00000197892	KIF13B	-10.0068	-4.50456	1e-05	-5	yes
ENSG00000215712	TMEM242	8.13026	4.50229	1e-05	5	yes
ENSG00000106105	GARS	9.05771	4.50019	1e-05	5	no
ENSG00000166862	CACNG2	9.21085	4.49503	1e-05	5	no
ENSG00000172350	ABCG4	12.3529	4.49403	1e-05	5	no
ENSG00000147113	CXorf36	-10.1632	-4.49311	1e-05	-5	no
ENSG00000204278	TMEM235	-6.38522	-4.49291	1e-05	-5	no
ENSG00000147416	ATP6V1B2	10.8956	4.4926	1e-05	5	yes
ENSG00000174125	TLR1	-2.28749	-4.49247	1e-05	-5	yes
ENSG00000077380	DYNC1I2	-4.04088	-4.49066	1e-05	-5	no
ENSG00000105270	CLIP3	8.6782	4.4874	1e-05	5	no
ENSG00000064393	HIPK2	-7.36631	-4.48721	1e-05	-5	yes
ENSG00000172508	CARNS1	-4.55587	-4.48473	1e-05	-5	yes
ENSG00000101605	MYOM1	-8.51609	-4.48437	1e-05	-5	no
ENSG00000268521	VN1R83P	-4.20936	-4.48311	1e-05	-5	no
ENSG00000162542	TMCO4	-6.8197	-4.48287	1e-05	-5	no
ENSG00000081189	MEF2C	9.77686	4.48279	1e-05	5	yes
ENSG00000106049	HIBADH	-7.28727	-4.48066	1e-05	-5	no
ENSG00000175785	PRIMA1	-7.5316	-4.47739	1e-05	-5	yes
ENSG00000184384	MAML2	-7.66964	-4.47598	1e-05	-5	yes
ENSG00000118322	ATP10B	-7.6499	-4.47557	1e-05	-5	no
ENSG00000177409	SAMD9L	-5.56986	-4.47532	1e-05	-5	yes
ENSG00000214265	SNURF	3.6036	4.47509	1e-05	5	no
ENSG00000105220	GPI	11.8943	4.47446	1e-05	5	no
ENSG00000132781	MUTYH	-9.01281	-4.47377	1e-05	-5	no
ENSG00000105695	MAG	-5.66043	-4.47297	1e-05	-5	yes
ENSG00000101336	HCK	-1.26651	-4.46811	0.0028	-2.55284	no
ENSG00000108604	SMARCD2	-6.27824	-4.46502	1e-05	-5	no
ENSG00000078902	TOLLIP	12.7635	4.46466	1e-05	5	no
ENSG00000154305	MIA3	2.57803	4.46207	1e-05	5	no
ENSG00000198951	NAGA	-4.52907	-4.4606	1e-05	-5	no
ENSG00000188554	NBR1	-5.63632	-4.4587	1e-05	-5	no
ENSG00000140905	GCSH	-8.61479	-4.45849	1e-05	-5	no
ENSG00000104490	NCALD	12.3083	4.45825	1e-05	5	no
ENSG00000136448	NMT1	5.21715	4.45782	1e-05	5	no
ENSG00000184730	APOBR	-3.74064	-4.45618	1e-05	-5	no
ENSG00000011426	ANLN	-6.50425	-4.45102	1e-05	-5	yes
ENSG00000150394	CDH8	9.91875	4.44772	1e-05	5	no
ENSG00000183775	KCTD16	8.53654	4.44772	1e-05	5	yes
ENSG00000006042	TMEM98	-6.39935	-4.44683	1e-05	-5	no
ENSG00000175426	PCSK1	7.63306	4.44629	1e-05	5	no
ENSG00000101096	NFATC2	-4.57401	-4.44496	1e-05	-5	yes
ENSG00000184307	ZDHHC23	9.21343	4.44387	1e-05	5	no
ENSG00000248485	PCP4L1	7.87524	4.44344	1e-05	5	yes
ENSG00000138640	FAM13A	7.3648	4.44287	1e-05	5	no
ENSG00000099840	IZUMO4	-6.36389	-4.44194	1e-05	-5	no
ENSG00000108091	CCDC6	7.48727	4.44074	1e-05	5	no
ENSG00000198626	RYR2	8.19416	4.44069	1e-05	5	yes
ENSG00000172888	ZNF621	-11.4857	-4.44038	1e-05	-5	no
ENSG00000185189	NRBP2	-3.73021	-4.44013	1e-05	-5	no
ENSG00000173988	LRRC63	-6.77106	-4.43978	1e-05	-5	no
ENSG00000166432	ZMAT1	-3.75377	-4.43954	1e-05	-5	no
ENSG00000124356	STAMBP	-6.99116	-4.43598	1e-05	-5	no
ENSG00000136003	ISCU	8.59272	4.43521	1e-05	5	no
ENSG00000133056	PIK3C2B	-5.87959	-4.43334	1e-05	-5	no
ENSG00000108018	SORCS1	11.0124	4.43305	1e-05	5	yes
ENSG00000054690	PLEKHH1	-7.86594	-4.43282	1e-05	-5	yes
ENSG00000107104	KANK1	-12.4622	-4.42963	1e-05	-5	no
ENSG00000164011	ZNF691	-6.12574	-4.42846	1e-05	-5	no
ENSG00000144619	CNTN4	10.9002	4.42706	1e-05	5	yes
ENSG00000149925	ALDOA	7.35636	4.42591	1e-05	5	no
ENSG00000091664	SLC17A6	9.6407	4.42586	1e-05	5	no
ENSG00000146360	GPR6	4.74159	4.42468	1e-05	5	no
ENSG00000148985	PGAP2	-4.37483	-4.42454	1e-05	-5	no
ENSG00000164022	AIMP1	-5.59533	-4.42308	1e-05	-5	no
ENSG00000166091	CMTM5	-4.8814	-4.4224	1e-05	-5	yes
ENSG00000198857	HSD3BP5	5.11235	4.42193	1e-05	5	no
ENSG00000101638	ST8SIA5	9.47828	4.42179	1e-05	5	no
ENSG00000162188	GNG3	10.8532	4.42163	1e-05	5	yes
ENSG00000050165	DKK3	2.36721	4.42052	1e-05	5	yes
ENSG00000167842	MIS12	-6.46719	-4.42004	1e-05	-5	no
ENSG00000163517	HDAC11	-6.18733	-4.41969	1e-05	-5	no
ENSG00000067208	EVI5	-4.02884	-4.4182	1e-05	-5	no
ENSG00000162951	LRRTM1	9.11686	4.41781	1e-05	5	no
ENSG00000140577	CRTC3	-10.6019	-4.41568	1e-05	-5	yes
ENSG00000139737	SLAIN1	-7.34509	-4.41017	1e-05	-5	yes
ENSG00000130147	SH3BP4	-13.2604	-4.40903	1e-05	-5	yes
ENSG00000180929	GPR62	-7.22186	-4.40896	1e-05	-5	no
ENSG00000153558	FBXL2	13.7672	4.40788	1e-05	5	no
ENSG00000214944	ARHGEF28	6.35556	4.40554	1e-05	5	no
ENSG00000104332	SFRP1	-4.54447	-4.40444	1e-05	-5	yes
ENSG00000143632	ACTA1	3.43567	4.40397	1e-05	5	no
ENSG00000164542	KIAA0895	6.56045	4.40313	1e-05	5	no
ENSG00000104133	SPG11	-4.88193	-4.40284	1e-05	-5	no
ENSG00000137478	FCHSD2	-10.9749	-4.40202	1e-05	-5	no
ENSG00000205726	ITSN1	1.94639	4.40165	1e-05	5	no
ENSG00000002549	LAP3	-4.97096	-4.40121	1e-05	-5	no
ENSG00000134775	FHOD3	8.03672	4.40064	1e-05	5	yes
ENSG00000097021	ACOT7	12.4246	4.40052	1e-05	5	yes
ENSG00000100941	PNN	-2.86407	-4.39593	1e-05	-5	no
ENSG00000060709	RIMBP2	13.8152	4.39495	1e-05	5	yes
ENSG00000180739	S1PR5	-4.78857	-4.39394	1e-05	-5	no
ENSG00000197971	MBP	-4.7504	-4.39308	1e-05	-5	yes
ENSG00000039560	RAI14	-9.87328	-4.39075	1e-05	-5	no
ENSG00000107242	PIP5K1B	11.8891	4.39007	1e-05	5	yes
ENSG00000126883	NUP214	-3.63301	-4.38924	1e-05	-5	no
ENSG00000183230	CTNNA3	-6.2226	-4.38852	1e-05	-5	yes
ENSG00000185896	LAMP1	-8.55221	-4.38834	1e-05	-5	no
ENSG00000132821	VSTM2L	9.58979	4.38682	1e-05	5	no
ENSG00000134146	DPH6	-5.35624	-4.38591	1e-05	-5	no
ENSG00000101846	STS	9.10909	4.38477	1e-05	5	no
ENSG00000204264	PSMB8	-7.28893	-4.3846	1e-05	-5	no
ENSG00000175931	UBE2O	10.0039	4.38376	1e-05	5	no
ENSG00000173821	RNF213	-5.39981	-4.38342	1e-05	-5	no
ENSG00000205853	RFPL3S	-1.53158	4.3832	0.9998	0	no
ENSG00000158315	RHBDL2	-8.1502	-4.38296	1e-05	-5	no
ENSG00000112769	LAMA4	-3.89763	-4.38275	1e-05	-5	no
ENSG00000176658	MYO1D	-6.10176	-4.38178	1e-05	-5	yes
ENSG00000130368	MAS1	9.71272	4.37943	1e-05	5	no
ENSG00000187416	LHFPL3	-2.69275	-4.37743	1e-05	-5	no
ENSG00000170802	FOXN2	-8.92657	-4.37733	1e-05	-5	yes
ENSG00000006607	FARP2	-4.63171	-4.37707	1e-05	-5	no
ENSG00000005893	LAMP2	-9.19927	-4.37625	1e-05	-5	yes
ENSG00000070214	SLC44A1	-8.69584	-4.37623	1e-05	-5	yes
ENSG00000156959	LHFPL4	14.6706	4.37604	1e-05	5	no
ENSG00000137726	FXYD6	10.2642	4.37549	1e-05	5	yes
ENSG00000186310	NAP1L3	10.443	4.37497	1e-05	5	no
ENSG00000119782	FKBP1B	9.95102	4.37483	1e-05	5	no
ENSG00000125510	OPRL1	9.41435	4.37454	1e-05	5	no
ENSG00000197217	ENTPD4	7.21003	4.37418	1e-05	5	no
ENSG00000134779	TPGS2	7.22998	4.37064	1e-05	5	no
ENSG00000156508	EEF1A1	-7.3311	-4.36864	1e-05	-5	no
ENSG00000126767	ELK1	1.40895	4.36659	0.0018	2.74473	no
ENSG00000169258	GPRIN1	9.97128	4.36618	1e-05	5	no
ENSG00000110911	SLC11A2	-3.70719	-4.36471	1e-05	-5	no
ENSG00000144285	SCN1A	7.64407	4.3646	1e-05	5	no
ENSG00000130766	SESN2	1.94532	4.3626	1e-05	5	no
ENSG00000078124	ACER3	-5.32216	-4.36231	1e-05	-5	no
ENSG00000111077	TENC1	-12.0573	-4.36065	1e-05	-5	no
ENSG00000163251	FZD5	-9.34022	-4.3591	1e-05	-5	no
ENSG00000160753	RUSC1	13.802	4.35893	1e-05	5	no
ENSG00000138944	KIAA1644	7.80535	4.35833	1e-05	5	no
ENSG00000155097	ATP6V1C1	9.78552	4.3582	1e-05	5	no
ENSG00000154478	GPR26	7.8614	4.35809	1e-05	5	no
ENSG00000168314	MOBP	-5.46374	-4.35765	1e-05	-5	yes
ENSG00000166164	BRD7	-8.78273	-4.35687	1e-05	-5	no
ENSG00000172348	RCAN2	8.70518	4.3564	1e-05	5	no
ENSG00000180720	CHRM4	9.62567	4.35529	1e-05	5	no
ENSG00000032742	IFT88	-6.1648	-4.3513	1e-05	-5	no
ENSG00000166863	TAC3	6.20884	4.35095	1e-05	5	yes
ENSG00000149311	ATM	-4.79013	-4.35089	1e-05	-5	no
ENSG00000260628	RP11-1166P10.1	-3.61859	-4.35036	1e-05	-5	no
ENSG00000114857	NKTR	-4.33892	-4.34955	1e-05	-5	no
ENSG00000102218	RP2	-7.2498	-4.34853	1e-05	-5	no
ENSG00000184060	ADAP2	-3.00182	-4.34652	1e-05	-5	no
ENSG00000184144	CNTN2	-6.42019	-4.34534	1e-05	-5	yes
ENSG00000181016	LSMEM1	0.263534	4.3451	0.1008	0.996539	no
ENSG00000131831	RAI2	2.58089	4.34398	1e-05	5	no
ENSG00000106089	STX1A	10.2777	4.34189	1e-05	5	no
ENSG00000155465	SLC7A7	-3.26779	-4.33972	1e-05	-5	no
ENSG00000198689	SLC9A6	10.9076	4.33957	1e-05	5	no
ENSG00000144468	RHBDD1	-10.345	-4.33945	1e-05	-5	no
ENSG00000138119	MYOF	-5.18976	-4.33903	1e-05	-5	yes
ENSG00000176225	RTTN	-4.48771	-4.33684	1e-05	-5	yes
ENSG00000163565	IFI16	-5.9454	-4.33611	1e-05	-5	yes
ENSG00000131779	PEX11B	9.98963	4.33463	1e-05	5	no
ENSG00000164615	CAMLG	5.97778	4.33449	1e-05	5	no
ENSG00000156639	ZFAND3	-11.0347	-4.33389	1e-05	-5	no
ENSG00000165349	SLC7A3	4.9356	4.33209	1e-05	5	no
ENSG00000275832	NA	-9.26989	-4.33125	1e-05	-5	no
ENSG00000040608	RTN4R	6.66191	4.33089	1e-05	5	no
ENSG00000203877	RIPPLY2	7.8158	4.32972	1e-05	5	no
ENSG00000130948	HSD17B3	-4.5581	-4.32949	1e-05	-5	no
ENSG00000253368	TRNP1	13.9102	4.32804	1e-05	5	no
ENSG00000084754	HADHA	-9.22688	-4.32699	1e-05	-5	no
ENSG00000197056	ZMYM1	-5.25277	-4.32673	1e-05	-5	no
ENSG00000116991	SIPA1L2	5.586	4.32288	1e-05	5	no
ENSG00000171159	C9orf16	3.50709	4.32198	1e-05	5	no
ENSG00000148110	HIATL1	-8.48705	-4.32125	1e-05	-5	yes
ENSG00000139679	LPAR6	-3.86206	-4.32092	1e-05	-5	yes
ENSG00000157601	MX1	-0.147795	-4.31924	0.1818	-0.740406	no
ENSG00000062716	VMP1	0.655316	-4.31833	0.9876	0	yes
ENSG00000141524	TMC6	-6.81667	-4.3182	1e-05	-5	no
ENSG00000213463	SYNJ2BP	-6.67875	-4.31648	1e-05	-5	no
ENSG00000111913	FAM65B	4.68909	4.31409	1e-05	5	no
ENSG00000049089	COL9A2	-7.59233	-4.3131	1e-05	-5	yes
ENSG00000109458	GAB1	-9.49955	-4.31146	1e-05	-5	yes
ENSG00000117602	RCAN3	-5.03507	-4.30849	1e-05	-5	no
ENSG00000165985	C1QL3	7.66961	4.30842	1e-05	5	no
ENSG00000131711	MAP1B	7.70227	4.3083	1e-05	5	no
ENSG00000196118	C16orf93	6.3825	4.30758	1e-05	5	no
ENSG00000087253	LPCAT2	-3.1692	-4.30655	1e-05	-5	yes
ENSG00000122733	KIAA1045	11.9803	4.30594	1e-05	5	yes
ENSG00000084070	SMAP2	10.6556	4.30506	1e-05	5	yes
ENSG00000180901	KCTD2	7.80891	4.30295	1e-05	5	no
ENSG00000113448	PDE4D	5.91622	4.30237	1e-05	5	no
ENSG00000104381	GDAP1	7.37542	4.30235	1e-05	5	no
ENSG00000213516	RBMXL1	-4.24729	-4.30212	1e-05	-5	no
ENSG00000134909	ARHGAP32	8.35032	4.30056	1e-05	5	yes
ENSG00000005513	SOX8	-8.61523	-4.3003	1e-05	-5	yes
ENSG00000166448	TMEM130	12.1371	4.29822	1e-05	5	no
ENSG00000102144	PGK1	6.16724	4.29663	1e-05	5	no
ENSG00000083123	BCKDHB	-5.64981	-4.29494	1e-05	-5	no
ENSG00000132254	ARFIP2	5.32136	4.2944	1e-05	5	no
ENSG00000242150	RP11-134G8.6	-6.69429	-4.29413	1e-05	-5	no
ENSG00000123131	PRDX4	-5.33178	-4.29299	1e-05	-5	no
ENSG00000164442	CITED2	6.12797	4.29276	1e-05	5	no
ENSG00000120896	SORBS3	-7.71363	-4.29003	1e-05	-5	no
ENSG00000116679	IVNS1ABP	-4.11097	-4.28927	1e-05	-5	no
ENSG00000173611	SCAI	10.187	4.28677	1e-05	5	no
ENSG00000120800	UTP20	-5.03756	-4.28665	1e-05	-5	no
ENSG00000146828	SLC12A9	-7.76237	-4.28502	1e-05	-5	no
ENSG00000066084	DIP2B	-7.09301	-4.2849	1e-05	-5	no
ENSG00000023171	GRAMD1B	8.3542	4.28374	1e-05	5	no
ENSG00000107443	CCNJ	-1.24499	-4.28371	0.001	-3	no
ENSG00000157978	LDLRAP1	-7.42295	-4.2828	1e-05	-5	no
ENSG00000187773	FAM69C	-7.19602	-4.28248	1e-05	-5	yes
ENSG00000150510	FAM124A	-6.15487	-4.28235	1e-05	-5	no
ENSG00000140931	CMTM3	-8.54179	-4.28206	1e-05	-5	no
ENSG00000135426	TESPA1	12.6389	4.28185	1e-05	5	no
ENSG00000196814	MVB12B	-8.05137	-4.28166	1e-05	-5	no
ENSG00000214517	PPME1	10.6971	4.28087	1e-05	5	no
ENSG00000166033	HTRA1	-9.81301	-4.28015	1e-05	-5	no
ENSG00000178202	KDELC2	-7.84532	-4.27991	1e-05	-5	no
ENSG00000131504	DIAPH1	7.64299	4.27973	1e-05	5	no
ENSG00000131626	PPFIA1	-7.43892	-4.2773	1e-05	-5	no
ENSG00000196187	TMEM63A	-6.99468	-4.27656	1e-05	-5	no
ENSG00000187094	CCK	12.6226	4.27591	1e-05	5	yes
ENSG00000172292	CERS6	9.18922	4.27575	1e-05	5	no
ENSG00000169964	TMEM42	-1.01961	-4.27437	0.0016	-2.79588	no
ENSG00000170537	TMC7	-7.44918	-4.27367	1e-05	-5	no
ENSG00000108509	CAMTA2	12.8298	4.27316	1e-05	5	no
ENSG00000103353	UBFD1	9.73559	4.27183	1e-05	5	no
ENSG00000184408	KCND2	8.9883	4.27149	1e-05	5	no
ENSG00000070961	ATP2B1	12.7939	4.27021	1e-05	5	no
ENSG00000046653	GPM6B	-10.3132	-4.26966	1e-05	-5	no
ENSG00000140479	PCSK6	-7.17856	-4.26828	1e-05	-5	no
ENSG00000196428	TSC22D2	5.11863	4.26762	1e-05	5	no
ENSG00000171812	COL8A2	-3.21292	-4.26693	1e-05	-5	no
ENSG00000254122	PCDHGB7	-5.84674	-4.26649	1e-05	-5	no
ENSG00000139323	POC1B	-8.61092	-4.26626	1e-05	-5	no
ENSG00000137841	PLCB2	-1.59618	-4.26615	0.0002	-3.69897	no
ENSG00000135047	CTSL	-4.87021	-4.26608	1e-05	-5	no
ENSG00000145703	IQGAP2	-2.61544	-4.26513	1e-05	-5	no
ENSG00000132475	H3F3B	-7.16813	-4.26446	1e-05	-5	no
ENSG00000167778	SPRYD3	10.7782	4.26418	1e-05	5	yes
ENSG00000175899	A2M	-3.71129	-4.26414	1e-05	-5	yes
ENSG00000125675	GRIA3	13.0379	4.2636	1e-05	5	yes
ENSG00000264522	OTUD7B	-11.4865	-4.26329	1e-05	-5	no
ENSG00000160803	UBQLN4	5.24795	4.26321	1e-05	5	no
ENSG00000073711	PPP2R3A	-5.99869	-4.26149	1e-05	-5	no
ENSG00000124203	ZNF831	6.69792	4.2601	1e-05	5	no
ENSG00000101977	MCF2	11.0185	4.25894	1e-05	5	yes
ENSG00000163536	SERPINI1	9.20863	4.25823	1e-05	5	no
ENSG00000095203	EPB41L4B	11.619	4.25786	1e-05	5	yes
ENSG00000117069	ST6GALNAC5	9.42992	4.25635	1e-05	5	no
ENSG00000160781	PAQR6	-5.35455	-4.25608	1e-05	-5	no
ENSG00000008277	ADAM22	7.39899	4.25586	1e-05	5	no
ENSG00000203546	RP11-176H8.1	-7.15341	-4.25539	1e-05	-5	no
ENSG00000100368	CSF2RB	-2.05246	-4.25463	0.0002	-3.69897	no
ENSG00000109790	KLHL5	-9.52095	-4.25462	1e-05	-5	no
ENSG00000137825	ITPKA	7.48641	4.25096	1e-05	5	no
ENSG00000115970	THADA	-3.20137	-4.25089	1e-05	-5	no
ENSG00000070540	WIPI1	-6.04683	-4.25013	1e-05	-5	no
ENSG00000142230	SAE1	7.60394	4.25004	1e-05	5	no
ENSG00000214338	SOGA3	3.60243	4.24912	1e-05	5	no
ENSG00000135148	TRAFD1	-8.62762	-4.2487	1e-05	-5	yes
ENSG00000119401	TRIM32	5.41306	4.24613	1e-05	5	no
ENSG00000138434	SSFA2	-8.49146	-4.24555	1e-05	-5	no
ENSG00000168539	CHRM1	10.9757	4.24547	1e-05	5	yes
ENSG00000130203	APOE	-4.65052	-4.245	1e-05	-5	no
ENSG00000171316	CHD7	-9.21432	-4.2437	1e-05	-5	no
ENSG00000076513	ANKRD13A	-7.73302	-4.24328	1e-05	-5	no
ENSG00000170412	GPRC5C	-6.9044	-4.24307	1e-05	-5	no
ENSG00000175416	CLTB	6.10797	4.24307	1e-05	5	no
ENSG00000149485	FADS1	-6.70792	-4.24196	1e-05	-5	no
ENSG00000159082	SYNJ1	9.30915	4.24109	1e-05	5	yes
ENSG00000102178	UBL4A	6.46408	4.24063	1e-05	5	no
ENSG00000064651	SLC12A2	-6.24464	-4.2398	1e-05	-5	yes
ENSG00000243646	IL10RB	-5.00201	-4.23956	1e-05	-5	no
ENSG00000019485	PRDM11	5.27057	4.23893	1e-05	5	no
ENSG00000010282	HHATL	-4.12947	-4.23549	1e-05	-5	no
ENSG00000122126	OCRL	8.20099	4.2316	1e-05	5	no
ENSG00000167371	PRRT2	12.797	4.23082	1e-05	5	no
ENSG00000151136	BTBD11	9.08286	4.22832	1e-05	5	yes
ENSG00000074527	NTN4	8.96119	4.22817	1e-05	5	no
ENSG00000176720	BOK	-7.35701	-4.22791	1e-05	-5	no
ENSG00000185862	EVI2B	-5.81585	-4.22782	1e-05	-5	yes
ENSG00000164885	CDK5	11.7805	4.22414	1e-05	5	yes
ENSG00000162642	C1orf52	6.58891	4.22389	1e-05	5	no
ENSG00000123080	CDKN2C	-7.79311	-4.22372	1e-05	-5	no
ENSG00000112137	PHACTR1	11.4952	4.22367	1e-05	5	no
ENSG00000104412	EMC2	-9.08339	-4.22335	1e-05	-5	no
ENSG00000184584	TMEM173	-2.10395	-4.22151	0.0002	-3.69897	no
ENSG00000184154	LRTOMT	-6.61889	-4.22061	1e-05	-5	no
ENSG00000155111	CDK19	-8.66546	-4.21839	1e-05	-5	yes
ENSG00000116001	TIA1	-1.69875	-4.21789	0.0002	-3.69897	no
ENSG00000182389	CACNB4	8.4459	4.21722	1e-05	5	no
ENSG00000048471	SNX29	-6.80654	-4.21643	1e-05	-5	no
ENSG00000136051	KIAA1033	-5.08046	-4.21578	1e-05	-5	no
ENSG00000198604	BAZ1A	-8.23044	-4.21361	1e-05	-5	yes
ENSG00000170456	DENND5B	5.25935	4.21345	1e-05	5	no
ENSG00000068903	SIRT2	-7.59282	-4.21262	1e-05	-5	no
ENSG00000168214	RBPJ	-7.90064	-4.2084	1e-05	-5	no
ENSG00000104870	FCGRT	-7.64587	-4.20752	1e-05	-5	yes
ENSG00000131051	RBM39	-2.89848	-4.2074	1e-05	-5	no
ENSG00000196277	GRM7	12.8979	4.20721	1e-05	5	no
ENSG00000133574	GIMAP4	-5.96101	-4.20652	1e-05	-5	no
ENSG00000167074	TEF	7.23407	4.2061	1e-05	5	no
ENSG00000188859	FAM78B	13.5815	4.20575	1e-05	5	no
ENSG00000198818	SFT2D1	-9.24802	-4.20493	1e-05	-5	yes
ENSG00000070018	LRP6	-8.24168	-4.2041	1e-05	-5	yes
ENSG00000214198	RP11-642P15.1	-2.61175	-4.204	1e-05	-5	no
ENSG00000108669	CYTH1	-6.82868	-4.20355	1e-05	-5	no
ENSG00000163798	SLC4A1AP	5.70443	4.20303	1e-05	5	no
ENSG00000137752	CASP1	-1.9598	-4.20053	0.0004	-3.39794	yes
ENSG00000174938	SEZ6L2	10.4076	4.19978	1e-05	5	no
ENSG00000120645	IQSEC3	8.87573	4.19815	1e-05	5	no
ENSG00000147475	ERLIN2	-8.55816	-4.19731	1e-05	-5	no
ENSG00000167535	CACNB3	10.8948	4.19657	1e-05	5	no
ENSG00000105366	SIGLEC8	-3.1042	-4.19633	1e-05	-5	no
ENSG00000134780	DAGLA	8.80312	4.19582	1e-05	5	no
ENSG00000164091	WDR82	6.32832	4.19483	1e-05	5	no
ENSG00000178826	TMEM139	-4.62403	-4.19252	1e-05	-5	no
ENSG00000182255	KCNA4	9.53737	4.19249	1e-05	5	no
ENSG00000153531	ADPRHL1	6.63669	4.19196	1e-05	5	no
ENSG00000197860	SGTB	8.17337	4.19181	1e-05	5	no
ENSG00000151414	NEK7	-9.90133	-4.18934	1e-05	-5	yes
ENSG00000134684	YARS	7.19697	4.1882	1e-05	5	no
ENSG00000127561	SYNGR3	12.4352	4.18678	1e-05	5	yes
ENSG00000137269	LRRC1	-10.3901	-4.1859	1e-05	-5	no
ENSG00000178425	NT5DC1	-4.20446	-4.18585	1e-05	-5	yes
ENSG00000170485	NPAS2	5.36779	4.18453	1e-05	5	no
ENSG00000154122	ANKH	4.59658	4.18193	1e-05	5	no
ENSG00000118160	SLC8A2	11.1468	4.18179	1e-05	5	no
ENSG00000138378	STAT4	9.66955	4.1813	1e-05	5	yes
ENSG00000181852	RNF41	8.70262	4.18099	1e-05	5	no
ENSG00000138496	PARP9	-7.17406	-4.18068	1e-05	-5	yes
ENSG00000076641	PAG1	-1.81599	-4.17972	0.0002	-3.69897	no
ENSG00000122367	LDB3	-4.21887	-4.17905	1e-05	-5	no
ENSG00000157680	DGKI	11.1764	4.17565	1e-05	5	no
ENSG00000164171	ITGA2	-6.73791	-4.17446	1e-05	-5	no
ENSG00000204965	PCDHA5	4.07688	4.1743	1e-05	5	no
ENSG00000116774	OLFML3	-1.66842	-4.17424	0.0006	-3.22185	yes
ENSG00000196730	DAPK1	5.0326	4.17372	1e-05	5	yes
ENSG00000116885	OSCP1	7.68183	4.17361	1e-05	5	no
ENSG00000042753	AP2S1	8.42902	4.1736	1e-05	5	no
ENSG00000147403	RPL10	-4.20888	-4.17346	1e-05	-5	no
ENSG00000182983	ZNF662	-4.49828	-4.17337	1e-05	-5	no
ENSG00000026950	BTN3A1	-6.36156	-4.17259	1e-05	-5	no
ENSG00000108947	EFNB3	10.0325	4.17036	1e-05	5	yes
ENSG00000139211	AMIGO2	1.67847	4.17004	0.0008	3.09691	no
ENSG00000169508	GPR183	-2.18239	-4.16996	0.0004	-3.39794	yes
ENSG00000177182	CLVS1	7.02643	4.1675	1e-05	5	no
ENSG00000143061	IGSF3	9.28326	4.16539	1e-05	5	no
ENSG00000100300	TSPO	-7.97473	-4.16098	1e-05	-5	yes
ENSG00000118402	ELOVL4	12.4734	4.16088	1e-05	5	yes
ENSG00000076604	TRAF4	-10.741	-4.1602	1e-05	-5	no
ENSG00000105697	HAMP	-0.0123561	-4.16006	0.441	-0.355561	no
ENSG00000203797	DDO	-11.5391	-4.15991	1e-05	-5	no
ENSG00000124374	PAIP2B	-5.97202	-4.1598	1e-05	-5	no
ENSG00000166394	CYB5R2	-7.22739	-4.1594	1e-05	-5	no
ENSG00000164125	FAM198B	-5.51965	-4.15751	1e-05	-5	no
ENSG00000012124	CD22	-6.96561	-4.15662	1e-05	-5	no
ENSG00000011028	MRC2	-3.08643	-4.15501	1e-05	-5	no
ENSG00000105880	DLX5	6.89087	4.15473	1e-05	5	yes
ENSG00000204178	TMEM57	2.68949	4.15453	1e-05	5	no
ENSG00000140030	GPR65	-2.10575	-4.15429	0.0004	-3.39794	no
ENSG00000141576	RNF157	9.33231	4.15406	1e-05	5	no
ENSG00000198822	GRM3	-3.57693	-4.14841	1e-05	-5	no
ENSG00000168159	RNF187	8.26251	4.14786	1e-05	5	no
ENSG00000074211	PPP2R2C	9.81739	4.14733	1e-05	5	no
ENSG00000092036	HAUS4	-8.27291	-4.14694	1e-05	-5	no
ENSG00000129675	ARHGEF6	-7.06119	-4.1457	1e-05	-5	no
ENSG00000198216	CACNA1E	10.3428	4.14545	1e-05	5	yes
ENSG00000187164	KIAA1598	-4.8187	-4.1448	1e-05	-5	yes
ENSG00000164181	ELOVL7	-7.58261	-4.14435	1e-05	-5	no
ENSG00000103472	RRN3P2	-6.45138	-4.14265	1e-05	-5	no
ENSG00000122966	CIT	8.43365	4.14241	1e-05	5	yes
ENSG00000153790	C7orf31	-8.15028	-4.1424	1e-05	-5	no
ENSG00000172243	CLEC7A	-2.82368	-4.14057	1e-05	-5	no
ENSG00000100399	CHADL	-6.66458	-4.14028	1e-05	-5	no
ENSG00000157214	STEAP2	10.4291	4.13852	1e-05	5	no
ENSG00000108798	ABI3	-2.37038	-4.1379	0.0002	-3.69897	no
ENSG00000136750	GAD2	8.85624	4.13759	1e-05	5	yes
ENSG00000166707	ZCCHC18	3.31095	4.13674	1e-05	5	no
ENSG00000111262	KCNA1	7.8736	4.13558	1e-05	5	no
ENSG00000047597	XK	9.39089	4.13393	1e-05	5	no
ENSG00000187514	PTMA	-8.68385	-4.133	1e-05	-5	no
ENSG00000042493	CAPG	-6.66475	-4.13285	1e-05	-5	yes
ENSG00000167755	KLK6	-4.90905	-4.13224	1e-05	-5	yes
ENSG00000155961	RAB39B	5.18279	4.13205	1e-05	5	no
ENSG00000120899	PTK2B	11.084	4.13143	1e-05	5	yes
ENSG00000136935	GOLGA1	-4.96134	-4.13107	1e-05	-5	no
ENSG00000122008	POLK	-4.79069	-4.12991	1e-05	-5	no
ENSG00000164603	C7orf60	4.12631	4.12956	1e-05	5	no
ENSG00000089818	NECAP1	10.8359	4.12919	1e-05	5	no
ENSG00000164236	ANKRD33B	5.24798	4.12905	1e-05	5	no
ENSG00000120694	HSPH1	5.74363	4.12902	1e-05	5	no
ENSG00000179388	EGR3	9.99511	4.12636	1e-05	5	yes
ENSG00000104728	ARHGEF10	-11.3936	-4.12627	1e-05	-5	no
ENSG00000161921	CXCL16	-4.81252	-4.12491	1e-05	-5	no
ENSG00000057935	MTA3	9.71033	4.1247	1e-05	5	no
ENSG00000276293	NA	10.3155	4.12455	1e-05	5	no
ENSG00000177989	ODF3B	-2.16729	-4.12198	1e-05	-5	no
ENSG00000248383	PCDHAC1	9.43067	4.11961	1e-05	5	no
ENSG00000107331	ABCA2	-6.50347	-4.1193	1e-05	-5	no
ENSG00000154429	CCSAP	6.04239	4.11894	1e-05	5	no
ENSG00000146352	CLVS2	8.43201	4.11807	1e-05	5	no
ENSG00000137494	ANKRD42	10.4214	4.11629	1e-05	5	no
ENSG00000072832	CRMP1	7.55882	4.1153	1e-05	5	yes
ENSG00000153560	UBP1	7.94017	4.11465	1e-05	5	no
ENSG00000089723	OTUB2	7.27936	4.11333	1e-05	5	no
ENSG00000145451	GLRA3	11.0962	4.11312	1e-05	5	no
ENSG00000117151	CTBS	-7.11472	-4.11204	1e-05	-5	no
ENSG00000136861	CDK5RAP2	-9.23217	-4.11195	1e-05	-5	no
ENSG00000165121	RP11-213G2.3	-4.45569	-4.11086	1e-05	-5	no
ENSG00000171208	NETO2	12.0252	4.1105	1e-05	5	no
ENSG00000117266	CDK18	-4.57723	-4.10981	1e-05	-5	no
ENSG00000196975	ANXA4	-11.8883	-4.10933	1e-05	-5	no
ENSG00000101438	SLC32A1	9.97216	4.10861	1e-05	5	no
ENSG00000164741	DLC1	-5.24117	-4.10754	1e-05	-5	no
ENSG00000132879	FBXO44	7.31899	4.10712	1e-05	5	no
ENSG00000154930	ACSS1	-7.56451	-4.10652	1e-05	-5	no
ENSG00000173598	NUDT4	7.7388	4.10543	1e-05	5	no
ENSG00000087077	TRIP6	-10.2011	-4.10526	1e-05	-5	no
ENSG00000119866	BCL11A	13.1762	4.10413	1e-05	5	no
ENSG00000118785	SPP1	-5.66144	-4.10332	1e-05	-5	yes
ENSG00000155792	DEPTOR	-5.31218	-4.10313	1e-05	-5	yes
ENSG00000232040	SCAND3	8.44197	4.10307	1e-05	5	no
ENSG00000028528	SNX1	-8.89974	-4.10008	1e-05	-5	no
ENSG00000133083	DCLK1	7.44856	4.09984	1e-05	5	yes
ENSG00000116704	SLC35D1	-3.37826	-4.09954	1e-05	-5	no
ENSG00000167123	CERCAM	-5.87227	-4.09944	1e-05	-5	no
ENSG00000011332	DPF1	9.10639	4.09938	1e-05	5	no
ENSG00000143367	TUFT1	8.82116	4.09867	1e-05	5	no
ENSG00000205116	TMEM88B	-6.05727	-4.09773	1e-05	-5	no
ENSG00000152413	HOMER1	10.836	4.09757	1e-05	5	no
ENSG00000185742	C11orf87	12.3892	4.09715	1e-05	5	yes
ENSG00000135069	PSAT1	-11.5468	-4.09569	1e-05	-5	yes
ENSG00000117226	GBP3	-3.09762	-4.09373	1e-05	-5	no
ENSG00000167642	SPINT2	8.18347	4.09263	1e-05	5	no
ENSG00000089693	MLF2	8.22373	4.09174	1e-05	5	no
ENSG00000271303	SRXN1	3.75234	4.0886	1e-05	5	no
ENSG00000141655	TNFRSF11A	6.25224	4.08785	1e-05	5	no
ENSG00000181218	HIST3H2A	4.87006	4.0863	1e-05	5	no
ENSG00000054793	ATP9A	4.83435	4.08455	1e-05	5	no
ENSG00000152910	CNTNAP4	-4.03518	-4.08442	1e-05	-5	yes
ENSG00000141380	SS18	-14.6672	-4.08164	1e-05	-5	no
ENSG00000116337	AMPD2	5.70979	4.08134	1e-05	5	no
ENSG00000169398	PTK2	-5.35881	-4.0808	1e-05	-5	no
ENSG00000181192	DHTKD1	-9.41717	-4.07972	1e-05	-5	no
ENSG00000132702	HAPLN2	-6.61549	-4.07945	1e-05	-5	no
ENSG00000117013	KCNQ4	6.41714	4.07875	1e-05	5	no
ENSG00000166526	ZNF3	-6.59944	-4.07851	1e-05	-5	no
ENSG00000121769	FABP3	9.42323	4.07834	1e-05	5	yes
ENSG00000109971	HSPA8	1.70026	4.07792	0.0004	3.39794	no
ENSG00000117155	SSX2IP	8.56873	4.0767	1e-05	5	yes
ENSG00000138622	HCN4	6.13358	4.07645	1e-05	5	no
ENSG00000147533	GOLGA7	-7.27872	-4.07506	1e-05	-5	yes
ENSG00000184117	NIPSNAP1	6.47462	4.07372	1e-05	5	no
ENSG00000167995	BEST1	-10.5148	-4.07346	1e-05	-5	no
ENSG00000165194	PCDH19	9.99907	4.0726	1e-05	5	yes
ENSG00000090020	SLC9A1	8.62636	4.07211	1e-05	5	no
ENSG00000058091	CDK14	12.2757	4.07207	1e-05	5	yes
ENSG00000128045	RASL11B	9.07121	4.07015	1e-05	5	no
ENSG00000160445	ZER1	7.96434	4.06778	1e-05	5	no
ENSG00000138769	CDKL2	3.29534	4.06735	1e-05	5	no
ENSG00000123095	BHLHE41	-5.50816	-4.06661	1e-05	-5	no
ENSG00000181450	ZNF678	-8.14872	-4.06576	1e-05	-5	no
ENSG00000147274	RBMX	-2.50946	-4.06531	1e-05	-5	no
ENSG00000180891	CUEDC1	-9.80171	-4.06494	1e-05	-5	yes
ENSG00000103264	FBXO31	6.61548	4.06417	1e-05	5	no
ENSG00000114353	GNAI2	-9.01727	-4.06275	1e-05	-5	no
ENSG00000108395	TRIM37	10.1887	4.06263	1e-05	5	no
ENSG00000134072	CAMK1	10.3129	4.06028	1e-05	5	no
ENSG00000114544	SLC41A3	8.39294	4.06023	1e-05	5	yes
ENSG00000150054	MPP7	7.11053	4.05908	1e-05	5	no
ENSG00000160963	COL26A1	11.0695	4.05805	1e-05	5	no
ENSG00000072864	NDE1	-9.53756	-4.0579	1e-05	-5	no
ENSG00000114446	IFT57	4.95403	4.05758	1e-05	5	no
ENSG00000140939	NOL3	-5.25464	-4.05713	1e-05	-5	no
ENSG00000122694	GLIPR2	-6.66268	-4.05679	1e-05	-5	no
ENSG00000124126	PREX1	-10.7443	-4.05655	1e-05	-5	no
ENSG00000100139	MICALL1	-9.81564	-4.05634	1e-05	-5	no
ENSG00000168310	IRF2	-11.0333	-4.05401	1e-05	-5	no
ENSG00000155744	FAM126B	10.5289	4.05377	1e-05	5	no
ENSG00000184261	KCNK12	6.44727	4.05294	1e-05	5	no
ENSG00000205867	KRTAP5-2	8.59946	4.05288	1e-05	5	no
ENSG00000164889	SLC4A2	-12.5226	-4.05125	1e-05	-5	no
ENSG00000092054	MYH7	5.18335	4.04937	1e-05	5	no
ENSG00000196449	YRDC	4.21743	4.04806	1e-05	5	no
ENSG00000166579	NDEL1	10.6083	4.04791	1e-05	5	no
ENSG00000270885	RASL10B	3.45593	4.04738	1e-05	5	no
ENSG00000164039	BDH2	-9.65223	-4.04654	1e-05	-5	yes
ENSG00000138439	FAM117B	8.35072	4.04538	1e-05	5	no
ENSG00000116604	MEF2D	10.3083	4.04437	1e-05	5	no
ENSG00000184156	KCNQ3	7.1985	4.04401	1e-05	5	yes
ENSG00000143416	SELENBP1	-6.55679	-4.04393	1e-05	-5	yes
ENSG00000101327	PDYN	5.08314	4.0429	1e-05	5	no
ENSG00000110514	MADD	8.98485	4.04195	1e-05	5	no
ENSG00000148218	ALAD	-8.20637	-4.03968	1e-05	-5	no
ENSG00000213640	RP11-797H7.3	1.39229	4.0393	0.002	2.69897	no
ENSG00000101079	NDRG3	9.149	4.03615	1e-05	5	no
ENSG00000124313	IQSEC2	11.4231	4.03576	1e-05	5	no
ENSG00000147036	LANCL3	6.91745	4.03491	1e-05	5	no
ENSG00000133794	ARNTL	4.23037	4.03465	1e-05	5	no
ENSG00000198825	INPP5F	10.9378	4.03412	1e-05	5	no
ENSG00000049239	H6PD	-8.51387	-4.03408	1e-05	-5	no
ENSG00000169427	KCNK9	8.7581	4.03237	1e-05	5	no
ENSG00000138756	BMP2K	-4.54226	-4.03183	1e-05	-5	yes
ENSG00000033327	GAB2	-5.89946	-4.03105	1e-05	-5	yes
ENSG00000055609	KMT2C	-4.92267	-4.03059	1e-05	-5	no
ENSG00000101152	DNAJC5	11.417	4.02988	1e-05	5	yes
ENSG00000075651	PLD1	-6.74112	-4.02922	1e-05	-5	no
ENSG00000198242	RPL23A	-4.14689	-4.02816	1e-05	-5	no
ENSG00000159086	PAXBP1	-3.67542	-4.02773	1e-05	-5	yes
ENSG00000172782	FADS6	12.1187	4.02746	1e-05	5	no
ENSG00000133816	MICAL2	13.5357	4.02693	1e-05	5	no
ENSG00000142541	RPL13A	-4.98981	-4.02638	1e-05	-5	no
ENSG00000114279	FGF12	11.2798	4.02346	1e-05	5	yes
ENSG00000078804	TP53INP2	-3.82832	-4.02145	1e-05	-5	no
ENSG00000103723	AP3B2	13.8979	4.02135	1e-05	5	no
ENSG00000165140	FBP1	-1.77412	-4.02115	1e-05	-5	no
ENSG00000067191	CACNB1	11.7585	4.0203	1e-05	5	no
ENSG00000101868	POLA1	-7.96805	-4.01747	1e-05	-5	no
ENSG00000186132	C2orf76	-5.17712	-4.01728	1e-05	-5	no
ENSG00000156471	PTDSS1	6.98584	4.01723	1e-05	5	no
ENSG00000255330	SOGA3	7.37651	4.01681	1e-05	5	no
ENSG00000076356	PLXNA2	5.75389	4.01547	1e-05	5	yes
ENSG00000136872	ALDOB	2.14443	4.01537	1e-05	5	no
ENSG00000108551	RASD1	2.34394	4.01456	1e-05	5	no
ENSG00000115325	DOK1	-7.43489	-4.01441	1e-05	-5	no
ENSG00000128594	LRRC4	11.4973	4.0135	1e-05	5	yes
ENSG00000134504	KCTD1	12.4904	4.01339	1e-05	5	no
ENSG00000165029	ABCA1	-7.59987	-4.01311	1e-05	-5	yes
ENSG00000135773	CAPN9	-6.97366	-4.0114	1e-05	-5	no
ENSG00000090861	AARS	4.12771	4.01007	1e-05	5	no
ENSG00000121274	PAPD5	3.95603	4.00335	1e-05	5	no
ENSG00000204396	VWA7	9.33768	4.00243	1e-05	5	no
ENSG00000158292	GPR153	2.74739	4.00241	1e-05	5	no
ENSG00000116525	TRIM62	-7.30336	-3.99866	1e-05	-5	no
ENSG00000139438	FAM222A	-6.89659	-3.9986	1e-05	-5	yes
ENSG00000023734	STRAP	4.75413	3.9983	1e-05	5	no
ENSG00000136940	PDCL	-6.11672	-3.99685	1e-05	-5	yes
ENSG00000108506	INTS2	-4.16787	-3.99654	1e-05	-5	no
ENSG00000145242	EPHA5	9.24488	3.99635	1e-05	5	yes
ENSG00000144290	SLC4A10	10.0927	3.99563	1e-05	5	yes
ENSG00000128203	ASPHD2	10.0667	3.99535	1e-05	5	yes
ENSG00000100055	CYTH4	-1.72513	-3.99521	0.001	-3	no
ENSG00000170396	ZNF804A	8.4842	3.99472	1e-05	5	yes
ENSG00000143067	ZNF697	7.80915	3.99339	1e-05	5	no
ENSG00000221823	PPP3R1	11.425	3.99329	1e-05	5	no
ENSG00000145428	RNF175	14.6669	3.99232	1e-05	5	yes
ENSG00000117222	RBBP5	4.3354	3.99201	1e-05	5	no
ENSG00000142583	SLC2A5	-1.39116	-3.99133	0.0014	-2.85387	no
ENSG00000117600	LPPR4	8.53624	3.98979	1e-05	5	yes
ENSG00000169032	MAP2K1	8.4337	3.98763	1e-05	5	no
ENSG00000154945	ANKRD40	-7.69976	-3.98712	1e-05	-5	no
ENSG00000204644	ZFP57	-5.78757	-3.98653	1e-05	-5	yes
ENSG00000120251	GRIA2	9.61525	3.98651	1e-05	5	no
ENSG00000168438	CDC40	4.51425	3.98605	1e-05	5	no
ENSG00000155093	PTPRN2	8.08495	3.98587	1e-05	5	no
ENSG00000171992	SYNPO	8.64466	3.98571	1e-05	5	no
ENSG00000110107	PRPF19	8.8026	3.98544	1e-05	5	no
ENSG00000241935	HOGA1	-9.18321	-3.98436	1e-05	-5	no
ENSG00000124226	RNF114	-10.3924	-3.98399	1e-05	-5	no
ENSG00000070718	AP3M2	7.7642	3.98184	1e-05	5	no
ENSG00000185811	IKZF1	-1.51703	-3.98166	0.0016	-2.79588	yes
ENSG00000114648	KLHL18	6.72695	3.98116	1e-05	5	no
ENSG00000142549	IGLON5	9.49555	3.98074	1e-05	5	no
ENSG00000141497	ZMYND15	-4.57885	-3.98025	1e-05	-5	no
ENSG00000118298	CA14	-4.54365	-3.98019	1e-05	-5	no
ENSG00000164627	KIF6	-8.02323	-3.97932	1e-05	-5	no
ENSG00000168916	ZNF608	-9.38717	-3.97853	1e-05	-5	no
ENSG00000188641	DPYD	-5.34477	-3.97729	1e-05	-5	no
ENSG00000106852	LHX6	8.63933	3.976	1e-05	5	yes
ENSG00000060237	WNK1	-7.72713	-3.97598	1e-05	-5	no
ENSG00000123096	SSPN	-8.09773	-3.97565	1e-05	-5	no
ENSG00000165675	ENOX2	-6.26888	-3.97421	1e-05	-5	no
ENSG00000154845	PPP4R1	-7.68447	-3.97368	1e-05	-5	no
ENSG00000122824	NUDT10	8.16251	3.9732	1e-05	5	yes
ENSG00000226479	TMEM185B	-6.50353	-3.97304	1e-05	-5	no
ENSG00000070756	PABPC1	-4.04665	-3.97241	1e-05	-5	yes
ENSG00000047365	ARAP2	-7.40307	-3.97131	1e-05	-5	no
ENSG00000188549	C15orf52	-13.067	-3.96989	1e-05	-5	no
ENSG00000157077	ZFYVE9	5.75521	3.96982	1e-05	5	yes
ENSG00000167281	RBFOX3	9.95842	3.96796	1e-05	5	no
ENSG00000123352	SPATS2	15.5498	3.9675	1e-05	5	no
ENSG00000135362	PRR5L	-9.36326	-3.96703	1e-05	-5	no
ENSG00000154864	PIEZO2	-5.56538	-3.96698	1e-05	-5	no
ENSG00000258539	RP11-12J10.3	-7.19013	-3.9667	1e-05	-5	no
ENSG00000214013	GANC	-7.99826	-3.96663	1e-05	-5	yes
ENSG00000101298	SNPH	7.44943	3.96657	1e-05	5	no
ENSG00000184611	KCNH7	6.31917	3.96587	1e-05	5	no
ENSG00000171940	ZNF217	-9.94081	-3.9658	1e-05	-5	yes
ENSG00000188674	C2orf80	11.5936	3.96569	1e-05	5	yes
ENSG00000125744	RTN2	8.94141	3.96544	1e-05	5	no
ENSG00000106290	TAF6	8.27021	3.96541	1e-05	5	no
ENSG00000144843	ADPRH	-6.38991	-3.96481	1e-05	-5	no
ENSG00000155957	TMBIM4	-7.8139	-3.96274	1e-05	-5	no
ENSG00000105357	MYH14	-4.42914	-3.96211	1e-05	-5	no
ENSG00000121440	PDZRN3	2.95548	3.95974	1e-05	5	no
ENSG00000139192	TAPBPL	-6.17416	-3.95879	1e-05	-5	no
ENSG00000163602	RYBP	-2.51068	3.95841	1	0	yes
ENSG00000078369	GNB1	8.30866	3.9576	1e-05	5	no
ENSG00000180440	SERTM1	11.1059	3.95755	1e-05	5	no
ENSG00000171867	PRNP	4.35219	3.95601	1e-05	5	no
ENSG00000172031	EPHX4	11.3821	3.95432	1e-05	5	no
ENSG00000144567	FAM134A	8.167	3.95416	1e-05	5	no
ENSG00000108854	SMURF2	-8.4454	-3.9541	1e-05	-5	no
ENSG00000183878	UTY	-2.52324	-3.95397	0.0002	-3.69897	no
ENSG00000124370	MCEE	-1.67538	-3.95337	0.0004	-3.39794	no
ENSG00000165168	CYBB	0.022579	-3.95335	0.589	0	yes
ENSG00000132692	BCAN	-5.38367	-3.95311	1e-05	-5	yes
ENSG00000119121	TRPM6	-5.93132	-3.95287	1e-05	-5	no
ENSG00000197324	LRP10	-11.6195	-3.95251	1e-05	-5	no
ENSG00000171840	NINJ2	-6.67375	-3.95227	1e-05	-5	yes
ENSG00000180543	TSPYL5	6.65854	3.95157	1e-05	5	yes
ENSG00000145934	TENM2	8.14522	3.95153	1e-05	5	no
ENSG00000171786	NHLH1	5.65124	3.9514	1e-05	5	no
ENSG00000166822	TMEM170A	-9.69377	-3.95071	1e-05	-5	no
ENSG00000136044	APPL2	-9.30609	-3.94992	1e-05	-5	no
ENSG00000135272	MDFIC	-8.02507	-3.94933	1e-05	-5	no
ENSG00000072657	TRHDE	9.56134	3.94909	1e-05	5	no
ENSG00000182568	SATB1	11.1442	3.94859	1e-05	5	yes
ENSG00000144366	GULP1	7.8889	3.94787	1e-05	5	no
ENSG00000173281	PPP1R3B	-5.1853	-3.94568	1e-05	-5	no
ENSG00000131462	TUBG1	7.41365	3.94453	1e-05	5	no
ENSG00000196220	SRGAP3	8.0264	3.9442	1e-05	5	no
ENSG00000146242	TPBG	7.04896	3.9439	1e-05	5	no
ENSG00000197586	ENTPD6	10.647	3.94367	1e-05	5	yes
ENSG00000165025	SYK	-2.20615	-3.94332	1e-05	-5	no
ENSG00000186732	MPPED1	14.3267	3.9433	1e-05	5	no
ENSG00000159713	TPPP3	-5.53871	-3.94318	1e-05	-5	no
ENSG00000163840	DTX3L	-6.22405	-3.94231	1e-05	-5	no
ENSG00000161960	EIF4A1	-1.87584	-3.94075	0.0002	-3.69897	no
ENSG00000144224	UBXN4	-4.67498	-3.93874	1e-05	-5	no
ENSG00000168748	CA7	8.30301	3.93788	1e-05	5	no
ENSG00000160097	FNDC5	6.49859	3.9355	1e-05	5	yes
ENSG00000112144	ICK	-6.07608	-3.93503	1e-05	-5	yes
ENSG00000177570	SAMD12	10.3013	3.93415	1e-05	5	no
ENSG00000189319	FAM53B	-6.838	-3.93404	1e-05	-5	no
ENSG00000151276	MAGI1	7.4813	3.93375	1e-05	5	no
ENSG00000127588	GNG13	7.80337	3.93316	1e-05	5	no
ENSG00000187486	KCNJ11	6.42009	3.93206	1e-05	5	no
ENSG00000160679	CHTOP	-3.3173	-3.9315	1e-05	-5	no
ENSG00000182168	UNC5C	-4.76706	-3.93138	1e-05	-5	yes
ENSG00000107164	FUBP3	-9.52374	-3.93135	1e-05	-5	no
ENSG00000137177	KIF13A	-10.3935	-3.92989	1e-05	-5	no
ENSG00000163558	PRKCI	6.73741	3.92986	1e-05	5	no
ENSG00000125740	FOSB	5.54751	3.92908	1e-05	5	no
ENSG00000178700	DHFRL1	-5.17005	-3.92883	1e-05	-5	no
ENSG00000164032	H2AFZ	6.26006	3.92865	1e-05	5	no
ENSG00000169047	IRS1	4.73895	3.92683	1e-05	5	no
ENSG00000140323	DISP2	9.43255	3.92508	1e-05	5	no
ENSG00000125844	RRBP1	-9.07757	-3.92451	1e-05	-5	no
ENSG00000178381	ZFAND2A	4.25885	3.92274	1e-05	5	no
ENSG00000083454	P2RX5	11.267	3.92191	1e-05	5	no
ENSG00000051128	HOMER3	-7.67191	-3.92148	1e-05	-5	no
ENSG00000102468	HTR2A	12.1214	3.92002	1e-05	5	yes
ENSG00000138613	APH1B	-5.90909	-3.91821	1e-05	-5	no
ENSG00000089006	SNX5	-8.85328	-3.91772	1e-05	-5	no
ENSG00000260001	TGFBR3L	6.58176	3.91742	1e-05	5	no
ENSG00000197694	SPTAN1	7.31214	3.91552	1e-05	5	no
ENSG00000184014	DENND5A	-11.7967	-3.91367	1e-05	-5	no
ENSG00000171823	FBXL14	3.5031	3.91313	1e-05	5	no
ENSG00000197355	UAP1L1	-7.10046	-3.91259	1e-05	-5	no
ENSG00000196678	ERI2	-4.02123	-3.91238	1e-05	-5	no
ENSG00000140992	PDPK1	8.2499	3.91211	1e-05	5	no
ENSG00000138621	PPCDC	-4.52167	-3.91203	1e-05	-5	no
ENSG00000173825	TIGD3	6.83018	3.90989	1e-05	5	no
ENSG00000168906	MAT2A	-5.19301	-3.90727	1e-05	-5	no
ENSG00000111728	ST8SIA1	5.57236	3.90573	1e-05	5	no
ENSG00000182732	RGS6	9.6919	3.90501	1e-05	5	no
ENSG00000152689	RASGRP3	-6.78384	-3.9043	1e-05	-5	no
ENSG00000087303	NID2	-3.47967	-3.90217	1e-05	-5	no
ENSG00000154188	ANGPT1	-7.35052	-3.90149	1e-05	-5	no
ENSG00000133169	BEX1	10.5783	3.9003	1e-05	5	no
ENSG00000011347	SYT7	13.5449	3.89885	1e-05	5	no
ENSG00000100207	TCF20	4.93353	3.89753	1e-05	5	no
ENSG00000144026	ZNF514	-1.56854	-3.89752	0.001	-3	no
ENSG00000104964	AES	5.76716	3.89723	1e-05	5	no
ENSG00000250510	GPR162	10.6687	3.89704	1e-05	5	yes
ENSG00000123562	MORF4L2	8.36064	3.89678	1e-05	5	no
ENSG00000140455	USP3	-7.98246	-3.89582	1e-05	-5	no
ENSG00000163950	SLBP	7.56112	3.89286	1e-05	5	yes
ENSG00000171303	KCNK3	10.0006	3.89201	1e-05	5	no
ENSG00000118276	B4GALT6	10.2961	3.89103	1e-05	5	yes
ENSG00000185933	CALHM1	9.3651	3.8894	1e-05	5	no
ENSG00000240771	ARHGEF25	12.0652	3.88918	1e-05	5	no
ENSG00000144355	DLX1	9.04459	3.88803	1e-05	5	yes
ENSG00000156298	TSPAN7	6.41475	3.88732	1e-05	5	no
ENSG00000145864	GABRB2	11.0933	3.88586	1e-05	5	yes
ENSG00000183826	BTBD9	8.2956	3.8855	1e-05	5	no
ENSG00000105974	CAV1	-7.32875	-3.88295	1e-05	-5	no
ENSG00000182796	TMEM198B	-9.25958	-3.88204	1e-05	-5	no
ENSG00000090238	YPEL3	2.64877	3.88196	1e-05	5	no
ENSG00000163041	H3F3A	-6.29928	-3.8818	1e-05	-5	no
ENSG00000131233	GJA9	-3.46201	-3.88163	1e-05	-5	no
ENSG00000164306	PRIMPOL	-5.72422	-3.88086	1e-05	-5	no
ENSG00000092758	COL9A3	-5.44225	-3.88085	1e-05	-5	no
ENSG00000074657	ZNF532	-8.29244	-3.88052	1e-05	-5	no
ENSG00000117362	APH1A	-6.62988	-3.87999	1e-05	-5	no
ENSG00000130023	ERMARD	-2.93565	-3.8796	0.0002	-3.69897	no
ENSG00000158865	SLC5A11	-3.99653	-3.87819	1e-05	-5	yes
ENSG00000135740	SLC9A5	7.1217	3.87703	1e-05	5	no
ENSG00000215475	SIAH3	9.80374	3.87661	1e-05	5	no
ENSG00000065923	SLC9A7	9.6418	3.8764	1e-05	5	no
ENSG00000174136	RGMB	9.18604	3.87613	1e-05	5	no
ENSG00000104723	TUSC3	9.66946	3.87571	1e-05	5	no
ENSG00000165959	CLMN	-7.467	-3.87512	1e-05	-5	no
ENSG00000161912	ADCY10P1	-6.93045	-3.87467	1e-05	-5	no
ENSG00000184378	ACTRT3	3.04548	3.87384	1e-05	5	no
ENSG00000139370	SLC15A4	-3.31933	-3.87286	1e-05	-5	no
ENSG00000134121	CHL1	8.2459	3.87167	1e-05	5	yes
ENSG00000197563	PIGN	-5.04482	-3.86971	1e-05	-5	yes
ENSG00000113763	UNC5A	10.871	3.869	1e-05	5	no
ENSG00000185149	NPY2R	5.47261	3.86814	1e-05	5	no
ENSG00000071054	MAP4K4	-7.23142	-3.86467	1e-05	-5	no
ENSG00000100225	FBXO7	-6.2157	-3.86415	1e-05	-5	no
ENSG00000109046	WSB1	-5.31292	-3.86362	1e-05	-5	no
ENSG00000171056	SOX7	-4.06433	-3.8622	1e-05	-5	no
ENSG00000140450	ARRDC4	-7.44957	-3.86206	1e-05	-5	no
ENSG00000092096	SLC22A17	8.70334	3.86134	1e-05	5	no
ENSG00000143379	SETDB1	-4.0662	-3.86121	1e-05	-5	no
ENSG00000167397	VKORC1	-3.13083	-3.86083	1e-05	-5	no
ENSG00000182957	SPATA13	-9.42782	-3.86068	1e-05	-5	no
ENSG00000083168	KAT6A	-6.67011	-3.86061	1e-05	-5	no
ENSG00000181656	GPR88	8.20312	3.85976	1e-05	5	no
ENSG00000205403	CFI	-7.54874	-3.85959	1e-05	-5	no
ENSG00000148180	GSN	-8.87448	-3.85714	1e-05	-5	no
ENSG00000182901	RGS7	12.8236	3.85635	1e-05	5	no
ENSG00000109756	RAPGEF2	7.1921	3.85552	1e-05	5	no
ENSG00000171450	CDK5R2	9.94049	3.85529	1e-05	5	no
ENSG00000107742	SPOCK2	7.07234	3.85523	1e-05	5	no
ENSG00000125355	TMEM255A	-4.9682	-3.85473	1e-05	-5	no
ENSG00000094631	HDAC6	-5.09848	-3.85381	1e-05	-5	no
ENSG00000162738	VANGL2	-8.93088	-3.85287	1e-05	-5	no
ENSG00000171109	MFN1	-0.4422	-3.85258	0.0336	-1.47366	no
ENSG00000051523	CYBA	-3.74446	-3.85178	1e-05	-5	no
ENSG00000198185	ZNF334	-1.2295	-3.85028	0.0032	-2.49485	yes
ENSG00000096384	HSP90AB1	6.38609	3.84984	1e-05	5	no
ENSG00000068784	SRBD1	-4.34738	-3.8498	1e-05	-5	yes
ENSG00000240184	PCDHGC3	-4.80513	-3.8493	1e-05	-5	no
ENSG00000166845	C18orf54	-7.85511	-3.84841	1e-05	-5	no
ENSG00000001461	NIPAL3	-3.25577	-3.8479	1e-05	-5	no
ENSG00000179915	NRXN1	8.30943	3.84751	1e-05	5	yes
ENSG00000004660	CAMKK1	10.8364	3.84732	1e-05	5	no
ENSG00000140403	DNAJA4	5.0853	3.84612	1e-05	5	no
ENSG00000025708	TYMP	-1.1567	-3.84582	0.0048	-2.31876	no
ENSG00000127324	TSPAN8	-4.94698	-3.84552	1e-05	-5	no
ENSG00000047849	MAP4	-4.97298	-3.84472	1e-05	-5	no
ENSG00000114779	ABHD14B	-5.58005	-3.84376	1e-05	-5	no
ENSG00000176058	TPRN	-5.07547	-3.84254	1e-05	-5	no
ENSG00000126561	STAT5A	-9.21951	-3.84247	1e-05	-5	no
ENSG00000011600	TYROBP	-2.73747	-3.84229	1e-05	-5	yes
ENSG00000054983	GALC	-6.88537	-3.84206	1e-05	-5	no
ENSG00000135114	OASL	-2.92821	-3.84024	1e-05	-5	no
ENSG00000099331	MYO9B	-7.68444	-3.83991	1e-05	-5	no
ENSG00000137154	RPS6	-6.01235	-3.8397	1e-05	-5	yes
ENSG00000149927	DOC2A	9.50982	3.83899	1e-05	5	no
ENSG00000107551	RASSF4	-6.70816	-3.83854	1e-05	-5	no
ENSG00000113327	GABRG2	12.0313	3.8365	1e-05	5	yes
ENSG00000197601	FAR1	-2.10457	-3.83625	0.0004	-3.39794	yes
ENSG00000166111	SVOP	11.6264	3.83563	1e-05	5	no
ENSG00000101144	BMP7	-8.00057	-3.83454	1e-05	-5	no
ENSG00000086300	SNX10	9.83019	3.83371	1e-05	5	yes
ENSG00000130449	ZSWIM6	-7.20197	-3.83356	1e-05	-5	no
ENSG00000123200	ZC3H13	-1.78016	-3.83355	0.0004	-3.39794	no
ENSG00000185900	POMK	3.97678	3.83341	1e-05	5	no
ENSG00000104140	RHOV	6.30022	3.8329	1e-05	5	no
ENSG00000077092	RARB	6.84999	3.83272	1e-05	5	no
ENSG00000142408	CACNG8	13.5946	3.83231	1e-05	5	no
ENSG00000178233	TMEM151B	14.1163	3.82995	1e-05	5	no
ENSG00000136518	ACTL6A	-11.0867	-3.82941	1e-05	-5	no
ENSG00000012983	MAP4K5	-7.13651	-3.82922	1e-05	-5	no
ENSG00000119638	NEK9	-8.53189	-3.82799	1e-05	-5	no
ENSG00000099968	BCL2L13	0.0546029	3.82745	0.3208	0.493766	no
ENSG00000102882	MAPK3	2.88186	3.82739	1e-05	5	no
ENSG00000155850	SLC26A2	-5.02381	-3.82732	1e-05	-5	no
ENSG00000173064	HECTD4	3.80508	3.82717	1e-05	5	no
ENSG00000129757	CDKN1C	-6.05576	-3.82656	1e-05	-5	yes
ENSG00000178922	HYI	-5.67332	-3.82573	1e-05	-5	no
ENSG00000198915	RASGEF1A	7.6374	3.82344	1e-05	5	no
ENSG00000099954	CECR2	-9.41035	-3.82277	1e-05	-5	no
ENSG00000152229	PSTPIP2	-2.02756	-3.82227	0.0004	-3.39794	no
ENSG00000182492	BGN	-6.12552	-3.82202	1e-05	-5	no
ENSG00000116747	TROVE2	-8.06821	-3.82068	1e-05	-5	no
ENSG00000128242	GAL3ST1	-7.21819	-3.82047	1e-05	-5	no
ENSG00000176974	SHMT1	-8.0224	-3.81968	1e-05	-5	no
ENSG00000078061	ARAF	-12.8241	-3.8179	1e-05	-5	no
ENSG00000149972	CNTN5	9.40497	3.81784	1e-05	5	yes
ENSG00000047249	ATP6V1H	9.59425	3.8173	1e-05	5	no
ENSG00000119865	CNRIP1	10.0338	3.81379	1e-05	5	no
ENSG00000173473	SMARCC1	-6.326	-3.81367	1e-05	-5	no
ENSG00000042445	RETSAT	-6.27268	-3.81323	1e-05	-5	no
ENSG00000044459	CNTLN	-7.02614	-3.81265	1e-05	-5	no
ENSG00000122545	2007-09-01	-3.43271	-3.81051	1e-05	-5	no
ENSG00000105640	RPL18A	-3.3919	-3.81045	1e-05	-5	no
ENSG00000162522	KIAA1522	4.89867	3.81009	1e-05	5	no
ENSG00000175567	UCP2	-2.62193	-3.81005	0.0004	-3.39794	yes
ENSG00000109832	DDX25	5.96753	3.80962	1e-05	5	no
ENSG00000065978	YBX1	-10.6667	-3.80938	1e-05	-5	no
ENSG00000147465	STAR	10.9436	3.809	1e-05	5	no
ENSG00000259120	SMIM6	-5.27968	-3.80775	1e-05	-5	no
ENSG00000066336	SPI1	-2.79337	-3.80748	1e-05	-5	no
ENSG00000136999	NOV	2.62785	3.80707	0.0002	3.69897	yes
ENSG00000161791	FMNL3	-5.34276	-3.80705	1e-05	-5	no
ENSG00000074201	CLNS1A	-4.29671	-3.80629	1e-05	-5	no
ENSG00000163001	CCDC104	9.68236	3.80577	1e-05	5	no
ENSG00000121851	POLR3GL	-4.74292	-3.80542	1e-05	-5	yes
ENSG00000064703	DDX20	4.7473	3.8054	1e-05	5	no
ENSG00000122026	RPL21	-3.46059	-3.80509	1e-05	-5	no
ENSG00000116990	MYCL	0.394952	3.80485	0.0648	1.18842	no
ENSG00000002586	CD99	-10.2519	-3.80444	1e-05	-5	yes
ENSG00000115825	PRKD3	-7.82053	-3.80421	1e-05	-5	no
ENSG00000124251	TP53TG5	-5.18824	-3.80409	1e-05	-5	yes
ENSG00000040199	PHLPP2	6.88984	3.80226	1e-05	5	no
ENSG00000204052	LRRC73	11.3743	3.80221	1e-05	5	no
ENSG00000125247	TMTC4	-4.89946	-3.80112	1e-05	-5	yes
ENSG00000076382	SPAG5	2.84584	3.80095	1e-05	5	no
ENSG00000277494	NA	-6.40308	-3.80052	1e-05	-5	no
ENSG00000138448	ITGAV	-5.05398	-3.79902	1e-05	-5	no
ENSG00000123416	TUBA1B	9.46859	3.7977	1e-05	5	no
ENSG00000114573	ATP6V1A	8.69171	3.79725	1e-05	5	no
ENSG00000167754	KLK5	5.19159	3.79703	1e-05	5	no
ENSG00000104369	JPH1	11.0419	3.79651	1e-05	5	yes
ENSG00000124422	USP22	6.77723	3.79622	1e-05	5	no
ENSG00000166086	JAM3	-7.44593	-3.79415	1e-05	-5	yes
ENSG00000166847	DCTN5	4.59857	3.79407	1e-05	5	no
ENSG00000184007	PTP4A2	-6.37068	-3.79377	1e-05	-5	yes
ENSG00000132199	ENOSF1	-5.11509	-3.79294	1e-05	-5	no
ENSG00000168734	PKIG	3.0078	3.7928	1e-05	5	no
ENSG00000171766	GATM	-13.4454	-3.79182	1e-05	-5	no
ENSG00000107130	NCS1	8.04748	3.79165	1e-05	5	no
ENSG00000104894	CD37	-3.54521	-3.79101	1e-05	-5	no
ENSG00000185722	ANKFY1	-6.4996	-3.79025	1e-05	-5	no
ENSG00000153879	CEBPG	0.904719	3.78983	0.0082	2.08619	no
ENSG00000163013	FBXO41	10.7042	3.78756	1e-05	5	yes
ENSG00000156256	USP16	-4.07726	-3.78707	1e-05	-5	no
ENSG00000151502	VPS26B	8.47539	3.78587	1e-05	5	no
ENSG00000114383	TUSC2	8.43574	3.78522	1e-05	5	no
ENSG00000146192	FGD2	-3.09876	-3.78462	1e-05	-5	no
ENSG00000109062	SLC9A3R1	-6.82205	-3.78451	1e-05	-5	yes
ENSG00000176871	WSB2	10.9044	3.78336	1e-05	5	no
ENSG00000213625	LEPROT	-7.92518	-3.78166	1e-05	-5	no
ENSG00000265972	TXNIP	-8.79747	-3.78061	1e-05	-5	no
ENSG00000100678	SLC8A3	7.85311	3.77955	1e-05	5	no
ENSG00000176222	ZNF404	-1.87426	-3.77847	0.0008	-3.09691	yes
ENSG00000015676	NUDCD3	8.92901	3.77816	1e-05	5	no
ENSG00000087085	ACHE	11.4747	3.77796	1e-05	5	no
ENSG00000146701	MDH2	7.77566	3.77761	1e-05	5	no
ENSG00000104967	NOVA2	8.13206	3.77667	1e-05	5	no
ENSG00000168785	TSPAN5	7.31796	3.77621	1e-05	5	no
ENSG00000187801	ZFP69B	5.69437	3.77611	1e-05	5	no
ENSG00000173391	OLR1	-0.392212	-3.77513	0.0746	-1.12726	yes
ENSG00000161544	CYGB	6.55241	3.77277	1e-05	5	no
ENSG00000159110	IFNAR2	-5.81759	-3.77196	1e-05	-5	no
ENSG00000172456	FGGY	-3.39473	-3.77134	1e-05	-5	no
ENSG00000138760	SCARB2	-5.21715	-3.76993	1e-05	-5	no
ENSG00000165606	DRGX	9.99641	3.76918	1e-05	5	no
ENSG00000138303	ASCC1	-9.12391	-3.76881	1e-05	-5	no
ENSG00000115561	CHMP3	4.72297	3.76824	1e-05	5	no
ENSG00000173327	MAP3K11	-9.03664	-3.76752	1e-05	-5	no
ENSG00000188321	ZNF559	-1.99284	-3.76629	0.0006	-3.22185	no
ENSG00000119514	GALNT12	-3.81509	-3.7659	1e-05	-5	no
ENSG00000212864	RNF208	4.08929	3.76582	1e-05	5	no
ENSG00000154162	CDH12	9.07656	3.76573	1e-05	5	no
ENSG00000170234	PWWP2A	-4.28539	-3.76524	1e-05	-5	no
ENSG00000139921	TMX1	-5.5656	-3.76432	1e-05	-5	no
ENSG00000156011	PSD3	7.40565	3.76419	1e-05	5	no
ENSG00000168781	PPIP5K1	9.0138	3.76396	1e-05	5	no
ENSG00000068724	TTC7A	-8.1468	-3.76391	1e-05	-5	no
ENSG00000163660	CCNL1	-2.7341	-3.76369	1e-05	-5	no
ENSG00000145920	CPLX2	10.9223	3.76333	1e-05	5	yes
ENSG00000119139	TJP2	-12.5235	-3.76307	1e-05	-5	no
ENSG00000164307	ERAP1	-2.14483	-3.76279	0.0004	-3.39794	no
ENSG00000104859	CLASRP	-4.33759	-3.76245	1e-05	-5	no
ENSG00000172466	ZNF24	-8.67314	-3.76155	1e-05	-5	yes
ENSG00000145087	STXBP5L	9.15169	3.76071	1e-05	5	yes
ENSG00000174684	B3GNT1	11.0435	3.76015	1e-05	5	no
ENSG00000161981	SNRNP25	4.97367	3.75928	1e-05	5	no
ENSG00000165185	KIAA1958	-8.62627	-3.7576	1e-05	-5	yes
ENSG00000147650	LRP12	5.4216	3.75723	1e-05	5	no
ENSG00000259823	XX-CR54.3	10.5753	3.75669	1e-05	5	no
ENSG00000070669	ASNS	11.1356	3.75576	1e-05	5	no
ENSG00000165410	CFL2	-5.94426	-3.75567	1e-05	-5	yes
ENSG00000250479	CHCHD10	4.81516	3.75485	1e-05	5	no
ENSG00000154678	PDE1C	-6.62949	-3.75432	1e-05	-5	yes
ENSG00000198420	FAM115A	7.10817	3.75427	1e-05	5	no
ENSG00000138772	ANXA3	-4.87847	-3.75121	1e-05	-5	no
ENSG00000131871	VIMP	-7.06828	-3.75116	1e-05	-5	no
ENSG00000133135	RNF128	10.5459	3.74927	1e-05	5	no
ENSG00000183783	KCTD8	10.0889	3.74853	1e-05	5	yes
ENSG00000168995	SIGLEC7	-1.28295	-3.74776	0.0058	-2.23657	no
ENSG00000213760	ATP6V1G2	11.51	3.74733	1e-05	5	no
ENSG00000121691	CAT	-9.37973	-3.74715	1e-05	-5	yes
ENSG00000092068	SLC7A8	7.27395	3.74672	1e-05	5	yes
ENSG00000152092	ASTN1	3.7033	3.74595	1e-05	5	yes
ENSG00000100325	ASCC2	-9.89427	-3.74521	1e-05	-5	no
ENSG00000047230	CTPS2	-9.43819	-3.74476	1e-05	-5	no
ENSG00000138757	G3BP2	6.84593	3.74412	1e-05	5	no
ENSG00000156876	SASS6	-5.57371	-3.74383	1e-05	-5	no
ENSG00000130037	KCNA5	4.37661	3.74118	1e-05	5	no
ENSG00000075234	TTC38	-9.66996	-3.73991	1e-05	-5	no
ENSG00000235961	PNMA6C	8.17893	3.73976	1e-05	5	no
ENSG00000236287	ZBED5	-1.02013	-3.73947	0.0062	-2.20761	no
ENSG00000159176	CSRP1	-14.7635	-3.73832	1e-05	-5	yes
ENSG00000076826	CAMSAP3	9.50697	3.7375	1e-05	5	no
ENSG00000046647	GEMIN8	-4.45492	-3.73742	1e-05	-5	yes
ENSG00000166402	TUB	7.44054	3.73736	1e-05	5	yes
ENSG00000143748	NVL	-1.99095	-3.73698	0.0002	-3.69897	no
ENSG00000139537	CCDC65	7.05385	3.73646	1e-05	5	no
ENSG00000158417	EIF5B	-3.17551	-3.73607	1e-05	-5	no
ENSG00000147133	TAF1	-5.06546	-3.73555	1e-05	-5	no
ENSG00000123091	RNF11	8.20071	3.7346	1e-05	5	no
ENSG00000138593	SECISBP2L	-4.48272	-3.7345	1e-05	-5	no
ENSG00000160161	CILP2	3.7353	3.7338	1e-05	5	no
ENSG00000227825	SLC9A7P1	6.75398	3.73374	1e-05	5	no
ENSG00000105355	PLIN3	-11.5724	-3.7335	1e-05	-5	no
ENSG00000162944	RFTN2	-11.3764	-3.73216	1e-05	-5	yes
ENSG00000127838	PNKD	7.72963	3.731	1e-05	5	no
ENSG00000133687	TMTC1	1.79841	3.73018	0.0002	3.69897	yes
ENSG00000143499	SMYD2	9.17777	3.72973	1e-05	5	yes
ENSG00000196465	MYL6B	6.00577	3.72837	1e-05	5	no
ENSG00000131069	ACSS2	-3.54402	-3.72825	1e-05	-5	no
ENSG00000100987	VSX1	-8.69542	-3.726	1e-05	-5	no
ENSG00000177663	IL17RA	-4.1546	-3.72554	1e-05	-5	no
ENSG00000171533	MAP6	9.30534	3.72553	1e-05	5	no
ENSG00000128683	GAD1	9.29665	3.72398	1e-05	5	yes
ENSG00000104611	SH2D4A	-6.51022	-3.72272	1e-05	-5	no
ENSG00000171681	ATF7IP	-6.91007	-3.7227	1e-05	-5	no
ENSG00000215158	RP11-1023L17.1	-7.04536	-3.72241	1e-05	-5	no
ENSG00000112306	RPS12	-5.00637	-3.7222	1e-05	-5	no
ENSG00000169248	CXCL11	-1.89156	-3.72179	0.0002	-3.69897	no
ENSG00000133612	AGAP3	5.10977	3.72021	1e-05	5	no
ENSG00000130731	C16orf13	2.78676	3.72015	1e-05	5	no
ENSG00000198478	SH3BGRL2	7.54922	3.7199	1e-05	5	no
ENSG00000067225	PKM	8.46869	3.71967	1e-05	5	no
ENSG00000151327	FAM177A1	-4.78409	-3.71959	1e-05	-5	no
ENSG00000107719	PALD1	-4.44639	-3.71857	1e-05	-5	yes
ENSG00000100142	POLR2F	-2.35086	-3.71745	1e-05	-5	no
ENSG00000134824	FADS2	-5.0346	-3.71634	1e-05	-5	no
ENSG00000072694	FCGR2B	-2.29308	-3.71544	1e-05	-5	no
ENSG00000102032	RENBP	-9.82763	-3.71531	1e-05	-5	no
ENSG00000102984	ZNF821	5.22364	3.71435	1e-05	5	no
ENSG00000164024	METAP1	6.99896	3.71402	1e-05	5	no
ENSG00000137106	GRHPR	-6.23105	-3.71391	1e-05	-5	no
ENSG00000203710	CR1	-6.6062	-3.71386	1e-05	-5	no
ENSG00000144815	NXPE3	-3.12295	-3.71319	1e-05	-5	no
ENSG00000118855	MFSD1	-4.61021	-3.71316	1e-05	-5	no
ENSG00000106483	SFRP4	-5.40641	-3.71235	1e-05	-5	no
ENSG00000177303	CASKIN2	-11.2372	-3.71217	1e-05	-5	yes
ENSG00000143315	PIGM	-4.2793	-3.71204	1e-05	-5	no
ENSG00000117899	MESDC2	-5.1066	-3.7103	1e-05	-5	no
ENSG00000145819	ARHGAP26	9.26593	3.70785	1e-05	5	no
ENSG00000197406	DIO3	0.0926541	3.70668	0.2814	0.550676	no
ENSG00000144331	ZNF385B	10.7901	3.7065	1e-05	5	yes
ENSG00000164329	PAPD4	-3.3055	-3.70524	1e-05	-5	no
ENSG00000186812	ZNF397	-4.975	-3.70266	1e-05	-5	no
ENSG00000130643	CALY	8.9793	3.70222	1e-05	5	no
ENSG00000137100	DCTN3	8.30011	3.70204	1e-05	5	no
ENSG00000162374	ELAVL4	13.2391	3.7017	1e-05	5	yes
ENSG00000175229	GAL3ST3	7.74468	3.69964	1e-05	5	no
ENSG00000143786	CNIH3	10.5476	3.69591	1e-05	5	no
ENSG00000122778	KIAA1549	7.25456	3.69582	1e-05	5	no
ENSG00000106261	ZKSCAN1	-3.8982	-3.69576	1e-05	-5	no
ENSG00000153253	SCN3A	5.87054	3.69554	1e-05	5	no
ENSG00000089199	CHGB	10.6932	3.69372	1e-05	5	no
ENSG00000076706	MCAM	-5.42142	-3.69337	1e-05	-5	no
ENSG00000070182	SPTB	7.39845	3.69255	1e-05	5	no
ENSG00000116329	OPRD1	8.54159	3.69128	1e-05	5	no
ENSG00000132026	RTBDN	6.3566	3.69105	1e-05	5	no
ENSG00000117408	IPO13	-6.06482	-3.69088	1e-05	-5	yes
ENSG00000213424	KRT222	11.693	3.69072	1e-05	5	yes
ENSG00000227124	ZNF717	-3.15978	-3.69037	1e-05	-5	no
ENSG00000066923	STAG3	-4.03739	-3.69013	1e-05	-5	no
ENSG00000119986	AVPI1	5.19445	3.68968	1e-05	5	no
ENSG00000116199	FAM20B	8.15672	3.68906	1e-05	5	no
ENSG00000138032	PPM1B	-5.40558	-3.68894	1e-05	-5	no
ENSG00000130695	CEP85	-4.17917	-3.6887	1e-05	-5	yes
ENSG00000109339	MAPK10	6.48792	3.68764	1e-05	5	no
ENSG00000106066	CPVL	-0.951176	-3.68746	0.0118	-1.92812	no
ENSG00000102226	USP11	7.56404	3.68659	1e-05	5	no
ENSG00000162444	RBP7	-5.50404	-3.68626	1e-05	-5	no
ENSG00000171067	C11orf24	-2.21317	-3.6856	1e-05	-5	no
ENSG00000137601	NEK1	-4.02707	-3.685	1e-05	-5	no
ENSG00000139350	NEDD1	-12.1283	-3.68339	1e-05	-5	no
ENSG00000156966	B3GNT7	-4.6403	-3.68252	1e-05	-5	no
ENSG00000184205	TSPYL2	7.33989	3.68192	1e-05	5	no
ENSG00000153922	CHD1	-4.00346	-3.68058	1e-05	-5	no
ENSG00000158806	NPM2	9.21443	3.68055	1e-05	5	no
ENSG00000168081	PNOC	8.92235	3.67928	1e-05	5	yes
ENSG00000072310	SREBF1	-5.93124	-3.67904	1e-05	-5	no
ENSG00000186448	ZNF197	-2.305	-3.67822	0.0002	-3.69897	no
ENSG00000160714	UBE2Q1	8.45143	3.67745	1e-05	5	yes
ENSG00000154380	ENAH	-8.16188	-3.67736	1e-05	-5	no
ENSG00000141968	VAV1	-0.778585	-3.67638	0.0176	-1.75449	no
ENSG00000198300	PEG3	7.83955	3.67567	1e-05	5	no
ENSG00000144407	PTH2R	10.0245	3.6756	1e-05	5	no
ENSG00000181381	DDX60L	-6.23877	-3.67541	1e-05	-5	no
ENSG00000100221	JOSD1	4.24688	3.67534	1e-05	5	no
ENSG00000159251	ACTC1	4.25024	3.67334	1e-05	5	no
ENSG00000161958	FGF11	-6.01792	-3.67294	1e-05	-5	no
ENSG00000198354	DCAF12L2	3.95735	3.67243	1e-05	5	no
ENSG00000196664	TLR7	-0.177803	-3.67216	0.1862	-0.73002	no
ENSG00000067066	SP100	-5.87514	-3.6714	1e-05	-5	no
ENSG00000162946	DISC1	-7.82912	-3.67105	1e-05	-5	no
ENSG00000101608	MYL12A	-8.41642	-3.66971	1e-05	-5	yes
ENSG00000058668	ATP2B4	4.40123	3.66924	1e-05	5	no
ENSG00000167930	ITFG3	-9.56341	-3.66906	1e-05	-5	no
ENSG00000100242	SUN2	-7.76301	-3.668	1e-05	-5	no
ENSG00000136535	TBR1	10.2252	3.66782	1e-05	5	no
ENSG00000197122	SRC	7.84716	3.66703	1e-05	5	no
ENSG00000152642	GPD1L	8.01151	3.66587	1e-05	5	yes
ENSG00000139364	TMEM132B	5.16446	3.665	1e-05	5	no
ENSG00000157368	IL34	3.96264	3.66441	1e-05	5	no
ENSG00000175137	SH3BP5L	4.64036	3.66351	1e-05	5	no
ENSG00000066279	ASPM	4.44581	3.66343	1e-05	5	no
ENSG00000166913	YWHAB	8.30599	3.66152	1e-05	5	no
ENSG00000057757	PITHD1	7.53724	3.66088	1e-05	5	no
ENSG00000128708	HAT1	-7.54888	-3.66077	1e-05	-5	no
ENSG00000134343	ANO3	10.3966	3.65992	1e-05	5	no
ENSG00000248487	ABHD14A	7.62809	3.65984	1e-05	5	no
ENSG00000065559	MAP2K4	10.9314	3.65899	1e-05	5	no
ENSG00000181215	C4orf50	7.47593	3.65755	1e-05	5	no
ENSG00000123178	SPRYD7	8.98031	3.65707	1e-05	5	no
ENSG00000171291	ZNF439	-3.88811	-3.655	1e-05	-5	no
ENSG00000177301	KCNA2	6.0706	3.65462	1e-05	5	no
ENSG00000105223	PLD3	9.69706	3.65368	1e-05	5	no
ENSG00000147050	KDM6A	-5.94308	-3.65322	1e-05	-5	yes
ENSG00000186767	SPIN4	-2.20569	-3.65263	0.0002	-3.69897	no
ENSG00000072315	TRPC5	5.23292	3.65205	1e-05	5	no
ENSG00000088888	MAVS	-9.45742	-3.65204	1e-05	-5	no
ENSG00000173267	SNCG	5.95812	3.65196	1e-05	5	no
ENSG00000172602	RND1	8.89827	3.65157	1e-05	5	no
ENSG00000001497	LAS1L	-2.10094	-3.65153	1e-05	-5	no
ENSG00000133835	HSD17B4	-7.47047	-3.65081	1e-05	-5	no
[truncated: 13,745 more rows]
