# Supplementary material for: Unraveling Targetable Systemic and Cell-Type-Specific Molecular Phenotypes of Alzheimer’s and Parkinson’s Brains With Digital Cytometry
Source: Front Neurosci. 2020 Dec 9;14:607215. doi: 10.3389/fnins.2020.607215 (PMC7756021; doi:10.3389/fnins.2020.607215)
Supplement: Supplementary file 4 [file Data_Sheet_4.ZIP › Tables S1 to S9/Table_S5.xlsx]

## Sheet: Table S5
Modes of action of cMap compounds
Compound Name	Mode of Action
[sar9,met(o2)11]-substance-p	tachykinin antagonist
A-1070722	glycogen synthase kinase inhibitor
A-1120	retinoid receptor ligand
A-317491	purinergic receptor antagonist
A-366	histone lysine methyltransferase inhibitor
A-412997	dopamine receptor agonist
A-438079	purinergic receptor antagonist
A-582941	nicotinic receptor agonist
A-61603	adrenergic receptor agonist
A-674563	AKT inhibitor
A-7	calmodulin antagonist
A-769662	AMPK activator
A-784168	transient receptor potential channel antagonist
A-803467	sodium channel blocker
A-804598	purinergic receptor antagonist
A-839977	purinergic receptor antagonist
A-867744	acetylcholine receptor allosteric modulator
A-887826	sodium channel blocker
A-922500	diacylglycerol O acyltransferase inhibitor
A-939572	stearoyl-CoA desaturase inhibitor
A-967079	transient receptor potential channel antagonist
A-987306	histamine receptor antagonist
AA-29504	GABA receptor positive allosteric modulator
abacavir	nucleoside reverse transcriptase inhibitor
abafungin	sterol methyltransferase inhibitor
abamectin	benzodiazepine receptor agonist
abametapir	metalloproteinase inhibitor
ABC-294640	sphingosine kinase inhibitor
abemaciclib	CDK inhibitor
abiraterone	androgen biosynthesis inhibitor
abiraterone-acetate	androgen biosynthesis inhibitor
ABT-202	acetylcholine receptor agonist
ABT-239	histamine receptor antagonist
ABT-491	platelet activating factor receptor antagonist
ABT-639	calcium channel blocker
ABT-702	adenosine kinase inhibitor
ABT-724	dopamine receptor agonist
ABT-737	BCL inhibitor
ABT-751	tubulin polymerization inhibitor
AC-186	estrogen receptor agonist
AC-261066	retinoid receptor agonist
AC-264613	PAR agonist
AC-55541	PARP inhibitor
AC-55649	retinoid receptor agonist
AC-710	PDGFR tyrosine kinase receptor inhibitor
AC-7954-(+/-)	urotensin receptor agonist
acadesine	AMPK activator
acalabrutinib	Bruton's tyrosine kinase (BTK) inhibitor
acalisib	PI3K inhibitor
acamprosate	glutamate receptor antagonist
acarbose	glucosidase inhibitor
ACDPP	glutamate receptor antagonist
acebutolol	adrenergic receptor antagonist
acecainide	polarization inhibitor
aceclidine	acetylcholine receptor agonist
aceclofenac	prostanoid receptor antagonist
acefylline	adenosine receptor agonist
acemetacin	cyclooxygenase inhibitor
acenocoumarol	vitamin K antagonist
acepromazine	dopamine receptor antagonist
acetanilide	hydrogen peroxide decomposition inhibitor
acetazolamide	carbonic anhydrase inhibitor
acetohexamide	ATP channel blocker
acetohydroxamic-acid	urease inhibitor
acetophenazine	dopamine receptor antagonist
acetyl-farnesyl-cysteine	methyltransferase inhibitor
acetyl-11-keto-beta-boswellic-acid	lipoxygenase inhibitor
acetylcholine	acetylcholine receptor agonist
acetylcysteine	mucolytic agent
acetylsalicylsalicylic-acid	cyclooxygenase inhibitor
acexamic-acid	5 alpha reductase inhibitor
acifran	cholesterol inhibitor
acipimox	cholesterol inhibitor
acitazanolast	mediator release inhibitor
acitretin	retinoid receptor agonist
acivicin	gamma glutamyltransferase Inhibitors
aclarubicin	topoisomerase inhibitor
aclidinium	acetylcholine receptor antagonist
ACPC	glutamate receptor antagonist
acriflavine	hypoxia inducible factor inhibitor
acriflavinium	hypoxia inducible factor inhibitor
acrisorcin	other antifungal
acrivastine	histamine receptor antagonist
acrylate	mucus protecting agent
ACT-132577	endothelin receptor antagonist
ACT-462206	orexin receptor antagonist
actarit	interleukin receptor agonist
ACTB-1003	FGFR inhibitor
ACTB-1003	VEGFR inhibitor
actinomycin-d	RNA polymerase inhibitor
ACY-1215	HDAC inhibitor
acyclovir	DNA polymerase inhibitor
AD-5467	aldose reductase inhibitor
adapalene	retinoid receptor agonist
adaprev	TGF beta receptor inhibitor
adaptavir	CC chemokine receptor antagonist
adarotene	retinoid receptor agonist
adatanserin	serotonin receptor agonist
adatanserin	serotonin receptor antagonist
ADD-233089	benzodiazepine receptor agonist
adefovir	DNA polymerase inhibitor
adefovir-dipivoxil	DNA polymerase inhibitor
adelmidrol	anti-inflammatory agent
ademetionine	methyltransferase stimulant
ademetionine	phosphodiesterase inhibitor
adenine	protein synthesis stimulant
adenosine	adenosine receptor agonist
adenosine-phosphate	adenosine receptor agonist
adenosine-triphosphate	adenosine receptor agonist
adiphenine	acetylcholine receptor antagonist
adipic-acid	solute carrier family member inhibitor
adiporon	adiponectin receptor agonist
ADL5859	opioid receptor agonist
adoprazine	dopamine receptor antagonist
adoprazine	serotonin receptor agonist
adrafinil	adrenergic receptor agonist
adrenalone	adrenergic receptor agonist
adrenosterone	11-beta hydroxysteroid dehydrogenase inhibitor
ADX-10059	glutamate receptor negative allosteric modulator
ADX-47273	glutamate receptor modulator
AEE788	EGFR inhibitor
AEE788	VEGFR inhibitor
AEG3482	HSP inducer
afalanine	dopamine receptor agonist
afatinib	EGFR inhibitor
afimoxifene	estrogen receptor antagonist
afloqualone	acetylcholine receptor antagonist
AFN-1252	FABI inhibitor
afobazole	anxiolytic
AF38469	sortilin inhibitor
AG-1024	insulin growth factor receptor inhibitor
AG-14361	PARP inhibitor
AG-490	EGFR inhibitor
AG-490	JAK inhibitor
AG-555	tyrosine kinase inhibitor
AG-556	tyrosine kinase inhibitor
AGI-5198	isocitrate dehydrogenase inhibitor
AGI-6780	isocitrate dehydrogenase inhibitor
AGM-1470	cell cycle inhibitor
agmatine	nitric oxide synthase inhibitor
AGN-192403	imidazoline receptor ligand
AGN-194310	retinoid receptor antagonist
AGN-195183	retinoid receptor agonist
agomelatine	melatonin receptor agonist
agomelatine	serotonin receptor antagonist
AGP-103	membrane permeability inhibitor
AH-7614	free fatty acid receptor antagonist
AH11110	adrenergic receptor ligand
AH6809	prostanoid receptor antagonist
AI-10-49	core binding factor inhibitor
AIM-100	tyrosine kinase inhibitor
ajmaline	sodium channel blocker
AJ76-(+)	dopamine receptor antagonist
AK-7	SIRT inhibitor
AKBA	lipoxygenase inhibitor
AL-8697	p38 MAPK inhibitor
alacepril	angiotensin converting enzyme inhibitor
alafosfalin	bacterial cell wall synthesis inhibitor
alagebrium	glycosylation inhibitor
alantolactone	apoptosis stimulant
alantolactone	STAT inhibitor
alaproclate	serotonin receptor antagonist
alarelin	gonadotropin releasing factor hormone receptor antagonist
albendazole	tubulin polymerization inhibitor
albendazole-oxide	anthelmintic agent
albuterol	adrenergic receptor agonist
alcaftadine	histamine receptor antagonist
alclofenac	cyclooxygenase inhibitor
alclometasone-dipropionate	glucocorticoid receptor agonist
alcuronium	muscle relaxant
alda-1	aldehyde dehydrogenase activator
aldoxorubicin	topoisomerase inhibitor
alectinib	ALK tyrosine kinase receptor inhibitor
alendronate	bone resorption inhibitor
alexidine	phosphatidylglycerophosphatase inhibitor
alfacalcidol	vitamin D receptor agonist
alfadolone-acetate	benzodiazepine receptor agonist
alfaxalone	chloride channel agonist
alfaxalone	benzodiazepine receptor agonist
alfuzosin	adrenergic receptor antagonist
alibendol	antispasmodic
alimemazine	histamine receptor agonist
alisertib	Aurora kinase inhibitor
aliskiren-hemifumarate	renin inhibitor
alizapride	dopamine receptor antagonist
allantoin	cosmetic
allicin	cytokine production inhibitor
allopregnanolone	GABA receptor positive allosteric modulator
allopurinol	xanthine oxidase inhibitor
allopurinol-riboside	anti-leishmanial agent
allylestrenol	steroidal progestin
allylisothiocyanate	TRPV agonist
allylthiourea	nitrification inhibitor
almitrine	neurotransmitter agonist
almorexant	orexin receptor antagonist
almotriptan	serotonin receptor agonist
aloe-emodin	anticancer agent
alogliptin	dipeptidyl peptidase inhibitor
aloin	angiogenesis inhibitor
alosetron	serotonin receptor antagonist
aloxistatin	protease inhibitor
alpelisib	PI3K inhibitor
alpha-Asarone	cytochrome P450 inhibitor
alpha-Asarone	HMGCR inhibitor
alpha-linolenic-acid	omega 3 fatty acid stimulant
alpha-methylhistamine-dihydrobromide-(R)-(-)	histamine receptor agonist
alpha-methylhistamine-dihydrobromide-(S)-(+)	histamine receptor agonist
alpha-methylserotonin	serotonin receptor agonist
alpha-tochopherol	antioxidant
alpha-tochopheryl-acetate	antioxidant
alpidem	benzodiazepine receptor agonist
alprenolol	adrenergic receptor antagonist
alprostadil	prostanoid receptor agonist
alrestatin	aldose reductase inhibitor
ALS-8176	RNA polymerase inhibitor
altanserin	serotonin receptor antagonist
althiazide	diuretic
altinicline	nicotinic receptor agonist
altiratinib	VEGFR inhibitor
altiratinib	MET inhibitor
altrenogest	progestogen hormone
altretamine	DNA synthesis inhibitor
alverine	muscle relaxant
alvespimycin	HSP inhibitor
alvimopan	opioid receptor antagonist
alvocidib	CDK inhibitor
ALX-5407	Glycine transporter 1 inhibitor
AM-1241	cannabinoid receptor agonist
AM-24	lipoxygenase inhibitor
AM-251	cannabinoid receptor antagonist
AM-281	cannabinoid receptor antagonist
AM-404	cyclooxygenase inhibitor
AM-404	FAAH inhibitor
AM-404	TRPV antagonist
AM-580	retinoid receptor agonist
AM-630	cannabinoid receptor antagonist
AM-92016	potassium channel blocker
amantadine	glutamate receptor antagonist
ambazone	DNA damage inducer
ambenonium	cholinesterase inhibitor
ambrisentan	endothelin receptor antagonist
ambroxol	sodium channel blocker
amcinonide	glucocorticoid receptor agonist
AMD-3465	CC chemokine receptor antagonist
amdinocillin	bacterial cell wall synthesis inhibitor
AMD11070	CC chemokine receptor antagonist
ameltolide	anticonvulsant
amezinium	adrenergic receptor agonist
amfenac	cyclooxygenase inhibitor
amfepramone	adrenergic receptor agonist
amflutizole	xanthine oxidase inhibitor
AMG-PERK-44	PERK inhibitor
AMG-208	tyrosine kinase inhibitor
AMG-232	MDM inhibitor
AMG-319	PI3K inhibitor
AMG-337	MET inhibitor
AMG-487	CC chemokine receptor antagonist
AMG-487-(+/-)	CC chemokine receptor antagonist
AMG-517	TRPV antagonist
AMG-548	MAP kinase inhibitor
AMG-837	free fatty acid receptor agonist
AMG-925	CDK inhibitor
AMG-925	FLT3 inhibitor
AMG-9810	TRPV antagonist
AMG319	PI3K inhibitor
AMG458	MET inhibitor
AMG900	Aurora kinase inhibitor
AMI-1	protein arginine N-methyltransferase inhibitor
amibegron	adrenergic receptor agonist
amidopyrine	analgesic agent
amifampridine	potassium channel blocker
amiflamine	monoamine oxidase inhibitor
amifostine	reducing agent
amikacin	bacterial 30S ribosomal subunit inhibitor
amiloride	sodium channel blocker
amineptine	dopamine receptor agonist
aminocaproic-acid	plasminogen activator inhibitor
aminoglutethimide	glucocorticoid receptor antagonist
aminoguanidine	nitric oxide synthase inhibitor
aminomethyltransferase	nitric oxide synthase inhibitor
aminopentamide	acetylcholine receptor antagonist
aminophylline	adenosine receptor antagonist
aminopterin	dihydrofolate reductase inhibitor
aminopurvalanol-a	CDK inhibitor
aminopurvalanol-a	tyrosine kinase inhibitor
aminosalicylate	cyclooxygenase inhibitor
aminothiadiazole	inosine monophosphate dehydrogenase inhibitor
aminothiazole	cyclin D inhibitor
amiodarone	potassium channel blocker
amiprilose	CD antagonist
amisulpride	dopamine receptor antagonist
amitifadine	serotonin transporter (SERT) inhibitor
amitraz	adrenergic receptor agonist
amitriptyline	norepinephrine inhibitor
amitriptyline	norepinephrine reuptake inhibitor
amitriptyline	serotonin receptor antagonist
amitriptyline	serotonin‚Äìnorepinephrine reuptake inhibitor (SNRI)
amlexanox	histamine receptor modulator
amlodipine	calcium channel blocker
ammonium-glycyrrhizinate	thrombin inhibitor
ammonium-perfluorocaprylate	Pim kinase inhibitor
AMN-082	glutamate receptor modulator
amodiaquine	histamine receptor agonist
amonafide	topoisomerase inhibitor
amorolfine	membrane integrity inhibitor
amoxapine	norepinephrine reputake inhibitor
amoxicillin	penicillin binding protein inhibitor
AMPA-(RS)	glutamate receptor agonist
AMPA-(S)	glutamate receptor agonist
ampalex	glutamate receptor agonist
amperozide	dopamine receptor antagonist
amphotericin-b	membrane permeability enhancer
ampicillin	bacterial cell wall synthesis inhibitor
ampiroxicam	cyclooxygenase inhibitor
amprenavir	HIV protease inhibitor
amprolium	thiamine uptake blocker
ampyrone	cyclooxygenase inhibitor
amrinone	phosphodiesterase inhibitor
amrubicin	topoisomerase inhibitor
amsacrine	topoisomerase inhibitor
amthamine	histamine receptor agonist
amtolmetin-guacil	cyclooxygenase inhibitor
amuvatinib	FLT3 inhibitor
amuvatinib	KIT inhibitor
amuvatinib	PDGFR tyrosine kinase receptor inhibitor
amuvatinib	RAD51 inhibitor
amuvatinib	RET tyrosine kinase inhibitor
amygdalin	caspase activator
amyl-nitrite	atrial natriuretic peptide receptor agonist
amyleine	local anesthetic
amylene-hydrate	local anesthetic
AMZ30	protein phosphatase inhibitor
AM679	cannabinoid receptor agonist
AM679	lipoxygenase inhibitor
ANA-12	tropomyosin receptor kinase inhibitor
anabasine	acetylcholine receptor agonist
anacetrapib	cholesteryl ester transfer protein inhibitor
anagliptin	dipeptidyl peptidase inhibitor
anagrelide	phosphodiesterase inhibitor
anamorelin	growth hormone secretagogue receptor agonist
anandamide	cannabinoid receptor agonist
anastrozole	aromatase inhibitor
andarine	androgen receptor modulator
andrographolide	tumor necrosis factor production inhibitor
androstenone	steroid
androsterone	androgen receptor agonist
anecortave-acetate	angiogenesis inhibitor
anethole	glutathione transferase stimulant
anethole-trithione	glutathione transferase stimulant
anguidine	protein synthesis inhibitor
anidulafungin	fungal 1
anidulafungin	3-beta-D-glucan synthase inhibitor
aniracetam	glutamate receptor agonist
anisindione	vitamin K antagonist
anisodamine	lipid peroxidase inhibitor
anisomycin	DNA synthesis inhibitor
anisotropine	acetylcholine receptor antagonist
anlotinib	VEGFR inhibitor
anlotinib	PDGFR tyrosine kinase receptor inhibitor
anpirtoline	serotonin receptor agonist
ANR-94	A1 adenosine receptor antagonist
ansamitocin-p-3	apoptosis stimulant
antagonist-g	neuropeptide receptor antagonist
antalarmin	corticosteroid releasing factor receptor antagonist
antazoline	antihistamine
anthralin	DNA synthesis inhibitor
anthraquinone	CDC inhibitor
antimycin-a	ATP synthase inhibitor
AN2718	leucyl-tRNA synthetase inhibitor
AP-18	transient receptor potential channel antagonist
apabetalone	apolipoprotein expression enhancer
apafant	platelet activating factor receptor antagonist
apalutamide	androgen receptor antagonist
apatinib	RET tyrosine kinase inhibitor
APC-100	anti-inflammatory agent
APC-100	androgen receptor antagonist
APcK-110	KIT inhibitor
APD597	glucose dependent insulinotropic receptor agonist
APD668	glucose dependent insulinotropic receptor agonist
aphidicolin	RNA synthesis inhibitor
API-001	sigma receptor antagonist
API-1	AKT inhibitor
apigenin	casein kinase inhibitor
apigenin	cell proliferation inhibitor
apixaban	coagulation factor inhibitor
apocynin	NADPH oxidase inhibitor
apoptosis-activator-II	carboxylesterase inhibitor
APR-246	p53 activator
apraclonidine	adrenergic receptor agonist
apramycin	bacterial 30S ribosomal subunit inhibitor
apratastat	matrix metalloprotease inhibitor
apratastat	tumor necrosis factor production inhibitor
apremilast	phosphodiesterase inhibitor
aprepitant	tachykinin antagonist
apricitabine	nucleoside reverse transcriptase inhibitor
aprindine	voltage-gated sodium channel blocker
aptiganel	glutamate receptor antagonist
APTO-253	kr√ºppel-like factor expression enhancer
APY-29	serine/threonine kinase inhibitor
APY0201	phosphoinositide dependent kinase inhibitor
AP26113	ALK tyrosine kinase receptor inhibitor
AQ-RA741	acetylcholine receptor antagonist
AR-A014418	glycogen synthase kinase inhibitor
AR-C155858	monocarboxylate transporter inhibitor
AR-12	phosphoinositide dependent kinase inhibitor
AR-42	HDAC inhibitor
arachidonic-acid	cytochrome P450 inhibitor
arbidol	cytochrome P450 inhibitor
arbutin	melanin inhibitor
ARC-239	adrenergic receptor antagonist
arctigenin	MEK inhibitor
arcyriaflavin-a	CDK inhibitor
ardeparin	thrombin inhibitor
arecaidine-but-2-ynyl-ester	acetylcholine receptor agonist
arecaidine-propargyl-ester	acetylcholine receptor agonist
arecoline	acetylcholine receptor agonist
argatroban	thrombin inhibitor
arglabin	farnesyltransferase inhibitor
aripiprazole	serotonin receptor agonist
aripiprazole	serotonin receptor antagonist
armodafinil	adrenergic receptor agonist
arofylline	phosphodiesterase inhibitor
arotinolol	adrenergic receptor antagonist
ARQ-092	AKT inhibitor
ARQ-621	kinesin-like spindle protein inhibitor
ARRY-334543	EGFR inhibitor
arsenic-trioxide	apoptosis stimulant
artemether	antimalarial agent
artemisinin	DNA synthesis inhibitor
artesunate	DNA synthesis inhibitor
articaine	local anesthetic
arundic-acid	astrocyte modulating agent
ARV-825	bromodomain inhibitor
AS-1269574	glucose dependent insulinotropic receptor agonist
AS-1892802	rho associated kinase inhibitor
AS-1949490	SHIP2 phosphatase inhibitor
AS-2034178	free fatty acid receptor agonist
AS-2444697	interleukin inhibitor
AS-252424	PI3K inhibitor
AS-604850	PI3K inhibitor
AS-703026	MEK inhibitor
AS-77	potassium channel blocker
ASA-404	angiogenesis inhibitor
asaraldehyde	cyclooxygenase inhibitor
ASC-J9	androgen receptor enhancer
ascomycin	calcineurin inhibitor
ascorbic-acid	antioxidant
asenapine	dopamine receptor antagonist
asenapine	serotonin receptor antagonist
asiatic-acid	apoptosis stimulant
ASP-2535	glycine transporter inhibitor
aspirin	cyclooxygenase inhibitor
ASP3026	ALK tyrosine kinase receptor inhibitor
AST-1306	EGFR inhibitor
astaxanthin	antioxidant
astemizole	histamine receptor antagonist
astragaloside-a	antiinflammatory agent
asunaprevir	HCV inhibitor
asymmetrical-dimethylarginine	nitric oxide synthase inhibitor
AT-1015	serotonin receptor antagonist
AT-7519	CDK inhibitor
AT-9283	Aurora kinase inhibitor
AT-9283	JAK inhibitor
ataluren	CFTR channel agonist
ataluren	dystrophin stimulant
atazanavir	HIV protease inhibitor
ATB-346	cyclooxygenase inhibitor
atenolol-(+)	adrenergic receptor antagonist
atenolol-(+/-)	adrenergic receptor antagonist
atenolol-(-)	adrenergic receptor antagonist
atglistatin	adipose triglyceride lipase inhibitor
atipamezole	adrenergic receptor antagonist
atiprimod	JAK inhibitor
atiprimod	STAT inhibitor
atizoram	phosphodiesterase inhibitor
ATN-161	integrin antagonist
atomoxetine	norepinephrine transporter inhibitor
atorvastatin	HMGCR inhibitor
atosiban	oxytocin receptor antagonist
atovaquone	mitochondrial electron transport inhibitor
ATPA	glutamate receptor agonist
atracurium	acetylcholine receptor antagonist
atrasentan	endothelin receptor antagonist
atropine	acetylcholine receptor antagonist
atropine-oxide	acetylcholine receptor antagonist
AT13148	protein kinase inhibitor
AT13387	HSP antagonist
AT7867	AKT inhibitor
auranofin	NFkB pathway inhibitor
aurora-a-inhibitor-i	Aurora kinase inhibitor
aurothioglucose	PKC inhibitor
autotaxin-modulator-1	autotaxin inhibitor
AV-412	protein tyrosine kinase inhibitor
AV-608	tachykinin antagonist
avagacestat	gamma secretase inhibitor
avanafil	phosphodiesterase inhibitor
avasimibe	ACAT inhibitor
avatrombopag	thrombopoietin receptor agonist
AVE-0991	angiotensin receptor agonist
avibactam	beta lactamase inhibitor
AVL-292	Bruton's tyrosine kinase (BTK) inhibitor
AVN-944	inosine monophosphate dehydrogenase inhibitor
avobenzone	UV blocker
avridine	immunostimulant
axitinib	PDGFR tyrosine kinase receptor inhibitor
axitinib	VEGFR inhibitor
AY-9944	hedgehog pathway modulator
AZ-10417808	caspase inhibitor
AZ-10606120	purinergic receptor antagonist
AZ-12080282	hedgehog pathway inhibitor
AZ-628	RAF inhibitor
azacitidine	DNA methyltransferase inhibitor
azacyclonol	histamine receptor antagonist
azaguanine-8	purine antagonist
azalomycin-b	bacterial 50S ribosomal subunit inhibitor
azaperone	dopamine receptor antagonist
azapropazone	cyclooxygenase inhibitor
azaserine	purine antagonist
azasetron	serotonin receptor antagonist
azatadine	histamine receptor antagonist
azathioprine	dehydrogenase inhibitor
AZD1080	glycogen synthase kinase inhibitor
AZD1208	Pim kinase inhibitor
AZD1283	purinergic receptor antagonist
AZD1446	acetylcholine receptor agonist
AZD1480	JAK inhibitor
AZD1981	CRTH receptor antagonist
AZD2014	mTOR inhibitor
AZD2461	PARP inhibitor
AZD2858	glycogen synthase kinase inhibitor
AZD3264	IKK inhibitor
AZD3463	ALK tyrosine kinase receptor inhibitor
AZD3463	insulin growth factor receptor inhibitor
AZD3514	androgen receptor modulator
AZD3759	EGFR inhibitor
AZD3839	beta-secretase inhibitor
AZD3965	monocarboxylate transporter inhibitor
AZD3988	diacylglycerol kinase inhibitor
AZD4282	glutamate receptor antagonist
AZD4547	FGFR inhibitor
AZD5069	CC chemokine receptor antagonist
AZD5363	AKT inhibitor
AZD5438	CDK inhibitor
AZD5582	XIAP inhibitor
AZD6482	PI3K inhibitor
AZD6738	ATR kinase inhibitor
AZD6765	glutamate receptor antagonist
AZD7545	pyruvate dehydrogenase kinase inhibitor
AZD7687	diacylglycerol O acyltransferase inhibitor
AZD7762	CHK inhibitor
AZD8055	mTOR inhibitor
AZD8186	PI3K inhibitor
AZD8330	MEK inhibitor
AZD8835	PI3K inhibitor
AZD8931	EGFR inhibitor
AZD9272	glutamate receptor antagonist
AZD9496	estrogen receptor agonist
AZD9668	elastase inhibitor
azelaic-acid	tyrosinase inhibitor
azelastine	histamine receptor antagonist
azeliragon	RAGE receptor antagonist
azelnidipine	calcium channel blocker
azilsartan	angiotensin receptor antagonist
azilsartan-medoxomil	angiotensin receptor antagonist
azimilide	potassium channel blocker
azithromycin	bacterial 50S ribosomal subunit inhibitor
azlocillin	bacterial cell wall synthesis inhibitor
AZM-475271	src inhibitor
azodicarbonamide	DNA synthesis inhibitor
azomycin-(2-nitroimidazole)	protein synthesis inhibitor
azosemide	electrolyte reabsorption inhibitor
aztreonam	bacterial cell wall synthesis inhibitor
AZ191	DYRK inhibitor
AZ20	ATR kinase inhibitor
AZ3146	monopolar spindle 1 kinase inhibitor
AZ505	histone lysine methyltransferase inhibitor
AZ5104	EGFR inhibitor
AZ960	JAK inhibitor
A12B4C3	polynucleotide kinase/phosphatase inhibitor
A205804	ICAM1 expression inhibitor
A61603	adrenergic receptor agonist
A66	PI3K inhibitor
A740003	purinergic receptor antagonist
A77636	dopamine receptor agonist
A922500	diacylglycerol O acyltransferase inhibitor
bacampicillin	bacterial cell wall synthesis inhibitor
bacitracin	bacterial cell wall synthesis inhibitor
bacitracin-zinc	bacterial cell wall synthesis inhibitor
baclofen	benzodiazepine receptor agonist
baclofen-(R)	benzodiazepine receptor agonist
BADGE	PPAR receptor antagonist
bafetinib	Bcr-Abl kinase inhibitor
bafetinib	LYN tyrosine kinase inhibitor
BAG-956	phosphoinositide dependent kinase inhibitor
baicalein	lipoxygenase inhibitor
baicalin	beta glucuronidase inhibitor
bakuchiol	DNA polymerase inhibitor
balaglitazone	insulin sensitizer
balaglitazone	PPAR receptor partial agonist
balapiravir	RNA polymerase inhibitor
balicatib	cathepsin inhibitor
balofloxacin	bacterial DNA gyrase inhibitor
balsalazide	cyclooxygenase inhibitor
bambuterol	adrenergic receptor agonist
BAM7	BAX activator
BAN-ORL-24	nociceptin/orphanin FQ receptor antagonist
barasertib	Aurora kinase inhibitor
barasertib-HQPA	Aurora kinase inhibitor
barbital	sedative
bardoxolone	nuclear factor erythroid derived
bardoxolone	like (NRF2) activator
bardoxolone-methyl	nuclear factor erythroid derived
bardoxolone-methyl	like (NRF2) activator
baricitinib	JAK inhibitor
barnidipine	calcium channel blocker
basimglurant	glutamate receptor antagonist
batimastat	matrix metalloprotease inhibitor
bavisant	histamine receptor antagonist
BAX-channel-blocker	cytochrome C release inhibitor
BAY-K-8644-(+/-)	L-type calcium channel activator
BAY-K-8644-(s)-(-)	L-type calcium channel activator
bay-w-9798	antioxidant
BAY-11-7082	NFkB pathway inhibitor
BAY-11-7085	NFkB pathway inhibitor
BAY-41-2272	guanylyl cyclase activator
BAY-60-6583	adenosine receptor agonist
bay-60-7550	phosphodiesterase inhibitor
BAY-61-3606	syk inhibitor
BAY-87-2243	hypoxia inducible factor inhibitor
bazedoxifene	selective estrogen receptor modulator (SERM)
BAZ2-ICR	bromodomain inhibitor
BC-11	urokinase inhibitor
BCI-540	glutamate receptor agonist
BCTC	TRPV antagonist
BCX-1470	serine protease inhibitor
BCX-1470	complement inhibitor
BD-1008	sigma receptor antagonist
BD-1047	adrenergic receptor antagonist
BD-1063	sigma receptor antagonist
BE-2254	adrenergic receptor antagonist
beclamide	anticonvulsant
beclomethasone	glucocorticoid receptor agonist
beclomethasone-dipropionate	glucocorticoid receptor agonist
bedaquiline	ATPase inhibitor
begacestat	gamma secretase inhibitor
bekanamycin	bacterial 30S ribosomal subunit inhibitor
belinostat	HDAC inhibitor
bemegride	chemoreceptor agonist
bemesetron	serotonin receptor antagonist
benazepril	angiotensin converting enzyme inhibitor
bendamustine	DNA inhibitor
bendazac	cyclooxygenase inhibitor
bendroflumethiazide	sodium/potassium/chloride transporter inhibitor
benfluorex	gluconeogenesis inhibitor
benfotiamine	antioxidant
benidipine	calcium channel blocker
benperidol	dopamine receptor antagonist
benproperine	antitussive
benserazide	DOPA decarboxylase inhibitor
bentazepam	benzodiazepine receptor agonist
benurestat	urease inhibitor
benzalkonium	Cationic surfactant
benzamil	sodium channel blocker
benzbromarone	chloride channel blocker
benzethonium	sodium channel blocker
benznidazole	DNA synthesis inhibitor
benzocaine	sodium channel blocker
benzoic-acid	food preservative
benzonatate	local anesthetic
benzoquinonium-dibromide	cholinergic receptor antagonist
benzotript	CCK receptor antagonist
benzoxiquine	antiinfective drug
benzoyl-peroxide	oxidizing agent
benzthiazide	carbonic anhydrase inhibitor
benztropine-mesylate	acetylcholine receptor antagonist
benzydamine	prostanoid receptor antagonist
benzyl-alcohol	local anesthetic
benzyl-benzoate	lipase inhibitor
benzyl-isothiocyanate	methylazoxymethanol acetate inhibitor
benzyldimethylhexadecylammonium	cationic surfactant
benzylpenicillin	penicillin binding protein inhibitor
bephenium-hydroxynaphthoate	anthelmintic agent
bepotastine	histamine receptor antagonist
bepridil	calcium channel blocker
berberine	LDL receptor activator
bergenin	interleukin inhibitor
besifloxacin	bacterial DNA gyrase inhibitor
BET-BAY-002	bromodomain inhibitor
beta-amyloid-synthesis-inhibitor	beta amyloid synthesis inhibitor
beta-CCB	benzodiazepine receptor ligand
beta-elemene	apoptosis stimulant
beta-funaltrexamine	opioid receptor antagonist
beta-hydroxy-beta-methylbutyrate	protein synthesis stimulant
beta-lapachone	topoisomerase inhibitor
betahistine	histamine receptor agonist
betahistine	histamine receptor antagonist
betaine	nitric oxide donor
betamethasone	glucocorticoid receptor agonist
betamethasone-acetate	glucocorticoid receptor agonist
betamethasone-dipropionate	anti-inflammatory agent
betamethasone-valerate	glucocorticoid receptor agonist
betamipron	panipenem uptake inhibitor
betaxolol	adrenergic receptor antagonist
betazole	histamine receptor agonist
bethanechol	acetylcholine receptor agonist
BETP	glucagon-like peptide receptor positive allosteric modulator
betrixaban	coagulation factor inhibitor
betulinic-acid	apoptosis stimulant
betulinic-acid	NFkB pathway inhibitor
bevantolol	adrenergic receptor antagonist
bevirimat-dimeglumine	HIV capsid assembly inhibitor
bexarotene	retinoid receptor agonist
bezafibrate	PPAR receptor agonist
BF2.649	histamine receptor antagonist
BGT226	PI3K inhibitor
BHQ	ATPase inhibitor
BI-D1870	ribosomal protein inhibitor
BI-224436	HIV integrase inhibitor
BI-2536	PLK inhibitor
BI-78D3	JNK inhibitor
BI-847325	MEK inhibitor
BI-847325	Aurora kinase inhibitor
biapenem	bacterial cell wall synthesis inhibitor
BIBN4096	calcitonin antagonist
BIBR-1532	telomerase inhibitor
BIBU-1361	EGFR inhibitor
BIBX-1382	EGFR inhibitor
bicalutamide	androgen receptor antagonist
bicifadine	serotonin receptor antagonist
bicifadine	dopamine reuptake inhibitor
bicuculline-(+)	GABA receptor antagonist
bicuculline-methochloride-(-)	GABA receptor antagonist
bicyclol	NFkB pathway inhibitor
bifemelane	acetylcholine release enhancer
bifonazole	sterol demethylase inhibitor
BIIB021	HSP inhibitor
bilastine	histamine receptor antagonist
bilobalide	GABA receptor modulator
bimatoprost	prostanoid receptor agonist
BIMU-8	serotonin receptor agonist
BINA	glutamate receptor positive allosteric modulator
bindarit	NFkB pathway inhibitor
BIO-1211	integrin antagonist
BIO-5192	integrin inhibitor
biotin	vitamin B
bipenamol	dipeptidyl peptidase inhibitor
biperiden	acetylcholine receptor antagonist
birinapant	XIAP inhibitor
BIRT-377	lymphocyte function-associated antigen negative modulator
bis(maltolato)oxovanadium(IV)	tyrosine phosphatase inhibitor
bisacodyl	laxative
bisindolylmaleimide-ix	PKC inhibitor
bismuth(iii)-trifluoromethanesulfonate	direct substitution catalyst
bismuth-subgallate	nitric oxide synthase inhibitor
bismuth-subsalicylate	antacid
bisoprolol	adrenergic receptor antagonist
bisphenol-a	synthetic estrogen
bithionol	autotaxin inhibitor
bitopertin	glycine transporter inhibitor
bitopertin	GlyT-1 inhibitor
bitoscanate	anthelmintic agent
bivalirudin	thrombin inhibitor
BIX-01294	histone lysine methyltransferase inhibitor
BIX-02188	MEK inhibitor
BIX-02189	MEK inhibitor
BL-5583	hypercalcaemic agent
blebbistatin-(+/-)	ATPase inhibitor
blebbistatin-(-)	ATPase inhibitor
bleomycetin	EGFR expression inhibitor
bleomycin	DNA synthesis inhibitor
blonanserin	dopamine receptor antagonist
blonanserin	serotonin receptor antagonist
BLU9931	FGFR inhibitor
BML-190	cannabinoid receptor inverse agonist
BML-284	WNT agonist
BMS-CCR2-22	CC chemokine receptor antagonist
BMS-182874	endothelin receptor antagonist
BMS-191011	potassium channel activator
BMS-191095	KATP activator
BMS-191095	potassium channel agonist
BMS-265246	CDK inhibitor
BMS-299897	gamma secretase inhibitor
BMS-309403	fatty acid binding protein inhibitor
BMS-345541	IKK inhibitor
BMS-387032	CDK inhibitor
BMS-387032	cell cycle inhibitor
BMS-387032	MCL1 inhibitor
BMS-470539	melanocortin receptor agonist
BMS-536924	IGF-1 inhibitor
BMS-566419	inosine monophosphate dehydrogenase inhibitor
BMS-587101	integrin antagonist
BMS-599626	EGFR inhibitor
BMS-599626	protein tyrosine kinase inhibitor
BMS-626529	HIV attachment inhibitor
BMS-649	retinoid receptor agonist
BMS-688521	leukocyte function-associated antigen receptor antagonist
BMS-688521	ICAM1 antagonist
BMS-690514	EGFR inhibitor
BMS-690514	VEGFR inhibitor
BMS-707035	HIV integrase inhibitor
BMS-754807	IGF-1 inhibitor
BMS-777607	AXL kinase inhibitor
BMS-777607	c-Met inhibitor
BMS-777607	FLT3 inhibitor
BMS-777607	hepatocyte growth factor receptor inhibitor
BMS-777607	macrophage migration inhibiting factor inhibitor
BMS-777607	tyrosine kinase inhibitor
BMS-806	HIV attachment inhibitor
BMS-817378	c-Met inhibitor
BMS-817378	VEGFR inhibitor
BMS-833923	smoothened receptor antagonist
BMS-863233	CDC inhibitor
BMS-927711	calcitonin antagonist
BMS-983970	notch signaling inhibitor
BMS-986020	lysophosphatidic acid receptor antagonist
BMY-14802	sigma receptor antagonist
BMY-45778	IP1 prostacyclin receptor agonist
BMY-7378	adrenergic receptor antagonist
BMY-7378	serotonin receptor antagonist
BNC105	tubulin polymerization inhibitor
BNTX	opioid receptor antagonist
boceprevir	HCV inhibitor
bopindolol	adrenergic receptor antagonist
bortezomib	NFkB pathway inhibitor
bortezomib	proteasome inhibitor
bosentan	endothelin receptor antagonist
bosutinib	Abl kinase inhibitor
bosutinib	Bcr-Abl kinase inhibitor
bosutinib	src inhibitor
BP-554	serotonin receptor agonist
BP-897	dopamine receptor agonist
BQ-123	endothelin receptor antagonist
BQ-788	endothelin receptor antagonist
BQU57	Ras GTPase inhibitor
BRD-7389	ribosomal protein inhibitor
BRD-9876	kinesin inhibitor
BRD4770	histone lysine methyltransferase inhibitor
brefeldin-a	protein synthesis inhibitor
bremelanotide	melanocortin receptor agonist
brequinar	dihydroorotate dehydrogenase inhibitor
bretazenil	GABA benzodiazepine site receptor partial agonist
bretylium	norepinephrine inhibitor
brexpiprazole	dopamine receptor partial agonist
briciclib	cyclin D inhibitor
brigatinib	ALK tyrosine kinase receptor inhibitor
brigatinib	EGFR inhibitor
brimonidine	adrenergic receptor agonist
brinzolamide	carbonic anhydrase inhibitor
brivanib	FGFR inhibitor
brivanib	VEGFR inhibitor
brivanib-alaninate	FGFR inhibitor
brivanib-alaninate	VEGFR inhibitor
brivaracetam	voltage-gated sodium channel blocker
brivudine	DNA directed DNA polymerase inhibitor
BRL-15572	serotonin receptor antagonist
BRL-26314	cholesterol inhibitor
BRL-37344	adrenergic receptor agonist
BRL-44408	adrenergic receptor antagonist
BRL-50481	phosphodiesterase inhibitor
BRL-52537	opioid receptor agonist
BRL-54443	serotonin receptor agonist
brolitene	muscle relaxant
bromantan	dopamine reuptake inhibitor
bromantan	serotonin reuptake inhibitor
bromebric-acid	purine antagonist
bromebric-acid	DNA synthesis inhibitor
bromfenac	cyclooxygenase inhibitor
bromhexine	mucolytic agent
bromindione	anticoagulant
bromocriptine	dopamine receptor agonist
bromopride	dopamine receptor antagonist
bromosporine	bromodomain inhibitor
bromperidol	dopamine receptor antagonist
brompheniramine	histamine receptor antagonist
bropirimine	interferon inducer
broxaterol	adrenergic receptor agonist
broxuridine	antimetabolite
broxyquinoline	antiprotozoal agent
bruceantin	protein synthesis inhibitor
brucine	glycine receptor antagonist
bryostatin-1	protein kinase C inhibitor
BS-181	CDK inhibitor
BTB06584	ATPase inhibitor
BTB1	mitotic kinesin inhibitor
BTS-54505	dopamine reuptake inhibitor
BTS-72664	GABA receptor antagonist
BTT-3033	integrin inhibitor
BTZ043-racemate	DPRE1 inhibitor
BU-224	imidazoline receptor ligand
BU-239	imidazoline receptor ligand
BU-239	imidazoline receptor agonist
bucetin	analgesic agent
bucillamine	immunosuppressant
bucladesine	adenosine receptor agonist
bucladesine	cAMP stimulant
buclizine	histamine receptor antagonist
budesonide	glucocorticoid receptor agonist
budipine	glutamate receptor antagonist
bufexamac	cyclooxygenase inhibitor
buflomedil	adrenergic receptor antagonist
buflomedil	calcium channel blocker
bumetanide	solute carrier family member inhibitor
bunazosin	adrenergic receptor antagonist
buparlisib	PI3K inhibitor
buparvaquone	antiprotozoal agent
buphenine	adrenergic receptor agonist
bupicomide	adrenergic receptor antagonist
bupivacaine	sodium channel blocker
bupranolol	adrenergic receptor antagonist
bupropion	dopamine uptake inhibitor
buramate	antiepileptic
buspirone	serotonin receptor agonist
busulfan	DNA inhibitor
butabindide	tripeptidyl peptidase inhibitor
butacaine	local anesthetic
butaclamol	dopamine receptor antagonist
butalbital	GABA receptor antagonist
butamben	sodium channel blocker
butein	EGFR inhibitor
butein	src inhibitor
butenafine	fungal squalene epoxidase inhibitor
buthionine-sulfoximine	glutathione transferase inhibitor
butibufen	cyclooxygenase inhibitor
butoconazole	bacterial cell wall synthesis inhibitor
butofilolol	adrenergic receptor antagonist
butorphanol-(+)-tartrate	opioid receptor agonist
butorphanol-(+)-tartrate	opioid receptor antagonist
butyl-paraben	DNA synthesis inhibitor
butylated-hydroxyanisole	antioxidant
butylated-hydroxytoluene	carbonic anhydrase inhibitor
butylphthalide	potassium channel antagonist
butylscopolamine-bromide	cholinergic receptor antagonist
BU226	imidazoline receptor ligand
BVD-523	MAP kinase inhibitor
BVT-2733	11-beta hydroxysteroid dehydrogenase inhibitor
BVT-948	tyrosine phosphatase inhibitor
BW-A4C	lipoxygenase inhibitor
BW-B70C	lipoxygenase inhibitor
BW-180C	opioid receptor agonist
BW-373U86	opioid receptor agonist
BW-616U	monoamine oxidase inhibitor
BW-723C86	serotonin receptor agonist
BX-795	IKK inhibitor
BX-912	pyruvate dehydrogenase kinase inhibitor
BYK-204165	PARP inhibitor
C-021	CC chemokine receptor antagonist
C-1	protein kinase inhibitor
cabaletta	pharmacological chaperone
cabazitaxel	microtubule inhibitor
cabergoline	dopamine receptor agonist
cabotegravir	HIV integrase inhibitor
cabozantinib	RET tyrosine kinase inhibitor
cabozantinib	VEGFR inhibitor
CaCCinh-A01	calcium-activated chloride channel inhibitor
cadralazine	adrenergic receptor antagonist
cafestol	pregnane X receptor agonist
caffeic-acid	HIV integrase inhibitor
caffeic-acid	lipoxygenase inhibitor
caffeic-acid	nitric oxide production inhibitor
caffeic-acid	tumor necrosis factor production inhibitor
caffeic-acid-phenethyl-ester	HIV integrase inhibitor
caffeine	adenosine receptor antagonist
caffeine	phosphodiesterase inhibitor
calcifediol	vitamin D receptor agonist
calcipotriol	vitamin D receptor agonist
calcitriol	vitamin D receptor agonist
Calhex-231	calcium sensing receptor negative allosteric modulator
calpeptin	calpain inhibitor
camicinal	motilin receptor agonist
CaMKII-IN-1	calcium/calmodulin dependent protein kinase inhibitor
camostat-mesilate	protease inhibitor
camphor-(1r)	TRPV activator
camptothecin	topoisomerase inhibitor
canagliflozin	sodium/glucose cotransporter inhibitor
candesartan	angiotensin receptor antagonist
candesartan-cilextil	angiotensin receptor antagonist
candicidin	fungal ergosterol inhibitor
canertinib	EGFR inhibitor
canrenone	mineralocorticoid receptor antagonist
cantharidin	protein phosphatase inhibitor
capadenoson	adenosine receptor agonist
capecitabine	DNA synthesis inhibitor
capecitabine	thymidylate synthase inhibitor
capreomycin	protein synthesis inhibitor
capsaicin	TRPV agonist
capsazepine	TRPV agonist
captopril	angiotensin converting enzyme inhibitor
caracemide	ribonucleotide reductase inhibitor
caramiphen	cholinergic receptor antagonist
carazolol	adrenergic receptor antagonist
carbachol	cholinergic receptor agonist
carbadox	other antibiotic
carbamazepine	carboxamide antiepileptic
carbaril	acetylcholinesterase inhibitor
carbarsone	antiprotozoal agent
carbendazim	microtubule inhibitor
carbendazim	tubulin polymerization inhibitor
carbenicillin	bacterial cell wall synthesis inhibitor
carbenoxolone	11-beta hydroxysteroid dehydrogenase inhibitor
carbetapentane	acetylcholine receptor antagonist
carbetocin	oxytocin receptor agonist
carbidopa	aromatic L-amino acid decarboxylase inhibitor
carbimazole	antithyroid agent
carbinoxamine	histamine receptor antagonist
carboplatin	DNA alkylating agent
carboplatin	DNA inhibitor
carboxyamidotriazole	calcium channel blocker
carboxylosartan	angiotensin antagonist
cardiogenol-c	cardiomyogenesis inducer
cardionogen-1	WNT signaling inhibitor
carebastine	histamine receptor antagonist
carfilzomib	proteasome inhibitor
carglumic-acid	carbamoyl phosphate synthase activator
caricotamide	NADPH quinone oxidoreductase inhibitor
cariporide	sodium/hydrogen exchanger inhibitor
cariprazine	dopamine receptor antagonist
carisoprodol	acetylcholine receptor antagonist
carmofur	thymidylate synthase inhibitor
carmoterol	adrenergic receptor agonist
carmoxirole	dopamine receptor agonist
carmustine	DNA alkylating agent
carmustine	DNA inhibitor
carnosine	antiglycating agent
caroverine	glutamate receptor antagonist
caroverine	calcium channel blocker
caroxazone	monoamine oxidase inhibitor
carprofen	cyclooxygenase inhibitor
carsalam	analgesic agent
carteolol	adrenergic receptor antagonist
carumonam	bacterial cell wall synthesis inhibitor
carvedilol	adrenergic receptor antagonist
casin	GTPase inhibitor
caspofungin	fungal 1
caspofungin	3-beta-D-glucan synthase inhibitor
caspofungin	bacterial cell wall synthesis inhibitor
caspofungin-acetate	fungal 1
caspofungin-acetate	3-beta-D-glucan synthase inhibitor
castanospermine	glucosidase inhibitor
catharanthine	tubulin polymerization inhibitor
cathepsin-inhibitor-1	cathepsin inhibitor
CAY10505	PI3K inhibitor
CB-03-01	androgen receptor antagonist
CB-10-277	DNA synthesis inhibitor
CB-5083	valosin-containing protein inhibitor
CB-839	glutaminase inhibitor
CBiPES	glutamate receptor positive allosteric modulator
CBS-1114	lipoxygenase inhibitor
CC-115	mTOR inhibitor
CC-115	DNA protein kinase inhibitor
CC-223	mTOR inhibitor
CC-401	JNK inhibitor
CC-930	JNK inhibitor
CCG-1423	apoptosis stimulant
CCG-50014	G protein signaling inhibitor
CCG-63802	G protein signaling inhibitor
CCG-63808	G protein signaling inhibitor
CCMI	acetylcholine receptor allosteric modulator
CCMQ	homoquinolinic acid binding inhibitor
CCT-031374	WNT signaling inhibitor
CCT018159	HSP inhibitor
CCT128930	AKT inhibitor
CCT129202	Aurora kinase inhibitor
CCT137690	Aurora kinase inhibitor
CC4	nicotinic receptor agonist
CD-1530	retinoid receptor agonist
CD-437	retinoid receptor agonist
CDK1-5-inhibitor	CDK inhibitor
CDK1-5-inhibitor	glycogen synthase kinase inhibitor
CDK9-IN-6	CDK inhibitor
CDPPB	glutamate receptor positive allosteric modulator
cebranopadol	opioid receptor agonist
cediranib	KIT inhibitor
cediranib	VEGFR inhibitor
cedrol-(+)	sedative
cefaclor	bacterial cell wall synthesis inhibitor
cefadroxil	bacterial cell wall synthesis inhibitor
cefalonium	bacterial cell wall synthesis inhibitor
cefamandole	bacterial cell wall synthesis inhibitor
cefamandole-nafate	bacterial cell wall synthesis inhibitor
cefathiamidine	bacterial cell wall synthesis inhibitor
cefazolin	bacterial cell wall synthesis inhibitor
cefcapene-pivoxil	bacterial cell wall synthesis inhibitor
cefdinir	bacterial cell wall synthesis inhibitor
cefditoren-pivoxil	bacterial cell wall synthesis inhibitor
cefepime	bacterial cell wall synthesis inhibitor
cefetamet	bacterial cell wall synthesis inhibitor
cefetamet-pivoxil	bacterial cell wall synthesis inhibitor
cefixime	bacterial cell wall synthesis inhibitor
cefmenoxime	bacterial cell wall synthesis inhibitor
cefmetazole	bacterial cell wall synthesis inhibitor
cefminox	bacterial cell wall synthesis inhibitor
cefodizime	bacterial cell wall synthesis inhibitor
cefonicid	bacterial cell wall synthesis inhibitor
cefoperazone	bacterial cell wall synthesis inhibitor
ceforanide	penicillin binding protein inhibitor
cefoselis	bacterial cell wall synthesis inhibitor
cefotaxime	bacterial cell wall synthesis inhibitor
cefotetan	bacterial cell wall synthesis inhibitor
cefotiam	bacterial cell wall synthesis inhibitor
cefotiam-cilexetil	bacterial cell wall synthesis inhibitor
cefoxitin	bacterial cell wall synthesis inhibitor
cefozopran	bacterial cell wall synthesis inhibitor
cefpiramide	bacterial cell wall synthesis inhibitor
cefpirome	bacterial cell wall synthesis inhibitor
cefpodoxime	bacterial cell wall synthesis inhibitor
cefprozil	bacterial cell wall synthesis inhibitor
cefradine	bacterial cell wall synthesis inhibitor
cefsulodin	bacterial cell wall synthesis inhibitor
ceftaroline-fosamil	bacterial cell wall synthesis inhibitor
ceftazidime	bacterial cell wall synthesis inhibitor
ceftibuten	bacterial cell wall synthesis inhibitor
ceftiofur	bacterial cell wall synthesis inhibitor
ceftizoxim	bacterial cell wall synthesis inhibitor
ceftriaxone	bacterial cell wall synthesis inhibitor
cefuroxime	bacterial cell wall synthesis inhibitor
cefuroxime-axetil	bacterial cell wall synthesis inhibitor
celecoxib	cyclooxygenase inhibitor
celiprolol	adrenergic receptor antagonist
centazolone	monoamine oxidase inhibitor
centpropazine	inositol monophosphatase inhibitor
CEP-32496	RAF inhibitor
CEP-33779	JAK inhibitor
CEP-37440	ALK tyrosine kinase receptor inhibitor
cephalexin	bacterial cell wall synthesis inhibitor
cephalomannine	DNA polymerase inhibitor
cephalosporin-c-zn	bacterial cell wall synthesis inhibitor
cephalothin	bacterial cell wall synthesis inhibitor
cephapirin	bacterial cell wall synthesis inhibitor
cepharanthine	NFkB pathway inhibitor
cephradine	bacterial cell wall synthesis inhibitor
ceramide	phosphoenolpyruvate carboxylase activator
ceramide	serine/threonine protein phosphatase activator
ceritinib	ALK tyrosine kinase receptor inhibitor
cerulenin	fatty acid synthase inhibitor
cetaben	cholesterol inhibitor
cetaben	ACAT inhibitor
cetilistat	triacylglycerol lipase inhibitor
cetirizine	histamine receptor antagonist
cetrorelix	gonadotropin releasing factor hormone receptor antagonist
cevimeline	acetylcholine receptor agonist
cevipabulin	microtubule stimulant
cevipabulin	tubulin polymerization inhibitor
CE3F4	rap guanine nucleotide exchange factor inhibitor
CFM-1571	guanylate cyclase activator
CFM-2	glutamate receptor antagonist
CFTRinh-172	chloride channel blocker
CF102	adenosine receptor agonist
CG-400549	FABI inhibitor
CGH2466	adenosine receptor antagonist
CGK-733	ATM kinase inhibitor
CGK-733	ATR kinase inhibitor
CGM097	MDM inhibitor
CGP-12177	adrenergic receptor agonist
CGP-13501	GABA receptor modulator
CGP-20712A	adrenergic receptor antagonist
CGP-37157	mitochondrial Na+/Ca2+ exchanger antagonist
CGP-37157	sodium/calcium exchange inhibitor
CGP-37849	glutamate receptor antagonist
CGP-52411	EGFR inhibitor
CGP-53353	EGFR inhibitor
CGP-53353	PKC inhibitor
CGP-54626	GABA receptor antagonist
CGP-55845	GABA receptor antagonist
CGP-57380	MAP kinase inhibitor
CGP-60474	CDK inhibitor
CGP-71683	neuropeptide receptor antagonist
CGP-74514	CDK inhibitor
CGP-78608	glutamate receptor antagonist
CGP-7930	GABA receptor modulator
CGS-15943	adenosine receptor antagonist
CGS-20625	benzodiazepine receptor agonist
CGS-20625	GABA benzodiazepine site receptor partial agonist
CGS-21680	adenosine receptor agonist
CGS-9896	GABA receptor antagonist
CH-5183284	fibroblast growth factor inhibitor
CHC	monocarboxylate transporter inhibitor
chenodeoxycholic-acid	11-beta hydroxysteroid dehydrogenase inhibitor
chenodeoxycholic-acid	FXR agonist
CHF5074	gamma secretase modulator
chicago-sky-blue-6b	glutamate inhibitor
chicago-sky-blue-6b	macrophage migration inhibiting factor inhibitor
chidamide	HDAC inhibitor
chiniofon	antiprotozoal agent
CHIR-124	CHK inhibitor
CHIR-98014	glycogen synthase kinase inhibitor
CHIR-99021	glycogen synthase kinase inhibitor
chlorambucil	DNA inhibitor
chloramphenicol	bacterial 50S ribosomal subunit inhibitor
chloramphenicol-palmitate	protein synthesis inhibitor
chloramphenicol-sodium-succinate	protein synthesis inhibitor
chlorcyclizine	histamine receptor antagonist
chlorfenson	other antifungal
chlorhexidine	membrane integrity inhibitor
chlorisondamine-diiodide	acetylcholine receptor antagonist
chlormadinone-acetate	5 alpha reductase inhibitor
chlormezanone	GABA receptor modulator
chlormidazole	fungal lanosterol demethylase inhibitor
chlorocresol	ryanodine receptor activator
chlorogenic-acid	antioxidant
chlorophyllin-copper	cytochrome P450 inhibitor
chloroprocaine	sodium channel blocker
chloropyramine	histamine receptor antagonist
chloroquine	antimalarial agent
chlorothiazide	diuretic
chlorotrianisene	estrogenic hormone
chloroxine	opioid receptor antagonist
chloroxylenol	ATP synthase inhibitor
chlorphenamine	histamine receptor antagonist
chlorphenesin	muscle relaxant
chlorphensin-carbamate	muscle relaxant
chlorproguanil	dihydrofolate reductase inhibitor
chlorpromazine	dopamine receptor antagonist
chlorpropamide	ATP channel blocker
chlorpropham	antiviral
chlorprothixene	dopamine receptor antagonist
chlorpyrifos	acetylcholinesterase inhibitor
chlorquinaldol	other antibiotic
chlortetracycline	protein synthesis inhibitor
chlorthalidone	carbonic anhydrase inhibitor
chlorzoxazone	bacterial 30S ribosomal subunit inhibitor
cholic-acid	bile acid
choline	acetylcholine precursor
choline-alfoscerate	acetylcholine precursor
CHPG	glutamate receptor agonist
CHR-6494	serine/threonine kinase inhibitor
chromanol-(+/-)	potassium channel blocker
chromanol-293B-(-)-[3R,4S]	potassium channel blocker
chromocarb	antispasmodic
chrysin	breast cancer resistance protein inhibitor
chrysophanic-acid	EGFR inhibitor
CH223191	aryl hydrocarbon receptor antagonist
CH5132799	PI3K inhibitor
CH55	retinoid receptor binder
CI-923	acetylcholine receptor antagonist
CI-966	GAT inhibitor
CI-976	ACAT inhibitor
ciaftalan-zinc	reactive oxygen species stimulant
cianidanol	fatty acid synthase inhibitor
cibenzoline	sodium channel blocker
ciclesonide	glucocorticoid receptor agonist
ciclopirox	membrane integrity inhibitor
cicloprofen	cyclooxygenase inhibitor
CID-16020046	G protein-coupled receptor antagonist
CID-2011756	protein kinase inhibitor
CID-2745687	G protein-coupled receptor antagonist
CID-5458317	MAP kinase phosphatase inhibitor
cidofovir	DNA polymerase inhibitor
ciglitazone	PPAR receptor agonist
cilastatin	dehydropeptidase inhibitor
cilazapril	angiotensin converting enzyme inhibitor
cilengitide	integrin antagonist
cilnidipine	calcium channel blocker
cilomilast	phosphodiesterase inhibitor
cilostamide	phosphodiesterase inhibitor
cilostazol	phosphodiesterase inhibitor
CIM-0216	transient receptor potential channel agonist
cimaterol	adrenergic receptor agonist
cimetidine	histamine receptor antagonist
cimetropium	acetylcholine receptor antagonist
cinacalcet	calcium channel activator
cinaciguat	guanylate cyclase activator
cinalukast	leukotriene receptor antagonist
cinanserin	serotonin receptor antagonist
cinchocaine	sodium channel blocker
cinchonidine	P glycoprotein inhibitor
cinchonine	P glycoprotein inhibitor
cinchophen	analgesic agent
cinepazet	vasodilator
cinepazide	calcium channel activator
cinflumide	muscle relaxant
cinnamaldehyde	aldose reductase inhibitor
cinnamaldehyde	TRPV agonist
cinnarazine	calcium channel blocker
cinoxacin	topoisomerase inhibitor
CINPA-1	CAR antagonist
cipemastat	metalloproteinase inhibitor
ciprofibrate	PPAR receptor agonist
ciprofloxacin	bacterial DNA gyrase inhibitor
ciproxifan	histamine receptor antagonist
CIQ	glutamate receptor potentiator
cirazoline	adrenergic receptor agonist
cis-ACPD	glutamate receptor agonist
cis-exo-camphanediol-2,3	nitric oxide stimulant
cis-urocanic acid	serotonin receptor agonist
cis-urocanic-acid	serotonin receptor agonist
cisapride	serotonin receptor agonist
cisatracurium	acetylcholine receptor antagonist
cisplatin	DNA alkylating agent
cisplatin	DNA synthesis inhibitor
citalopram	selective serotonin reuptake inhibitor (SSRI)
CITCO	constitutive androstane receptor (CAR) agonist
citicoline	membrane permeability enhancer
citicoline	glutathione transferase stimulant
citiolone	lipotropic
citiolone	mucolytic agent
citric-acid	coagulation factor inhibitor
CJ-033466	serotonin receptor agonist
CK-636	actin related protein inhibitor
CKD-712	NFkB pathway inhibitor
CKI-7	casein kinase inhibitor
CL-218872	benzodiazepine receptor agonist
cladribine	adenosine deaminase inhibitor
cladribine	ribonucleotide reductase inhibitor
clarithromycin	bacterial 50S ribosomal subunit inhibitor
clavulanate	beta lactamase inhibitor
clebopride	dopamine receptor antagonist
clemastine	histamine receptor antagonist
clemizole	HCV inhibitor
clenbuterol	adrenergic receptor agonist
cleviprex	calcium channel blocker
clevudine	DNA polymerase inhibitor
clidinium	acetylcholine receptor antagonist
climbazole	enzyme inducer
clinafloxacin	bacterial DNA gyrase inhibitor
clindamycin	protein synthesis inhibitor
clindamycin-palmitate	bacterial 50S ribosomal subunit inhibitor
clindamycin-phosphate	protein synthesis inhibitor
clinofibrate	lipase clearing factor inhibitor
clioquinol	chelating agent
clobazam	GABA benzodiazepine site receptor agonist
clobenpropit	histamine receptor antagonist
clobetasol-propionate	glucocorticoid receptor agonist
clobetasone-butyrate	corticosteroid agonist
clobutinol	antitussive
clocortolone-pivalate	steroid
clodronic-acid	bone resorption inhibitor
clofarabine	ribonucleotide reductase inhibitor
clofazimine	GK0582 inhibitor
clofedanol	histamine receptor antagonist
clofibrate	PPAR receptor agonist
clofibric-acid	PPAR receptor agonist
clofilium	potassium channel blocker
clofoctol	protein synthesis inhibitor
clomesone	DNA inhibitor
clomethiazole	GABA receptor antagonist
clomethiazole	GABA receptor modulator
clomifene	estrogen receptor antagonist
clomipramine	serotonin transporter (SERT) inhibitor
clonazepam	GABA benzodiazepine site receptor agonist
clonidine	adrenergic receptor agonist
clonixin-lysinate	cyclooxygenase inhibitor
clopamide	sodium/chloride cotransporter inhibitor
cloperastine	antitussive
clopidogrel	purinergic receptor antagonist
cloprostenol-(+/-)	prostaglandin receptor agonist
cloranolol	adrenergic receptor antagonist
clorgiline	monoamine oxidase inhibitor
clorotepine	dopamine receptor antagonist
clorotepine	adrenergic receptor antagonist
clorprenaline	adrenergic receptor agonist
clorsulon	glycolysis inhibitor
closantel	chitinase inhibitor
closantel	NFkB pathway inhibitor
clotrimazole	cytochrome P450 inhibitor
clotrimazole	imidazoline receptor ligand
cloxacillin	bacterial cell wall synthesis inhibitor
cloxyquin	potassium channel activator
clozapine	dopamine receptor antagonist
clozapine	serotonin receptor antagonist
CL316243	adrenergic receptor agonist
CMPD-1	p38 MAPK inhibitor
CNQX	glutamate receptor antagonist
CNX-2006	EGFR inhibitor
CNX-774	Bruton's tyrosine kinase (BTK) inhibitor
CO-101244	glutamate receptor antagonist
cobicistat	cytochrome P450 inhibitor
cobimetinib	MEK inhibitor
colchicine	microtubule inhibitor
colforsin	adenylyl cyclase activator
colforsin-daproate	adenylyl cyclase activator
colfosceril-palmitate	pulmonary surfactant
colistimethate	bacterial permeability inducer
colistin	bacterial permeability inducer
colistin-b-sulfate	bacterial permeability inducer
colistin-sulfate	bacterial permeability inducer
combretastatin-A-4	tubulin polymerization inhibitor
compound-w	beta-secretase inhibitor
compound-401	DNA dependent protein kinase inhibitor
conivaptan	vasopressin receptor antagonist
copanlisib	PI3K inhibitor
COR-170	cannabinoid receptor inverse agonist
cordycepin	DNA inhibitor
corosolic-acid	PKC inhibitor
corosolic-acid	protein tyrosine kinase inhibitor
corticosterone	mineralocorticoid receptor agonist
cortisone	glucocorticoid receptor agonist
cortisone-acetate	glucocorticoid receptor agonist
cortodoxone	androgen receptor antagonist
costunolide	telomerase inhibitor
cot-inhibitor-1	MAPK-interacting kinase inhibitor
cot-inhibitor-2	MAPK-interacting kinase inhibitor
cotinine	nicotine metabolite
coumarin	vitamin K antagonist
coumophos	cholinesterase inhibitor
CP-316819	glycogen phosphorylase inhibitor
CP-339818	potassium channel blocker
CP-376395	corticosteroid releasing factor receptor antagonist
CP-471474	matrix metalloprotease inhibitor
CP-532623	cholesteryl ester transfer protein inhibitor
CP-640186	acetyl-CoA carboxylase inhibitor
CP-673451	PDGFR tyrosine kinase receptor inhibitor
CP-724714	EGFR inhibitor
CP-724714	protein tyrosine kinase inhibitor
CP-775146	PPAR receptor agonist
CP-91149	glycogen phosphorylase inhibitor
CP-93129	serotonin receptor agonist
CP-94253	serotonin receptor agonist
CP-945,598	cannabinoid receptor antagonist
CP-99994	tachykinin antagonist
CPA-inhibitor	carboxypeptidase inhibitor
CPCCOEt	glutamate receptor antagonist
CPI-0610	bromodomain inhibitor
CPI-1189	tumor necrosis factor release inhibitor
CPI-169	histone lysine methyltransferase inhibitor
CPI-203	bromodomain inhibitor
CPI-360	histone lysine methyltransferase inhibitor
CPI-613	pyruvate dehydrogenase inhibitor
CPP	glutamate receptor antagonist
CPSI-1306-(+/-)	macrophage migration inhibiting factor inhibitor
crenolanib	PDGFR tyrosine kinase receptor inhibitor
cridanimod	progesterone receptor agonist
crisaborole	phosphodiesterase inhibitor
crizotinib	ALK tyrosine kinase receptor inhibitor
crizotinib-(S)	MTH1 inhibitor
croconazole	bacterial cell wall synthesis inhibitor
cromoglicic-acid	immunosuppressant
crotamiton	antipruritic
cryptotanshinone	acetylcholinesterase inhibitor
cryptotanshinone	STAT inhibitor
crystal-violet	other antibiotic
CR8-(R)	CDK inhibitor
CS-110266	dopamine receptor agonist
CS-917	fructose biphosphate inhibitor
CT-7758	integrin antagonist
CTEP	glutamate receptor antagonist
CTS-1027	metalloproteinase inhibitor
CTS21166	beta-secretase inhibitor
CU-CPT-4a	toll-like receptor inhibitor
CU-T12-9	toll-like receptor agonist
CUDC-101	EGFR inhibitor
CUDC-427	apoptosis inhibitor
CUDC-907	PI3K inhibitor
CUR-61414	smoothened receptor antagonist
curcumin	cyclooxygenase inhibitor
curcumin	histone acetyltransferase inhibitor
curcumin	lipoxygenase inhibitor
curcumin	NFkB pathway inhibitor
curcumol	JAK inhibitor
cutamesine	sigma receptor agonist
CV-1808	adenosine receptor agonist
CVT-10216	aldehyde dehydrogenase inhibitor
CW-008	PKA activator
CX-4945	casein kinase inhibitor
CX-516	glutamate receptor modulator
CX-5461	RNA polymerase inhibitor
cyamemazine	serotonin receptor antagonist
cyanocobalamin	methylmalonyl CoA mutase stimulant
cyanocobalamin	vitamin B
cyanopindolol	adrenergic receptor antagonist
cyclandelate	calcium channel blocker
cyclizine	histamine receptor modulator
cyclobenzaprine	adrenergic receptor agonist
cyclobenzaprine	serotonin receptor agonist
cyclocreatine	creatine kinase substrate
cyclocytidine	DNA synthesis inhibitor
cyclocytidine	RNA synthesis inhibitor
cycloheximide	protein synthesis inhibitor
cyclopenthiazide	thiazide diuretic
cyclopentolate	acetylcholine receptor antagonist
cyclophosphamide	DNA alkylating agent
cyclopiazonic-acid	ATPase inhibitor
cycloserine-(d)	bacterial cell wall synthesis inhibitor
cyclosporin-a	calcineurin inhibitor
cyclosporine	calcineurin inhibitor
cyclothiazide	glutamate receptor modulator
cyclovalone	breast cancer resistance protein inhibitor
cyclovirobuxin-d	calcium channel modulator
CYC116	Aurora kinase inhibitor
CYM-50260	sphingosine 1 phosphate receptor agonist
CYM-50358	sphingosine 1-phosphate receptor antagonist
CYM-50769	neuropeptide receptor antagonist
CYM-5442	sphingosine 1 phosphate receptor agonist
CYM-5520	sphingosine 1 phosphate receptor agonist
CYM-5541	sphingosine 1 phosphate receptor agonist
cyproheptadine	histamine receptor antagonist
cyproterone	androgen receptor antagonist
cyproterone-acetate	androgen receptor antagonist
cysteamine	tissue transglutaminase inhibitor
CYT-997	tubulin polymerization inhibitor
cytarabine	ribonucleotide reductase inhibitor
cytisine	acetylcholine receptor agonist
cytochalasin-b	microtubule inhibitor
CY208-243	dopamine receptor agonist
CZC-54252	leucine rich repeat kinase inhibitor
CZC24832	PI3K inhibitor
C34	toll-like receptor inhibitor
C646	histone acetyltransferase inhibitor
D-Phenylalanine	enkephalinase inhibitor
D-Serine	glutamate receptor agonist
D-4476	TGF beta receptor inhibitor
D-64131	microtubule inhibitor
DAA-1106	benzodiazepine receptor agonist
dabigatran	thrombin inhibitor
dabigatran-etexilate	thrombin inhibitor
dabrafenib	RAF inhibitor
dacarbazine	DNA alkylating agent
dacinostat	HDAC inhibitor
daclatasvir	HCV inhibitor
dacomitinib	EGFR inhibitor
dactinomycin	RNA polymerase inhibitor
daidzein	estrogen receptor agonist
dalargin	opioid receptor agonist
dalbavancin	bacterial cell wall synthesis inhibitor
dalcetrapib	cholesteryl ester transfer protein inhibitor
dalfampridine	potassium channel blocker
daltroban	thromboxane receptor antagonist
daminozide	KDM2A inhibitor
danazol	estrogen receptor antagonist
danazol	progesterone receptor agonist
danegaptide	gap junction modulator
danirixin	CC chemokine receptor antagonist
danofloxacin	bacterial DNA gyrase inhibitor
danoprevir	HCV inhibitor
dantrolene	calcium channel blocker
dantron	laxative
danusertib	Aurora kinase inhibitor
danusertib	growth factor receptor inhibitor
dapagliflozin	sodium/glucose cotransporter inhibitor
daphnetin	protein kinase inhibitor
dapiprazole	adrenergic receptor antagonist
dapivirine	non-nucleoside reverse transcriptase inhibitor
dapoxetine	selective serotonin reuptake inhibitor (SSRI)
daprodustat	hypoxia inducible factor inhibitor
dapsone	bacterial antifolate
DAPT	gamma secretase inhibitor
daptomycin	bacterial cell wall synthesis inhibitor
darapladib	phospholipase inhibitor
darglitazone	PPAR receptor antagonist
darifenacin	acetylcholine receptor antagonist
darunavir	HIV protease inhibitor
darusentan	endothelin receptor antagonist
dasabuvir	HCV inhibitor
dasatinib	Bcr-Abl kinase inhibitor
dasatinib	ephrin inhibitor
dasatinib	KIT inhibitor
dasatinib	PDGFR tyrosine kinase receptor inhibitor
dasatinib	src inhibitor
dasatinib	tyrosine kinase inhibitor
DAU-5884	acetylcholine receptor antagonist
daucosterol	apoptosis stimulant
daunorubicin	RNA synthesis inhibitor
daunorubicin	topoisomerase inhibitor
dazmegrel	thromboxane synthase inhibitor
dazoxiben	thromboxane synthase inhibitor
DBeQ	ATPase inhibitor
DBPR108	dipeptidyl peptidase inhibitor
DC-260126	free fatty acid receptor antagonist
DCC-2618	PDGFR tyrosine kinase receptor inhibitor
DCC-2618	KIT inhibitor
DCEBIO	potassium channel activator
DCPIB	chloride channel blocker
DCPIB	gap junction modulator
DCPIB	glutamate inhibitor
DDR1-IN-1	discoidin domain receptor inhibitor
debrisoquin	adrenergic neuron blocker
decamethonium	acetylcholine receptor agonist
decamethoxine	antiseptic
decernotinib	JAK inhibitor
decitabine	DNA methyltransferase inhibitor
decoquinate	antiprotozoal agent
defactinib	focal adhesion kinase inhibitor
deferasirox	chelating agent
deferiprone	chelating agent
deferoxamine-mesylate	chelating agent
deflazacort	glucocorticoid receptor agonist
deforolimus	mTOR inhibitor
degarelix	gonadotropin releasing factor hormone receptor antagonist
dehydrocorydaline	acetylcholinesterase inhibitor
dehydroepiandrosterone	protein synthesis stimulant
dehydroepiandrosterone-sulfate	androgen receptor agonist
dehydroepiandrosterone-sulfate	estrogen receptor agonist
delamanid	bacterial cell wall synthesis inhibitor
delanzomib	proteasome inhibitor
delapril	angiotensin converting enzyme inhibitor
delavirdine	non-nucleoside reverse transcriptase inhibitor
delivert	angiotensin receptor agonist
delphinidin	membrane permeability inhibitor
delta-Tocotrienol	HMGCR inhibitor
deltarasin	phosphodiesterase inhibitor
demecarium	acetylcholinesterase inhibitor
demeclocycline	bacterial 30S ribosomal subunit inhibitor
denotivir	antiviral
deoxyarbutin	tyrosinase inhibitor
deoxycholic-acid	biliverdin reductase A activator
deoxycholic-acid	G protein-coupled receptor agonist
deoxycorticosterone-acetate	progestogen hormone
deoxyepinephrine	adrenergic receptor agonist
deoxyepinephrine	dopamine receptor agonist
deptropine	histamine receptor antagonist
dequalinium	PKC inhibitor
deracoxib	cyclooxygenase inhibitor
deserpidine	angiotensin converting enzyme inhibitor
desipramine	tricyclic antidepressant
deslanoside	Na/K-ATPase inhibitor
desloratadine	histamine receptor antagonist
desmethylclozapine	acetylcholine receptor agonist
desmopressin-acetate	vasopressin receptor agonist
desogestrel	progesterone receptor agonist
desonide	glucocorticoid receptor agonist
desoximetasone	glucocorticoid receptor agonist
desoxycorticosterone-pivalate	corticosteroid agonist
desoxycortone	mineralocorticoid receptor agonist
desoxypeganine	acetylcholinesterase inhibitor
desoxypeganine	monoamine oxidase inhibitor
desvenlafaxine	serotonin‚Äìnorepinephrine reuptake inhibitor (SNRI)
detomidine	adrenergic receptor agonist
dexamethasone	glucocorticoid receptor agonist
dexamethasone-acetate	glucocorticoid receptor agonist
dexamethasone-sodium-phosphate	glucocorticoid receptor agonist
dexchlorpheniramine	histamine receptor antagonist
dexfenfluramine	serotonin receptor agonist
dexfosfoserine	membrane integrity inhibitor
dexlansoprazole	ATPase inhibitor
dexloxiglumide	CCK receptor antagonist
dexmedetomidine	adrenergic receptor agonist
dexniguldipine	calmodulin antagonist
dexrazoxane	chelating agent
dexrazoxane	topoisomerase inhibitor
dextroamphetamine	monoamine oxidase inhibitor
dextromethorphan	glutamate receptor antagonist
dextromethorphan	sigma receptor agonist
DFB	glutamate receptor agonist
DG-172	PPAR receptor inverse agonist
DH-97	melatonin receptor antagonist
DHBP	ryanodine receptor blocker
diacerein	interleukin inhibitor
diadenosine-tetraphosphate	adenosine kinase inhibitor
dianhydrogalactitol	DNA alkylating agent
diarylpropionitrile	estrogen receptor agonist
diaveridine	dihydrofolate reductase inhibitor
diazepam	benzodiazepine receptor agonist
diazooxonorleucine	glutamate receptor antagonist
diazoxide	potassium channel activator
dibekacin	bacterial 30S ribosomal subunit inhibitor
dibenzepine	norepinephrine reputake inhibitor
dichloroacetate	pyruvate dehydrogenase kinase inhibitor
dichlorophen	anticestodal agent
dichlorvos	acetylcholinesterase inhibitor
diclazuril	antiprotozoal agent
diclofenac	cyclooxygenase inhibitor
diclofenamide	carbonic anhydrase inhibitor
diclofensine	dopamine reuptake inhibitor
dicloxacillin	bacterial cell wall synthesis inhibitor
dicoumarol	NADPH inhibitor
dicycloverine	acetylcholine receptor antagonist
didanosine	nucleoside reverse transcriptase inhibitor
dideoxyadenosine	nucleoside reverse transcriptase inhibitor
didox	ribonucleotide reductase inhibitor
dienestrol	estrogen receptor agonist
dienogest	progesterone receptor agonist
diethylcarbamazine	lipoxygenase inhibitor
diethylstilbestrol	estrogen receptor agonist
diethyltoluamide	ionotropic receptor IR40a activator
difenpiramide	cyclooxygenase inhibitor
difenpiramide	prostaglandin inhibitor
diflorasone-diacetate	glucocorticoid receptor agonist
difloxacin	bacterial DNA gyrase inhibitor
diflunisal	prostanoid receptor antagonist
difluprednate	glucocorticoid receptor agonist
diftalone	cyclooxygenase inhibitor
digitoxigenin	ATPase inhibitor
digitoxin	ATPase inhibitor
digoxigenin	steroid
digoxin	ATPase inhibitor
dihomo-gamma-linolenic-acid	prostanoid receptor agonist
dihydrexidine	dopamine receptor agonist
dihydroartemisinin	antimalarial agent
dihydroergocristine	adrenergic receptor antagonist
dihydroergocristine	prolactin inhibitor
dihydroergotamine	serotonin receptor agonist
dihydrostreptomycin	bacterial 30S ribosomal subunit inhibitor
dihydrotachysterol	vitamin analog
dihydrotestosterone	androgen receptor agonist
dihydroxyphenylglycine	glutamate receptor agonist
diiodothyropropionic-acid	thyroid hormone stimulant
dilazep	adenosine reuptake inhibitor
diloxanide	protein synthesis inhibitor
diltiazem	calcium channel blocker
dimaprit	histamine receptor agonist
dimemorfan	sigma receptor agonist
dimenhydrinate	histamine receptor antagonist
dimercaprol	chelating agent
dimercaptosuccinic-acid	chelating agent
dimesna	tubulin polymerization inhibitor
dimethadione	oxazolidine antiepileptic
dimethindene-(S)-(+)	acetylcholine receptor antagonist
dimethisoquin	local anesthetic
dimethyl-fumarate	nuclear factor erythroid derived
dimethyl-fumarate	like (NRF2) activator
dimethyl-isosorbide	cosmetic moisturizer
dimetindene	histamine receptor antagonist
dimetindene	cholinergic receptor antagonist
dimetridazole	bacterial DNA inhibitor
diminazene-aceturate	angiotensin converting enzyme activator
dimpylate	acetylcholinesterase inhibitor
dinaciclib	CDK inhibitor
dinoprost	prostacyclin analog
dinoprostone	prostanoid receptor agonist
dioscin	apoptosis stimulant
diosgenin	steroid
diosmetin	aryl hydrocarbon receptor agonist
diosmin	aryl hydrocarbon receptor agonist
diosmin	capillary stabilizing agent
dioxybenzone	topical sunscreen agent
diperodon	local anesthetic
diphemanil	acetylcholine receptor antagonist
diphencyprone	immunostimulant
diphenhydramine	histamine receptor antagonist
diphenidol	acetylcholine receptor agonist
diphenyleneiodonium	nitric oxide synthase inhibitor
diphenylpyraline	dopamine uptake inhibitor
dipivefrine	adrenergic receptor agonist
dipraglurant	glutamate receptor negative allosteric modulator
DIPT	dopamine reuptake inhibitor
DIPT	serotonin reuptake inhibitor
dipyridamole	phosphodiesterase inhibitor
dipyrocetyl	chelating agent
dirithromycin	bacterial 50S ribosomal subunit inhibitor
diroximel-fumarate	anti-inflammatory agent
disopyramide	sodium channel blocker
disulfiram	aldehyde dehydrogenase inhibitor
disulfiram	DNA methyltransferase inhibitor
disulfiram	TRPV agonist
dithranol	DNA synthesis inhibitor
ditiocarb-sodium-trihydrate	immunostimulant
ditolylguanidine	sigma receptor agonist
divalproex-sodium	benzodiazepine receptor agonist
dizocilpine-(+)	glutamate receptor antagonist
dizocilpine-(-)	glutamate receptor antagonist
DMAB-anabaseine	adrenergic receptor agonist
DMH1	ALK tyrosine kinase receptor inhibitor
DMH4	VEGFR inhibitor
DMNB	DNA dependent protein kinase inhibitor
DMP-543	acetylcholine release enhancer
DMP-777	elastase inhibitor
DMPS	chelating agent
DMSO	control vehicle
DNQX	glutamate receptor antagonist
dobutamine	adrenergic receptor agonist
docebenone	lipoxygenase inhibitor
docetaxel	tubulin polymerization inhibitor
doconexent	PPAR receptor agonist
doconexent-ethyl-ester	omega 3 fatty acid stimulant
docosanol	lipase clearing factor inhibitor
docusate	laxative
dofequidar	MRP inhibitor
dofequidar	P glycoprotein inhibitor
dofetilide	potassium channel blocker
dolasetron	serotonin receptor antagonist
dolastatin-10	tubulin polymerization inhibitor
dolutegravir	HIV integrase inhibitor
domperidone	dopamine receptor antagonist
donepezil	acetylcholinesterase inhibitor
donitriptan	serotonin receptor agonist
dopamine	dopamine receptor agonist
doramapimod	p38 MAPK inhibitor
doripenem	bacterial cell wall synthesis inhibitor
dorsomorphin	AMPK inhibitor
dorzolamide	carbonic anhydrase inhibitor
dosulepin	norepinephrine reuptake inhibitor
dosulepin	serotonin‚Äìnorepinephrine reuptake inhibitor (SNRI)
dosulepin	tricyclic antidepressant
dovitinib	EGFR inhibitor
dovitinib	FGFR inhibitor
dovitinib	FLT3 inhibitor
dovitinib	PDGFR tyrosine kinase receptor inhibitor
dovitinib	VEGFR inhibitor
doxapram	potassium channel blocker
doxazosin	adrenergic receptor antagonist
doxepin	histamine receptor antagonist
doxercalciferol	vitamin D receptor agonist
doxifluridine	thymidylate synthase inhibitor
doxofylline	adenosine receptor antagonist
doxorubicin	topoisomerase inhibitor
doxycycline	metalloproteinase inhibitor
doxycycline-hyclate	bacterial 30S ribosomal subunit inhibitor
doxylamine	histamine receptor antagonist
DPC-681	HIV protease inhibitor
DPCPX	adenosine receptor antagonist
DPI-201106	sodium channel activator
DPO-1	potassium channel blocker
DPPE	histamine receptor antagonist
DQP-1105	glutamate receptor antagonist
DR-2313	PARP inhibitor
DR-4485	serotonin receptor antagonist
DRF053-(R)	CDK inhibitor
droloxifene	selective estrogen receptor modulator (SERM)
dromostanolone-propionate	androgen receptor modulator
dronedarone	adrenergic receptor antagonist
droperidol	dopamine receptor antagonist
dropropizine	antitussive
drospirenone	mineralocorticoid receptor antagonist
drotaverine	phosphodiesterase inhibitor
droxicam	cyclooxygenase inhibitor
droxidopa	norepinephrine precursor
droxinostat	HDAC inhibitor
DSR-6434	toll-like receptor agonist
DU-728	structural glycoprotein antagonist
duloxetine	norepinephrine reuptake inhibitor
duloxetine	serotonin‚Äìnorepinephrine reuptake inhibitor (SNRI)
DUP-697	cyclooxygenase inhibitor
dutasteride	5 alpha reductase inhibitor
dyclonine	sodium channel blocker
dydrogesterone	progesterone receptor agonist
dynasore	dynamin inhibitor
dynole-34-2	dynamin inhibitor
dyphylline	adenosine receptor antagonist
dyphylline	phosphodiesterase inhibitor
DY131	estrogen-related receptor agonist
D609	phospholipase inhibitor
E-2012	gamma secretase modulator
E-4031	potassium channel blocker
E-64	cysteine protease inhibitor
E-64	calpain inhibitor
eact	calcium-activated chloride channel inhibitor
EB-47	PARP inhibitor
ebastine	histamine receptor antagonist
EBPC	aldose reductase inhibitor
ebrotidine	histamine receptor antagonist
ebselen	cyclooxygenase inhibitor
ebselen	glutathione peroxidase agonist
ebselen	H+/K+-ATPase inhibitor
ebselen	nitric oxide synthase inhibitor
EC-144	HSP inhibitor
EC-23	retinoid receptor agonist
ecabet	gastrin inhibitor
ecabet	urease inhibitor
echinomycin	DNA intercalating agent
econazole	lanosterol demethylase inhibitor
econazole	sterol demethylase inhibitor
edaglitazone	PPAR receptor agonist
edaravone	nootropic agent
edelfosine	phospholipase inhibitor
edoxaban	coagulation factor inhibitor
edoxudine	DNA directed DNA polymerase inhibitor
edrophonium	acetylcholinesterase inhibitor
EDTMP	chelating agent
EED226	polycomb protein inhibitor
efaproxiral	haemoglobin oxygen release stimulant
efaroxan	adrenergic receptor antagonist
efatutazone	PPAR receptor agonist
efavirenz	HIV protease inhibitor
efinaconazole	lanosterol demethylase inhibitor
eflornithine	ornithine decarboxylase inhibitor
efloxate	vasodilator
efonidipine-monoethanolate	L-type calcium channel blocker
efonidipine-monoethanolate	T-type calcium channel blocker
EGF816	EGFR inhibitor
eglumetad	glutamate receptor agonist
EG00229	neuropilin receptor antagonist
EHop-016	Ras GTPase inhibitor
EIPA	transient receptor potential polycystic inhibitor
EIPA	sodium/hydrogen exchanger inhibitor
EIT-hydrobromide	nitric oxide synthase inhibitor
EI1	histone lysine methyltransferase inhibitor
elacridar	P glycoprotein inhibitor
elactocin	exportin antagonist
elafibranor	PPAR receptor agonist
elagolix	gonadotropin releasing factor hormone receptor antagonist
elbasvir	HCV inhibitor
elemene	VEGFR inhibitor
elesclomol	oxidative stress inducer
eletriptan	serotonin receptor agonist
eliglustat	Glycosyl transferase inhibitor
elinogrel	purinergic receptor antagonist
eliprodil	glutamate receptor antagonist
ellagic-acid	glutathione transferase inhibitor
ellagic-acid	non-nucleoside reverse transcriptase inhibitor
ELN-441958	bradykinin receptor antagonist
eltanolone	membrane integrity inhibitor
eltoprazine	serotonin receptor agonist
eltrombopag	thrombopoietin receptor agonist
eluxadoline	opioid receptor modulator
elvitegravir	HIV integrase inhibitor
embelin	HCV inhibitor
embelin	XIAP inhibitor
EMD-1214063	hepatocyte growth factor receptor inhibitor
EMD-386088	serotonin receptor agonist
EMD-53998	phosphodiesterase inhibitor
EMD-66684	angiotensin receptor antagonist
emedastine	histamine receptor antagonist
emetine	protein synthesis inhibitor
emodin	11-beta hydroxysteroid dehydrogenase inhibitor
emorfazone	antiinflammatory agent
emorfazone	cyclooxygenase inhibitor
empagliflozin	sodium/glucose cotransporter inhibitor
emtricitabine	nucleoside reverse transcriptase inhibitor
enalapril	angiotensin converting enzyme inhibitor
enalaprilat	angiotensin converting enzyme inhibitor
enasidenib	isocitrate dehydrogenase inhibitor
enciprazine	GABA receptor modulator
endo-IWR-1	PARP inhibitor
endoxifen	estrogen receptor antagonist
enflurane	membrane permeability inhibitor
enilconazole	sterol demethylase inhibitor
eniluracil	dihydropyrimidine dehydrogenase inhibitor
ENMD-2076	Aurora kinase inhibitor
ENMD-2076	FLT3 inhibitor
ENMD-2076	VEGFR inhibitor
enocitabine	DNA synthesis inhibitor
enoxacin	topoisomerase inhibitor
enoximone	phosphodiesterase inhibitor
enoxolone	gap junction modulator
enprofylline	phosphodiesterase inhibitor
enrofloxacin	bacterial DNA gyrase inhibitor
entacapone	catechol O methyltransferase inhibitor
entecavir	DNA replication inhibitor
entecavir	nucleoside reverse transcriptase inhibitor
entinostat	HDAC inhibitor
entrectinib	ALK tyrosine kinase receptor inhibitor
entrectinib	proto-oncogene tyrosine protein kinase inhibitor
enzalutamide	androgen receptor antagonist
enzastaurin	PKC inhibitor
EN460	endoplasmic reticulum oxidation inhibitor
EO-1428	p38 MAPK inhibitor
epacadostat	indoleamine 2
epacadostat	3-dioxygenase inhibitor
epalrestat	aldose reductase inhibitor
eperezolid	bacterial 30S ribosomal subunit inhibitor
eperisone	acetylcholine receptor antagonist
ephedrine	adrenergic receptor agonist
ephedrine-(racemic)	adrenergic receptor agonist
epiandrosterone	steroid
epicatechin-gallate-(-)	bacterial DNA gyrase inhibitor
epigallocatechin-gallate-(-)	bacterial DNA gyrase inhibitor
epinastine	histamine receptor antagonist
epinephrine	adrenergic receptor agonist
epinephrine	neurotransmitter
epinephrine-(racemic)	carbonic anhydrase activator
epirizole	cyclooxygenase inhibitor
epirubicin	topoisomerase inhibitor
epitiostanol	androgen receptor agonist
eplerenone	cytochrome P450 inhibitor
epomediol	cholesterol inhibitor
epoprostenol	prostacyclin analog
epothilone-a	microtubule stabilizing agent
epothilone-b	microtubule stabilizing agent
epothilone-b	tubulin polymerization inhibitor
epothilone-d	microtubule stabilizing agent
epothilone-d	tubulin polymerization inhibitor
EPPTB	trace amine associated receptor antagonist
eprazinone	mucolytic agent
eprinomectin	benzodiazepine receptor agonist
eprobemide	monoamine oxidase inhibitor
eprodisate	antiamyloidogenic agent
eprodisate	amyloid protein inhibitor
eprosartan	angiotensin receptor antagonist
eptifibatide	platelet aggregation inhibitor
EPZ-5676	histone lysine methyltransferase inhibitor
EPZ004777	histone lysine methyltransferase inhibitor
EPZ005687	histone lysine methyltransferase inhibitor
EPZ011989	histone lysine methyltransferase inhibitor
EPZ015666	protein arginine N-methyltransferase inhibitor
EPZ020411	protein arginine N-methyltransferase inhibitor
equilin	estrogen receptor agonist
equol	estrogen receptor agonist
ER-27319	mediator release inhibitor
ER-27319	SYK inhibitor
ER-50891	retinoid receptor antagonist
erastin	ion channel antagonist
erbstatin-analog	EGFR inhibitor
erbstatin-analog	tyrosine kinase inhibitor
ercalcitriol	vitamin D receptor agonist
erdafitinib	FGFR inhibitor
erdosteine	mucolytic agent
ergocalciferol	vitamin analog
ergonovine	adrenergic receptor agonist
ergonovine	serotonin receptor agonist
ergosterol	vitamin D precursor
ergotamine	adrenergic receptor antagonist
ERK5-IN-1	MAP kinase inhibitor
erlotinib	EGFR inhibitor
ertapenem	bacterial cell wall synthesis inhibitor
erteberel	estrogen receptor agonist
ertugliflozin	sodium/glucose cotransporter inhibitor
erythromycin	NFkB pathway inhibitor
erythromycin-estolate	bacterial 50S ribosomal subunit inhibitor
erythromycin-ethylsuccinate	cytochrome P450 inhibitor
erythromycin-ethylsuccinate	protein synthesis inhibitor
erythrosine	coloring agent
escin	nitric oxide synthase stimulant
escitalopram	selective serotonin reuptake inhibitor (SSRI)
esculin	antioxidant
eseroline-(-)	acetylcholinesterase inhibitor
ESI-09	EPAC inhibitor
eslicarbazepine-acetate	sodium channel blocker
esmolol	adrenergic receptor antagonist
esomeprazole	ATPase inhibitor
[truncated: 4,133 more rows]
