# Supplementary material for: Unraveling Targetable Systemic and Cell-Type-Specific Molecular Phenotypes of Alzheimer’s and Parkinson’s Brains With Digital Cytometry
Source: Front Neurosci. 2020 Dec 9;14:607215. doi: 10.3389/fnins.2020.607215 (PMC7756021; doi:10.3389/fnins.2020.607215)
Supplement: Supplementary file 4 [file Data_Sheet_4.ZIP › Tables S1 to S9/Table_S6.xlsx]

## Sheet: AD
Differential Gene Expression - MayoClinic Dataset - AD effect
Ensembl ID	Gene symbol	logFC	AveExpr	t	P.Value	adj.P.Val	B
ENSG00000121897	LIAS	-0.407507	3.09968	-5.76074	9.48139e-08	0.00189912	7.41508
ENSG00000259159	MFRP	0.68898	1.9782	5.43704	3.9104e-07	0.00391626	6.14141
ENSG00000089169	RPH3A	-0.99975	6.64973	-5.30334	6.94066e-07	0.00463405	5.62603
ENSG00000223953	C1QTNF5	0.733451	1.8336	5.23089	9.44354e-07	0.00469404	5.34955
ENSG00000152954	NRSN1	-0.527152	6.13302	-5.15343	1.30946e-06	0.00469404	5.05618
ENSG00000265179	RP11-672L10.2	-1.0354	-0.0650962	-5.07999	1.78102e-06	0.00469404	4.78024
ENSG00000197256	KANK2	0.790965	4.94926	5.06672	1.88237e-06	0.00469404	4.7306
ENSG00000142227	EMP3	0.925752	3.10655	5.04113	2.09385e-06	0.00469404	4.63512
ENSG00000165886	UBTD1	0.445493	3.48246	5.02125	2.27403e-06	0.00469404	4.5611
ENSG00000180044	C3orf80	-0.604816	4.05425	-5.01399	2.3435e-06	0.00469404	4.53412
ENSG00000278266	AC079949.2	-0.819191	0.662252	-4.88323	4.0137e-06	0.00656917	4.05194
ENSG00000054803	CBLN4	-0.712573	3.96059	-4.87451	4.15923e-06	0.00656917	4.02004
ENSG00000170786	SDR16C5	-0.611912	1.98394	-4.86844	4.26356e-06	0.00656917	3.99785
ENSG00000090776	EFNB1	0.501585	3.4181	4.83671	4.85148e-06	0.00684061	3.88217
ENSG00000180440	SERTM1	-0.879293	3.11872	-4.82122	5.16653e-06	0.00684061	3.82584
ENSG00000188674	C2orf80	-0.539722	3.90439	-4.80739	5.46429e-06	0.00684061	3.77568
ENSG00000182901	RGS7	-0.491556	5.28708	-4.7377	7.23857e-06	0.00852874	3.52405
ENSG00000260401	RP11-800A3.4	1.18317	0.59035	4.70551	8.2361e-06	0.00916495	3.40858
ENSG00000179954	SSC5D	0.71035	1.95858	4.68658	8.88395e-06	0.00936555	3.34087
ENSG00000104490	NCALD	-0.614875	6.7735	-4.67045	9.47428e-06	0.00948849	3.28335
ENSG00000168743	NPNT	1.01455	3.153	4.6238	1.14044e-05	0.00969588	3.11762
ENSG00000125878	TCF15	0.8122	-0.784898	4.6199	1.15822e-05	0.00969588	3.1038
ENSG00000177697	CD151	0.506724	5.15219	4.61101	1.19972e-05	0.00969588	3.07234
ENSG00000138080	EMILIN1	0.658453	3.33537	4.60817	1.21328e-05	0.00969588	3.0623
ENSG00000173811	CCDC13-AS1	-0.716958	1.52274	-4.59682	1.26895e-05	0.00969588	3.02222
ENSG00000143772	ITPKB	0.613669	8.40183	4.59224	1.29214e-05	0.00969588	3.00605
ENSG00000128683	GAD1	-0.887074	5.70135	-4.57665	1.37404e-05	0.00969588	2.95115
ENSG00000022355	GABRA1	-0.628519	7.01264	-4.57643	1.37526e-05	0.00969588	2.95036
ENSG00000197385	ZNF860	-0.741256	-0.504594	-4.57122	1.4038e-05	0.00969588	2.93202
ENSG00000101846	STS	-0.528002	4.78611	-4.55861	1.47517e-05	0.00984925	2.88773
ENSG00000147655	RSPO2	-0.644224	4.40206	-4.49854	1.86649e-05	0.0117566	2.6777
ENSG00000104327	CALB1	-0.867165	2.81388	-4.49693	1.87823e-05	0.0117566	2.6721
ENSG00000074964	ARHGEF10L	0.330215	5.11839	4.48533	1.96507e-05	0.0119274	2.63178
ENSG00000105559	PLEKHA4	0.828195	2.25221	4.46278	2.14521e-05	0.0125433	2.55353
ENSG00000196937	FAM3C	-0.428101	6.0064	-4.45569	2.2051e-05	0.0125433	2.52897
ENSG00000106624	AEBP1	1.02118	5.26069	4.44365	2.31049e-05	0.0125433	2.48734
ENSG00000213722	DDAH2	0.431028	4.99621	4.44292	2.31703e-05	0.0125433	2.48482
ENSG00000172348	RCAN2	-0.559526	7.25708	-4.40377	2.69534e-05	0.0142073	2.34999
ENSG00000204147	ASAH2B	-0.477806	2.50027	-4.38594	2.88676e-05	0.0148261	2.28884
ENSG00000246363	RP11-13A1.1	-0.910689	0.184994	-4.36571	3.11983e-05	0.0154488	2.21967
ENSG00000143545	RAB13	0.562939	4.32018	4.35793	3.21428e-05	0.0154488	2.1931
ENSG00000181284	TMEM102	0.57558	0.260266	4.3559	3.2394e-05	0.0154488	2.18617
ENSG00000266903	CTB-171A8.1	1.96414	-0.97341	4.33758	3.47441e-05	0.0158626	2.12379
ENSG00000101438	SLC32A1	-0.949333	2.53856	-4.33459	3.51434e-05	0.0158626	2.11362
ENSG00000124785	NRN1	-0.487486	6.78571	-4.32721	3.61469e-05	0.0158626	2.08854
ENSG00000173156	RHOD	1.12851	-0.330933	4.32517	3.64293e-05	0.0158626	2.08162
ENSG00000137494	ANKRD42	-0.265121	4.34162	-4.30854	3.88106e-05	0.0165399	2.02525
ENSG00000263878	DLGAP1-AS4	-0.545583	1.56099	-4.30153	3.98583e-05	0.0166326	2.00154
ENSG00000128274	A4GALT	0.809983	2.3522	4.28574	4.23205e-05	0.0169593	1.94819
ENSG00000173641	HSPB7	0.753585	1.27904	4.2819	4.29406e-05	0.0169593	1.93525
ENSG00000169116	PARM1	-0.670606	5.8801	-4.2787	4.34648e-05	0.0169593	1.92445
ENSG00000122367	LDB3	-1.03785	4.09849	-4.26992	4.4933e-05	0.0169593	1.8949
ENSG00000140254	DUOXA1	-1.05281	-1.72913	-4.26854	4.51688e-05	0.0169593	1.89024
ENSG00000136750	GAD2	-1.03749	4.73914	-4.26407	4.59389e-05	0.0169593	1.8752
ENSG00000188730	VWC2	-0.592785	3.28711	-4.26047	4.65684e-05	0.0169593	1.8631
ENSG00000162069	CCDC64B	-0.739778	-0.905425	-4.25014	4.84199e-05	0.0173188	1.82842
ENSG00000159248	GJD2	-0.739713	0.680749	-4.24294	4.97514e-05	0.0174828	1.80429
ENSG00000115353	TACR1	-0.757695	0.723837	-4.21517	5.52294e-05	0.0183446	1.71142
ENSG00000114279	FGF12	-0.551697	6.24285	-4.21399	5.5475e-05	0.0183446	1.70748
ENSG00000116661	FBXO2	0.542912	7.54791	4.21359	5.55581e-05	0.0183446	1.70615
ENSG00000176046	NUPR1	0.799649	4.62945	4.21211	5.58673e-05	0.0183446	1.70121
ENSG00000020577	SAMD4A	0.628731	5.99948	4.20104	5.82336e-05	0.0188132	1.66434
ENSG00000106351	AGFG2	0.422468	5.2721	4.19374	5.98484e-05	0.019028	1.64004
ENSG00000079462	PAFAH1B3	0.377017	3.88817	4.18795	6.11584e-05	0.0191407	1.6208
ENSG00000110042	DTX4	-0.415603	5.35018	-4.17941	6.31421e-05	0.0192411	1.59244
ENSG00000166831	RBPMS2	0.58506	1.06717	4.17822	6.34238e-05	0.0192411	1.58848
ENSG00000170579	DLGAP1	-0.496046	7.23775	-4.17096	6.51645e-05	0.0192411	1.56443
ENSG00000186081	KRT5	-1.13937	-0.873965	-4.15673	6.87125e-05	0.0192411	1.51734
ENSG00000074706	IPCEF1	-0.432266	6.23005	-4.15198	6.99377e-05	0.0192411	1.50165
ENSG00000162631	NTNG1	-0.409978	3.30276	-4.15054	7.0314e-05	0.0192411	1.49689
ENSG00000155368	DBI	0.352775	7.12134	4.14798	7.0985e-05	0.0192411	1.48845
ENSG00000115129	TP53I3	0.609736	1.68608	4.14498	7.17822e-05	0.0192411	1.47854
ENSG00000129682	FGF13	-0.433995	5.43286	-4.14104	7.28397e-05	0.0192411	1.46555
ENSG00000168032	ENTPD3	-0.565006	3.20578	-4.13963	7.32225e-05	0.0192411	1.4609
ENSG00000125675	GRIA3	-0.314596	6.81077	-4.1367	7.40212e-05	0.0192411	1.45127
ENSG00000118276	B4GALT6	-0.450476	5.51116	-4.13314	7.50059e-05	0.0192411	1.43953
ENSG00000088280	ASAP3	0.41393	4.88663	4.13129	7.55238e-05	0.0192411	1.43343
ENSG00000234028	AC062029.1	-0.826836	0.217678	-4.13062	7.57118e-05	0.0192411	1.43122
ENSG00000110777	POU2AF1	-0.798468	-0.6367	-4.12561	7.71296e-05	0.0192411	1.41475
ENSG00000157470	FAM81A	-0.415859	5.4741	-4.12541	7.71876e-05	0.0192411	1.41408
ENSG00000057593	F7	-0.656179	-0.275127	-4.12305	7.78633e-05	0.0192411	1.40635
ENSG00000126266	FFAR1	-1.11839	-0.961738	-4.11745	7.94948e-05	0.0192411	1.38794
ENSG00000177875	C12orf68	-0.539307	4.25208	-4.11448	8.03739e-05	0.0192411	1.37818
ENSG00000147676	MAL2	-0.460632	5.77313	-4.11221	8.10498e-05	0.0192411	1.37075
ENSG00000117152	RGS4	-0.570982	7.68252	-4.11021	8.16522e-05	0.0192411	1.36418
ENSG00000180644	PRF1	1.26635	-1.01515	4.10186	8.42107e-05	0.0196132	1.3368
ENSG00000126603	GLIS2	0.395978	3.49255	4.09763	8.5535e-05	0.0196927	1.32296
ENSG00000113327	GABRG2	-0.604086	6.61989	-4.09167	8.74361e-05	0.0197055	1.30346
ENSG00000151025	GPR158	-0.597557	5.39639	-4.09129	8.75582e-05	0.0197055	1.30222
ENSG00000196542	SPTSSB	-0.656746	3.57126	-4.07843	9.18027e-05	0.0201594	1.26023
ENSG00000151470	C4orf33	-0.406905	3.24893	-4.07748	9.21262e-05	0.0201594	1.25711
ENSG00000142149	HUNK	-0.516859	2.76585	-4.07501	9.29659e-05	0.0201594	1.24907
ENSG00000237737	DCTN1-AS1	-0.719098	2.50305	-4.07316	9.36008e-05	0.0201594	1.24303
ENSG00000214050	FBXO16	-0.368406	2.3388	-4.06642	9.59474e-05	0.0202505	1.22107
ENSG00000100341	PNPLA5	-0.568566	0.24407	-4.06614	9.6046e-05	0.0202505	1.22016
ENSG00000138311	ZNF365	-0.466397	7.03825	-4.0434	0.000104392	0.021308	1.14629
ENSG00000139910	NOVA1	-0.228796	6.24576	-4.04216	0.000104867	0.021308	1.14227
ENSG00000128656	CHN1	-0.291302	9.81098	-4.04161	0.000105078	0.021308	1.14049
ENSG00000145063	AC062028.1	-0.438728	1.02946	-4.03974	0.000105802	0.021308	1.1344
ENSG00000111218	PRMT8	-0.653829	3.59947	-4.03824	0.00010638	0.021308	1.12957
ENSG00000157833	GAREML	0.833424	5.41529	4.03266	0.000108575	0.0213746	1.11147
ENSG00000132975	GPR12	-0.483971	4.11832	-4.03038	0.000109484	0.0213746	1.10409
ENSG00000181195	PENK	-1.08393	0.389264	-4.0293	0.000109914	0.0213746	1.10061
ENSG00000021645	NRXN3	-0.49928	6.11115	-4.01807	0.00011451	0.0218879	1.06432
ENSG00000169271	HSPB3	-0.687729	0.879291	-4.01111	0.000117451	0.0218879	1.04185
ENSG00000164124	TMEM144	-0.942415	7.26683	-4.0079	0.000118829	0.0218879	1.03152
ENSG00000197860	SGTB	-0.466986	6.45675	-4.00734	0.000119072	0.0218879	1.02971
ENSG00000058335	RASGRF1	-0.561853	6.01866	-4.00675	0.000119328	0.0218879	1.02781
ENSG00000138378	STAT4	-0.699266	3.88276	-4.00087	0.000121907	0.0218879	1.00888
ENSG00000162374	ELAVL4	-0.383785	6.47239	-4	0.000122295	0.0218879	1.00605
ENSG00000164588	HCN1	-0.534001	5.14997	-3.99632	0.000123941	0.0218879	0.994218
ENSG00000170271	FAXDC2	-0.435303	6.12282	-3.99628	0.000123959	0.0218879	0.994086
ENSG00000142700	DMRTA2	-1.00641	-1.51509	-3.99583	0.000124163	0.0218879	0.992634
ENSG00000164951	PDP1	-0.443499	7.09417	-3.99492	0.000124574	0.0218879	0.989707
ENSG00000136830	FAM129B	0.511576	5.44098	3.99235	0.000125739	0.0219004	0.981467
ENSG00000183621	ZNF438	0.229042	3.13524	3.98018	0.000131414	0.0220409	0.942379
ENSG00000132613	MTSS1L	0.498867	8.45654	3.97532	0.000133749	0.0220409	0.926792
ENSG00000144645	OSBPL10	-0.354029	3.34923	-3.97516	0.000133824	0.0220409	0.926293
ENSG00000175352	NRIP3	-0.536256	5.11996	-3.97258	0.000135079	0.0220409	0.918027
ENSG00000128609	NDUFA5	-0.360222	7.1832	-3.97225	0.000135243	0.0220409	0.916954
ENSG00000088836	SLC4A11	0.733553	1.7291	3.97169	0.000135514	0.0220409	0.915186
ENSG00000060656	PTPRU	0.35074	5.52459	3.97168	0.000135521	0.0220409	0.915136
ENSG00000177432	NAP1L5	-0.533679	6.57803	-3.97097	0.00013587	0.0220409	0.91286
ENSG00000181856	SLC2A4	0.935211	1.51089	3.96979	0.000136449	0.0220409	0.909098
ENSG00000146147	MLIP	-0.543069	3.06822	-3.96633	0.000138168	0.02214	0.89802
ENSG00000225465	RFPL1S	-0.480183	5.88712	-3.96102	0.000140843	0.0222435	0.881046
ENSG00000136099	PCDH8	-0.790924	3.80337	-3.95862	0.00014207	0.0222435	0.873373
ENSG00000166091	CMTM5	-0.931633	4.58774	-3.95848	0.000142145	0.0222435	0.872904
ENSG00000235049	LINC00940	-0.976516	-0.197394	-3.95371	0.000144612	0.0224143	0.857679
ENSG00000171132	PRKCE	-0.42949	6.709	-3.95206	0.000145475	0.0224143	0.852414
ENSG00000132481	TRIM47	0.68824	4.61688	3.93236	0.000156168	0.0234478	0.78967
ENSG00000105655	ISYNA1	0.642968	3.6977	3.93159	0.000156603	0.0234478	0.787212
ENSG00000126785	RHOJ	0.550469	4.03478	3.93097	0.000156952	0.0234478	0.785242
ENSG00000268182	SMIM17	-0.693479	1.39074	-3.93073	0.000157086	0.0234478	0.784488
ENSG00000135119	RNFT2	-0.262343	4.7419	-3.92906	0.000158036	0.0234478	0.779155
ENSG00000079432	CIC	0.311612	6.89329	3.91827	0.000164278	0.0239582	0.744899
ENSG00000155970	MICU3	-0.401489	5.99736	-3.91704	0.000165001	0.0239582	0.741017
ENSG00000231711	LINC00899	-0.545767	1.91252	-3.91651	0.000165317	0.0239582	0.739323
ENSG00000139973	SYT16	-0.461643	6.30569	-3.91492	0.00016626	0.0239582	0.734295
ENSG00000107242	PIP5K1B	-0.40291	3.80568	-3.91078	0.000168748	0.024057	0.721163
ENSG00000128564	VGF	-0.84309	4.47413	-3.90979	0.000169348	0.024057	0.718027
ENSG00000111181	SLC6A12	0.568956	4.43081	3.90343	0.000173246	0.0244374	0.69791
ENSG00000197956	S100A6	0.538424	6.23415	3.89804	0.000176624	0.0245947	0.680842
ENSG00000100968	NFATC4	0.690566	3.93424	3.89773	0.000176817	0.0245947	0.679876
ENSG00000006327	TNFRSF12A	1.06719	0.877764	3.89514	0.000178464	0.0246382	0.671681
ENSG00000163626	COX18	-0.283359	3.93905	-3.89338	0.00017959	0.0246382	0.666124
ENSG00000226435	ANKRD18DP	-0.949866	-1.41708	-3.88704	0.000183701	0.0250308	0.646124
ENSG00000006128	TAC1	-0.917844	2.19659	-3.88035	0.000188136	0.0254619	0.625044
ENSG00000136048	DRAM1	0.461915	2.21302	3.87433	0.000192216	0.0256305	0.606091
ENSG00000185742	C11orf87	-0.508471	5.55632	-3.87321	0.000192986	0.0256305	0.602557
ENSG00000249436	CTD-2023N9.3	-0.66067	2.00537	-3.87287	0.00019322	0.0256305	0.601487
ENSG00000164442	CITED2	-0.583417	4.11713	-3.87047	0.000194876	0.0256801	0.593947
ENSG00000227082	AL592494.5	-0.45645	1.65886	-3.86784	0.000196712	0.0257526	0.585665
ENSG00000246982	RP1-179N16.6	-0.527968	0.148791	-3.86493	0.000198757	0.0258513	0.57653
ENSG00000213424	KRT222	-0.433077	4.13293	-3.86139	0.000201274	0.02592	0.565416
ENSG00000162989	KCNJ3	-0.389434	5.51347	-3.85981	0.00020241	0.02592	0.560447
ENSG00000077782	FGFR1	0.309942	6.03531	3.85872	0.000203195	0.02592	0.557029
ENSG00000231887	PRH1	-0.583626	-0.521377	-3.85353	0.000206969	0.02592	0.540776
ENSG00000279569		0.475643	7.47212	3.85019	0.000209443	0.02592	0.530287
ENSG00000278727		-0.675446	0.866265	-3.85002	0.000209566	0.02592	0.529767
ENSG00000152284	TCF7L1	0.455095	2.25182	3.84939	0.000210034	0.02592	0.527798
ENSG00000176204	LRRTM4	-0.43568	3.8978	-3.84899	0.000210333	0.02592	0.526541
ENSG00000175426	PCSK1	-1.07004	4.49982	-3.84819	0.000210931	0.02592	0.524034
ENSG00000182103	FAM181B	0.404329	5.21308	3.84239	0.00021531	0.0262967	0.505894
ENSG00000173457	PPP1R14B	0.474666	3.08518	3.83444	0.000221459	0.0267143	0.481039
ENSG00000220575	HTR5A-AS1	-0.505992	3.09782	-3.83392	0.000221867	0.0267143	0.479415
ENSG00000078328	RBFOX1	-0.450649	7.27356	-3.83282	0.00022273	0.0267143	0.475986
ENSG00000133488	SEC14L4	0.774225	-1.45127	3.83085	0.00022429	0.0267352	0.469827
ENSG00000188783	PRELP	0.770381	5.17725	3.82924	0.000225574	0.0267352	0.464789
ENSG00000243083	LINC00870	-1.15655	-0.71668	-3.82387	0.000229893	0.0269507	0.448055
ENSG00000204219	TCEA3	0.528797	2.37325	3.82225	0.00023121	0.0269507	0.443012
ENSG00000259442	RP11-752G15.8	-0.77542	-1.17798	-3.82198	0.000231429	0.0269507	0.442177
ENSG00000186462	NAP1L2	-0.442362	6.9947	-3.81643	0.000236009	0.0271384	0.424887
ENSG00000163491	NEK10	-0.565081	1.56591	-3.81468	0.000237472	0.0271384	0.419436
ENSG00000197302	ZNF720	-0.317588	3.69682	-3.81391	0.000238119	0.0271384	0.417032
ENSG00000099377	HSD3B7	0.581614	2.33364	3.8135	0.00023846	0.0271384	0.415769
ENSG00000163536	SERPINI1	-0.435394	7.56946	-3.80721	0.000243809	0.027283	0.396203
ENSG00000139835	GRTP1	0.532776	1.11968	3.80687	0.000244102	0.027283	0.395143
ENSG00000185352	HS6ST3	-0.440085	5.574	-3.80656	0.000244363	0.027283	0.394198
ENSG00000170276	HSPB2	0.499323	2.1155	3.80562	0.000245179	0.027283	0.391258
ENSG00000125733	TRIP10	0.819397	3.49576	3.80032	0.000249797	0.0276433	0.374801
ENSG00000231427	RP11-436F9.1	-0.864866	-0.490549	-3.79681	0.000252896	0.0278325	0.363926
ENSG00000132199	ENOSF1	-0.876435	4.04714	-3.79442	0.000255031	0.027914	0.356513
ENSG00000236064	RP6-191P20.4	-0.423785	0.733986	-3.79175	0.000257435	0.0279187	0.34824
ENSG00000112186	CAP2	-0.413609	7.07078	-3.79054	0.000258532	0.0279187	0.344489
ENSG00000120306	CYSTM1	0.349142	5.35651	3.78865	0.000260257	0.0279187	0.338626
ENSG00000204071	TCEAL6	-0.375894	5.07404	-3.78822	0.000260649	0.0279187	0.337299
ENSG00000185340	GAS2L1	0.390021	5.68551	3.78629	0.000262421	0.0279558	0.331326
ENSG00000260432	RP11-297M9.2	-0.498102	4.88913	-3.78345	0.000265045	0.0279558	0.322553
ENSG00000163464	CXCR1	1.69568	-1.70773	3.7833	0.000265182	0.0279558	0.322098
ENSG00000175832	ETV4	1.16492	0.441555	3.77279	0.000275141	0.0288538	0.289598
ENSG00000204130	RUFY2	-0.356279	5.5822	-3.77056	0.00027729	0.0289277	0.28274
ENSG00000164794	KCNV1	-0.486278	5.0418	-3.76265	0.000285072	0.0295612	0.25835
ENSG00000183010	PYCR1	0.393394	3.10848	3.76141	0.000286314	0.0295612	0.254518
ENSG00000184160	ADRA2C	0.507489	2.34551	3.75701	0.000290744	0.0298646	0.24099
ENSG00000205981	DNAJC19	-0.269964	4.75634	-3.75496	0.000292838	0.0298979	0.234665
ENSG00000065882	TBC1D1	0.273535	5.39008	3.75236	0.000295504	0.0298979	0.226682
ENSG00000108828	VAT1	0.331945	6.10383	3.75232	0.000295546	0.0298979	0.226556
ENSG00000086717	PPEF1	-0.811674	1.06095	-3.74489	0.000303306	0.030368	0.203725
ENSG00000187446	CHP1	-0.256838	6.21259	-3.74389	0.00030437	0.030368	0.200642
ENSG00000145087	STXBP5L	-0.529634	5.47598	-3.74297	0.000305338	0.030368	0.197844
ENSG00000204954	C12orf73	-0.253816	3.21981	-3.74116	0.000307269	0.030368	0.192291
ENSG00000255856	RP11-87C12.5	-0.510228	-0.578969	-3.74069	0.000307774	0.030368	0.190846
ENSG00000185761	ADAMTSL5	0.769135	0.258509	3.73358	0.000315493	0.0308326	0.169029
ENSG00000238217	AC093590.1	-1.50228	-1.80961	-3.73351	0.00031556	0.0308326	0.168842
ENSG00000182175	RGMA	0.472084	6.08276	3.72582	0.000324119	0.031515	0.14528
ENSG00000069712	KIAA1107	-0.459245	5.97576	-3.72262	0.000327742	0.0317134	0.135493
ENSG00000074219	TEAD2	0.838489	2.10962	3.7132	0.000338627	0.0323564	0.106731
ENSG00000101213	PTK6	-0.582848	0.344373	-3.71265	0.00033927	0.0323564	0.105061
ENSG00000117598	LPPR5	-0.321298	4.0651	-3.71159	0.000340515	0.0323564	0.101838
ENSG00000157064	NMNAT2	-0.49928	6.99507	-3.71131	0.000340849	0.0323564	0.100975
ENSG00000135083	CCNJL	0.403334	0.810085	3.70635	0.000346753	0.0326818	0.0858635
ENSG00000140682	TGFB1I1	0.589676	1.16472	3.7057	0.00034754	0.0326818	0.083868
ENSG00000251349	MSANTD3-TMEFF1	-0.36673	4.67548	-3.70284	0.000350989	0.0328519	0.0751777
ENSG00000267372	AC005330.2	-0.44898	2.27016	-3.70081	0.000353468	0.0329301	0.0689846
ENSG00000249915	PDCD6	-0.186565	5.94559	-3.69607	0.000359305	0.0333189	0.0545732
ENSG00000136943	CTSV	-1.01733	-0.592514	-3.69449	0.000361275	0.0333472	0.0497636
ENSG00000087095	NLK	-0.300016	6.72598	-3.68842	0.000368926	0.0338023	0.0313283
ENSG00000165801	ARHGEF40	0.32173	5.28223	3.68696	0.000370793	0.0338023	0.0268877
ENSG00000205208	C4orf46	-0.317954	2.42505	-3.68659	0.000371268	0.0338023	0.0257609
ENSG00000125753	VASP	0.482907	3.66118	3.68434	0.000374153	0.0339108	0.0189523
ENSG00000139160	METTL20	-0.207173	4.13993	-3.67659	0.000384289	0.0344335	-0.00455485
ENSG00000137968	SLC44A5	-0.371441	2.82641	-3.67563	0.000385553	0.0344335	-0.00744203
ENSG00000185267	CDNF	-1.01698	-0.363795	-3.67484	0.000386612	0.0344335	-0.009854
ENSG00000205710	C17orf107	-0.447052	2.28582	-3.6747	0.000386797	0.0344335	-0.0102747
ENSG00000262712	RP11-295D4.1	0.39366	0.817846	3.67283	0.000389297	0.0345028	-0.0159401
ENSG00000277586		-0.600189	8.60192	-3.67	0.000393104	0.0346866	-0.0244953
ENSG00000275830		1.02718	1.09827	3.66602	0.000398524	0.0347725	-0.0365344
ENSG00000272173	U47924.31	-0.313427	1.88316	-3.66561	0.000399081	0.0347725	-0.0377632
ENSG00000055070	SZRD1	0.186929	5.87295	3.66502	0.000399891	0.0347725	-0.0395452
ENSG00000145864	GABRB2	-0.522534	6.93287	-3.66214	0.000403873	0.0347725	-0.0482553
ENSG00000183615	FAM167B	1.13981	-0.209733	3.66081	0.000405711	0.0347725	-0.0522467
ENSG00000168994	PXDC1	0.473108	4.15503	3.65995	0.000406919	0.0347725	-0.0548612
ENSG00000158186	MRAS	0.469141	7.90916	3.65907	0.000408151	0.0347725	-0.0575179
ENSG00000241852	C8orf58	0.334344	2.3531	3.65841	0.000409075	0.0347725	-0.0595045
ENSG00000186212	SOWAHB	-0.914215	1.93226	-3.6568	0.000411333	0.0347725	-0.0643429
ENSG00000235597	LINC01102	-0.540839	2.72773	-3.65673	0.000411437	0.0347725	-0.0645657
ENSG00000169139	UBE2V2	-0.288033	6.53429	-3.65377	0.000415642	0.0349537	-0.0735036
ENSG00000166006	KCNC2	-0.43574	6.08397	-3.65268	0.000417189	0.0349537	-0.0767676
ENSG00000175130	MARCKSL1	-0.371012	7.65995	-3.65155	0.000418817	0.0349537	-0.0801897
ENSG00000162373	BEND5	-0.287344	3.52902	-3.6496	0.000421627	0.0350199	-0.086066
ENSG00000089199	CHGB	-0.636461	6.46034	-3.64858	0.000423106	0.0350199	-0.0891442
ENSG00000128602	SMO	0.555203	3.44223	3.64699	0.000425406	0.0350654	-0.0939077
ENSG00000058262	SEC61A1	0.211814	6.46148	3.64511	0.000428157	0.0351475	-0.0995724
ENSG00000126705	AHDC1	0.294404	5.92156	3.64346	0.000430583	0.0352024	-0.104536
ENSG00000188517	COL25A1	-0.962989	0.366125	-3.64049	0.000434979	0.0354172	-0.11346
ENSG00000164100	NDST3	-0.494155	3.14949	-3.63805	0.000438635	0.0354589	-0.120813
ENSG00000182621	PLCB1	-0.449866	6.60085	-3.63778	0.000439032	0.0354589	-0.121609
ENSG00000231999	RP5-1007M22.2	-0.445035	1.65028	-3.63528	0.0004428	0.0356196	-0.129116
ENSG00000124249	KCNK15	0.4485	2.68029	3.63387	0.000444953	0.0356203	-0.133376
ENSG00000135447	PPP1R1A	0.389678	5.29235	3.63261	0.000446865	0.0356203	-0.137142
ENSG00000137252	HCRTR2	-0.909785	-1.6131	-3.63088	0.000449515	0.0356203	-0.142336
ENSG00000163235	TGFA	-0.513977	4.40561	-3.62982	0.000451143	0.0356203	-0.145512
ENSG00000102287	GABRE	0.816651	2.56708	3.62899	0.000452422	0.0356203	-0.147999
ENSG00000259327	CTD-2184D3.6	-0.379295	1.77062	-3.62743	0.000454838	0.0356203	-0.152676
ENSG00000198932	GPRASP1	-0.483045	7.02337	-3.62644	0.000456382	0.0356203	-0.155652
ENSG00000134802	SLC43A3	0.554338	2.49893	3.62589	0.000457238	0.0356203	-0.157297
ENSG00000205562	RP11-497E19.1	-0.599605	1.00217	-3.62488	0.000458814	0.0356203	-0.160318
ENSG00000231764	DLX6-AS1	-0.735205	3.58388	-3.6193	0.000467634	0.036098	-0.177039
ENSG00000088727	KIF9	-0.244237	2.29102	-3.61776	0.000470101	0.036098	-0.181659
ENSG00000120925	RNF170	-0.288853	5.15912	-3.61542	0.000473852	0.036098	-0.188638
ENSG00000087076	HSD17B14	0.380743	3.667	3.61471	0.000475014	0.036098	-0.190788
ENSG00000177058	SLC38A9	-0.244075	3.23278	-3.61468	0.00047505	0.036098	-0.190854
ENSG00000110675	ELMOD1	-0.365739	5.85588	-3.61423	0.00047578	0.036098	-0.192203
ENSG00000237669	HCG4P3	0.992275	-1.76699	3.60936	0.000483734	0.0361921	-0.206758
ENSG00000165943	MOAP1	-0.385027	7.2358	-3.60616	0.000489032	0.0361921	-0.216318
ENSG00000175591	P2RY2	0.886448	0.325832	3.60558	0.000489994	0.0361921	-0.218044
ENSG00000188153	COL4A5	-0.628551	5.84561	-3.60293	0.000494432	0.0361921	-0.225958
ENSG00000165458	INPPL1	0.409126	5.89723	3.60198	0.000496034	0.0361921	-0.228798
ENSG00000114315	HES1	0.552844	3.06302	3.60149	0.000496851	0.0361921	-0.230241
ENSG00000087586	AURKA	-0.365667	0.58752	-3.60132	0.000497148	0.0361921	-0.230766
ENSG00000130368	MAS1	-0.770128	2.79143	-3.60112	0.000497487	0.0361921	-0.231364
ENSG00000145863	GABRA6	-0.928356	-0.808437	-3.60064	0.000498287	0.0361921	-0.232774
ENSG00000109436	TBC1D9	-0.404424	5.38949	-3.59588	0.000506415	0.0361921	-0.246973
ENSG00000184905	TCEAL2	-0.261429	6.92865	-3.59423	0.000509267	0.0361921	-0.251902
ENSG00000161714	PLCD3	0.383761	5.80696	3.59282	0.000511695	0.0361921	-0.256075
ENSG00000173988	LRRC63	-0.843226	0.0821514	-3.59184	0.000513407	0.0361921	-0.259006
ENSG00000204644	ZFP57	-0.861481	1.39043	-3.59122	0.000514487	0.0361921	-0.260849
ENSG00000119973	PRLHR	-0.86179	-0.195876	-3.59034	0.000516029	0.0361921	-0.263475
ENSG00000167123	CERCAM	-0.79764	7.93394	-3.5903	0.000516087	0.0361921	-0.263575
ENSG00000106415	GLCCI1	-0.288201	4.76598	-3.5898	0.000516974	0.0361921	-0.265081
ENSG00000103653	CSK	0.204813	4.75841	3.58747	0.000521068	0.0361921	-0.272001
ENSG00000234807	LINC01135	-0.596903	-0.901804	-3.58718	0.000521581	0.0361921	-0.272865
ENSG00000151789	ZNF385D	-0.502209	3.1284	-3.58678	0.000522286	0.0361921	-0.27405
ENSG00000142627	EPHA2	0.760645	2.10224	3.58642	0.000522926	0.0361921	-0.275123
ENSG00000238194	RP4-719C8.1	-0.800018	-0.189747	-3.58456	0.000526225	0.0361921	-0.28064
ENSG00000166111	SVOP	-0.530423	6.12215	-3.5842	0.000526883	0.0361921	-0.281737
ENSG00000253457	SMIM18	-0.484258	0.549065	-3.58308	0.000528869	0.0361921	-0.285038
ENSG00000144355	DLX1	-0.566961	2.72176	-3.58166	0.000531434	0.0361921	-0.289282
ENSG00000237949	LINC00844	-0.576729	5.21858	-3.58046	0.000533591	0.0361921	-0.292834
ENSG00000115607	IL18RAP	1.29557	-1.87058	3.58043	0.000533645	0.0361921	-0.292924
ENSG00000276045		0.365912	2.12864	3.58003	0.000534358	0.0361921	-0.294095
ENSG00000159335	PTMS	0.380347	7.28893	3.57975	0.000534867	0.0361921	-0.294929
ENSG00000154240	CEP112	0.416503	2.95432	3.5795	0.000535324	0.0361921	-0.295679
ENSG00000198825	INPP5F	-0.37856	7.52688	-3.57882	0.000536563	0.0361921	-0.297706
ENSG00000184515	BEX5	-0.469011	4.90566	-3.57799	0.000538075	0.0361921	-0.300174
ENSG00000167419	LPO	-0.646505	-1.34252	-3.57612	0.000541487	0.0361921	-0.305718
ENSG00000170390	DCLK2	0.25355	6.53677	3.57574	0.00054217	0.0361921	-0.306825
ENSG00000136521	NDUFB5	-0.250889	6.34015	-3.57546	0.00054269	0.0361921	-0.307665
ENSG00000228175	GEMIN8P4	-0.451613	-0.850084	-3.57492	0.000543682	0.0361921	-0.309266
ENSG00000092758	COL9A3	-0.627665	4.76724	-3.57482	0.000543875	0.0361921	-0.309577
ENSG00000132639	SNAP25	-0.467193	10.7229	-3.57335	0.00054658	0.0362516	-0.313928
ENSG00000087510	TFAP2C	0.659574	0.705564	3.57089	0.000551141	0.0364335	-0.321217
ENSG00000035664	DAPK2	-0.413532	3.33298	-3.56596	0.000560401	0.0369238	-0.335826
ENSG00000108691	CCL2	1.64441	1.73691	3.56445	0.00056326	0.0369905	-0.340287
ENSG00000104415	WISP1	0.815412	-0.71814	3.56132	0.000569235	0.0372457	-0.349539
ENSG00000241697	TMEFF1	-0.332264	4.52473	-3.56047	0.000570866	0.0372457	-0.352047
ENSG00000253877	RP11-946L20.2	-1.01109	-0.907699	-3.5592	0.00057333	0.037285	-0.355823
ENSG00000002933	TMEM176A	0.458073	3.78531	3.55657	0.000578422	0.0374945	-0.363574
ENSG00000153956	CACNA2D1	-0.326826	6.48459	-3.55457	0.000582332	0.0376261	-0.369479
ENSG00000105137	SYDE1	0.518857	2.58362	3.55303	0.000585371	0.0377009	-0.374042
ENSG00000166260	COX11	-0.199942	5.68111	-3.55024	0.000590903	0.0379352	-0.382285
ENSG00000118298	CA14	-0.744288	2.66674	-3.5492	0.000592973	0.0379465	-0.385351
ENSG00000091844	RGS17	-0.334471	3.53943	-3.54758	0.000596198	0.0380314	-0.390104
ENSG00000077150	NFKB2	0.524069	2.82933	3.54628	0.000598827	0.0380778	-0.39396
ENSG00000267432	RP11-559N14.5	-1.33303	-1.30777	-3.54526	0.000600871	0.0380869	-0.396946
ENSG00000101782	RIOK3	-0.265224	5.33009	-3.54415	0.000603117	0.0381086	-0.400215
ENSG00000130540	SULT4A1	-0.340706	7.22688	-3.5428	0.000605869	0.0381621	-0.404204
ENSG00000241839	PLEKHO2	0.391954	5.22497	3.53941	0.00061281	0.0382208	-0.414185
ENSG00000145331	TRMT10A	-0.352594	2.25464	-3.5388	0.00061407	0.0382208	-0.415984
ENSG00000164600	NEUROD6	-0.73756	4.12797	-3.53852	0.000614652	0.0382208	-0.416814
ENSG00000184304	PRKD1	0.300052	3.49701	3.53822	0.000615262	0.0382208	-0.417683
ENSG00000171951	SCG2	-0.571827	6.17372	-3.53658	0.000618672	0.0382208	-0.422526
ENSG00000096092	TMEM14A	-0.255592	5.53717	-3.53466	0.000622665	0.0382208	-0.428161
ENSG00000197322	C17orf102	-0.890739	1.14777	-3.53452	0.000622948	0.0382208	-0.42856
ENSG00000163577	EIF5A2	-0.476748	4.28435	-3.53444	0.000623122	0.0382208	-0.428805
ENSG00000271826	RP1-93I3.1	-0.789457	-1.16162	-3.53286	0.000626428	0.0382208	-0.43344
ENSG00000280334		-0.546872	3.99987	-3.53266	0.000626862	0.0382208	-0.434047
ENSG00000180828	BHLHE22	-0.673084	3.05048	-3.53179	0.000628694	0.0382208	-0.436603
ENSG00000225706	RP11-75C9.1	-0.639401	2.20544	-3.53131	0.000629698	0.0382208	-0.438
ENSG00000139970	RTN1	-0.376423	9.17973	-3.53027	0.000631906	0.0382389	-0.441067
ENSG00000189077	TMEM120A	0.257729	4.5527	3.52805	0.000636614	0.0383908	-0.447568
ENSG00000070404	FSTL3	0.386955	3.43222	3.52729	0.000638249	0.0383908	-0.449815
ENSG00000173611	SCAI	-0.347871	5.64876	-3.52143	0.000650905	0.0390348	-0.46701
ENSG00000242808	SOX2-OT	-0.571448	8.05352	-3.52007	0.000653881	0.0390962	-0.471004
ENSG00000133048	CHI3L1	1.2902	5.85314	3.51865	0.000656981	0.039101	-0.475147
ENSG00000006118	TMEM132A	0.31502	7.01396	3.51667	0.000661361	0.039101	-0.480965
ENSG00000205336	GPR56	0.435918	7.39206	3.51656	0.000661606	0.039101	-0.481289
ENSG00000118402	ELOVL4	-0.345711	4.99807	-3.51648	0.000661769	0.039101	-0.481505
ENSG00000182400	TRAPPC6B	-0.304782	5.95329	-3.51411	0.000667029	0.0392609	-0.488436
ENSG00000248587	GDNF-AS1	-0.840453	-0.263604	-3.5128	0.000669963	0.0392609	-0.492278
ENSG00000109738	GLRB	-0.350384	6.175	-3.51205	0.000671648	0.0392609	-0.494478
ENSG00000278962		-0.974607	-0.438218	-3.51105	0.000673907	0.0392609	-0.497418
ENSG00000148481	FAM188A	-0.271071	4.83463	-3.51088	0.000674275	0.0392609	-0.497896
ENSG00000118322	ATP10B	-0.639802	3.9329	-3.50911	0.000678283	0.0393141	-0.503083
ENSG00000145526	CDH18	-0.578752	3.62736	-3.50874	0.000679115	0.0393141	-0.504157
ENSG00000172508	CARNS1	-0.947221	6.72561	-3.50762	0.000681663	0.0393479	-0.507435
ENSG00000170419	VSTM2A	-0.517499	5.65878	-3.50506	0.000687508	0.039357	-0.514909
ENSG00000245573	BDNF-AS	-0.469481	3.05234	-3.50415	0.000689611	0.039357	-0.517581
ENSG00000277287		0.714983	-1.33224	3.50415	0.000689613	0.039357	-0.517584
ENSG00000172020	GAP43	-0.38805	7.80046	-3.50412	0.000689682	0.039357	-0.517671
ENSG00000196227	FAM217B	-0.283423	6.27052	-3.50289	0.000692513	0.0393693	-0.521257
ENSG00000198842	DUSP27	-0.822952	-0.641685	-3.50116	0.000696509	0.0393693	-0.526293
ENSG00000146535	GNA12	0.305589	7.01132	3.50036	0.000698382	0.0393693	-0.528643
ENSG00000145700	ANKRD31	-0.793114	-1.07795	-3.50025	0.000698648	0.0393693	-0.528976
ENSG00000204899	MZT1	-0.265413	5.29086	-3.49978	0.000699724	0.0393693	-0.530322
ENSG00000118733	OLFM3	-0.629624	4.69202	-3.49859	0.000702514	0.0394097	-0.533805
ENSG00000102468	HTR2A	-0.428631	5.08835	-3.49743	0.000705227	0.0394097	-0.537178
ENSG00000153132	CLGN	-0.596462	2.00027	-3.49653	0.000707345	0.0394097	-0.539803
ENSG00000137857	DUOX1	-0.46309	1.81325	-3.49612	0.000708311	0.0394097	-0.540997
ENSG00000173805	HAP1	0.560688	4.59855	3.49488	0.000711246	0.0394255	-0.544614
ENSG00000123570	RAB9B	-0.361406	4.41264	-3.49434	0.000712533	0.0394255	-0.546197
ENSG00000256806	AC004706.1	-0.297021	2.18034	-3.49277	0.00071626	0.0395225	-0.550761
ENSG00000115596	WNT6	0.978736	-1.15112	3.49092	0.000720685	0.0396575	-0.55615
ENSG00000187953	PMS2CL	-0.310509	2.70677	-3.48957	0.000723934	0.0397271	-0.560086
ENSG00000069966	GNB5	-0.258776	6.26062	-3.48822	0.000727201	0.0397508	-0.564025
ENSG00000096654	ZNF184	-0.328829	3.94545	-3.48626	0.000731962	0.0397508	-0.569733
ENSG00000148680	HTR7	-0.574229	0.173874	-3.48442	0.00073646	0.0397508	-0.575092
ENSG00000180875	GREM2	-0.466824	2.96592	-3.48265	0.000740796	0.0397508	-0.580228
ENSG00000151229	SLC2A13	-0.37605	6.07361	-3.48226	0.000741759	0.0397508	-0.581364
ENSG00000263874	LINC00672	-0.330868	4.24231	-3.48164	0.000743282	0.0397508	-0.583159
ENSG00000109158	GABRA4	-0.445756	5.62152	-3.48132	0.000744085	0.0397508	-0.584103
ENSG00000106333	PCOLCE	0.694415	1.54247	3.48102	0.000744813	0.0397508	-0.584957
ENSG00000183783	KCTD8	-0.352673	3.49369	-3.48025	0.000746729	0.0397508	-0.587205
ENSG00000090339	ICAM1	0.87774	2.5281	3.47992	0.000747557	0.0397508	-0.588174
ENSG00000168003	SLC3A2	0.271953	6.76609	3.47923	0.000749259	0.0397508	-0.590163
ENSG00000198015	MRPL42	-0.233305	5.80024	-3.47891	0.000750056	0.0397508	-0.591093
ENSG00000072401	UBE2D1	-0.268456	4.28948	-3.4774	0.000753833	0.0397508	-0.595486
ENSG00000152495	CAMK4	-0.464575	5.8455	-3.47731	0.000754057	0.0397508	-0.595746
ENSG00000149115	TNKS1BP1	0.322541	5.8494	3.47728	0.000754133	0.0397508	-0.595834
ENSG00000131459	GFPT2	0.361908	4.49801	3.4744	0.000761386	0.039841	-0.604205
ENSG00000148798	INA	-0.400267	7.22936	-3.47323	0.00076433	0.039841	-0.607579
ENSG00000174469	CNTNAP2	-0.419814	6.83806	-3.47233	0.000766633	0.039841	-0.61021
ENSG00000141433	ADCYAP1	-0.744669	2.80642	-3.47199	0.000767484	0.039841	-0.61118
ENSG00000158301	GPRASP2	-0.431624	6.06525	-3.47189	0.000767741	0.039841	-0.611473
ENSG00000149054	ZNF215	-0.537178	0.0728008	-3.47169	0.000768247	0.039841	-0.612049
ENSG00000264058	KRT222	-0.543713	1.84792	-3.47019	0.00077208	0.039841	-0.616401
ENSG00000077984	CST7	1.2734	-1.59318	3.46977	0.000773147	0.039841	-0.617609
ENSG00000175874	CREG2	-0.512858	7.05333	-3.46938	0.000774155	0.039841	-0.618748
ENSG00000101049	SGK2	-0.808516	2.45322	-3.46877	0.000775735	0.039841	-0.62053
ENSG00000160999	SH2B2	0.52433	1.99859	3.46603	0.000782812	0.0400082	-0.62847
ENSG00000020633	RUNX3	0.687782	-0.178979	3.46398	0.000788134	0.0400082	-0.634394
ENSG00000270964	RP11-502I4.3	-0.694331	-1.58601	-3.46321	0.000790158	0.0400082	-0.636636
ENSG00000198753	PLXNB3	-0.444028	6.38543	-3.46291	0.000790928	0.0400082	-0.637488
ENSG00000185100	ADSSL1	-0.391549	2.29769	-3.46181	0.000793815	0.0400082	-0.640672
ENSG00000188811	NHLRC3	-0.374341	4.63439	-3.46137	0.000794979	0.0400082	-0.641953
ENSG00000164096	C4orf3	-0.204467	7.07765	-3.46101	0.000795937	0.0400082	-0.643006
ENSG00000171735	CAMTA1	-0.299817	6.83068	-3.46093	0.00079613	0.0400082	-0.643218
ENSG00000066629	EML1	-0.396343	4.32379	-3.46061	0.000796968	0.0400082	-0.644137
ENSG00000255135	RP11-111M22.3	-0.294762	1.99395	-3.45716	0.000806131	0.0402535	-0.65413
ENSG00000149313	AASDHPPT	-0.294345	6.78169	-3.45687	0.000806903	0.0402535	-0.654966
ENSG00000214756	METTL12	-0.308823	1.18166	-3.45601	0.000809187	0.0402535	-0.657437
ENSG00000167173	C15orf39	0.331375	2.54092	3.45575	0.000809894	0.0402535	-0.658199
ENSG00000144935	TRPC1	-0.313747	4.67778	-3.4547	0.000812713	0.0402936	-0.661236
ENSG00000138798	EGF	0.633133	1.29535	3.45389	0.000814883	0.0403015	-0.663567
ENSG00000182389	CACNB4	-0.454417	6.13091	-3.45231	0.000819169	0.0404137	-0.668152
ENSG00000148090	AUH	-0.250054	4.3338	-3.4507	0.000823518	0.0405284	-0.672779
ENSG00000232818	RPS2P32	-0.573273	-1.58478	-3.44922	0.000827559	0.0406275	-0.677056
ENSG00000139597	N4BP2L1	-0.234199	5.42487	-3.44571	0.000837199	0.0410002	-0.687176
ENSG00000182010	RTKN2	-0.510743	1.30148	-3.44458	0.00084035	0.0410235	-0.690458
ENSG00000186889	TMEM17	-0.462976	2.20476	-3.44406	0.00084177	0.0410235	-0.691933
ENSG00000065361	ERBB3	-0.533682	6.07397	-3.44286	0.000845117	0.0410866	-0.6954
ENSG00000185499	MUC1	0.660556	0.590931	3.44148	0.000848967	0.0411002	-0.699371
ENSG00000233487	AC011322.1	-0.493398	0.129627	-3.44112	0.000849986	0.0411002	-0.700418
ENSG00000038274	MAT2B	-0.241518	6.23214	-3.44056	0.000851551	0.0411002	-0.702025
ENSG00000168268	NT5DC2	0.34696	3.84118	3.43877	0.000856596	0.0412443	-0.707186
ENSG00000149972	CNTN5	-0.534441	2.97669	-3.43746	0.000860296	0.0412564	-0.71095
ENSG00000162604	TM2D1	-0.262118	4.61357	-3.43688	0.00086194	0.0412564	-0.712618
ENSG00000254445	HSPB2-C11orf52	0.480752	1.28172	3.43597	0.00086454	0.0412564	-0.715249
ENSG00000141696	LEPREL4	0.343199	3.14224	3.43578	0.000865088	0.0412564	-0.715802
ENSG00000161642	ZNF385A	0.364998	6.19564	3.43203	0.000875808	0.0416685	-0.726559
ENSG00000084444	KIAA1467	-0.350195	5.90237	-3.43108	0.000878557	0.0417002	-0.729296
ENSG00000279970		-0.52454	1.02582	-3.42938	0.000883495	0.0418355	-0.73419
ENSG00000263429	LINC00675	1.33173	-1.47123	3.42796	0.00088762	0.0419317	-0.738258
ENSG00000156976	EIF4A2	-0.245518	9.40103	-3.42455	0.000897629	0.0423047	-0.74805
ENSG00000267607	CTD-2369P2.8	0.799613	0.430569	3.41702	0.000920121	0.0432528	-0.769656
ENSG00000054690	PLEKHH1	-0.60419	7.53916	-3.41638	0.000922064	0.0432528	-0.771497
ENSG00000081138	CDH7	-0.520215	2.37013	-3.41351	0.000930766	0.0435298	-0.779696
ENSG00000018408	WWTR1	0.482082	5.06135	3.413	0.000932316	0.0435298	-0.781148
ENSG00000188042	ARL4C	-0.376464	5.29334	-3.41177	0.000936111	0.0435678	-0.784694
ENSG00000204278	TMEM235	-0.73481	4.33645	-3.41104	0.000938344	0.0435678	-0.786774
ENSG00000240024	LINC00888	-0.210891	3.81607	-3.41061	0.000939654	0.0435678	-0.787991
ENSG00000112146	FBXO9	-0.323917	5.66432	-3.40678	0.000951528	0.0440164	-0.79895
ENSG00000168890	TMEM150A	0.270215	2.81431	3.40498	0.000957158	0.0441072	-0.804098
ENSG00000152578	GRIA4	-0.275989	5.99802	-3.40444	0.000958848	0.0441072	-0.805638
ENSG00000249042	CTD-2015H6.3	-0.317303	1.88202	-3.40404	0.000960097	0.0441072	-0.806773
ENSG00000163170	BOLA3	-0.234605	3.47984	-3.40242	0.000965204	0.0441463	-0.811402
ENSG00000153363	LINC00467	-0.603326	1.88841	-3.40237	0.000965356	0.0441463	-0.811539
ENSG00000214198	RP11-642P15.1	-0.433022	-0.575596	-3.40107	0.000969493	0.0442345	-0.815271
ENSG00000172260	NEGR1	-0.443387	7.01945	-3.39841	0.000977944	0.0442659	-0.822843
ENSG00000149782	PLCB3	0.403308	3.62777	3.39838	0.000978045	0.0442659	-0.822933
ENSG00000185774	KCNIP4	-0.377504	5.6465	-3.39826	0.000978424	0.0442659	-0.823271
ENSG00000101695	RNF125	-0.587968	3.26253	-3.39668	0.000983516	0.0442659	-0.8278
ENSG00000139329	LUM	0.760678	-0.165641	3.3962	0.000985041	0.0442659	-0.829151
ENSG00000233642	GPR158-AS1	-0.562856	-0.412274	-3.39611	0.000985352	0.0442659	-0.829427
ENSG00000164815	ORC5	-0.278563	3.71891	-3.39601	0.000985651	0.0442659	-0.829691
ENSG00000082458	DLG3	-0.254373	5.81633	-3.3919	0.000998999	0.0445481	-0.841425
ENSG00000109180	OCIAD1	-0.250542	7.42739	-3.39108	0.00100167	0.0445481	-0.843758
ENSG00000050426	LETMD1	-0.251494	5.66402	-3.39084	0.00100244	0.0445481	-0.844421
ENSG00000104427	ZC2HC1A	-0.384564	4.88243	-3.39075	0.00100273	0.0445481	-0.844678
ENSG00000272894	RP5-1159O4.1	-0.515253	1.37495	-3.39066	0.00100305	0.0445481	-0.844958
ENSG00000254703	SENCR	0.611698	-1.22428	3.38967	0.00100629	0.0445927	-0.847764
ENSG00000177045	SIX5	0.515872	1.96357	3.38844	0.00101033	0.0446564	-0.851261
ENSG00000116918	TSNAX	-0.40979	5.24559	-3.38735	0.00101392	0.0446564	-0.854359
ENSG00000070087	PFN2	-0.319473	8.59529	-3.3872	0.00101443	0.0446564	-0.854792
ENSG00000178965	C1orf173	-0.430913	5.77678	-3.386	0.00101843	0.0446564	-0.858224
ENSG00000127418	FGFRL1	0.513615	5.48165	3.38586	0.00101887	0.0446564	-0.858602
ENSG00000187134	AKR1C1	0.640565	3.24121	3.38381	0.00102572	0.044774	-0.864442
ENSG00000178662	CSRNP3	-0.366958	6.20405	-3.38265	0.00102961	0.044774	-0.867749
ENSG00000151743	AMN1	-0.263067	4.97044	-3.38039	0.0010372	0.044774	-0.874148
ENSG00000147571	CRH	-1.13042	-0.424144	-3.37974	0.0010394	0.044774	-0.875998
ENSG00000198168	SVIP	-0.283713	5.84521	-3.37883	0.00104248	0.044774	-0.87858
ENSG00000142173	COL6A2	0.797152	3.4323	3.37865	0.00104309	0.044774	-0.87909
ENSG00000185272	RBM11	-0.365855	2.9368	-3.37846	0.00104374	0.044774	-0.879631
ENSG00000012171	SEMA3B	-0.561549	6.35501	-3.37651	0.00105041	0.044774	-0.885185
ENSG00000100156	SLC16A8	-0.542327	1.02994	-3.3763	0.00105113	0.044774	-0.885785
ENSG00000164708	PGAM2	0.544472	2.32596	3.37601	0.0010521	0.044774	-0.886583
ENSG00000167536	DHRS13	0.274636	2.30439	3.37555	0.0010537	0.044774	-0.887914
ENSG00000082397	EPB41L3	-0.398927	7.48	-3.37532	0.00105448	0.044774	-0.888555
ENSG00000204789	ZNF204P	-0.254399	5.22304	-3.3751	0.00105525	0.044774	-0.889188
ENSG00000126767	ELK1	0.509449	6.64436	3.3748	0.00105625	0.044774	-0.89002
ENSG00000114805	PLCH1	-0.423286	4.17036	-3.37451	0.00105725	0.044774	-0.890846
ENSG00000249835	VCAN-AS1	0.511459	-1.36128	3.37358	0.00106047	0.044774	-0.893496
ENSG00000197147	LRRC8B	-0.381296	6.53178	-3.37357	0.00106051	0.044774	-0.893524
ENSG00000257151	PWAR6	-0.338087	7.72557	-3.3732	0.00106179	0.044774	-0.894578
ENSG00000138152	BTBD16	-1.03498	-0.0173694	-3.37212	0.00106551	0.0448366	-0.897628
ENSG00000211451	GNRHR2	-0.306154	2.22889	-3.3688	0.00107707	0.0452128	-0.907035
ENSG00000247556	OIP5-AS1	-0.375208	8.73968	-3.36802	0.00107982	0.0452128	-0.909251
ENSG00000137962	ARHGAP29	0.497983	5.12447	3.36688	0.00108382	0.0452128	-0.912478
ENSG00000136531	SCN2A	-0.402156	7.32724	-3.3667	0.00108445	0.0452128	-0.912982
ENSG00000163032	VSNL1	-0.422446	9.39526	-3.36634	0.00108574	0.0452128	-0.914019
ENSG00000174599	TRAM1L1	-0.520222	2.9444	-3.36474	0.00109141	0.0453545	-0.918555
ENSG00000196576	PLXNB2	0.317864	5.9961	3.36316	0.00109702	0.0454934	-0.923026
ENSG00000251405	CTB-109A12.1	-0.843712	-1.2569	-3.35975	0.0011092	0.0457571	-0.932648
ENSG00000169933	FRMPD4	-0.443369	5.03008	-3.35921	0.00111116	0.0457571	-0.93419
ENSG00000248455	RP11-321E2.3	-0.540635	0.396513	-3.35845	0.0011139	0.0457571	-0.936333
ENSG00000212127	TAS2R14	-0.445448	1.37399	-3.35842	0.00111402	0.0457571	-0.936423
ENSG00000133083	DCLK1	-0.519421	7.70159	-3.3582	0.0011148	0.0457571	-0.937037
ENSG00000277494		-0.858215	4.18653	-3.35716	0.00111857	0.0458178	-0.939975
ENSG00000137975	CLCA2	-0.928913	-0.896112	-3.354	0.00113011	0.0461052	-0.948919
ENSG00000172209	GPR22	-0.471755	4.40613	-3.35398	0.00113019	0.0461052	-0.948979
ENSG00000152932	RAB3C	-0.569003	6.63084	-3.35224	0.00113658	0.0462716	-0.95389
ENSG00000139626	ITGB7	0.495423	0.0521733	3.34991	0.00114518	0.0463425	-0.960457
ENSG00000139354	GAS2L3	0.606462	0.817268	3.34972	0.00114587	0.0463425	-0.960983
ENSG00000271614	LINC00936	-0.537303	3.34118	-3.3492	0.00114782	0.0463425	-0.962465
ENSG00000243819	RN7SL832P	-0.723579	-1.05572	-3.34878	0.00114937	0.0463425	-0.963643
ENSG00000260464	RP4-561L24.3	-0.43051	1.8304	-3.34864	0.00114989	0.0463425	-0.96403
ENSG00000174842	GLMN	-0.281474	3.34846	-3.34757	0.00115388	0.0464101	-0.96705
ENSG00000146469	VIP	-0.662792	2.46826	-3.34589	0.00116016	0.0465261	-0.971778
ENSG00000256925	GPR123-AS1	-0.377701	2.14911	-3.34556	0.00116141	0.0465261	-0.972716
ENSG00000051620	HEBP2	0.314652	4.38694	3.34473	0.00116453	0.046558	-0.975052
ENSG00000143155	TIPRL	-0.216732	5.38384	-3.34371	0.00116838	0.0466061	-0.977926
ENSG00000145358	DDIT4L	0.768318	3.57443	3.34318	0.00117039	0.0466061	-0.979421
ENSG00000100372	SLC25A17	-0.257047	3.96206	-3.34231	0.0011737	0.0466454	-0.981884
ENSG00000147669	POLR2K	-0.222655	5.45648	-3.3378	0.00119092	0.047236	-0.994566
ENSG00000104442	ARMC1	-0.255919	5.70478	-3.33629	0.00119676	0.0473737	-0.998823
ENSG00000137210	TMEM14B	-0.325226	4.82471	-3.33395	0.00120584	0.0475767	-1.00541
ENSG00000276269		1.29771	-1.84107	3.33374	0.00120664	0.0475767	-1.00598
ENSG00000155158	TTC39B	-0.282929	4.59125	-3.33266	0.00121087	0.0476499	-1.00903
ENSG00000162889	MAPKAPK2	0.321229	5.28015	3.33175	0.00121442	0.0476956	-1.01157
ENSG00000171617	ENC1	-0.398746	9.41519	-3.33073	0.00121842	0.047713	-1.01444
ENSG00000260625	RP11-452L6.7	-0.814281	-0.865104	-3.32986	0.00122187	0.047713	-1.0169
ENSG00000174099	MSRB3	0.338104	4.64094	3.32982	0.001222	0.047713	-1.017
ENSG00000274922		-0.897542	-0.452908	-3.32743	0.00123148	0.0479893	-1.02372
ENSG00000164591	MYOZ3	-0.431703	1.20451	-3.32475	0.00124215	0.0481723	-1.03123
ENSG00000186487	MYT1L	-0.345412	6.74987	-3.32421	0.0012443	0.0481723	-1.03273
ENSG00000137821	LRRC49	-0.37159	4.44217	-3.32213	0.00125269	0.0481723	-1.03858
ENSG00000197885	NKIRAS1	-0.316916	5.36321	-3.32209	0.00125283	0.0481723	-1.03868
ENSG00000232229	LINC00865	-0.580303	1.73447	-3.32199	0.00125323	0.0481723	-1.03895
ENSG00000129925	TMEM8A	0.272822	4.36795	3.32137	0.00125573	0.0481723	-1.04069
ENSG00000245748	RP11-367J11.2	0.182205	5.25176	3.321	0.00125723	0.0481723	-1.04173
ENSG00000157259	GATAD1	-0.244079	5.09087	-3.32074	0.00125828	0.0481723	-1.04246
ENSG00000165169	DYNLT3	-0.33353	6.12598	-3.32002	0.0012612	0.0481723	-1.04448
ENSG00000158560	DYNC1I1	-0.482094	6.32301	-3.31857	0.00126711	0.0481723	-1.04854
ENSG00000182836	PLCXD3	-0.447686	4.74917	-3.31842	0.00126773	0.0481723	-1.04896
ENSG00000184368	MAP7D2	-0.35603	5.84998	-3.31838	0.0012679	0.0481723	-1.04908
ENSG00000140564	FURIN	0.291322	5.79371	3.31805	0.00126925	0.0481723	-1.05001
ENSG00000068137	PLEKHH3	0.313347	3.29313	3.31772	0.00127059	0.0481723	-1.05093
ENSG00000153820	SPHKAP	-0.637565	3.63673	-3.31731	0.00127225	0.0481723	-1.05206
ENSG00000131095	GFAP	0.587878	12.4538	3.31615	0.00127703	0.0482511	-1.05533
ENSG00000187097	ENTPD5	-0.369198	4.07528	-3.31563	0.00127915	0.0482511	-1.05677
ENSG00000165704	HPRT1	-0.359316	6.09972	-3.31465	0.00128318	0.0483122	-1.0595
ENSG00000162433	AK4	0.356865	6.41752	3.31379	0.00128675	0.0483559	-1.06192
ENSG00000272572	RP11-179B2.2	-0.604894	-0.453264	-3.31187	0.00129473	0.0485645	-1.0673
ENSG00000115935	WIPF1	-0.447915	5.14362	-3.31065	0.00129978	0.0486629	-1.07069
ENSG00000113597	TRAPPC13	-0.283484	4.97528	-3.30949	0.00130466	0.0487543	-1.07395
ENSG00000007866	TEAD3	0.556765	1.56591	3.30785	0.00131154	0.0489201	-1.07852
ENSG00000148331	ASB6	0.170982	5.26702	3.30623	0.00131841	0.049085	-1.08306
ENSG00000148541	FAM13C	-0.348203	5.94574	-3.30509	0.00132324	0.0491734	-1.08624
ENSG00000182885	GPR97	1.23937	-1.69217	3.30436	0.00132632	0.0491966	-1.08827
ENSG00000048052	HDAC9	-0.369435	4.76959	-3.30314	0.00133155	0.0492993	-1.09169
ENSG00000154274	C4orf19	0.632172	1.53184	3.3022	0.00133555	0.0493562	-1.0943
ENSG00000070731	ST6GALNAC2	0.327959	1.56578	3.30068	0.00134209	0.0494325	-1.09855
ENSG00000182310	SPACA6P	0.575153	3.4726	3.30057	0.00134255	0.0494325	-1.09884
ENSG00000106633	GCK	0.407428	2.23052	3.29968	0.00134639	0.0494831	-1.10133
ENSG00000117298	ECE1	0.288883	6.13375	3.29756	0.00135555	0.0497283	-1.10722
ENSG00000146151	HMGCLL1	-0.492393	3.70345	-3.29533	0.00136529	0.0498619	-1.11345
ENSG00000111490	TBC1D30	-0.372231	4.11104	-3.29469	0.0013681	0.0498619	-1.11523
ENSG00000186047	DLEU7	-0.339128	2.18167	-3.29461	0.00136845	0.0498619	-1.11546
ENSG00000272692	RP11-399K21.14	0.465821	-0.883051	3.2927	0.00137683	0.0498619	-1.12076
ENSG00000147180	ZNF711	-0.307028	4.95331	-3.29267	0.00137698	0.0498619	-1.12086
ENSG00000111711	GOLT1B	-0.291149	5.45128	-3.2925	0.00137773	0.0498619	-1.12133
ENSG00000099282	TSPAN15	-0.683192	4.41735	-3.29222	0.00137895	0.0498619	-1.1221
ENSG00000119729	RHOQ	0.321695	6.4051	3.29219	0.00137911	0.0498619	-1.1222
ENSG00000273702		-0.427164	1.35772	-3.29039	0.00138705	0.0500588	-1.12719
ENSG00000196876	SCN8A	-0.372929	6.5773	-3.28952	0.00139094	0.0501087	-1.12963
ENSG00000019505	SYT13	-0.369658	6.85845	-3.28868	0.00139466	0.0501526	-1.13195
ENSG00000163449	TMEM169	-0.389121	2.46123	-3.2868	0.00140307	0.0502637	-1.13718
ENSG00000099954	CECR2	-0.44334	3.9479	-3.28387	0.00141626	0.0502637	-1.14531
ENSG00000070961	ATP2B1	-0.281521	8.1191	-3.28379	0.00141662	0.0502637	-1.14553
ENSG00000145242	EPHA5	-0.576007	4.5028	-3.28355	0.00141773	0.0502637	-1.14621
ENSG00000078579	FGF20	-0.626969	-0.818483	-3.28256	0.0014222	0.0502637	-1.14895
ENSG00000165023	DIRAS2	-0.502078	7.4868	-3.28255	0.00142225	0.0502637	-1.14897
ENSG00000113212	PCDHB7	0.529293	1.7291	3.28212	0.00142421	0.0502637	-1.15017
ENSG00000170791	CHCHD7	-0.293592	4.52405	-3.28149	0.00142709	0.0502637	-1.15193
ENSG00000174460	ZCCHC12	-0.621303	4.44138	-3.28133	0.0014278	0.0502637	-1.15236
ENSG00000231312	AC007246.3	-0.358432	3.5193	-3.2813	0.00142795	0.0502637	-1.15245
ENSG00000241570	RP11-372E1.6	-0.402608	-0.220303	-3.28099	0.00142939	0.0502637	-1.15333
ENSG00000130054	FAM155B	0.330927	2.81116	3.28051	0.00143158	0.0502637	-1.15466
ENSG00000014641	MDH1	-0.387352	8.32767	-3.28044	0.00143187	0.0502637	-1.15483
ENSG00000198221	MLLT4-AS1	-0.535416	-0.262917	-3.28022	0.00143288	0.0502637	-1.15544
ENSG00000175175	PPM1E	-0.482064	4.67314	-3.27941	0.00143662	0.0503067	-1.15771
ENSG00000155858	LSM11	-0.312466	4.85833	-3.27651	0.00144996	0.0506853	-1.16574
ENSG00000143727	ACP1	-0.257817	5.74643	-3.27509	0.00145653	0.0507456	-1.16967
ENSG00000142694	EVA1B	0.43923	2.03804	3.27482	0.0014578	0.0507456	-1.17043
ENSG00000073803	MAP3K13	-0.217097	5.17042	-3.2743	0.00146022	0.0507456	-1.17187
ENSG00000227165	WDR11-AS1	-0.625002	-0.172923	-3.27396	0.00146182	0.0507456	-1.17282
ENSG00000132688	NES	0.368249	5.65266	3.27124	0.00147455	0.0510281	-1.18035
ENSG00000196951	RP11-425I13.3	-0.353061	0.425539	-3.27017	0.00147957	0.0510281	-1.1833
ENSG00000104435	STMN2	-0.39527	8.24695	-3.26965	0.00148204	0.0510281	-1.18475
ENSG00000164332	UBLCP1	-0.339423	5.18642	-3.26928	0.00148378	0.0510281	-1.18577
ENSG00000176171	BNIP3	-0.223133	7.04631	-3.2692	0.00148418	0.0510281	-1.186
ENSG00000186417	GLDN	-0.872922	5.27448	-3.26796	0.00149001	0.0510281	-1.18941
ENSG00000271780	RP11-1017G21.5	-0.434391	1.14501	-3.26758	0.00149184	0.0510281	-1.19047
ENSG00000183036	PCP4	-0.542003	3.93496	-3.26726	0.00149334	0.0510281	-1.19135
ENSG00000150628	SPATA4	-0.474243	-1.19879	-3.26716	0.00149384	0.0510281	-1.19164
ENSG00000276809		-0.471403	0.0618075	-3.26634	0.00149772	0.0510281	-1.19389
ENSG00000092820	EZR	0.471297	7.1203	3.26485	0.00150486	0.0510281	-1.19802
ENSG00000258768	CTD-2292M16.8	-0.424575	1.87506	-3.26366	0.00151057	0.0510281	-1.20131
ENSG00000075089	ACTR6	-0.255097	5.1079	-3.26181	0.00151948	0.0510281	-1.20642
ENSG00000107165	TYRP1	-0.863742	0.347984	-3.26176	0.00151975	0.0510281	-1.20657
ENSG00000106665	CLIP2	0.273526	7.87058	3.26152	0.00152088	0.0510281	-1.20722
ENSG00000242861	RP11-285F7.2	-0.703636	0.13467	-3.26149	0.00152104	0.0510281	-1.20731
ENSG00000122873	CISD1	-0.273258	5.23761	-3.26115	0.00152269	0.0510281	-1.20825
ENSG00000128250	RFPL1	-0.571573	1.80319	-3.25997	0.00152844	0.0510281	-1.21152
ENSG00000245248	USP2-AS1	-0.553455	-0.979774	-3.25976	0.00152945	0.0510281	-1.2121
ENSG00000205913	SRRM2-AS1	-0.677984	-0.594184	-3.25907	0.00153279	0.0510281	-1.21399
ENSG00000278971		-1.14588	-1.33281	-3.25898	0.00153321	0.0510281	-1.21423
ENSG00000183662	FAM19A1	-0.417786	3.83111	-3.25893	0.00153347	0.0510281	-1.21438
ENSG00000131097	HIGD1B	0.599388	2.7185	3.25868	0.00153468	0.0510281	-1.21506
ENSG00000140067	FAM181A	0.565963	2.59902	3.25841	0.00153601	0.0510281	-1.21582
ENSG00000104381	GDAP1	-0.423585	6.4533	-3.25834	0.00153638	0.0510281	-1.21602
ENSG00000068912	ERLEC1	-0.324546	6.04247	-3.25812	0.00153742	0.0510281	-1.21661
ENSG00000114054	PCCB	-0.288032	5.32719	-3.257	0.00154292	0.0510281	-1.21971
ENSG00000186310	NAP1L3	-0.335313	7.68613	-3.25611	0.0015473	0.0510281	-1.22217
ENSG00000103202	NME4	0.288151	4.96788	3.25595	0.00154806	0.0510281	-1.2226
ENSG00000224046	AC005076.5	-0.344565	-0.116457	-3.25554	0.00155009	0.0510281	-1.22374
ENSG00000167995	BEST1	-0.364613	5.80884	-3.25542	0.00155067	0.0510281	-1.22406
ENSG00000198355	PIM3	0.439481	4.95676	3.25498	0.00155285	0.0510281	-1.22528
ENSG00000164690	SHH	-0.379799	0.904203	-3.25455	0.00155499	0.0510281	-1.22648
ENSG00000271894	RP11-482H16.1	-0.320091	4.05949	-3.25423	0.00155657	0.0510281	-1.22736
ENSG00000102078	SLC25A14	-0.2261	4.00819	-3.25232	0.00156601	0.0512536	-1.23261
ENSG00000254585	MAGEL2	-0.356663	2.38832	-3.25104	0.00157239	0.0513786	-1.23614
ENSG00000205978	NYNRIN	0.474291	3.75639	3.2502	0.00157658	0.0514016	-1.23845
ENSG00000198739	LRRTM3	-0.461832	4.33507	-3.24983	0.00157846	0.0514016	-1.23948
ENSG00000135070	ISCA1	-0.212544	5.88782	-3.24936	0.0015808	0.0514016	-1.24076
ENSG00000160991	ORAI2	0.327722	5.88014	3.248	0.00158762	0.0515396	-1.2445
ENSG00000122912	SLC25A16	-0.271858	4.59685	-3.24649	0.00159528	0.0517046	-1.24868
ENSG00000132640	BTBD3	-0.335031	6.96723	-3.24458	0.00160495	0.0517852	-1.25393
ENSG00000272293	RP11-91J19.3	0.630904	-1.59658	3.24449	0.00160542	0.0517852	-1.25418
ENSG00000144741	SLC25A26	-0.262553	4.25656	-3.24363	0.0016098	0.0517852	-1.25654
ENSG00000115107	STEAP3	0.621751	2.37109	3.2432	0.00161201	0.0517852	-1.25773
ENSG00000184640	2009-09-01	0.249142	6.99045	3.24255	0.00161532	0.0517852	-1.25951
ENSG00000175787	ZNF169	-0.250152	3.34049	-3.24239	0.00161612	0.0517852	-1.25995
ENSG00000163683	SMIM14	-0.27392	6.43904	-3.24187	0.00161878	0.0517852	-1.26137
ENSG00000223802	CERS1	0.283695	6.70386	3.2417	0.00161966	0.0517852	-1.26184
ENSG00000056558	TRAF1	-0.416785	4.33945	-3.24142	0.00162113	0.0517852	-1.26263
ENSG00000119125	GDA	-0.515066	6.6021	-3.24093	0.00162362	0.0517852	-1.26396
ENSG00000260000	RP3-467N11.1	-0.503238	0.474876	-3.23859	0.00163569	0.0520872	-1.27039
ENSG00000198189	HSD17B11	-0.309756	4.69192	-3.23553	0.00165162	0.0525109	-1.27879
ENSG00000111907	TPD52L1	0.438569	6.41971	3.23437	0.00165767	0.0526198	-1.28197
ENSG00000102003	SYP	-0.321422	9.23077	-3.23333	0.00166316	0.0526803	-1.28483
ENSG00000139112	GABARAPL1	-0.334371	8.16395	-3.23265	0.00166674	0.0526803	-1.2867
ENSG00000143153	ATP1B1	-0.366518	9.28991	-3.23251	0.00166746	0.0526803	-1.28708
ENSG00000111676	ATN1	0.22487	8.10008	3.23137	0.00167351	0.052788	-1.29022
ENSG00000116096	SPR	0.508332	3.73565	3.22916	0.00168523	0.0529815	-1.29627
ENSG00000198729	PPP1R14C	-0.289373	3.70899	-3.22885	0.0016869	0.0529815	-1.29713
ENSG00000079841	RIMS1	-0.383724	6.00297	-3.22872	0.00168758	0.0529815	-1.29748
ENSG00000103494	RPGRIP1L	-0.313546	3.81427	-3.2269	0.0016973	0.0531956	-1.30246
ENSG00000107404	DVL1	0.283512	6.76162	3.2263	0.0017005	0.0531956	-1.30409
ENSG00000273301	RP11-314B1.2	-0.338321	2.73819	-3.22596	0.00170236	0.0531956	-1.30504
ENSG00000186687	LYRM7	-0.289305	5.78333	-3.22542	0.00170526	0.053203	-1.30652
ENSG00000196154	S100A4	1.09088	0.812518	3.22491	0.00170802	0.0532062	-1.30792
ENSG00000019144	PHLDB1	-0.475207	7.67087	-3.22374	0.0017143	0.053319	-1.3111
ENSG00000273275	RP11-474G23.2	-0.447929	4.94775	-3.22045	0.0017322	0.0537534	-1.32011
ENSG00000091972	CD200	-0.346882	5.9763	-3.21967	0.00173645	0.0537534	-1.32224
ENSG00000185008	ROBO2	-0.537917	4.4643	-3.21921	0.001739	0.0537534	-1.3235
ENSG00000146416	AIG1	-0.210211	5.21481	-3.21752	0.0017483	0.0537534	-1.32813
ENSG00000181444	ZNF467	0.451384	2.46953	3.21721	0.00175002	0.0537534	-1.32898
ENSG00000114948	ADAM23	-0.323801	6.44464	-3.21711	0.00175054	0.0537534	-1.32924
ENSG00000074047	GLI2	0.626836	1.40051	3.21645	0.00175416	0.0537534	-1.33103
ENSG00000187189	TSPYL4	-0.247358	7.8607	-3.21636	0.00175469	0.0537534	-1.33129
ENSG00000133055	MYBPH	1.18922	-1.8127	3.21615	0.00175584	0.0537534	-1.33186
ENSG00000124596	OARD1	-0.22311	4.21876	-3.21556	0.00175914	0.0537534	-1.33349
ENSG00000132122	SPATA6	-0.272856	3.651	-3.21503	0.00176208	0.0537534	-1.33494
ENSG00000108379	WNT3	-0.495497	3.26891	-3.21493	0.00176263	0.0537534	-1.3352
ENSG00000182916	TCEAL7	-0.325498	6.00128	-3.21483	0.00176316	0.0537534	-1.33546
ENSG00000156381	ANKRD9	0.382996	5.75432	3.21395	0.00176804	0.0538204	-1.33786
ENSG00000228528	AC068057.1	0.539922	-0.296621	3.2134	0.00177114	0.0538329	-1.33938
ENSG00000120053	GOT1	-0.347901	7.04137	-3.21088	0.00178522	0.0541762	-1.34624
ENSG00000140368	PSTPIP1	0.479309	0.988666	3.21025	0.00178878	0.0541762	-1.34797
ENSG00000144583	2004-03-01	-0.349568	3.48923	-3.20994	0.00179055	0.0541762	-1.34883
ENSG00000196739	COL27A1	0.674851	3.92494	3.20904	0.00179562	0.0541988	-1.35128
ENSG00000266642	RP11-20B24.4	0.245776	1.51203	3.2087	0.00179753	0.0541988	-1.3522
ENSG00000170027	YWHAG	-0.314858	9.65033	-3.20791	0.00180198	0.0541988	-1.35434
ENSG00000204856	FAM216A	-0.246876	4.3255	-3.20789	0.00180212	0.0541988	-1.35441
ENSG00000116752	BCAS2	-0.290256	5.12641	-3.20389	0.00182492	0.0547219	-1.36531
ENSG00000173264	GPR137	0.238979	5.45107	3.20329	0.00182839	0.0547219	-1.36695
ENSG00000155380	SLC16A1	-0.565353	6.39614	-3.2031	0.00182944	0.0547219	-1.36745
ENSG00000067182	TNFRSF1A	0.534779	4.80928	3.20259	0.00183241	0.0547219	-1.36886
ENSG00000138036	DYNC2LI1	-0.39962	4.27067	-3.20205	0.00183551	0.0547219	-1.37032
ENSG00000253642	RP11-317N12.1	0.69188	-0.319961	3.20198	0.0018359	0.0547219	-1.3705
ENSG00000188763	FZD9	0.569988	2.36371	3.20004	0.00184712	0.0548757	-1.37578
ENSG00000164627	KIF6	-0.493748	3.03897	-3.19932	0.00185131	0.0548757	-1.37774
ENSG00000166484	MAPK7	0.237138	3.1923	3.1993	0.00185143	0.0548757	-1.3778
ENSG00000116750	UCHL5	-0.320329	5.57659	-3.1992	0.00185202	0.0548757	-1.37808
ENSG00000131669	NINJ1	0.271567	4.66062	3.19639	0.00186843	0.055216	-1.38572
ENSG00000228016	RAPGEF4-AS1	-0.579952	0.400327	-3.19629	0.00186902	0.055216	-1.38599
ENSG00000111087	GLI1	0.978932	0.965398	3.19529	0.00187487	0.0552334	-1.3887
ENSG00000153310	FAM49B	-0.300372	6.28202	-3.19525	0.00187512	0.0552334	-1.38882
ENSG00000085377	PREP	-0.267856	4.79358	-3.19397	0.00188268	0.0552694	-1.3923
ENSG00000240207	RP11-379F4.4	-0.46439	1.92287	-3.19361	0.00188479	0.0552694	-1.39327
ENSG00000135362	PRR5L	-0.457995	3.39045	-3.19349	0.0018855	0.0552694	-1.3936
ENSG00000173786	CNP	-0.52954	9.6352	-3.19235	0.00189227	0.0552694	-1.3967
ENSG00000125629	INSIG2	-0.183974	5.04327	-3.19175	0.00189579	0.0552694	-1.39831
ENSG00000151247	EIF4E	-0.217167	5.77229	-3.19156	0.00189693	0.0552694	-1.39883
ENSG00000100528	CNIH1	-0.21557	6.06801	-3.19139	0.00189798	0.0552694	-1.39931
ENSG00000109501	WFS1	0.348359	6.47887	3.19131	0.00189842	0.0552694	-1.39951
ENSG00000231013	AC013275.2	-1.10614	-1.74373	-3.19014	0.00190541	0.0553122	-1.40269
ENSG00000101911	PRPS2	-0.32519	4.40844	-3.19013	0.00190545	0.0553122	-1.40271
ENSG00000176396	EID2	-0.255272	4.55742	-3.18968	0.00190817	0.0553122	-1.40395
ENSG00000101132	PFDN4	-0.235333	4.3725	-3.18819	0.00191708	0.0553908	-1.40798
ENSG00000112796	ENPP5	-0.478232	4.95042	-3.1881	0.00191761	0.0553908	-1.40822
ENSG00000183454	GRIN2A	-0.484222	6.09497	-3.18784	0.00191918	0.0553908	-1.40893
ENSG00000075303	SLC25A40	-0.359975	4.70888	-3.18717	0.00192322	0.0554276	-1.41075
ENSG00000144655	CSRNP1	0.487634	4.56105	3.18578	0.00193163	0.0555195	-1.41453
ENSG00000168081	PNOC	-0.704849	-0.267985	-3.18572	0.00193196	0.0555195	-1.41468
ENSG00000228510	RP11-339B21.8	-1.0212	0.0653334	-3.18476	0.00193777	0.0556069	-1.41728
ENSG00000160145	KALRN	-0.268476	7.37765	-3.18219	0.00195345	0.0558833	-1.42425
ENSG00000161513	FDXR	0.29738	2.8839	3.18196	0.00195483	0.0558833	-1.42487
ENSG00000250072	CTC-529P8.1	-0.924939	-1.0679	-3.18181	0.00195578	0.0558833	-1.42528
ENSG00000259604	RP11-66B24.1	-0.804678	-0.754428	-3.18122	0.00195936	0.0559059	-1.42687
ENSG00000147144	CCDC120	0.322351	2.95963	3.17703	0.00198523	0.0565636	-1.43823
ENSG00000253661	ZFHX4-AS1	-0.558481	1.30491	-3.17478	0.0019992	0.0568806	-1.44429
ENSG00000122574	WIPF3	-0.287057	5.25141	-3.17278	0.00201175	0.0570606	-1.44971
ENSG00000129480	DTD2	-0.299165	3.90994	-3.17259	0.00201291	0.0570606	-1.45021
ENSG00000130294	KIF1A	0.199806	10.6603	3.1718	0.0020179	0.0570606	-1.45235
ENSG00000233913	CTC-575D19.1	-1.74977	-2.07162	-3.17122	0.00202156	0.0570606	-1.45392
ENSG00000116141	MARK1	-0.187849	5.03797	-3.17058	0.00202559	0.0570606	-1.45564
ENSG00000153130	SCOC	-0.307975	7.35395	-3.17051	0.00202607	0.0570606	-1.45585
ENSG00000259319	RP11-293M10.6	-0.423184	2.15293	-3.1702	0.00202801	0.0570606	-1.45668
ENSG00000142961	MOB3C	0.337324	3.75378	3.16988	0.00203004	0.0570606	-1.45754
ENSG00000156299	TIAM1	-0.259562	6.07517	-3.1697	0.00203116	0.0570606	-1.45802
ENSG00000131435	PDLIM4	0.612471	3.08533	3.16673	0.00205009	0.0574624	-1.46605
ENSG00000078043	PIAS2	-0.20792	5.21777	-3.16608	0.00205425	0.0574624	-1.4678
ENSG00000170525	PFKFB3	0.451117	7.15011	3.16546	0.00205822	0.0574624	-1.46947
ENSG00000068489	PRR11	-0.543993	0.706406	-3.165	0.00206119	0.0574624	-1.47072
ENSG00000186326	RGS9BP	0.454674	-0.297605	3.16445	0.00206471	0.0574624	-1.47219
ENSG00000280061		-0.714128	2.56794	-3.16383	0.00206872	0.0574624	-1.47387
ENSG00000126861	OMG	-0.406952	6.86801	-3.16314	0.00207314	0.0574624	-1.47572
ENSG00000126822	PLEKHG3	-0.363169	6.45064	-3.16309	0.00207347	0.0574624	-1.47586
ENSG00000111328	CDK2AP1	0.32467	7.00148	3.16286	0.00207496	0.0574624	-1.47648
ENSG00000188729	OSTN	-0.758138	0.0694457	-3.16271	0.00207592	0.0574624	-1.47688
ENSG00000235423	RP11-282O18.3	0.538983	0.0515782	3.16232	0.00207844	0.0574624	-1.47793
ENSG00000136098	NEK3	-0.52181	3.58344	-3.1621	0.00207989	0.0574624	-1.47853
ENSG00000129636	ITFG1	-0.369743	6.5665	-3.16095	0.00208734	0.057525	-1.48163
ENSG00000120885	CLU	0.303209	11.5343	3.16086	0.0020879	0.057525	-1.48186
ENSG00000135862	LAMC1	0.42164	4.59174	3.16029	0.00209167	0.0575497	-1.48342
ENSG00000172548	NIPAL4	-0.790305	2.23796	-3.15903	0.00209986	0.0576957	-1.4868
ENSG00000102409	BEX4	-0.271034	7.53731	-3.15753	0.00210969	0.0578865	-1.49084
ENSG00000139174	PRICKLE1	-0.306808	4.68153	-3.15659	0.00211589	0.0579771	-1.49338
ENSG00000162694	EXTL2	-0.338622	5.12084	-3.15612	0.00211899	0.0579826	-1.49464
ENSG00000174403	C20orf166-AS1	-0.755401	-0.0614638	-3.1556	0.00212243	0.0579976	-1.49604
ENSG00000086205	FOLH1	-0.879429	4.37711	-3.15477	0.00212791	0.0580682	-1.49828
ENSG00000107105	ELAVL2	-0.361241	5.87459	-3.15288	0.00214043	0.0581982	-1.50335
ENSG00000167701	GPT	0.442063	2.21324	3.15285	0.00214062	0.0581982	-1.50342
ENSG00000040341	STAU2	-0.304582	6.40665	-3.15274	0.00214139	0.0581982	-1.50374
ENSG00000172037	LAMB2	0.462725	5.35175	3.15143	0.0021501	0.0582695	-1.50725
ENSG00000266094	RASSF5	-0.278381	3.67151	-3.15137	0.00215048	0.0582695	-1.5074
ENSG00000147082	CCNB3	-0.62317	-0.296571	-3.15103	0.00215274	0.0582695	-1.50831
ENSG00000066248	NGEF	-0.332403	7.05976	-3.15043	0.00215681	0.0582984	-1.50994
ENSG00000151490	PTPRO	-0.388927	4.23398	-3.15001	0.00215963	0.0582984	-1.51107
ENSG00000072858	SIDT1	-0.373277	4.04094	-3.14897	0.00216661	0.0584082	-1.51386
ENSG00000197223	C1D	-0.264572	3.98518	-3.1475	0.00217651	0.0585669	-1.5178
ENSG00000181026	AEN	0.402132	3.48744	3.14678	0.0021814	0.0585669	-1.51974
ENSG00000112812	PRSS16	-0.442239	1.01346	-3.14629	0.0021847	0.0585669	-1.52105
ENSG00000234494	AC003665.1	-0.407254	0.704111	-3.14609	0.00218603	0.0585669	-1.52157
ENSG00000072657	TRHDE	-0.422119	4.70236	-3.14505	0.00219312	0.0585669	-1.52437
ENSG00000102900	NUP93	-0.313436	4.86926	-3.14478	0.00219497	0.0585669	-1.5251
ENSG00000169282	KCNAB1	-0.330634	5.48645	-3.14476	0.00219508	0.0585669	-1.52515
ENSG00000143499	SMYD2	-0.334593	5.48061	-3.14464	0.00219589	0.0585669	-1.52547
ENSG00000104388	RAB2A	-0.22503	7.5053	-3.14396	0.00220056	0.0586134	-1.5273
ENSG00000255823	MTRNR2L8	-0.753064	0.928892	-3.14327	0.00220531	0.0586418	-1.52916
ENSG00000066322	ELOVL1	-0.447382	5.73878	-3.14194	0.00221437	0.0586418	-1.53271
ENSG00000171723	GPHN	-0.250606	5.19461	-3.14193	0.00221447	0.0586418	-1.53275
ENSG00000161798	AQP5	0.564831	0.051757	3.14113	0.00221995	0.0586418	-1.53488
ENSG00000180900	SCRIB	0.238621	6.24401	3.14103	0.00222066	0.0586418	-1.53516
ENSG00000087299	L2HGDH	-0.258268	3.93857	-3.1409	0.00222152	0.0586418	-1.5355
ENSG00000177570	SAMD12	-0.284764	5.40562	-3.14082	0.00222212	0.0586418	-1.53573
ENSG00000198830	HMGN2	-0.421602	5.41088	-3.13833	0.00223935	0.059	-1.5424
ENSG00000197879	MYO1C	0.393308	4.21267	3.138	0.00224159	0.059	-1.54327
ENSG00000172824	CES4A	-0.47561	5.3913	-3.13714	0.00224763	0.0590295	-1.5456
ENSG00000171873	ADRA1D	-0.592173	0.316847	-3.137	0.0022486	0.0590295	-1.54597
ENSG00000102678	FGF9	-0.393549	3.1876	-3.13621	0.00225412	0.0590968	-1.54809
ENSG00000254211	CTB-43E15.4	0.592052	-1.46439	3.13516	0.00226146	0.0591174	-1.5509
ENSG00000061794	MRPS35	-0.219625	5.08185	-3.13471	0.00226455	0.0591174	-1.55208
ENSG00000162409	PRKAA2	-0.288835	4.64064	-3.13457	0.00226553	0.0591174	-1.55245
ENSG00000099194	SCD	-0.442336	9.7916	-3.13441	0.00226671	0.0591174	-1.5529
ENSG00000184428	TOP1MT	0.243136	3.0776	3.13388	0.00227042	0.0591372	-1.55431
ENSG00000145247	OCIAD2	-0.259589	3.95245	-3.13319	0.00227524	0.0591857	-1.55614
ENSG00000128039	SRD5A3	-0.444992	4.08252	-3.13154	0.00228689	0.0594116	-1.56056
ENSG00000085832	EPS15	-0.264851	7.69631	-3.12971	0.00229992	0.0596095	-1.56547
ENSG00000163257	DCAF16	-0.435011	5.13299	-3.12963	0.00230046	0.0596095	-1.56567
ENSG00000198934	MAGEE1	-0.373483	5.83716	-3.12917	0.00230373	0.0596171	-1.5669
ENSG00000150394	CDH8	-0.397293	4.80224	-3.12799	0.00231216	0.0596602	-1.57005
ENSG00000173452	TMEM196	-0.447741	2.963	-3.12734	0.00231683	0.0596602	-1.5718
ENSG00000164659	KIAA1324L	-0.481618	4.99793	-3.12731	0.00231703	0.0596602	-1.57187
ENSG00000168314	MOBP	-0.6933	8.45215	-3.12727	0.00231731	0.0596602	-1.57197
ENSG00000166483	WEE1	0.478404	1.60139	3.12634	0.00232397	0.059755	-1.57445
ENSG00000082213	C5orf22	-0.313851	4.61512	-3.12497	0.00233384	0.0598969	-1.57812
ENSG00000203668	CHML	-0.573678	4.04689	-3.12451	0.00233721	0.0598969	-1.57936
ENSG00000101216	GMEB2	0.217047	3.96602	3.1243	0.00233867	0.0598969	-1.5799
ENSG00000068976	PYGM	0.642476	4.57945	3.12335	0.00234554	0.0598969	-1.58244
ENSG00000159055	MIS18A	-0.225091	2.09898	-3.12327	0.00234616	0.0598969	-1.58266
ENSG00000184305	CCSER1	-0.412002	1.32786	-3.1227	0.00235028	0.0598969	-1.58418
ENSG00000173548	SNX33	0.424164	4.78157	3.12268	0.00235042	0.0598969	-1.58423
ENSG00000233932	CTXN2	-0.257397	2.04633	-3.12189	0.00235615	0.0599309	-1.58633
ENSG00000224223	GS1-18A18.1	-0.52441	1.2477	-3.12167	0.00235774	0.0599309	-1.58692
ENSG00000136404	TM6SF1	-0.294109	4.25384	-3.12039	0.00236708	0.0599528	-1.59033
ENSG00000166793	YPEL4	-0.243989	5.40102	-3.12	0.00236994	0.0599528	-1.59137
ENSG00000197776	KLHDC1	-0.299712	3.30484	-3.11969	0.00237223	0.0599528	-1.59221
ENSG00000187840	EIF4EBP1	0.453094	1.39165	3.11944	0.00237405	0.0599528	-1.59287
ENSG00000066926	FECH	-0.305778	4.4527	-3.11936	0.00237467	0.0599528	-1.59309
ENSG00000168140	VASN	0.590401	3.57181	3.1191	0.00237656	0.0599528	-1.59378
ENSG00000087206	UIMC1	0.227661	3.8248	3.11821	0.00238307	0.0599933	-1.59614
ENSG00000099953	MMP11	0.387444	-0.570725	3.11807	0.00238416	0.0599933	-1.59654
ENSG00000064652	SNX24	-0.211768	3.57334	-3.11652	0.00239553	0.0602039	-1.60065
ENSG00000162951	LRRTM1	-0.345842	3.7449	-3.11566	0.0024019	0.0602852	-1.60294
ENSG00000072571	HMMR	-0.593863	-1.0679	-3.11527	0.00240479	0.0602852	-1.60398
ENSG00000162975	KCNF1	-0.327952	4.88366	-3.1138	0.00241571	0.0604326	-1.60789
ENSG00000100842	EFS	-0.403819	4.93256	-3.11367	0.0024167	0.0604326	-1.60824
ENSG00000227693	GSTM3P1	-0.603772	-1.36049	-3.11185	0.0024303	0.0606968	-1.61309
ENSG00000058091	CDK14	-0.309134	6.6037	-3.11125	0.00243478	0.0607332	-1.61468
ENSG00000179083	FAM133A	-0.271029	2.64007	-3.10846	0.00245583	0.061182	-1.62211
ENSG00000181690	PLAG1	-0.35761	2.12179	-3.10762	0.00246217	0.0612003	-1.62433
ENSG00000123119	NECAB1	-0.336474	7.74034	-3.10755	0.00246268	0.0612003	-1.62451
ENSG00000068885	IFT80	-0.401689	5.85606	-3.10714	0.00246583	0.0612026	-1.62562
ENSG00000278576		-0.440751	1.52177	-3.1055	0.00247828	0.0614355	-1.62996
ENSG00000246089	RP11-115C21.2	-0.253714	1.20148	-3.10449	0.00248598	0.0615503	-1.63264
ENSG00000147421	HMBOX1	0.364903	4.30197	3.10397	0.00249	0.0615738	-1.63404
ENSG00000231969	AC144449.1	-0.453876	-1.48877	-3.10305	0.00249702	0.0615928	-1.63647
ENSG00000130226	DPP6	-0.304432	6.77367	-3.1025	0.00250125	0.0615928	-1.63793
ENSG00000260641	RP11-1299A16.3	-0.518089	1.9904	-3.10241	0.00250197	0.0615928	-1.63817
ENSG00000114902	SPCS1	-0.261365	5.98629	-3.10227	0.00250307	0.0615928	-1.63855
ENSG00000198597	ZNF536	-0.56578	4.98622	-3.10059	0.00251601	0.0618351	-1.643
ENSG00000092421	SEMA6A	-0.392971	6.18431	-3.0999	0.00252133	0.0618901	-1.64483
ENSG00000198673	FAM19A2	-0.418416	5.12864	-3.09929	0.00252605	0.06193	-1.64644
ENSG00000164830	OXR1	-0.508809	6.98608	-3.09774	0.00253812	0.06205	-1.65055
ENSG00000003987	MTMR7	-0.446322	4.53409	-3.09773	0.00253824	0.06205	-1.65059
ENSG00000144227	NXPH2	-1.29928	-1.53179	-3.09747	0.00254024	0.06205	-1.65127
ENSG00000232187	FTH1P7	-0.484412	-1.47207	-3.09689	0.00254478	0.0620851	-1.65281
ENSG00000152969	JAKMIP1	-0.277801	5.85122	-3.09642	0.00254843	0.0620986	-1.65405
ENSG00000107643	MAPK8	-0.239143	5.69225	-3.09407	0.00256693	0.0624122	-1.66029
ENSG00000175395	ZNF25	-0.351484	6.06977	-3.09399	0.00256753	0.0624122	-1.66049
ENSG00000258057	BCDIN3D-AS1	-0.292347	1.939	-3.0929	0.00257615	0.0625458	-1.66338
ENSG00000165410	CFL2	-0.357938	6.74376	-3.09033	0.00259656	0.0628925	-1.67019
ENSG00000167994	RAB3IL1	0.349835	3.12085	3.09031	0.00259671	0.0628925	-1.67024
ENSG00000141447	OSBPL1A	-0.281421	7.65005	-3.08945	0.00260355	0.0629221	-1.67251
ENSG00000102466	FGF14	-0.255774	5.06139	-3.08937	0.00260422	0.0629221	-1.67273
ENSG00000134533	RERG	-0.496584	3.53428	-3.08821	0.00261349	0.06307	-1.6758
ENSG00000264575	LINC00526	-0.241046	1.92775	-3.08592	0.00263182	0.0634362	-1.68183
ENSG00000136895	GARNL3	-0.29812	5.04282	-3.08486	0.00264044	0.0635674	-1.68464
ENSG00000180543	TSPYL5	-0.304763	5.14523	-3.08405	0.002647	0.0635692	-1.68679
ENSG00000163762	TM4SF18	0.682317	3.33933	3.0834	0.00265228	0.0635692	-1.6885
ENSG00000174132	FAM174A	-0.227837	4.47356	-3.08255	0.0026592	0.0635692	-1.69075
ENSG00000229619	MBNL1-AS1	-0.33239	1.77434	-3.08236	0.00266069	0.0635692	-1.69123
ENSG00000160685	ZBTB7B	0.328783	4.60981	3.08198	0.00266382	0.0635692	-1.69225
ENSG00000213760	ATP6V1G2	-0.298488	7.58321	-3.08158	0.00266705	0.0635692	-1.69329
ENSG00000083123	BCKDHB	-0.375654	4.55314	-3.0813	0.0026694	0.0635692	-1.69405
ENSG00000164171	ITGA2	-0.591845	3.54265	-3.08103	0.00267158	0.0635692	-1.69475
ENSG00000109670	FBXW7	-0.277815	7.3663	-3.08098	0.00267197	0.0635692	-1.69488
ENSG00000121774	KHDRBS1	-0.325641	6.19555	-3.08053	0.00267566	0.0635692	-1.69607
ENSG00000104722	NEFM	-0.514165	8.26304	-3.08018	0.00267852	0.0635692	-1.69699
ENSG00000102934	PLLP	-0.406354	6.98245	-3.08017	0.0026786	0.0635692	-1.69702
ENSG00000250131	RP11-130F10.1	-0.617361	-1.05898	-3.07939	0.00268501	0.0636458	-1.69908
ENSG00000260572	RP11-16N11.2	-0.35697	0.694615	-3.07874	0.00269036	0.0636973	-1.70079
ENSG00000179178	TMEM125	-0.928084	3.50753	-3.07666	0.00270756	0.0639552	-1.70629
ENSG00000086300	SNX10	-0.401028	6.2999	-3.07592	0.00271364	0.0639552	-1.70822
ENSG00000149269	PAK1	-0.443982	7.31757	-3.07564	0.00271596	0.0639552	-1.70896
ENSG00000136153	LMO7	-0.309048	5.72288	-3.07552	0.00271695	0.0639552	-1.70927
ENSG00000148704	VAX1	-0.751398	-0.401671	-3.07549	0.00271722	0.0639552	-1.70936
ENSG00000167513	CDT1	-0.353932	0.392284	-3.07474	0.00272344	0.0640264	-1.71133
ENSG00000203705	TATDN3	-0.274996	4.39274	-3.07436	0.00272664	0.0640264	-1.71234
ENSG00000253972	RP11-4K16.2	-0.513295	-0.692357	-3.0736	0.00273297	0.0640999	-1.71434
ENSG00000117399	CDC20	-0.723566	-0.699405	-3.0728	0.00273965	0.0641066	-1.71644
ENSG00000166535	A2ML1	0.758992	2.71305	3.07236	0.00274332	0.0641066	-1.7176
ENSG00000134717	BTF3L4	-0.249982	5.69056	-3.07227	0.00274409	0.0641066	-1.71784
ENSG00000164949	GEM	0.799088	3.19019	3.07193	0.00274694	0.0641066	-1.71873
ENSG00000158246	FAM46B	0.591896	0.0290515	3.07119	0.00275316	0.0641066	-1.72068
ENSG00000024422	EHD2	0.38754	4.58657	3.07112	0.00275377	0.0641066	-1.72087
ENSG00000165621	OXGR1	-0.700079	-0.588924	-3.07089	0.00275566	0.0641066	-1.72146
ENSG00000157551	KCNJ15	0.496671	-0.318712	3.06901	0.00277152	0.0642347	-1.72641
ENSG00000175344	CHRNA7	-0.555628	-0.14793	-3.069	0.00277161	0.0642347	-1.72644
ENSG00000148925	BTBD10	-0.242587	5.70728	-3.06833	0.00277729	0.0642347	-1.7282
ENSG00000115514	TXNDC9	-0.313107	3.81684	-3.06831	0.00277752	0.0642347	-1.72827
ENSG00000087116	ADAMTS2	0.574625	2.20385	3.06767	0.00278295	0.0642347	-1.72996
ENSG00000232310	RP11-557H15.4	-0.692712	0.107508	-3.06764	0.00278319	0.0642347	-1.73003
ENSG00000100142	POLR2F	-0.211427	4.91512	-3.06759	0.00278361	0.0642347	-1.73016
ENSG00000260822	GS1-358P8.4	-0.287747	5.58105	-3.06685	0.00278988	0.0642885	-1.7321
ENSG00000147687	TATDN1	-0.264125	3.51124	-3.06642	0.00279353	0.0642885	-1.73323
ENSG00000266527	RP11-138P22.1	-0.477193	1.38518	-3.06618	0.00279557	0.0642885	-1.73386
ENSG00000126458	RRAS	0.34454	3.14886	3.06578	0.00279905	0.0642947	-1.73493
ENSG00000154889	MPPE1	-0.202211	4.93878	-3.06514	0.0028045	0.064346	-1.7366
ENSG00000204065	TCEAL5	-0.309669	5.48224	-3.06383	0.00281571	0.0645295	-1.74004
ENSG00000123472	ATPAF1	-0.204058	6.99294	-3.06345	0.00281897	0.0645303	-1.74104
ENSG00000168348	INSM2	-0.453176	1.43501	-3.06305	0.00282244	0.0645359	-1.7421
ENSG00000188368	PRR19	0.309915	0.914624	3.05981	0.00285046	0.0650649	-1.75061
ENSG00000129028	THAP10	-0.327827	3.2771	-3.0593	0.00285489	0.0650649	-1.75195
ENSG00000213694	S1PR3	0.65441	3.59954	3.05925	0.00285532	0.0650649	-1.75208
ENSG00000127337	YEATS4	-0.364886	3.18099	-3.05871	0.00286003	0.0650981	-1.75349
ENSG00000156687	UNC5D	-0.477628	4.16071	-3.05824	0.00286405	0.0651156	-1.7547
ENSG00000165804	ZNF219	0.316975	4.53143	3.05693	0.00287557	0.0653034	-1.75816
ENSG00000243406	MRPS31P5	-0.316342	2.18749	-3.05566	0.00288663	0.0654707	-1.76147
ENSG00000148444	COMMD3	-0.203416	4.55729	-3.05525	0.00289023	0.0654707	-1.76254
ENSG00000166501	PRKCB	-0.334625	7.97269	-3.05497	0.00289274	0.0654707	-1.76329
ENSG00000157734	SNX22	-0.357501	5.10132	-3.05419	0.00289961	0.0655039	-1.76533
ENSG00000135404	CD63	0.235171	7.01546	3.0537	0.00290398	0.0655039	-1.76663
ENSG00000069974	RAB27A	0.390204	2.35898	3.05369	0.00290402	0.0655039	-1.76664
ENSG00000179627	ZBTB42	0.440267	0.439034	3.05143	0.00292406	0.0658818	-1.77256
ENSG00000149451	ADAM33	0.74971	2.95314	3.04931	0.00294298	0.0662024	-1.77812
ENSG00000163132	MSX1	0.589082	2.87918	3.04886	0.00294699	0.0662024	-1.77929
ENSG00000080573	COL5A3	0.588171	6.18608	3.04864	0.00294897	0.0662024	-1.77987
ENSG00000228376	RP11-520B13.4	0.820783	-0.129031	3.04836	0.00295151	0.0662024	-1.78061
ENSG00000158169	FANCC	0.518057	2.43205	3.04792	0.00295546	0.0662169	-1.78176
ENSG00000185022	MAFF	0.932116	3.94205	3.0466	0.00296728	0.0664074	-1.7852
ENSG00000152049	KCNE4	0.921174	3.12557	3.04566	0.00297575	0.0664335	-1.78765
ENSG00000185414	MRPL30	-0.297625	4.9405	-3.04548	0.00297742	0.0664335	-1.78813
ENSG00000110315	RNF141	-0.28604	6.93662	-3.04537	0.00297839	0.0664335	-1.78842
ENSG00000279631		-0.614854	0.679757	-3.04491	0.00298253	0.0664518	-1.78961
ENSG00000140876	NUDT7	-0.300928	1.95891	-3.04374	0.00299316	0.0665905	-1.79267
ENSG00000260231	JHDM1D-AS1	-0.382884	1.44813	-3.04319	0.00299816	0.0665905	-1.79411
ENSG00000112559	MDFI	0.526502	1.07143	3.04295	0.00300034	0.0665905	-1.79474
ENSG00000230461	PROX1-AS1	-0.602518	1.43781	-3.04276	0.00300206	0.0665905	-1.79523
ENSG00000173039	RELA	0.320624	5.23104	3.04176	0.00301125	0.0666484	-1.79786
ENSG00000181061	HIGD1A	-0.248465	7.45757	-3.04133	0.00301519	0.0666484	-1.79898
ENSG00000140945	CDH13	-0.420628	5.44272	-3.04114	0.00301684	0.0666484	-1.79946
ENSG00000177119	ANO6	0.455262	4.9494	3.04094	0.00301874	0.0666484	-1.8
ENSG00000099901	RANBP1	-0.205476	5.3005	-3.04066	0.0030213	0.0666484	-1.80073
ENSG00000111110	PPM1H	-0.280571	6.17703	-3.03942	0.00303266	0.0668253	-1.80396
ENSG00000077279	DCX	-0.295639	3.46886	-3.03749	0.00305043	0.0671429	-1.80898
ENSG00000235665	LINC00298	0.512422	-0.894527	3.03669	0.00305786	0.0671921	-1.81108
ENSG00000168884	TNIP2	0.363511	3.47459	3.03653	0.00305937	0.0671921	-1.8115
ENSG00000089123	TASP1	-0.395372	2.51037	-3.03607	0.00306364	0.0672122	-1.81271
ENSG00000146352	CLVS2	-0.383772	5.90173	-3.03463	0.00307705	0.067237	-1.81646
ENSG00000177576	C18orf32	-0.174131	7.04114	-3.03459	0.00307735	0.067237	-1.81655
ENSG00000107140	TESK1	0.19727	5.3388	3.03457	0.00307753	0.067237	-1.8166
ENSG00000145681	HAPLN1	-0.607685	1.26131	-3.03427	0.00308037	0.067237	-1.81739
ENSG00000131650	KREMEN2	-0.503729	0.448671	-3.03414	0.00308155	0.067237	-1.81772
ENSG00000213144	RP11-64B16.2	0.582602	0.530604	3.03373	0.00308545	0.0672487	-1.81881
ENSG00000108262	GIT1	0.276056	7.77544	3.03284	0.0030937	0.0672876	-1.82111
ENSG00000144306	SCRN3	-0.349241	4.56018	-3.03267	0.00309531	0.0672876	-1.82155
ENSG00000017427	IGF1	-0.666178	1.20951	-3.03239	0.00309795	0.0672876	-1.82229
ENSG00000170584	NUDCD2	-0.191829	4.89975	-3.0312	0.00310915	0.0672876	-1.82539
ENSG00000120875	DUSP4	-0.638644	1.68793	-3.03098	0.00311121	0.0672876	-1.82596
ENSG00000205356	TECPR1	-0.206354	5.63361	-3.03085	0.00311244	0.0672876	-1.8263
ENSG00000134709	HOOK1	-0.260903	4.52931	-3.03073	0.00311357	0.0672876	-1.82661
ENSG00000085415	SEH1L	-0.219329	5.65342	-3.03064	0.00311443	0.0672876	-1.82685
ENSG00000253368	TRNP1	-0.227558	4.9708	-3.03032	0.00311747	0.0672876	-1.82769
ENSG00000106852	LHX6	-0.375198	3.30331	-3.02972	0.00312308	0.0673363	-1.82924
ENSG00000247708	STX18-AS1	-0.3246	0.785568	-3.02934	0.00312667	0.067341	-1.83023
ENSG00000127324	TSPAN8	-0.94527	0.0588954	-3.02867	0.00313303	0.0674057	-1.83198
ENSG00000167797	CDK2AP2	0.349373	4.71588	3.02727	0.00314637	0.06762	-1.83563
ENSG00000102471	NDFIP2	-0.336342	6.91556	-3.02683	0.00315052	0.0676252	-1.83676
ENSG00000144152	FBLN7	-0.593237	2.15519	-3.02653	0.00315337	0.0676252	-1.83754
ENSG00000149575	SCN2B	-0.373214	6.66391	-3.02501	0.00316786	0.0678634	-1.84148
ENSG00000136014	USP44	-0.358726	0.414589	-3.0245	0.00317278	0.0678732	-1.84282
ENSG00000216921	AC131097.4	0.6228	-0.34484	3.02426	0.0031751	0.0678732	-1.84345
ENSG00000125814	NAPB	-0.389092	8.81721	-3.02385	0.00317901	0.0678843	-1.84451
ENSG00000107864	CPEB3	-0.202586	6.1055	-3.0232	0.00318525	0.0679407	-1.84619
ENSG00000143158	MPC2	-0.212195	5.92462	-3.02271	0.00319001	0.0679407	-1.84748
ENSG00000188672	RHCE	-0.730211	-0.116197	-3.02239	0.00319307	0.0679407	-1.8483
ENSG00000261777	RP11-529K1.2	-0.389492	-0.864908	-3.02204	0.00319648	0.0679407	-1.84922
ENSG00000138336	TET1	-0.42766	1.77476	-3.02182	0.00319861	0.0679407	-1.84979
ENSG00000121039	RDH10	0.451671	2.93505	3.02115	0.00320512	0.0679532	-1.85154
ENSG00000165061	ZMAT4	-0.386151	3.50077	-3.02081	0.00320839	0.0679532	-1.85242
ENSG00000110931	CAMKK2	-0.249414	7.4753	-3.02037	0.0032126	0.0679532	-1.85354
ENSG00000106211	HSPB1	0.77432	6.78361	3.02036	0.00321276	0.0679532	-1.85359
ENSG00000232838	PET117	-0.242149	2.63848	-3.01928	0.00322323	0.0680463	-1.85639
ENSG00000255561	FDXACB1	-0.276709	0.983706	-3.0192	0.00322396	0.0680463	-1.85658
ENSG00000198225	FKBP1C	0.427582	-0.354709	3.0187	0.0032289	0.0680697	-1.8579
ENSG00000186732	MPPED1	-0.234893	6.20322	-3.01839	0.00323186	0.0680697	-1.85869
ENSG00000135778	NTPCR	-0.199352	5.69555	-3.01757	0.00323985	0.0681662	-1.86081
ENSG00000275450		-0.566035	-1.08786	-3.01713	0.00324424	0.0681869	-1.86197
ENSG00000124802	EEF1E1	-0.248532	3.99544	-3.01643	0.00325105	0.0682584	-1.86377
ENSG00000169679	BUB1	-0.731274	-1.60435	-3.01539	0.00326126	0.0683063	-1.86647
ENSG00000250007	RP11-814P5.1	-0.50829	-0.964241	-3.01525	0.00326267	0.0683063	-1.86684
ENSG00000274220		-0.37393	1.28164	-3.01516	0.00326356	0.0683063	-1.86708
ENSG00000166275	C10orf32	-0.233763	4.94094	-3.01474	0.00326769	0.0683213	-1.86816
ENSG00000143995	MEIS1	-0.364205	3.57225	-3.01411	0.00327389	0.0683795	-1.86979
ENSG00000167981	ZNF597	-0.305184	2.67505	-3.0132	0.00328288	0.0684804	-1.87215
ENSG00000260838	RP11-531A24.3	-0.407333	1.80173	-3.01251	0.00328973	0.0684804	-1.87394
ENSG00000119541	VPS4B	-0.305354	5.31235	-3.01199	0.00329485	0.0684804	-1.87528
ENSG00000105509	HAS1	-0.3308	1.20191	-3.01185	0.00329631	0.0684804	-1.87566
ENSG00000064655	EYA2	0.407091	3.07199	3.01077	0.00330701	0.0684804	-1.87845
ENSG00000246339	EXTL3-AS1	-0.445504	0.980084	-3.01004	0.00331431	0.0684804	-1.88034
ENSG00000215712	TMEM242	-0.210895	4.97752	-3.00969	0.00331779	0.0684804	-1.88124
ENSG00000140961	OSGIN1	0.644384	1.91376	3.00907	0.00332394	0.0684804	-1.88284
ENSG00000272944	CTD-2308L22.1	-0.488212	-0.0568671	-3.00836	0.00333106	0.0684804	-1.88467
ENSG00000171388	APLN	0.576933	4.94763	3.00813	0.00333347	0.0684804	-1.88529
ENSG00000165338	HECTD2	-0.275344	4.64824	-3.00731	0.00334165	0.0684804	-1.8874
ENSG00000272511	RP11-180N14.1	-0.399705	1.62625	-3.00729	0.00334182	0.0684804	-1.88745
ENSG00000130958	SLC35D2	-0.36591	2.78035	-3.0072	0.00334274	0.0684804	-1.88768
ENSG00000115365	LANCL1	-0.422624	8.02539	-3.00688	0.003346	0.0684804	-1.88852
ENSG00000168952	STXBP6	-0.306238	5.76786	-3.00661	0.00334875	0.0684804	-1.88923
ENSG00000172935	MRGPRF	0.852497	1.06211	3.00642	0.00335065	0.0684804	-1.88971
ENSG00000169744	LDB2	-0.282504	6.11819	-3.00597	0.00335521	0.0684804	-1.89088
ENSG00000113719	ERGIC1	0.206088	6.06765	3.00585	0.00335642	0.0684804	-1.89119
ENSG00000132541	HRSP12	-0.294319	5.52848	-3.00551	0.00335977	0.0684804	-1.89205
ENSG00000241962	C2orf15	-0.277614	0.37492	-3.00514	0.00336358	0.0684804	-1.89302
ENSG00000189007	ADAT2	-0.307301	2.14581	-3.00494	0.00336555	0.0684804	-1.89353
ENSG00000172005	MAL	-0.537044	6.2648	-3.00486	0.00336642	0.0684804	-1.89375
ENSG00000133460	SLC2A11	-0.255008	4.72416	-3.00485	0.00336654	0.0684804	-1.89378
ENSG00000065600	TMEM206	-0.413038	4.3928	-3.00471	0.00336786	0.0684804	-1.89412
ENSG00000105088	OLFM2	0.353934	6.69442	3.00456	0.00336938	0.0684804	-1.8945
ENSG00000145451	GLRA3	-0.401133	3.87393	-3.00451	0.00336997	0.0684804	-1.89465
ENSG00000256537	RP11-785H5.1	-0.185881	5.14331	-3.00412	0.00337385	0.0684804	-1.89564
ENSG00000067715	SYT1	-0.411583	9.51053	-3.00407	0.00337445	0.0684804	-1.8958
ENSG00000155099	TMEM55A	-0.224644	5.21821	-3.0032	0.00338325	0.0685896	-1.89803
ENSG00000122674	CCZ1	-0.328298	3.34118	-3.0028	0.00338733	0.0686028	-1.89907
ENSG00000276073		-0.706124	-0.0551565	-3.00197	0.00339583	0.0686457	-1.90122
ENSG00000183196	CHST6	0.543818	5.14579	3.00192	0.0033963	0.0686457	-1.90134
ENSG00000228672	PROB1	0.365	2.52164	3.00132	0.00340242	0.0686674	-1.90289
ENSG00000076554	TPD52	-0.236694	7.17604	-3.00021	0.00341384	0.0686674	-1.90577
ENSG00000235711	ANKRD34C	-0.547115	1.82941	-3.00007	0.0034152	0.0686674	-1.90611
ENSG00000085788	DDHD2	-0.30091	6.73084	-3.00007	0.00341521	0.0686674	-1.90611
ENSG00000129197	RPAIN	-0.162901	5.20657	-2.99954	0.0034207	0.0686674	-1.90749
ENSG00000103021	CCDC113	-0.406875	4.10901	-2.99901	0.00342608	0.0686674	-1.90884
ENSG00000171004	HS6ST2	-0.494835	3.32107	-2.99816	0.00343494	0.0686674	-1.91106
ENSG00000033122	LRRC7	-0.266202	5.87273	-2.99791	0.00343751	0.0686674	-1.9117
ENSG00000032444	PNPLA6	0.237684	6.4617	2.9978	0.00343856	0.0686674	-1.91197
ENSG00000260328	RP11-416I2.1	-0.587176	2.58034	-2.9975	0.00344174	0.0686674	-1.91276
ENSG00000146859	TMEM140	-0.352329	3.36035	-2.99735	0.00344322	0.0686674	-1.91313
ENSG00000186472	PCLO	-0.360269	6.6702	-2.99683	0.00344868	0.0686674	-1.91449
ENSG00000130158	DOCK6	0.461672	3.84895	2.99666	0.00345039	0.0686674	-1.91492
ENSG00000182492	BGN	0.489711	5.08307	2.99654	0.00345168	0.0686674	-1.91524
ENSG00000134873	CLDN10	0.469811	5.33419	2.99649	0.00345212	0.0686674	-1.91535
ENSG00000092621	PHGDH	0.248364	6.61844	2.99644	0.00345271	0.0686674	-1.91549
ENSG00000100985	MMP9	1.62296	-1.77196	2.99615	0.00345565	0.0686674	-1.91622
ENSG00000144290	SLC4A10	-0.479566	6.60012	-2.99562	0.00346123	0.0687101	-1.91761
ENSG00000174938	SEZ6L2	-0.320497	6.53967	-2.99449	0.00347294	0.0688175	-1.92051
ENSG00000146112	PPP1R18	0.415658	4.34068	2.99444	0.00347351	0.0688175	-1.92065
ENSG00000260163	RP11-521O16.2	-0.52408	-0.38171	-2.99401	0.00347795	0.0688372	-1.92175
ENSG00000133142	TCEAL4	-0.162296	6.90594	-2.99329	0.00348545	0.068869	-1.9236
ENSG00000110446	SLC15A3	0.396017	2.86209	2.99279	0.00349073	0.068869	-1.9249
ENSG00000033170	FUT8	-0.30382	5.62103	-2.9924	0.00349478	0.068869	-1.9259
ENSG00000267952	CTD-2207O23.12	0.279629	3.04916	2.99205	0.00349848	0.068869	-1.9268
ENSG00000117395	EBNA1BP2	-0.257353	5.0796	-2.99156	0.00350364	0.068869	-1.92807
ENSG00000003989	SLC7A2	0.840928	5.77652	2.99107	0.00350879	0.068869	-1.92933
ENSG00000123178	SPRYD7	-0.205958	5.22936	-2.99093	0.00351029	0.068869	-1.9297
ENSG00000235033	RP11-61I13.3	-0.643927	3.70989	-2.99077	0.00351194	0.068869	-1.9301
ENSG00000124251	TP53TG5	-0.52916	1.7559	-2.98903	0.00353035	0.068869	-1.93459
ENSG00000048991	R3HDM1	-0.221818	6.66922	-2.98838	0.00353719	0.068869	-1.93625
ENSG00000215039	CD27-AS1	-0.194355	4.9768	-2.98833	0.0035377	0.068869	-1.93638
ENSG00000006530	AGK	-0.197652	5.34587	-2.98833	0.00353777	0.068869	-1.93639
ENSG00000164037	SLC9B1	-0.530182	-0.781197	-2.9882	0.00353908	0.068869	-1.93671
ENSG00000261496	RP13-514E23.1	-0.257849	4.84764	-2.98776	0.00354383	0.068869	-1.93786
ENSG00000227456	LINC00310	0.83988	-1.37812	2.98773	0.00354413	0.068869	-1.93794
ENSG00000279663		-0.549404	0.0500251	-2.98763	0.00354511	0.068869	-1.93817
ENSG00000184613	NELL2	-0.373549	7.52951	-2.98737	0.00354795	0.068869	-1.93886
ENSG00000123106	CCDC91	-0.240959	5.01716	-2.98731	0.00354856	0.068869	-1.93901
ENSG00000272606	RP11-554J4.1	-0.405586	-0.938213	-2.98731	0.00354856	0.068869	-1.93901
ENSG00000131094	C1QL1	0.355835	3.80453	2.98691	0.00355278	0.068869	-1.94003
ENSG00000051128	HOMER3	0.307074	4.2061	2.9868	0.00355403	0.068869	-1.94033
ENSG00000279355		-0.628204	0.608656	-2.98669	0.0035552	0.068869	-1.94061
ENSG00000135951	TSGA10	-0.309793	2.4066	-2.98587	0.00356394	0.0689718	-1.94272
ENSG00000173511	VEGFB	0.260486	5.7116	2.9847	0.00357639	0.0691458	-1.94572
ENSG00000187325	TAF9B	-0.298085	5.39431	-2.98291	0.00359562	0.0693999	-1.95032
ENSG00000071564	TCF3	0.255076	4.4557	2.98283	0.00359646	0.0693999	-1.95052
ENSG00000165197	FIGF	0.416494	0.672538	2.98185	0.00360707	0.0695376	-1.95305
ENSG00000157005	SST	-1.0251	2.57284	-2.98021	0.00362486	0.0698135	-1.95727
ENSG00000047597	XK	-0.395036	3.9543	-2.97937	0.00363392	0.0699208	-1.95942
ENSG00000123977	DAW1	-0.58694	0.102033	-2.97836	0.00364495	0.0699369	-1.96202
ENSG00000146950	SHROOM2	-0.27585	4.53262	-2.97821	0.00364659	0.0699369	-1.9624
ENSG00000014919	COX15	-0.256169	4.88162	-2.97734	0.00365612	0.0699369	-1.96464
ENSG00000235527	RP5-1073O3.7	-0.435938	-0.649988	-2.97719	0.00365772	0.0699369	-1.96502
ENSG00000180488	FAM73A	-0.392481	6.26472	-2.97708	0.00365887	0.0699369	-1.96529
ENSG00000270547	RP11-536O18.2	-0.900638	-1.82649	-2.97702	0.00365958	0.0699369	-1.96545
ENSG00000153814	JAZF1	-0.27485	5.25563	-2.9769	0.00366085	0.0699369	-1.96575
ENSG00000172216	CEBPB	0.455301	4.47126	2.97673	0.0036627	0.0699369	-1.96618
ENSG00000157219	HTR5A	-0.411297	3.50957	-2.97458	0.00368631	0.0703204	-1.9717
ENSG00000105649	RAB3A	-0.338018	7.33018	-2.97427	0.0036898	0.0703204	-1.97251
ENSG00000157445	CACNA2D3	-0.294625	4.80771	-2.97359	0.00369733	0.0703969	-1.97426
ENSG00000178234	GALNT11	-0.193012	5.89738	-2.97219	0.00371275	0.070466	-1.97783
ENSG00000155366	RHOC	0.319449	5.86726	2.97151	0.00372036	0.070466	-1.97959
ENSG00000109881	CCDC34	-0.212262	3.04579	-2.97112	0.00372461	0.070466	-1.98057
ENSG00000169241	SLC50A1	0.253842	2.67301	2.97077	0.00372859	0.070466	-1.98148
ENSG00000178209	PLEC	0.391948	8.60507	2.97075	0.00372876	0.070466	-1.98152
ENSG00000154845	PPP4R1	0.157334	5.33255	2.97075	0.00372878	0.070466	-1.98153
ENSG00000271646	RP11-326I11.3	-0.616404	1.08712	-2.97068	0.00372955	0.070466	-1.9817
ENSG00000003147	ICA1	-0.384954	4.54545	-2.97028	0.003734	0.070466	-1.98273
ENSG00000180998	GPR137C	-0.31199	4.84344	-2.97022	0.00373468	0.070466	-1.98288
ENSG00000273002	RP11-336K24.12	-0.526313	-0.447336	-2.97001	0.00373696	0.070466	-1.98341
ENSG00000157456	CCNB2	-0.652043	-1.64735	-2.96977	0.00373966	0.070466	-1.98403
ENSG00000116459	ATP5F1	-0.237899	6.58928	-2.96878	0.00375075	0.0706085	-1.98657
ENSG00000187630	DHRS4L2	0.295324	2.01235	2.96771	0.00376278	0.0706626	-1.98932
ENSG00000113916	BCL6	0.490006	6.44701	2.96763	0.00376368	0.0706626	-1.98952
ENSG00000131368	MRPS25	-0.153291	5.83304	-2.96758	0.00376421	0.0706626	-1.98964
ENSG00000136854	STXBP1	-0.305288	9.00042	-2.9666	0.00377522	0.0706995	-1.99215
ENSG00000260412	RP11-438B23.2	-0.329388	3.24245	-2.96573	0.00378507	0.0706995	-1.99438
ENSG00000259985	RP11-549B18.1	-0.342042	0.638156	-2.96551	0.00378758	0.0706995	-1.99495
ENSG00000174808	BTC	-0.351179	0.529965	-2.96546	0.00378806	0.0706995	-1.99506
ENSG00000130347	RTN4IP1	-0.280245	2.67718	-2.96542	0.00378859	0.0706995	-1.99518
ENSG00000170439	METTL7B	0.540219	1.89508	2.96528	0.00379008	0.0706995	-1.99552
ENSG00000178425	NT5DC1	-0.353524	4.97454	-2.96492	0.00379416	0.0706995	-1.99644
ENSG00000114784	EIF1B	-0.209151	6.18452	-2.9649	0.00379441	0.0706995	-1.99649
ENSG00000143106	PSMA5	-0.269191	5.38427	-2.9631	0.00381481	0.0709196	-2.00109
ENSG00000119599	DCAF4	-0.216733	3.26171	-2.96309	0.00381495	0.0709196	-2.00112
ENSG00000004864	SLC25A13	-0.421175	3.14743	-2.96292	0.00381684	0.0709196	-2.00155
ENSG00000107263	RAPGEF1	0.226892	6.85459	2.96249	0.00382173	0.0709446	-2.00265
ENSG00000165209	STRBP	-0.26307	4.92098	-2.96016	0.00384835	0.0713727	-2.0086
ENSG00000270670	RP11-248C1.3	-0.68733	-0.826875	-2.95973	0.00385328	0.071398	-2.0097
ENSG00000218510	LINC00339	-0.364067	2.61393	-2.95873	0.00386485	0.0714426	-2.01227
ENSG00000186369	LINC00643	-0.438627	3.30486	-2.95844	0.0038682	0.0714426	-2.01301
ENSG00000141052	MYOCD	0.704826	-0.658886	2.95818	0.0038711	0.0714426	-2.01366
ENSG00000198901	PRC1	-0.293581	3.2642	-2.95786	0.00387486	0.0714426	-2.01449
ENSG00000136213	CHST12	0.198301	3.45694	2.95748	0.00387924	0.0714426	-2.01546
ENSG00000119636	CCDC176	-0.194323	2.78379	-2.95733	0.00388091	0.0714426	-2.01583
ENSG00000136720	HS6ST1	0.24859	6.91129	2.95711	0.00388345	0.0714426	-2.01639
ENSG00000185189	NRBP2	-0.342773	6.57441	-2.95705	0.00388422	0.0714426	-2.01656
ENSG00000102290	PCDH11X	-0.44846	3.23815	-2.95613	0.00389482	0.071544	-2.01889
ENSG00000131437	KIF3A	-0.296793	7.24308	-2.95595	0.00389688	0.071544	-2.01935
ENSG00000135365	PHF21A	0.198374	5.92364	2.95544	0.00390281	0.0715873	-2.02065
ENSG00000092969	TGFB2	0.467466	5.50933	2.95472	0.00391117	0.0716749	-2.02248
ENSG00000135457	TFCP2	-0.200757	5.01097	-2.95343	0.00392627	0.0718859	-2.02579
ENSG00000204850	AC011484.1	-0.427786	3.57656	-2.95226	0.00393996	0.071989	-2.02877
ENSG00000160007	ARHGAP35	0.206459	8.19319	2.95223	0.00394026	0.071989	-2.02884
ENSG00000221823	PPP3R1	-0.265935	8.28107	-2.9515	0.00394885	0.071989	-2.0307
ENSG00000167676	PLIN4	0.510181	4.43864	2.95142	0.00394974	0.071989	-2.0309
ENSG00000272564	RP11-548P2.2	-0.664358	-1.32643	-2.95111	0.00395346	0.071989	-2.0317
ENSG00000276690		-0.54119	3.57268	-2.95111	0.00395346	0.071989	-2.0317
ENSG00000232119	MCTS1	-0.190908	3.83484	-2.95077	0.00395746	0.0719963	-2.03257
ENSG00000130592	LSP1	0.62626	1.60673	2.94887	0.00397987	0.0722874	-2.03741
ENSG00000238197	PAXBP1-AS1	-0.401187	2.59783	-2.9488	0.00398068	0.0722874	-2.03758
ENSG00000213186	TRIM59	-0.577148	4.09291	-2.94825	0.00398713	0.0723199	-2.03897
ENSG00000251141	RP11-53O19.1	-0.442126	1.35366	-2.948	0.00399016	0.0723199	-2.03962
ENSG00000166342	NETO1	-0.386099	4.17641	-2.94773	0.0039933	0.0723199	-2.0403
ENSG00000273611		-0.157951	4.95056	-2.94586	0.00401554	0.0726549	-2.04506
ENSG00000247934	RP11-967K21.1	-0.430441	0.112838	-2.94511	0.00402446	0.0726549	-2.04696
ENSG00000179886	TIGD5	0.259578	3.40459	2.94494	0.0040265	0.0726549	-2.04739
ENSG00000135144	DTX1	0.212115	5.20768	2.94475	0.00402884	0.0726549	-2.04789
ENSG00000170049	KCNAB3	-0.507248	2.97597	-2.94466	0.00402994	0.0726549	-2.04812
ENSG00000166862	CACNG2	-0.387567	2.75583	-2.94374	0.00404089	0.0727385	-2.05045
ENSG00000138698	RAP1GDS1	-0.302665	6.52804	-2.9434	0.00404495	0.0727385	-2.05131
ENSG00000146005	PSD2	0.41776	7.22561	2.94317	0.0040477	0.0727385	-2.05189
ENSG00000245468	RP11-367J11.3	-0.531268	-0.54736	-2.94288	0.00405125	0.0727385	-2.05264
ENSG00000272163	GS1-72M22.1	-0.571922	4.2953	-2.94273	0.00405308	0.0727385	-2.05303
ENSG00000131507	NDFIP1	-0.314478	8.50767	-2.94231	0.00405805	0.0727385	-2.05408
ENSG00000240204	SMKR1	-0.255628	1.85309	-2.94193	0.00406266	0.0727385	-2.05505
ENSG00000261462	CTA-254O6.1	-0.477516	-1.24296	-2.94152	0.00406761	0.0727385	-2.0561
ENSG00000268521	VN1R83P	-0.529311	0.560611	-2.94138	0.00406928	0.0727385	-2.05645
ENSG00000184307	ZDHHC23	-0.369379	4.14553	-2.94125	0.00407089	0.0727385	-2.05679
ENSG00000001626	CFTR	-0.671414	0.286103	-2.94027	0.0040827	0.0728846	-2.05927
ENSG00000278976		-0.482387	3.00563	-2.93823	0.0041074	0.0731211	-2.06444
ENSG00000164118	CEP44	-0.257125	3.87761	-2.93776	0.00411314	0.0731211	-2.06563
ENSG00000060762	MPC1	-0.200609	5.61594	-2.93739	0.00411769	0.0731211	-2.06658
ENSG00000248713	RP11-766F14.2	-0.894127	-1.46547	-2.93739	0.0041177	0.0731211	-2.06658
ENSG00000182134	TDRKH	-0.245648	3.96943	-2.93738	0.00411776	0.0731211	-2.06659
ENSG00000273329	RP11-448A19.1	-0.277294	2.16349	-2.93738	0.00411785	0.0731211	-2.06661
ENSG00000122786	CALD1	0.327317	6.30322	2.93633	0.00413065	0.0732833	-2.06927
ENSG00000159403	C1R	0.60668	4.67718	2.93587	0.00413624	0.0733176	-2.07043
ENSG00000188825	LINC00910	-0.369124	0.868044	-2.93512	0.00414546	0.0734161	-2.07234
ENSG00000251493	FOXD1	0.793641	-0.231071	2.93473	0.00415029	0.0734201	-2.07333
ENSG00000182272	B4GALNT4	0.324676	6.45778	2.93451	0.00415302	0.0734201	-2.0739
ENSG00000068400	GRIPAP1	-0.170624	6.57596	-2.93336	0.00416713	0.0735962	-2.0768
ENSG00000257434	RP11-81K13.1	-0.580752	3.43805	-2.9331	0.00417033	0.0735962	-2.07746
ENSG00000188483	IER5L	0.450026	3.46303	2.93261	0.00417643	0.0736389	-2.07871
ENSG00000080819	CPOX	-0.323862	5.21599	-2.9323	0.00418023	0.0736411	-2.07949
ENSG00000170035	UBE2E3	-0.174159	5.85293	-2.93076	0.00419929	0.0738845	-2.08339
ENSG00000100225	FBXO7	-0.292074	6.24571	-2.93028	0.00420524	0.0738845	-2.0846
ENSG00000157087	ATP2B2	-0.317399	8.0468	-2.92999	0.00420887	0.0738845	-2.08534
ENSG00000272936	RP11-700J17.2	-0.408085	-0.28922	-2.92986	0.00421045	0.0738845	-2.08566
ENSG00000164758	MED30	-0.198569	2.58861	-2.92954	0.00421445	0.0738845	-2.08647
ENSG00000133135	RNF128	-0.315731	2.64549	-2.92924	0.00421824	0.0738845	-2.08724
ENSG00000142156	COL6A1	0.315812	6.1924	2.92892	0.00422222	0.0738845	-2.08805
ENSG00000136732	GYPC	0.426324	2.68329	2.92878	0.00422398	0.0738845	-2.0884
ENSG00000273841		-0.26454	4.99041	-2.92836	0.00422921	0.0738845	-2.08947
ENSG00000115840	SLC25A12	-0.337271	5.92636	-2.92822	0.00423093	0.0738845	-2.08981
ENSG00000165509	MAGEC3	-0.893117	-0.0130135	-2.92719	0.00424385	0.0740455	-2.09242
ENSG00000154265	ABCA5	-0.320054	5.39809	-2.92636	0.00425429	0.0741513	-2.09453
ENSG00000174032	SLC25A30	0.286448	3.99856	2.92603	0.00425846	0.0741513	-2.09537
ENSG00000229325	ACAP2-IT1	-0.442669	-0.693886	-2.92486	0.00427321	0.0741513	-2.09833
ENSG00000154642	C21orf91	-0.575642	5.25667	-2.92481	0.0042738	0.0741513	-2.09844
ENSG00000119333	WDR34	0.247282	3.93956	2.92473	0.00427481	0.0741513	-2.09865
ENSG00000264247	LINC00909	-0.29377	3.68846	-2.92457	0.0042769	0.0741513	-2.09907
ENSG00000026652	AGPAT4	-0.34972	6.02925	-2.92438	0.0042792	0.0741513	-2.09953
ENSG00000227115	RP11-267C16.1	-0.575518	1.72559	-2.92389	0.00428544	0.0741513	-2.10077
ENSG00000104064	GABPB1	-0.198908	4.77412	-2.92357	0.00428951	0.0741513	-2.10159
ENSG00000158604	TMED4	-0.193733	5.99688	-2.92337	0.00429205	0.0741513	-2.10209
ENSG00000108395	TRIM37	-0.288619	6.8346	-2.92321	0.00429404	0.0741513	-2.10249
ENSG00000117010	ZNF684	-0.242205	1.8982	-2.92247	0.0043034	0.0741513	-2.10435
ENSG00000256050	RP11-982M15.6	-0.543216	-0.369026	-2.92237	0.00430467	0.0741513	-2.10461
ENSG00000143127	ITGA10	0.596926	2.13661	2.92224	0.00430642	0.0741513	-2.10495
ENSG00000163281	GNPDA2	-0.223711	5.03039	-2.92216	0.00430739	0.0741513	-2.10515
ENSG00000108387	2004-09-01	-0.47044	8.46967	-2.92202	0.00430914	0.0741513	-2.10549
ENSG00000113387	SUB1	-0.263119	7.28667	-2.92129	0.00431846	0.0741836	-2.10734
ENSG00000138435	CHRNA1	-0.548625	-0.777208	-2.92104	0.00432164	0.0741836	-2.10797
ENSG00000197057	DTHD1	-0.736689	-1.07946	-2.92082	0.00432448	0.0741836	-2.10854
ENSG00000138686	BBS7	-0.326053	4.91902	-2.92071	0.00432584	0.0741836	-2.1088
ENSG00000087088	BAX	0.211064	3.6785	2.91848	0.00435445	0.0744395	-2.11445
ENSG00000133114	GPALPP1	-0.269199	5.15252	-2.91815	0.00435871	0.0744395	-2.11528
ENSG00000024526	DEPDC1	-0.624504	-1.33541	-2.91802	0.00436034	0.0744395	-2.1156
ENSG00000134253	TRIM45	-0.350008	2.54287	-2.9179	0.00436189	0.0744395	-2.11591
ENSG00000184203	PPP1R2	-0.348929	5.7306	-2.91748	0.00436726	0.0744395	-2.11696
ENSG00000082781	ITGB5	0.311194	5.02123	2.91739	0.00436844	0.0744395	-2.11719
ENSG00000116786	PLEKHM2	0.250944	8.13687	2.91714	0.00437168	0.0744395	-2.11782
ENSG00000183963	SMTN	0.649994	4.19214	2.91702	0.00437324	0.0744395	-2.11813
ENSG00000115828	QPCT	-0.314616	3.51285	-2.91655	0.00437925	0.0744395	-2.11931
ENSG00000160233	LRRC3	0.600837	1.11139	2.91654	0.00437933	0.0744395	-2.11932
ENSG00000253719	ATXN7L3B	-0.208032	7.5869	-2.91637	0.00438164	0.0744395	-2.11977
ENSG00000160097	FNDC5	-0.390018	4.1806	-2.91509	0.00439813	0.0746309	-2.12299
ENSG00000279059		-0.237942	3.58176	-2.91492	0.00440036	0.0746309	-2.12342
ENSG00000120251	GRIA2	-0.281031	8.07054	-2.91445	0.00440642	0.0746705	-2.1246
ENSG00000196872	KIAA1211L	-0.247956	6.05062	-2.91335	0.00442073	0.0748072	-2.12737
ENSG00000121690	DEPDC7	-0.490723	1.30555	-2.91301	0.00442521	0.0748072	-2.12824
ENSG00000144057	ST6GAL2	-0.360777	4.26831	-2.91295	0.00442595	0.0748072	-2.12838
ENSG00000124191	TOX2	-0.295483	3.40062	-2.91269	0.00442942	0.0748072	-2.12905
ENSG00000099622	CIRBP	-0.554995	7.8072	-2.91152	0.00444461	0.074929	-2.13198
ENSG00000231327	AC016700.5	-0.454404	-1.12726	-2.91139	0.00444635	0.074929	-2.13232
ENSG00000170946	DNAJC24	-0.163917	4.42196	-2.91099	0.00445155	0.074929	-2.13332
ENSG00000225265	RP11-378J18.3	-0.428511	-0.107568	-2.91078	0.0044544	0.074929	-2.13386
ENSG00000116731	PRDM2	-0.204896	6.65352	-2.91062	0.00445644	0.074929	-2.13425
ENSG00000106399	RPA3	-0.294323	3.0914	-2.91014	0.00446269	0.074929	-2.13545
ENSG00000205929	C21orf62	0.670053	0.842724	2.91013	0.00446282	0.074929	-2.13548
ENSG00000130943	PKDREJ	-0.742128	-0.53234	-2.90974	0.00446796	0.0749525	-2.13646
ENSG00000166035	LIPC	-0.570438	-0.728289	-2.9093	0.00447383	0.0749881	-2.13759
ENSG00000258548	LINC00645	-0.962876	-1.86649	-2.90869	0.0044818	0.075059	-2.13911
ENSG00000240707	LINC01168	-0.701013	0.641955	-2.90762	0.00449602	0.075121	-2.14182
ENSG00000183779	ZNF703	0.308557	4.54858	2.90759	0.00449634	0.075121	-2.14188
ENSG00000277954		-0.351825	2.32067	-2.90736	0.00449938	0.075121	-2.14246
ENSG00000169288	MRPL1	-0.24683	3.87251	-2.90728	0.00450051	0.075121	-2.14267
ENSG00000186056	MATN1-AS1	-0.573273	0.725858	-2.90602	0.00451721	0.0752816	-2.14584
ENSG00000165802	NSMF	0.260213	8.42102	2.90598	0.00451765	0.0752816	-2.14592
ENSG00000267414	RP11-456K23.1	-0.538682	-0.797945	-2.90431	0.00453999	0.075443	-2.15014
ENSG00000260032	LINC00657	-0.215814	9.70437	-2.90412	0.00454251	0.075443	-2.15062
ENSG00000159322	ADPGK	-0.169015	4.60405	-2.90394	0.00454494	0.075443	-2.15107
ENSG00000239827	SUGT1P3	-0.332835	0.162076	-2.90389	0.00454561	0.075443	-2.1512
ENSG00000088035	ALG6	-0.214939	2.89205	-2.9036	0.00454945	0.075443	-2.15192
ENSG00000249700	SRD5A3-AS1	-0.38851	1.23493	-2.9034	0.00455217	0.075443	-2.15243
ENSG00000157429	ZNF19	-0.279099	1.49604	-2.90328	0.0045537	0.075443	-2.15272
ENSG00000174891	RSRC1	-0.277379	4.58964	-2.90267	0.00456187	0.0755159	-2.15425
ENSG00000251429	RP11-597D13.7	-0.634079	3.91976	-2.90212	0.00456919	0.0755163	-2.15563
ENSG00000164109	MAD2L1	-0.358233	2.64859	-2.90196	0.00457145	0.0755163	-2.15605
ENSG00000112303	VNN2	0.945375	-0.279573	2.90157	0.00457664	0.0755163	-2.15702
ENSG00000151773	CCDC122	-0.610408	0.749984	-2.90155	0.00457697	0.0755163	-2.15708
ENSG00000196924	FLNA	0.4334	6.83527	2.90118	0.00458188	0.0755349	-2.158
ENSG00000175077	RTP1	-0.572813	0.129885	-2.90085	0.00458636	0.0755467	-2.15883
ENSG00000183386	FHL3	0.25601	2.71316	2.90011	0.00459637	0.0756494	-2.1607
ENSG00000232504	AC105053.4	-0.621473	-0.141023	-2.89839	0.00461964	0.0758836	-2.16501
ENSG00000169330	KIAA1024	-0.360883	1.53214	-2.89832	0.0046205	0.0758836	-2.16517
ENSG00000138434	SSFA2	0.245493	7.46536	2.89803	0.00462446	0.0758836	-2.16591
ENSG00000147274	RBMX	-0.263945	6.22867	-2.89794	0.00462576	0.0758836	-2.16614
ENSG00000158315	RHBDL2	-0.407911	2.484	-2.89698	0.00463869	0.0759813	-2.16853
ENSG00000141337	ARSG	-0.341775	2.5129	-2.89671	0.00464248	0.0759813	-2.16923
ENSG00000132932	ATP8A2	-0.393996	5.53404	-2.8966	0.00464387	0.0759813	-2.16949
ENSG00000156253	RWDD2B	-0.320285	3.25947	-2.89638	0.00464688	0.0759813	-2.17004
ENSG00000100605	ITPK1	0.157765	8.22852	2.89553	0.00465857	0.0761103	-2.17219
ENSG00000172115	CYCS	-0.213027	7.44869	-2.89521	0.00466294	0.0761195	-2.17299
ENSG00000165186	PTCHD1	0.439271	4.78628	2.89224	0.00470367	0.0765933	-2.18042
ENSG00000113108	APBB3	-0.223699	4.67809	-2.8921	0.00470563	0.0765933	-2.18078
ENSG00000120899	PTK2B	-0.274901	7.59524	-2.892	0.00470704	0.0765933	-2.18103
ENSG00000050438	SLC4A8	-0.329013	6.3167	-2.89198	0.00470726	0.0765933	-2.18107
ENSG00000156384	SFR1	-0.366172	2.36753	-2.8916	0.00471252	0.0766009	-2.18203
ENSG00000132305	IMMT	-0.257684	5.78149	-2.89113	0.00471897	0.0766009	-2.1832
ENSG00000163818	LZTFL1	-0.268154	5.14948	-2.89112	0.0047192	0.0766009	-2.18324
ENSG00000113721	PDGFRB	0.397071	5.46439	2.89003	0.00473418	0.0767274	-2.18595
ENSG00000135541	AHI1	-0.286675	5.53764	-2.8898	0.00473738	0.0767274	-2.18653
ENSG00000265118	CTD-2370N5.3	-0.592282	3.28636	-2.88953	0.00474125	0.0767274	-2.18722
ENSG00000110013	SIAE	-0.178041	6.00786	-2.8894	0.00474304	0.0767274	-2.18755
ENSG00000162599	NFIA	0.186216	6.16753	2.88917	0.00474614	0.0767274	-2.1881
ENSG00000170275	CRTAP	0.211006	7.06331	2.88837	0.00475731	0.0767735	-2.19011
ENSG00000173726	TOMM20	-0.314629	8.2237	-2.88819	0.0047598	0.0767735	-2.19056
ENSG00000065154	OAT	-0.24988	7.21693	-2.88814	0.00476049	0.0767735	-2.19068
ENSG00000184489	PTP4A3	0.475328	4.35819	2.88766	0.00476728	0.0768212	-2.1919
ENSG00000138411	HECW2	-0.299696	5.46696	-2.88711	0.00477485	0.0768294	-2.19326
ENSG00000270996	RP11-342K6.4	-0.521569	-1.13309	-2.88686	0.00477837	0.0768294	-2.19389
ENSG00000099256	PRTFDC1	-0.280678	4.35856	-2.88659	0.00478213	0.0768294	-2.19456
ENSG00000142233	NTN5	-0.407173	0.504048	-2.88652	0.00478317	0.0768294	-2.19474
ENSG00000170647	TMEM133	0.349839	1.95605	2.88606	0.00478954	0.0768294	-2.19588
ENSG00000196277	GRM7	-0.231506	3.51871	-2.88597	0.00479081	0.0768294	-2.19611
ENSG00000259448	RP11-16E12.1	-0.404408	1.0541	-2.88435	0.00481364	0.0770584	-2.20017
ENSG00000138430	OLA1	-0.26946	6.33669	-2.8843	0.00481427	0.0770584	-2.20028
ENSG00000131966	ACTR10	-0.292505	5.84832	-2.88414	0.00481663	0.0770584	-2.2007
ENSG00000166012	TAF1D	-0.220686	6.25698	-2.8816	0.00485247	0.0774633	-2.20703
ENSG00000100097	LGALS1	0.27179	6.00431	2.8813	0.00485681	0.0774633	-2.2078
ENSG00000186439	TRDN	0.502394	-0.0182696	2.88129	0.0048569	0.0774633	-2.20781
ENSG00000196187	TMEM63A	-0.50178	6.45304	-2.88125	0.00485741	0.0774633	-2.2079
ENSG00000068615	REEP1	-0.280663	5.77038	-2.88024	0.00487189	0.0774669	-2.21045
ENSG00000113504	SLC12A7	0.396086	4.40213	2.87996	0.00487589	0.0774669	-2.21115
ENSG00000066557	LRRC40	-0.315817	4.40247	-2.87983	0.00487764	0.0774669	-2.21145
ENSG00000166922	SCG5	-0.307637	7.30544	-2.8795	0.00488232	0.0774669	-2.21227
ENSG00000144597	EAF1	-0.245338	4.91145	-2.87938	0.00488404	0.0774669	-2.21257
ENSG00000214517	PPME1	-0.210793	6.12405	-2.87914	0.00488746	0.0774669	-2.21317
ENSG00000261008	AC004158.2	-0.392462	1.586	-2.87888	0.00489128	0.0774669	-2.21384
ENSG00000196636	ACN9	-0.220181	2.8871	-2.8788	0.00489241	0.0774669	-2.21404
ENSG00000157227	MMP14	0.537308	3.35796	2.8788	0.00489244	0.0774669	-2.21404
ENSG00000236609	ZNF853	0.190994	5.56409	2.87823	0.00490051	0.0775109	-2.21545
ENSG00000170425	ADORA2B	0.437658	2.86625	2.87768	0.00490839	0.0775109	-2.21682
ENSG00000243701	LINC00883	-0.469844	2.78911	-2.87754	0.00491043	0.0775109	-2.21718
ENSG00000104093	DMXL2	-0.365791	6.29339	-2.8774	0.0049124	0.0775109	-2.21752
ENSG00000090659	CD209	1.07562	-0.788457	2.87694	0.004919	0.0775109	-2.21867
ENSG00000164850	GPER1	0.514817	3.01889	2.87653	0.00492494	0.0775109	-2.2197
ENSG00000002746	HECW1	-0.382992	5.18041	-2.87622	0.00492943	0.0775109	-2.22047
ENSG00000180185	FAHD1	-0.246946	4.03854	-2.87612	0.0049308	0.0775109	-2.22071
ENSG00000138814	PPP3CA	-0.229224	8.56279	-2.87611	0.00493103	0.0775109	-2.22075
ENSG00000204104	TRAF3IP1	-0.178751	4.51637	-2.87565	0.00493753	0.0775109	-2.22188
ENSG00000214717	ZBED1	0.199292	5.19722	2.87499	0.00494716	0.0775109	-2.22354
ENSG00000239697	TNFSF12	0.236223	5.30481	2.87473	0.00495088	0.0775109	-2.22418
ENSG00000146267	FAXC	-0.287056	5.28765	-2.87442	0.0049554	0.0775109	-2.22496
ENSG00000165832	TRUB1	-0.312423	4.89728	-2.8744	0.00495567	0.0775109	-2.22501
ENSG00000155744	FAM126B	-0.233574	5.97758	-2.87437	0.00495609	0.0775109	-2.22508
ENSG00000188582	PAQR9	-0.466836	0.41119	-2.8743	0.00495714	0.0775109	-2.22526
ENSG00000223774	RP11-307B6.3	-0.648868	-1.38277	-2.87331	0.00497143	0.0776387	-2.22772
ENSG00000107362	ABHD17B	-0.336473	5.49871	-2.87278	0.00497913	0.0776387	-2.22904
ENSG00000149548	CCDC15	-0.497731	0.0244089	-2.87268	0.0049806	0.0776387	-2.22929
ENSG00000137767	SQRDL	0.400536	2.6526	2.87258	0.0049821	0.0776387	-2.22955
ENSG00000277688		0.429284	-0.722241	2.87225	0.00498684	0.0776387	-2.23036
ENSG00000110975	SYT10	-0.98599	-0.726531	-2.872	0.00499046	0.0776387	-2.23098
ENSG00000253159	PCDHGA12	0.235478	7.40945	2.87186	0.00499244	0.0776387	-2.23132
ENSG00000187695	RP11-723O4.6	-0.498163	-0.876238	-2.8715	0.0049978	0.077645	-2.23223
ENSG00000143321	HDGF	0.179997	6.9596	2.87117	0.00500257	0.077645	-2.23305
ENSG00000266967	AARSD1	-0.2278	3.5707	-2.87104	0.00500448	0.077645	-2.23338
ENSG00000260329	RP11-412D9.4	-0.258165	0.978338	-2.87003	0.00501916	0.0778032	-2.23588
ENSG00000178567	EPM2AIP1	-0.25422	6.30862	-2.86981	0.00502244	0.0778032	-2.23643
ENSG00000152503	TRIM36	-0.344099	4.78928	-2.86913	0.00503239	0.0778971	-2.23812
ENSG00000173674	EIF1AX	-0.215019	6.80466	-2.86793	0.00505006	0.0781004	-2.24112
ENSG00000126860	EVI2A	-0.588851	5.82684	-2.86768	0.00505368	0.0781004	-2.24173
ENSG00000113595	TRIM23	-0.303908	6.03292	-2.86744	0.00505722	0.0781004	-2.24233
ENSG00000163882	POLR2H	0.204251	4.31483	2.86701	0.00506357	0.0781382	-2.2434
ENSG00000154582	TCEB1	-0.158258	5.58502	-2.86661	0.00506946	0.0781619	-2.24439
ENSG00000131373	HACL1	-0.329268	3.23559	-2.86596	0.00507906	0.0781619	-2.246
ENSG00000142875	PRKACB	-0.30651	8.56127	-2.86584	0.0050809	0.0781619	-2.24631
ENSG00000189283	FHIT	-0.222602	2.83112	-2.86555	0.00508516	0.0781619	-2.24703
ENSG00000248092	NNT-AS1	-0.185328	5.18259	-2.86519	0.00509054	0.0781619	-2.24793
ENSG00000165678	GHITM	-0.210687	8.20122	-2.86501	0.00509325	0.0781619	-2.24838
ENSG00000130202	PVRL2	0.322754	3.90622	2.86482	0.00509603	0.0781619	-2.24885
ENSG00000180104	EXOC3	-0.163489	5.8892	-2.86458	0.0050996	0.0781619	-2.24945
ENSG00000134056	MRPS36	-0.170279	4.17601	-2.86454	0.00510023	0.0781619	-2.24955
ENSG00000121988	ZRANB3	-0.312435	2.41895	-2.86422	0.00510499	0.078175	-2.25035
ENSG00000083290	ULK2	-0.188359	6.26616	-2.86354	0.00511507	0.0782696	-2.25203
ENSG00000113319	RASGRF2	-0.366706	5.93528	-2.86316	0.00512074	0.0782964	-2.25298
ENSG00000124466	LYPD3	0.468094	-1.4323	2.86283	0.00512563	0.0783115	-2.25379
ENSG00000122012	SV2C	-0.796276	3.27575	-2.86199	0.00513813	0.0784427	-2.25587
ENSG00000174943	KCTD13	-0.21898	5.2657	-2.86102	0.00515264	0.0785968	-2.25828
ENSG00000276166		0.614388	-1.38961	2.86079	0.00515608	0.0785968	-2.25885
ENSG00000274330		-0.634456	-1.57561	-2.86024	0.00516446	0.0786648	-2.26023
ENSG00000083457	ITGAE	-0.168488	3.57367	-2.85955	0.00517479	0.0787622	-2.26194
ENSG00000011451	WIZ	0.226553	5.73639	2.8572	0.00521029	0.0790546	-2.26777
ENSG00000145491	ROPN1L	-0.409913	-0.541095	-2.8569	0.00521483	0.0790546	-2.26851
ENSG00000107295	SH3GL2	-0.308244	7.76091	-2.85677	0.00521673	0.0790546	-2.26882
ENSG00000125910	S1PR4	0.582389	-1.27368	2.85654	0.00522019	0.0790546	-2.26939
ENSG00000198324	FAM109A	0.256087	3.01689	2.85631	0.00522379	0.0790546	-2.26998
ENSG00000078018	MAP2	-0.333975	9.21834	-2.85628	0.00522423	0.0790546	-2.27005
ENSG00000096872	IFT74	-0.285226	2.69911	-2.85619	0.00522553	0.0790546	-2.27026
ENSG00000093144	ECHDC1	-0.221254	5.31745	-2.85619	0.00522557	0.0790546	-2.27027
ENSG00000110435	PDHX	-0.206332	5.2072	-2.85518	0.00524095	0.0792273	-2.27278
ENSG00000233822	HIST1H2BN	-0.50842	-0.356665	-2.85491	0.00524508	0.07923	-2.27345
ENSG00000148572	NRBF2	-0.201153	3.95995	-2.85315	0.00527193	0.0794942	-2.2778
ENSG00000170899	GSTA4	-0.257762	5.26902	-2.85311	0.00527256	0.0794942	-2.27791
ENSG00000150281	CTF1	0.425677	1.63752	2.85291	0.00527556	0.0794942	-2.27839
ENSG00000115425	PECR	-0.225221	2.21086	-2.85261	0.0052802	0.0794942	-2.27914
ENSG00000243422	RP11-413E6.1	-0.374686	-0.00701232	-2.85246	0.00528242	0.0794942	-2.2795
ENSG00000266953	RP11-618P17.4	-0.296981	1.72098	-2.85218	0.00528671	0.0794991	-2.28019
ENSG00000076258	FMO4	-0.460507	0.191056	-2.85139	0.005299	0.0796241	-2.28217
ENSG00000133134	BEX2	-0.285875	6.6055	-2.85021	0.00531713	0.0797779	-2.28508
ENSG00000141858	SAMD1	0.286365	5.05276	2.8502	0.0053172	0.0797779	-2.2851
ENSG00000232352	SEMA3B-AS1	-0.743462	-1.50381	-2.84919	0.00533287	0.0799399	-2.28761
ENSG00000269905	RP11-271K21.11	0.202719	5.49816	2.84899	0.00533598	0.0799399	-2.2881
ENSG00000162949	CAPN13	-0.607726	0.853709	-2.84837	0.00534558	0.0800239	-2.28964
ENSG00000187775	DNAH17	-0.580512	3.38786	-2.84753	0.00535863	0.0801593	-2.29171
ENSG00000138675	FGF5	-0.498683	-0.503712	-2.84623	0.00537876	0.0803199	-2.29491
ENSG00000147416	ATP6V1B2	-0.274213	8.28716	-2.84611	0.00538068	0.0803199	-2.29522
ENSG00000151657	KIN	-0.185933	3.4438	-2.84607	0.0053814	0.0803199	-2.29533
ENSG00000179915	NRXN1	-0.324456	7.71837	-2.84558	0.00538891	0.0803722	-2.29652
ENSG00000012174	MBTPS2	-0.362626	4.29846	-2.84442	0.00540708	0.0805832	-2.29939
ENSG00000107758	PPP3CB	-0.2591	7.37935	-2.84361	0.00541987	0.0807003	-2.3014
ENSG00000115977	AAK1	-0.222549	7.32343	-2.84341	0.00542299	0.0807003	-2.30189
ENSG00000174482	LINGO2	-0.405489	1.89621	-2.84135	0.0054555	0.080959	-2.30699
ENSG00000185436	IFNLR1	0.39747	1.07608	2.84122	0.00545742	0.080959	-2.30729
ENSG00000117600	LPPR4	-0.390486	6.25197	-2.84084	0.00546343	0.080959	-2.30823
ENSG00000158079	PTPDC1	-0.373211	4.48521	-2.84081	0.00546389	0.080959	-2.3083
ENSG00000114993	RTKN	-0.396811	5.78436	-2.84081	0.00546396	0.080959	-2.30831
ENSG00000124164	VAPB	-0.226887	6.78699	-2.84077	0.00546463	0.080959	-2.30841
ENSG00000174748	RPL15	-0.197101	8.99471	-2.84027	0.00547248	0.0810153	-2.30964
ENSG00000277258		0.202216	4.53036	2.8399	0.00547845	0.0810438	-2.31057
ENSG00000042062	FAM65C	0.644256	1.61011	2.83825	0.00550467	0.0813716	-2.31464
ENSG00000142920	ADC	-0.251856	4.69164	-2.83758	0.00551523	0.0814677	-2.31627
ENSG00000183773	AIFM3	0.350166	6.06781	2.83697	0.005525	0.0814959	-2.31778
ENSG00000111731	C2CD5	-0.205484	6.03472	-2.83695	0.00552528	0.0814959	-2.31782
ENSG00000259792	RP11-114H24.6	0.513906	-1.29374	2.83524	0.00555279	0.0818115	-2.32205
ENSG00000163618	CADPS	-0.344434	6.71877	-2.83511	0.00555485	0.0818115	-2.32237
ENSG00000143028	SYPL2	0.574184	0.887682	2.83398	0.00557296	0.082018	-2.32514
ENSG00000176783	RUFY1	0.20674	4.88585	2.83225	0.00560086	0.0823096	-2.3294
ENSG00000186288	PABPC1L2A	-0.264671	2.19158	-2.83222	0.00560136	0.0823096	-2.32947
ENSG00000111726	CMAS	-0.228928	6.22989	-2.83182	0.00560788	0.0823096	-2.33047
ENSG00000014824	SLC30A9	-0.299528	6.50227	-2.83164	0.00561088	0.0823096	-2.33092
ENSG00000141569	TRIM65	0.200177	4.65933	2.83143	0.00561425	0.0823096	-2.33143
ENSG00000083750	RRAGB	-0.291667	4.4776	-2.83117	0.00561845	0.0823096	-2.33207
ENSG00000077522	ACTN2	-0.288131	5.54361	-2.83078	0.00562479	0.0823096	-2.33303
ENSG00000162458	FBLIM1	0.527151	1.10356	2.83073	0.00562565	0.0823096	-2.33316
ENSG00000176490	DIRAS1	-0.243478	7.04696	-2.8295	0.00564552	0.0825185	-2.33616
ENSG00000143933	CALM2	-0.194955	10.2123	-2.82873	0.00565816	0.0825185	-2.33807
ENSG00000064933	PMS1	-0.22509	4.00832	-2.82867	0.00565906	0.0825185	-2.33821
ENSG00000132664	POLR3F	-0.212858	4.05623	-2.82863	0.0056598	0.0825185	-2.33832
ENSG00000100300	TSPO	0.296822	3.78603	2.82805	0.00566931	0.0825185	-2.33975
ENSG00000270607	RP11-359E10.1	-0.38782	2.53297	-2.82801	0.00566993	0.0825185	-2.33984
ENSG00000136267	DGKB	-0.416143	5.26817	-2.82749	0.00567839	0.0825185	-2.34111
ENSG00000044524	EPHA3	-0.321499	2.94847	-2.82749	0.00567841	0.0825185	-2.34111
ENSG00000185046	ANKS1B	-0.290332	6.84715	-2.82725	0.00568243	0.0825185	-2.34172
ENSG00000162430	SEPN1	0.206449	6.34973	2.82708	0.00568523	0.0825185	-2.34214
ENSG00000139505	MTMR6	-0.261781	6.01288	-2.82708	0.00568525	0.0825185	-2.34214
ENSG00000011465	DCN	0.603479	5.51295	2.82631	0.00569776	0.0826402	-2.34401
ENSG00000273820		-0.213278	3.69621	-2.82569	0.00570807	0.0826867	-2.34555
ENSG00000276116		-0.520469	-0.117824	-2.82557	0.00570991	0.0826867	-2.34583
ENSG00000023608	SNAPC1	-0.195995	2.45968	-2.82537	0.00571335	0.0826867	-2.34634
ENSG00000100095	SEZ6L	-0.242978	6.90973	-2.82489	0.00572122	0.0826893	-2.34751
ENSG00000268996	AL807752.1	-0.668087	1.03708	-2.82485	0.00572179	0.0826893	-2.3476
ENSG00000279675		-0.313721	2.94659	-2.82379	0.00573944	0.0828847	-2.35022
ENSG00000130305	NSUN5	-0.181836	3.56072	-2.82109	0.00578424	0.0834714	-2.35684
ENSG00000177335	C8orf31	-0.341331	0.0353754	-2.82004	0.0058017	0.083663	-2.35941
ENSG00000204655	MOG	-0.591888	7.30657	-2.81935	0.0058133	0.0837701	-2.36111
ENSG00000169429	IL8	1.00464	-0.00439535	2.81852	0.00582716	0.0838538	-2.36313
ENSG00000203797	DDO	-0.293308	1.99769	-2.81835	0.00583011	0.0838538	-2.36356
ENSG00000058056	USP13	-0.310087	4.00382	-2.81825	0.00583167	0.0838538	-2.36379
ENSG00000227544	AC018647.3	-0.570714	4.08959	-2.81793	0.00583705	0.0838709	-2.36458
ENSG00000203791	METTL10	-0.272555	3.96384	-2.81732	0.00584743	0.0839136	-2.36609
ENSG00000187535	IFT140	0.267562	4.72355	2.81726	0.0058484	0.0839136	-2.36623
ENSG00000178974	FBXO34	-0.241969	5.46927	-2.81687	0.00585489	0.0839467	-2.36718
ENSG00000240694	PNMA2	-0.338063	8.41782	-2.81634	0.00586393	0.0840161	-2.36849
ENSG00000233452	STXBP5-AS1	-0.428026	2.87836	-2.81551	0.00587795	0.0841567	-2.37052
ENSG00000142409	ZNF787	0.245844	4.21317	2.81421	0.00589993	0.0844111	-2.3737
ENSG00000164638	SLC29A4	0.453104	4.49978	2.81361	0.00591008	0.084496	-2.37516
ENSG00000069702	TGFBR3	0.47135	4.79042	2.81297	0.00592093	0.0845908	-2.37672
ENSG00000146670	CDCA5	-0.337506	1.51502	-2.81245	0.00592987	0.0846581	-2.37801
ENSG00000279048		-0.435005	-0.247555	-2.81146	0.00594677	0.0848124	-2.38043
ENSG00000138380	CARF	-0.323726	4.17072	-2.81126	0.00595016	0.0848124	-2.38092
ENSG00000086289	EPDR1	-0.304024	6.45778	-2.81094	0.00595569	0.0848124	-2.3817
ENSG00000162747	FCGR3B	1.20024	-0.336378	2.81083	0.00595762	0.0848124	-2.38198
ENSG00000131620	ANO1	-0.3951	0.456889	-2.80967	0.00597745	0.0850344	-2.38481
ENSG00000128463	EMC4	-0.155912	5.89955	-2.80853	0.00599707	0.0852091	-2.3876
ENSG00000089818	NECAP1	-0.280245	6.72808	-2.80846	0.00599825	0.0852091	-2.38776
ENSG00000136933	RABEPK	-0.171809	3.99427	-2.8079	0.0060079	0.0852858	-2.38913
ENSG00000155330	C16orf87	-0.172148	4.01262	-2.80694	0.00602458	0.085462	-2.39149
ENSG00000248485	PCP4L1	-0.517782	3.72682	-2.80667	0.00602921	0.0854671	-2.39214
ENSG00000261556	RP11-296I10.6	0.442034	2.69103	2.80576	0.006045	0.0856045	-2.39437
ENSG00000137996	RTCA	-0.179054	4.82905	-2.80539	0.00605143	0.0856045	-2.39528
ENSG00000086065	CHMP5	-0.191193	6.24561	-2.80534	0.0060523	0.0856045	-2.3954
ENSG00000261824	LINC00662	-0.186497	3.19778	-2.80512	0.00605599	0.0856045	-2.39592
ENSG00000176946	THAP4	0.167491	4.99672	2.80479	0.00606185	0.0856147	-2.39674
ENSG00000152931	PART1	-0.46856	4.36179	-2.80458	0.00606549	0.0856147	-2.39725
ENSG00000132434	LANCL2	-0.235643	5.84842	-2.80435	0.00606954	0.0856147	-2.39782
ENSG00000100075	SLC25A1	0.208581	4.73119	2.8028	0.0060965	0.0859254	-2.40159
ENSG00000176428	VPS37D	0.279041	2.97891	2.80259	0.00610014	0.0859254	-2.4021
ENSG00000272750	RP11-378J18.8	0.309163	0.749486	2.80088	0.00613021	0.0861895	-2.40628
ENSG00000274021		-0.439372	1.38662	-2.80075	0.00613253	0.0861895	-2.4066
ENSG00000105793	GTPBP10	-0.232616	4.78053	-2.80059	0.00613527	0.0861895	-2.40698
ENSG00000214128	TMEM213	0.58108	-1.34449	2.80027	0.00614089	0.0861895	-2.40776
ENSG00000107518	ATRNL1	-0.366472	6.6526	-2.80012	0.00614347	0.0861895	-2.40812
ENSG00000006837	CDKL3	-0.209536	1.89066	-2.79986	0.00614818	0.0861895	-2.40877
ENSG00000166347	CYB5A	-0.163728	4.10735	-2.79981	0.00614902	0.0861895	-2.40888
ENSG00000031691	CENPQ	-0.307851	2.56638	-2.79914	0.00616084	0.0862948	-2.41052
ENSG00000136770	DNAJC1	0.196358	3.2301	2.79868	0.00616903	0.0863173	-2.41165
ENSG00000164985	PSIP1	-0.213904	7.41138	-2.79856	0.00617106	0.0863173	-2.41193
ENSG00000215217	C5orf49	0.299116	3.23519	2.79706	0.00619768	0.0864771	-2.41559
ENSG00000217576	RP11-248G5.8	-0.281474	2.06275	-2.79703	0.00619823	0.0864771	-2.41566
ENSG00000169891	REPS2	-0.300424	6.60807	-2.79701	0.0061986	0.0864771	-2.41571
ENSG00000156735	BAG4	-0.205008	5.93805	-2.79674	0.00620326	0.0864771	-2.41635
ENSG00000139318	DUSP6	-0.408628	4.43427	-2.7967	0.00620407	0.0864771	-2.41646
ENSG00000101849	TBL1X	0.271506	5.05397	2.79624	0.00621231	0.0865317	-2.41759
ENSG00000270112	RP11-742D12.2	-0.36597	0.890538	-2.79526	0.00622963	0.0867127	-2.41996
ENSG00000111262	KCNA1	-0.415576	5.07203	-2.79459	0.00624157	0.0868062	-2.42159
ENSG00000105865	DUS4L	-0.302506	2.65257	-2.79407	0.00625089	0.0868062	-2.42286
ENSG00000156486	KCNS2	-0.47465	3.26601	-2.79325	0.00626555	0.0868062	-2.42485
ENSG00000115598	IL1RL2	-0.392029	-0.0450221	-2.79304	0.00626934	0.0868062	-2.42536
ENSG00000072133	RPS6KA6	-0.226486	3.3939	-2.79293	0.00627135	0.0868062	-2.42564
ENSG00000148985	PGAP2	-0.236779	3.57594	-2.7926	0.00627737	0.0868062	-2.42645
ENSG00000256223	ZNF10	-0.304044	3.5182	-2.7924	0.00628092	0.0868062	-2.42693
ENSG00000182199	SHMT2	0.244649	4.44288	2.79237	0.00628146	0.0868062	-2.427
ENSG00000182220	ATP6AP2	-0.236431	7.43691	-2.79231	0.00628248	0.0868062	-2.42714
ENSG00000102452	NALCN	-0.283727	5.80708	-2.79208	0.00628657	0.0868062	-2.4277
ENSG00000139292	LGR5	-0.548077	3.26159	-2.79205	0.00628716	0.0868062	-2.42778
ENSG00000165379	LRFN5	-0.288823	4.52755	-2.79169	0.00629358	0.0868062	-2.42864
ENSG00000011304	PTBP1	0.266724	5.43421	2.7916	0.00629529	0.0868062	-2.42887
ENSG00000272403	RP1-93H18.7	0.594437	-1.1055	2.7915	0.00629703	0.0868062	-2.42911
ENSG00000243364	EFNA4	0.45812	-0.259781	2.7911	0.00630425	0.0868098	-2.43008
ENSG00000144406	UNC80	-0.3507	6.60686	-2.79093	0.00630735	0.0868098	-2.4305
ENSG00000186106	ANKRD46	-0.221847	6.34979	-2.79077	0.00631029	0.0868098	-2.4309
ENSG00000179104	TMTC2	-0.428843	5.69429	-2.79031	0.00631861	0.0868647	-2.43202
ENSG00000246731	CTD-2514K5.2	-0.559698	2.69421	-2.79	0.00632415	0.0868811	-2.43276
ENSG00000198961	PJA2	-0.335102	8.78146	-2.78921	0.00633853	0.0869752	-2.43469
ENSG00000176208	ATAD5	-0.340986	1.60586	-2.78914	0.00633968	0.0869752	-2.43485
ENSG00000148344	PTGES	0.454529	1.89188	2.78885	0.00634493	0.0869877	-2.43555
ENSG00000213190	MLLT11	-0.28206	7.48399	-2.78839	0.00635325	0.0870421	-2.43666
ENSG00000073969	NSF	-0.345546	7.8496	-2.78709	0.00637702	0.0873081	-2.43984
ENSG00000233670	PIRT	0.957069	1.71259	2.78524	0.00641073	0.0876249	-2.44432
ENSG00000180592	SKIDA1	-0.255432	2.15693	-2.78502	0.00641483	0.0876249	-2.44486
ENSG00000205362	MT1A	0.992148	0.191225	2.78496	0.00641589	0.0876249	-2.445
ENSG00000164136	IL15	0.416063	0.161697	2.78484	0.0064181	0.0876249	-2.4453
ENSG00000141756	FKBP10	0.350289	4.25772	2.78459	0.00642263	0.0876249	-2.4459
ENSG00000133101	CCNA1	-0.269275	2.50632	-2.78438	0.00642651	0.0876249	-2.44641
ENSG00000006432	MAP3K9	-0.266351	5.85648	-2.78403	0.00643295	0.0876249	-2.44726
ENSG00000175305	CCNE2	-0.488997	2.57335	-2.78391	0.00643516	0.0876249	-2.44755
ENSG00000103811	CTSH	0.426327	5.33547	2.78343	0.00644402	0.0876648	-2.44872
ENSG00000183765	CHEK2	0.371835	0.726705	2.78305	0.00645093	0.0876648	-2.44963
ENSG00000274020		0.228819	2.24203	2.78304	0.00645122	0.0876648	-2.44967
ENSG00000198093	ZNF649	-0.270732	3.16946	-2.78234	0.00646402	0.0876735	-2.45135
ENSG00000179632	MAF1	0.200691	6.00329	2.7822	0.00646663	0.0876735	-2.4517
ENSG00000147481	SNTG1	-0.309226	2.85613	-2.78212	0.00646807	0.0876735	-2.45189
ENSG00000113558	SKP1	-0.213745	8.50328	-2.78205	0.00646937	0.0876735	-2.45206
ENSG00000176381	PRR18	-0.567883	5.70511	-2.78107	0.00648752	0.0878561	-2.45444
ENSG00000118473	SGIP1	-0.354363	5.97592	-2.78062	0.00649586	0.0878561	-2.45553
ENSG00000175582	RAB6A	-0.253098	8.16207	-2.78021	0.00650355	0.0878561	-2.45653
ENSG00000152990	GPR125	0.379141	5.66125	2.78015	0.00650454	0.0878561	-2.45666
ENSG00000149489	ROM1	0.31817	4.58806	2.78014	0.00650477	0.0878561	-2.45669
ENSG00000184719	RNLS	-0.276004	1.82986	-2.77942	0.00651816	0.0879147	-2.45844
ENSG00000196867	ZFP28	-0.182396	4.43363	-2.77928	0.00652081	0.0879147	-2.45879
ENSG00000267498	CTB-32O4.2	-0.543887	-1.11228	-2.77907	0.00652471	0.0879147	-2.45929
ENSG00000099365	STX1B	-0.271813	7.57471	-2.77856	0.00653408	0.0879147	-2.46051
ENSG00000187601	MAGEH1	-0.268014	5.75147	-2.77844	0.00653633	0.0879147	-2.4608
ENSG00000128596	CCDC136	-0.265776	5.24482	-2.77843	0.00653658	0.0879147	-2.46084
ENSG00000026025	VIM	0.441159	7.9699	2.77826	0.00653983	0.0879147	-2.46126
ENSG00000065621	GSTO2	-0.339439	3.95822	-2.77789	0.00654658	0.0879463	-2.46214
ENSG00000279803		-0.489214	0.501104	-2.77554	0.00659056	0.088443	-2.46782
ENSG00000243927	MRPS6	0.409703	5.03833	2.77545	0.00659238	0.088443	-2.46806
ENSG00000265579	RP11-713C5.1	-0.245946	4.96367	-2.77399	0.00661989	0.0886631	-2.4716
ENSG00000119630	PGF	0.529028	1.28328	2.77371	0.00662517	0.0886631	-2.47227
ENSG00000185000	DGAT1	0.220408	4.82874	2.77366	0.00662613	0.0886631	-2.4724
ENSG00000168538	TRAPPC11	-0.253326	5.09581	-2.77364	0.0066265	0.0886631	-2.47244
ENSG00000256007	ARAP1-AS1	0.372988	0.637819	2.77289	0.00664062	0.0887811	-2.47425
ENSG00000168309	FAM107A	0.343409	10.6919	2.77253	0.00664746	0.0887811	-2.47512
ENSG00000255082	GRM5-AS1	-0.258236	5.14169	-2.77227	0.00665224	0.0887811	-2.47573
ENSG00000185201	IFITM2	0.570055	5.02464	2.77223	0.00665304	0.0887811	-2.47584
ENSG00000266947	RP11-799D4.4	-0.600421	-0.603316	-2.77169	0.00666325	0.0887955	-2.47714
ENSG00000166349	RAG1	-0.413756	-0.48506	-2.77153	0.00666642	0.0887955	-2.47754
ENSG00000152348	ATG10	-0.255558	2.50393	-2.77147	0.00666742	0.0887955	-2.47767
ENSG00000133519	ZDHHC8P1	0.299106	3.94006	2.77089	0.00667843	0.0888373	-2.47907
ENSG00000239521	GATS	-0.246368	6.37382	-2.77084	0.00667951	0.0888373	-2.47921
ENSG00000272742	CTB-43P18.1	-0.210936	4.68493	-2.77035	0.00668876	0.0888373	-2.48038
ENSG00000229591	RP5-981O7.2	-0.343566	-0.531716	-2.76919	0.00671081	0.0888373	-2.48318
ENSG00000165923	AGBL2	-0.562708	-1.75937	-2.76914	0.00671188	0.0888373	-2.48331
ENSG00000109046	WSB1	-0.340213	7.26398	-2.76895	0.00671545	0.0888373	-2.48377
ENSG00000183114	FAM43B	0.386251	3.45975	2.76877	0.0067189	0.0888373	-2.4842
ENSG00000101868	POLA1	0.230706	3.56464	2.76867	0.00672079	0.0888373	-2.48444
ENSG00000149100	EIF3M	-0.161391	6.14323	-2.7681	0.00673169	0.0888373	-2.48582
ENSG00000198300	PEG3	-0.308038	7.84481	-2.76789	0.00673571	0.0888373	-2.48632
ENSG00000178295	GEN1	-0.34043	2.52639	-2.76777	0.00673809	0.0888373	-2.48662
ENSG00000143845	ETNK2	0.3383	3.18658	2.76754	0.00674251	0.0888373	-2.48718
ENSG00000144451	SPAG16	-0.271559	4.49885	-2.7675	0.00674322	0.0888373	-2.48727
ENSG00000109270	LAMTOR3	-0.197735	5.59322	-2.76732	0.00674664	0.0888373	-2.4877
ENSG00000204442	FAM155A	-0.22057	5.50475	-2.76728	0.00674742	0.0888373	-2.4878
ENSG00000158270	COLEC12	0.561983	4.30796	2.76721	0.00674876	0.0888373	-2.48797
ENSG00000242110	AMACR	-0.350429	3.90055	-2.76707	0.00675156	0.0888373	-2.48832
ENSG00000134326	CMPK2	-0.366475	2.84793	-2.76693	0.00675424	0.0888373	-2.48865
ENSG00000173588	CCDC41	-0.241826	2.95955	-2.76681	0.00675639	0.0888373	-2.48893
ENSG00000075420	FNDC3B	0.325157	3.62917	2.76662	0.00676004	0.0888373	-2.48938
ENSG00000267216	AC010642.1	-0.142842	3.32148	-2.76643	0.0067637	0.0888373	-2.48984
ENSG00000225648	SBDSP1	-0.237468	3.4989	-2.76616	0.00676904	0.0888492	-2.49051
ENSG00000169908	TM4SF1	0.58743	4.86776	2.76589	0.00677422	0.0888589	-2.49116
ENSG00000065609	SNAP91	-0.273952	7.76756	-2.76388	0.00681304	0.0892573	-2.49601
ENSG00000050748	MAPK9	-0.241423	7.17052	-2.76385	0.0068135	0.0892573	-2.49607
ENSG00000185518	SV2B	-0.334783	7.7963	-2.76318	0.00682654	0.0893688	-2.49769
ENSG00000198523	PLN	0.900874	-0.162989	2.76295	0.00683094	0.0893688	-2.49824
ENSG00000245750	RP11-279F6.1	-0.295126	-0.274887	-2.76251	0.00683947	0.0894221	-2.4993
ENSG00000270638	RP3-466P17.1	-0.623184	-0.797918	-2.76185	0.00685236	0.0895101	-2.5009
ENSG00000242759	LINC00882	-0.301898	2.31126	-2.76171	0.00685515	0.0895101	-2.50124
ENSG00000114405	C3orf14	-0.184667	5.20057	-2.76091	0.00687076	0.0896556	-2.50317
ENSG00000101079	NDRG3	-0.235659	7.23506	-2.7604	0.00688068	0.0897265	-2.5044
ENSG00000132819	RBM38	0.230571	3.93607	2.76011	0.00688629	0.0897412	-2.50509
ENSG00000255458	RP11-539G18.2	-0.371453	-0.306201	-2.75943	0.0068996	0.0898563	-2.50673
ENSG00000176788	BASP1	-0.247591	8.12293	-2.75918	0.00690456	0.0898624	-2.50734
ENSG00000268518	CTD-2545M3.8	-0.712405	-0.617198	-2.7586	0.00691594	0.0899521	-2.50873
ENSG00000187513	GJA4	0.684094	1.72571	2.758	0.00692771	0.0900202	-2.51018
ENSG00000166323	C11orf65	-0.49869	-1.07644	-2.75746	0.00693833	0.0900202	-2.51148
ENSG00000277159		-0.331719	1.84346	-2.75745	0.00693844	0.0900202	-2.51149
ENSG00000087470	DNM1L	-0.259736	7.02157	-2.75742	0.00693915	0.0900202	-2.51158
ENSG00000134265	NAPG	-0.278473	6.38315	-2.757	0.00694729	0.0900674	-2.51257
ENSG00000034693	PEX3	-0.250361	3.48355	-2.75613	0.00696451	0.0902323	-2.51467
ENSG00000204116	CHIC1	-0.272402	5.50339	-2.75514	0.00698402	0.0903007	-2.51705
ENSG00000178826	TMEM139	-0.559214	0.0974438	-2.75508	0.0069853	0.0903007	-2.5172
ENSG00000106261	ZKSCAN1	-0.261936	6.87743	-2.75488	0.00698922	0.0903007	-2.51768
ENSG00000205707	LYRM5	-0.186975	4.94242	-2.75472	0.00699232	0.0903007	-2.51805
ENSG00000196177	ACADSB	-0.346875	5.3181	-2.75472	0.00699233	0.0903007	-2.51805
ENSG00000163399	ATP1A1	-0.350107	8.88286	-2.75439	0.00699895	0.090328	-2.51886
ENSG00000156136	DCK	-0.258791	5.03382	-2.75393	0.00700797	0.0903861	-2.51995
ENSG00000167005	NUDT21	-0.245334	6.82804	-2.75324	0.00702172	0.0904454	-2.52161
ENSG00000166813	KIF7	0.331222	2.60465	2.75311	0.00702444	0.0904454	-2.52194
ENSG00000151917	BEND6	-0.302104	5.25269	-2.75302	0.00702612	0.0904454	-2.52214
ENSG00000279413		0.346588	0.601131	2.7521	0.00704447	0.0905175	-2.52436
ENSG00000117411	B4GALT2	0.220628	5.71521	2.75198	0.00704697	0.0905175	-2.52466
ENSG00000061918	GUCY1B3	-0.284506	6.67291	-2.75198	0.00704698	0.0905175	-2.52466
ENSG00000234420	ZNF37BP	-0.252365	5.38451	-2.75101	0.00706622	0.0905175	-2.52697
ENSG00000123612	ACVR1C	-0.381924	3.68435	-2.75087	0.00706915	0.0905175	-2.52732
ENSG00000185803	SLC52A2	0.19086	3.71341	2.75084	0.00706976	0.0905175	-2.5274
ENSG00000174567	GOLT1A	-0.625685	-0.562073	-2.75077	0.00707102	0.0905175	-2.52755
ENSG00000272273	XXbac-BPG252P9.10	0.366677	0.258792	2.75071	0.00707221	0.0905175	-2.52769
ENSG00000145293	ENOPH1	-0.217804	6.3787	-2.7507	0.00707239	0.0905175	-2.52771
ENSG00000112290	WASF1	-0.246537	7.42441	-2.74908	0.00710504	0.0908774	-2.53162
ENSG00000169972	PUSL1	0.187922	2.54609	2.74861	0.00711441	0.0909279	-2.53274
ENSG00000187730	GABRD	-0.356169	5.67357	-2.74843	0.00711807	0.0909279	-2.53317
ENSG00000245526	LINC00461	-0.351245	5.15476	-2.7477	0.00713273	0.0909632	-2.53492
ENSG00000181929	PRKAG1	-0.226702	4.81707	-2.74763	0.0071343	0.0909632	-2.5351
ENSG00000165092	ALDH1A1	-0.486267	5.47596	-2.74761	0.00713463	0.0909632	-2.53514
ENSG00000259153	RP6-65G23.3	-0.317184	0.734955	-2.74721	0.0071427	0.0909632	-2.5361
ENSG00000230316	FEZF1-AS1	-0.834625	-1.34465	-2.74717	0.00714354	0.0909632	-2.5362
ENSG00000173442	EHBP1L1	0.317101	4.77939	2.74622	0.00716279	0.0911503	-2.53848
ENSG00000261737	RP4-612B15.3	-0.368662	0.411618	-2.74592	0.00716884	0.0911694	-2.5392
ENSG00000105327	BBC3	0.308348	2.58557	2.74418	0.00720413	0.0914742	-2.54336
ENSG00000108515	ENO3	0.36376	0.788686	2.7441	0.00720575	0.0914742	-2.54355
ENSG00000153066	TXNDC11	0.136856	4.15635	2.74406	0.0072065	0.0914742	-2.54364
ENSG00000166352	C11orf74	-0.189492	3.51151	-2.74374	0.00721306	0.0914994	-2.54441
ENSG00000116138	DNAJC16	-0.187153	4.91767	-2.74282	0.00723196	0.0916172	-2.54663
ENSG00000106636	YKT6	0.139615	6.4343	2.74279	0.00723243	0.0916172	-2.54669
ENSG00000151729	SLC25A4	-0.229269	6.96885	-2.74262	0.00723606	0.0916172	-2.54711
ENSG00000070159	PTPN3	-0.340362	3.8586	-2.74046	0.00728032	0.0921193	-2.55228
ENSG00000173418	NAA20	-0.220652	5.13811	-2.73982	0.00729338	0.0921398	-2.5538
ENSG00000100307	CBX7	-0.143752	7.52971	-2.73966	0.00729668	0.0921398	-2.55418
ENSG00000125148	MT2A	0.453676	7.16577	2.73938	0.00730259	0.0921398	-2.55487
ENSG00000138078	PREPL	-0.280606	8.86172	-2.73912	0.00730781	0.0921398	-2.55548
ENSG00000161048	NAPEPLD	-0.251755	6.18517	-2.739	0.0073103	0.0921398	-2.55576
ENSG00000008277	ADAM22	-0.254342	6.75953	-2.73884	0.00731373	0.0921398	-2.55616
ENSG00000110768	GTF2H1	-0.21974	4.82832	-2.73851	0.00732052	0.0921398	-2.55695
ENSG00000205542	TMSB4X	-0.196288	9.20795	-2.73849	0.00732098	0.0921398	-2.557
ENSG00000100360	IFT27	-0.262798	4.7226	-2.73813	0.0073283	0.0921398	-2.55785
ENSG00000254081	CTD-3025N20.2	-1.08138	0.987829	-2.7381	0.00732892	0.0921398	-2.55792
ENSG00000188706	ZDHHC9	-0.426675	6.37959	-2.73793	0.00733254	0.0921398	-2.55834
ENSG00000273314	RP5-1136G13.2	-0.358148	1.06713	-2.7371	0.0073496	0.0922032	-2.56031
ENSG00000177479	ARIH2	-0.176768	6.05745	-2.73696	0.00735268	0.0922032	-2.56066
ENSG00000120539	MASTL	-0.286793	2.46656	-2.73678	0.00735638	0.0922032	-2.56109
ENSG00000197321	SVIL	0.479901	2.85604	2.73655	0.00736101	0.0922032	-2.56162
ENSG00000118849	RARRES1	-0.43857	-0.00605607	-2.7364	0.00736426	0.0922032	-2.562
ENSG00000105929	ATP6V0A4	0.528125	-1.11465	2.73634	0.00736548	0.0922032	-2.56214
ENSG00000117009	KMO	-0.285528	1.59807	-2.73613	0.00736981	0.0922032	-2.56264
ENSG00000025434	NR1H3	0.209601	3.11193	2.73563	0.00738028	0.0922765	-2.56384
ENSG00000173269	MMRN2	0.470838	3.91682	2.73354	0.00742382	0.0927631	-2.56882
ENSG00000197430	OPALIN	-0.830511	7.10937	-2.73273	0.00744073	0.0929163	-2.57075
ENSG00000135324	MRAP2	-0.38201	4.18741	-2.73248	0.00744613	0.0929258	-2.57137
ENSG00000141252	VPS53	-0.170876	6.49794	-2.73159	0.0074648	0.0929935	-2.57349
ENSG00000189241	TSPYL1	-0.216761	8.38794	-2.73147	0.00746733	0.0929935	-2.57378
ENSG00000151327	FAM177A1	-0.246032	5.53661	-2.73139	0.00746903	0.0929935	-2.57397
ENSG00000172780	RAB43	0.269948	1.97015	2.73134	0.00747012	0.0929935	-2.57409
ENSG00000164620	RELL2	-0.310803	4.12331	-2.73083	0.00748081	0.0930687	-2.5753
ENSG00000137221	TJAP1	-0.331515	5.42454	-2.73032	0.00749164	0.0931456	-2.57653
ENSG00000146425	DYNLT1	0.174584	4.19791	2.7298	0.00750257	0.0932236	-2.57776
ENSG00000004399	PLXND1	0.22134	6.04224	2.72955	0.00750781	0.0932309	-2.57835
ENSG00000213865	C8orf44	-0.257027	2.3846	-2.72921	0.00751507	0.0932632	-2.57917
ENSG00000063322	MED29	-0.299001	6.50143	-2.72889	0.00752187	0.0932686	-2.57994
ENSG00000261739	GOLGA8S	-1.04759	-1.69726	-2.72869	0.00752602	0.0932686	-2.58041
ENSG00000164761	TNFRSF11B	0.798306	2.15499	2.72853	0.00752947	0.0932686	-2.5808
ENSG00000111652	COPS7A	-0.224939	6.23581	-2.72801	0.0075404	0.0933463	-2.58202
ENSG00000178301	AQP11	-0.247375	2.26488	-2.72639	0.00757493	0.0936297	-2.58589
ENSG00000077254	USP33	-0.185688	6.7611	-2.72597	0.00758378	0.0936297	-2.58688
ENSG00000132846	ZBED3	-0.302469	4.17777	-2.72571	0.00758949	0.0936297	-2.58752
ENSG00000162929	KIAA1841	-0.209669	4.42058	-2.7257	0.00758972	0.0936297	-2.58755
ENSG00000272416	CTD-2081C10.7	0.481807	-0.396823	2.72567	0.00759025	0.0936297	-2.5876
ENSG00000245146	LINC01024	-0.295227	0.815686	-2.72531	0.00759793	0.0936297	-2.58846
ENSG00000163624	CDS1	-0.320683	4.96253	-2.72528	0.00759867	0.0936297	-2.58854
ENSG00000183715	OPCML	-0.31629	6.79498	-2.725	0.00760464	0.0936297	-2.58921
ENSG00000163798	SLC4A1AP	-0.240613	5.24126	-2.72496	0.00760537	0.0936297	-2.58929
ENSG00000110911	SLC11A2	-0.291633	6.10528	-2.72458	0.00761359	0.0936489	-2.5902
ENSG00000011523	CEP68	-0.249662	5.6454	-2.72445	0.00761628	0.0936489	-2.5905
ENSG00000231856	RP11-327P2.5	-0.324781	0.785821	-2.7238	0.00763037	0.0937352	-2.59207
ENSG00000273507		-0.754371	-1.05041	-2.72369	0.00763266	0.0937352	-2.59232
ENSG00000268173	PIK3R2	0.246914	4.56918	2.72331	0.00764076	0.0937756	-2.59322
ENSG00000102385	DRP2	-0.243647	5.24096	-2.72295	0.00764853	0.0937756	-2.59408
ENSG00000236107	AC010127.3	-0.570875	-1.20177	-2.72288	0.00765	0.0937756	-2.59424
ENSG00000101052	IFT52	-0.276971	3.64763	-2.72108	0.00768893	0.094194	-2.59854
ENSG00000198919	DZIP3	-0.215745	6.13435	-2.72086	0.00769353	0.094194	-2.59905
ENSG00000128298	BAIAP2L2	-0.345658	2.0837	-2.72062	0.00769887	0.0942018	-2.59964
ENSG00000155906	RMND1	-0.212767	3.57843	-2.7197	0.00771874	0.0943873	-2.60182
ENSG00000258486	RN7SL1	0.696715	5.47002	2.71921	0.00772948	0.0944609	-2.603
ENSG00000185262	UBALD2	0.273068	4.53621	2.71847	0.00774556	0.0945997	-2.60476
ENSG00000052723	SIKE1	-0.211186	4.69359	-2.71806	0.00775443	0.0946336	-2.60572
ENSG00000254860	TMEM9B-AS1	-0.4525	-0.244013	-2.71771	0.00776198	0.0946336	-2.60655
ENSG00000196182	STK40	0.268527	4.97941	2.71751	0.00776631	0.0946336	-2.60702
ENSG00000172922	RNASEH2C	0.255849	5.39766	2.71731	0.00777077	0.0946336	-2.60751
ENSG00000022976	ZNF839	-0.217573	3.97241	-2.71725	0.00777195	0.0946336	-2.60764
ENSG00000187634	SAMD11	0.374021	2.33509	2.71682	0.00778144	0.0946574	-2.60867
ENSG00000235652	RP11-545I5.3	-0.266855	3.88708	-2.71673	0.00778337	0.0946574	-2.60888
ENSG00000120727	PAIP2	-0.258738	6.92211	-2.71647	0.00778919	0.0946708	-2.60951
ENSG00000072201	LNX1	-0.275415	4.95539	-2.71582	0.00780329	0.0947846	-2.61104
ENSG00000134531	EMP1	0.771362	4.64521	2.71517	0.00781762	0.0948681	-2.61259
ENSG00000104205	SGK3	-0.245094	4.86396	-2.71508	0.00781963	0.0948681	-2.61281
ENSG00000064763	FAR2	-0.353584	4.02367	-2.71424	0.00783794	0.0950041	-2.61479
ENSG00000167306	MYO5B	-0.491289	1.90052	-2.71413	0.00784033	0.0950041	-2.61505
ENSG00000010318	PHF7	-0.397798	1.73803	-2.7132	0.00786089	0.0951957	-2.61727
ENSG00000177150	FAM210A	-0.17898	3.60132	-2.71192	0.00788911	0.0954796	-2.6203
ENSG00000005194	CIAPIN1	-0.205551	4.71864	-2.71093	0.00791099	0.0956513	-2.62264
ENSG00000182902	SLC25A18	0.295557	6.94761	2.71085	0.00791284	0.0956513	-2.62284
ENSG00000099864	PALM	0.264151	7.89749	2.70865	0.00796189	0.0961862	-2.62807
ENSG00000102882	MAPK3	0.237871	7.41474	2.70816	0.00797265	0.0962191	-2.62921
ENSG00000181798	LINC00471	-0.470657	-0.505921	-2.70809	0.00797423	0.0962191	-2.62938
ENSG00000279561		-0.461538	0.967109	-2.70766	0.007984	0.0962719	-2.63041
ENSG00000189184	PCDH18	0.445645	2.36063	2.7074	0.00798981	0.0962719	-2.63103
ENSG00000169213	RAB3B	-0.707108	4.40433	-2.70725	0.00799302	0.0962719	-2.63137
ENSG00000136881	BAAT	-0.509733	0.415913	-2.70632	0.00801393	0.0964445	-2.63358
ENSG00000273466	RP11-548H3.1	0.380427	-0.980824	2.70618	0.00801698	0.0964445	-2.6339
ENSG00000049130	KITLG	-0.371325	4.69622	-2.70535	0.00803569	0.0966116	-2.63587
ENSG00000126950	TMEM35	-0.291412	5.28329	-2.70486	0.00804679	0.096687	-2.63704
ENSG00000266714	MYO15B	-0.348919	5.05756	-2.70445	0.00805606	0.096725	-2.63802
ENSG00000180871	CXCR2	1.21115	-1.40009	2.70388	0.00806886	0.096725	-2.63936
ENSG00000092607	TBX15	0.756851	0.0857974	2.70384	0.00806967	0.096725	-2.63944
ENSG00000176845	METRNL	0.371373	2.75317	2.70376	0.00807147	0.096725	-2.63963
ENSG00000187391	MAGI2	-0.185516	6.53547	-2.70345	0.00807867	0.096725	-2.64039
ENSG00000105784	RUNDC3B	-0.204386	4.77423	-2.70343	0.00807893	0.096725	-2.64041
ENSG00000203472	RP11-77K12.4	0.539732	-0.879852	2.70318	0.00808478	0.0967372	-2.64103
ENSG00000141985	SH3GL1	0.165615	5.56359	2.70257	0.00809843	0.0968427	-2.64245
ENSG00000166159	LRTM2	-0.318297	4.41869	-2.70214	0.00810819	0.0969016	-2.64347
ENSG00000277476		0.358204	3.49319	2.70139	0.00812533	0.0969551	-2.64526
ENSG00000107779	BMPR1A	0.257861	5.03861	2.70136	0.00812591	0.0969551	-2.64532
ENSG00000135336	ORC3	-0.287102	4.65506	-2.70131	0.00812719	0.0969551	-2.64545
ENSG00000101349	PAK7	-0.197319	4.72997	-2.69952	0.00816792	0.0973367	-2.64968
ENSG00000231160	RP11-617D20.1	-0.374415	2.24972	-2.69934	0.00817206	0.0973367	-2.65011
ENSG00000010810	FYN	0.190349	7.33633	2.69906	0.00817845	0.0973367	-2.65077
ENSG00000271167	LINC01109	-0.402906	1.0462	-2.69892	0.00818156	0.0973367	-2.65109
ENSG00000039319	ZFYVE16	-0.380271	6.09826	-2.69881	0.00818406	0.0973367	-2.65135
ENSG00000267026	RP11-92C4.3	-0.483014	-1.4318	-2.69862	0.00818833	0.0973367	-2.65179
ENSG00000164877	MICALL2	0.382946	5.49571	2.69832	0.00819526	0.0973613	-2.6525
ENSG00000186377	CYP4X1	-0.26886	3.8852	-2.69736	0.00821731	0.0975158	-2.65478
ENSG00000146530	VWDE	-0.779568	-1.23062	-2.69733	0.00821809	0.0975158	-2.65486
ENSG00000272808	RP11-66B24.7	-0.491037	0.982147	-2.69701	0.00822526	0.0975158	-2.65559
ENSG00000163053	SLC16A14	-0.31627	4.20639	-2.69691	0.00822774	0.0975158	-2.65585
ENSG00000140798	ABCC12	-0.451651	1.30292	-2.69638	0.00823991	0.0976023	-2.6571
ENSG00000109062	SLC9A3R1	0.289404	5.61249	2.69547	0.0082608	0.0977919	-2.65924
ENSG00000105409	ATP1A3	-0.317554	8.48622	-2.69479	0.00827649	0.0978684	-2.66084
ENSG00000155974	GRIP1	-0.297134	2.50851	-2.69477	0.00827704	0.0978684	-2.6609
ENSG00000150977	RILPL2	0.253372	3.91437	2.69407	0.00829319	0.0979532	-2.66255
ENSG00000112137	PHACTR1	-0.220151	6.52208	-2.69403	0.00829399	0.0979532	-2.66263
ENSG00000127948	POR	0.169179	5.16565	2.69359	0.00830421	0.0979897	-2.66367
ENSG00000224578	HNRNPA1P48	-0.213091	0.245853	-2.69348	0.00830686	0.0979897	-2.66394
ENSG00000121022	COPS5	-0.151546	5.72978	-2.6922	0.00833644	0.0982391	-2.66694
ENSG00000267452	RP11-1018N14.5	0.628555	-0.892636	2.69205	0.00833995	0.0982391	-2.6673
ENSG00000242242	PVRL3-AS1	-0.634389	-1.70972	-2.69168	0.00834868	0.0982391	-2.66818
ENSG00000175893	ZDHHC21	-0.236619	5.90734	-2.69139	0.00835535	0.0982391	-2.66886
ENSG00000168060	NAALADL1	0.417447	0.115774	2.69091	0.00836649	0.0982391	-2.66998
ENSG00000122986	HVCN1	0.413711	3.25425	2.6909	0.00836694	0.0982391	-2.67003
ENSG00000181135	ZNF707	-0.176716	2.69013	-2.69069	0.00837177	0.0982391	-2.67052
ENSG00000105251	SHD	-0.405954	2.81541	-2.69054	0.00837528	0.0982391	-2.67087
ENSG00000174939	ASPHD1	-0.236106	6.07806	-2.69023	0.00838256	0.0982391	-2.67161
ENSG00000165152	TMEM246	-0.243482	6.10494	-2.69003	0.00838714	0.0982391	-2.67207
ENSG00000034152	MAP2K3	0.293707	3.57563	2.68991	0.00838996	0.0982391	-2.67235
ENSG00000224795	AP003039.3	-0.482754	2.14457	-2.68954	0.00839862	0.0982391	-2.67322
ENSG00000237476	XXbac-B135H6.15	-0.327875	-0.246453	-2.68935	0.00840314	0.0982391	-2.67368
ENSG00000115762	PLEKHB2	-0.22465	7.50932	-2.68932	0.00840381	0.0982391	-2.67375
ENSG00000136928	GABBR2	-0.233935	7.37312	-2.68913	0.00840827	0.0982391	-2.67419
ENSG00000133612	AGAP3	0.199858	7.94073	2.68907	0.0084096	0.0982391	-2.67433
ENSG00000162068	NTN3	0.586524	-0.687545	2.68857	0.00842141	0.0982391	-2.67551
ENSG00000185909	KLHDC8B	0.250034	3.87806	2.68823	0.00842935	0.0982391	-2.67631
ENSG00000147601	TERF1	-0.203261	5.1229	-2.68819	0.0084302	0.0982391	-2.67639
ENSG00000149970	CNKSR2	-0.257365	6.69896	-2.6881	0.00843251	0.0982391	-2.67663
ENSG00000102317	RBM3	-0.6925	5.13856	-2.68805	0.00843353	0.0982391	-2.67673
ENSG00000154548	SRSF12	-0.200852	3.51143	-2.68795	0.00843591	0.0982391	-2.67697
ENSG00000091664	SLC17A6	-0.415593	3.97021	-2.68688	0.00846108	0.098399	-2.67948
ENSG00000204396	VWA7	-0.407663	2.18151	-2.68662	0.00846719	0.098399	-2.68009
ENSG00000250208	FZD10-AS1	0.549797	0.479691	2.68648	0.00847064	0.098399	-2.68044
ENSG00000196172	ZNF681	-0.280998	2.7093	-2.68641	0.00847222	0.098399	-2.6806
ENSG00000174844	DNAH12	-0.533626	-0.695377	-2.68633	0.0084742	0.098399	-2.68079
ENSG00000144331	ZNF385B	-0.28017	4.34383	-2.68506	0.00850405	0.0986883	-2.68376
ENSG00000124659	TBCC	-0.217505	4.24004	-2.68454	0.00851641	0.0987745	-2.68499
ENSG00000077327	SPAG6	-0.605751	0.0383111	-2.68376	0.00853503	0.0989333	-2.68684
ENSG00000137727	ARHGAP20	-0.417078	3.73751	-2.68343	0.00854285	0.0989667	-2.68761
ENSG00000171914	TLN2	-0.232204	6.96551	-2.68278	0.0085584	0.0990486	-2.68915
ENSG00000188342	GTF2F2	-0.167293	4.3617	-2.68272	0.00855982	0.0990486	-2.68929
ENSG00000101608	MYL12A	0.271319	4.98346	2.6819	0.00857936	0.0992174	-2.69121
ENSG00000236700	LINC01010	-0.706539	0.62264	-2.68123	0.00859523	0.0992436	-2.69277
ENSG00000129422	MTUS1	-0.293793	7.08514	-2.68118	0.00859655	0.0992436	-2.6929
ENSG00000244754	N4BP2L2	-0.213144	6.40715	-2.68098	0.00860136	0.0992436	-2.69338
ENSG00000163001	CCDC104	-0.160199	6.10372	-2.68097	0.00860145	0.0992436	-2.69338
ENSG00000122584	NXPH1	-0.412417	3.6295	-2.68015	0.00862121	0.0994144	-2.69532
ENSG00000100442	FKBP3	-0.128974	6.39213	-2.67965	0.00863303	0.0994935	-2.69648
ENSG00000078319	PMS2P1	-0.256142	1.46903	-2.67888	0.00865165	0.0996507	-2.6983
ENSG00000176697	BDNF	-0.447324	2.50397	-2.67848	0.00866118	0.0996535	-2.69923
ENSG00000166482	MFAP4	0.60588	1.75404	2.67823	0.0086673	0.0996535	-2.69983
ENSG00000176953	NFATC2IP	-0.204668	4.74561	-2.67804	0.00867177	0.0996535	-2.70026
ENSG00000130766	SESN2	0.285411	3.85535	2.67798	0.00867339	0.0996535	-2.70042
ENSG00000122386	ZNF205	0.227232	3.39204	2.67784	0.00867677	0.0996535	-2.70075
ENSG00000273259	RP11-986E7.7	1.27497	4.81574	2.67704	0.00869599	0.0997488	-2.70262
ENSG00000168234	TTC39C	-0.237277	3.70843	-2.67695	0.00869817	0.0997488	-2.70283
ENSG00000101977	MCF2	-0.301856	3.69935	-2.67687	0.00870001	0.0997488	-2.70301
ENSG00000007237	GAS7	-0.313516	8.99521	-2.67655	0.00870777	0.0997807	-2.70376
ENSG00000132256	TRIM5	0.508811	1.95153	2.67545	0.00873447	0.100029	-2.70634
ENSG00000272870	RP11-798M19.6	-0.263026	2.19255	-2.67495	0.00874658	0.100111	-2.70751
ENSG00000233396	RP11-458D21.1	-0.507355	-0.0348771	-2.67451	0.00875734	0.100137	-2.70855
ENSG00000141540	TTYH2	-0.367753	7.0381	-2.67445	0.00875889	0.100137	-2.7087
ENSG00000137038	TMEM261	-0.207544	4.80168	-2.67424	0.00876393	0.100138	-2.70919
ENSG00000171729	TMEM51	0.301211	1.98972	2.67361	0.00877918	0.100238	-2.71066
ENSG00000280165		-0.333658	2.99026	-2.67347	0.00878271	0.100238	-2.71099
ENSG00000271503	CCL5	0.665786	-0.624457	2.67314	0.00879065	0.100271	-2.71176
ENSG00000117069	ST6GALNAC5	-0.404019	4.60072	-2.67214	0.00881527	0.100486	-2.71412
ENSG00000187323	DCC	-0.310052	3.67939	-2.67195	0.00881981	0.100486	-2.71455
ENSG00000139182	CLSTN3	-0.233672	7.46038	-2.67174	0.00882484	0.100486	-2.71503
ENSG00000114786	ABHD14A-ACY1	-0.288633	0.756577	-2.67149	0.00883111	0.100486	-2.71563
ENSG00000185291	IL3RA	0.511325	1.51266	2.67107	0.00884146	0.100486	-2.71662
ENSG00000074181	NOTCH3	0.477979	4.50504	2.67097	0.00884389	0.100486	-2.71685
ENSG00000174442	ZWILCH	-0.331413	2.75722	-2.67069	0.0088507	0.100486	-2.7175
ENSG00000255302	EID1	-0.215083	8.03947	-2.67066	0.00885145	0.100486	-2.71758
ENSG00000178104	PDE4DIP	0.369908	7.84296	2.67053	0.00885461	0.100486	-2.71788
ENSG00000145979	TBC1D7	-0.219711	3.3323	-2.67014	0.00886411	0.100537	-2.71878
ENSG00000232040	SCAND3	-0.362834	1.61354	-2.66973	0.00887428	0.100595	-2.71975
ENSG00000205002	AARD	-0.527708	-0.628291	-2.66868	0.00890028	0.100833	-2.72222
ENSG00000272323	CTD-2517O10.6	-0.301827	0.54126	-2.66827	0.00891041	0.100858	-2.72318
ENSG00000103034	NDRG4	-0.224588	9.1164	-2.66802	0.00891658	0.100858	-2.72376
ENSG00000088826	SMOX	0.30295	5.7755	2.66797	0.00891763	0.100858	-2.72386
ENSG00000179148	ALOXE3	-0.40012	0.14203	-2.66741	0.00893148	0.100864	-2.72517
ENSG00000142686	C1orf216	-0.193972	6.64444	-2.66719	0.00893697	0.100864	-2.72569
ENSG00000178700	DHFRL1	-0.384861	3.58988	-2.66719	0.00893708	0.100864	-2.7257
ENSG00000172819	RARG	0.282139	2.94549	2.66714	0.00893826	0.100864	-2.72581
ENSG00000152034	MCHR2	-0.626447	1.57483	-2.66603	0.00896589	0.101039	-2.72842
ENSG00000023902	PLEKHO1	0.230192	5.52518	2.66596	0.00896754	0.101039	-2.72857
ENSG00000114738	MAPKAPK3	0.243516	3.91424	2.66588	0.00896947	0.101039	-2.72876
ENSG00000171206	TRIM8	0.226177	6.74318	2.6657	0.00897394	0.101039	-2.72918
ENSG00000204060	FOXO6	0.465445	1.84892	2.66549	0.00897935	0.101043	-2.72968
ENSG00000131100	ATP6V1E1	-0.256052	7.74505	-2.66453	0.00900318	0.101205	-2.73192
ENSG00000134986	NREP	-0.28847	5.94759	-2.66449	0.00900411	0.101205	-2.73201
ENSG00000112996	MRPS30	-0.242408	5.22696	-2.6643	0.00900891	0.101205	-2.73246
ENSG00000172782	FADS6	-0.272332	2.19627	-2.66394	0.00901777	0.101248	-2.73329
ENSG00000173409	ARV1	-0.169205	4.22428	-2.66361	0.00902618	0.101285	-2.73407
ENSG00000109832	DDX25	-0.282236	4.33399	-2.66335	0.00903273	0.101302	-2.73469
ENSG00000104765	BNIP3L	-0.286725	7.30249	-2.66299	0.00904176	0.101347	-2.73553
ENSG00000176014	TUBB6	0.292988	4.01172	2.66263	0.00905063	0.101349	-2.73636
ENSG00000137955	RABGGTB	-0.191297	5.29039	-2.66257	0.00905209	0.101349	-2.73649
ENSG00000224424	PRKAR2A-AS1	-0.34104	1.30627	-2.66167	0.00907478	0.101525	-2.7386
ENSG00000131779	PEX11B	-0.175423	5.26701	-2.66154	0.00907794	0.101525	-2.7389
ENSG00000225889	AC074289.1	-0.386634	1.88407	-2.6611	0.00908918	0.101539	-2.73994
ENSG00000060138	YBX3	0.686075	4.66698	2.66109	0.00908935	0.101539	-2.73996
ENSG00000112706	IMPG1	-0.340392	0.338011	-2.66053	0.00910339	0.101605	-2.74126
ENSG00000070718	AP3M2	-0.260763	5.89633	-2.65984	0.00912071	0.101605	-2.74286
ENSG00000138071	ACTR2	-0.29361	7.93307	-2.65979	0.00912205	0.101605	-2.74299
ENSG00000154262	ABCA6	-0.682917	2.38923	-2.65897	0.0091429	0.101605	-2.74491
ENSG00000214530	STARD10	0.283229	4.90118	2.6586	0.00915209	0.101605	-2.74576
ENSG00000103966	EHD4	0.249774	3.78096	2.65842	0.00915674	0.101605	-2.74619
ENSG00000139180	NDUFA9	-0.184808	5.56403	-2.65835	0.0091585	0.101605	-2.74635
ENSG00000244968	LIFR-AS1	-0.410975	2.48864	-2.65835	0.00915855	0.101605	-2.74635
ENSG00000123983	ACSL3	-0.268789	7.26113	-2.65828	0.00916035	0.101605	-2.74652
ENSG00000081189	MEF2C	-0.353428	7.89447	-2.65823	0.00916164	0.101605	-2.74664
ENSG00000143570	SLC39A1	0.223128	5.11888	2.65794	0.00916883	0.101605	-2.7473
ENSG00000160683	CXCR5	0.272249	2.38315	2.65791	0.0091696	0.101605	-2.74737
ENSG00000186094	AGBL4	-0.385071	2.62757	-2.65786	0.00917089	0.101605	-2.74749
ENSG00000077264	PAK3	-0.305171	6.18986	-2.65785	0.0091712	0.101605	-2.74752
ENSG00000085365	SCAMP1	-0.262719	6.64399	-2.65784	0.00917135	0.101605	-2.74753
ENSG00000269792	CTB-60E11.9	-0.444124	-0.0317592	-2.65756	0.00917859	0.101629	-2.7482
ENSG00000180539	C9orf139	-0.355146	1.55548	-2.65596	0.00921926	0.101975	-2.75193
ENSG00000182195	LDOC1	-0.19534	5.81903	-2.65593	0.00922	0.101975	-2.75199
ENSG00000258708	SLC25A21-AS1	-0.508322	0.984837	-2.65567	0.00922664	0.101992	-2.7526
ENSG00000169084	DHRSX	0.217163	2.6399	2.65534	0.009235	0.102028	-2.75337
ENSG00000101901	ALG13	-0.188224	4.41455	-2.65503	0.009243	0.10206	-2.75409
ENSG00000177889	UBE2N	-0.200068	6.72262	-2.65482	0.0092482	0.102061	-2.75457
ENSG00000166592	RRAD	0.865657	0.674095	2.6544	0.00925914	0.102126	-2.75557
ENSG00000149305	HTR3B	-0.56181	1.0556	-2.65389	0.00927198	0.102211	-2.75674
ENSG00000012048	BRCA1	-0.312331	2.64826	-2.65323	0.00928895	0.102285	-2.75828
ENSG00000119965	C10orf88	-0.201833	3.69202	-2.65318	0.00929028	0.102285	-2.7584
ENSG00000198816	ZNF358	0.300588	6.54633	2.65304	0.00929399	0.102285	-2.75873
ENSG00000095002	MSH2	-0.242453	4.83926	-2.65226	0.00931387	0.102427	-2.76054
ENSG00000037042	TUBG2	-0.188945	5.83243	-2.65214	0.00931715	0.102427	-2.76083
ENSG00000198933	TBKBP1	0.229921	5.86187	2.65116	0.00934234	0.102603	-2.76311
ENSG00000228343	RP11-1148L6.5	-0.403153	-0.748353	-2.65112	0.00934342	0.102603	-2.76321
ENSG00000226200	RP11-50E11.3	-0.564395	1.72109	-2.64914	0.00939463	0.103109	-2.76781
ENSG00000010803	SCMH1	0.154475	4.70865	2.64853	0.00941026	0.103171	-2.76922
ENSG00000135749	PCNXL2	-0.224764	5.5956	-2.64852	0.00941051	0.103171	-2.76924
ENSG00000198498	TMA16	-0.242595	2.92821	-2.64795	0.00942544	0.10327	-2.77057
ENSG00000100320	RBFOX2	-0.193075	7.34572	-2.64757	0.00943522	0.10327	-2.77145
ENSG00000253771	TPTE2P1	-0.308232	0.499127	-2.64726	0.00944324	0.10327	-2.77216
ENSG00000118495	PLAGL1	-0.414838	2.7067	-2.64726	0.00944332	0.10327	-2.77217
ENSG00000157103	SLC6A1	-0.338839	7.58958	-2.64712	0.00944695	0.10327	-2.7725
ENSG00000166681	NGFRAP1	-0.207136	7.75227	-2.64698	0.00945053	0.10327	-2.77282
ENSG00000197959	DNM3	-0.335493	7.16054	-2.64649	0.00946355	0.103356	-2.77398
ENSG00000131778	CHD1L	-0.186012	4.86954	-2.64553	0.00948854	0.103505	-2.7762
ENSG00000177096	FAM109B	0.332467	0.674506	2.64538	0.00949243	0.103505	-2.77654
ENSG00000123684	LPGAT1	-0.311682	6.76402	-2.64537	0.00949272	0.103505	-2.77657
ENSG00000124787	RPP40	-0.216584	1.6941	-2.64494	0.00950393	0.103558	-2.77756
ENSG00000103126	AXIN1	0.23756	4.66117	2.64479	0.00950785	0.103558	-2.77791
ENSG00000261063	RP11-538I12.2	-0.220109	1.05367	-2.64417	0.00952411	0.103678	-2.77935
ENSG00000260855	RP11-439E19.10	-0.359641	2.09822	-2.64369	0.00953663	0.103758	-2.78046
ENSG00000272994	RP11-332H14.2	-0.249408	1.83355	-2.64343	0.00954347	0.103776	-2.78106
ENSG00000124762	CDKN1A	0.778575	4.70366	2.64298	0.00955534	0.103844	-2.78211
ENSG00000265972	TXNIP	-0.571798	7.55651	-2.6428	0.00956009	0.103844	-2.78253
ENSG00000112232	KHDRBS2	-0.311932	2.4323	-2.64219	0.00957617	0.103962	-2.78394
ENSG00000171443	ZNF524	0.243022	2.8949	2.64189	0.00958413	0.103992	-2.78464
ENSG00000164074	C4orf29	-0.19687	3.57987	-2.64166	0.00959014	0.104001	-2.78517
ENSG00000137547	MRPL15	-0.180372	4.61754	-2.64104	0.00960664	0.104109	-2.78662
ENSG00000081818	PCDHB4	0.383995	3.74541	2.64089	0.00961049	0.104109	-2.78696
ENSG00000160447	PKN3	0.429136	1.84552	2.64047	0.00962179	0.104143	-2.78795
ENSG00000138760	SCARB2	-0.294846	8.06135	-2.64038	0.00962398	0.104143	-2.78814
ENSG00000159082	SYNJ1	-0.286721	6.92206	-2.63979	0.00963981	0.104258	-2.78952
ENSG00000141622	RNF165	-0.301873	4.63406	-2.63948	0.00964807	0.104291	-2.79025
ENSG00000197217	ENTPD4	-0.219258	5.92803	-2.63904	0.00965962	0.104359	-2.79125
ENSG00000183087	GAS6	0.165421	5.69907	2.63834	0.00967815	0.104503	-2.79287
ENSG00000119938	PPP1R3C	0.348741	5.33409	2.63806	0.00968561	0.104527	-2.79352
ENSG00000156475	PPP2R2B	-0.235208	7.21217	-2.63774	0.00969427	0.104564	-2.79427
ENSG00000141753	IGFBP4	0.53686	4.13738	2.63754	0.00969945	0.104564	-2.79472
ENSG00000136144	RCBTB1	-0.196297	5.93567	-2.63713	0.00971056	0.104627	-2.79568
ENSG00000225140	RP11-809C18.3	-0.574719	3.23494	-2.63651	0.00972712	0.10475	-2.79712
ENSG00000270617	URGCP-MRPS24	0.18186	3.59612	2.63625	0.00973412	0.104769	-2.79773
ENSG00000080503	SMARCA2	-0.192901	7.24278	-2.63578	0.0097466	0.104847	-2.79881
ENSG00000147592	LACTB2	-0.24923	2.71198	-2.6355	0.00975403	0.10487	-2.79945
ENSG00000276261		0.679595	-1.08144	2.63521	0.00976185	0.104898	-2.80012
ENSG00000146963	C7orf55-LUC7L2	-0.181989	6.40677	-2.63475	0.00977436	0.104938	-2.8012
ENSG00000204262	COL5A2	-0.508011	4.0016	-2.63439	0.00978386	0.104938	-2.80202
ENSG00000063127	SLC6A16	0.404029	-0.176748	2.63431	0.00978606	0.104938	-2.80221
ENSG00000163795	ZNF513	0.164037	4.24366	2.63387	0.00979786	0.104938	-2.80322
ENSG00000204936	CD177	1.44649	-0.821823	2.63364	0.00980418	0.104938	-2.80377
ENSG00000164221	CCDC112	-0.272498	3.53579	-2.63364	0.00980428	0.104938	-2.80377
ENSG00000133789	SWAP70	0.261883	5.56611	2.63359	0.00980557	0.104938	-2.80389
ENSG00000106976	DNM1	-0.253245	8.80883	-2.63352	0.00980745	0.104938	-2.80405
ENSG00000196407	THEM5	-0.362105	-0.592025	-2.632	0.00984843	0.10532	-2.80756
ENSG00000227285	RP3-327A19.5	-0.265558	1.13337	-2.63133	0.00986661	0.105439	-2.80911
ENSG00000228793	RP1-223B1.1	-1.2638	-1.43406	-2.6312	0.00987008	0.105439	-2.80941
ENSG00000261130	RP11-1021N1.1	-0.375139	0.996709	-2.63093	0.00987751	0.105462	-2.81004
ENSG00000134049	IER3IP1	-0.169075	4.50737	-2.63023	0.00989629	0.105606	-2.81164
ENSG00000112697	TMEM30A	-0.211343	8.30837	-2.62878	0.00993585	0.105972	-2.815
ENSG00000143951	WDPCP	-0.300883	2.91443	-2.62856	0.00994179	0.105978	-2.8155
ENSG00000136867	SLC31A2	-0.46775	4.3925	-2.62837	0.00994698	0.105978	-2.81594
ENSG00000153002	CPB1	-1.43842	-1.84626	-2.62742	0.00997314	0.1062	-2.81815
ENSG00000154144	TBRG1	-0.213222	6.00694	-2.62618	0.0100069	0.106503	-2.821
ENSG00000104112	SCG3	-0.348244	7.68169	-2.62553	0.0100249	0.106569	-2.82251
ENSG00000188859	FAM78B	-0.217123	3.43477	-2.6255	0.0100256	0.106569	-2.82257
ENSG00000128699	ORMDL1	-0.165969	5.32447	-2.62538	0.0100291	0.106569	-2.82286
ENSG00000128928	IVD	-0.206132	6.19317	-2.6249	0.0100421	0.106651	-2.82395
ENSG00000134851	TMEM165	-0.311316	5.97131	-2.6246	0.0100505	0.106683	-2.82465
ENSG00000138757	G3BP2	-0.345221	7.4839	-2.62428	0.0100591	0.106706	-2.82538
ENSG00000272668	RP11-190A12.8	-0.623481	0.239459	-2.62409	0.0100646	0.106706	-2.82583
ENSG00000212125	TAS2R15	-0.482263	-0.992704	-2.62394	0.0100687	0.106706	-2.82617
ENSG00000213719	CLIC1	0.484497	4.27079	2.62299	0.010095	0.106864	-2.82838
ENSG00000182287	AP1S2	-0.238708	5.58458	-2.62293	0.0100967	0.106864	-2.82852
ENSG00000105143	SLC1A6	-0.274681	3.21728	-2.62279	0.0101005	0.106864	-2.82883
ENSG00000100227	POLDIP3	0.205299	6.26277	2.62246	0.0101094	0.106864	-2.82958
ENSG00000118454	ANKRD13C	-0.206545	4.92109	-2.62244	0.0101102	0.106864	-2.82964
ENSG00000128242	GAL3ST1	-0.367813	3.09703	-2.62169	0.010131	0.106989	-2.83137
ENSG00000278969		-0.49392	-0.329337	-2.62159	0.0101337	0.106989	-2.8316
ENSG00000182919	C11orf54	-0.213827	4.44796	-2.62132	0.0101412	0.106989	-2.83221
ENSG00000173275	ZNF449	-0.387542	3.05273	-2.62112	0.0101467	0.106989	-2.83268
ENSG00000260664	AC004158.3	-0.367397	3.89383	-2.62105	0.0101487	0.106989	-2.83284
ENSG00000115540	MOB4	-0.21238	5.2574	-2.62081	0.0101553	0.107002	-2.83339
ENSG00000100599	RIN3	0.333736	3.17973	2.62041	0.0101665	0.107064	-2.83431
ENSG00000163875	MEAF6	-0.176295	6.24106	-2.61965	0.0101876	0.107229	-2.83606
ENSG00000119888	EPCAM	-0.618852	1.12433	-2.61843	0.0102218	0.107432	-2.83888
ENSG00000153558	FBXL2	-0.196091	5.11388	-2.6184	0.0102227	0.107432	-2.83895
ENSG00000181072	CHRM2	-0.498405	1.7177	-2.61834	0.0102244	0.107432	-2.83909
ENSG00000155792	DEPTOR	-0.333031	4.14539	-2.61811	0.0102306	0.107432	-2.8396
ENSG00000131089	ARHGEF9	-0.247966	7.40813	-2.61794	0.0102354	0.107432	-2.83999
ENSG00000122035	RASL11A	-0.324167	1.10927	-2.61781	0.010239	0.107432	-2.84029
ENSG00000013392	RWDD2A	-0.17027	4.2164	-2.61713	0.0102582	0.107436	-2.84186
ENSG00000139726	DENR	-0.16034	5.47933	-2.61687	0.0102655	0.107436	-2.84246
ENSG00000171812	COL8A2	0.581553	1.26447	2.61681	0.0102672	0.107436	-2.84261
ENSG00000075391	RASAL2	-0.237348	5.73791	-2.61656	0.0102743	0.107436	-2.84319
ENSG00000198513	ATL1	-0.28899	6.46292	-2.61647	0.0102768	0.107436	-2.84339
ENSG00000263906	RP11-680F20.11	-0.289472	1.80993	-2.61633	0.0102807	0.107436	-2.84371
ENSG00000172775	FAM192A	-0.134344	6.49264	-2.61612	0.0102866	0.107436	-2.84419
ENSG00000099203	TMED1	0.157547	2.98833	2.61605	0.0102887	0.107436	-2.84436
ENSG00000237686	RP5-1120P11.1	-0.591213	-0.759473	-2.61556	0.0103023	0.107436	-2.84548
ENSG00000169105	CHST14	0.212799	2.24694	2.6155	0.010304	0.107436	-2.84561
ENSG00000120533	ENY2	-0.162427	5.07792	-2.6153	0.0103097	0.107436	-2.84608
ENSG00000112619	PRPH2	-0.562658	2.05101	-2.61519	0.0103128	0.107436	-2.84633
ENSG00000230454	U73166.2	-0.383582	0.475994	-2.61469	0.0103269	0.107436	-2.84748
ENSG00000100865	CINP	-0.154655	4.95848	-2.61425	0.0103392	0.107436	-2.84849
ENSG00000166272	WBP1L	0.202291	5.4461	2.61385	0.0103506	0.107436	-2.84941
ENSG00000160014	CALM3	-0.236616	10.1301	-2.6138	0.0103521	0.107436	-2.84953
ENSG00000145632	PLK2	-0.27448	5.96319	-2.6138	0.0103522	0.107436	-2.84954
ENSG00000167088	SNRPD1	-0.171465	4.74587	-2.61362	0.0103572	0.107436	-2.84994
ENSG00000228172	RP1-317E23.3	-0.419074	0.26944	-2.61358	0.0103583	0.107436	-2.85004
ENSG00000013297	CLDN11	-0.535138	7.23157	-2.61349	0.0103608	0.107436	-2.85024
ENSG00000132702	HAPLN2	-0.536188	6.06148	-2.6134	0.0103634	0.107436	-2.85045
ENSG00000272129	RP11-250B2.6	-0.312892	0.64999	-2.61317	0.0103698	0.107436	-2.85097
ENSG00000148848	ADAM12	0.492106	1.54562	2.6131	0.0103718	0.107436	-2.85113
ENSG00000231113	RP3-475N16.1	0.33237	0.236146	2.61291	0.0103774	0.107436	-2.85158
ENSG00000111321	LTBR	0.364462	3.35014	2.61282	0.0103797	0.107436	-2.85177
ENSG00000123989	CHPF	0.22284	5.54118	2.61277	0.0103814	0.107436	-2.85191
ENSG00000153233	PTPRR	-0.366177	3.7804	-2.61267	0.0103842	0.107436	-2.85214
ENSG00000137473	TTC29	-0.653122	-1.7145	-2.61137	0.010421	0.107761	-2.85511
ENSG00000144285	SCN1A	-0.399377	6.02996	-2.61111	0.0104284	0.107782	-2.85571
ENSG00000162188	GNG3	-0.282104	6.50034	-2.61007	0.0104581	0.108033	-2.8581
ENSG00000103184	SEC14L5	-0.348309	6.25149	-2.60972	0.0104681	0.108035	-2.8589
ENSG00000188419	CHM	-0.255854	5.1517	-2.60969	0.0104691	0.108035	-2.85898
ENSG00000128886	ELL3	0.245375	0.901333	2.60935	0.0104786	0.108077	-2.85974
ENSG00000170500	LONRF2	-0.237266	7.68767	-2.60849	0.0105033	0.108255	-2.86172
ENSG00000254561	RP11-196E1.3	-0.808924	0.183727	-2.60837	0.0105066	0.108255	-2.86199
ENSG00000087266	SH3BP2	0.34313	5.12336	2.60762	0.0105282	0.108406	-2.86372
ENSG00000105321	CCDC9	0.206647	3.90084	2.60749	0.0105322	0.108406	-2.86403
ENSG00000105737	GRIK5	0.187497	5.52021	2.60707	0.0105442	0.10847	-2.86499
ENSG00000164031	DNAJB14	-0.266544	6.2902	-2.60662	0.010557	0.10847	-2.86602
ENSG00000198546	ZNF511	0.216729	3.4435	2.60656	0.0105589	0.10847	-2.86616
ENSG00000091483	FH	-0.226108	5.45382	-2.60652	0.01056	0.10847	-2.86625
ENSG00000141449	GREB1L	-0.444297	2.05191	-2.60612	0.0105714	0.108531	-2.86716
ENSG00000158859	ADAMTS4	-0.595225	5.05893	-2.60544	0.010591	0.108677	-2.86872
ENSG00000259877	RP11-46C24.7	-0.279116	2.82604	-2.60386	0.0106369	0.109037	-2.87235
ENSG00000164129	NPY5R	-0.371726	1.17382	-2.60386	0.010637	0.109037	-2.87235
ENSG00000149577	SIDT2	-0.19948	5.47135	-2.60314	0.0106576	0.10918	-2.87399
ENSG00000272341	RP1-151F17.2	-0.319376	2.64052	-2.603	0.0106619	0.10918	-2.87432
ENSG00000206535	LNP1	-0.273774	3.10561	-2.60266	0.0106718	0.109208	-2.8751
ENSG00000130513	GDF15	0.869428	-1.35568	2.60252	0.0106758	0.109208	-2.87542
ENSG00000071655	MBD3	0.275706	6.69219	2.60234	0.0106809	0.109208	-2.87582
ENSG00000133169	BEX1	-0.269218	7.61059	-2.60189	0.0106942	0.109278	-2.87686
ENSG00000114573	ATP6V1A	-0.336561	7.66082	-2.60162	0.0107021	0.109278	-2.87749
ENSG00000103249	CLCN7	0.182622	6.27822	2.60155	0.0107041	0.109278	-2.87764
ENSG00000169957	ZNF768	0.22948	5.10972	2.60076	0.0107272	0.109458	-2.87945
ENSG00000168291	PDHB	-0.181193	5.9153	-2.60023	0.0107426	0.109559	-2.88066
ENSG00000067208	EVI5	-0.179168	5.08331	-2.59963	0.0107601	0.109591	-2.88203
ENSG00000085063	CD59	0.254559	8.00006	2.59955	0.0107624	0.109591	-2.88221
ENSG00000009694	TENM1	-0.35321	3.69869	-2.59931	0.0107695	0.109591	-2.88276
ENSG00000091651	ORC6	-0.235024	2.06684	-2.59921	0.0107724	0.109591	-2.88298
ENSG00000125863	MKKS	-0.159063	5.81709	-2.59919	0.0107731	0.109591	-2.88304
ENSG00000074590	NUAK1	-0.304952	6.88927	-2.59881	0.0107842	0.109622	-2.8839
ENSG00000132768	DPH2	-0.182283	3.66792	-2.59871	0.0107871	0.109622	-2.88413
ENSG00000154079	C6orf57	-0.227889	3.69362	-2.59787	0.0108117	0.109738	-2.88605
ENSG00000108381	ASPA	-0.469336	5.92742	-2.59759	0.0108199	0.109738	-2.88669
ENSG00000133805	AMPD3	-0.338897	4.33786	-2.59755	0.0108214	0.109738	-2.8868
ENSG00000157045	NTAN1	0.200095	4.12324	2.59744	0.0108245	0.109738	-2.88704
ENSG00000139190	VAMP1	-0.498266	6.40189	-2.59722	0.0108311	0.109738	-2.88755
ENSG00000267909	CCDC177	-0.280809	2.1578	-2.59721	0.0108313	0.109738	-2.88757
ENSG00000128951	DUT	-0.129365	5.18842	-2.59662	0.0108488	0.109855	-2.88893
ENSG00000122694	GLIPR2	-0.433418	3.69934	-2.5964	0.0108553	0.109855	-2.88943
ENSG00000164050	PLXNB1	0.239724	7.50861	2.59626	0.0108594	0.109855	-2.88974
ENSG00000197170	PSMD12	-0.149776	6.02203	-2.59505	0.0108951	0.110161	-2.8925
ENSG00000164331	ANKRA2	-0.253058	3.52664	-2.59419	0.0109208	0.110333	-2.89448
ENSG00000112936	C7	0.881354	1.82773	2.59401	0.0109259	0.110333	-2.89487
ENSG00000149231	CCDC82	-0.243285	5.42156	-2.59392	0.0109286	0.110333	-2.89508
ENSG00000138138	ATAD1	-0.247081	6.04003	-2.59322	0.0109495	0.110394	-2.89668
ENSG00000102226	USP11	-0.243284	7.82226	-2.59312	0.0109524	0.110394	-2.89691
ENSG00000151655	ITIH2	0.920083	0.173977	2.5929	0.010959	0.110394	-2.89741
ENSG00000168675	LDLRAD4	-0.303159	6.12433	-2.59265	0.0109665	0.110394	-2.89799
ENSG00000164713	BRI3	0.169763	4.77822	2.59256	0.0109691	0.110394	-2.89818
ENSG00000274818		-0.409927	-1.15399	-2.59251	0.0109707	0.110394	-2.89831
ENSG00000104998	IL27RA	0.285125	2.26788	2.59242	0.0109733	0.110394	-2.89851
ENSG00000153896	ZNF599	-0.185722	2.09725	-2.59184	0.0109906	0.110513	-2.89984
ENSG00000126218	F10	0.529262	-0.313426	2.59114	0.0110116	0.110576	-2.90144
ENSG00000160131	VMA21	-0.164412	5.76308	-2.59103	0.0110149	0.110576	-2.90169
ENSG00000203943	SAMD13	-0.36337	0.601519	-2.59095	0.0110171	0.110576	-2.90186
ENSG00000132854	KANK4	-0.599609	0.128985	-2.59088	0.0110194	0.110576	-2.90203
ENSG00000135736	CCDC102A	0.501444	0.825598	2.59062	0.0110272	0.110576	-2.90262
ENSG00000256813	RP11-804A23.4	0.369293	-0.580967	2.59052	0.01103	0.110576	-2.90284
[truncated: 18,032 more rows]

## Sheet: Neuronal proportion
Differential Gene Expression - MayoClinic Dataset - Neuronal proportion effect
Ensembl ID	Gene symbol	logFC	AveExpr	t	P.Value	adj.P.Val	B
ENSG00000055070	SZRD1	-2.25773	5.87295	-17.3204	1.01776e-31	2.03857e-27	61.5955
ENSG00000100321	SYNGR1	2.89212	8.34514	16.3642	6.64745e-30	6.65742e-26	57.49
ENSG00000165424	ZCCHC24	-2.92398	7.52385	-15.867	6.11117e-29	4.08022e-25	55.308
ENSG00000136928	GABBR2	3.5087	7.37312	15.7816	8.97553e-29	4.4945e-25	54.9298
ENSG00000021300	PLEKHB1	-2.58252	9.27454	-15.6456	1.65766e-28	6.5749e-25	54.326
ENSG00000167191	GPRC5B	-3.25985	9.59869	-15.6075	1.96952e-28	6.5749e-25	54.1563
ENSG00000123352	SPATS2	2.29903	4.61642	15.5498	2.55875e-28	7.32167e-25	53.8987
ENSG00000166925	TSC22D4	-2.74044	7.57238	-15.4783	3.53902e-28	8.86081e-25	53.5794
ENSG00000139182	CLSTN3	3.44333	7.46038	15.4048	4.94416e-28	1.10035e-24	53.2502
ENSG00000110427	KIAA1549L	3.63471	7.03868	15.2548	9.79692e-28	1.96232e-24	52.5768
ENSG00000158445	KCNB1	3.1921	7.4572	15.063	2.35953e-27	4.29649e-24	51.7111
ENSG00000167654	ATCAY	2.63342	7.50267	15.0013	3.1326e-27	4.92565e-24	51.4319
ENSG00000213023	SYT3	2.9313	4.18013	14.9969	3.19687e-27	4.92565e-24	51.4119
ENSG00000128656	CHN1	2.74882	9.81098	14.9226	4.50137e-27	6.44018e-24	51.0748
ENSG00000178764	ZHX2	-2.68845	5.10431	-14.8865	5.31704e-27	7.10003e-24	50.9107
ENSG00000142686	C1orf216	2.76328	6.64444	14.8671	5.81568e-27	7.28051e-24	50.8224
ENSG00000185274	WBSCR17	3.49691	6.18328	14.8129	7.4698e-27	8.5129e-24	50.5757
ENSG00000116141	MARK1	2.24219	5.03797	14.8078	7.65014e-27	8.5129e-24	50.5522
ENSG00000159164	SV2A	3.14988	8.15597	14.7681	9.19154e-27	9.40298e-24	50.3713
ENSG00000159176	CSRP1	-3.20145	9.38066	-14.7635	9.38889e-27	9.40298e-24	50.3504
ENSG00000156959	LHFPL4	2.69298	5.84695	14.6706	1.44429e-26	1.17125e-23	49.926
ENSG00000150760	DOCK1	-2.80108	6.58253	-14.6685	1.45842e-26	1.17125e-23	49.9164
ENSG00000141380	SS18	-1.86001	5.54428	-14.6672	1.46713e-26	1.17125e-23	49.9105
ENSG00000145428	RNF175	2.86012	4.1303	14.6669	1.46937e-26	1.17125e-23	49.909
ENSG00000114166	KAT2B	-2.8068	6.90221	-14.6647	1.48449e-26	1.17125e-23	49.8989
ENSG00000176490	DIRAS1	3.2239	7.04696	14.6595	1.52035e-26	1.17125e-23	49.8754
ENSG00000162817	C1orf115	3.07148	6.89541	14.5727	2.27605e-26	1.63895e-23	49.4777
ENSG00000074706	IPCEF1	3.8771	6.23005	14.5713	2.29109e-26	1.63895e-23	49.4712
ENSG00000186288	PABPC1L2A	3.47004	2.19158	14.5292	2.78694e-26	1.92491e-23	49.2781
ENSG00000164649	CDCA7L	-2.98411	2.4361	-14.5211	2.89408e-26	1.93228e-23	49.2409
ENSG00000128285	MCHR1	4.43612	2.76807	14.4671	3.72249e-26	2.40521e-23	48.9927
ENSG00000049245	VAMP3	-2.73534	6.41525	-14.4495	4.04237e-26	2.53027e-23	48.9115
ENSG00000101489	CELF4	2.75547	7.07595	14.3922	5.28197e-26	3.19847e-23	48.6478
ENSG00000198794	SCAMP5	2.48193	8.44019	14.3863	5.42925e-26	3.19847e-23	48.6207
ENSG00000174628	IQCK	-2.68011	5.93065	-14.3708	5.83919e-26	3.25546e-23	48.5489
ENSG00000082458	DLG3	2.75428	5.81633	14.3703	5.85105e-26	3.25546e-23	48.5469
ENSG00000176749	CDK5R1	2.57329	7.73399	14.3467	6.53472e-26	3.48372e-23	48.438
ENSG00000165478	HEPACAM	-3.06246	7.18847	-14.3443	6.60916e-26	3.48372e-23	48.4268
ENSG00000186732	MPPED1	2.84939	6.20322	14.3267	7.17769e-26	3.68639e-23	48.3454
ENSG00000123360	PDE1B	2.71067	6.25623	14.2402	1.07612e-25	5.38869e-23	47.9461
ENSG00000130540	SULT4A1	3.47137	7.22688	14.1239	1.85904e-25	9.03645e-23	47.407
ENSG00000178233	TMEM151B	2.90496	6.90042	14.1163	1.92644e-25	9.03645e-23	47.3719
ENSG00000110786	PTPN5	2.99087	6.62764	14.1148	1.93993e-25	9.03645e-23	47.365
ENSG00000149582	TMEM25	1.81033	5.6835	14.0562	2.55712e-25	1.16407e-22	47.0926
ENSG00000066468	FGFR2	-2.96754	6.84058	-14.0214	3.01336e-25	1.34128e-22	46.9306
ENSG00000049759	NEDD4L	2.14203	6.64499	14.0104	3.17343e-25	1.38182e-22	46.8796
ENSG00000102003	SYP	3.55745	9.23077	14.0023	3.29692e-25	1.38462e-22	46.8419
ENSG00000143013	LMO4	2.35939	7.88497	13.9978	3.3685e-25	1.38462e-22	46.8208
ENSG00000168887	C2orf68	-2.67825	3.64514	-13.9966	3.38723e-25	1.38462e-22	46.8153
ENSG00000147676	MAL2	3.99592	5.77313	13.9581	4.06299e-25	1.60789e-22	46.6359
ENSG00000204580	DDR1	-3.23852	7.54349	-13.9565	4.09398e-25	1.60789e-22	46.6284
ENSG00000139998	RAB15	2.73757	6.49877	13.9382	4.46331e-25	1.71923e-22	46.5432
ENSG00000253368	TRNP1	2.66963	4.9708	13.9102	5.09461e-25	1.92538e-22	46.4127
ENSG00000103723	AP3B2	2.83057	6.08799	13.8979	5.39935e-25	2.00276e-22	46.3554
ENSG00000169744	LDB2	3.33614	6.11819	13.8897	5.61465e-25	2.04475e-22	46.3168
ENSG00000154096	THY1	3.06861	8.82958	13.8345	7.29082e-25	2.56956e-22	46.0591
ENSG00000143418	CERS2	-3.06196	6.52863	-13.8339	7.31229e-25	2.56956e-22	46.0562
ENSG00000060709	RIMBP2	3.1862	5.54856	13.8152	7.98958e-25	2.75916e-22	45.9688
ENSG00000117152	RGS4	4.90351	7.68252	13.8113	8.13647e-25	2.76226e-22	45.9508
ENSG00000172995	ARPP21	2.78888	6.58745	13.8044	8.41045e-25	2.7932e-22	45.9182
ENSG00000160753	RUSC1	2.25536	5.79232	13.802	8.5065e-25	2.7932e-22	45.907
ENSG00000263873	RP11-334E6.12	3.22249	4.73005	13.7742	9.704e-25	3.13502e-22	45.777
ENSG00000153558	FBXL2	2.63499	5.11388	13.7672	1.00331e-24	3.18989e-22	45.7441
ENSG00000215218	UBE2QL1	2.74364	6.28388	13.7589	1.04328e-24	3.26514e-22	45.7056
ENSG00000092621	PHGDH	-2.90443	6.61844	-13.7109	1.31082e-24	4.03935e-22	45.4803
ENSG00000135709	KIAA0513	2.83823	8.3377	13.6877	1.46377e-24	4.39546e-22	45.3715
ENSG00000166206	GABRB3	3.05272	6.9125	13.6833	1.49481e-24	4.39546e-22	45.3508
ENSG00000006740	ARHGAP44	2.3346	6.13671	13.6812	1.50916e-24	4.39546e-22	45.3413
ENSG00000110675	ELMOD1	3.53716	5.85588	13.6768	1.54114e-24	4.39546e-22	45.3206
ENSG00000197712	FAM114A1	-2.99272	3.39243	-13.6751	1.55388e-24	4.39546e-22	45.3125
ENSG00000183255	PTTG1IP	-3.12441	7.22649	-13.6745	1.55805e-24	4.39546e-22	45.3099
ENSG00000054803	CBLN4	5.09434	3.96059	13.6357	1.87463e-24	5.21512e-22	45.1274
ENSG00000119280	C1orf198	-3.03782	7.12893	-13.6285	1.93976e-24	5.32239e-22	45.0937
ENSG00000163995	ABLIM2	2.76814	5.77419	13.6248	1.97436e-24	5.34412e-22	45.0762
ENSG00000133627	ACTR3B	2.55841	5.10551	13.6152	2.0669e-24	5.52e-22	45.031
ENSG00000142408	CACNG8	3.40151	7.13408	13.5946	2.27936e-24	6.00732e-22	44.9345
ENSG00000160014	CALM3	3.14326	10.1301	13.5862	2.37324e-24	6.1735e-22	44.8946
ENSG00000188859	FAM78B	2.87048	3.43477	13.5815	2.42624e-24	6.23046e-22	44.8729
ENSG00000151090	THRB	3.02164	6.50509	13.5784	2.46258e-24	6.24374e-22	44.8582
ENSG00000164794	KCNV1	4.4778	5.0418	13.5569	2.72803e-24	6.8303e-22	44.7572
ENSG00000115419	GLS	3.08269	7.98901	13.5533	2.77557e-24	6.86353e-22	44.7401
ENSG00000011347	SYT7	2.78135	7.32098	13.5449	2.88959e-24	7.05834e-22	44.7004
ENSG00000133816	MICAL2	2.98245	6.88227	13.5357	3.01873e-24	7.28496e-22	44.6572
ENSG00000101367	MAPRE1	-2.25602	6.02284	-13.5132	3.36166e-24	8.01597e-22	44.5511
ENSG00000152558	TMEM123	-3.39915	6.74888	-13.5033	3.52347e-24	8.29079e-22	44.5047
ENSG00000180044	C3orf80	4.16199	4.05425	13.5004	3.57252e-24	8.29079e-22	44.491
ENSG00000183307	CECR6	2.81479	4.20028	13.4988	3.60109e-24	8.29079e-22	44.4832
ENSG00000077080	ACTL6B	3.06146	4.92562	13.4842	3.86121e-24	8.78865e-22	44.4143
ENSG00000019505	SYT13	3.86764	6.85845	13.4634	4.26374e-24	9.59581e-22	44.3165
ENSG00000157191	NECAP2	-2.13335	4.63313	-13.4518	4.50617e-24	1.00287e-21	44.2619
ENSG00000171766	GATM	-2.5179	7.93869	-13.4454	4.6479e-24	1.02183e-21	44.2313
ENSG00000112186	CAP2	3.74894	7.07078	13.4433	4.69336e-24	1.02183e-21	44.2217
ENSG00000106976	DNM1	3.29729	8.80883	13.4165	5.33543e-24	1.14913e-21	44.0952
ENSG00000048991	R3HDM1	2.54261	6.66922	13.4031	5.68968e-24	1.20036e-21	44.0318
ENSG00000196872	KIAA1211L	2.91538	6.05062	13.4029	5.69317e-24	1.20036e-21	44.0312
ENSG00000196586	MYO6	-2.45863	6.73193	-13.3668	6.77048e-24	1.41263e-21	43.8601
ENSG00000110931	CAMKK2	2.81739	7.4753	13.3498	7.34433e-24	1.51657e-21	43.7798
ENSG00000124140	SLC12A5	3.49123	7.66697	13.343	7.58598e-24	1.55048e-21	43.7479
ENSG00000143502	SUSD4	2.77917	5.09635	13.3084	8.95425e-24	1.81165e-21	43.5842
ENSG00000068615	REEP1	3.31009	5.77038	13.2914	9.7171e-24	1.94634e-21	43.5035
ENSG00000013016	EHD3	2.4373	6.87304	13.2851	1.00122e-23	1.98559e-21	43.474
ENSG00000135547	HEY2	-2.99567	2.77773	-13.2794	1.02899e-23	2.02065e-21	43.447
ENSG00000006432	MAP3K9	3.24615	5.85648	13.2763	1.04478e-23	2.03175e-21	43.4319
ENSG00000159658	EFCAB14	-2.38373	7.18756	-13.2605	1.12686e-23	2.15066e-21	43.3573
ENSG00000130147	SH3BP4	-3.022	5.03421	-13.2604	1.1274e-23	2.15066e-21	43.3568
ENSG00000109881	CCDC34	2.41948	3.04579	13.2513	1.17795e-23	2.22588e-21	43.3135
ENSG00000069966	GNB5	2.51116	6.26062	13.2447	1.21606e-23	2.27642e-21	43.2821
ENSG00000162374	ELAVL4	3.24638	6.47239	13.2391	1.24894e-23	2.31632e-21	43.2558
ENSG00000204789	ZNF204P	2.54476	5.22304	13.2101	1.4359e-23	2.63864e-21	43.1181
ENSG00000100802	C14orf93	-2.03948	2.205	-13.1894	1.58601e-23	2.88798e-21	43.0199
ENSG00000176788	BASP1	3.02343	8.12293	13.1835	1.63142e-23	2.94391e-21	42.9921
ENSG00000184388	PABPC1L2B	3.13876	2.43484	13.1788	1.66852e-23	2.98397e-21	42.9699
ENSG00000119866	BCL11A	2.52675	5.00141	13.1762	1.68961e-23	2.99246e-21	42.9575
ENSG00000165995	CACNB2	2.61878	5.24054	13.1746	1.70315e-23	2.99246e-21	42.9496
ENSG00000146267	FAXC	3.36165	5.28765	13.1711	1.73159e-23	3.01598e-21	42.9332
ENSG00000272031	ANKRD34A	3.06172	4.70829	13.164	1.79226e-23	3.09474e-21	42.8992
ENSG00000140743	CDR2	1.99084	4.22729	13.1572	1.85174e-23	3.17012e-21	42.867
ENSG00000177511	ST8SIA3	3.1517	6.93548	13.1534	1.88537e-23	3.20034e-21	42.8492
ENSG00000158195	WASF2	-2.86883	6.58718	-13.1333	2.07776e-23	3.49728e-21	42.7533
ENSG00000128739	SNRPN	1.98034	8.23862	13.1257	2.15511e-23	3.59723e-21	42.7173
ENSG00000158856	DMTN	2.30145	8.22275	13.1054	2.37649e-23	3.93398e-21	42.6207
ENSG00000162989	KCNJ3	3.37669	5.51347	13.0951	2.49638e-23	4.08107e-21	42.5721
ENSG00000184672	RALYL	2.8207	5.43947	13.0943	2.5061e-23	4.08107e-21	42.5683
ENSG00000174514	MFSD4	2.68607	6.51691	13.0923	2.5306e-23	4.08773e-21	42.5587
ENSG00000188549	C15orf52	-2.73333	3.96326	-13.067	2.85864e-23	4.58069e-21	42.4384
ENSG00000102158	MAGT1	-3.00475	5.40299	-13.0593	2.96735e-23	4.71714e-21	42.4015
ENSG00000101210	EEF1A2	2.92752	8.42747	13.0538	3.04684e-23	4.80538e-21	42.3754
ENSG00000125675	GRIA3	2.53408	6.81077	13.0379	3.28953e-23	5.1476e-21	42.2998
ENSG00000171617	ENC1	3.98005	9.41519	13.0082	3.79605e-23	5.89418e-21	42.1584
ENSG00000152954	NRSN1	3.39927	6.13302	13.0027	3.89909e-23	6.00759e-21	42.1319
ENSG00000128245	YWHAH	3.21561	9.27054	12.9729	4.50315e-23	6.88536e-21	41.9897
ENSG00000156642	NPTN	2.62379	7.9648	12.9598	4.79753e-23	7.27989e-21	41.9272
ENSG00000221932	HEPN1	-2.73954	6.05901	-12.9555	4.89767e-23	7.33148e-21	41.9068
ENSG00000184368	MAP7D2	3.55236	5.84998	12.9552	4.90474e-23	7.33148e-21	41.9054
ENSG00000198910	L1CAM	3.23746	6.76046	12.9472	5.09802e-23	7.56395e-21	41.8672
ENSG00000070159	PTPN3	4.10805	3.8586	12.9421	5.22415e-23	7.6941e-21	41.8431
ENSG00000133985	TTC9	2.38681	4.98576	12.9355	5.39402e-23	7.8863e-21	41.8115
ENSG00000106537	TSPAN13	2.93482	6.51254	12.9173	5.89079e-23	8.5254e-21	41.7245
ENSG00000144579	CTDSP1	-2.62872	5.04023	-12.9164	5.91628e-23	8.5254e-21	41.7203
ENSG00000186522	2010-09-01	-3.4241	4.30195	-12.9114	6.06252e-23	8.67373e-21	41.6962
ENSG00000196277	GRM7	2.64424	3.51871	12.8979	6.47079e-23	9.19219e-21	41.6318
ENSG00000104472	CHRAC1	-2.58629	3.74626	-12.886	6.85365e-23	9.6675e-21	41.5751
ENSG00000108509	CAMTA2	1.83209	7.07579	12.8298	8.99837e-23	1.2604e-20	41.3062
ENSG00000078061	ARAF	-1.75585	4.13132	-12.8241	9.25048e-23	1.28054e-20	41.279
ENSG00000182901	RGS7	3.4004	5.28708	12.8236	9.27e-23	1.28054e-20	41.2769
ENSG00000130558	OLFM1	2.46182	8.83108	12.8199	9.43947e-23	1.28996e-20	41.259
ENSG00000130477	UNC13A	3.6564	7.69156	12.8193	9.46703e-23	1.28996e-20	41.2561
ENSG00000167550	RHEBL1	3.16604	1.65518	12.8169	9.57962e-23	1.29648e-20	41.2444
ENSG00000008282	SYPL1	-2.67597	5.68321	-12.8109	9.8593e-23	1.32538e-20	41.216
ENSG00000157693	C9orf91	2.40026	5.95255	12.8093	9.93861e-23	1.32714e-20	41.2081
ENSG00000167371	PRRT2	2.6513	7.11083	12.797	1.05484e-22	1.39319e-20	41.1493
ENSG00000154917	RAB6B	2.88379	8.76913	12.7965	1.05724e-22	1.39319e-20	41.1471
ENSG00000070961	ATP2B1	2.80317	8.1191	12.7939	1.07095e-22	1.40204e-20	41.1343
ENSG00000075340	ADD2	3.23763	7.09736	12.7882	1.10049e-22	1.43135e-20	41.1075
ENSG00000186487	MYT1L	3.39247	6.74987	12.7748	1.17451e-22	1.51777e-20	41.0432
ENSG00000078902	TOLLIP	2.00557	7.94586	12.7635	1.24058e-22	1.59287e-20	40.9892
ENSG00000160145	KALRN	2.74854	7.37765	12.747	1.34408e-22	1.71477e-20	40.91
ENSG00000135454	B4GALNT1	2.49262	6.23805	12.7436	1.36666e-22	1.73255e-20	40.8936
ENSG00000166501	PRKCB	3.56283	7.97269	12.7272	1.48016e-22	1.86462e-20	40.8148
ENSG00000140612	SEC11A	-1.76783	4.94133	-12.7254	1.49293e-22	1.86897e-20	40.8063
ENSG00000185924	RTN4RL1	3.00675	4.41432	12.7173	1.55251e-22	1.93148e-20	40.7677
ENSG00000121957	GPSM2	-2.15208	5.96458	-12.7075	1.62836e-22	2.01334e-20	40.7206
ENSG00000116478	HDAC1	-2.39924	4.63307	-12.6958	1.72402e-22	2.11854e-20	40.6642
ENSG00000169105	CHST14	-2.63759	2.24694	-12.6847	1.81876e-22	2.22132e-20	40.6114
ENSG00000110756	HPS5	-2.33433	4.19803	-12.6787	1.87318e-22	2.27392e-20	40.5823
ENSG00000172020	GAP43	3.58761	7.80046	12.676	1.89744e-22	2.2895e-20	40.5696
ENSG00000065609	SNAP91	3.20699	7.76756	12.6599	2.05229e-22	2.45585e-20	40.4921
ENSG00000115641	FHL2	2.69036	3.88052	12.6591	2.05982e-22	2.45585e-20	40.4885
ENSG00000135423	GLS2	2.78259	4.72094	12.6572	2.07895e-22	2.46398e-20	40.4794
ENSG00000260336	RP11-395B7.7	-3.00814	4.04276	-12.6495	2.1589e-22	2.54369e-20	40.4421
ENSG00000132669	RIN2	-2.83087	4.97344	-12.647	2.18532e-22	2.55977e-20	40.4301
ENSG00000134709	HOOK1	2.78139	4.52931	12.642	2.23826e-22	2.60654e-20	40.4064
ENSG00000135426	TESPA1	4.00464	6.40984	12.6389	2.27323e-22	2.63195e-20	40.3911
ENSG00000107758	PPP3CB	2.94241	7.37935	12.6355	2.31037e-22	2.65383e-20	40.3751
ENSG00000124570	SERPINB6	-2.04907	5.6354	-12.6345	2.32234e-22	2.65383e-20	40.37
ENSG00000166006	KCNC2	3.85174	6.08397	12.6336	2.33187e-22	2.65383e-20	40.366
ENSG00000153896	ZNF599	-2.31211	2.09725	-12.6252	2.42884e-22	2.73993e-20	40.3257
ENSG00000073670	ADAM11	2.5217	6.04679	12.6247	2.43488e-22	2.73993e-20	40.3233
ENSG00000187094	CCK	3.47558	6.78328	12.6226	2.45998e-22	2.74561e-20	40.3132
ENSG00000174996	KLC2	2.15696	7.07028	12.622	2.46735e-22	2.74561e-20	40.3102
ENSG00000279333	NA	3.77875	3.41985	12.6164	2.53623e-22	2.80667e-20	40.283
ENSG00000198010	DLGAP2	2.8727	5.05057	12.6139	2.56623e-22	2.82426e-20	40.2714
ENSG00000213859	KCTD11	-2.56456	2.84582	-12.5954	2.80867e-22	3.07419e-20	40.1823
ENSG00000109738	GLRB	3.20995	6.175	12.5893	2.89305e-22	3.14934e-20	40.153
ENSG00000149633	KIAA1755	-2.98374	5.1383	-12.5831	2.98192e-22	3.22853e-20	40.1231
ENSG00000170027	YWHAG	3.15113	9.65033	12.5621	3.30337e-22	3.55734e-20	40.022
ENSG00000116106	EPHA4	3.18644	6.34481	12.5609	3.32263e-22	3.55895e-20	40.0163
ENSG00000125851	PCSK2	3.39581	5.73315	12.5458	3.5767e-22	3.81071e-20	39.9435
ENSG00000102466	FGF14	2.65166	5.06139	12.5319	3.82603e-22	4.05478e-20	39.877
ENSG00000105409	ATP1A3	3.77362	8.48622	12.53	3.8618e-22	4.07115e-20	39.8678
ENSG00000119139	TJP2	-4.19816	6.47442	-12.5235	3.98599e-22	4.17781e-20	39.8365
ENSG00000164889	SLC4A2	-3.02218	4.73822	-12.5226	4.00469e-22	4.17781e-20	39.8319
ENSG00000069424	KCNAB2	2.36204	8.38128	12.5099	4.26032e-22	4.42146e-20	39.7708
ENSG00000185352	HS6ST3	3.69402	5.574	12.5021	4.42459e-22	4.56828e-20	39.7334
ENSG00000134504	KCTD1	1.93431	5.37646	12.4904	4.68415e-22	4.81146e-20	39.6771
ENSG00000164112	TMEM155	3.44648	4.83843	12.4891	4.71516e-22	4.81861e-20	39.6706
ENSG00000157542	KCNJ6	2.87846	5.29337	12.4844	4.82336e-22	4.90108e-20	39.6482
ENSG00000084093	REST	-3.22335	3.83026	-12.4835	4.8448e-22	4.90108e-20	39.6438
ENSG00000118402	ELOVL4	3.13402	4.99807	12.4734	5.09086e-22	5.12411e-20	39.5949
ENSG00000107104	KANK1	-3.03996	6.23146	-12.4622	5.37677e-22	5.38484e-20	39.5409
ENSG00000087152	ATXN7L3	1.71904	7.53358	12.4604	5.42298e-22	5.38955e-20	39.5325
ENSG00000260412	RP11-438B23.2	3.53675	3.24245	12.4599	5.43529e-22	5.38955e-20	39.5303
ENSG00000105509	HAS1	3.49675	1.20191	12.4572	5.50955e-22	5.43627e-20	39.5169
ENSG00000140497	SCAMP2	-2.03842	4.82269	-12.4551	5.56567e-22	5.43905e-20	39.5068
ENSG00000112851	ERBB2IP	-3.10387	7.70232	-12.455	5.56668e-22	5.43905e-20	39.5067
ENSG00000127561	SYNGR3	2.70328	6.48319	12.4352	6.13174e-22	5.96208e-20	39.4112
ENSG00000022355	GABRA1	4.36236	7.01264	12.4284	6.33836e-22	6.12319e-20	39.3784
ENSG00000162599	NFIA	-2.04715	6.16753	-12.4278	6.35858e-22	6.12319e-20	39.3753
ENSG00000097021	ACOT7	3.06593	6.32307	12.4246	6.45837e-22	6.18953e-20	39.3599
ENSG00000105649	RAB3A	3.60825	7.33018	12.4229	6.51201e-22	6.21121e-20	39.3518
ENSG00000136854	STXBP1	3.26206	9.00042	12.403	7.17645e-22	6.81252e-20	39.2558
ENSG00000144959	NCEH1	2.97684	6.01422	12.4017	7.22433e-22	6.82563e-20	39.2492
ENSG00000185518	SV2B	3.83923	7.7963	12.3987	7.32826e-22	6.89132e-20	39.2351
ENSG00000185742	C11orf87	4.15673	5.55632	12.3892	7.67728e-22	7.18579e-20	39.1892
ENSG00000167037	SGSM1	2.54467	5.4002	12.3745	8.25136e-22	7.68719e-20	39.1179
ENSG00000078328	RBFOX1	3.71638	7.27356	12.3677	8.52963e-22	7.90966e-20	39.0852
ENSG00000261496	RP13-514E23.1	2.72688	4.84764	12.3633	8.7156e-22	8.04447e-20	39.0639
ENSG00000104067	TJP1	-2.39543	7.38206	-12.3623	8.75534e-22	8.04447e-20	39.0594
ENSG00000143409	FAM63A	-3.08179	5.00613	-12.3534	9.14682e-22	8.34761e-20	39.0162
ENSG00000172350	ABCG4	2.97002	3.77937	12.3529	9.16862e-22	8.34761e-20	39.0138
ENSG00000197106	SLC6A17	3.46962	7.40081	12.3505	9.27536e-22	8.40658e-20	39.0024
ENSG00000171603	CLSTN1	1.93763	9.2335	12.3427	9.63866e-22	8.6965e-20	38.9645
ENSG00000117598	LPPR5	2.7297	4.0651	12.3383	9.84911e-22	8.84653e-20	38.9431
ENSG00000166224	SGPL1	-1.68357	5.3177	-12.3209	1.07225e-21	9.58803e-20	38.8592
ENSG00000102078	SLC25A14	2.18863	4.00819	12.3183	1.08582e-21	9.66624e-20	38.8468
ENSG00000176454	LPCAT4	2.28113	6.03811	12.309	1.13669e-21	1.00617e-19	38.8016
ENSG00000104490	NCALD	4.14133	6.7735	12.3083	1.14029e-21	1.00617e-19	38.7984
ENSG00000134490	TMEM241	2.57449	3.41519	12.299	1.19375e-21	1.04872e-19	38.7532
ENSG00000055211	GINM1	-1.50342	5.06411	-12.2957	1.21314e-21	1.0611e-19	38.7373
ENSG00000165495	PKNOX2	2.52645	5.14666	12.2926	1.23163e-21	1.07259e-19	38.7223
ENSG00000144834	TAGLN3	2.83896	7.83523	12.2789	1.31713e-21	1.14209e-19	38.656
ENSG00000135119	RNFT2	2.09491	4.7419	12.2764	1.33313e-21	1.14487e-19	38.6441
ENSG00000233932	CTXN2	2.5867	2.04633	12.2758	1.33724e-21	1.14487e-19	38.6411
ENSG00000058091	CDK14	3.11726	6.6037	12.2757	1.3375e-21	1.14487e-19	38.6409
ENSG00000148798	INA	3.61404	7.22936	12.2706	1.37186e-21	1.16929e-19	38.6158
ENSG00000104435	STMN2	3.78811	8.24695	12.2607	1.43936e-21	1.22084e-19	38.5684
ENSG00000131899	LLGL1	-2.41614	6.62453	-12.26	1.44453e-21	1.22084e-19	38.5648
ENSG00000176884	GRIN1	2.43693	8.4842	12.255	1.48069e-21	1.24615e-19	38.5404
ENSG00000235026	DPP10-AS1	2.53643	1.90181	12.2534	1.49187e-21	1.2503e-19	38.533
ENSG00000183864	TOB2	-2.42223	6.38926	-12.2457	1.5492e-21	1.29294e-19	38.4957
ENSG00000187239	FNBP1	-1.96309	6.85962	-12.2432	1.56819e-21	1.30336e-19	38.4837
ENSG00000107295	SH3GL2	3.372	7.76091	12.228	1.68986e-21	1.39868e-19	38.4099
ENSG00000187189	TSPYL4	2.40245	7.8607	12.223	1.73147e-21	1.42722e-19	38.3859
ENSG00000174428	GTF2IRD2B	-2.4211	2.10111	-12.2116	1.83095e-21	1.50303e-19	38.3307
ENSG00000139174	PRICKLE1	3.03296	4.68153	12.2097	1.84826e-21	1.51104e-19	38.3214
ENSG00000166912	MTMR10	-2.6062	6.70363	-12.2071	1.87195e-21	1.52419e-19	38.3088
ENSG00000093010	COMT	-1.74405	5.91122	-12.2061	1.88174e-21	1.52596e-19	38.3037
ENSG00000072954	TMEM38A	2.34444	4.87874	12.2019	1.92072e-21	1.55129e-19	38.2834
ENSG00000133019	CHRM3	3.3384	5.52187	12.1997	1.94143e-21	1.56172e-19	38.2728
ENSG00000183580	FBXL7	-2.66703	4.80868	-12.1938	1.99837e-21	1.6011e-19	38.2443
ENSG00000006116	CACNG3	3.17825	5.65035	12.1799	2.13975e-21	1.70753e-19	38.1767
ENSG00000156162	DPY19L4	-2.12657	5.40768	-12.1786	2.15336e-21	1.71158e-19	38.1705
ENSG00000124785	NRN1	3.5051	6.78571	12.174	2.20222e-21	1.7435e-19	38.1483
ENSG00000265579	RP11-713C5.1	2.75826	4.96367	12.1727	2.21592e-21	1.74744e-19	38.1422
ENSG00000138814	PPP3CA	2.47665	8.56279	12.1589	2.37089e-21	1.86231e-19	38.0754
ENSG00000166448	TMEM130	3.26968	7.75843	12.1371	2.6387e-21	2.06457e-19	37.9697
ENSG00000072133	RPS6KA6	2.51396	3.3939	12.1301	2.73126e-21	2.12869e-19	37.9357
ENSG00000139350	NEDD1	-3.03289	2.87867	-12.1283	2.7555e-21	2.13925e-19	37.9269
ENSG00000144711	IQSEC1	1.54899	7.89163	12.1242	2.81176e-21	2.1745e-19	37.907
ENSG00000102468	HTR2A	3.79664	5.08835	12.1214	2.85087e-21	2.19627e-19	37.8933
ENSG00000172782	FADS6	3.16625	2.19627	12.1187	2.88806e-21	2.21513e-19	37.8805
ENSG00000164076	CAMKV	2.96154	7.22345	12.1181	2.89748e-21	2.21513e-19	37.8773
ENSG00000178171	AMER3	2.71292	4.62558	12.1124	2.97906e-21	2.26884e-19	37.8499
ENSG00000189159	HN1	2.54559	5.01649	12.1001	3.16464e-21	2.40105e-19	37.7902
ENSG00000213190	MLLT11	3.12455	7.48399	12.0861	3.39027e-21	2.56253e-19	37.7221
ENSG00000125871	MGME1	-1.95944	2.79527	-12.0802	3.48926e-21	2.62744e-19	37.6937
ENSG00000119655	NPC2	-2.20632	5.29285	-12.0747	3.58569e-21	2.67683e-19	37.6668
ENSG00000161203	AP2M1	1.89386	8.66404	12.0742	3.59444e-21	2.67683e-19	37.6644
ENSG00000100320	RBFOX2	2.25034	7.34572	12.0742	3.59494e-21	2.67683e-19	37.6642
ENSG00000240771	ARHGEF25	2.0217	6.57576	12.0652	3.75738e-21	2.78742e-19	37.6206
ENSG00000111077	TENC1	-2.81776	6.21336	-12.0573	3.9056e-21	2.88669e-19	37.5824
ENSG00000119946	CNNM1	2.21629	5.17743	12.0509	4.03025e-21	2.96787e-19	37.5513
ENSG00000151490	PTPRO	3.80031	4.23398	12.0434	4.18181e-21	3.06819e-19	37.5149
ENSG00000113327	GABRG2	4.53968	6.61989	12.0313	4.43746e-21	3.24388e-19	37.4562
ENSG00000171208	NETO2	1.88853	4.84355	12.0252	4.57361e-21	3.33125e-19	37.4264
ENSG00000133101	CCNA1	2.96819	2.50632	12.0091	4.95024e-21	3.59251e-19	37.3482
ENSG00000198729	PPP1R14C	2.74639	3.70899	11.9905	5.42374e-21	3.92193e-19	37.258
ENSG00000168000	BSCL2	2.48805	7.73998	11.9827	5.63775e-21	4.06202e-19	37.2197
ENSG00000122733	KIAA1045	2.97095	6.9906	11.9803	5.7039e-21	4.09495e-19	37.2082
ENSG00000261675	RP5-1119A7.17	2.57767	4.25991	11.9763	5.81658e-21	4.16093e-19	37.1889
ENSG00000073969	NSF	3.79328	7.8496	11.9715	5.95773e-21	4.24674e-19	37.1652
ENSG00000135472	FAIM2	2.2471	10.0222	11.9627	6.22043e-21	4.41827e-19	37.1226
ENSG00000066248	NGEF	3.22456	7.05976	11.9581	6.36251e-21	4.50322e-19	37.1003
ENSG00000112531	QKI	-3.02425	9.60445	-11.9517	6.56629e-21	4.63109e-19	37.0691
ENSG00000146147	MLIP	4.18125	3.06822	11.9489	6.65827e-21	4.67948e-19	37.0554
ENSG00000189241	TSPYL1	2.41968	8.38794	11.9305	7.2884e-21	5.10443e-19	36.9661
ENSG00000108679	LGALS3BP	-2.79256	5.74968	-11.9213	7.62727e-21	5.32315e-19	36.9212
ENSG00000099365	STX1B	2.97857	7.57471	11.9137	7.9187e-21	5.49393e-19	36.8841
ENSG00000109670	FBXW7	2.74547	7.3663	11.9135	7.92684e-21	5.49393e-19	36.8831
ENSG00000067842	ATP2B3	3.4596	5.7016	11.9097	8.07654e-21	5.57838e-19	36.8646
ENSG00000164588	HCN1	4.06222	5.14997	11.8951	8.67737e-21	5.97277e-19	36.7937
ENSG00000105220	GPI	2.03514	8.30914	11.8943	8.71307e-21	5.97681e-19	36.7897
ENSG00000107242	PIP5K1B	3.13046	3.80568	11.8891	8.93638e-21	6.10907e-19	36.7647
ENSG00000196975	ANXA4	-1.87521	4.31115	-11.8883	8.97221e-21	6.1127e-19	36.7607
ENSG00000149970	CNKSR2	2.90732	6.69896	11.8816	9.27452e-21	6.29724e-19	36.728
ENSG00000072201	LNX1	3.07485	4.95539	11.8638	1.01248e-20	6.85137e-19	36.6413
ENSG00000205683	DPF3	-2.28975	3.22744	-11.8622	1.02042e-20	6.88183e-19	36.6336
ENSG00000067606	PRKCZ	1.95378	6.80684	11.8599	1.03219e-20	6.93782e-19	36.6223
ENSG00000165379	LRFN5	3.13424	4.52755	11.8537	1.0641e-20	7.12185e-19	36.5922
ENSG00000033627	ATP6V0A1	1.76562	8.12264	11.8532	1.06668e-20	7.12185e-19	36.5898
ENSG00000130226	DPP6	2.97053	6.77367	11.8452	1.10975e-20	7.3848e-19	36.5507
ENSG00000077264	PAK3	3.474	6.18986	11.8387	1.14607e-20	7.60128e-19	36.5189
ENSG00000157152	SYN2	3.93509	8.12833	11.8257	1.2217e-20	8.07611e-19	36.4558
ENSG00000177614	PGBD5	2.16171	6.83335	11.8194	1.26036e-20	8.30425e-19	36.425
ENSG00000179841	AKAP5	3.77461	5.14743	11.8079	1.33386e-20	8.75974e-19	36.369
ENSG00000139263	LRIG3	-3.49546	2.31584	-11.8037	1.36219e-20	8.91658e-19	36.3482
ENSG00000188191	PRKAR1B	2.64722	8.46268	11.7987	1.39617e-20	9.10921e-19	36.3239
ENSG00000184014	DENND5A	-1.85827	7.53601	-11.7967	1.40977e-20	9.16807e-19	36.3143
ENSG00000183785	TUBA8	3.48195	3.87525	11.7953	1.41958e-20	9.20202e-19	36.3075
ENSG00000124194	GDAP1L1	2.45941	4.71472	11.7868	1.48049e-20	9.56591e-19	36.2659
ENSG00000135929	CYP27A1	-2.97219	5.16493	-11.7838	1.50255e-20	9.67722e-19	36.2513
ENSG00000164885	CDK5	2.17029	5.17873	11.7805	1.52756e-20	9.79552e-19	36.235
ENSG00000255082	GRM5-AS1	2.80441	5.14169	11.7801	1.5307e-20	9.79552e-19	36.233
ENSG00000251246	EFNA3	2.98801	1.40513	11.7694	1.61359e-20	1.0293e-18	36.1809
ENSG00000216863	LY86-AS1	4.65161	2.84493	11.759	1.69826e-20	1.07899e-18	36.1304
ENSG00000067191	CACNB1	2.36763	6.43303	11.7585	1.70225e-20	1.07899e-18	36.1281
ENSG00000102385	DRP2	2.68645	5.24096	11.7474	1.79818e-20	1.1362e-18	36.0739
ENSG00000170579	DLGAP1	3.56937	7.23775	11.7433	1.83495e-20	1.15579e-18	36.0539
ENSG00000129422	MTUS1	-3.28768	7.08514	-11.7398	1.86769e-20	1.17272e-18	36.0364
ENSG00000171132	PRKCE	3.25812	6.709	11.7307	1.95305e-20	1.22249e-18	35.9923
ENSG00000183780	SLC35F3	2.61797	4.05241	11.7139	2.12187e-20	1.32402e-18	35.9104
ENSG00000078246	TULP3	-2.5073	3.98247	-11.6933	2.34965e-20	1.45964e-18	35.8096
ENSG00000213424	KRT222	3.35165	4.13293	11.693	2.35379e-20	1.45964e-18	35.8079
ENSG00000023697	DERA	-2.27082	3.62904	-11.691	2.37615e-20	1.46896e-18	35.7985
ENSG00000165704	HPRT1	3.2363	6.09972	11.6815	2.49133e-20	1.53543e-18	35.7518
ENSG00000105854	PON2	-2.88837	7.32074	-11.6786	2.52747e-20	1.55292e-18	35.7375
ENSG00000101746	NOL4	2.35695	4.66651	11.6778	2.53713e-20	1.55409e-18	35.7338
ENSG00000140262	TCF12	-2.66742	6.13453	-11.6739	2.58645e-20	1.57947e-18	35.7148
ENSG00000151229	SLC2A13	3.22017	6.07361	11.6676	2.66841e-20	1.62456e-18	35.6839
ENSG00000160716	CHRNB2	3.57195	5.27534	11.6577	2.80218e-20	1.69781e-18	35.6356
ENSG00000197381	ADARB1	2.33017	5.64219	11.6574	2.80566e-20	1.69781e-18	35.6344
ENSG00000142149	HUNK	3.77863	2.76585	11.6568	2.81515e-20	1.69841e-18	35.631
ENSG00000112812	PRSS16	4.18671	1.01346	11.6547	2.8436e-20	1.71043e-18	35.6211
ENSG00000119950	MXI1	-1.82802	7.25051	-11.6305	3.20617e-20	1.92274e-18	35.5025
ENSG00000166111	SVOP	4.39732	6.12215	11.6264	3.27206e-20	1.9564e-18	35.4824
ENSG00000164300	SERINC5	-3.04673	6.2093	-11.6243	3.30556e-20	1.97054e-18	35.4724
ENSG00000136451	VEZF1	-2.8148	5.63119	-11.6198	3.37975e-20	1.99755e-18	35.4505
ENSG00000197324	LRP10	-3.31745	5.9135	-11.6195	3.38455e-20	1.99755e-18	35.4491
ENSG00000095203	EPB41L4B	2.48025	5.3832	11.619	3.39432e-20	1.99755e-18	35.4462
ENSG00000115977	AAK1	2.32414	7.32343	11.6189	3.39542e-20	1.99755e-18	35.4459
ENSG00000126214	KLC1	2.08149	8.7262	11.6186	3.40072e-20	1.99755e-18	35.4443
ENSG00000165061	ZMAT4	3.79312	3.50077	11.6105	3.5398e-20	2.06895e-18	35.4047
ENSG00000104324	CPQ	-2.9387	4.71316	-11.6103	3.54293e-20	2.06895e-18	35.4039
ENSG00000139767	SRRM4	2.78019	6.0668	11.6033	3.66862e-20	2.13612e-18	35.3694
ENSG00000172725	CORO1B	-1.72719	4.65355	-11.5983	3.76041e-20	2.18322e-18	35.345
ENSG00000168490	PHYHIP	2.89084	8.70207	11.5968	3.7883e-20	2.19305e-18	35.3377
ENSG00000188674	C2orf80	3.32653	3.90439	11.5936	3.84804e-20	2.22122e-18	35.3223
ENSG00000125814	NAPB	3.81101	8.81721	11.5887	3.94222e-20	2.26904e-18	35.2984
ENSG00000273173	SNURF	2.19646	6.62218	11.5844	4.02824e-20	2.31191e-18	35.277
ENSG00000114812	VIPR1	2.1027	4.40263	11.5759	4.20023e-20	2.40373e-18	35.2357
ENSG00000148925	BTBD10	2.33878	5.70728	11.5747	4.22477e-20	2.41089e-18	35.23
ENSG00000105355	PLIN3	-3.61347	4.69917	-11.5724	4.27493e-20	2.43258e-18	35.2183
ENSG00000156711	MAPK13	2.50392	4.60748	11.5697	4.33177e-20	2.45794e-18	35.2053
ENSG00000116299	KIAA1324	2.3523	5.12896	11.5656	4.42091e-20	2.50142e-18	35.1851
ENSG00000088899	LZTS3	2.00609	7.66656	11.565	4.43336e-20	2.50142e-18	35.1824
ENSG00000176105	YES1	-2.78863	5.20741	-11.5576	4.59857e-20	2.58734e-18	35.1462
ENSG00000135069	PSAT1	-2.54035	7.23136	-11.5468	4.85313e-20	2.72292e-18	35.093
ENSG00000107864	CPEB3	1.97702	6.1055	11.544	4.9207e-20	2.75312e-18	35.0793
ENSG00000203797	DDO	-3.06912	1.99769	-11.5391	5.04052e-20	2.8123e-18	35.0555
ENSG00000182247	UBE2E2	1.84395	5.44392	11.5344	5.16061e-20	2.87131e-18	35.0323
ENSG00000182870	GALNT9	2.32193	5.35567	11.532	5.2221e-20	2.89747e-18	35.0206
ENSG00000114948	ADAM23	2.96571	6.44464	11.5293	5.29036e-20	2.92724e-18	35.0077
ENSG00000103034	NDRG4	2.47948	9.1164	11.5252	5.3993e-20	2.97928e-18	34.9876
ENSG00000054356	PTPRN	3.02323	7.14403	11.5206	5.52514e-20	3.04035e-18	34.9648
ENSG00000149654	CDH22	3.5901	4.52028	11.5102	5.81829e-20	3.18677e-18	34.9138
ENSG00000213760	ATP6V1G2	2.84932	7.58321	11.51	5.82306e-20	3.18677e-18	34.913
ENSG00000164938	TP53INP1	-2.81759	3.95569	-11.5077	5.88983e-20	3.20701e-18	34.9017
ENSG00000050405	LIMA1	-2.22061	4.37894	-11.5076	5.89205e-20	3.20701e-18	34.9013
ENSG00000111674	ENO2	3.29794	8.86593	11.5045	5.98291e-20	3.24764e-18	34.8862
ENSG00000066855	MTFR1	-2.26798	3.18728	-11.5021	6.05458e-20	3.27765e-18	34.8744
ENSG00000128594	LRRC4	2.23495	6.06999	11.4973	6.20229e-20	3.34053e-18	34.8506
ENSG00000040933	INPP4A	2.39841	6.30303	11.4972	6.20408e-20	3.34053e-18	34.8503
ENSG00000112137	PHACTR1	2.40075	6.52208	11.4952	6.26537e-20	3.36382e-18	34.8406
ENSG00000143164	DCAF6	2.17762	6.36992	11.4947	6.28092e-20	3.36382e-18	34.8382
ENSG00000132535	DLG4	1.98397	8.38042	11.4899	6.43248e-20	3.4358e-18	34.8146
ENSG00000164111	ANXA5	-2.49727	6.49524	-11.4886	6.47544e-20	3.44955e-18	34.808
ENSG00000264522	OTUD7B	-2.68852	5.99731	-11.4865	6.54364e-20	3.47663e-18	34.7977
ENSG00000172888	ZNF621	-2.30564	5.4799	-11.4857	6.56957e-20	3.48118e-18	34.7938
ENSG00000107518	ATRNL1	3.83934	6.6526	11.4784	6.81173e-20	3.59317e-18	34.758
ENSG00000143473	KCNH1	4.1327	4.15578	11.4782	6.81679e-20	3.59317e-18	34.7573
ENSG00000154975	CA10	2.69067	5.48731	11.4767	6.86676e-20	3.60399e-18	34.7501
ENSG00000177875	C12orf68	3.84455	4.25208	11.4765	6.87331e-20	3.60399e-18	34.7491
ENSG00000087085	ACHE	2.36856	4.11094	11.4747	6.93754e-20	3.62817e-18	34.7399
ENSG00000166987	MBD6	-2.0769	4.52078	-11.4635	7.33221e-20	3.82459e-18	34.6853
ENSG00000124507	PACSIN1	2.71241	8.73268	11.4615	7.40657e-20	3.85334e-18	34.6753
ENSG00000157064	NMNAT2	3.92815	6.99507	11.4251	8.87325e-20	4.58954e-18	34.4968
ENSG00000221823	PPP3R1	2.63087	8.28107	11.425	8.87724e-20	4.58954e-18	34.4963
ENSG00000182674	KCNB2	4.01823	1.99784	11.4247	8.89037e-20	4.58954e-18	34.4949
ENSG00000168546	GFRA2	3.39174	4.58753	11.4232	8.95568e-20	4.60146e-18	34.4876
ENSG00000124313	IQSEC2	1.99113	6.81494	11.4231	8.95941e-20	4.60146e-18	34.4872
ENSG00000163032	VSNL1	3.66267	9.39526	11.4201	9.09347e-20	4.65837e-18	34.4726
ENSG00000101152	DNAJC5	1.90929	7.72252	11.417	9.2335e-20	4.71804e-18	34.4575
ENSG00000107105	ELAVL2	3.34189	5.87459	11.4127	9.43297e-20	4.8077e-18	34.4363
ENSG00000168032	ENTPD3	3.97762	3.20578	11.403	9.90011e-20	5.03298e-18	34.3886
ENSG00000005249	PRKAR2B	1.9587	6.75091	11.3981	1.01417e-19	5.14275e-18	34.3648
ENSG00000177380	PPFIA3	1.99305	6.51124	11.396	1.02509e-19	5.18499e-18	34.3542
ENSG00000130032	PRRG3	2.37544	4.3397	11.3939	1.0359e-19	5.22063e-18	34.3438
ENSG00000104728	ARHGEF10	-2.89053	5.64708	-11.3936	1.03735e-19	5.22063e-18	34.3424
ENSG00000151948	GLT1D1	3.30268	4.39343	11.3922	1.04446e-19	5.24326e-18	34.3357
ENSG00000006210	CX3CL1	2.39882	6.57312	11.3876	1.06855e-19	5.35078e-18	34.3132
ENSG00000196743	GM2A	-2.10148	6.26092	-11.3842	1.08701e-19	5.42963e-18	34.2962
ENSG00000172031	EPHX4	3.10572	3.34539	11.3821	1.0983e-19	5.47235e-18	34.286
ENSG00000162944	RFTN2	-3.36327	6.03777	-11.3764	1.12981e-19	5.6154e-18	34.2581
ENSG00000204052	LRRC73	2.84776	3.04113	11.3743	1.14177e-19	5.66079e-18	34.2477
ENSG00000204138	PHACTR4	-1.82082	4.85671	-11.3728	1.15041e-19	5.68956e-18	34.2402
ENSG00000079805	DNM2	-1.80635	6.49365	-11.3723	1.15326e-19	5.68961e-18	34.2378
ENSG00000185774	KCNIP4	3.22444	5.6465	11.3574	1.24171e-19	6.11092e-18	34.1648
ENSG00000170500	LONRF2	2.63981	7.68767	11.3557	1.25222e-19	6.14756e-18	34.1564
ENSG00000149575	SCN2B	3.57875	6.66391	11.3498	1.28935e-19	6.31434e-18	34.1276
ENSG00000134287	ARF3	1.88628	9.17799	11.3428	1.33475e-19	6.52072e-18	34.0934
ENSG00000104888	SLC17A7	3.03389	9.0819	11.3349	1.38815e-19	6.74455e-18	34.0546
ENSG00000145555	MYO10	-2.97413	7.32591	-11.3346	1.39059e-19	6.74455e-18	34.0529
ENSG00000198673	FAM19A2	3.91078	5.12864	11.3346	1.39066e-19	6.74455e-18	34.0528
ENSG00000183049	CAMK1D	2.7734	7.42727	11.3323	1.40613e-19	6.80308e-18	34.0419
ENSG00000163618	CADPS	3.51829	6.71877	11.3314	1.41294e-19	6.81954e-18	34.0371
ENSG00000151247	EIF4E	1.97029	5.77229	11.3299	1.42319e-19	6.85251e-18	34.03
ENSG00000168385	2002-09-01	-2.27311	8.31071	-11.3277	1.43879e-19	6.91105e-18	34.0192
ENSG00000157445	CACNA2D3	2.86634	4.80771	11.3195	1.49895e-19	7.18275e-18	33.9787
ENSG00000178965	C1orf173	3.67988	5.77678	11.314	1.54006e-19	7.36215e-18	33.952
ENSG00000183715	OPCML	3.35474	6.79498	11.3091	1.57863e-19	7.52855e-18	33.9276
ENSG00000067715	SYT1	3.95803	9.51053	11.3036	1.62177e-19	7.71592e-18	33.9009
ENSG00000169758	C15orf27	2.23788	2.65445	11.3028	1.62822e-19	7.72825e-18	33.897
ENSG00000157470	FAM81A	2.91152	5.4741	11.3013	1.64088e-19	7.75436e-18	33.8894
ENSG00000064961	HMG20B	-2.35065	4.25303	-11.3012	1.64146e-19	7.75436e-18	33.889
ENSG00000136531	SCN2A	3.44748	7.32724	11.2928	1.71191e-19	8.06812e-18	33.8475
ENSG00000278195	NA	2.99029	3.86289	11.292	1.71812e-19	8.0784e-18	33.8439
ENSG00000100167	2003-09-01	1.97447	8.52955	11.2905	1.73115e-19	8.12061e-18	33.8364
ENSG00000198001	IRAK4	-2.20072	3.38646	-11.2887	1.74665e-19	8.17415e-18	33.8276
ENSG00000182185	RAD51B	-2.59064	0.903354	-11.2846	1.78288e-19	8.32424e-18	33.8074
ENSG00000127946	HIP1	-3.27492	6.2997	-11.2814	1.81124e-19	8.43701e-18	33.7918
ENSG00000114279	FGF12	3.77418	6.24285	11.2798	1.82571e-19	8.48468e-18	33.7839
ENSG00000105855	ITGB8	-3.18508	7.19811	-11.2753	1.8675e-19	8.6588e-18	33.7615
ENSG00000002746	HECW1	3.83479	5.18041	11.2684	1.93268e-19	8.9403e-18	33.7276
ENSG00000083454	P2RX5	2.93254	2.96729	11.267	1.94532e-19	8.97803e-18	33.7212
ENSG00000180875	GREM2	3.85612	2.96592	11.2562	2.05268e-19	9.45177e-18	33.6681
ENSG00000152931	PART1	4.80518	4.36179	11.2538	2.07758e-19	9.54447e-18	33.6562
ENSG00000140299	BNIP2	-2.08535	5.20873	-11.239	2.23696e-19	1.02532e-17	33.5832
ENSG00000196876	SCN8A	3.25592	6.5773	11.2374	2.254e-19	1.02976e-17	33.5757
ENSG00000177303	CASKIN2	-1.89234	5.22468	-11.2372	2.25694e-19	1.02976e-17	33.5744
ENSG00000145063	AC062028.1	3.11733	1.02946	11.2313	2.32432e-19	1.05715e-17	33.5453
ENSG00000088367	EPB41L1	1.84413	8.40094	11.231	2.32753e-19	1.05715e-17	33.544
ENSG00000020129	NCDN	2.39798	9.22149	11.2303	2.33576e-19	1.05849e-17	33.5405
ENSG00000186462	NAP1L2	3.32487	6.9947	11.2238	2.41159e-19	1.09039e-17	33.5089
ENSG00000129682	FGF13	3.00597	5.43286	11.2227	2.42555e-19	1.09423e-17	33.5032
ENSG00000136950	ARPC5L	1.78342	5.82762	11.2215	2.44015e-19	1.09834e-17	33.4973
ENSG00000108797	CNTNAP1	2.57586	7.01005	11.2168	2.49789e-19	1.12181e-17	33.4742
ENSG00000103449	SALL1	-3.00099	5.52522	-11.2157	2.51168e-19	1.12548e-17	33.4687
ENSG00000214113	LYRM4	1.37827	4.66046	11.2074	2.61688e-19	1.17e-17	33.4282
ENSG00000070808	CAMK2A	2.3236	10.4119	11.1965	2.76319e-19	1.23266e-17	33.3744
ENSG00000170786	SDR16C5	3.59345	1.98394	11.1866	2.9023e-19	1.29185e-17	33.3259
ENSG00000134716	CYP2J2	-2.77037	4.28881	-11.186	2.91182e-19	1.29321e-17	33.3227
ENSG00000175182	FAM131A	2.01162	6.53571	11.1844	2.9349e-19	1.30058e-17	33.3149
ENSG00000271601	AC243547.1	-1.83931	4.86843	-11.1787	3.01857e-19	1.3347e-17	33.2871
ENSG00000157680	DGKI	2.82074	5.70822	11.1764	3.05409e-19	1.34743e-17	33.2755
ENSG00000126950	TMEM35	3.077	5.28329	11.1751	3.07348e-19	1.35301e-17	33.2693
ENSG00000119537	KDSR	-1.64708	6.11832	-11.1718	3.12492e-19	1.37263e-17	33.2529
ENSG00000067141	NEO1	-2.18148	7.02246	-11.1659	3.21751e-19	1.41021e-17	33.224
ENSG00000144583	2004-03-01	3.10706	3.48923	11.1635	3.256e-19	1.42397e-17	33.2123
ENSG00000152969	JAKMIP1	2.55911	5.85122	11.1609	3.29808e-19	1.43923e-17	33.1996
ENSG00000138029	HADHB	-2.2961	6.7533	-11.155	3.39722e-19	1.4778e-17	33.1703
ENSG00000008735	MAPK8IP2	1.84887	7.77793	11.1548	3.40122e-19	1.4778e-17	33.1692
ENSG00000204071	TCEAL6	2.82849	5.07404	11.1535	3.42279e-19	1.48395e-17	33.1629
ENSG00000118160	SLC8A2	2.80593	6.7739	11.1468	3.539e-19	1.53102e-17	33.1299
ENSG00000182568	SATB1	2.24116	6.85323	11.1442	3.58548e-19	1.54778e-17	33.117
ENSG00000081913	PHLPP1	-2.54471	6.96425	-11.1432	3.60204e-19	1.55159e-17	33.1125
ENSG00000054277	OPN3	2.98334	4.58733	11.14	3.66104e-19	1.57362e-17	33.0964
ENSG00000169116	PARM1	4.46165	5.8801	11.1385	3.6881e-19	1.58185e-17	33.0892
ENSG00000070669	ASNS	1.91585	6.03678	11.1356	3.74124e-19	1.60122e-17	33.075
ENSG00000151952	TMEM132D	3.23515	4.32169	11.1264	3.91689e-19	1.67282e-17	33.0297
ENSG00000162981	FAM84A	2.82139	5.94187	11.1178	4.08966e-19	1.7421e-17	32.987
ENSG00000067167	TRAM1	-2.04837	5.97282	-11.1174	4.0965e-19	1.7421e-17	32.9854
ENSG00000100478	AP4S1	1.90229	5.17885	11.1148	4.15097e-19	1.76153e-17	32.9723
ENSG00000149269	PAK1	4.09972	7.31757	11.1125	4.19827e-19	1.77783e-17	32.9611
ENSG00000179542	SLITRK4	2.37714	5.63154	11.1115	4.21903e-19	1.78285e-17	32.9563
ENSG00000163704	PRRT3	2.20696	4.59226	11.1095	4.26079e-19	1.79671e-17	32.9465
ENSG00000180440	SERTM1	5.17659	3.11872	11.1059	4.33868e-19	1.82571e-17	32.9286
ENSG00000145451	GLRA3	3.78618	3.87393	11.0962	4.55428e-19	1.91242e-17	32.8807
ENSG00000227617	CERS6-AS1	2.7343	4.73211	11.0956	4.56782e-19	1.91409e-17	32.8778
ENSG00000145864	GABRB2	4.04533	6.93287	11.0933	4.61908e-19	1.93153e-17	32.8668
ENSG00000237515	SHISA9	2.58566	5.1229	11.0884	4.73331e-19	1.97517e-17	32.8426
ENSG00000136518	ACTL6A	-2.57822	3.47347	-11.0867	4.7742e-19	1.98809e-17	32.8341
ENSG00000097007	ABL1	-1.65985	6.12513	-11.0856	4.79923e-19	1.99437e-17	32.8289
ENSG00000120899	PTK2B	2.6927	7.59524	11.084	4.83876e-19	2.00663e-17	32.8208
ENSG00000092051	JPH4	2.13869	7.88261	11.0821	4.88574e-19	2.01885e-17	32.8113
ENSG00000112640	PPP2R5D	1.60798	6.11625	11.0819	4.88837e-19	2.01885e-17	32.8108
ENSG00000183662	FAM19A1	3.63042	3.83111	11.0806	4.92039e-19	2.02789e-17	32.8043
ENSG00000084731	KIF3C	2.53912	7.88434	11.0762	5.03046e-19	2.06899e-17	32.7825
ENSG00000160963	COL26A1	2.93069	4.53528	11.0695	5.20064e-19	2.13461e-17	32.7496
ENSG00000165300	SLITRK5	2.25766	5.85119	11.0684	5.22933e-19	2.14199e-17	32.7441
ENSG00000138028	CGREF1	2.69452	4.72149	11.0675	5.2529e-19	2.14726e-17	32.7397
ENSG00000260822	GS1-358P8.4	2.6535	5.58105	11.0659	5.29498e-19	2.16005e-17	32.7318
ENSG00000078053	AMPH	3.55441	6.53182	11.0575	5.52139e-19	2.24784e-17	32.6904
ENSG00000110148	CCKBR	3.42125	3.65597	11.0509	5.70723e-19	2.31878e-17	32.6577
ENSG00000220575	HTR5A-AS1	3.72625	3.09782	11.0474	5.80773e-19	2.35483e-17	32.6405
ENSG00000087095	NLK	2.29616	6.72598	11.0455	5.86251e-19	2.37224e-17	32.6312
ENSG00000174684	B3GNT1	2.21564	7.81383	11.0435	5.92231e-19	2.39161e-17	32.6212
ENSG00000104369	JPH1	1.97176	4.34663	11.0419	5.96894e-19	2.40559e-17	32.6134
ENSG00000183020	AP2A2	1.53491	6.89411	11.038	6.08649e-19	2.44804e-17	32.5942
ENSG00000122574	WIPF3	2.55204	5.25141	11.0369	6.12038e-19	2.45674e-17	32.5887
ENSG00000156639	ZFAND3	-1.40768	6.29929	-11.0347	6.18661e-19	2.47836e-17	32.578
ENSG00000168310	IRF2	-1.49847	4.24192	-11.0333	6.22957e-19	2.49058e-17	32.5712
ENSG00000138101	DTNB	1.89255	5.11508	11.027	6.42885e-19	2.56514e-17	32.5401
ENSG00000150907	FOXO1	-2.90418	4.67217	-11.026	6.46181e-19	2.57316e-17	32.535
ENSG00000124702	KLHDC3	1.52279	7.67194	11.0243	6.51646e-19	2.58978e-17	32.5267
ENSG00000132359	RAP1GAP2	2.55994	6.84188	11.0228	6.56321e-19	2.60319e-17	32.5197
ENSG00000168135	KCNJ4	2.50748	5.9105	11.0206	6.63854e-19	2.62786e-17	32.5084
ENSG00000213390	ARHGAP19	-2.6155	3.69811	-11.019	6.68984e-19	2.64295e-17	32.5008
ENSG00000101977	MCF2	3.17548	3.69935	11.0185	6.70544e-19	2.6439e-17	32.4985
ENSG00000116044	NFE2L2	-2.46645	6.28973	-11.0161	6.78692e-19	2.67077e-17	32.4865
ENSG00000170419	VSTM2A	4.15635	5.65878	11.015	6.82486e-19	2.68043e-17	32.481
ENSG00000196990	FAM163B	2.78077	5.16313	11.0139	6.86212e-19	2.68979e-17	32.4757
ENSG00000108018	SORCS1	2.7268	4.87815	11.0124	6.91395e-19	2.70481e-17	32.4682
ENSG00000132639	SNAP25	3.67522	10.7229	10.9989	7.39489e-19	2.887e-17	32.4018
ENSG00000150093	ITGB1	-2.9375	6.01619	-10.9982	7.42068e-19	2.887e-17	32.3983
ENSG00000260838	RP11-531A24.3	3.80062	1.80173	10.9982	7.4229e-19	2.887e-17	32.398
ENSG00000169933	FRMPD4	3.70619	5.03008	10.9872	7.84061e-19	3.04355e-17	32.3439
ENSG00000184613	NELL2	3.50858	7.52951	10.9789	8.17038e-19	3.16543e-17	32.3032
ENSG00000164117	FBXO8	-1.79373	4.01996	-10.9783	8.19573e-19	3.16912e-17	32.3002
ENSG00000168539	CHRM1	3.09657	5.74666	10.9757	8.30333e-19	3.20454e-17	32.2873
ENSG00000137478	FCHSD2	-1.84249	5.97984	-10.9749	8.33577e-19	3.21088e-17	32.2834
ENSG00000139970	RTN1	2.98901	9.17973	10.9685	8.6086e-19	3.3096e-17	32.2516
ENSG00000169504	CLIC4	-3.67079	7.54304	-10.9632	8.8374e-19	3.39106e-17	32.2257
ENSG00000197177	GPR123	2.16837	5.25559	10.9596	8.99679e-19	3.44562e-17	32.208
ENSG00000109066	TMEM104	-1.72588	4.01113	-10.9476	9.55196e-19	3.65125e-17	32.1489
ENSG00000147465	STAR	3.12899	2.25099	10.9436	9.74724e-19	3.7188e-17	32.1289
ENSG00000189058	APOD	-2.67315	8.14809	-10.9398	9.93205e-19	3.78099e-17	32.1103
ENSG00000173898	SPTBN2	2.79603	7.61671	10.9395	9.948e-19	3.78099e-17	32.1087
ENSG00000198825	INPP5F	2.95692	7.52688	10.9378	1.00312e-18	3.80541e-17	32.1005
ENSG00000171160	MORN4	1.66675	4.99522	10.9371	1.00677e-18	3.81201e-17	32.0969
ENSG00000105143	SLC1A6	2.92714	3.21728	10.9362	1.01149e-18	3.82265e-17	32.0923
ENSG00000061918	GUCY1B3	2.88888	6.67291	10.9338	1.02368e-18	3.86144e-17	32.0805
ENSG00000065559	MAP2K4	2.33805	6.75915	10.9314	1.03601e-18	3.9006e-17	32.0686
ENSG00000065989	PDE4A	2.02157	5.66251	10.9289	1.04851e-18	3.94029e-17	32.0568
ENSG00000259385	RP11-605F22.1	2.40056	0.855417	10.9281	1.05302e-18	3.9498e-17	32.0525
ENSG00000170271	FAXDC2	-3.04143	6.12282	-10.9252	1.06833e-18	3.99974e-17	32.0383
ENSG00000145920	CPLX2	2.67041	10.1493	10.9223	1.08364e-18	4.04952e-17	32.0242
ENSG00000198689	SLC9A6	2.16212	7.28178	10.9076	1.16616e-18	4.34975e-17	31.9517
ENSG00000112290	WASF1	2.49988	7.42441	10.9072	1.16884e-18	4.35165e-17	31.9494
ENSG00000101888	NXT2	-2.56055	2.92997	-10.9056	1.17826e-18	4.37859e-17	31.9415
ENSG00000176871	WSB2	1.68582	7.62791	10.9044	1.18499e-18	4.38841e-17	31.9359
ENSG00000136436	CALCOCO2	-2.02484	6.25079	-10.9044	1.18529e-18	4.38841e-17	31.9356
ENSG00000189410	SH2D5	3.49126	4.96852	10.9029	1.19383e-18	4.41188e-17	31.9285
ENSG00000144619	CNTN4	2.63957	4.02945	10.9002	1.21025e-18	4.46433e-17	31.915
ENSG00000147416	ATP6V1B2	2.68287	8.28716	10.8956	1.23867e-18	4.56076e-17	31.8921
ENSG00000167535	CACNB3	2.23305	6.09965	10.8948	1.24339e-18	4.56976e-17	31.8883
ENSG00000109158	GABRA4	3.56422	5.62152	10.8918	1.26233e-18	4.62624e-17	31.8734
ENSG00000154277	UCHL1	2.69487	8.75421	10.8916	1.26338e-18	4.62624e-17	31.8726
ENSG00000067955	CBFB	-2.42157	5.08532	-10.8884	1.28373e-18	4.69217e-17	31.8568
ENSG00000156564	LRFN2	2.73634	3.55079	10.886	1.29942e-18	4.74087e-17	31.8448
ENSG00000124243	BCAS4	2.08412	5.22769	10.8822	1.32395e-18	4.82158e-17	31.8263
ENSG00000170653	ATF7	-2.31387	5.24692	-10.8814	1.32945e-18	4.83281e-17	31.8222
ENSG00000260837	RP11-434B12.1	1.96454	4.61916	10.8805	1.33567e-18	4.84664e-17	31.8176
ENSG00000101349	PAK7	2.03203	4.72997	10.8776	1.35461e-18	4.90646e-17	31.8037
ENSG00000172086	KRCC1	-1.88792	4.44364	-10.8739	1.38021e-18	4.99018e-17	31.7852
ENSG00000113763	UNC5A	2.2778	6.19246	10.871	1.4003e-18	5.0537e-17	31.7709
ENSG00000168959	GRM5	3.00297	5.26638	10.8696	1.41025e-18	5.08046e-17	31.7639
ENSG00000185475	TMEM179B	-1.47592	3.36614	-10.8673	1.42636e-18	5.12925e-17	31.7527
ENSG00000058404	CAMK2B	2.02712	8.42974	10.8615	1.46825e-18	5.27044e-17	31.7241
ENSG00000129159	KCNC1	2.86594	6.37239	10.8566	1.50443e-18	5.39066e-17	31.7
ENSG00000162188	GNG3	2.99797	6.50034	10.8532	1.53066e-18	5.47485e-17	31.683
ENSG00000122783	C7orf49	-2.01594	3.48751	-10.8524	1.53647e-18	5.48581e-17	31.6792
ENSG00000152578	GRIA4	2.24703	5.99802	10.8455	1.59031e-18	5.66794e-17	31.6452
ENSG00000157219	HTR5A	3.83189	3.50957	10.8435	1.60617e-18	5.71433e-17	31.6354
ENSG00000140284	SLC27A2	3.32373	1.07275	10.8404	1.63154e-18	5.79429e-17	31.6199
ENSG00000004660	CAMKK1	2.91796	6.87792	10.8364	1.66465e-18	5.8952e-17	31.6
ENSG00000152413	HOMER1	2.57638	5.39596	10.836	1.6677e-18	5.8952e-17	31.5982
ENSG00000089818	NECAP1	2.76342	6.72808	10.8359	1.66879e-18	5.8952e-17	31.5976
ENSG00000136267	DGKB	4.07439	5.26817	10.832	1.70153e-18	6.00029e-17	31.5784
ENSG00000185361	TNFAIP8L1	1.92346	5.02698	10.8226	1.78293e-18	6.2763e-17	31.5322
ENSG00000267396	RP11-845C23.3	2.85902	1.30447	10.8195	1.81088e-18	6.36348e-17	31.5169
ENSG00000233508	RP1-269M15.3	3.05746	3.00611	10.8158	1.84512e-18	6.47248e-17	31.4983
ENSG00000141540	TTYH2	-3.8006	7.0381	-10.8148	1.85464e-18	6.49448e-17	31.4933
ENSG00000143420	ENSA	1.49581	7.72152	10.8135	1.86621e-18	6.52358e-17	31.4871
ENSG00000100297	MCM5	-2.898	3.10799	-10.8128	1.87285e-18	6.53541e-17	31.4836
ENSG00000109099	PMP22	-3.13657	6.89557	-10.8082	1.9162e-18	6.67504e-17	31.461
ENSG00000187730	GABRD	3.57911	5.67357	10.8066	1.93138e-18	6.71625e-17	31.4532
ENSG00000140280	LYSMD2	1.57111	5.06807	10.7991	2.00524e-18	6.96101e-17	31.4161
ENSG00000144331	ZNF385B	2.87744	4.34383	10.7901	2.09739e-18	7.26831e-17	31.3717
ENSG00000117016	RIMS3	2.85514	8.35815	10.783	2.17362e-18	7.51946e-17	31.3364
ENSG00000167778	SPRYD3	2.13562	7.52237	10.7782	2.22605e-18	7.68405e-17	31.3129
ENSG00000130787	HIP1R	-2.27063	7.13198	-10.778	2.22887e-18	7.68405e-17	31.3116
ENSG00000164751	PEX2	-1.49453	5.13406	-10.7574	2.47062e-18	8.50283e-17	31.2099
ENSG00000165152	TMEM246	2.48681	6.10494	10.7503	2.55985e-18	8.79482e-17	31.1748
ENSG00000139973	SYT16	3.23938	6.30569	10.749	2.57687e-18	8.83814e-17	31.1683
ENSG00000164061	BSN	3.21076	7.94023	10.7452	2.6257e-18	8.99023e-17	31.1498
ENSG00000124126	PREX1	-2.62164	7.79907	-10.7443	2.63765e-18	9.01572e-17	31.1453
ENSG00000076604	TRAF4	-2.21596	4.18489	-10.741	2.68171e-18	9.15072e-17	31.1289
ENSG00000213064	SFT2D2	-2.59042	5.79036	-10.7364	2.74386e-18	9.34687e-17	31.1063
ENSG00000228203	RNF144A-AS1	3.09268	3.16517	10.7357	2.75361e-18	9.36416e-17	31.1028
ENSG00000171224	C10orf35	2.60597	4.13239	10.7332	2.78854e-18	9.46687e-17	31.0903
ENSG00000148700	ADD3	-2.62306	8.17283	-10.7266	2.88195e-18	9.76742e-17	31.0577
ENSG00000197444	OGDHL	2.31117	5.89659	10.726	2.88997e-18	9.77807e-17	31.055
ENSG00000119771	KLHL29	2.51635	4.0597	10.7175	3.01576e-18	1.01865e-16	31.0129
ENSG00000273079	GRIN2B	3.96124	6.80413	10.7079	3.16415e-18	1.06697e-16	30.9654
ENSG00000163013	FBXO41	2.12775	7.2571	10.7042	3.22361e-18	1.08519e-16	30.947
ENSG00000164050	PLXNB1	-2.52567	7.50861	-10.7029	3.24458e-18	1.08838e-16	30.9406
ENSG00000111669	TPI1	1.83734	8.33708	10.7028	3.24641e-18	1.08838e-16	30.9401
ENSG00000008056	SYN1	2.58843	8.31641	10.7026	3.24938e-18	1.08838e-16	30.9392
ENSG00000242732	RGAG4	1.38495	5.37415	10.7008	3.27928e-18	1.09656e-16	30.9301
ENSG00000214517	PPME1	2.00158	6.12405	10.6971	3.33907e-18	1.11396e-16	30.9123
ENSG00000278989	NA	2.11756	3.25367	10.6969	3.34243e-18	1.11396e-16	30.9113
ENSG00000155974	GRIP1	3.0135	2.50851	10.6937	3.39737e-18	1.12935e-16	30.8952
ENSG00000104205	SGK3	-2.46709	4.86396	-10.6935	3.39988e-18	1.12935e-16	30.8944
ENSG00000089199	CHGB	4.76725	6.46034	10.6932	3.40614e-18	1.12955e-16	30.8926
ENSG00000166159	LRTM2	3.2186	4.41869	10.6913	3.43862e-18	1.13844e-16	30.8833
ENSG00000119042	SATB2	2.35883	5.68263	10.6848	3.55098e-18	1.1737e-16	30.8515
ENSG00000156515	HK1	2.07073	7.59898	10.6776	3.68236e-18	1.21512e-16	30.8156
ENSG00000259357	RP11-316M1.12	-2.6953	3.4384	-10.6763	3.70551e-18	1.22075e-16	30.8094
ENSG00000108309	RUNDC3A	1.95096	8.05502	10.6714	3.79818e-18	1.24922e-16	30.785
ENSG00000250510	GPR162	1.89609	6.64989	10.6687	3.84979e-18	1.26412e-16	30.7717
ENSG00000065978	YBX1	-1.99326	6.51998	-10.6667	3.88768e-18	1.27447e-16	30.762
ENSG00000165912	PACSIN3	-2.30915	3.8603	-10.662	3.98189e-18	1.30322e-16	30.7383
ENSG00000172375	C2CD2L	1.76071	5.6259	10.6558	4.1067e-18	1.34069e-16	30.7078
ENSG00000084070	SMAP2	2.09128	6.46697	10.6556	4.10976e-18	1.34069e-16	30.7071
ENSG00000107282	APBA1	2.10917	7.09485	10.652	4.18509e-18	1.36305e-16	30.6891
ENSG00000145632	PLK2	2.85828	5.96319	10.6501	4.22538e-18	1.37207e-16	30.6797
ENSG00000132932	ATP8A2	3.70226	5.53404	10.65	4.22649e-18	1.37207e-16	30.6794
ENSG00000115194	SLC30A3	4.08646	5.0829	10.6497	4.23352e-18	1.37213e-16	30.6778
ENSG00000197586	ENTPD6	1.83697	7.0268	10.647	4.29106e-18	1.38853e-16	30.6644
ENSG00000050748	MAPK9	2.37676	7.17052	10.6465	4.30192e-18	1.3898e-16	30.6619
ENSG00000145990	GFOD1	2.3406	7.057	10.6458	4.31697e-18	1.39242e-16	30.6585
ENSG00000197043	ANXA6	2.78335	7.31516	10.6412	4.41844e-18	1.42285e-16	30.6355
ENSG00000170091	NSG2	2.94768	7.70245	10.6402	4.44057e-18	1.42768e-16	30.6306
ENSG00000115685	PPP1R7	1.28997	5.93893	10.6383	4.48196e-18	1.43868e-16	30.6214
ENSG00000247240	UBL7-AS1	-2.33243	0.0940452	-10.6373	4.50474e-18	1.44368e-16	30.6164
ENSG00000213977	TAX1BP3	-2.58706	4.67051	-10.6345	4.5693e-18	1.46203e-16	30.6024
ENSG00000125966	MMP24	1.70085	4.5644	10.6334	4.59308e-18	1.4673e-16	30.5972
ENSG00000128596	CCDC136	2.59679	5.24482	10.622	4.86305e-18	1.55107e-16	30.5408
ENSG00000184743	ATL3	-2.23361	5.57485	-10.62	4.91195e-18	1.56417e-16	30.5309
ENSG00000155729	KCTD18	-1.48992	3.8221	-10.618	4.96228e-18	1.57667e-16	30.5208
ENSG00000165476	REEP3	-3.28141	5.62885	-10.6178	4.96696e-18	1.57667e-16	30.5199
ENSG00000260230	FRRS1L	2.62326	7.14601	10.6121	5.10929e-18	1.61929e-16	30.492
ENSG00000165801	ARHGEF40	-2.36628	5.28223	-10.6104	5.15508e-18	1.63122e-16	30.4832
ENSG00000275004	NA	1.85657	3.21312	10.6092	5.18541e-18	1.63823e-16	30.4774
ENSG00000235531	RP11-383H13.1	3.42678	2.57325	10.6086	5.20105e-18	1.63997e-16	30.4744
ENSG00000166579	NDEL1	1.84587	5.80536	10.6083	5.2073e-18	1.63997e-16	30.4732
ENSG00000214694	ARHGEF33	1.8974	1.7491	10.6026	5.3582e-18	1.68485e-16	30.445
ENSG00000140577	CRTC3	-2.07413	5.52274	-10.6019	5.37825e-18	1.6885e-16	30.4413
ENSG00000119403	PHF19	-2.46172	4.83645	-10.6009	5.40517e-18	1.6943e-16	30.4364
ENSG00000162105	SHANK2	2.56298	5.78282	10.5969	5.51489e-18	1.72599e-16	30.4165
ENSG00000267909	CCDC177	2.92745	2.1578	10.5943	5.58659e-18	1.7457e-16	30.4038
ENSG00000233705	SLC26A4-AS1	3.21806	5.50215	10.5918	5.65588e-18	1.7646e-16	30.3916
ENSG00000215196	AC091878.1	2.74286	1.88668	10.5872	5.78838e-18	1.80313e-16	30.3687
ENSG00000133169	BEX1	2.79732	7.61059	10.5783	6.05369e-18	1.88285e-16	30.3244
ENSG00000259823	XX-CR54.3	3.71325	0.917365	10.5753	6.14547e-18	1.90843e-16	30.3096
ENSG00000177181	RIMKLA	2.7351	5.30269	10.5693	6.33198e-18	1.96331e-16	30.28
ENSG00000078140	UBE2K	1.8426	6.99114	10.5664	6.42378e-18	1.98869e-16	30.2658
ENSG00000178974	FBXO34	2.31884	5.46927	10.5625	6.55123e-18	2.02502e-16	30.2464
ENSG00000087884	AAMDC	-2.11579	2.63615	-10.5612	6.59331e-18	2.03489e-16	30.2401
ENSG00000165943	MOAP1	2.8798	7.2358	10.5537	6.84621e-18	2.10919e-16	30.2029
ENSG00000004455	AK2	-1.33031	4.93066	-10.5534	6.85512e-18	2.10919e-16	30.2016
ENSG00000100106	TRIOBP	-2.32896	3.71319	-10.5493	7.00011e-18	2.1505e-16	30.1809
ENSG00000183654	2011-03-01	2.67485	1.23176	10.5477	7.0535e-18	2.1615e-16	30.1734
ENSG00000143786	CNIH3	2.875	3.90195	10.5476	7.05753e-18	2.1615e-16	30.1728
ENSG00000133135	RNF128	2.9051	2.64549	10.5459	7.11766e-18	2.17659e-16	30.1645
ENSG00000100485	SOS2	-1.93631	5.6225	-10.5426	7.23719e-18	2.20977e-16	30.148
ENSG00000085982	USP40	-2.13212	4.88343	-10.5359	7.48344e-18	2.28148e-16	30.1149
ENSG00000146122	DAAM2	-3.04812	8.11756	-10.5319	7.63587e-18	2.32441e-16	30.095
ENSG00000155744	FAM126B	2.18665	5.97758	10.5289	7.74948e-18	2.35542e-16	30.0804
ENSG00000101247	NDUFAF5	1.68569	4.46419	10.5186	8.16106e-18	2.47676e-16	30.0293
ENSG00000184515	BEX5	3.52318	4.90566	10.5167	8.24123e-18	2.49731e-16	30.0196
ENSG00000167995	BEST1	-3.0098	5.80884	-10.5148	8.32011e-18	2.5174e-16	30.0102
ENSG00000081760	AACS	1.91318	5.58808	10.5142	8.34543e-18	2.51905e-16	30.0072
ENSG00000186094	AGBL4	3.89305	2.62757	10.514	8.35074e-18	2.51905e-16	30.0066
ENSG00000174453	VWC2L	3.2856	2.70765	10.5118	8.44632e-18	2.54406e-16	29.9954
ENSG00000184185	KCNJ12	2.34355	3.39476	10.511	8.47967e-18	2.55027e-16	29.9915
ENSG00000113732	ATP6V0E1	-2.06105	5.38092	-10.5104	8.50254e-18	2.55331e-16	29.9888
ENSG00000134748	PRPF38A	-1.45456	5.441	-10.5041	8.77546e-18	2.63132e-16	29.9576
ENSG00000170915	PAQR8	-2.47203	7.47736	-10.4988	9.01339e-18	2.69863e-16	29.9312
ENSG00000176485	PLA2G16	-2.89912	6.99617	-10.4916	9.34569e-18	2.79394e-16	29.8954
ENSG00000011677	GABRA3	3.50938	4.82317	10.4889	9.47008e-18	2.82691e-16	29.8823
ENSG00000105696	TMEM59L	2.47742	7.96962	10.4833	9.73809e-18	2.90259e-16	29.8547
ENSG00000166780	C16orf45	1.99996	7.3094	10.4824	9.78646e-18	2.91267e-16	29.8499
ENSG00000100439	ABHD4	-2.62988	4.61582	-10.4819	9.80966e-18	2.91524e-16	29.8475
ENSG00000189067	LITAF	-3.07575	5.5412	-10.4801	9.89667e-18	2.93674e-16	29.8388
ENSG00000164292	RHOBTB3	-2.9937	7.52929	-10.4747	1.01701e-17	3.01342e-16	29.8119
ENSG00000198753	PLXNB3	-3.43237	6.38543	-10.474	1.02049e-17	3.01926e-16	29.8085
ENSG00000169851	PCDH7	2.8318	6.28387	10.4669	1.05755e-17	3.1243e-16	29.7732
ENSG00000204352	C9orf129	2.37366	1.65181	10.4644	1.0706e-17	3.1582e-16	29.7611
ENSG00000188493	C19orf54	-2.15763	2.39368	-10.4535	1.131e-17	3.33146e-16	29.7069
ENSG00000105723	GSK3A	1.35311	6.80926	10.4486	1.15906e-17	3.40909e-16	29.6827
ENSG00000077152	UBE2T	2.40987	2.60338	10.4465	1.1714e-17	3.44035e-16	29.6722
ENSG00000240204	SMKR1	2.31975	1.85309	10.4461	1.17378e-17	3.44229e-16	29.6702
ENSG00000181804	SLC9A9	-2.59209	4.29333	-10.4456	1.17653e-17	3.4453e-16	29.6679
ENSG00000186310	NAP1L3	2.74848	7.68613	10.443	1.19173e-17	3.48471e-16	29.6552
ENSG00000137710	RDX	-2.78671	6.90123	-10.4339	1.24743e-17	3.64228e-16	29.6101
ENSG00000204851	PNMAL2	2.68359	6.95712	10.4334	1.25098e-17	3.64732e-16	29.6073
ENSG00000157214	STEAP2	2.60236	5.69765	10.4291	1.2779e-17	3.72041e-16	29.5863
ENSG00000129521	EGLN3	-2.52658	5.17447	-10.4252	1.30296e-17	3.78785e-16	29.5671
ENSG00000137494	ANKRD42	1.6389	4.34162	10.4214	1.32832e-17	3.85598e-16	29.548
ENSG00000221866	PLXNA4	3.34156	5.74287	10.4143	1.37662e-17	3.9904e-16	29.5127
ENSG00000184905	TCEAL2	1.93575	6.92865	10.4133	1.38313e-17	4.0035e-16	29.5081
ENSG00000277182	NA	3.13234	0.579455	10.413	1.38524e-17	4.0038e-16	29.5066
ENSG00000158008	EXTL1	2.31812	5.19371	10.4093	1.41133e-17	4.07334e-16	29.4881
ENSG00000198668	CALM1	1.80432	10.9171	10.4078	1.42231e-17	4.09619e-16	29.4805
ENSG00000174938	SEZ6L2	2.84685	6.53967	10.4076	1.42334e-17	4.09619e-16	29.4798
ENSG00000099814	CEP170B	2.21176	6.9678	10.4049	1.4428e-17	4.14624e-16	29.4663
ENSG00000166073	GPR176	2.10071	4.9435	10.4046	1.44499e-17	4.14658e-16	29.4649
ENSG00000072858	SIDT1	3.15063	4.04094	10.3997	1.48086e-17	4.24342e-16	29.4406
ENSG00000134343	ANO3	3.88932	4.77136	10.3966	1.50376e-17	4.30291e-16	29.4255
ENSG00000137177	KIF13A	-2.03587	5.83395	-10.3935	1.52754e-17	4.36471e-16	29.41
ENSG00000124226	RNF114	-1.42338	5.81449	-10.3924	1.53642e-17	4.38384e-16	29.4042
ENSG00000157087	ATP2B2	2.87694	8.0468	10.3915	1.54298e-17	4.39629e-16	29.4
ENSG00000137269	LRRC1	-3.34218	3.90432	-10.3901	1.55376e-17	4.42072e-16	29.3931
ENSG00000100077	ADRBK2	2.73555	5.97459	10.389	1.56288e-17	4.44035e-16	29.3874
ENSG00000185760	KCNQ5	3.70295	5.93085	10.3887	1.5652e-17	4.44065e-16	29.3859
ENSG00000164100	NDST3	3.60341	3.14949	10.3802	1.63288e-17	4.62612e-16	29.3441
ENSG00000154548	SRSF12	1.98196	3.51143	10.3783	1.64843e-17	4.66357e-16	29.3347
ENSG00000158882	TOMM40L	1.49751	4.89301	10.3769	1.66011e-17	4.69e-16	29.3277
ENSG00000141668	CBLN2	2.71679	5.04402	10.3724	1.69772e-17	4.78948e-16	29.3056
ENSG00000241878	PISD	1.51712	5.48021	10.3718	1.70359e-17	4.79928e-16	29.3022
ENSG00000120053	GOT1	2.8718	7.04137	10.3708	1.71221e-17	4.8168e-16	29.2972
ENSG00000166922	SCG5	2.8303	7.30544	10.3657	1.7562e-17	4.93361e-16	29.2721
ENSG00000273301	RP11-314B1.2	2.7774	2.73819	10.3623	1.7864e-17	5.01144e-16	29.2553
ENSG00000152932	RAB3C	4.49431	6.63084	10.3603	1.80477e-17	5.05588e-16	29.2452
ENSG00000182158	CREB3L2	-2.80842	4.54501	-10.3544	1.85851e-17	5.19914e-16	29.2162
ENSG00000144468	RHBDD1	-1.95266	3.8033	-10.345	1.94863e-17	5.44368e-16	29.1694
ENSG00000198216	CACNA1E	2.73557	6.50769	10.3428	1.96953e-17	5.49438e-16	29.1589
ENSG00000220205	VAMP2	1.90409	8.73627	10.3388	2.00966e-17	5.59852e-16	29.139
ENSG00000153956	CACNA2D1	2.4292	6.48459	10.3376	2.0214e-17	5.62341e-16	29.1332
ENSG00000261147	RP11-697E2.6	1.43345	7.39662	10.3317	2.08243e-17	5.78517e-16	29.1038
ENSG00000140015	KCNH5	3.1928	4.25192	10.3305	2.09488e-17	5.81169e-16	29.0979
ENSG00000130958	SLC35D2	-3.21206	2.78035	-10.329	2.11085e-17	5.84791e-16	29.0904
ENSG00000178996	SNX18	-2.12432	4.66007	-10.3275	2.12741e-17	5.88527e-16	29.0827
ENSG00000258818	RNASE4	-3.71194	1.96747	-10.3272	2.13022e-17	5.88527e-16	29.0814
ENSG00000228794	LINC01128	1.76448	4.83617	10.3241	2.16374e-17	5.9629e-16	29.066
ENSG00000145029	NICN1	1.69688	5.43596	10.324	2.16427e-17	5.9629e-16	29.0657
ENSG00000132872	SYT4	4.06467	6.74259	10.3224	2.1823e-17	6.00433e-16	29.0575
ENSG00000276293	NA	1.23466	8.42294	10.3155	2.25875e-17	6.20615e-16	29.0235
ENSG00000046653	GPM6B	-2.08821	10.219	-10.3132	2.28511e-17	6.26996e-16	29.0121
ENSG00000134072	CAMK1	1.79755	5.58257	10.3129	2.28836e-17	6.27029e-16	29.0107
ENSG00000144645	OSBPL10	2.347	3.34923	10.3114	2.30628e-17	6.31076e-16	29.003
ENSG00000085117	CD82	-2.46738	5.27004	-10.3092	2.33089e-17	6.3694e-16	28.9925
ENSG00000116604	MEF2D	1.92074	6.95459	10.3083	2.34179e-17	6.39046e-16	28.9879
ENSG00000127423	AUNIP	2.14994	1.13988	10.3077	2.34934e-17	6.40234e-16	28.9847
ENSG00000187699	C2orf88	-2.9716	4.02794	-10.3069	2.35842e-17	6.41836e-16	28.9809
ENSG00000140022	STON2	-3.0759	5.25877	-10.3059	2.37037e-17	6.44214e-16	28.9759
ENSG00000177570	SAMD12	2.38697	5.40562	10.3013	2.42558e-17	6.58326e-16	28.9531
ENSG00000131089	ARHGEF9	2.49332	7.40813	10.2999	2.44223e-17	6.61947e-16	28.9464
ENSG00000164465	DCBLD1	2.17542	3.6521	10.2971	2.47737e-17	6.70564e-16	28.9323
ENSG00000118276	B4GALT6	2.86798	5.51116	10.2961	2.48992e-17	6.7305e-16	28.9273
ENSG00000204856	FAM216A	2.02421	4.3255	10.2916	2.54602e-17	6.87287e-16	28.9052
ENSG00000171246	NPTX1	3.49161	8.08805	10.2908	2.55677e-17	6.89261e-16	28.9011
ENSG00000164715	LMTK2	2.55791	6.6331	10.2889	2.58086e-17	6.9482e-16	28.8918
ENSG00000261292	RP11-389G6.3	2.7593	2.74625	10.2884	2.5881e-17	6.95834e-16	28.8891
ENSG00000223572	CKMT1A	2.56241	2.60092	10.2867	2.6102e-17	7.00835e-16	28.8807
ENSG00000106123	EPHB6	2.28319	7.22378	10.2809	2.68742e-17	7.20602e-16	28.8519
ENSG00000106089	STX1A	2.96671	6.71651	10.2777	2.73002e-17	7.31046e-16	28.8363
ENSG00000128482	RNF112	1.9649	5.28999	10.2763	2.74947e-17	7.35273e-16	28.8293
ENSG00000125457	MIF4GD	-2.16923	3.15425	-10.2701	2.83704e-17	7.5768e-16	28.7983
ENSG00000104375	STK3	-2.4764	3.25456	-10.2697	2.842e-17	7.57992e-16	28.7966
ENSG00000025772	TOMM34	2.07162	5.5472	10.2657	2.89916e-17	7.72211e-16	28.7769
ENSG00000155858	LSM11	2.50177	4.85833	10.2646	2.91581e-17	7.75614e-16	28.7713
ENSG00000137726	FXYD6	2.84835	8.21555	10.2642	2.9211e-17	7.75991e-16	28.7695
ENSG00000138835	RGS3	-2.04411	4.67096	-10.2605	2.97636e-17	7.88581e-16	28.751
ENSG00000075035	WSCD2	2.7548	4.59201	10.2605	2.97637e-17	7.88581e-16	28.751
ENSG00000197724	PHF2	-1.33896	5.80918	-10.2549	3.06146e-17	8.10053e-16	28.7231
ENSG00000214376	VSTM5	3.17826	2.57509	10.2539	3.07597e-17	8.12818e-16	28.7184
ENSG00000151025	GPR158	3.82715	5.39639	10.2528	3.09321e-17	8.16297e-16	28.7129
ENSG00000002586	CD99	-3.11064	5.43519	-10.2519	3.10785e-17	8.19083e-16	28.7083
ENSG00000172260	NEGR1	3.41791	7.01945	10.2504	3.13125e-17	8.24164e-16	28.7008
ENSG00000100095	SEZ6L	2.25157	6.90973	10.2425	3.25688e-17	8.56106e-16	28.662
ENSG00000118971	CCND2	1.9503	6.63846	10.239	3.3162e-17	8.70558e-16	28.6442
ENSG00000182836	PLCXD3	3.52991	4.74917	10.2379	3.33449e-17	8.74212e-16	28.6387
ENSG00000011083	SLC6A7	2.8936	5.67149	10.2374	3.34186e-17	8.75e-16	28.6365
ENSG00000121905	HPCA	2.75543	6.62477	10.237	3.34885e-17	8.75686e-16	28.6345
ENSG00000115828	QPCT	2.82067	3.51285	10.2312	3.44686e-17	9.00138e-16	28.606
ENSG00000136535	TBR1	2.61743	6.50109	10.2252	3.55338e-17	9.26747e-16	28.5759
ENSG00000008853	RHOBTB2	2.08025	6.98808	10.2249	3.55921e-17	9.27062e-16	28.5743
ENSG00000133026	MYH10	2.07666	6.95031	10.2242	3.5704e-17	9.28768e-16	28.5712
ENSG00000168830	HTR1E	2.86888	2.09675	10.2214	3.62233e-17	9.41054e-16	28.5569
ENSG00000158109	TPRG1L	1.6624	7.08368	10.22	3.64653e-17	9.46113e-16	28.5503
ENSG00000139910	NOVA1	1.47821	6.24576	10.2185	3.67388e-17	9.51977e-16	28.543
ENSG00000127824	TUBA4A	3.08741	7.15346	10.2175	3.69288e-17	9.55663e-16	28.5379
ENSG00000278730	NA	-1.63383	5.22317	-10.215	3.74037e-17	9.66106e-16	28.5252
ENSG00000168672	FAM84B	-2.87317	4.58576	-10.2148	3.74288e-17	9.66106e-16	28.5246
ENSG00000132122	SPATA6	-2.21482	3.651	-10.2112	3.81135e-17	9.82515e-16	28.5067
ENSG00000085415	SEH1L	1.88856	5.65342	10.2107	3.82055e-17	9.83619e-16	28.5043
ENSG00000173801	JUP	-2.81895	4.43412	-10.2081	3.87112e-17	9.9536e-16	28.4913
ENSG00000087077	TRIP6	-2.77033	4.22277	-10.2011	4.01031e-17	1.02983e-15	28.4564
ENSG00000144550	CPNE9	3.22976	3.54465	10.1981	4.07069e-17	1.04399e-15	28.4416
ENSG00000259583	RP11-66B24.4	3.14345	3.24601	10.1912	4.21325e-17	1.07917e-15	28.4076
ENSG00000108395	TRIM37	2.57097	6.8346	10.1887	4.26675e-17	1.09148e-15	28.3952
ENSG00000173611	SCAI	2.57194	5.64876	10.187	4.3032e-17	1.0994e-15	28.3868
ENSG00000168763	CNNM3	-1.66605	4.33391	-10.1811	4.43356e-17	1.13126e-15	28.3573
ENSG00000065534	MYLK	-2.89342	6.1972	-10.177	4.52604e-17	1.15339e-15	28.3369
ENSG00000109787	KLF3	-2.26052	5.56213	-10.1698	4.69097e-17	1.1939e-15	28.3015
ENSG00000102001	CACNA1F	2.47996	0.737266	10.1675	4.74606e-17	1.20639e-15	28.29
ENSG00000196368	NUDT11	2.87569	4.88677	10.1632	4.84903e-17	1.22971e-15	28.2688
ENSG00000147113	CXorf36	-3.6408	4.05298	-10.1632	4.85009e-17	1.22971e-15	28.2686
ENSG00000165566	AMER2	-3.26946	8.32083	-10.1626	4.8651e-17	1.23196e-15	28.2655
ENSG00000132938	MTUS2	2.78136	4.09239	10.1612	4.89848e-17	1.23885e-15	28.2588
ENSG00000112232	KHDRBS2	3.06509	2.4323	10.1586	4.96234e-17	1.25341e-15	28.246
ENSG00000165914	TTC7B	1.40072	6.30479	10.1549	5.05719e-17	1.27576e-15	28.2273
ENSG00000100146	SOX10	-3.55589	5.59077	-10.1527	5.11168e-17	1.28789e-15	28.2167
ENSG00000141098	GFOD2	1.5368	5.33891	10.1513	5.14937e-17	1.29575e-15	28.2094
ENSG00000118733	OLFM3	4.66835	4.69202	10.1499	5.18395e-17	1.30282e-15	28.2028
ENSG00000272321	KB-1517D11.4	3.26335	3.2247	10.1469	5.26273e-17	1.32096e-15	28.1879
ENSG00000145526	CDH18	4.27598	3.62736	10.1434	5.35731e-17	1.34302e-15	28.1703
ENSG00000078018	MAP2	3.02927	9.21834	10.137	5.53053e-17	1.38471e-15	28.1389
ENSG00000060140	STYK1	4.30312	2.462	10.1348	5.59223e-17	1.39841e-15	28.1279
ENSG00000122873	CISD1	2.16994	5.23761	10.1328	5.64798e-17	1.41059e-15	28.1181
ENSG00000147642	SYBU	1.77656	6.96688	10.1315	5.68556e-17	1.4182e-15	28.1116
ENSG00000156486	KCNS2	4.39891	3.26601	10.1291	5.75606e-17	1.434e-15	28.0994
ENSG00000100554	ATP6V1D	2.02841	6.75269	10.1261	5.84297e-17	1.45385e-15	28.0846
ENSG00000135002	RFK	2.26762	5.71779	10.1256	5.8584e-17	1.45588e-15	28.082
ENSG00000186377	CYP4X1	2.57826	3.8852	10.1211	5.9919e-17	1.48721e-15	28.0597
ENSG00000100092	SH3BP1	1.63242	6.38931	10.1187	6.06365e-17	1.50315e-15	28.048
ENSG00000153933	DGKE	1.75159	5.04815	10.112	6.27079e-17	1.55258e-15	28.0148
ENSG00000267765	CTD-3193K9.3	2.07019	2.64221	10.1085	6.38269e-17	1.57834e-15	27.9973
ENSG00000137076	TLN1	-2.46004	6.97822	-10.1004	6.64582e-17	1.6396e-15	27.9574
ENSG00000260920	RP1-228H13.5	2.01827	2.37601	10.1004	6.64679e-17	1.6396e-15	27.9573
ENSG00000135749	PCNXL2	2.19007	5.5956	10.0977	6.73804e-17	1.66006e-15	27.9438
ENSG00000187672	ERC2	2.97572	5.41665	10.0957	6.80691e-17	1.67497e-15	27.9338
ENSG00000165795	NDRG2	-2.42985	10.4049	-10.0948	6.8351e-17	1.67984e-15	27.9297
ENSG00000177426	TGIF1	-2.97655	2.91998	-10.0944	6.84904e-17	1.6812e-15	27.9277
ENSG00000144290	SLC4A10	4.12936	6.60012	10.0927	6.90801e-17	1.6936e-15	27.9192
ENSG00000162636	FAM102B	2.88255	5.42395	10.0925	6.91665e-17	1.69365e-15	27.918
ENSG00000183783	KCTD8	2.61287	3.49369	10.0889	7.04237e-17	1.72149e-15	27.9002
ENSG00000257103	LSM14A	-1.1025	6.42925	-10.0887	7.04753e-17	1.72149e-15	27.8994
ENSG00000153814	JAZF1	2.38047	5.25563	10.0883	7.06227e-17	1.72299e-15	27.8974
ENSG00000105323	HNRNPUL1	-1.05485	6.96791	-10.0865	7.12725e-17	1.73673e-15	27.8883
ENSG00000156735	BAG4	1.88913	5.93805	10.084	7.21894e-17	1.75693e-15	27.8757
ENSG00000185591	SP1	-2.24479	5.42866	-10.0803	7.35092e-17	1.78688e-15	27.8578
ENSG00000165973	NELL1	4.61518	3.98038	10.0681	7.81606e-17	1.89552e-15	27.7972
ENSG00000176204	LRRTM4	2.9126	3.8978	10.0681	7.81676e-17	1.89552e-15	27.7971
ENSG00000128203	ASPHD2	2.32607	3.91047	10.0667	7.8723e-17	1.90668e-15	27.7901
ENSG00000260432	RP11-297M9.2	3.38596	4.88913	10.0633	8.00921e-17	1.93658e-15	27.7731
ENSG00000166689	PLEKHA7	-3.11288	3.22348	-10.0631	8.0151e-17	1.93658e-15	27.7724
ENSG00000143815	LBR	-1.8832	4.46291	-10.0614	8.08615e-17	1.95139e-15	27.7636
ENSG00000143847	PPFIA4	2.68154	6.65612	10.0603	8.1289e-17	1.95935e-15	27.7584
ENSG00000143590	EFNA3	2.33589	3.86819	10.0593	8.16859e-17	1.96655e-15	27.7536
ENSG00000188352	FOCAD	2.19152	5.38952	10.0588	8.19114e-17	1.96961e-15	27.7509
ENSG00000175215	CTDSP2	-2.18527	7.14934	-10.0539	8.3932e-17	2.01578e-15	27.7268
ENSG00000166016	ABTB2	-2.68523	3.83068	-10.0458	8.74363e-17	2.09742e-15	27.6864
ENSG00000131943	C19orf12	1.27373	5.77295	10.0447	8.79006e-17	2.10604e-15	27.6812
ENSG00000120690	ELF1	-2.94552	4.05633	-10.0429	8.87267e-17	2.12329e-15	27.6719
ENSG00000152822	GRM1	3.28807	4.67697	10.039	9.0457e-17	2.16212e-15	27.6529
ENSG00000119865	CNRIP1	1.74252	6.44996	10.0338	9.2867e-17	2.21707e-15	27.6269
ENSG00000108947	EFNB3	3.05036	5.13575	10.0325	9.34648e-17	2.22869e-15	27.6206
ENSG00000253972	RP11-4K16.2	4.2817	-0.692357	10.0319	9.37422e-17	2.23265e-15	27.6176
ENSG00000213585	VDAC1	2.16598	7.39198	10.0262	9.64704e-17	2.2949e-15	27.5893
ENSG00000078668	VDAC3	1.71562	6.78785	10.0251	9.70001e-17	2.30476e-15	27.5839
ENSG00000144407	PTH2R	3.45096	2.40758	10.0245	9.7284e-17	2.30877e-15	27.581
ENSG00000182013	PNMAL1	2.77974	7.37304	10.0239	9.76136e-17	2.31385e-15	27.5777
ENSG00000014641	MDH1	3.02475	8.32767	10.0231	9.79709e-17	2.31957e-15	27.574
ENSG00000116574	RHOU	-3.35948	6.87297	-10.0225	9.82749e-17	2.32402e-15	27.571
ENSG00000179456	ZBTB18	1.60291	7.51386	10.0219	9.85807e-17	2.3285e-15	27.5679
ENSG00000135622	SEMA4F	2.34929	4.67385	10.0199	9.95733e-17	2.34918e-15	27.558
ENSG00000146966	DENND2A	-2.00278	4.9931	-10.0098	1.04734e-16	2.46802e-15	27.5081
ENSG00000225465	RFPL1S	3.10076	5.88712	10.0082	1.05608e-16	2.4857e-15	27.4999
ENSG00000197892	KIF13B	-2.77183	6.07527	-10.0068	1.06321e-16	2.49954e-15	27.4933
ENSG00000164951	PDP1	2.83906	7.09417	10.0064	1.06573e-16	2.50254e-15	27.4909
ENSG00000175931	UBE2O	1.84473	6.07176	10.0039	1.07903e-16	2.5308e-15	27.4787
ENSG00000162706	CADM3	2.06071	8.69979	10.0033	1.08244e-16	2.53583e-15	27.4755
ENSG00000196937	FAM3C	2.45583	6.0064	10.0012	1.0936e-16	2.55898e-15	27.4654
ENSG00000171303	KCNK3	2.52926	4.01614	10.0006	1.09729e-16	2.56461e-15	27.4621
ENSG00000165194	PCDH19	3.35166	4.76833	9.99907	1.10548e-16	2.58075e-15	27.4547
ENSG00000165606	DRGX	5.77564	-0.328758	9.99641	1.12036e-16	2.61244e-15	27.4415
ENSG00000179388	EGR3	3.23247	5.22435	9.99511	1.12771e-16	2.6252e-15	27.4351
ENSG00000166342	NETO1	3.34584	4.17641	9.99498	1.12846e-16	2.6252e-15	27.4344
ENSG00000105519	CAPS	-3.31302	4.41671	-9.98968	1.15887e-16	2.6904e-15	27.4082
ENSG00000131779	PEX11B	1.68273	5.26701	9.98963	1.15917e-16	2.6904e-15	27.4079
ENSG00000169139	UBE2V2	2.01219	6.53429	9.98743	1.17201e-16	2.71706e-15	27.397
ENSG00000108352	RAPGEFL1	2.07954	6.46161	9.97915	1.22177e-16	2.82913e-15	27.3559
ENSG00000129990	SYT5	2.69443	6.17573	9.97878	1.22405e-16	2.83115e-15	27.3541
ENSG00000147655	RSPO2	3.65125	4.40206	9.97616	1.2403e-16	2.86543e-15	27.3411
ENSG00000151729	SLC25A4	2.13087	6.96885	9.97386	1.25466e-16	2.89526e-15	27.3297
ENSG00000101438	SLC32A1	5.58178	2.53856	9.97216	1.26546e-16	2.91682e-15	27.3212
ENSG00000169258	GPRIN1	2.32188	5.52261	9.97128	1.27106e-16	2.92637e-15	27.3169
ENSG00000097033	SH3GLB1	-1.77394	6.41024	-9.9706	1.27538e-16	2.93294e-15	27.3135
ENSG00000114993	RTKN	-3.55654	5.78436	-9.96262	1.32756e-16	3.04944e-15	27.2739
ENSG00000146535	GNA12	-2.22215	7.01132	-9.95944	1.34892e-16	3.09495e-15	27.2581
ENSG00000149499	EML3	-2.55151	4.55339	-9.95863	1.35444e-16	3.10378e-15	27.2541
ENSG00000167281	RBFOX3	2.02154	6.94593	9.95842	1.35587e-16	3.10378e-15	27.2531
ENSG00000055163	CYFIP2	1.98533	8.02921	9.95744	1.36254e-16	3.1155e-15	27.2482
ENSG00000176771	NCKAP5	-2.85581	3.35586	-9.95384	1.38739e-16	3.16869e-15	27.2304
ENSG00000108924	HLF	2.48568	7.06865	9.95304	1.39295e-16	3.17663e-15	27.2264
ENSG00000279118	NA	-2.92558	4.94818	-9.95289	1.39404e-16	3.17663e-15	27.2257
ENSG00000119782	FKBP1B	2.0557	4.30952	9.95102	1.40715e-16	3.20287e-15	27.2164
ENSG00000179564	LSMEM2	-2.93274	1.03703	-9.9481	1.42797e-16	3.24657e-15	27.2019
ENSG00000117009	KMO	2.65213	1.59807	9.94422	1.45608e-16	3.30575e-15	27.1826
ENSG00000148400	NOTCH1	-2.69818	5.46724	-9.94405	1.4573e-16	3.30575e-15	27.1818
ENSG00000138867	GUCD1	-1.24731	5.09777	-9.94338	1.46224e-16	3.3132e-15	27.1785
ENSG00000171940	ZNF217	-2.80891	3.15016	-9.94081	1.48123e-16	3.35244e-15	27.1657
ENSG00000171450	CDK5R2	2.80598	6.07001	9.94049	1.48355e-16	3.35389e-15	27.1642
ENSG00000198863	RUNDC1	1.45397	4.95272	9.93899	1.49477e-16	3.37544e-15	27.1567
ENSG00000167315	ACAA2	-2.42477	5.28118	-9.93373	1.53481e-16	3.46197e-15	27.1306
ENSG00000106723	SPIN1	1.51137	7.52821	9.93187	1.54919e-16	3.49047e-15	27.1214
ENSG00000145545	SRD5A1	2.13677	3.88338	9.92444	1.60815e-16	3.61925e-15	27.0845
ENSG00000198934	MAGEE1	3.02648	5.83716	9.92165	1.63079e-16	3.66607e-15	27.0707
ENSG00000150394	CDH8	3.2197	4.80224	9.91875	1.65476e-16	3.71579e-15	27.0563
ENSG00000141384	TAF4B	2.58317	3.01307	9.9183	1.65847e-16	3.71995e-15	27.0541
ENSG00000154118	JPH3	1.80992	7.45427	9.91757	1.66457e-16	3.72945e-15	27.0505
ENSG00000182256	GABRG3	3.36026	3.3647	9.91495	1.68665e-16	3.77469e-15	27.0375
ENSG00000055813	CCDC85A	2.48583	4.40964	9.90809	1.74576e-16	3.90263e-15	27.0034
ENSG00000183023	SLC8A1	3.23379	6.19099	9.90617	1.76264e-16	3.93598e-15	26.9939
ENSG00000109436	TBC1D9	2.84694	5.38949	9.90453	1.77726e-16	3.96419e-15	26.9858
ENSG00000151414	NEK7	-2.09597	6.20481	-9.90133	1.80597e-16	4.02377e-15	26.9699
ENSG00000164574	GALNT10	-1.95599	4.60355	-9.90013	1.81691e-16	4.04362e-15	26.964
ENSG00000135638	EMX1	2.18247	4.50693	9.89935	1.82407e-16	4.05329e-15	26.9601
ENSG00000172209	GPR22	3.55853	4.40613	9.89922	1.82529e-16	4.05329e-15	26.9594
ENSG00000181924	COA4	-1.35504	3.96977	-9.89811	1.83549e-16	4.07142e-15	26.9539
ENSG00000100325	ASCC2	-1.40142	4.20781	-9.89427	1.87117e-16	4.14597e-15	26.9349
ENSG00000029153	ARNTL2	2.04645	4.21545	9.89124	1.89991e-16	4.20499e-15	26.9199
ENSG00000150995	ITPR1	2.99183	7.06977	9.88984	1.91334e-16	4.23005e-15	26.9129
ENSG00000125820	NKX2-2	-2.6644	3.13579	-9.88772	1.93376e-16	4.27048e-15	26.9024
ENSG00000159792	PSKH1	-1.90188	4.07741	-9.88563	1.95422e-16	4.3109e-15	26.892
ENSG00000154146	NRGN	2.76166	9.38869	9.88358	1.97441e-16	4.35065e-15	26.8819
ENSG00000174516	PELI3	1.98622	5.38804	9.88091	2.00105e-16	4.40451e-15	26.8686
ENSG00000196090	PTPRT	3.38098	6.45342	9.87515	2.05982e-16	4.52888e-15	26.84
ENSG00000251095	RP11-115D19.1	3.06043	2.7219	9.87384	2.07336e-16	4.55366e-15	26.8336
ENSG00000039560	RAI14	-2.50972	3.48272	-9.87328	2.07923e-16	4.56156e-15	26.8308
ENSG00000277586	NA	4.12562	8.60192	9.87084	2.10485e-16	4.6127e-15	26.8187
ENSG00000102053	ZC3H12B	1.73576	4.09276	9.86935	2.12072e-16	4.64242e-15	26.8113
ENSG00000107954	NEURL1	1.92122	6.45867	9.86682	2.14783e-16	4.69662e-15	26.7987
ENSG00000162639	HENMT1	2.22878	3.37031	9.85783	2.24695e-16	4.908e-15	26.7541
ENSG00000103316	CRYM	4.46726	5.92539	9.85591	2.26882e-16	4.95038e-15	26.7446
ENSG00000240694	PNMA2	3.02016	8.41782	9.84473	2.39987e-16	5.23062e-15	26.6891
ENSG00000076258	FMO4	-4.06036	0.191056	-9.8372	2.49226e-16	5.42609e-15	26.6518
ENSG00000166619	BLCAP	1.47243	7.21218	9.83665	2.49926e-16	5.43341e-15	26.649
ENSG00000155970	MICU3	2.57673	5.99736	9.8365	2.50105e-16	5.43341e-15	26.6483
ENSG00000034053	APBA2	1.59529	7.24568	9.83053	2.57721e-16	5.5928e-15	26.6187
ENSG00000086300	SNX10	3.27547	6.2999	9.83019	2.58169e-16	5.59646e-15	26.617
ENSG00000102032	RENBP	-2.10661	3.06489	-9.82763	2.61498e-16	5.66249e-15	26.6043
ENSG00000104419	NDRG1	-3.08714	8.67451	-9.82609	2.63541e-16	5.70056e-15	26.5966
ENSG00000204442	FAM155A	2.00121	5.50475	9.82397	2.66356e-16	5.75525e-15	26.5862
ENSG00000186472	PCLO	3.0182	6.6702	9.82357	2.66891e-16	5.7606e-15	26.5842
ENSG00000178662	CSRNP3	2.72349	6.20405	9.82321	2.67368e-16	5.76467e-15	26.5824
ENSG00000101542	CDH20	-2.52052	5.62617	-9.81977	2.7203e-16	5.85888e-15	26.5653
ENSG00000074211	PPP2R2C	1.62543	7.89537	9.81739	2.75299e-16	5.92293e-15	26.5535
ENSG00000100139	MICALL1	-2.50804	3.99974	-9.81564	2.77732e-16	5.96885e-15	26.5448
ENSG00000132975	GPR12	3.01203	4.11832	9.81458	2.79217e-16	5.99433e-15	26.5396
ENSG00000166033	HTRA1	-1.9136	8.06403	-9.81301	2.81427e-16	6.03532e-15	26.5318
ENSG00000092531	SNAP23	-2.16176	4.4868	-9.81125	2.83923e-16	6.08233e-15	26.5231
ENSG00000221890	NPTXR	2.80369	8.45606	9.81052	2.84968e-16	6.0982e-15	26.5194
ENSG00000068400	GRIPAP1	1.45827	6.57596	9.80954	2.8638e-16	6.12188e-15	26.5146
ENSG00000277829	NA	-3.84017	-0.590264	-9.80409	2.94317e-16	6.28484e-15	26.4876
ENSG00000215475	SIAH3	3.23757	2.16248	9.80374	2.94837e-16	6.28923e-15	26.4858
ENSG00000204961	PCDHA9	1.91467	4.99455	9.80281	2.96217e-16	6.31194e-15	26.4812
ENSG00000180891	CUEDC1	-2.28371	5.10651	-9.80171	2.97857e-16	6.34015e-15	26.4757
ENSG00000148204	CRB2	-2.98671	5.13274	-9.7966	3.05601e-16	6.49809e-15	26.4504
ENSG00000257151	PWAR6	2.50928	7.72557	9.79599	3.06546e-16	6.51127e-15	26.4474
ENSG00000177432	NAP1L5	3.36455	6.57803	9.79559	3.07157e-16	6.51733e-15	26.4454
ENSG00000101166	SLMO2	-1.44719	5.03052	-9.79432	3.09136e-16	6.55237e-15	26.439
ENSG00000155097	ATP6V1C1	2.44401	7.38487	9.78552	3.23094e-16	6.84099e-15	26.3954
ENSG00000085377	PREP	2.09701	4.79358	9.78401	3.25557e-16	6.88585e-15	26.3879
ENSG00000177105	RHOG	-2.69686	4.63763	-9.78336	3.26626e-16	6.90117e-15	26.3847
ENSG00000185432	METTL7A	-2.90415	7.71436	-9.78258	3.27911e-16	6.92102e-15	26.3808
ENSG00000081189	MEF2C	3.32216	7.89447	9.77686	3.37465e-16	7.11518e-15	26.3524
ENSG00000180370	PAK2	-1.73095	6.3212	-9.77509	3.40468e-16	7.17096e-15	26.3437
ENSG00000260391	RP11-71H17.7	2.29128	3.79195	9.77464	3.41238e-16	7.17963e-15	26.3415
ENSG00000189181	OR14I1	5.03603	-0.78203	9.77222	3.45417e-16	7.25993e-15	26.3294
ENSG00000047644	WWC3	-1.83857	4.99609	-9.77121	3.47174e-16	7.2892e-15	26.3244
ENSG00000100105	PATZ1	-1.28322	4.824	-9.77067	3.48118e-16	7.30136e-15	26.3218
ENSG00000173227	SYT12	2.26487	5.42371	9.76981	3.49635e-16	7.3255e-15	26.3175
ENSG00000126803	HSPA2	-3.80098	7.49712	-9.76956	3.50065e-16	7.32685e-15	26.3162
ENSG00000141198	TOM1L1	2.23039	2.67131	9.76437	3.59306e-16	7.51242e-15	26.2905
ENSG00000070087	PFN2	2.35172	8.59529	9.75618	3.74406e-16	7.81998e-15	26.2499
ENSG00000181264	TMEM136	-2.0373	5.00997	-9.75337	3.79717e-16	7.92263e-15	26.2359
ENSG00000249896	RP11-586D19.1	2.18718	2.44766	9.75008	3.86041e-16	8.0462e-15	26.2196
ENSG00000152503	TRIM36	2.98772	4.78928	9.74753	3.91016e-16	8.14142e-15	26.207
ENSG00000172247	C1QTNF4	2.73265	4.53631	9.74068	4.04714e-16	8.41788e-15	26.173
ENSG00000103353	UBFD1	1.32995	5.84262	9.73559	4.15192e-16	8.62686e-15	26.1477
ENSG00000091972	CD200	2.67986	5.9763	9.73264	4.21393e-16	8.74038e-15	26.1331
ENSG00000151322	NPAS3	-2.17091	5.36707	-9.73244	4.21813e-16	8.74038e-15	26.1321
ENSG00000116254	CHD5	2.68682	7.90618	9.73237	4.21965e-16	8.74038e-15	26.1318
ENSG00000174482	LINGO2	3.54919	1.89621	9.73108	4.24697e-16	8.7879e-15	26.1254
ENSG00000186416	NKRF	2.1065	4.92109	9.73039	4.2618e-16	8.80947e-15	26.1219
ENSG00000239789	MRPS17	1.4564	4.00341	9.72701	4.33467e-16	8.95086e-15	26.1052
ENSG00000100101	NOL12	-2.6901	2.47826	-9.72625	4.35128e-16	8.97592e-15	26.1014
ENSG00000165434	PGM2L1	3.62649	6.72219	9.7253	4.37205e-16	9.00948e-15	26.0967
ENSG00000176714	CCDC121	-2.52377	2.65516	-9.72111	4.46505e-16	9.19167e-15	26.0759
ENSG00000050030	KIAA2022	2.58823	4.24088	9.72046	4.47976e-16	9.21249e-15	26.0727
ENSG00000197283	SYNGAP1	1.81607	6.70973	9.7178	4.5399e-16	9.32659e-15	26.0595
ENSG00000130368	MAS1	5.3086	2.79143	9.71272	4.65728e-16	9.55793e-15	26.0343
ENSG00000101986	ABCD1	-2.05725	2.1328	-9.71244	4.66388e-16	9.56168e-15	26.0329
ENSG00000057935	MTA3	1.43395	6.28894	9.71033	4.71364e-16	9.65381e-15	26.0224
ENSG00000088992	TESC	2.28741	3.44301	9.70677	4.79865e-16	9.80889e-15	26.0048
ENSG00000184207	PGP	1.43603	5.45278	9.70675	4.79915e-16	9.80889e-15	26.0047
ENSG00000108684	ASIC2	2.21867	4.16063	9.70438	4.85647e-16	9.91591e-15	25.9929
ENSG00000273820	NA	1.87133	3.69621	9.70095	4.94087e-16	1.00699e-14	25.9759
ENSG00000155252	PI4K2A	1.44356	5.36418	9.70091	4.94196e-16	1.00699e-14	25.9757
ENSG00000145335	SNCA	3.00418	7.60739	9.70007	4.9628e-16	1.01021e-14	25.9715
ENSG00000105223	PLD3	2.13006	7.90737	9.69706	5.03841e-16	1.02456e-14	25.9566
ENSG00000140043	PTGR2	-1.75532	4.52597	-9.69565	5.07425e-16	1.0308e-14	25.9496
ENSG00000166822	TMEM170A	-1.57929	5.18437	-9.69377	5.12241e-16	1.03953e-14	25.9403
ENSG00000182732	RGS6	2.73191	4.46856	9.6919	5.17062e-16	1.04826e-14	25.931
ENSG00000008311	AASS	-3.75948	3.96097	-9.69154	5.18022e-16	1.04914e-14	25.9292
ENSG00000163001	CCDC104	1.47864	6.10372	9.68236	5.42451e-16	1.0975e-14	25.8837
ENSG00000115598	IL1RL2	3.47205	-0.0450221	9.67904	5.5158e-16	1.11485e-14	25.8672
ENSG00000111726	CMAS	1.99913	6.22989	9.676	5.60065e-16	1.13086e-14	25.8521
ENSG00000235513	RP4-756G23.5	-3.14143	1.2198	-9.67459	5.64028e-16	1.13771e-14	25.8452
ENSG00000075234	TTC38	-2.46636	3.31443	-9.66996	5.77313e-16	1.16334e-14	25.8222
ENSG00000138378	STAT4	4.31923	3.88276	9.66955	5.78503e-16	1.16394e-14	25.8202
ENSG00000104723	TUSC3	2.50301	5.30663	9.66946	5.78773e-16	1.16394e-14	25.8197
ENSG00000156976	EIF4A2	1.77147	9.40103	9.66813	5.82651e-16	1.17056e-14	25.8131
ENSG00000114405	C3orf14	1.65208	5.20057	9.66454	5.93249e-16	1.19066e-14	25.7953
ENSG00000237190	CDKN2AIPNL	1.72592	4.63717	9.65824	6.12308e-16	1.22768e-14	25.7641
ENSG00000164039	BDH2	-2.40273	5.07066	-9.65223	6.31081e-16	1.26406e-14	25.7342
ENSG00000128311	TST	-2.83912	3.82571	-9.64446	6.56194e-16	1.31304e-14	25.6957
ENSG00000255366	RP11-1134I14.8	1.5891	3.58487	9.6423	6.63365e-16	1.32607e-14	25.685
ENSG00000065923	SLC9A7	2.10544	5.76112	9.6418	6.65006e-16	1.32802e-14	25.6825
ENSG00000091664	SLC17A6	3.81102	3.97021	9.6407	6.68699e-16	1.33407e-14	25.6771
ENSG00000177337	DLGAP1-AS1	-3.165	1.72441	-9.63209	6.98263e-16	1.39166e-14	25.6343
ENSG00000133318	RTN3	2.22851	9.95577	9.6308	7.02798e-16	1.39931e-14	25.628
ENSG00000077279	DCX	2.39543	3.46886	9.62998	7.05696e-16	1.40368e-14	25.6239
ENSG00000180720	CHRM4	4.04306	0.917786	9.62567	7.21149e-16	1.433e-14	25.6025
ENSG00000111490	TBC1D30	2.77772	4.11104	9.62004	7.41803e-16	1.47258e-14	25.5746
ENSG00000140987	ZSCAN32	-1.38793	3.8073	-9.61975	7.42916e-16	1.47333e-14	25.5731
ENSG00000104327	CALB1	4.74024	2.81388	9.61838	7.48022e-16	1.48199e-14	25.5664
ENSG00000156687	UNC5D	3.83898	4.16071	9.61802	7.49381e-16	1.48321e-14	25.5646
ENSG00000197535	MYO5A	2.48598	8.11016	9.61773	7.5046e-16	1.48388e-14	25.5632
ENSG00000120251	GRIA2	2.36957	8.07054	9.61525	7.59891e-16	1.50105e-14	25.5508
ENSG00000259171	AL163636.6	-3.85536	-0.0607682	-9.6147	7.61991e-16	1.50371e-14	25.5481
ENSG00000211584	SLC48A1	-1.78114	7.14729	-9.61259	7.70084e-16	1.51819e-14	25.5377
ENSG00000009709	PAX7	4.18105	1.37649	9.61136	7.74881e-16	1.52614e-14	25.5315
ENSG00000139433	GLTP	-2.99496	5.94909	-9.60542	7.98348e-16	1.57082e-14	25.5021
ENSG00000127445	PIN1	1.65939	6.40651	9.60213	8.11635e-16	1.59539e-14	25.4858
ENSG00000153233	PTPRR	3.43893	3.7804	9.60071	8.17458e-16	1.60526e-14	25.4787
ENSG00000135446	CDK4	-1.17345	4.53237	-9.59981	8.21139e-16	1.61091e-14	25.4743
ENSG00000188573	FBLL1	2.27327	4.06087	9.59764	8.30148e-16	1.62699e-14	25.4635
ENSG00000136099	PCDH8	4.8993	3.80337	9.59469	8.42535e-16	1.64966e-14	25.4489
ENSG00000047249	ATP6V1H	2.21239	7.06955	9.59425	8.44387e-16	1.65167e-14	25.4467
ENSG00000106789	CORO2A	2.30598	2.8014	9.59313	8.49146e-16	1.65935e-14	25.4412
ENSG00000132821	VSTM2L	2.5567	6.18905	9.58979	8.63549e-16	1.68586e-14	25.4245
ENSG00000138646	HERC5	-2.60666	2.59345	-9.5894	8.65201e-16	1.68744e-14	25.4227
ENSG00000172671	ZFAND4	-1.94609	2.33876	-9.58817	8.706e-16	1.69632e-14	25.4165
ENSG00000169871	TRIM56	-3.17272	3.01283	-9.5871	8.75274e-16	1.70376e-14	25.4112
ENSG00000129493	HEATR5A	-2.73055	5.12297	-9.58239	8.96215e-16	1.74283e-14	25.3879
ENSG00000173660	UQCRH	1.56934	6.79675	9.58068	9.03939e-16	1.75615e-14	25.3794
ENSG00000136770	DNAJC1	-1.71781	3.2301	-9.58005	9.06819e-16	1.76004e-14	25.3763
ENSG00000267023	LRRC37A16P	-1.9499	3.0023	-9.57862	9.13336e-16	1.77097e-14	25.3692
ENSG00000184349	EFNA5	2.00757	4.30302	9.57681	9.21717e-16	1.78549e-14	25.3602
ENSG00000176438	SYNE3	-3.12574	4.47086	-9.56993	9.54077e-16	1.84639e-14	25.3261
ENSG00000119125	GDA	3.88688	6.6021	9.56963	9.55516e-16	1.84739e-14	25.3246
ENSG00000115944	COX7A2L	1.4898	6.52441	9.56617	9.72276e-16	1.87798e-14	25.3074
ENSG00000110987	BCL7A	1.4925	5.51652	9.56409	9.82483e-16	1.89587e-14	25.2971
ENSG00000167930	ITFG3	-1.56629	4.31682	-9.56341	9.85843e-16	1.90052e-14	25.2938
ENSG00000181754	AMIGO1	1.97374	5.86421	9.56203	9.92723e-16	1.91195e-14	25.2869
ENSG00000072657	TRHDE	3.27974	4.70236	9.56134	9.96137e-16	1.91668e-14	25.2835
ENSG00000151789	ZNF385D	3.42106	3.1284	9.56022	1.00176e-15	1.92565e-14	25.2779
ENSG00000106367	AP1S1	2.16837	6.26131	9.55845	1.0107e-15	1.94097e-14	25.2692
ENSG00000166963	MAP1A	2.14744	9.75178	9.55719	1.01712e-15	1.95142e-14	25.2629
ENSG00000049769	PPP1R3F	1.35338	5.70844	9.55518	1.02744e-15	1.96933e-14	25.253
ENSG00000059691	PET112	1.75028	5.22352	9.55076	1.05051e-15	2.01164e-14	25.231
ENSG00000169783	LINGO1	2.27689	6.93287	9.55032	1.05282e-15	2.01413e-14	25.2289
ENSG00000155330	C16orf87	1.49622	4.01262	9.54581	1.07695e-15	2.05833e-14	25.2065
ENSG00000056558	TRAF1	-3.13545	4.33945	-9.54135	1.10135e-15	2.10295e-14	25.1844
ENSG00000175874	CREG2	3.60339	7.05333	9.53791	1.12053e-15	2.13754e-14	25.1673
ENSG00000072864	NDE1	-3.33309	4.25519	-9.53756	1.12252e-15	2.13928e-14	25.1656
ENSG00000182255	KCNA4	3.07321	3.12364	9.53737	1.12358e-15	2.13928e-14	25.1646
ENSG00000006831	ADIPOR2	-2.90679	7.24213	-9.53293	1.14891e-15	2.18544e-14	25.1426
ENSG00000107164	FUBP3	-1.43869	5.65603	-9.52374	1.20317e-15	2.28649e-14	25.097
ENSG00000163875	MEAF6	1.63775	6.24106	9.52219	1.2126e-15	2.30222e-14	25.0893
ENSG00000109790	KLHL5	-1.74802	5.89982	-9.52095	1.22013e-15	2.31136e-14	25.0832
ENSG00000102678	FGF9	3.0534	3.1876	9.52087	1.22064e-15	2.31136e-14	25.0828
ENSG00000221817	RP11-137L10.6	-3.06578	2.13403	-9.52083	1.22088e-15	2.31136e-14	25.0826
ENSG00000143155	TIPRL	1.57711	5.38384	9.52038	1.22362e-15	2.31435e-14	25.0804
ENSG00000135437	RDH5	-2.32116	1.58192	-9.51809	1.2378e-15	2.33897e-14	25.069
ENSG00000003402	CFLAR	-2.22108	6.20876	-9.51022	1.28768e-15	2.43093e-14	25.03
ENSG00000149927	DOC2A	2.46739	6.11711	9.50982	1.29029e-15	2.43354e-14	25.028
ENSG00000135678	CPM	-3.00783	4.81022	-9.50963	1.29149e-15	2.43354e-14	25.0271
ENSG00000076826	CAMSAP3	1.78828	4.44975	9.50697	1.30886e-15	2.46395e-14	25.0139
ENSG00000070759	TESK2	-2.3998	3.25366	-9.50624	1.31366e-15	2.47067e-14	25.0103
ENSG00000145247	OCIAD2	2.01196	3.95245	9.5018	1.3433e-15	2.52405e-14	24.9883
ENSG00000184702	2005-09-01	1.88127	8.60125	9.50071	1.3507e-15	2.53556e-14	24.9828
ENSG00000128791	TWSG1	-2.02587	4.91618	-9.50049	1.35218e-15	2.53597e-14	24.9818
ENSG00000109458	GAB1	-2.89285	6.2792	-9.49955	1.35855e-15	2.54553e-14	24.9771
ENSG00000125398	SOX9	-2.74619	6.58432	-9.49726	1.3743e-15	2.57264e-14	24.9657
ENSG00000198142	SOWAHC	-2.27945	2.93266	-9.49684	1.37716e-15	2.57558e-14	24.9637
ENSG00000142549	IGLON5	2.04696	4.27579	9.49555	1.38609e-15	2.58986e-14	24.9573
ENSG00000135439	AGAP2	1.90914	8.24248	9.49194	1.4115e-15	2.63489e-14	24.9394
ENSG00000237949	LINC00844	-3.90715	5.21858	-9.49106	1.41774e-15	2.64399e-14	24.935
ENSG00000253598	SLC10A5	2.33924	0.732181	9.49088	1.41902e-15	2.64399e-14	24.9341
ENSG00000132846	ZBED3	-2.69154	4.17777	-9.49043	1.42219e-15	2.64744e-14	24.9319
ENSG00000068971	PPP2R5B	1.25175	6.46473	9.48581	1.4556e-15	2.70711e-14	24.909
ENSG00000101638	ST8SIA5	2.7467	6.35623	9.47828	1.51165e-15	2.80875e-14	24.8717
ENSG00000184524	CEND1	2.25615	7.32979	9.47489	1.53766e-15	2.85444e-14	24.8548
ENSG00000132386	SERPINF1	3.04482	4.97918	9.47372	1.54668e-15	2.86729e-14	24.8491
ENSG00000170445	HARS	1.22311	6.42286	9.47362	1.54745e-15	2.86729e-14	24.8486
ENSG00000163820	FYCO1	-2.33077	4.70744	-9.47165	1.56284e-15	2.89313e-14	24.8388
ENSG00000112561	TFEB	-2.71489	4.33726	-9.46873	1.5859e-15	2.93247e-14	24.8243
ENSG00000123416	TUBA1B	2.47195	9.58835	9.46859	1.58702e-15	2.93247e-14	24.8236
ENSG00000163884	KLF15	-3.17061	5.27148	-9.46705	1.59933e-15	2.95249e-14	24.816
ENSG00000197852	FAM212B	2.13606	5.96575	9.46651	1.60373e-15	2.95789e-14	24.8133
ENSG00000149489	ROM1	-2.76688	4.58806	-9.45986	1.65817e-15	3.05548e-14	24.7803
ENSG00000008118	CAMK1G	2.92063	5.35515	9.45876	1.66733e-15	3.06954e-14	24.7749
ENSG00000088888	MAVS	-1.91046	6.95271	-9.45742	1.67855e-15	3.08736e-14	24.7683
ENSG00000116117	PARD3B	-3.14653	3.30519	-9.45517	1.69762e-15	3.11858e-14	24.7571
ENSG00000184845	DRD1	2.71479	3.67456	9.45505	1.69864e-15	3.11858e-14	24.7565
ENSG00000162975	KCNF1	2.54396	4.88366	9.451	1.73355e-15	3.17976e-14	24.7364
ENSG00000184005	ST6GALNAC3	-2.67583	4.0263	-9.44378	1.79754e-15	3.29412e-14	24.7006
ENSG00000243024	RPS11P6	-2.37791	0.407336	-9.44192	1.81445e-15	3.32207e-14	24.6914
ENSG00000280007	NA	2.53273	3.60086	9.4412	1.82095e-15	3.33093e-14	24.6879
ENSG00000162889	MAPKAPK2	-2.32605	5.28015	-9.43982	1.83361e-15	3.35103e-14	24.681
ENSG00000047230	CTPS2	-1.73423	3.56203	-9.43819	1.84874e-15	3.37559e-14	24.6729
ENSG00000140323	DISP2	2.02698	4.61373	9.43255	1.90179e-15	3.4693e-14	24.645
ENSG00000248383	PCDHAC1	1.74192	4.96924	9.43067	1.91985e-15	3.49905e-14	24.6357
ENSG00000117069	ST6GALNAC5	3.64388	4.60072	9.42992	1.92707e-15	3.50901e-14	24.6319
ENSG00000111707	SUDS3	1.03116	5.53862	9.42857	1.94018e-15	3.52968e-14	24.6253
ENSG00000182957	SPATA13	-2.9727	5.90805	-9.42782	1.9475e-15	3.53979e-14	24.6215
ENSG00000044115	CTNNA1	-1.93558	7.58662	-9.42697	1.9558e-15	3.55164e-14	24.6173
ENSG00000170275	CRTAP	-1.75951	7.06331	-9.42405	1.9847e-15	3.60086e-14	24.6029
ENSG00000122863	CHST3	-3.5052	5.30966	-9.42351	1.99015e-15	3.60749e-14	24.6001
ENSG00000121769	FABP3	3.03781	5.22258	9.42323	1.99285e-15	3.60911e-14	24.5988
ENSG00000080822	CLDND1	-3.54046	9.06845	-9.41976	2.02791e-15	3.66929e-14	24.5816
ENSG00000177917	ARL6IP6	-2.15764	3.85862	-9.41797	2.04626e-15	3.69916e-14	24.5727
ENSG00000181192	DHTKD1	-1.96188	4.65162	-9.41717	2.05443e-15	3.71057e-14	24.5688
ENSG00000125510	OPRL1	2.35313	4.2093	9.41435	2.08377e-15	3.76017e-14	24.5548
ENSG00000099954	CECR2	-3.2469	3.9479	-9.41035	2.12602e-15	3.83296e-14	24.5349
ENSG00000138134	STAMBPL1	2.71725	3.77904	9.40619	2.17084e-15	3.91024e-14	24.5143
ENSG00000072958	AP1M1	1.41474	6.42141	9.4052	2.18166e-15	3.92621e-14	24.5094
ENSG00000149972	CNTN5	3.73708	2.97669	9.40497	2.18424e-15	3.92732e-14	24.5083
ENSG00000131386	GALNT15	-4.66677	6.01921	-9.40338	2.20168e-15	3.95444e-14	24.5004
ENSG00000095739	BAMBI	-2.4086	3.39273	-9.40324	2.20327e-15	3.95444e-14	24.4997
ENSG00000161980	POLR3K	1.43876	3.40299	9.40048	2.23397e-15	4.00595e-14	24.486
ENSG00000160460	SPTBN4	1.94524	6.54577	9.39908	2.24971e-15	4.03057e-14	24.4791
ENSG00000204850	AC011484.1	3.47904	3.57656	9.39452	2.30188e-15	4.12034e-14	24.4565
ENSG00000047597	XK	3.18223	3.9543	9.39089	2.34421e-15	4.19237e-14	24.4385
ENSG00000176769	TCERG1L	3.35486	2.68255	9.38953	2.36017e-15	4.21715e-14	24.4318
ENSG00000084444	KIAA1467	2.44903	5.90237	9.38865	2.37066e-15	4.23211e-14	24.4274
ENSG00000168916	ZNF608	-2.07967	4.64379	-9.38717	2.38836e-15	4.25813e-14	24.4201
ENSG00000107736	CDH23	-3.88111	4.00093	-9.38707	2.38949e-15	4.25813e-14	24.4196
ENSG00000197872	FAM49A	2.45783	6.8885	9.38553	2.40805e-15	4.2874e-14	24.412
ENSG00000091622	PITPNM3	2.22875	6.54954	9.38526	2.41135e-15	4.28946e-14	24.4106
ENSG00000113140	SPARC	-3.8782	8.13435	-9.3845	2.42062e-15	4.30212e-14	24.4068
ENSG00000121691	CAT	-2.69662	5.28377	-9.37973	2.47926e-15	4.40244e-14	24.3832
ENSG00000166924	NYAP1	1.82015	6.25255	9.37689	2.51479e-15	4.46157e-14	24.3691
ENSG00000198853	RUSC2	1.37708	7.2022	9.3756	2.53118e-15	4.48669e-14	24.3627
ENSG00000181481	RNF135	-2.38313	2.26613	-9.3729	2.56566e-15	4.54377e-14	24.3494
ENSG00000185933	CALHM1	3.90028	1.31241	9.3651	2.66812e-15	4.72107e-14	24.3107
ENSG00000135362	PRR5L	-3.43191	3.39045	-9.36326	2.69283e-15	4.76058e-14	24.3016
ENSG00000233642	GPR158-AS1	3.96585	-0.412274	9.36285	2.69845e-15	4.76631e-14	24.2995
ENSG00000153815	CMIP	1.83191	6.77543	9.35734	2.77409e-15	4.89559e-14	24.2723
ENSG00000198719	DLL1	-2.69575	3.68951	-9.35391	2.82224e-15	4.97618e-14	24.2553
ENSG00000075073	TACR2	2.58443	0.548865	9.3511	2.86226e-15	5.04231e-14	24.2414
ENSG00000119421	NDUFA8	1.32293	5.82638	9.35	2.8781e-15	5.06576e-14	24.2359
ENSG00000072071	LPHN1	1.48311	7.90011	9.34865	2.89769e-15	5.08938e-14	24.2292
ENSG00000197771	MCMBP	-1.52233	4.86421	-9.3486	2.89844e-15	5.08938e-14	24.229
ENSG00000154493	C10orf90	-3.56194	3.45981	-9.34855	2.89914e-15	5.08938e-14	24.2287
ENSG00000082781	ITGB5	-2.5485	5.02123	-9.34837	2.90183e-15	5.08964e-14	24.2278
ENSG00000171435	KSR2	2.90144	5.44897	9.34783	2.90962e-15	5.09884e-14	24.2252
ENSG00000146386	ABRACL	2.17674	3.2177	9.34366	2.97124e-15	5.20227e-14	24.2045
ENSG00000125354	2006-09-01	2.085	4.793	9.3412	3.00812e-15	5.26224e-14	24.1923
ENSG00000163251	FZD5	-3.06525	2.84673	-9.34022	3.023e-15	5.28365e-14	24.1874
ENSG00000204396	VWA7	3.62115	2.18151	9.33768	3.06178e-15	5.34677e-14	24.1748
ENSG00000091656	ZFHX4	-2.82993	4.86148	-9.33721	3.06893e-15	5.35459e-14	24.1725
ENSG00000198929	NOS1AP	2.26232	5.54526	9.337	3.07221e-15	5.35564e-14	24.1715
ENSG00000177674	AGTRAP	-2.99528	3.12403	-9.33391	3.1202e-15	5.43458e-14	24.1562
ENSG00000236064	RP6-191P20.4	2.66607	0.733986	9.33367	3.12393e-15	5.43635e-14	24.155
ENSG00000141458	NPC1	-3.03623	6.3443	-9.33287	3.13658e-15	5.45361e-14	24.151
ENSG00000141576	RNF157	1.55088	7.29437	9.33231	3.14529e-15	5.46403e-14	24.1483
ENSG00000164600	NEUROD6	4.96941	4.12797	9.32859	3.20459e-15	5.56222e-14	24.1298
ENSG00000038210	PI4K2B	-1.84388	3.02252	-9.32287	3.29799e-15	5.71938e-14	24.1015
ENSG00000144406	UNC80	2.99345	6.60686	9.32121	3.32549e-15	5.76207e-14	24.0933
ENSG00000116983	HPCAL4	2.70559	8.04553	9.32075	3.33311e-15	5.77029e-14	24.091
ENSG00000089169	RPH3A	4.48645	6.64973	9.31211	3.48096e-15	6.01957e-14	24.0482
ENSG00000139668	WDFY2	-2.037	5.13562	-9.31198	3.48312e-15	6.01957e-14	24.0476
ENSG00000155511	GRIA1	2.29186	6.96569	9.31116	3.49746e-15	6.03915e-14	24.0435
ENSG00000165868	HSPA12A	2.16514	7.10672	9.30925	3.53122e-15	6.09003e-14	24.034
ENSG00000159082	SYNJ1	2.58412	6.92206	9.30915	3.53301e-15	6.09003e-14	24.0335
ENSG00000186625	KATNA1	-1.44655	2.73972	-9.30651	3.58012e-15	6.16319e-14	24.0204
ENSG00000150433	TMEM218	-2.06376	3.01636	-9.30642	3.5816e-15	6.16319e-14	24.02
ENSG00000136044	APPL2	-2.14368	5.4093	-9.30609	3.58759e-15	6.16819e-14	24.0184
ENSG00000171533	MAP6	1.17035	6.56673	9.30534	3.60121e-15	6.1863e-14	24.0146
ENSG00000114923	SLC4A3	1.894	5.70859	9.30509	3.60558e-15	6.18849e-14	24.0134
ENSG00000196950	SLC39A10	2.75626	6.86322	9.30466	3.6134e-15	6.1966e-14	24.0113
ENSG00000182621	PLCB1	2.94041	6.60085	9.30354	3.63376e-15	6.22619e-14	24.0058
ENSG00000271894	RP11-482H16.1	2.3385	4.05949	9.30248	3.65325e-15	6.25425e-14	24.0005
ENSG00000105401	CDC37	1.23894	6.92792	9.30195	3.66295e-15	6.26549e-14	23.9979
ENSG00000259327	CTD-2184D3.6	2.48544	1.77062	9.30063	3.68733e-15	6.30181e-14	23.9913
ENSG00000175352	NRIP3	3.20808	5.11996	9.29894	3.71871e-15	6.35002e-14	23.9829
ENSG00000258738	RP11-73E17.2	-2.96037	0.378987	-9.29812	3.73391e-15	6.37054e-14	23.9789
ENSG00000128683	GAD1	4.60523	5.70135	9.29665	3.76162e-15	6.41235e-14	23.9716
ENSG00000160326	SLC2A6	1.70513	4.28815	9.2923	3.84463e-15	6.54829e-14	23.9501
ENSG00000147481	SNTG1	2.6393	2.85613	9.29129	3.86411e-15	6.57589e-14	23.9451
ENSG00000115183	TANC1	-2.69061	4.72731	-9.29009	3.88744e-15	6.60998e-14	23.9391
ENSG00000102699	PARP4	-3.09049	4.27695	-9.28911	3.90675e-15	6.63717e-14	23.9342
ENSG00000177469	PTRF	-3.01194	5.5763	-9.28726	3.94302e-15	6.6931e-14	23.9251
ENSG00000171914	TLN2	2.05367	6.96551	9.28393	4.00954e-15	6.80026e-14	23.9086
ENSG00000143061	IGSF3	3.21393	3.39789	9.28326	4.023e-15	6.81731e-14	23.9053
ENSG00000004961	HCCS	1.78944	3.87616	9.27995	4.0903e-15	6.92551e-14	23.8889
ENSG00000139988	RDH12	3.02742	0.0668554	9.27848	4.12068e-15	6.97105e-14	23.8816
ENSG00000186642	PDE2A	2.04815	7.35456	9.27248	4.24667e-15	7.17812e-14	23.8519
ENSG00000259153	RP6-65G23.3	2.73589	0.734955	9.27183	4.26039e-15	7.19525e-14	23.8487
ENSG00000165983	PTER	3.50325	6.23867	9.27056	4.28776e-15	7.23537e-14	23.8424
ENSG00000275832	NA	-2.08183	7.3454	-9.26989	4.3022e-15	7.25363e-14	23.8391
ENSG00000145819	ARHGAP26	2.19508	6.67284	9.26593	4.38839e-15	7.39271e-14	23.8195
ENSG00000182796	TMEM198B	-1.9518	4.17279	-9.25958	4.53042e-15	7.62556e-14	23.788
ENSG00000117592	PRDX6	-2.14436	7.29694	-9.25677	4.59475e-15	7.72736e-14	23.7741
ENSG00000169282	KCNAB1	2.48632	5.48645	9.25304	4.68156e-15	7.86675e-14	23.7556
ENSG00000166046	TCP11L2	-3.57747	3.25415	-9.25249	4.69457e-15	7.88199e-14	23.7529
ENSG00000196878	LAMB3	2.51996	2.20532	9.25178	4.7113e-15	7.90345e-14	23.7494
ENSG00000101849	TBL1X	-2.29571	5.05397	-9.25121	4.72477e-15	7.91942e-14	23.7466
ENSG00000092871	RFFL	-2.24182	5.7304	-9.24937	4.76858e-15	7.98618e-14	23.7375
ENSG00000164690	SHH	2.75847	0.904203	9.24896	4.77828e-15	7.99573e-14	23.7355
ENSG00000123570	RAB9B	2.44452	4.41264	9.24806	4.80002e-15	8.02004e-14	23.731
ENSG00000198818	SFT2D1	-1.32416	5.28129	-9.24802	4.80082e-15	8.02004e-14	23.7308
ENSG00000145242	EPHA5	4.14475	4.5028	9.24488	4.87709e-15	8.14068e-14	23.7153
ENSG00000277935	NA	4.85534	-0.915969	9.24285	4.92704e-15	8.21721e-14	23.7052
ENSG00000163785	RYK	-1.24144	4.3849	-9.24254	4.93481e-15	8.22331e-14	23.7036
ENSG00000105707	HPN	-3.24508	2.30594	-9.23863	5.03256e-15	8.37923e-14	23.6843
ENSG00000116030	SUMO1	1.21352	6.2571	9.23465	5.13392e-15	8.54089e-14	23.6646
ENSG00000189367	KIAA0408	2.13402	5.40406	9.23405	5.14934e-15	8.5527e-14	23.6616
ENSG00000204314	PRRT1	1.99964	5.97401	9.23404	5.14955e-15	8.5527e-14	23.6616
ENSG00000136861	CDK5RAP2	-1.89441	5.52803	-9.23217	5.19821e-15	8.62636e-14	23.6523
ENSG00000225135	RP11-361F15.2	1.72849	4.89699	9.22931	5.27332e-15	8.74376e-14	23.6381
ENSG00000160049	DFFA	-1.27357	5.87138	-9.22782	5.31283e-15	8.80199e-14	23.6308
ENSG00000084754	HADHA	-1.62058	6.74447	-9.22688	5.33783e-15	8.8361e-14	23.6261
ENSG00000184831	APOO	1.48106	4.6504	9.22471	5.39631e-15	8.92553e-14	23.6154
ENSG00000178741	COX5A	1.70141	6.14623	9.22393	5.41744e-15	8.95309e-14	23.6115
ENSG00000138078	PREPL	2.41433	8.86172	9.22144	5.48551e-15	9.0581e-14	23.5992
ENSG00000126561	STAT5A	-2.53896	3.07826	-9.21951	5.53903e-15	9.13895e-14	23.5896
ENSG00000163833	FBXO40	3.51269	1.4522	9.21838	5.57037e-15	9.18309e-14	23.5841
ENSG00000112149	CD83	2.41877	4.53128	9.21462	5.67646e-15	9.349e-14	23.5654
ENSG00000158806	NPM2	2.2603	4.5845	9.21443	5.68173e-15	9.349e-14	23.5645
ENSG00000171316	CHD7	-2.73298	4.88512	-9.21432	5.68501e-15	9.349e-14	23.5639
ENSG00000147883	CDKN2B	-2.49249	2.16033	-9.21412	5.69075e-15	9.35075e-14	23.5629
ENSG00000184307	ZDHHC23	2.95716	4.14553	9.21343	5.71033e-15	9.37523e-14	23.5596
ENSG00000158352	SHROOM4	-3.52654	5.12164	-9.21124	5.77342e-15	9.47106e-14	23.5487
ENSG00000166862	CACNG2	3.09927	2.75583	9.21085	5.78492e-15	9.48215e-14	23.5467
ENSG00000163536	SERPINI1	2.69143	7.56946	9.20863	5.8495e-15	9.58018e-14	23.5358
ENSG00000272016	RP11-215G15.5	1.73763	4.85052	9.20842	5.85567e-15	9.58245e-14	23.5347
ENSG00000133424	LARGE	2.46599	5.6152	9.20247	6.03305e-15	9.86465e-14	23.5053
ENSG00000066027	PPP2R5A	-1.4204	5.64163	-9.19951	6.12344e-15	1.00043e-13	23.4906
ENSG00000005893	LAMP2	-3.25106	8.52757	-9.19927	6.1307e-15	1.0008e-13	23.4894
ENSG00000185133	INPP5J	2.16254	3.41615	9.19829	6.16088e-15	1.00491e-13	23.4846
ENSG00000167977	KCTD5	-1.07302	4.11308	-9.19617	6.22676e-15	1.01482e-13	23.4741
ENSG00000196353	CPNE4	3.02233	5.08104	9.19171	6.36742e-15	1.03691e-13	23.452
ENSG00000172292	CERS6	2.23728	5.70487	9.18922	6.44739e-15	1.04908e-13	23.4397
ENSG00000136153	LMO7	2.35949	5.72288	9.18755	6.50166e-15	1.05705e-13	23.4315
ENSG00000174136	RGMB	1.86998	4.97925	9.18604	6.55104e-15	1.06421e-13	23.424
ENSG00000168348	INSM2	3.47236	1.43501	9.18331	6.6416e-15	1.07767e-13	23.4104
ENSG00000241935	HOGA1	-2.82853	2.21612	-9.18321	6.64463e-15	1.07767e-13	23.41
ENSG00000100441	KHNYN	-1.59652	5.62621	-9.18212	6.68121e-15	1.08272e-13	23.4046
ENSG00000164535	DAGLB	1.36304	4.78635	9.17963	6.76517e-15	1.09544e-13	23.3922
ENSG00000143499	SMYD2	2.49572	5.48061	9.17777	6.82842e-15	1.10479e-13	23.3831
ENSG00000106608	URGCP	1.17678	5.76146	9.1762	6.88249e-15	1.11264e-13	23.3753
ENSG00000166348	USP54	-2.92222	7.21927	-9.17223	7.02101e-15	1.13412e-13	23.3556
ENSG00000100842	EFS	-3.04004	4.93256	-9.17177	7.03715e-15	1.13581e-13	23.3533
ENSG00000141622	RNF165	2.68005	4.63406	9.16904	7.13398e-15	1.15051e-13	23.3398
ENSG00000164530	PI16	-4.48482	3.30329	-9.16867	7.14736e-15	1.1511e-13	23.338
ENSG00000092421	SEMA6A	-2.9705	6.18431	-9.16862	7.14912e-15	1.1511e-13	23.3378
ENSG00000188042	ARL4C	2.58517	5.29334	9.1671	7.20365e-15	1.15895e-13	23.3303
ENSG00000158301	GPRASP2	2.91252	6.06525	9.16677	7.21586e-15	1.15998e-13	23.3286
ENSG00000143570	SLC39A1	-1.96388	5.11888	-9.15361	7.70796e-15	1.2381e-13	23.2635
ENSG00000113594	LIFR	-2.8856	7.21264	-9.15296	7.73305e-15	1.24113e-13	23.2603
ENSG00000102760	RGCC	-2.84793	6.34019	-9.15188	7.77489e-15	1.24685e-13	23.2549
ENSG00000145087	STXBP5L	3.30958	5.47598	9.15169	7.78223e-15	1.24702e-13	23.254
ENSG00000126453	BCL2L12	-2.46119	1.00295	-9.15105	7.80724e-15	1.25003e-13	23.2508
ENSG00000143553	SNAPIN	-1.07354	4.54079	-9.14974	7.859e-15	1.25731e-13	23.2443
ENSG00000101079	NDRG3	1.99618	7.23506	9.149	7.88818e-15	1.26098e-13	23.2407
ENSG00000100442	FKBP3	1.12527	6.39213	9.14793	7.9306e-15	1.2666e-13	23.2354
ENSG00000197057	DTHD1	-5.8967	-1.07946	-9.14779	7.93601e-15	1.2666e-13	23.2347
ENSG00000231764	DLX6-AS1	4.74896	3.58388	9.14749	7.94779e-15	1.26747e-13	23.2332
ENSG00000012660	ELOVL5	-2.35055	6.68821	-9.14622	7.99881e-15	1.27459e-13	23.2269
ENSG00000143772	ITPKB	-3.12253	8.40183	-9.1429	8.13286e-15	1.29492e-13	23.2105
ENSG00000158006	PAFAH2	-1.81178	2.98663	-9.14123	8.20114e-15	1.30476e-13	23.2022
ENSG00000148408	CACNA1B	2.62599	5.88537	9.14015	8.24598e-15	1.31085e-13	23.1969
ENSG00000080845	DLGAP4	1.44995	6.48823	9.13584	8.42609e-15	1.33842e-13	23.1755
ENSG00000100483	VCPKMT	1.77534	3.23357	9.1348	8.46985e-15	1.3443e-13	23.1704
ENSG00000065361	ERBB3	-3.61859	6.07397	-9.13405	8.50198e-15	1.34797e-13	23.1667
ENSG00000173905	GOLIM4	-2.598	6.4795	-9.13394	8.50639e-15	1.34797e-13	23.1662
ENSG00000171951	SCG2	3.77423	6.17372	9.13342	8.52862e-15	1.35042e-13	23.1636
ENSG00000163444	TMEM183A	1.64728	5.48391	9.12982	8.68398e-15	1.37394e-13	23.1458
ENSG00000184785	SMIM10	-1.88067	2.60106	-9.12885	8.72633e-15	1.37954e-13	23.141
ENSG00000139112	GABARAPL1	2.41295	8.16395	9.12781	8.77212e-15	1.38569e-13	23.1358
ENSG00000130304	SLC27A1	-1.55963	5.83335	-9.12622	8.84213e-15	1.39565e-13	23.128
ENSG00000040341	STAU2	2.25297	6.40665	9.12483	8.90391e-15	1.40429e-13	23.1211
ENSG00000138303	ASCC1	-1.58031	4.78321	-9.12391	8.9451e-15	1.40968e-13	23.1165
ENSG00000159363	ATP13A2	1.72304	6.73564	9.12217	9.0236e-15	1.42093e-13	23.1079
ENSG00000117115	PADI2	-2.8142	7.16889	-9.11873	9.18053e-15	1.44439e-13	23.0909
ENSG00000139200	PIANP	2.18361	6.67645	9.11843	9.19416e-15	1.44439e-13	23.0894
ENSG00000254585	MAGEL2	2.55663	2.38832	9.11843	9.19422e-15	1.44439e-13	23.0894
ENSG00000260328	RP11-416I2.1	4.56471	2.58034	9.11782	9.22255e-15	1.44771e-13	23.0864
ENSG00000162951	LRRTM1	2.58634	3.7449	9.11686	9.26706e-15	1.45356e-13	23.0816
ENSG00000134057	CCNB1	2.06045	2.40301	9.1152	9.34449e-15	1.46456e-13	23.0734
ENSG00000187098	MITF	-2.31327	3.35608	-9.11066	9.55913e-15	1.49702e-13	23.051
ENSG00000114859	CLCN2	-1.8242	3.20517	-9.11002	9.59023e-15	1.50072e-13	23.0478
ENSG00000101846	STS	2.69644	4.78611	9.10909	9.635e-15	1.50655e-13	23.0432
ENSG00000140750	ARHGAP17	-2.08519	4.54021	-9.10811	9.68246e-15	1.51279e-13	23.0384
ENSG00000116985	BMP8B	-2.54363	2.93302	-9.10773	9.70051e-15	1.51443e-13	23.0365
ENSG00000183837	PNMA3	2.99611	5.81546	9.10747	9.71357e-15	1.51529e-13	23.0352
ENSG00000011332	DPF1	1.91823	4.67105	9.10639	9.76601e-15	1.522e-13	23.0299
ENSG00000241216	SNAPC5P1	4.88131	-1.69617	9.10627	9.77177e-15	1.522e-13	23.0293
ENSG00000139644	TMBIM6	-1.38623	8.86185	-9.10547	9.81132e-15	1.52697e-13	23.0253
ENSG00000159248	GJD2	4.05652	0.680749	9.10426	9.87089e-15	1.53505e-13	23.0193
ENSG00000186047	DLEU7	2.39414	2.18167	9.10075	1.00461e-14	1.56108e-13	23.002
ENSG00000176396	EID2	1.86059	4.55742	9.09663	1.02554e-14	1.59238e-13	22.9816
ENSG00000006128	TAC1	5.49739	2.19659	9.09382	1.04012e-14	1.61375e-13	22.9677
ENSG00000261685	RP11-401P9.4	-2.4552	2.67539	-9.08943	1.06323e-14	1.64833e-13	22.946
ENSG00000168476	REEP4	-2.13171	2.01648	-9.08859	1.06774e-14	1.65405e-13	22.9418
ENSG00000164904	ALDH7A1	-2.5299	6.96228	-9.08786	1.07166e-14	1.65884e-13	22.9382
ENSG00000121753	BAI2	1.58485	7.56513	9.08716	1.0754e-14	1.66334e-13	22.9348
ENSG00000165238	WNK2	1.75892	6.40903	9.08441	1.0903e-14	1.68509e-13	22.9212
ENSG00000104412	EMC2	-1.76271	5.28393	-9.08339	1.09593e-14	1.69248e-13	22.9161
ENSG00000129353	SLC44A2	-2.25101	6.90858	-9.08306	1.09771e-14	1.69393e-13	22.9145
ENSG00000151136	BTBD11	3.36682	3.35419	9.08286	1.09881e-14	1.69431e-13	22.9135
ENSG00000125844	RRBP1	-1.99834	5.95489	-9.07757	1.12836e-14	1.73854e-13	22.8873
ENSG00000154162	CDH12	3.76232	2.24447	9.07656	1.13409e-14	1.74602e-13	22.8823
ENSG00000128045	RASL11B	3.41347	4.03275	9.07121	1.16488e-14	1.79206e-13	22.8559
ENSG00000152154	TMEM178A	2.0034	5.84473	9.06811	1.18313e-14	1.81786e-13	22.8406
ENSG00000081985	IL12RB2	4.12052	1.35952	9.06805	1.18347e-14	1.81786e-13	22.8403
ENSG00000115468	EFHD1	-3.23148	7.35405	-9.06761	1.18609e-14	1.81918e-13	22.8381
ENSG00000152495	CAMK4	3.09612	5.8455	9.0676	1.18615e-14	1.81918e-13	22.838
ENSG00000278727	NA	4.06548	0.866265	9.06718	1.18866e-14	1.82022e-13	22.836
ENSG00000175606	TMEM70	1.70512	4.74746	9.06711	1.18905e-14	1.82022e-13	22.8356
ENSG00000247317	RP11-273G15.2	2.16441	1.65604	9.06703	1.18955e-14	1.82022e-13	22.8352
ENSG00000153140	CETN3	-1.50346	3.79818	-9.06518	1.20063e-14	1.83577e-13	22.8261
ENSG00000114439	BBX	-2.53546	6.30157	-9.06371	1.20947e-14	1.84787e-13	22.8188
ENSG00000104881	PPP1R13L	-2.86822	2.06592	-9.05817	1.24352e-14	1.89845e-13	22.7914
ENSG00000106105	GARS	1.90642	6.04221	9.05771	1.24641e-14	1.90141e-13	22.7891
ENSG00000235711	ANKRD34C	4.22122	1.82941	9.05687	1.25161e-14	1.90789e-13	22.785
ENSG00000140854	KATNB1	1.6925	5.25479	9.05474	1.26506e-14	1.92693e-13	22.7745
ENSG00000164403	SHROOM1	-2.29019	4.6993	-9.05113	1.28817e-14	1.96064e-13	22.7566
ENSG00000099203	TMED1	-1.39239	2.98833	-9.04656	1.31795e-14	2.00354e-13	22.7341
ENSG00000103852	TTC23	-2.03194	3.10146	-9.0465	1.31836e-14	2.00354e-13	22.7337
ENSG00000159259	CHAF1B	1.95047	2.74244	9.0453	1.32633e-14	2.01414e-13	22.7278
ENSG00000144355	DLX1	3.65907	2.72176	9.04459	1.33108e-14	2.01981e-13	22.7243
ENSG00000166167	BTRC	1.5341	6.28119	9.04422	1.33353e-14	2.02199e-13	22.7225
ENSG00000100138	NHP2L1	1.65662	6.9699	9.03939	1.36617e-14	2.06992e-13	22.6986
ENSG00000004779	NDUFAB1	1.54548	5.48171	9.03847	1.37246e-14	2.07788e-13	22.6941
ENSG00000173327	MAP3K11	-1.701	5.74156	-9.03664	1.3851e-14	2.09543e-13	22.685
ENSG00000179403	VWA1	-2.79144	6.00197	-9.03496	1.39682e-14	2.11158e-13	22.6767
ENSG00000205930	C21orf49	-2.71198	0.565547	-9.03369	1.40574e-14	2.12345e-13	22.6704
ENSG00000108784	NAGLU	-2.23174	3.47442	-9.03197	1.41791e-14	2.14023e-13	22.6619
ENSG00000166105	GLB1L3	2.1757	3.27096	9.03158	1.42071e-14	2.14283e-13	22.66
ENSG00000180596	HIST1H2BC	-3.20065	-0.0205563	-9.03108	1.42422e-14	2.14652e-13	22.6575
ENSG00000272944	CTD-2308L22.1	3.744	-0.0568671	9.02703	1.45342e-14	2.1876e-13	22.6375
ENSG00000176182	MYPOP	1.58275	4.29866	9.027	1.45367e-14	2.1876e-13	22.6373
ENSG00000205090	TMEM240	1.69269	3.42443	9.02002	1.50536e-14	2.2637e-13	22.6028
ENSG00000143514	TP53BP2	-2.48934	6.67126	-9.01956	1.50883e-14	2.26686e-13	22.6006
ENSG00000270111	RP11-271F18.4	3.60349	-0.957862	9.01944	1.50973e-14	2.26686e-13	22.6
ENSG00000171735	CAMTA1	1.99656	6.83068	9.0179	1.52141e-14	2.28268e-13	22.5924
ENSG00000114353	GNAI2	-1.38095	7.61292	-9.01727	1.52623e-14	2.2882e-13	22.5893
ENSG00000159871	LYPD5	2.02943	3.61813	9.01504	1.54335e-14	2.31072e-13	22.5782
ENSG00000196569	LAMA2	-2.88366	3.97744	-9.01502	1.54355e-14	2.31072e-13	22.5781
ENSG00000168781	PPIP5K1	1.73325	4.56305	9.0138	1.55301e-14	2.32314e-13	22.5721
ENSG00000132781	MUTYH	-1.67103	3.07169	-9.01281	1.56072e-14	2.33292e-13	22.5672
ENSG00000250198	RP11-143A12.3	-4.71704	0.731096	-9.01242	1.56379e-14	2.33577e-13	22.5653
ENSG00000241973	PI4KA	2.56114	7.78958	9.01181	1.56853e-14	2.34111e-13	22.5623
ENSG00000132694	ARHGEF11	1.47618	6.45918	9.01016	1.58154e-14	2.35877e-13	22.5541
ENSG00000156395	SORCS3	2.29095	4.20703	9.00824	1.59686e-14	2.37868e-13	22.5446
ENSG00000177873	ZNF619	-2.23039	2.38112	-9.00819	1.59727e-14	2.37868e-13	22.5444
ENSG00000135631	RAB11FIP5	1.88781	6.06278	9.00676	1.60872e-14	2.39395e-13	22.5373
ENSG00000084764	MAPRE3	1.67188	7.74298	9.00602	1.61464e-14	2.40098e-13	22.5337
ENSG00000125848	FLRT3	3.00535	3.91608	9.00297	1.63953e-14	2.43619e-13	22.5186
ENSG00000224223	GS1-18A18.1	3.86492	1.2477	9.00211	1.64664e-14	2.44493e-13	22.5143
ENSG00000021645	NRXN3	2.85827	6.11115	9.00046	1.6603e-14	2.4634e-13	22.5062
ENSG00000149054	ZNF215	3.55889	0.0728008	8.99963	1.66716e-14	2.47174e-13	22.5021
ENSG00000182902	SLC25A18	-2.50735	6.94761	-8.99843	1.67721e-14	2.4848e-13	22.4962
ENSG00000253457	SMIM18	3.10795	0.549065	8.99791	1.68162e-14	2.48949e-13	22.4936
ENSG00000144152	FBLN7	4.50654	2.15519	8.99597	1.69803e-14	2.51193e-13	22.484
ENSG00000008283	CYB561	2.16259	5.45718	8.99324	1.72136e-14	2.54456e-13	22.4705
ENSG00000155256	ZFYVE27	1.21299	5.87526	8.99087	1.74196e-14	2.57311e-13	22.4588
ENSG00000164611	PTTG1	2.95274	1.31862	8.98866	1.7613e-14	2.59977e-13	22.4479
ENSG00000184408	KCND2	2.56239	4.41297	8.9883	1.76452e-14	2.6026e-13	22.4461
ENSG00000204065	TCEAL5	2.3216	5.48224	8.98755	1.77111e-14	2.6104e-13	22.4424
ENSG00000099256	PRTFDC1	-2.23282	4.35856	-8.98501	1.79381e-14	2.64191e-13	22.4298
ENSG00000110514	MADD	1.74391	7.13053	8.98485	1.79522e-14	2.64205e-13	22.4291
ENSG00000196159	FAT4	-3.38138	3.89458	-8.98196	1.82136e-14	2.67854e-13	22.4148
ENSG00000247077	PGAM5	1.38452	5.03967	8.981	1.83014e-14	2.68949e-13	22.4101
ENSG00000113575	PPP2CA	1.44306	7.74752	8.98068	1.83309e-14	2.69185e-13	22.4085
ENSG00000123178	SPRYD7	1.58044	5.22936	8.98031	1.8365e-14	2.69488e-13	22.4066
ENSG00000130643	CALY	2.79465	6.31737	8.9793	1.84579e-14	2.70653e-13	22.4017
ENSG00000061337	LZTS1	1.95741	5.65819	8.97446	1.89104e-14	2.77086e-13	22.3778
ENSG00000157782	CABP1	2.21852	7.39557	8.97399	1.89554e-14	2.77542e-13	22.3754
ENSG00000196581	AJAP1	1.98635	5.93096	8.9728	1.90687e-14	2.78976e-13	22.3695
ENSG00000272143	FGF14-AS2	-3.42383	1.3967	-8.97267	1.90813e-14	2.78976e-13	22.3689
ENSG00000168824	NSG1	2.74982	5.72259	8.97185	1.91598e-14	2.7992e-13	22.3648
ENSG00000205562	RP11-497E19.1	3.7915	1.00217	8.96865	1.94692e-14	2.84234e-13	22.349
ENSG00000180611	MB21D2	2.30197	3.09741	8.96831	1.95017e-14	2.84501e-13	22.3474
ENSG00000041515	MYO16	2.67669	2.84966	8.96815	1.9518e-14	2.84531e-13	22.3465
ENSG00000074527	NTN4	2.37983	4.41252	8.96119	2.02095e-14	2.94398e-13	22.3122
ENSG00000116544	DLGAP3	2.28286	5.87271	8.95933	2.0399e-14	2.96942e-13	22.303
ENSG00000035141	FAM136A	1.14011	4.13715	8.95681	2.0658e-14	3.00494e-13	22.2905
ENSG00000162631	NTNG1	2.26054	3.30276	8.95452	2.0896e-14	3.03736e-13	22.2792
ENSG00000198331	HYLS1	1.67197	2.85443	8.95344	2.10087e-14	3.05152e-13	22.2739
ENSG00000177889	UBE2N	1.72354	6.72262	8.9488	2.15025e-14	3.12097e-13	22.251
ENSG00000058335	RASGRF1	3.20657	6.01866	8.94741	2.16525e-14	3.14048e-13	22.2441
ENSG00000157216	SSBP3	1.63817	7.37522	8.94532	2.18805e-14	3.17125e-13	22.2338
ENSG00000257434	RP11-81K13.1	4.52598	3.43805	8.94409	2.20155e-14	3.18851e-13	22.2277
ENSG00000124523	SIRT5	1.1768	4.78322	8.94278	2.216e-14	3.20711e-13	22.2213
ENSG00000135750	KCNK1	2.19622	5.73754	8.94191	2.22572e-14	3.21886e-13	22.217
ENSG00000125744	RTN2	1.82801	5.18022	8.94141	2.2313e-14	3.2246e-13	22.2145
ENSG00000113100	CDH9	3.31173	3.08232	8.93964	2.25113e-14	3.25092e-13	22.2058
ENSG00000145794	MEGF10	-2.75772	6.03939	-8.93679	2.28354e-14	3.29534e-13	22.1917
ENSG00000144218	AFF3	2.25243	5.42348	8.93651	2.28667e-14	3.29748e-13	22.1903
ENSG00000182400	TRAPPC6B	1.98074	5.95329	8.93597	2.29291e-14	3.3041e-13	22.1876
ENSG00000085719	CPNE3	-2.04174	5.87584	-8.93119	2.34833e-14	3.37856e-13	22.164
ENSG00000188730	VWC2	3.17582	3.28711	8.93105	2.35006e-14	3.37856e-13	22.1633
ENSG00000215067	AC027763.2	-1.43331	2.27227	-8.93089	2.35193e-14	3.37856e-13	22.1625
ENSG00000162738	VANGL2	-2.39619	4.26335	-8.93088	2.35206e-14	3.37856e-13	22.1625
ENSG00000124772	CPNE5	2.43418	5.97283	8.9308	2.35301e-14	3.37856e-13	22.1621
ENSG00000015676	NUDCD3	1.56694	7.56854	8.92901	2.37414e-14	3.40644e-13	22.1533
ENSG00000198908	BHLHB9	2.15206	5.15827	8.92673	2.40139e-14	3.43849e-13	22.142
ENSG00000183090	FREM3	6.21319	0.355707	8.9266	2.40298e-14	3.43849e-13	22.1413
ENSG00000018408	WWTR1	-3.22242	5.06135	-8.92659	2.40305e-14	3.43849e-13	22.1413
ENSG00000170802	FOXN2	-2.98486	5.27632	-8.92657	2.40334e-14	3.43849e-13	22.1412
ENSG00000019144	PHLDB1	-3.36251	7.67087	-8.9254	2.41739e-14	3.45522e-13	22.1354
ENSG00000180155	LYNX1	2.00475	8.20882	8.92531	2.41848e-14	3.45522e-13	22.135
ENSG00000168081	PNOC	5.04523	-0.267985	8.92235	2.45457e-14	3.50427e-13	22.1204
ENSG00000040531	CTNS	-1.69542	3.14987	-8.92105	2.47055e-14	3.52458e-13	22.114
ENSG00000101911	PRPS2	2.32197	4.40844	8.91281	2.57457e-14	3.67037e-13	22.0733
ENSG00000263878	DLGAP1-AS4	2.88888	1.56099	8.91206	2.58422e-14	3.6815e-13	22.0696
ENSG00000142185	TRPM2	1.90121	5.0935	8.90839	2.63213e-14	3.74709e-13	22.0515
ENSG00000156097	GPR61	3.24159	2.82834	8.9074	2.64523e-14	3.76306e-13	22.0466
ENSG00000130413	STK33	-2.81143	2.30725	-8.9071	2.64925e-14	3.7661e-13	22.0451
ENSG00000010292	NCAPD2	-2.02271	4.60182	-8.90115	2.72919e-14	3.87699e-13	22.0157
ENSG00000028528	SNX1	-1.39815	6.67035	-8.89974	2.74861e-14	3.90181e-13	22.0087
ENSG00000012048	BRCA1	-2.67715	2.64826	-8.89855	2.76495e-14	3.92224e-13	22.0029
ENSG00000172602	RND1	2.46269	5.16748	8.89827	2.76883e-14	3.92496e-13	22.0015
ENSG00000174145	KIAA1239	3.54034	3.67262	8.8979	2.77404e-14	3.92956e-13	21.9997
ENSG00000169814	BTD	-1.97989	3.4841	-8.89339	2.83725e-14	4.01627e-13	21.9774
ENSG00000183111	ARHGEF37	-2.77122	5.48018	-8.8909	2.87278e-14	4.06369e-13	21.9652
ENSG00000256193	LINC00507	5.7074	2.98375	8.88936	2.89507e-14	4.09169e-13	21.9575
ENSG00000169604	ANTXR1	-3.20797	5.74579	-8.88925	2.89666e-14	4.09169e-13	21.957
ENSG00000123636	BAZ2B	-2.34495	5.79126	-8.8859	2.94564e-14	4.15794e-13	21.9404
ENSG00000085831	TTC39A	2.47733	2.07307	8.88242	2.99736e-14	4.22797e-13	21.9233
ENSG00000168993	CPLX1	2.6672	7.17095	8.88226	2.99977e-14	4.22838e-13	21.9225
ENSG00000086289	EPDR1	2.45512	6.45778	8.88183	3.00622e-14	4.2345e-13	21.9204
ENSG00000131196	NFATC1	-2.82749	2.37788	-8.88027	3.02975e-14	4.26464e-13	21.9127
ENSG00000176087	SLC35A4	-1.08547	5.12063	-8.87932	3.0441e-14	4.28183e-13	21.908
ENSG00000135931	ARMC9	1.90241	3.84728	8.8791	3.04755e-14	4.28369e-13	21.9069
ENSG00000183454	GRIN2A	3.44646	6.09497	8.87795	3.06511e-14	4.30534e-13	21.9012
ENSG00000120645	IQSEC3	2.02092	6.78987	8.87573	3.09936e-14	4.3504e-13	21.8902
ENSG00000148180	GSN	-2.93876	7.79012	-8.87448	3.11868e-14	4.37445e-13	21.8841
ENSG00000052749	RRP12	1.64907	4.67446	8.87215	3.15537e-14	4.42282e-13	21.8726
ENSG00000273275	RP11-474G23.2	3.15355	4.94775	8.87145	3.16645e-14	4.43524e-13	21.8691
ENSG00000171798	KNDC1	1.7855	6.80994	8.86979	3.19278e-14	4.46899e-13	21.861
ENSG00000166257	SCN3B	3.43599	7.28741	8.86599	3.25406e-14	4.5516e-13	21.8422
ENSG00000088325	TPX2	2.10366	1.35749	8.86428	3.2819e-14	4.58733e-13	21.8338
ENSG00000164742	ADCY1	2.93792	7.70107	8.86387	3.28873e-14	4.59367e-13	21.8317
ENSG00000146072	TNFRSF21	1.88388	5.68889	8.86234	3.31394e-14	4.62567e-13	21.8242
ENSG00000155368	DBI	-1.92623	7.12134	-8.86208	3.3182e-14	4.62839e-13	21.8229
ENSG00000126733	DACH2	3.31553	4.202	8.85947	3.36182e-14	4.68596e-13	21.81
ENSG00000135503	ACVR1B	1.49507	6.37581	8.85847	3.37881e-14	4.70637e-13	21.8051
ENSG00000165512	ZNF22	-1.20898	4.39383	-8.85824	3.38267e-14	4.70847e-13	21.8039
ENSG00000151491	EPS8	-2.49625	4.73243	-8.85718	3.40063e-14	4.73019e-13	21.7987
ENSG00000140848	CPNE2	-2.19341	5.36748	-8.85659	3.41062e-14	4.74079e-13	21.7958
ENSG00000136750	GAD2	5.50711	4.73914	8.85624	3.41665e-14	4.74588e-13	21.7941
ENSG00000186081	KRT5	6.20347	-0.873965	8.85539	3.43115e-14	4.76271e-13	21.7899
ENSG00000143842	SOX13	-2.31108	4.33819	-8.85427	3.45042e-14	4.78615e-13	21.7844
ENSG00000089006	SNX5	-1.20629	6.07321	-8.85328	3.46765e-14	4.80671e-13	21.7795
ENSG00000197753	LHFPL5	1.87922	1.63617	8.85207	3.48865e-14	4.83154e-13	21.7735
ENSG00000111218	PRMT8	3.6629	3.59947	8.85197	3.49038e-14	4.83154e-13	21.773
ENSG00000131095	GFAP	-4.00953	12.4538	-8.84967	3.53073e-14	4.88402e-13	21.7617
ENSG00000001629	ANKIB1	-1.84199	6.39389	-8.84826	3.55565e-14	4.91509e-13	21.7547
ENSG00000075043	KCNQ2	2.86308	5.94416	8.84803	3.55983e-14	4.91748e-13	21.7536
ENSG00000168234	TTC39C	2.00422	3.70843	8.84742	3.57063e-14	4.929e-13	21.7506
ENSG00000072736	NFATC3	-1.86591	4.08131	-8.84644	3.58818e-14	4.94981e-13	21.7458
ENSG00000016391	CHDH	-2.83354	5.45889	-8.84573	3.60094e-14	4.964e-13	21.7423
ENSG00000233723	LINC01122	1.97861	1.75868	8.83876	3.72874e-14	5.13663e-13	21.7078
ENSG00000071967	CYBRD1	-3.5423	6.30207	-8.83805	3.74187e-14	5.15117e-13	21.7044
ENSG00000239672	NME1	2.23117	5.15344	8.83676	3.76609e-14	5.18097e-13	21.698
ENSG00000106683	LIMK1	1.83047	6.77558	8.83322	3.83337e-14	5.2699e-13	21.6805
ENSG00000179195	ZNF664	-1.50832	7.4512	-8.83024	3.89083e-14	5.34522e-13	21.6659
ENSG00000111052	LIN7A	2.34692	5.05898	8.82682	3.958e-14	5.43377e-13	21.649
ENSG00000113578	FGF1	-2.85839	7.7082	-8.82631	3.9681e-14	5.44391e-13	21.6465
ENSG00000259976	RP11-553L6.5	-2.54115	4.7093	-8.82481	3.99799e-14	5.48115e-13	21.6391
ENSG00000135899	SP110	-2.70721	2.7687	-8.82318	4.03059e-14	5.52207e-13	21.6311
ENSG00000143367	TUFT1	1.7398	3.17735	8.82116	4.07163e-14	5.57448e-13	21.6211
ENSG00000105856	HBP1	-1.55223	5.59129	-8.82056	4.08389e-14	5.58721e-13	21.6181
ENSG00000146859	TMEM140	-2.6498	3.36035	-8.82043	4.0865e-14	5.58721e-13	21.6175
ENSG00000123545	NDUFAF4	2.1035	5.05551	8.81506	4.19769e-14	5.73532e-13	21.591
ENSG00000157827	FMNL2	-2.31037	8.217	-8.81373	4.22559e-14	5.7695e-13	21.5844
ENSG00000214827	MTCP1	-1.20548	2.32634	-8.8124	4.25375e-14	5.80399e-13	21.5779
ENSG00000001036	FUCA2	-1.81287	4.12407	-8.81223	4.25752e-14	5.80518e-13	21.577
ENSG00000255857	PXN-AS1	-1.92465	2.26535	-8.81097	4.28439e-14	5.83785e-13	21.5708
ENSG00000146221	TCTE1	2.01398	4.11904	8.80615	4.38871e-14	5.97593e-13	21.5471
ENSG00000130649	CYP2E1	2.67789	2.82907	8.80518	4.41023e-14	6.00115e-13	21.5422
ENSG00000134780	DAGLA	1.73893	5.54668	8.80312	4.45574e-14	6.05896e-13	21.5321
ENSG00000110107	PRPF19	1.9168	6.88987	8.8026	4.46727e-14	6.06734e-13	21.5296
ENSG00000165209	STRBP	1.9993	4.92098	8.80257	4.46796e-14	6.06734e-13	21.5294
ENSG00000265972	TXNIP	-4.86462	7.55651	-8.79747	4.58336e-14	6.21983e-13	21.5043
ENSG00000087495	PHACTR3	-1.21872	6.6851	-8.79685	4.59765e-14	6.235e-13	21.5012
ENSG00000121690	DEPDC7	-3.78688	1.30555	-8.79576	4.62269e-14	6.26472e-13	21.4958
ENSG00000179115	FARSA	1.59206	5.66456	8.79367	4.67132e-14	6.32634e-13	21.4855
ENSG00000184371	CSF1	-3.15886	4.71813	-8.79311	4.68426e-14	6.33958e-13	21.4828
ENSG00000198964	SGMS1	-1.77235	5.18442	-8.79191	4.71245e-14	6.37342e-13	21.4769
ENSG00000128309	MPST	-2.24783	4.52842	-8.78818	4.80114e-14	6.48868e-13	21.4585
ENSG00000121297	TSHZ3	1.5893	4.0331	8.78806	4.80415e-14	6.48868e-13	21.4578
ENSG00000168309	FAM107A	-2.78159	10.6919	-8.78705	4.82838e-14	6.51701e-13	21.4529
ENSG00000166164	BRD7	-1.16693	5.59653	-8.78273	4.93377e-14	6.65477e-13	21.4316
ENSG00000006625	GGCT	1.54984	4.63025	8.78242	4.94127e-14	6.66041e-13	21.4301
ENSG00000150867	PIP4K2A	-3.34725	8.2701	-8.78204	4.95071e-14	6.66812e-13	21.4282
ENSG00000081138	CDH7	3.42046	2.37013	8.78192	4.95365e-14	6.66812e-13	21.4276
ENSG00000183741	CBX6	1.37572	8.08175	8.77906	5.025e-14	6.75962e-13	21.4135
ENSG00000149305	HTR3B	4.7495	1.0556	8.77868	5.03458e-14	6.76796e-13	21.4116
ENSG00000105376	ICAM5	3.11769	5.24529	8.77597	5.10312e-14	6.8555e-13	21.3983
ENSG00000120942	UBIAD1	-1.43934	3.80391	-8.77213	5.20192e-14	6.98355e-13	21.3794
ENSG00000204899	MZT1	1.69959	5.29086	8.76901	5.28365e-14	7.08851e-13	21.364
ENSG00000129355	CDKN2D	1.75679	5.92097	8.7678	5.31588e-14	7.12393e-13	21.358
ENSG00000106804	C5	-2.58284	2.82	-8.76775	5.31716e-14	7.12393e-13	21.3578
ENSG00000228620	RP3-434P1.6	2.60468	0.0305816	8.76703	5.33613e-14	7.14457e-13	21.3542
ENSG00000133134	BEX2	2.24721	6.6055	8.7666	5.34784e-14	7.15545e-13	21.3521
ENSG00000131828	PDHA1	1.19228	5.97892	8.76626	5.35686e-14	7.16274e-13	21.3504
ENSG00000148411	NACC2	-2.38253	7.82957	-8.76537	5.38075e-14	7.18989e-13	21.346
ENSG00000239911	PRKAG2-AS1	2.1677	3.77633	8.76341	5.43352e-14	7.25556e-13	21.3364
ENSG00000182768	NGRN	1.27022	8.11074	8.76139	5.48865e-14	7.32429e-13	21.3264
ENSG00000215193	PEX26	1.12699	6.84122	8.76103	5.49874e-14	7.33287e-13	21.3246
ENSG00000079102	RUNX1T1	1.75876	4.83694	8.76014	5.52312e-14	7.36048e-13	21.3203
ENSG00000101265	RASSF2	-2.77185	7.42451	-8.75938	5.54426e-14	7.38375e-13	21.3165
ENSG00000213398	LCAT	-2.73875	2.77219	-8.75856	5.56688e-14	7.40895e-13	21.3125
ENSG00000169427	KCNK9	2.05386	3.08315	8.7581	5.57966e-14	7.42102e-13	21.3102
ENSG00000102096	PIM2	1.90421	3.35546	8.75214	5.74815e-14	7.64005e-13	21.2809
ENSG00000180035	ZNF48	1.36271	3.92176	8.74773	5.87625e-14	7.80512e-13	21.2591
ENSG00000266094	RASSF5	1.97466	3.67151	8.74659	5.90994e-14	7.84467e-13	21.2535
ENSG00000276690	NA	-4.09786	3.57268	-8.74337	6.00578e-14	7.96661e-13	21.2376
ENSG00000143412	ANXA9	-2.77203	1.53845	-8.73349	6.30937e-14	8.36378e-13	21.189
ENSG00000138600	SPPL2A	-1.83453	5.14697	-8.73269	6.33473e-14	8.39184e-13	21.185
ENSG00000279013	NA	3.0079	0.652042	8.73072	6.39725e-14	8.46906e-13	21.1753
ENSG00000269940	RP11-73M18.7	-2.61592	0.849751	-8.72316	6.64327e-14	8.78895e-13	21.1381
ENSG00000215271	HOMEZ	-1.5648	3.1302	-8.72239	6.66908e-14	8.81727e-13	21.1343
ENSG00000186260	MKL2	2.40494	7.5195	8.71989	6.75285e-14	8.92213e-13	21.122
ENSG00000197562	RAB40C	1.71429	5.73038	8.71485	6.92471e-14	9.14317e-13	21.0972
ENSG00000198133	TMEM229B	1.54867	4.54371	8.71276	6.99755e-14	9.23327e-13	21.0869
ENSG00000264058	KRT222	3.48838	1.84792	8.71153	7.04058e-14	9.28392e-13	21.0808
ENSG00000269883	AC007375.1	2.77141	0.698925	8.70531	7.26245e-14	9.57019e-13	21.0502
ENSG00000172348	RCAN2	2.82674	7.25708	8.70518	7.26738e-14	9.57038e-13	21.0495
ENSG00000179604	CDC42EP4	-2.57264	6.59508	-8.70485	7.27935e-14	9.57985e-13	21.0479
ENSG00000164924	YWHAZ	2.2092	9.38251	8.70412	7.30569e-14	9.6082e-13	21.0444
ENSG00000092096	SLC22A17	1.75682	8.3572	8.70334	7.33426e-14	9.63945e-13	21.0405
ENSG00000181852	RNF41	1.49808	6.11953	8.70262	7.36085e-14	9.66805e-13	21.0369
ENSG00000145248	SLC10A4	3.56153	0.172294	8.70063	7.43408e-14	9.75785e-13	21.0272
ENSG00000147459	DOCK5	-3.64615	6.15403	-8.69762	7.54692e-14	9.89946e-13	21.0123
ENSG00000070214	SLC44A1	-3.17444	7.94462	-8.69584	7.61423e-14	9.98122e-13	21.0036
ENSG00000100987	VSX1	-3.29117	1.53928	-8.69542	7.63024e-14	9.99566e-13	21.0015
ENSG00000116497	S100PBP	-1.54106	4.72694	-8.69374	7.69429e-14	1.0073e-12	20.9932
ENSG00000186918	ZNF395	-1.78406	5.22278	-8.692	7.76144e-14	1.01543e-12	20.9847
ENSG00000114573	ATP6V1A	2.87368	7.66082	8.69171	7.77268e-14	1.01623e-12	20.9832
ENSG00000205810	KLRC3	-3.13548	0.0912822	-8.69132	7.78799e-14	1.01757e-12	20.9813
ENSG00000187735	TCEA1	-1.22144	5.86693	-8.69061	7.81562e-14	1.02051e-12	20.9778
ENSG00000145911	N4BP3	2.23419	3.61126	8.6901	7.83555e-14	1.02245e-12	20.9753
ENSG00000187514	PTMA	-1.57552	8.64373	-8.68385	8.08357e-14	1.05413e-12	20.9446
ENSG00000179603	GRM8	3.08541	2.54421	8.68353	8.09654e-14	1.05513e-12	20.943
ENSG00000089159	PXN	-2.44282	4.99173	-8.68301	8.11748e-14	1.05717e-12	20.9404
ENSG00000178537	SLC25A20	-2.08427	3.74858	-8.68239	8.14287e-14	1.05979e-12	20.9373
ENSG00000187772	LIN28B	3.05339	-0.0208457	8.68035	8.22598e-14	1.06991e-12	20.9273
ENSG00000117298	ECE1	-1.94316	6.13375	-8.67895	8.28381e-14	1.07673e-12	20.9204
ENSG00000105270	CLIP3	1.68545	8.22378	8.6782	8.31491e-14	1.08008e-12	20.9167
ENSG00000013392	RWDD2A	1.44286	4.2164	8.67757	8.34094e-14	1.08275e-12	20.9136
ENSG00000118898	PPL	3.33115	4.51403	8.67657	8.38293e-14	1.0875e-12	20.9087
ENSG00000172466	ZNF24	-2.07411	6.95497	-8.67314	8.52758e-14	1.10555e-12	20.8918
ENSG00000184922	FMNL1	1.64008	4.92728	8.66846	8.7289e-14	1.13092e-12	20.8688
ENSG00000156411	C14orf2	1.39795	6.51523	8.66698	8.79356e-14	1.13856e-12	20.8615
ENSG00000155111	CDK19	-2.25333	6.56992	-8.66546	8.8604e-14	1.14647e-12	20.8541
ENSG00000241360	PDXP	1.67814	6.21689	8.66498	8.88197e-14	1.14852e-12	20.8517
ENSG00000113387	SUB1	1.994	7.28667	8.66235	8.99896e-14	1.1629e-12	20.8387
ENSG00000164591	MYOZ3	2.87449	1.20451	8.66205	9.01249e-14	1.1639e-12	20.8373
ENSG00000162409	PRKAA2	2.03971	4.64064	8.66131	9.04606e-14	1.16748e-12	20.8336
ENSG00000186153	WWOX	-1.67711	4.29244	-8.66044	9.08543e-14	1.1718e-12	20.8293
ENSG00000278948	NA	-2.29495	2.04764	-8.6579	9.2011e-14	1.18596e-12	20.8168
ENSG00000120256	LRP11	1.51808	6.29236	8.65424	9.3706e-14	1.20703e-12	20.7988
ENSG00000171873	ADRA1D	4.17508	0.316847	8.65401	9.38169e-14	1.20768e-12	20.7977
ENSG00000205710	C17orf107	2.69013	2.28582	8.65214	9.46959e-14	1.21821e-12	20.7885
ENSG00000137713	PPP2R1B	-1.967	4.78527	-8.64922	9.60816e-14	1.23525e-12	20.7741
ENSG00000124615	MOCS1	-1.26868	4.47019	-8.64826	9.65458e-14	1.24042e-12	20.7694
ENSG00000182103	FAM181B	-2.32518	5.21308	-8.6459	9.76881e-14	1.25429e-12	20.7578
ENSG00000175175	PPM1E	3.24796	4.67314	8.64548	9.78915e-14	1.2561e-12	20.7557
ENSG00000062282	DGAT2	2.18333	3.01337	8.645	9.81289e-14	1.25834e-12	20.7533
ENSG00000171992	SYNPO	2.36245	8.47156	8.64466	9.82964e-14	1.25968e-12	20.7517
ENSG00000131174	COX7B	1.25497	6.41836	8.64372	9.87579e-14	1.26478e-12	20.747
ENSG00000102805	CLN5	-1.88059	4.35863	-8.64222	9.94952e-14	1.27341e-12	20.7397
ENSG00000155366	RHOC	-2.37436	5.86726	-8.64187	9.96696e-14	1.27483e-12	20.738
ENSG00000106852	LHX6	2.73433	3.30331	8.63933	1.0094e-13	1.29026e-12	20.7255
ENSG00000138430	OLA1	2.06255	6.33669	8.63848	1.01372e-13	1.29495e-12	20.7213
ENSG00000138190	EXOC6	1.83884	4.31613	8.63732	1.01958e-13	1.30161e-12	20.7156
ENSG00000170743	SYT9	-1.8424	3.82024	-8.63215	1.04623e-13	1.33478e-12	20.6901
ENSG00000154518	ATP5G3	1.53873	6.82251	8.63079	1.05336e-13	1.34302e-12	20.6834
ENSG00000186187	ZNRF1	1.32475	4.91377	8.62891	1.06325e-13	1.35476e-12	20.6742
ENSG00000135148	TRAFD1	-1.53988	4.4085	-8.62762	1.07014e-13	1.36267e-12	20.6679
ENSG00000279010	NA	-3.07417	6.58015	-8.62648	1.07623e-13	1.36925e-12	20.6623
ENSG00000090020	SLC9A1	1.62384	5.2016	8.62636	1.07688e-13	1.36925e-12	20.6617
ENSG00000165185	KIAA1958	-2.46929	4.79646	-8.62627	1.07736e-13	1.36925e-12	20.6612
ENSG00000272511	RP11-180N14.1	2.9293	1.62625	8.62359	1.09186e-13	1.3868e-12	20.648
ENSG00000065320	NTN1	-2.26169	3.31989	-8.62027	1.11006e-13	1.40903e-12	20.6317
ENSG00000128346	C22orf23	-2.05287	1.38472	-8.61969	1.11327e-13	1.41221e-12	20.6289
ENSG00000188153	COL4A5	-3.84289	5.84561	-8.61908	1.1167e-13	1.41567e-12	20.6259
ENSG00000185420	SMYD3	1.98858	3.41165	8.6187	1.11879e-13	1.41737e-12	20.624
ENSG00000171509	RXFP1	3.5408	4.42409	8.61855	1.11963e-13	1.41737e-12	20.6233
ENSG00000166801	FAM111A	-2.72096	3.23959	-8.61845	1.12017e-13	1.41737e-12	20.6228
ENSG00000169379	ARL13B	-1.61084	3.17326	-8.61778	1.12396e-13	1.42127e-12	20.6195
ENSG00000162373	BEND5	1.73367	3.52902	8.61583	1.13495e-13	1.43426e-12	20.6099
ENSG00000005513	SOX8	-2.61551	6.58552	-8.61523	1.13831e-13	1.43761e-12	20.607
ENSG00000146670	CDCA5	2.6422	1.51502	8.61502	1.13953e-13	1.43824e-12	20.6059
ENSG00000140905	GCSH	-1.76434	3.18899	-8.61479	1.14083e-13	1.43896e-12	20.6048
ENSG00000053108	FSTL4	3.48368	3.98535	8.61296	1.1513e-13	1.45126e-12	20.5958
ENSG00000139323	POC1B	-2.35066	4.34676	-8.61092	1.16304e-13	1.46513e-12	20.5858
ENSG00000066322	ELOVL1	-3.13286	5.73878	-8.60892	1.17471e-13	1.4789e-12	20.5759
ENSG00000113658	SMAD5	-1.76309	5.51066	-8.60859	1.17661e-13	1.48038e-12	20.5743
ENSG00000249436	CTD-2023N9.3	3.75259	2.00537	8.60729	1.1843e-13	1.48911e-12	20.5679
ENSG00000165028	NIPSNAP3B	2.07508	2.79565	8.60442	1.20137e-13	1.50963e-12	20.5538
ENSG00000036530	CYP46A1	1.97548	6.15705	8.60223	1.21456e-13	1.52524e-12	20.543
ENSG00000166289	PLEKHF1	-2.30042	2.59762	-8.60096	1.22229e-13	1.53398e-12	20.5368
ENSG00000205867	KRTAP5-2	3.1921	0.237185	8.59946	1.23142e-13	1.54447e-12	20.5294
ENSG00000175344	CHRNA7	3.97822	-0.14793	8.59784	1.24141e-13	1.55603e-12	20.5215
ENSG00000254307	KB-1608C10.2	-2.03286	1.21957	-8.59745	1.24382e-13	1.55808e-12	20.5195
ENSG00000155324	GRAMD3	-2.85758	6.53145	-8.59644	1.25009e-13	1.56496e-12	20.5146
ENSG00000130988	RGN	-1.73209	4.23001	-8.59463	1.26143e-13	1.57816e-12	20.5057
ENSG00000184305	CCSER1	2.89802	1.32786	8.59448	1.26238e-13	1.57837e-12	20.5049
ENSG00000136003	ISCU	1.29087	7.03424	8.59272	1.27348e-13	1.59125e-12	20.4963
ENSG00000186675	MAGEE2	3.23432	2.06804	8.59217	1.27698e-13	1.59464e-12	20.4936
ENSG00000151067	CACNA1C	2.28	5.70677	8.59183	1.27916e-13	1.59636e-12	20.4919
ENSG00000095383	TBC1D2	-2.4104	3.25559	-8.59091	1.28508e-13	1.60275e-12	20.4874
ENSG00000165406	2008-03-01	-1.74328	5.25081	-8.5896	1.29345e-13	1.61218e-12	20.481
ENSG00000172380	GNG12	-2.93575	5.1386	-8.58635	1.31462e-13	1.63755e-12	20.4649
ENSG00000214688	C10orf105	-5.42267	2.70172	-8.58148	1.3469e-13	1.67671e-12	20.441
ENSG00000259953	RP11-4O1.2	2.30349	2.69846	8.57988	1.35767e-13	1.68908e-12	20.4332
ENSG00000164129	NPY5R	3.12992	1.17382	8.57856	1.3666e-13	1.69914e-12	20.4267
ENSG00000242779	ZNF702P	3.53116	1.92358	8.57524	1.38943e-13	1.72644e-12	20.4104
ENSG00000196981	WDR5B	-2.44416	2.33278	-8.57465	1.39349e-13	1.73042e-12	20.4075
ENSG00000184867	ARMCX2	1.45984	5.65216	8.57158	1.41497e-13	1.75601e-12	20.3924
ENSG00000117155	SSX2IP	1.96657	6.53654	8.56873	1.43522e-13	1.78003e-12	20.3784
ENSG00000264272	CTD-2514K5.4	-3.24561	2.54586	-8.56556	1.4581e-13	1.80728e-12	20.3628
ENSG00000185883	ATP6V0C	1.82158	7.6362	8.56527	1.46023e-13	1.80869e-12	20.3613
ENSG00000129515	SNX6	-1.62721	5.51234	-8.56512	1.46132e-13	1.80869e-12	20.3606
ENSG00000162545	CAMK2N1	1.71468	9.26836	8.56503	1.46194e-13	1.80869e-12	20.3602
ENSG00000128564	VGF	4.71953	4.47413	8.56376	1.47119e-13	1.81901e-12	20.354
ENSG00000158813	EDA	-2.11192	1.93148	-8.56263	1.47956e-13	1.82823e-12	20.3484
ENSG00000268182	SMIM17	3.8595	1.39074	8.55969	1.50133e-13	1.85399e-12	20.334
ENSG00000243244	STON1	-3.83206	1.93057	-8.55861	1.50949e-13	1.86291e-12	20.3286
ENSG00000147475	ERLIN2	-2.15066	5.48459	-8.55816	1.51284e-13	1.86589e-12	20.3264
ENSG00000049323	LTBP1	-2.80081	3.88128	-8.55606	1.52873e-13	1.88427e-12	20.3161
ENSG00000267272	LINC01140	3.2094	1.93189	8.55595	1.52962e-13	1.88427e-12	20.3156
ENSG00000139946	PELI2	-1.74433	4.0675	-8.55415	1.54339e-13	1.90007e-12	20.3067
ENSG00000100341	PNPLA5	3.0564	0.24407	8.55261	1.55525e-13	1.9135e-12	20.2992
ENSG00000185896	LAMP1	-1.52957	7.38073	-8.55221	1.55838e-13	1.91616e-12	20.2972
ENSG00000214050	FBXO16	1.98006	2.3388	8.55169	1.56239e-13	1.91992e-12	20.2947
ENSG00000233930	KRTAP5-AS1	3.854	2.17136	8.55153	1.56367e-13	1.92032e-12	20.2939
ENSG00000116396	KCNC4	1.59746	5.39138	8.54929	1.58118e-13	1.94062e-12	20.2829
ENSG00000279660	NA	-4.68753	-0.840706	-8.54844	1.58794e-13	1.94773e-12	20.2787
ENSG00000154553	PDLIM3	-2.64187	3.6862	-8.54461	1.61851e-13	1.98394e-12	20.2599
ENSG00000162426	SLC45A1	1.71958	3.77652	8.54449	1.61944e-13	1.98394e-12	20.2593
ENSG00000140931	CMTM3	-2.44248	2.86873	-8.54179	1.6414e-13	2.00961e-12	20.246
ENSG00000116329	OPRD1	4.08993	0.807198	8.54159	1.64303e-13	2.01037e-12	20.245
ENSG00000130956	HABP4	1.36849	6.83194	8.53997	1.65637e-13	2.02547e-12	20.2371
ENSG00000074590	NUAK1	2.56033	6.88927	8.53741	1.67759e-13	2.05016e-12	20.2245
ENSG00000183775	KCTD16	2.76121	5.8623	8.53654	1.68488e-13	2.05781e-12	20.2202
ENSG00000261374	RP11-64K12.10	3.33091	1.67509	8.53624	1.68739e-13	2.05841e-12	20.2188
ENSG00000117600	LPPR4	2.99873	6.25197	8.53624	1.68742e-13	2.05841e-12	20.2188
ENSG00000167770	OTUB1	1.71268	6.59856	8.53476	1.69987e-13	2.07123e-12	20.2115
ENSG00000163947	ARHGEF3	2.38263	5.56333	8.53475	1.7e-13	2.07123e-12	20.2114
ENSG00000119638	NEK9	-1.56645	6.24637	-8.53189	1.72431e-13	2.09956e-12	20.1974
ENSG00000237732	AC010980.2	2.59408	1.14757	8.53077	1.734e-13	2.11008e-12	20.1919
ENSG00000139726	DENR	1.33583	5.47933	8.5306	1.7355e-13	2.11063e-12	20.1911
ENSG00000215845	TSTD1	2.09754	2.77439	8.52737	1.76363e-13	2.14354e-12	20.1752
ENSG00000076864	RAP1GAP	1.73524	7.50749	8.52494	1.78503e-13	2.16823e-12	20.1633
ENSG00000205629	LCMT1	1.51877	5.06689	8.5244	1.7899e-13	2.17283e-12	20.1606
ENSG00000129116	PALLD	-2.74371	5.98112	-8.52291	1.80322e-13	2.18768e-12	20.1533
ENSG00000102174	PHEX	-3.43691	1.10386	-8.52165	1.81458e-13	2.20012e-12	20.1471
ENSG00000072506	HSD17B10	-1.34615	4.04888	-8.52117	1.81893e-13	2.20406e-12	20.1448
ENSG00000158560	DYNC1I1	3.16314	6.32301	8.51972	1.83203e-13	2.2186e-12	20.1377
ENSG00000010278	CD9	-3.56712	6.37385	-8.51928	1.8361e-13	2.22218e-12	20.1355
ENSG00000261777	RP11-529K1.2	-2.80553	-0.864908	-8.51732	1.85413e-13	2.24265e-12	20.1258
ENSG00000101605	MYOM1	-2.39274	3.59349	-8.51609	1.86549e-13	2.25502e-12	20.1198
ENSG00000278943	NA	2.22816	1.2194	8.51567	1.86941e-13	2.2584e-12	20.1178
ENSG00000049239	H6PD	-1.71097	5.58903	-8.51387	1.88624e-13	2.27636e-12	20.1089
ENSG00000259623	RP11-156E6.1	1.30841	5.37439	8.51384	1.88655e-13	2.27636e-12	20.1088
ENSG00000203772	SPRN	1.80368	4.57195	8.51213	1.90267e-13	2.29442e-12	20.1004
ENSG00000225670	CTA-134P22.2	2.03208	5.62545	8.51185	1.90525e-13	2.29616e-12	20.099
ENSG00000119801	YPEL5	1.44143	7.0032	8.51166	1.90709e-13	2.297e-12	20.0981
ENSG00000133321	RARRES3	-3.38381	3.72478	-8.51151	1.90852e-13	2.29734e-12	20.0973
ENSG00000076928	ARHGEF1	-2.13653	5.22892	-8.50958	1.92692e-13	2.31809e-12	20.0879
ENSG00000101346	POFUT1	-1.30734	4.61894	-8.50391	1.98208e-13	2.38301e-12	20.0601
ENSG00000259886	U82695.10	1.66393	2.47994	8.49836	2.03758e-13	2.44827e-12	20.0328
ENSG00000150556	LYPD6B	3.27195	0.314304	8.49372	2.08519e-13	2.50398e-12	20.01
ENSG00000138434	SSFA2	-1.83836	7.46536	-8.49146	2.10881e-13	2.53083e-12	19.9989
ENSG00000080839	RBL1	-1.98176	2.36176	-8.48965	2.12794e-13	2.55225e-12	19.99
ENSG00000172115	CYCS	1.59626	7.44869	8.4886	2.13901e-13	2.56399e-12	19.9849
ENSG00000134548	C12orf39	-3.1024	5.07544	-8.48847	2.14044e-13	2.56418e-12	19.9843
ENSG00000108639	SYNGR2	-2.33877	5.14448	-8.48821	2.14323e-13	2.56598e-12	19.983
ENSG00000148110	HIATL1	-1.13235	5.48329	-8.48705	2.15561e-13	2.57926e-12	19.9773
ENSG00000013583	HEBP1	-1.22785	4.67379	-8.48672	2.15912e-13	2.58193e-12	19.9757
ENSG00000243317	C7orf73	-1.34032	5.01423	-8.48622	2.16452e-13	2.58683e-12	19.9732
ENSG00000160410	SHKBP1	-2.09151	3.36734	-8.48461	2.18194e-13	2.6061e-12	19.9653
ENSG00000170396	ZNF804A	2.79451	2.72256	8.4842	2.18641e-13	2.60988e-12	19.9633
ENSG00000141698	NT5C3B	1.14139	5.41244	8.48407	2.18779e-13	2.60997e-12	19.9627
ENSG00000248508	SRP14-AS1	-2.26429	2.81016	-8.48355	2.19347e-13	2.61488e-12	19.9601
ENSG00000256008	RP11-728G15.1	2.54971	1.83795	8.48346	2.19451e-13	2.61488e-12	19.9597
ENSG00000085433	WDR47	2.18485	6.92423	8.48054	2.22659e-13	2.65152e-12	19.9454
ENSG00000104722	NEFM	3.61762	8.26304	8.47976	2.23528e-13	2.66029e-12	19.9415
ENSG00000279138	NA	1.96406	1.80754	8.47738	2.26189e-13	2.69036e-12	19.9298
ENSG00000117318	ID3	-3.99803	4.61751	-8.47597	2.27776e-13	2.70763e-12	19.923
ENSG00000151502	VPS26B	1.09484	6.54942	8.47539	2.28435e-13	2.71385e-12	19.9201
ENSG00000217236	SP9	3.6873	0.902765	8.47385	2.302e-13	2.73319e-12	19.9125
ENSG00000168502	SOGA2	2.3288	4.66008	8.47273	2.3148e-13	2.74676e-12	19.9071
ENSG00000067225	PKM	1.68834	9.30892	8.46869	2.36178e-13	2.80086e-12	19.8872
ENSG00000197991	PCDH20	2.51513	2.62271	8.46544	2.40031e-13	2.84486e-12	19.8713
ENSG00000184716	SERINC4	-1.49145	3.20281	-8.46148	2.44808e-13	2.89977e-12	19.8519
ENSG00000131437	KIF3A	2.16956	7.24308	8.4548	2.53085e-13	2.99604e-12	19.8191
ENSG00000236268	RP11-170N11.1	3.39027	-0.519825	8.45446	2.53509e-13	2.99929e-12	19.8174
ENSG00000164619	BMPER	2.65259	3.40632	8.45392	2.54193e-13	3.00561e-12	19.8148
ENSG00000174705	SH3PXD2B	-2.3976	5.08571	-8.45239	2.56131e-13	3.02673e-12	19.8073
ENSG00000160714	UBE2Q1	0.939875	6.24115	8.45143	2.57359e-13	3.03944e-12	19.8026
ENSG00000152669	CCNO	3.18922	1.50569	8.45031	2.58799e-13	3.05466e-12	19.7971
ENSG00000160789	LMNA	-2.53247	5.42874	-8.44835	2.61333e-13	3.08274e-12	19.7875
ENSG00000120063	GNA13	-2.41714	5.96739	-8.44803	2.6175e-13	3.08585e-12	19.7859
ENSG00000163110	PDLIM5	-2.42205	6.03004	-8.44606	2.64328e-13	3.1144e-12	19.7762
ENSG00000182389	CACNB4	2.84122	6.13091	8.4459	2.64529e-13	3.11494e-12	19.7755
ENSG00000108854	SMURF2	-1.37345	4.79557	-8.4454	2.65186e-13	3.12085e-12	19.773
ENSG00000228824	MIR4500HG	3.77381	0.314254	8.44401	2.67028e-13	3.14068e-12	19.7662
ENSG00000270393	AC000095.9	2.97662	0.389526	8.44254	2.68993e-13	3.16193e-12	19.759
ENSG00000232040	SCAND3	2.93222	1.61354	8.44197	2.69749e-13	3.16762e-12	19.7562
ENSG00000214274	ANG	-3.464	0.194725	-8.44194	2.69794e-13	3.16762e-12	19.756
ENSG00000146469	VIP	4.27377	2.46826	8.44177	2.70027e-13	3.1685e-12	19.7552
ENSG00000230212	AP000688.14	-2.51603	2.95752	-8.44114	2.70875e-13	3.1766e-12	19.7521
ENSG00000116771	AGMAT	2.67698	1.25553	8.44039	2.71878e-13	3.18649e-12	19.7485
ENSG00000114383	TUSC2	1.11126	5.61379	8.43574	2.78238e-13	3.25912e-12	19.7257
ENSG00000169032	MAP2K1	2.38541	7.36242	8.4337	2.81082e-13	3.28935e-12	19.7156
ENSG00000122966	CIT	2.11677	7.33858	8.43365	2.81146e-13	3.28935e-12	19.7154
ENSG00000146352	CLVS2	2.72529	5.90173	8.43201	2.83451e-13	3.31437e-12	19.7074
ENSG00000197885	NKIRAS1	2.05569	5.36321	8.43163	2.83986e-13	3.3187e-12	19.7055
ENSG00000042753	AP2S1	1.64742	5.80356	8.42902	2.87701e-13	3.36015e-12	19.6927
ENSG00000256925	GPR123-AS1	2.43132	2.14911	8.42656	2.91237e-13	3.39946e-12	19.6806
ENSG00000143158	MPC2	1.51176	5.92462	8.42623	2.9172e-13	3.40312e-12	19.679
ENSG00000248115	RP11-752D24.2	3.53433	-0.63812	8.42332	2.95961e-13	3.45058e-12	19.6648
ENSG00000125868	DSTN	1.57832	7.97641	8.42265	2.96962e-13	3.46023e-12	19.6615
ENSG00000204381	LAYN	-2.8449	3.54418	-8.42061	2.99984e-13	3.49342e-12	19.6515
ENSG00000140807	NKD1	-2.82817	3.9433	-8.41673	3.0583e-13	3.55943e-12	19.6324
ENSG00000101608	MYL12A	-2.1761	4.98346	-8.41642	3.06298e-13	3.56281e-12	19.6309
ENSG00000120265	PCMT1	2.11995	7.24343	8.41435	3.09468e-13	3.59758e-12	19.6208
ENSG00000135519	KCNH3	1.6976	6.62006	8.41346	3.10835e-13	3.61138e-12	19.6164
ENSG00000151376	ME3	2.17977	4.5273	8.4117	3.13567e-13	3.64102e-12	19.6078
ENSG00000247596	TWF2	1.50973	4.7391	8.41112	3.1448e-13	3.6495e-12	19.6049
ENSG00000162852	CNST	2.00031	5.96758	8.4068	3.21305e-13	3.72654e-12	19.5838
ENSG00000169813	HNRNPF	-1.77961	5.80963	-8.40358	3.26488e-13	3.78447e-12	19.568
ENSG00000171126	KCNG3	3.67925	0.691982	8.4011	3.30536e-13	3.82917e-12	19.5559
ENSG00000010704	HFE	-3.00384	1.88189	-8.39945	3.33259e-13	3.85849e-12	19.5478
ENSG00000144847	IGSF11	-2.08269	5.32939	-8.39884	3.34265e-13	3.8679e-12	19.5448
ENSG00000184083	FAM120C	-1.44099	4.91719	-8.39763	3.36274e-13	3.8889e-12	19.5389
ENSG00000016602	CLCA4	-4.47584	3.20468	-8.39685	3.37582e-13	3.90177e-12	19.5351
ENSG00000114544	SLC41A3	1.14819	6.00627	8.39294	3.44217e-13	3.97616e-12	19.5159
ENSG00000131773	KHDRBS3	1.57851	5.97399	8.39243	3.45078e-13	3.98381e-12	19.5134
ENSG00000261542	RP11-16E18.3	2.36225	1.12129	8.39214	3.45578e-13	3.98728e-12	19.512
ENSG00000117410	ATP6V0B	1.36604	6.55718	8.39194	3.4592e-13	3.98893e-12	19.511
ENSG00000075391	RASAL2	1.94326	5.73791	8.38232	3.62865e-13	4.18193e-12	19.4639
ENSG00000170175	CHRNB1	-1.54226	3.43913	-8.38012	3.66839e-13	4.2253e-12	19.4531
ENSG00000172731	LRRC20	1.80259	5.18274	8.37726	3.721e-13	4.28343e-12	19.4391
ENSG00000130822	PNCK	2.44214	5.53621	8.37417	3.77849e-13	4.34711e-12	19.424
ENSG00000165731	RET	3.36578	2.82286	8.37058	3.84652e-13	4.42284e-12	19.4064
ENSG00000236901	MIR600HG	2.47572	5.13376	8.36746	3.90665e-13	4.4894e-12	19.3911
ENSG00000177108	ZDHHC22	2.07176	5.97397	8.36447	3.96511e-13	4.55329e-12	19.3765
ENSG00000156463	SH3RF2	3.2198	1.60206	8.36438	3.96679e-13	4.55329e-12	19.376
ENSG00000005243	COPZ2	-2.57645	1.98844	-8.36205	4.01301e-13	4.6037e-12	19.3646
ENSG00000123562	MORF4L2	1.50784	8.05696	8.36064	4.04108e-13	4.63325e-12	19.3577
ENSG00000197457	STMN3	1.93055	8.34337	8.35733	4.10822e-13	4.70753e-12	19.3415
ENSG00000273238	RP11-1263C18.1	2.56267	1.54568	8.35664	4.12228e-13	4.72094e-12	19.3381
ENSG00000023171	GRAMD1B	1.78475	7.06694	8.3542	4.17244e-13	4.77566e-12	19.3262
ENSG00000067560	RHOA	-1.31286	7.83561	-8.35276	4.20235e-13	4.80714e-12	19.3192
ENSG00000144730	IL17RD	-2.31583	4.41624	-8.35252	4.2075e-13	4.81029e-12	19.318
ENSG00000138439	FAM117B	1.46352	4.74097	8.35072	4.24527e-13	4.8507e-12	19.3092
ENSG00000134909	ARHGAP32	2.04577	7.45666	8.35032	4.25365e-13	4.8575e-12	19.3072
ENSG00000118432	CNR1	3.35102	5.58735	8.35006	4.25925e-13	4.86113e-12	19.3059
ENSG00000149428	HYOU1	1.60026	6.92209	8.34683	4.32813e-13	4.93692e-12	19.2901
ENSG00000196542	SPTSSB	3.43471	3.57126	8.3459	4.34806e-13	4.95684e-12	19.2856
ENSG00000074317	SNCB	2.41726	8.24215	8.34562	4.35421e-13	4.96102e-12	19.2842
ENSG00000088538	DOCK3	1.8568	6.96297	8.34524	4.36228e-13	4.9674e-12	19.2824
ENSG00000198721	ECI2	-1.73323	5.02784	-8.34434	4.38182e-13	4.98681e-12	19.2779
ENSG00000249042	CTD-2015H6.3	1.98753	1.88202	8.34298	4.41146e-13	5.01769e-12	19.2713
ENSG00000144043	TEX261	-1.43132	5.60822	-8.34246	4.42303e-13	5.02799e-12	19.2687
ENSG00000107833	NPM3	1.67602	2.25209	8.33754	4.53237e-13	5.14937e-12	19.2447
ENSG00000154727	GABPA	-1.71979	4.90934	-8.33711	4.54207e-13	5.15747e-12	19.2425
ENSG00000166681	NGFRAP1	1.66656	7.75227	8.33306	4.63433e-13	5.25925e-12	19.2227
ENSG00000170085	SIMC1	1.25127	3.45973	8.32784	4.75594e-13	5.39419e-12	19.1972
ENSG00000128654	MTX2	1.56474	5.13596	8.32592	4.80148e-13	5.44276e-12	19.1878
ENSG00000157593	SLC35B2	-1.70673	4.82649	-8.3256	4.80901e-13	5.44822e-12	19.1863
ENSG00000174437	ATP2A2	1.74682	8.75796	8.32483	4.82754e-13	5.46611e-12	19.1825
ENSG00000022567	SLC45A4	2.33403	5.31221	8.32412	4.8445e-13	5.48222e-12	19.179
ENSG00000104447	TRPS1	-2.68199	4.82289	-8.32047	4.93303e-13	5.57926e-12	19.1612
ENSG00000236279	CLEC2L	2.85098	3.97902	8.31429	5.08677e-13	5.74989e-12	19.1309
ENSG00000227640	SOX21-AS1	-2.41208	3.29102	-8.31165	5.15368e-13	5.82223e-12	19.118
ENSG00000179915	NRXN1	2.42141	7.71837	8.30943	5.21083e-13	5.88347e-12	19.1072
ENSG00000134986	NREP	2.29912	5.94759	8.30926	5.21513e-13	5.88502e-12	19.1063
ENSG00000078369	GNB1	1.08356	9.05562	8.30866	5.23067e-13	5.89923e-12	19.1034
ENSG00000113296	THBS4	-1.95069	4.65577	-8.30804	5.24682e-13	5.91411e-12	19.1004
ENSG00000166913	YWHAB	2.01646	8.55961	8.30599	5.30048e-13	5.97124e-12	19.0903
ENSG00000003249	DBNDD1	1.65397	5.67213	8.30542	5.31558e-13	5.98488e-12	19.0875
ENSG00000112130	RNF8	1.23757	4.65577	8.30335	5.37044e-13	6.04325e-12	19.0774
ENSG00000168748	CA7	2.21365	2.62276	8.30301	5.37953e-13	6.05008e-12	19.0758
ENSG00000113749	HRH2	3.80367	1.73764	8.30252	5.39271e-13	6.06151e-12	19.0733
ENSG00000197536	C5orf56	-1.68809	2.55574	-8.30095	5.43489e-13	6.10549e-12	19.0657
ENSG00000137100	DCTN3	1.17102	5.55293	8.30011	5.45753e-13	6.12748e-12	19.0616
ENSG00000141252	VPS53	1.32663	6.49794	8.29797	5.51559e-13	6.1892e-12	19.0511
ENSG00000175866	BAIAP2	1.50754	6.33651	8.29678	5.54847e-13	6.22261e-12	19.0453
ENSG00000171606	ZNF274	-1.72331	3.96821	-8.29651	5.55575e-13	6.22729e-12	19.044
ENSG00000091844	RGS17	1.99898	3.53943	8.29601	5.56952e-13	6.23924e-12	19.0415
ENSG00000183826	BTBD9	1.86585	6.49487	8.2956	5.58099e-13	6.24859e-12	19.0395
ENSG00000182372	CLN8	-1.84714	5.75883	-8.29452	5.61097e-13	6.27864e-12	19.0342
ENSG00000074657	ZNF532	-1.45645	6.59136	-8.29244	5.66911e-13	6.34016e-12	19.0241
ENSG00000100307	CBX7	1.11192	7.52971	8.29174	5.68893e-13	6.35878e-12	19.0206
ENSG00000030066	NUP160	-1.62356	4.26621	-8.2904	5.72669e-13	6.39742e-12	19.0141
ENSG00000063015	SEZ6	2.42359	4.69978	8.28903	5.76573e-13	6.43743e-12	19.0074
ENSG00000162069	CCDC64B	3.68711	-0.905425	8.28848	5.78162e-13	6.45158e-12	19.0047
ENSG00000112759	SLC29A1	2.03097	4.10762	8.28676	5.8311e-13	6.50317e-12	18.9963
ENSG00000157181	C1orf27	-1.99801	4.48125	-8.28525	5.87491e-13	6.54838e-12	18.9889
ENSG00000178105	DDX10	1.55432	4.30346	8.28442	5.89908e-13	6.57167e-12	18.9849
ENSG00000095209	TMEM38B	-2.2202	3.50727	-8.28236	5.95979e-13	6.63561e-12	18.9748
ENSG00000006283	CACNA1G	2.60788	4.47034	8.28042	6.01743e-13	6.69606e-12	18.9653
ENSG00000109743	BST1	-2.83681	0.0616238	-8.28022	6.02343e-13	6.69902e-12	18.9643
ENSG00000087460	GNAS	1.39723	10.3717	8.27888	6.06338e-13	6.73971e-12	18.9578
ENSG00000226328	CTA-217C2.1	1.56929	4.08633	8.27699	6.12046e-13	6.79938e-12	18.9486
ENSG00000259834	RP11-284N8.3	2.88016	3.68978	8.27611	6.14745e-13	6.82558e-12	18.9442
ENSG00000165449	SLC16A9	-4.23329	4.42034	-8.27554	6.1646e-13	6.83415e-12	18.9415
ENSG00000161671	EMC10	-1.14992	6.62797	-8.27553	6.16494e-13	6.83415e-12	18.9414
ENSG00000105393	BABAM1	1.27938	5.96354	8.27552	6.16541e-13	6.83415e-12	18.9414
ENSG00000153048	CARHSP1	-2.09999	5.67296	-8.27496	6.18258e-13	6.8494e-12	18.9386
ENSG00000156345	CDK20	1.70436	4.29169	8.27464	6.19229e-13	6.85636e-12	18.9371
ENSG00000241563	CORT	2.98427	1.39516	8.27452	6.19608e-13	6.85676e-12	18.9365
ENSG00000041353	RAB27B	4.2569	4.84954	8.27415	6.20742e-13	6.86552e-12	18.9347
ENSG00000092036	HAUS4	-1.82697	3.73991	-8.27291	6.24579e-13	6.90068e-12	18.9286
ENSG00000132842	AP3B1	-1.71656	4.74598	-8.2729	6.2461e-13	6.90068e-12	18.9286
ENSG00000146425	DYNLT1	-1.35206	4.19791	-8.27202	6.27339e-13	6.92701e-12	18.9243
ENSG00000007402	CACNA2D2	1.79714	3.91728	8.27144	6.29121e-13	6.94286e-12	18.9215
ENSG00000106290	TAF6	1.04191	5.64636	8.27021	6.3298e-13	6.98161e-12	18.9154
ENSG00000157483	MYO1E	-2.86274	4.59191	-8.26973	6.34482e-13	6.99432e-12	18.9131
ENSG00000118515	SGK1	-3.40004	6.84021	-8.26895	6.3696e-13	7.01778e-12	18.9093
ENSG00000196972	LINC00087	2.71297	5.45641	8.26325	6.5521e-13	7.21487e-12	18.8814
ENSG00000168159	RNF187	1.56226	7.58449	8.26251	6.57608e-13	7.23731e-12	18.8778
ENSG00000185278	ZBTB37	-2.4061	5.50348	-8.25707	6.75596e-13	7.43119e-12	18.8512
ENSG00000124134	KCNS1	3.54608	5.35536	8.25631	6.78135e-13	7.45502e-12	18.8475
ENSG00000152128	TMEM163	1.86729	3.7645	8.25608	6.78923e-13	7.45959e-12	18.8464
ENSG00000160469	BRSK1	1.32866	7.59837	8.25493	6.82784e-13	7.4979e-12	18.8408
ENSG00000140992	PDPK1	1.28617	6.1335	8.2499	7.00029e-13	7.68124e-12	18.8162
ENSG00000077522	ACTN2	2.14606	5.54361	8.24984	7.00247e-13	7.68124e-12	18.8159
ENSG00000125170	DOK4	1.55775	4.13961	8.24759	7.08086e-13	7.76298e-12	18.8049
ENSG00000172201	ID4	-3.05131	6.12023	-8.24727	7.09232e-13	7.77129e-12	18.8033
ENSG00000134121	CHL1	2.38805	7.67663	8.2459	7.14055e-13	7.81986e-12	18.7967
ENSG00000133302	ANKRD32	1.77019	4.03266	8.24503	7.17148e-13	7.84944e-12	18.7924
ENSG00000070018	LRP6	-1.94582	5.56845	-8.24168	7.29141e-13	7.97635e-12	18.7761
ENSG00000173020	ADRBK1	1.18426	7.25078	8.2379	7.42914e-13	8.12258e-12	18.7576
ENSG00000028839	TBPL1	1.31579	4.93692	8.23686	7.46756e-13	8.16014e-12	18.7525
ENSG00000179104	TMTC2	-3.23531	5.69429	-8.23675	7.47165e-13	8.16015e-12	18.752
ENSG00000030419	IKZF2	-3.18446	4.03694	-8.23575	7.50864e-13	8.19608e-12	18.7471
ENSG00000196517	SLC6A9	-2.78203	4.54128	-8.23419	7.56719e-13	8.25549e-12	18.7395
ENSG00000238194	RP4-719C8.1	-4.69507	-0.189747	-8.23126	7.67785e-13	8.37165e-12	18.7252
ENSG00000275465	NA	-4.51011	0.138042	-8.23053	7.7054e-13	8.39656e-12	18.7216
ENSG00000198604	BAZ1A	-2.58109	3.38837	-8.23044	7.70907e-13	8.39656e-12	18.7212
ENSG00000251364	CTD-2516F10.2	-2.88845	0.384675	-8.22972	7.73643e-13	8.42178e-12	18.7177
ENSG00000113319	RASGRF2	2.69372	5.93528	8.22937	7.74989e-13	8.43185e-12	18.716
ENSG00000147571	CRH	7.03137	-0.424144	8.22567	7.89323e-13	8.58314e-12	18.6979
ENSG00000089693	MLF2	1.29655	7.57185	8.22373	7.96949e-13	8.66136e-12	18.6884
ENSG00000250366	LINC00617	2.46221	3.43938	8.22212	8.03335e-13	8.72603e-12	18.6806
ENSG00000240225	ZNF542	1.12542	4.84697	8.22043	8.10076e-13	8.79448e-12	18.6723
ENSG00000139405	RITA1	1.24304	4.18741	8.21782	8.20617e-13	8.9041e-12	18.6596
ENSG00000065809	FAM107B	-3.50968	6.93608	-8.21714	8.23392e-13	8.92937e-12	18.6563
ENSG00000145012	LPP	-2.46399	5.32853	-8.21691	8.2432e-13	8.93459e-12	18.6551
ENSG00000114698	PLSCR4	-3.16957	5.66595	-8.21606	8.27801e-13	8.96747e-12	18.651
ENSG00000186951	PPARA	-2.76225	5.16872	-8.21571	8.29243e-13	8.97823e-12	18.6493
ENSG00000170348	TMED10	-1.51309	7.52505	-8.20983	8.53767e-13	9.23876e-12	18.6206
ENSG00000148218	ALAD	-1.39427	6.71873	-8.20637	8.68523e-13	9.39337e-12	18.6037
ENSG00000233393	AP000688.29	-3.37136	1.30012	-8.20603	8.69994e-13	9.40419e-12	18.602
ENSG00000161082	CELF5	2.22127	6.84136	8.20565	8.71597e-13	9.41644e-12	18.6002
ENSG00000206052	DOK6	2.95569	6.08365	8.20513	8.73841e-13	9.4356e-12	18.5977
ENSG00000171243	SOSTDC1	4.09472	2.60974	8.20493	8.74713e-13	9.43992e-12	18.5967
ENSG00000185697	MYBL1	-2.38714	2.83251	-8.20356	8.80694e-13	9.49936e-12	18.59
ENSG00000181656	GPR88	2.91192	2.40741	8.20312	8.82619e-13	9.515e-12	18.5878
ENSG00000278976	NA	-3.44157	3.00563	-8.20226	8.86357e-13	9.55015e-12	18.5836
ENSG00000122126	OCRL	1.5801	5.93919	8.20099	8.91979e-13	9.60556e-12	18.5774
ENSG00000123091	RNF11	1.32506	8.17588	8.20071	8.93184e-13	9.61337e-12	18.5761
ENSG00000095319	NUP188	-1.51141	4.79795	-8.19866	9.02321e-13	9.7033e-12	18.5661
ENSG00000176840	MIR7-3HG	2.93313	2.23782	8.19862	9.02509e-13	9.7033e-12	18.5658
ENSG00000168461	RAB31	-2.16052	7.5182	-8.19419	9.22506e-13	9.90907e-12	18.5443
ENSG00000198626	RYR2	2.68144	6.27414	8.19416	9.22636e-13	9.90907e-12	18.5441
ENSG00000075415	SLC25A3	1.29206	8.08566	8.19286	9.28602e-13	9.96779e-12	18.5378
ENSG00000242808	SOX2-OT	-3.39853	8.05352	-8.19129	9.35835e-13	1.004e-11	18.5301
ENSG00000004799	PDK4	-4.45114	6.5836	-8.18833	9.49675e-13	1.01831e-11	18.5157
ENSG00000057704	TMCC3	-3.08062	5.08405	-8.18783	9.52027e-13	1.02028e-11	18.5132
ENSG00000140945	CDH13	2.89304	5.44272	8.1843	9.68809e-13	1.03771e-11	18.496
ENSG00000167642	SPINT2	1.99601	5.95117	8.18347	9.72774e-13	1.0414e-11	18.492
ENSG00000103056	SMPD3	1.72367	4.41521	8.18022	9.88555e-13	1.05773e-11	18.4761
ENSG00000235961	PNMA6C	2.31633	4.41249	8.17893	9.94867e-13	1.06392e-11	18.4698
ENSG00000197928	ZNF677	-1.59471	3.54538	-8.17649	1.00698e-12	1.0763e-11	18.4579
ENSG00000114738	MAPKAPK3	-1.90856	3.91424	-8.17535	1.01269e-12	1.08183e-11	18.4523
ENSG00000134453	RBM17	-1.32553	6.29538	-8.17505	1.01416e-12	1.08234e-11	18.4509
ENSG00000070778	PTPN21	-1.66934	4.4147	-8.17503	1.01426e-12	1.08234e-11	18.4508
ENSG00000117245	KIF17	2.36002	4.06464	8.17483	1.01527e-12	1.08285e-11	18.4498
ENSG00000197860	SGTB	2.43423	6.45675	8.17337	1.02266e-12	1.09015e-11	18.4427
ENSG00000163673	DCLK3	4.0924	0.971034	8.17259	1.02659e-12	1.09359e-11	18.4389
ENSG00000079335	CDC14A	-3.06321	3.01924	-8.17251	1.02698e-12	1.09359e-11	18.4385
ENSG00000158748	HTR6	2.89538	-0.287193	8.17042	1.03766e-12	1.10437e-11	18.4283
ENSG00000162976	PQLC3	-1.54544	2.8072	-8.16986	1.04056e-12	1.10687e-11	18.4256
ENSG00000128283	CDC42EP1	-3.29937	5.35034	-8.16949	1.04246e-12	1.1083e-11	18.4238
ENSG00000144567	FAM134A	1.3787	7.32651	8.167	1.05538e-12	1.12145e-11	18.4117
ENSG00000177370	TIMM22	1.17317	4.15653	8.16573	1.06206e-12	1.12762e-11	18.4054
ENSG00000073910	FRY	1.42731	6.1077	8.16568	1.06232e-12	1.12762e-11	18.4052
ENSG00000012171	SEMA3B	-3.47064	6.35501	-8.16539	1.06383e-12	1.12863e-11	18.4038
ENSG00000088451	TGDS	-1.51382	2.62702	-8.1651	1.06534e-12	1.12963e-11	18.4024
ENSG00000198865	CCDC152	-3.4505	6.41784	-8.16409	1.07068e-12	1.13469e-11	18.3975
ENSG00000164466	SFXN1	1.12198	5.94151	8.163	1.07647e-12	1.14023e-11	18.3922
ENSG00000122824	NUDT10	2.15499	3.99589	8.16251	1.07909e-12	1.14239e-11	18.3898
ENSG00000151778	SERP2	1.18888	5.05372	8.16212	1.08119e-12	1.14401e-11	18.3879
ENSG00000154380	ENAH	-1.49865	6.71171	-8.16188	1.08244e-12	1.14474e-11	18.3867
ENSG00000150457	LATS2	-2.92128	3.00689	-8.1596	1.09474e-12	1.15714e-11	18.3756
ENSG00000116199	FAM20B	1.49652	6.59716	8.15672	1.11045e-12	1.17311e-11	18.3615
ENSG00000180957	PITPNB	1.28924	5.99366	8.1564	1.1122e-12	1.17435e-11	18.36
ENSG00000168522	FNTA	-1.23301	5.7856	-8.15052	1.14503e-12	1.20832e-11	18.3313
ENSG00000067221	STOML1	1.76377	5.55251	8.15042	1.14558e-12	1.20832e-11	18.3309
ENSG00000153790	C7orf31	-2.15758	1.17781	-8.15028	1.14638e-12	1.20841e-11	18.3302
ENSG00000158315	RHBDL2	-2.93292	2.484	-8.1502	1.14687e-12	1.20841e-11	18.3297
ENSG00000069345	DNAJA2	1.2985	6.5565	8.14918	1.15265e-12	1.21386e-11	18.3248
ENSG00000181450	ZNF678	-2.21635	3.30102	-8.14872	1.15531e-12	1.21557e-11	18.3225
ENSG00000250722	SEPP1	-3.75925	7.55471	-8.14868	1.15549e-12	1.21557e-11	18.3224
ENSG00000268262	CTC-246B18.8	2.19291	1.05894	8.14819	1.15831e-12	1.2179e-11	18.32
ENSG00000068724	TTC7A	-1.65322	4.73846	-8.1468	1.1663e-12	1.22565e-11	18.3132
ENSG00000100075	SLC25A1	-1.54925	4.73119	-8.14566	1.17292e-12	1.23197e-11	18.3076
ENSG00000145934	TENM2	2.77986	4.97992	8.14522	1.17543e-12	1.23395e-11	18.3055
ENSG00000227906	SNAP25-AS1	2.10674	1.80736	8.14298	1.18857e-12	1.2471e-11	18.2946
ENSG00000129625	REEP5	1.78822	8.25784	8.14079	1.20151e-12	1.26002e-11	18.2839
ENSG00000137221	TJAP1	-2.52564	5.42454	-8.13894	1.21251e-12	1.27089e-11	18.2749
ENSG00000255641	NKG2-E	-2.9568	-0.275381	-8.13807	1.21778e-12	1.27549e-11	18.2706
ENSG00000184221	OLIG1	-2.59298	6.96344	-8.138	1.21818e-12	1.27549e-11	18.2703
ENSG00000126878	AIF1L	-2.89662	7.1946	-8.13667	1.22621e-12	1.28323e-11	18.2638
ENSG00000120729	MYOT	-3.78931	2.81479	-8.1326	1.25116e-12	1.30865e-11	18.244
ENSG00000104967	NOVA2	1.32487	6.43236	8.13206	1.25452e-12	1.31148e-11	18.2414
ENSG00000163818	LZTFL1	1.92744	5.14948	8.1311	1.26048e-12	1.31702e-11	18.2367
ENSG00000215712	TMEM242	1.456	4.97752	8.13026	1.26569e-12	1.32178e-11	18.2326
ENSG00000117450	PRDX1	-1.07899	7.66912	-8.12978	1.26872e-12	1.32425e-11	18.2303
ENSG00000112183	RBM24	1.93346	3.25647	8.12964	1.26957e-12	1.32445e-11	18.2296
ENSG00000101098	RIMS4	1.82159	6.54918	8.1285	1.27678e-12	1.33128e-11	18.224
ENSG00000249306	RP11-267A15.1	-4.06494	1.2149	-8.128	1.27995e-12	1.33364e-11	18.2216
ENSG00000233123	LINC01007	5.30288	2.04843	8.12793	1.28037e-12	1.33364e-11	18.2213
ENSG00000109911	ELP4	-1.60578	3.47334	-8.1271	1.28562e-12	1.33841e-11	18.2172
ENSG00000185753	CXorf38	-1.62008	3.73611	-8.12475	1.30065e-12	1.35335e-11	18.2058
ENSG00000188760	TMEM198	1.52385	3.67334	8.12289	1.31268e-12	1.36499e-11	18.1967
ENSG00000170921	TANC2	1.74233	6.54268	8.12281	1.3132e-12	1.36499e-11	18.1963
ENSG00000146826	C7orf43	1.30649	4.24615	8.11893	1.3386e-12	1.39068e-11	18.1774
ENSG00000141338	ABCA8	-4.3622	5.88383	-8.11872	1.34002e-12	1.39143e-11	18.1764
ENSG00000165023	DIRAS2	3.17262	7.4868	8.11606	1.35775e-12	1.40911e-11	18.1634
ENSG00000157895	C12orf43	1.51394	4.31757	8.11297	1.37863e-12	1.43003e-11	18.1484
ENSG00000111696	NT5DC3	2.4742	5.44938	8.11234	1.38297e-12	1.4338e-11	18.1453
ENSG00000131067	GGT7	1.18722	5.60201	8.1112	1.39078e-12	1.44115e-11	18.1398
ENSG00000225733	FGD5-AS1	-1.06938	7.64526	-8.11056	1.39521e-12	1.44499e-11	18.1366
ENSG00000256139	RP11-968O1.5	-3.1434	-1.64381	-8.11025	1.39729e-12	1.44639e-11	18.1352
ENSG00000233532	LINC00460	4.47003	-0.574667	8.10945	1.40282e-12	1.45137e-11	18.1313
ENSG00000068354	TBC1D25	1.20552	4.31555	8.10871	1.40798e-12	1.45596e-11	18.1277
ENSG00000151468	CCDC3	2.11945	5.81293	8.10854	1.40915e-12	1.45641e-11	18.1268
ENSG00000105784	RUNDC3B	1.56666	4.77423	8.10824	1.41126e-12	1.45784e-11	18.1254
ENSG00000112320	SOBP	0.956146	5.9783	8.10376	1.44287e-12	1.48973e-11	18.1035
ENSG00000125869	LAMP5	4.19093	5.17932	8.10315	1.44718e-12	1.4934e-11	18.1006
ENSG00000185090	MANEAL	1.68178	4.24507	8.10252	1.45175e-12	1.49735e-11	18.0975
ENSG00000271147	RP4-769N13.6	1.50596	2.81023	8.09785	1.48563e-12	1.5315e-11	18.0748
ENSG00000123096	SSPN	-3.10225	4.87007	-8.09773	1.48647e-12	1.53159e-11	18.0742
ENSG00000127585	FBXL16	1.64122	9.00249	8.09723	1.49014e-12	1.53457e-11	18.0718
ENSG00000121871	SLITRK3	2.15246	4.38722	8.09596	1.49953e-12	1.54345e-11	18.0656
ENSG00000175471	MCTP1	2.36911	5.41474	8.08971	1.5466e-12	1.59109e-11	18.0351
ENSG00000115353	TACR1	3.71567	0.723837	8.08807	1.55917e-12	1.60319e-11	18.0272
ENSG00000146592	CREB5	-3.24899	5.62508	-8.08698	1.56756e-12	1.61083e-11	18.0219
ENSG00000203879	GDI1	1.38611	9.12206	8.0869	1.56821e-12	1.61083e-11	18.0215
ENSG00000169884	WNT10B	2.45112	4.11589	8.0853	1.58067e-12	1.6228e-11	18.0137
ENSG00000155093	PTPRN2	2.15959	6.92145	8.08495	1.58335e-12	1.62472e-11	18.012
ENSG00000246363	RP11-13A1.1	4.30944	0.184994	8.08338	1.59568e-12	1.63653e-11	18.0044
ENSG00000137831	UACA	-2.91363	4.19608	-8.08245	1.60304e-12	1.64324e-11	17.9998
ENSG00000145730	PAM	2.02733	6.56108	8.08222	1.60487e-12	1.64427e-11	17.9987
ENSG00000172264	MACROD2	2.43509	4.09528	8.08148	1.61077e-12	1.64947e-11	17.9951
ENSG00000146950	SHROOM2	1.91246	4.53262	8.07906	1.63009e-12	1.6684e-11	17.9834
ENSG00000125826	RBCK1	-1.26517	5.15297	-8.07834	1.63593e-12	1.67353e-11	17.9798
ENSG00000140798	ABCC12	3.45821	1.30292	8.07823	1.63681e-12	1.67357e-11	17.9793
ENSG00000279113	NA	2.86909	-1.06197	8.07499	1.66319e-12	1.69968e-11	17.9635
ENSG00000159784	FAM131B	1.72173	7.3081	8.06931	1.71055e-12	1.74718e-11	17.9359
ENSG00000116747	TROVE2	-2.04541	5.53935	-8.06821	1.71983e-12	1.75577e-11	17.9306
ENSG00000261340	RP11-215H22.1	2.54146	2.83003	8.06743	1.72645e-12	1.76163e-11	17.9268
ENSG00000009830	POMT2	-1.4273	4.98308	-8.06579	1.74052e-12	1.77509e-11	17.9188
ENSG00000117114	LPHN2	1.91886	5.66431	8.06522	1.74545e-12	1.7792e-11	17.916
ENSG00000150403	TMCO3	-1.20726	5.0764	-8.06395	1.75643e-12	1.78948e-11	17.9098
ENSG00000115935	WIPF1	-2.78803	5.14362	-8.06311	1.7637e-12	1.79598e-11	17.9057
ENSG00000243749	ZMYM6NB	-2.22365	1.54817	-8.06265	1.76774e-12	1.799e-11	17.9035
ENSG00000116266	STXBP3	-1.67752	5.90499	-8.06256	1.76846e-12	1.799e-11	17.9031
ENSG00000187323	DCC	2.39067	3.67939	8.06122	1.78027e-12	1.81009e-11	17.8965
ENSG00000266953	RP11-618P17.4	2.14515	1.72098	8.06107	1.78156e-12	1.81048e-11	17.8958
ENSG00000146426	TIAM2	2.17942	5.36413	8.06022	1.78908e-12	1.81721e-11	17.8917
ENSG00000203952	CCDC160	-2.74674	1.16688	-8.05612	1.82564e-12	1.8534e-11	17.8717
ENSG00000133884	DPF2	-1.10387	5.53643	-8.05517	1.83423e-12	1.86118e-11	17.8671
ENSG00000233875	RP11-61L14.6	3.17593	-0.979934	8.0543	1.84212e-12	1.86823e-11	17.8629
ENSG00000228624	RP3-399L15.3	-2.67166	1.34365	-8.05337	1.85057e-12	1.87586e-11	17.8584
ENSG00000196814	MVB12B	-1.80852	6.2189	-8.05137	1.86894e-12	1.89314e-11	17.8487
ENSG00000205927	OLIG2	-2.6629	5.97847	-8.05131	1.86951e-12	1.89314e-11	17.8484
ENSG00000179083	FAM133A	1.79404	2.64007	8.05097	1.87263e-12	1.89534e-11	17.8467
ENSG00000073712	FERMT2	-2.39908	6.22178	-8.05057	1.8763e-12	1.8981e-11	17.8448
ENSG00000124067	SLC12A4	-2.49037	4.6742	-8.05011	1.88063e-12	1.90152e-11	17.8425
ENSG00000164161	HHIP	-3.99296	5.89427	-8.04864	1.89427e-12	1.91434e-11	17.8354
ENSG00000258017	RP11-386G11.10	2.31429	7.33163	8.04819	1.89853e-12	1.91768e-11	17.8332
ENSG00000107130	NCS1	1.5577	9.42684	8.04748	1.90518e-12	1.92343e-11	17.8297
ENSG00000050438	SLC4A8	2.33935	6.3167	8.04571	1.9219e-12	1.93933e-11	17.8211
ENSG00000169567	HINT1	1.44353	7.21848	8.04473	1.93123e-12	1.94776e-11	17.8164
ENSG00000105613	MAST1	1.95416	6.22282	8.04373	1.94078e-12	1.95641e-11	17.8115
ENSG00000169271	HSPB3	3.52337	0.879291	8.04068	1.97021e-12	1.98469e-11	17.7967
ENSG00000175766	EIF4E1B	2.3874	2.38956	8.04061	1.97082e-12	1.98469e-11	17.7964
ENSG00000185008	ROBO2	3.43363	4.4643	8.04034	1.97348e-12	1.98638e-11	17.795
ENSG00000145214	DGKQ	1.56267	4.82586	8.03969	1.97985e-12	1.99179e-11	17.7919
ENSG00000162063	CCNF	1.56697	2.91499	8.03951	1.98157e-12	1.99251e-11	17.791
ENSG00000125166	GOT2	1.5726	6.7505	8.0382	1.99444e-12	2.00444e-11	17.7846
ENSG00000105767	CADM4	-1.27043	7.54296	-8.03752	2.00115e-12	2.01018e-11	17.7813
ENSG00000134775	FHOD3	1.7244	4.78219	8.03672	2.0091e-12	2.01715e-11	17.7774
ENSG00000156603	MED19	1.26279	3.38315	8.03419	2.03431e-12	2.04145e-11	17.7651
ENSG00000182010	RTKN2	3.04402	1.30148	8.03281	2.04821e-12	2.05436e-11	17.7584
ENSG00000100346	CACNA1I	2.18744	5.54742	8.0309	2.06763e-12	2.0728e-11	17.7491
[truncated: 18,032 more rows]

## Sheet: Interaction
Differential Gene Expression - MayoClinic Dataset - Interaction (AD-Neuronal proportion) effect
Ensembl ID	Gene symbol	logFC	AveExpr	t	P.Value	adj.P.Val	B
ENSG00000100341	PNPLA5	4.43231	0.24407	5.18858	1.12927e-06	0.0211627	4.81703
ENSG00000162374	ELAVL4	2.95358	6.47239	5.03893	2.1131e-06	0.0211627	4.2913
ENSG00000114315	HES1	-4.57363	3.06302	-4.87705	4.11621e-06	0.0274826	3.73201
ENSG00000101445	PPP1R16B	2.2142	7.97662	4.52301	1.69627e-05	0.0829897	2.5454
ENSG00000250056	LINC01018	3.4014	3.04232	4.47176	2.07163e-05	0.0829897	2.37809
ENSG00000152954	NRSN1	2.71951	6.13302	4.35179	3.29067e-05	0.0971977	1.99107
ENSG00000089169	RPH3A	5.00224	6.64973	4.34349	3.39683e-05	0.0971977	1.96453
ENSG00000091428	RAPGEF4	4.1824	8.54042	4.2505	4.83545e-05	0.121068	1.66951
ENSG00000204179	PTPN20A	5.34804	2.10911	4.15324	6.96102e-05	0.140186	1.36544
ENSG00000074706	IPCEF1	2.64067	6.23005	4.15179	6.9988e-05	0.140186	1.36092
ENSG00000233932	CTXN2	2.07372	2.04633	4.117	7.96271e-05	0.144678	1.25333
ENSG00000178233	TMEM151B	2.0106	6.90042	4.08731	8.88517e-05	0.144678	1.16196
ENSG00000119771	KLHL29	2.28553	4.0597	4.07229	9.38997e-05	0.144678	1.11591
ENSG00000132359	RAP1GAP2	2.23581	6.84188	4.02744	0.000110664	0.154788	0.979088
ENSG00000186462	NAP1L2	2.81101	6.9947	3.96971	0.000136488	0.154788	0.804521
ENSG00000168386	FILIP1L	4.30033	3.3047	3.96279	0.000139947	0.154788	0.783701
ENSG00000172209	GPR22	3.39636	4.40613	3.95252	0.000145235	0.154788	0.752852
ENSG00000164649	CDCA7L	1.94032	2.4361	3.94994	0.000146593	0.154788	0.745108
ENSG00000131773	KHDRBS3	1.77571	5.97399	3.94949	0.000146829	0.154788	0.743773
ENSG00000165072	MAMDC2	3.06816	1.26385	3.89809	0.000176587	0.161872	0.590354
ENSG00000136535	TBR1	2.3837	6.50109	3.89563	0.000178149	0.161872	0.583037
ENSG00000141314	RHBDL3	2.51185	5.51255	3.89217	0.000180369	0.161872	0.572745
ENSG00000196872	KIAA1211L	2.01123	6.05062	3.86809	0.000196532	0.161872	0.501451
ENSG00000109738	GLRB	2.35624	6.175	3.86593	0.000198052	0.161872	0.495054
ENSG00000144331	ZNF385B	2.45608	4.34383	3.85295	0.0002074	0.161872	0.456754
ENSG00000022567	SLC45A4	2.57839	5.31221	3.8469	0.000211896	0.161872	0.438949
ENSG00000146147	MLIP	3.21089	3.06822	3.83863	0.0002182	0.161872	0.414611
ENSG00000272016	RP11-215G15.5	1.71872	4.85052	3.81033	0.000241139	0.169653	0.331654
ENSG00000272842	RP11-513M16.7	-2.87796	0.178084	-3.80413	0.000246467	0.169653	0.31352
ENSG00000274020	NA	-1.90164	2.24203	-3.78593	0.000262749	0.169653	0.260462
ENSG00000135678	CPM	2.85178	4.81022	3.77187	0.000276028	0.169653	0.21958
ENSG00000253368	TRNP1	1.72903	4.9708	3.76889	0.000278917	0.169653	0.210949
ENSG00000164588	HCN1	3.05342	5.14997	3.74043	0.000308053	0.169653	0.128602
ENSG00000138675	FGF5	4.00255	-0.503712	3.73938	0.000309185	0.169653	0.125562
ENSG00000220575	HTR5A-AS1	3.0146	3.09782	3.73892	0.000309676	0.169653	0.124248
ENSG00000255082	GRM5-AS1	2.11711	5.14169	3.72031	0.000330381	0.169653	0.0706361
ENSG00000147655	RSPO2	3.25309	4.40206	3.71832	0.00033266	0.169653	0.064942
ENSG00000170469	SPATA24	-2.11113	0.533735	-3.71307	0.000338774	0.169653	0.0498608
ENSG00000135324	MRAP2	3.17128	4.18741	3.71307	0.00033878	0.169653	0.0498461
ENSG00000162490	DRAXIN	-4.93773	2.50683	-3.70504	0.000348327	0.169653	0.0268348
ENSG00000205710	C17orf107	2.73434	2.28582	3.67903	0.000381074	0.169653	-0.0475377
ENSG00000225465	RFPL1S	2.72145	5.88712	3.67467	0.000386836	0.169653	-0.0599556
ENSG00000079841	RIMS1	2.66075	6.00297	3.66465	0.000400394	0.169653	-0.088457
ENSG00000120645	IQSEC3	1.99372	6.78987	3.66311	0.000402525	0.169653	-0.0928476
ENSG00000180044	C3orf80	2.68873	4.05425	3.64858	0.000423103	0.169653	-0.134084
ENSG00000129422	MTUS1	2.43899	7.08514	3.64343	0.00043063	0.169653	-0.148666
ENSG00000182901	RGS7	2.30364	5.28708	3.63435	0.000444219	0.169653	-0.174351
ENSG00000198910	L1CAM	2.167	6.76046	3.62542	0.000457975	0.169653	-0.199559
ENSG00000128656	CHN1	1.59287	9.81098	3.61749	0.000470522	0.169653	-0.221896
ENSG00000144218	AFF3	2.17885	5.42348	3.61637	0.000472322	0.169653	-0.225052
ENSG00000196090	PTPRT	2.95666	6.45342	3.6127	0.000478276	0.169653	-0.235403
ENSG00000119431	HDHD3	-1.87664	3.47711	-3.61073	0.00048148	0.169653	-0.24092
ENSG00000163536	SERPINI1	2.50338	7.56946	3.58318	0.000528706	0.169653	-0.318204
ENSG00000213023	SYT3	1.67002	4.18013	3.57431	0.000544814	0.169653	-0.342982
ENSG00000173826	KCNH6	2.69954	0.313434	3.57305	0.000547134	0.169653	-0.34649
ENSG00000185043	CIB1	-1.74009	4.67407	-3.56976	0.000553256	0.169653	-0.355675
ENSG00000135097	MSI1	-2.41672	3.19683	-3.56931	0.000554091	0.169653	-0.35692
ENSG00000225619	MYT1L-AS1	4.98545	-1.63771	3.56775	0.000557015	0.169653	-0.361265
ENSG00000235872	RP11-335O4.3	4.92183	-1.64041	3.55253	0.000586347	0.169653	-0.403615
ENSG00000196542	SPTSSB	3.49077	3.57126	3.54842	0.00059453	0.169653	-0.41505
ENSG00000276690	NA	3.97236	3.57268	3.54569	0.000600007	0.169653	-0.422614
ENSG00000115604	IL18R1	6.96967	1.29446	3.54446	0.000602504	0.169653	-0.426041
ENSG00000276043	NA	4.67271	1.61535	3.54222	0.000607046	0.169653	-0.432237
ENSG00000186732	MPPED1	1.68301	6.20322	3.54005	0.000611504	0.169653	-0.438271
ENSG00000006740	ARHGAP44	1.44341	6.13671	3.53861	0.000614457	0.169653	-0.442245
ENSG00000102032	RENBP	-1.806	3.06489	-3.52462	0.000643975	0.169653	-0.480939
ENSG00000107295	SH3GL2	2.32237	7.76091	3.52313	0.000647205	0.169653	-0.485063
ENSG00000234336	JAZF1-AS1	2.80848	2.33335	3.51002	0.000676223	0.169653	-0.521219
ENSG00000198853	RUSC2	1.23059	7.2022	3.50497	0.000687712	0.169653	-0.535103
ENSG00000170786	SDR16C5	2.68965	1.98394	3.50279	0.000692738	0.169653	-0.541105
ENSG00000213424	KRT222	2.39683	4.13293	3.4981	0.000703673	0.169653	-0.55401
ENSG00000165023	DIRAS2	3.26864	7.4868	3.49804	0.000703811	0.169653	-0.554171
ENSG00000167992	VWCE	-3.5105	1.25734	-3.49794	0.000704049	0.169653	-0.55445
ENSG00000115828	QPCT	2.30431	3.51285	3.4966	0.000707182	0.169653	-0.558108
ENSG00000108797	CNTNAP1	1.91816	7.01005	3.49431	0.000712594	0.169653	-0.56439
ENSG00000155115	GTF3C6	-1.32942	4.8755	-3.49133	0.000719723	0.169653	-0.572591
ENSG00000214087	ARL16	-1.42327	4.40111	-3.49098	0.000720563	0.169653	-0.573551
ENSG00000144645	OSBPL10	1.89854	3.34923	3.48943	0.00072429	0.169653	-0.577801
ENSG00000256577	RP11-283I3.2	-4.68639	-0.980965	-3.48899	0.000725339	0.169653	-0.578994
ENSG00000214357	NEURL1B	1.93266	4.33632	3.48522	0.000734494	0.169653	-0.589326
ENSG00000115602	IL1RL1	16.2677	2.68312	3.48112	0.000744562	0.169653	-0.600539
ENSG00000168959	GRM5	2.29867	5.26638	3.48071	0.000745584	0.169653	-0.601669
ENSG00000152784	PRDM8	2.28196	5.29066	3.48061	0.000745827	0.169653	-0.601936
ENSG00000155970	MICU3	2.17947	5.99736	3.48059	0.00074588	0.169653	-0.601995
ENSG00000163032	VSNL1	2.66505	9.39526	3.47623	0.000756763	0.169653	-0.613924
ENSG00000176406	RIMS2	2.44414	6.52132	3.47449	0.000761141	0.169653	-0.618674
ENSG00000259385	RP11-605F22.1	1.82354	0.855417	3.47278	0.000765481	0.169653	-0.623356
ENSG00000269883	AC007375.1	2.6423	0.698925	3.47212	0.000767145	0.169653	-0.625144
ENSG00000164181	ELOVL7	3.10455	5.37916	3.46908	0.000774942	0.169653	-0.633469
ENSG00000154978	VOPP1	-1.26918	5.46559	-3.46784	0.000778116	0.169653	-0.636835
ENSG00000004799	PDK4	4.50479	6.5836	3.4668	0.00078082	0.169653	-0.639691
ENSG00000266094	RASSF5	1.8708	3.67151	3.46661	0.000781301	0.169653	-0.640198
ENSG00000108379	WNT3	3.26017	3.26891	3.46248	0.000792062	0.169653	-0.651459
ENSG00000007402	CACNA2D2	1.79618	3.91728	3.45843	0.000802743	0.169653	-0.662485
ENSG00000007520	TSR3	-1.44414	4.95145	-3.45772	0.000804646	0.169653	-0.664433
ENSG00000135100	HNF1A	2.05148	1.11979	3.44356	0.000843164	0.175923	-0.702912
ENSG00000249550	RP11-438N16.1	2.51769	1.55468	3.43779	0.000859363	0.177304	-0.718568
ENSG00000122574	WIPF3	1.89673	5.25141	3.43158	0.000877121	0.177304	-0.735392
ENSG00000054803	CBLN4	3.06236	3.96059	3.42906	0.00088442	0.177304	-0.742207
ENSG00000164742	ADCY1	2.71662	7.70107	3.4288	0.000885192	0.177304	-0.742925
ENSG00000163013	FBXO41	1.62516	7.2571	3.42027	0.000910361	0.178904	-0.76598
ENSG00000128250	RFPL1	3.65643	1.80319	3.41363	0.000930413	0.178904	-0.783891
ENSG00000176788	BASP1	1.87069	8.12293	3.41242	0.000934107	0.178904	-0.787149
ENSG00000174996	KLC2	1.39289	7.07028	3.40983	0.000942071	0.178904	-0.794128
ENSG00000186675	MAGEE2	3.06767	2.06804	3.40925	0.000943876	0.178904	-0.795701
ENSG00000182749	PAQR7	-1.43716	3.45183	-3.40754	0.000949153	0.178904	-0.800284
ENSG00000154237	LRRK1	2.27293	4.79533	3.40544	0.000955702	0.178904	-0.805935
ENSG00000112186	CAP2	2.2664	7.07078	3.39989	0.000973237	0.179683	-0.820876
ENSG00000171435	KSR2	2.52148	5.44897	3.39846	0.000977805	0.179683	-0.824725
ENSG00000128886	ELL3	-1.94921	0.901333	-3.39295	0.000995571	0.180106	-0.839519
ENSG00000164758	MED30	1.40466	2.58861	3.39217	0.000998094	0.180106	-0.841598
ENSG00000107105	ELAVL2	2.37148	5.87459	3.38804	0.00101167	0.180519	-0.852693
ENSG00000277287	NA	-4.22069	-1.33224	-3.386	0.0010184	0.180519	-0.858145
ENSG00000118276	B4GALT6	2.25251	5.51116	3.38293	0.00102867	0.180739	-0.866385
ENSG00000186472	PCLO	2.47997	6.6702	3.37674	0.00104961	0.182815	-0.882938
ENSG00000197057	DTHD1	5.19436	-1.07946	3.37109	0.00106911	0.183572	-0.898049
ENSG00000262468	RP11-95P2.1	-2.42897	-0.166551	-3.37017	0.00107229	0.183572	-0.900485
ENSG00000086300	SNX10	2.67692	6.2999	3.36088	0.00110516	0.185139	-0.925272
ENSG00000255693	RP11-766N7.3	3.00279	2.29949	3.36061	0.00110614	0.185139	-0.926004
ENSG00000100029	PES1	-1.14082	5.02507	-3.3584	0.00111408	0.185139	-0.931876
ENSG00000198934	MAGEE1	2.44795	5.83716	3.35721	0.00111841	0.185139	-0.935058
ENSG00000174080	CTSF	-1.5208	6.71585	-3.34217	0.00117422	0.191018	-0.975011
ENSG00000254732	RP11-691N7.6	-2.05595	1.18944	-3.34135	0.00117735	0.191018	-0.977199
ENSG00000107518	ATRNL1	2.67049	6.6526	3.33999	0.00118254	0.191018	-0.980801
ENSG00000106628	POLD2	-1.19229	5.08703	-3.32515	0.00124055	0.197996	-1.02008
ENSG00000132975	GPR12	2.43841	4.11832	3.32391	0.00124551	0.197996	-1.02335
ENSG00000146859	TMEM140	2.37741	3.36035	3.31063	0.00129988	0.201096	-1.05837
ENSG00000051128	HOMER3	-2.07749	4.2061	-3.30765	0.00131241	0.201096	-1.06623
ENSG00000096092	TMEM14A	1.46054	5.53717	3.3062	0.00131853	0.201096	-1.07004
ENSG00000197785	ATAD3A	-1.55385	3.6309	-3.30604	0.0013192	0.201096	-1.07046
ENSG00000154102	C16orf74	-3.27612	0.327862	-3.30591	0.00131975	0.201096	-1.07081
ENSG00000063127	SLC6A16	-3.09635	-0.176748	-3.30461	0.00132525	0.201096	-1.07421
ENSG00000140015	KCNH5	2.43313	4.25192	3.29341	0.00137372	0.205177	-1.10364
ENSG00000185915	KLHL34	3.28366	0.316967	3.29321	0.00137458	0.205177	-1.10415
ENSG00000267909	CCDC177	2.174	2.1578	3.29133	0.00138287	0.205177	-1.10908
ENSG00000107679	PLEKHA1	1.43411	6.94947	3.27872	0.00143977	0.210554	-1.1421
ENSG00000170579	DLGAP1	2.38212	7.23775	3.27864	0.00144013	0.210554	-1.1423
ENSG00000231013	AC013275.2	6.92903	-1.74373	3.27106	0.00147539	0.214145	-1.1621
ENSG00000007933	FMO3	3.73481	0.0293265	3.2639	0.00150943	0.21489	-1.18077
ENSG00000072201	LNX1	2.02081	4.95539	3.26179	0.00151961	0.21489	-1.18627
ENSG00000188859	FAM78B	1.6467	3.43477	3.25941	0.00153114	0.21489	-1.19245
ENSG00000261739	GOLGA8S	7.64397	-1.69726	3.2591	0.00153264	0.21489	-1.19325
ENSG00000164951	PDP1	2.21016	7.09417	3.25879	0.00153416	0.21489	-1.19407
ENSG00000162105	SHANK2	1.88022	5.78282	3.25215	0.00156685	0.217945	-1.21132
ENSG00000179603	GRM8	2.75188	2.54421	3.23999	0.00162849	0.22422	-1.24287
ENSG00000182674	KCNB2	2.71928	1.99784	3.23439	0.00165757	0.22422	-1.25734
ENSG00000081803	CADPS2	2.74802	5.99552	3.23216	0.00166933	0.22422	-1.26312
ENSG00000182568	SATB1	1.55368	6.85323	3.23196	0.00167037	0.22422	-1.26363
ENSG00000166963	MAP1A	1.73504	9.75178	3.23034	0.00167895	0.22422	-1.26782
ENSG00000161896	IP6K3	4.90959	2.92923	3.22644	0.00169979	0.22422	-1.2779
ENSG00000184672	RALYL	1.66085	5.43947	3.22543	0.00170519	0.22422	-1.28049
ENSG00000186310	NAP1L3	2.02855	7.68613	3.22442	0.00171065	0.22422	-1.28311
ENSG00000164794	KCNV1	2.5455	5.0418	3.22404	0.00171271	0.22422	-1.28409
ENSG00000183780	SLC35F3	1.72084	4.05241	3.22113	0.00172848	0.224814	-1.29158
ENSG00000065609	SNAP91	1.94799	7.76756	3.21698	0.00175129	0.226312	-1.30229
ENSG00000129028	THAP10	2.1002	3.2771	3.20816	0.00180059	0.230749	-1.32497
ENSG00000132639	SNAP25	2.56134	10.7229	3.20674	0.00180866	0.230749	-1.32862
ENSG00000127946	HIP1	2.22137	6.2997	3.20121	0.00184036	0.233306	-1.34281
ENSG00000125458	NT5C	-1.95024	2.88137	-3.19846	0.00185631	0.233848	-1.34985
ENSG00000180875	GREM2	2.61278	2.96592	3.19062	0.00190253	0.235538	-1.36993
ENSG00000155380	SLC16A1	3.43916	6.39614	3.18948	0.00190934	0.235538	-1.37285
ENSG00000187772	LIN28B	2.68178	-0.0208457	3.18939	0.00190987	0.235538	-1.37307
ENSG00000136379	ABHD17C	-1.24479	4.60328	-3.18622	0.00192894	0.235538	-1.38118
ENSG00000248905	FMN1	3.05264	4.53579	3.18498	0.00193644	0.235538	-1.38435
ENSG00000100604	CHGA	2.76585	7.72479	3.18254	0.00195131	0.235538	-1.3906
ENSG00000078328	RBFOX1	2.28591	7.27356	3.18242	0.00195204	0.235538	-1.3909
ENSG00000145063	AC062028.1	2.10999	1.02946	3.18021	0.00196559	0.235753	-1.39654
ENSG00000105251	SHD	2.92473	2.81541	3.17296	0.00201062	0.238501	-1.41502
ENSG00000170775	GPR37	3.65755	6.67958	3.17258	0.00201301	0.238501	-1.41599
ENSG00000149970	CNKSR2	1.85253	6.69896	3.16721	0.00204699	0.238501	-1.42964
ENSG00000204356	NELFE	-1.23175	5.06796	-3.16569	0.00205676	0.238501	-1.43353
ENSG00000124253	PCK1	9.16612	0.449987	3.16494	0.00206154	0.238501	-1.43542
ENSG00000135406	PRPH	-4.53843	-1.61731	-3.16476	0.0020627	0.238501	-1.43588
ENSG00000149679	CABLES2	1.0755	3.75339	3.16254	0.00207702	0.238501	-1.44152
ENSG00000118402	ELOVL4	1.89577	4.99807	3.15645	0.00211681	0.238501	-1.45699
ENSG00000158445	KCNB1	1.59818	7.4572	3.15494	0.00212679	0.238501	-1.46083
ENSG00000126803	HSPA2	2.93329	7.49712	3.15402	0.00213285	0.238501	-1.46315
ENSG00000129103	SUMF2	-1.7358	5.5323	-3.15366	0.00213526	0.238501	-1.46407
ENSG00000110723	EXPH5	-2.69092	2.06114	-3.15336	0.00213725	0.238501	-1.46483
ENSG00000130313	PGLS	-1.24947	3.79327	-3.15035	0.00215733	0.238501	-1.47245
ENSG00000131015	ULBP2	2.41702	0.504566	3.14829	0.0021712	0.238501	-1.47767
ENSG00000117152	RGS4	2.66843	7.68252	3.14423	0.0021987	0.238501	-1.48793
ENSG00000106415	GLCCI1	1.54213	4.76598	3.14422	0.00219881	0.238501	-1.48797
ENSG00000164270	HTR4	4.02606	0.218744	3.14395	0.00220061	0.238501	-1.48864
ENSG00000260837	RP11-434B12.1	1.35673	4.61916	3.14347	0.0022039	0.238501	-1.48985
ENSG00000173930	SLCO4C1	2.89793	0.798015	3.14036	0.0022253	0.238501	-1.49773
ENSG00000189077	TMEM120A	-1.4014	4.5527	-3.14016	0.00222665	0.238501	-1.49822
ENSG00000235173	FAM203A	-1.49779	3.48428	-3.13639	0.00225285	0.240024	-1.50775
ENSG00000198964	SGMS1	1.5103	5.18442	3.13421	0.00226811	0.240372	-1.51325
ENSG00000156976	EIF4A2	1.37155	9.40103	3.13148	0.00228732	0.241132	-1.52012
ENSG00000251621	AC009487.5	4.17286	-1.43757	3.12966	0.00230027	0.241227	-1.52472
ENSG00000253159	PCDHGA12	-1.5655	7.40945	-3.12523	0.00233195	0.242161	-1.53586
ENSG00000121851	POLR3GL	-0.941216	4.17042	-3.12504	0.00233336	0.242161	-1.53635
ENSG00000108651	UTP6	-1.12488	4.51102	-3.1164	0.00239647	0.245718	-1.55808
ENSG00000160753	RUSC1	1.21577	5.79232	3.11247	0.00242568	0.245718	-1.56794
ENSG00000163577	EIF5A2	2.56227	4.28435	3.10938	0.00244882	0.245718	-1.57567
ENSG00000148798	INA	2.18797	7.22936	3.10773	0.00246131	0.245718	-1.57981
ENSG00000118785	SPP1	4.01778	8.25851	3.107	0.0024669	0.245718	-1.58165
ENSG00000104435	STMN2	2.29354	8.24695	3.10548	0.0024784	0.245718	-1.58544
ENSG00000178951	ZBTB7A	1.27346	6.90649	3.10531	0.00247972	0.245718	-1.58587
ENSG00000162687	KCNT2	2.43463	3.39323	3.10512	0.00248119	0.245718	-1.58635
ENSG00000233078	RP11-5P18.5	4.15238	-1.33065	3.10273	0.00249951	0.245718	-1.59234
ENSG00000112214	FHL5	4.95965	1.04275	3.10237	0.00250224	0.245718	-1.59323
ENSG00000107864	CPEB3	1.26858	6.1055	3.09879	0.00252993	0.245718	-1.60218
ENSG00000104722	NEFM	3.15369	8.26304	3.0925	0.00257931	0.245718	-1.6179
ENSG00000266642	RP11-20B24.4	-1.44616	1.51203	-3.09046	0.00259547	0.245718	-1.62298
ENSG00000113327	GABRG2	2.78519	6.61989	3.08797	0.00261541	0.245718	-1.6292
ENSG00000118420	UBE3D	1.16545	2.33806	3.08581	0.00263276	0.245718	-1.63458
ENSG00000130283	GDF1	-1.8084	5.74848	-3.08398	0.00264753	0.245718	-1.63913
ENSG00000143499	SMYD2	2.0035	5.48061	3.0822	0.00266201	0.245718	-1.64356
ENSG00000174453	VWC2L	2.30227	2.70765	3.08139	0.00266866	0.245718	-1.64559
ENSG00000248469	RP11-826N14.2	3.21054	1.55307	3.08058	0.00267527	0.245718	-1.6476
ENSG00000231826	AC016735.2	-4.73477	-0.700536	-3.0799	0.00268083	0.245718	-1.64929
ENSG00000125851	PCSK2	1.99243	5.73315	3.0794	0.00268495	0.245718	-1.65054
ENSG00000144837	PLA1A	5.44125	2.05862	3.07906	0.00268773	0.245718	-1.65138
ENSG00000006432	MAP3K9	1.79943	5.85648	3.07873	0.00269044	0.245718	-1.6522
ENSG00000106976	DNM1	1.80816	8.80883	3.07786	0.00269765	0.245718	-1.65437
ENSG00000011347	SYT7	1.50949	7.32098	3.07523	0.00271941	0.245718	-1.6609
ENSG00000141738	GRB7	3.39878	-1.14963	3.07207	0.00274576	0.245718	-1.66874
ENSG00000182836	PLCXD3	2.53117	4.74917	3.07112	0.0027538	0.245718	-1.67112
ENSG00000110427	KIAA1549L	1.74791	7.03868	3.06892	0.00277235	0.245718	-1.67657
ENSG00000084731	KIF3C	1.68075	7.88434	3.06719	0.00278701	0.245718	-1.68086
ENSG00000081138	CDH7	2.85405	2.37013	3.06547	0.00280168	0.245718	-1.68512
ENSG00000099203	TMED1	-1.12782	2.98833	-3.06543	0.00280203	0.245718	-1.68522
ENSG00000058262	SEC61A1	-1.08801	6.46148	-3.06482	0.00280718	0.245718	-1.68672
ENSG00000147481	SNTG1	2.08032	2.85613	3.0637	0.00281679	0.245718	-1.68949
ENSG00000166862	CACNG2	2.46366	2.75583	3.06302	0.00282263	0.245718	-1.69117
ENSG00000204241	RP11-713P17.3	2.14662	1.94284	3.06251	0.00282704	0.245718	-1.69244
ENSG00000133816	MICAL2	1.61244	6.88227	3.06141	0.00283652	0.245718	-1.69516
ENSG00000121691	CAT	2.10298	5.28377	3.0601	0.00284791	0.245718	-1.69842
ENSG00000165105	RASEF	3.28946	1.40512	3.05943	0.00285369	0.245718	-1.70006
ENSG00000172403	SYNPO2	2.34635	4.65445	3.05604	0.0028833	0.245718	-1.70844
ENSG00000101489	CELF4	1.39794	7.07595	3.05456	0.00289634	0.245718	-1.71211
ENSG00000223802	CERS1	-1.63223	6.70386	-3.05294	0.00291067	0.245718	-1.71612
ENSG00000274026	NA	-2.66786	0.186013	-3.04971	0.00293935	0.245718	-1.72408
ENSG00000171132	PRKCE	2.02444	6.709	3.04925	0.00294354	0.245718	-1.72523
ENSG00000214842	RAD51AP2	3.08849	-0.278151	3.04922	0.00294378	0.245718	-1.7253
ENSG00000141338	ABCA8	3.91607	5.88383	3.04904	0.00294541	0.245718	-1.72575
ENSG00000074071	MRPS34	-1.33972	4.73002	-3.04546	0.00297761	0.245718	-1.73458
ENSG00000251279	CTC-436P18.1	3.71898	-1.55592	3.04537	0.00297841	0.245718	-1.73479
ENSG00000115568	ZNF142	1.16651	4.91509	3.04298	0.00300009	0.245718	-1.74068
ENSG00000140022	STON2	-2.17075	5.25877	-3.04265	0.00300307	0.245718	-1.74149
ENSG00000186416	NKRF	1.57418	4.92109	3.04196	0.00300935	0.245718	-1.74318
ENSG00000106536	POU6F2	2.08946	2.74013	3.04123	0.00301605	0.245718	-1.74499
ENSG00000119042	SATB2	1.60459	5.68263	3.04064	0.0030215	0.245718	-1.74645
ENSG00000121289	CEP89	-1.20295	3.4433	-3.03901	0.00303641	0.245718	-1.75045
ENSG00000186487	MYT1L	1.92911	6.74987	3.03896	0.0030369	0.245718	-1.75058
ENSG00000100285	NEFH	4.29982	6.32836	3.03837	0.00304234	0.245718	-1.75203
ENSG00000204084	INPP5B	-1.47395	4.76062	-3.03549	0.00306905	0.246462	-1.75912
ENSG00000263917	RP11-53I6.2	4.28043	-1.67033	3.03369	0.00308577	0.246462	-1.76353
ENSG00000178965	C1orf173	2.35836	5.77678	3.03336	0.00308885	0.246462	-1.76434
ENSG00000009709	PAX7	3.1524	1.37649	3.03158	0.00310553	0.246462	-1.76871
ENSG00000114279	FGF12	2.42259	6.24285	3.02893	0.00313062	0.246462	-1.77524
ENSG00000143409	FAM63A	1.80607	5.00613	3.02864	0.00313336	0.246462	-1.77595
ENSG00000138311	ZNF365	2.1339	7.03825	3.02818	0.00313768	0.246462	-1.77707
ENSG00000188404	SELL	4.50377	2.38354	3.02523	0.00316584	0.247034	-1.78431
ENSG00000232063	RP11-307E17.8	5.69343	-1.59392	3.02483	0.00316964	0.247034	-1.78529
ENSG00000272750	RP11-378J18.8	-2.03584	0.749486	-3.01902	0.00322572	0.250368	-1.79951
ENSG00000086289	EPDR1	1.99404	6.45778	3.01782	0.00323741	0.250368	-1.80244
ENSG00000122863	CHST3	2.67944	5.30966	3.01352	0.00327971	0.252664	-1.81297
ENSG00000204850	AC011484.1	2.66535	3.57656	3.01091	0.00330558	0.253681	-1.81934
ENSG00000278615	NA	-1.12395	3.13307	-3.00914	0.00332326	0.254064	-1.82366
ENSG00000267125	CTB-31O20.6	-2.10158	2.09619	-3.00551	0.00335977	0.255879	-1.83251
ENSG00000005249	PRKAR2B	1.23323	6.75091	3.0022	0.00339346	0.257212	-1.8406
ENSG00000184388	PABPC1L2B	1.70866	2.43484	3.00127	0.00340296	0.257212	-1.84286
ENSG00000108551	RASD1	2.45799	6.75505	2.99875	0.00342878	0.258041	-1.84899
ENSG00000075975	MKRN2	1.1101	5.29229	2.99656	0.00345149	0.258041	-1.85434
ENSG00000135638	EMX1	1.57896	4.50693	2.99612	0.003456	0.258041	-1.85539
ENSG00000204618	RNF39	2.71342	0.818089	2.99521	0.00346545	0.258041	-1.85761
ENSG00000182366	FAM87A	3.52721	0.560947	2.9897	0.00352327	0.259992	-1.87101
ENSG00000261374	RP11-64K12.10	2.78767	1.67509	2.98864	0.00353443	0.259992	-1.87357
ENSG00000166997	CNPY4	-1.35905	3.24098	-2.98761	0.00354542	0.259992	-1.87608
ENSG00000164708	PGAM2	-2.94286	2.32596	-2.98686	0.0035533	0.259992	-1.87788
ENSG00000226891	RP11-182I10.3	-3.81926	-0.608458	-2.98617	0.00356071	0.259992	-1.87957
ENSG00000099385	BCL7C	-1.44928	3.78845	-2.98534	0.00356954	0.259992	-1.88157
ENSG00000173992	CCS	-1.3077	4.22376	-2.98074	0.00361908	0.262645	-1.89273
ENSG00000147592	LACTB2	1.7212	2.71198	2.97928	0.00363488	0.26284	-1.89626
ENSG00000040341	STAU2	1.75685	6.40665	2.9767	0.00366307	0.263523	-1.90251
ENSG00000100403	ZC3H7B	1.14782	7.8754	2.97601	0.00367064	0.263523	-1.90418
ENSG00000215218	UBE2QL1	1.41774	6.28388	2.9743	0.0036894	0.263924	-1.90831
ENSG00000103855	CD276	-1.52816	3.72942	-2.97116	0.00372415	0.265462	-1.91589
ENSG00000121274	PAPD5	1.43657	4.69877	2.96975	0.0037399	0.265639	-1.91931
ENSG00000223953	C1QTNF5	-2.54265	1.8336	-2.9683	0.00375615	0.265851	-1.92282
ENSG00000249709	ZNF564	-1.35077	1.44247	-2.96545	0.00378818	0.267173	-1.92969
ENSG00000266086	RP11-159D12.5	-3.40681	-0.586241	-2.96059	0.00384343	0.269478	-1.9414
ENSG00000135404	CD63	-1.39168	7.01546	-2.95801	0.00387316	0.269478	-1.94763
ENSG00000107262	BAG1	-1.094	5.63027	-2.95785	0.00387496	0.269478	-1.94801
ENSG00000130304	SLC27A1	-1.20801	5.83335	-2.95712	0.0038834	0.269478	-1.94977
ENSG00000196581	AJAP1	1.56461	5.93096	2.95671	0.00388812	0.269478	-1.95075
ENSG00000002746	HECW1	2.40374	5.18041	2.95486	0.00390963	0.269608	-1.95521
ENSG00000141384	TAF4B	1.83884	3.01307	2.95364	0.00392382	0.269608	-1.95814
ENSG00000215912	TTC34	-3.49113	0.562799	-2.95308	0.00393038	0.269608	-1.95949
ENSG00000189367	KIAA0408	1.62978	5.40406	2.95022	0.00396394	0.270469	-1.96636
ENSG00000143418	CERS2	1.56065	6.52863	2.94971	0.00396994	0.270469	-1.96759
ENSG00000141699	FAM134C	-0.857468	5.67127	-2.94718	0.00399982	0.271073	-1.97365
ENSG00000120690	ELF1	2.06588	4.05633	2.94667	0.00400588	0.271073	-1.97487
ENSG00000272293	RP11-91J19.3	-3.49911	-1.59658	-2.94549	0.00402001	0.271114	-1.97772
ENSG00000170442	KRT86	-2.61193	-1.42076	-2.94372	0.00404117	0.271626	-1.98196
ENSG00000112531	QKI	1.77984	9.60445	2.94255	0.00405513	0.271653	-1.98475
ENSG00000254999	BRK1	-0.936292	6.4793	-2.93729	0.00411895	0.271947	-1.99736
ENSG00000183386	FHL3	-1.58392	2.71316	-2.93701	0.0041223	0.271947	-1.99802
ENSG00000160145	KALRN	1.51378	7.37765	2.93696	0.00412288	0.271947	-1.99814
ENSG00000229358	DPY19L1P1	-2.05248	1.32927	-2.93619	0.0041323	0.271947	-1.99998
ENSG00000204219	TCEA3	-2.47961	2.37325	-2.9338	0.0041617	0.271947	-2.00571
ENSG00000101911	PRPS2	1.8268	4.40844	2.93345	0.00416596	0.271947	-2.00653
ENSG00000148948	LRRC4C	1.78062	4.90378	2.93303	0.00417117	0.271947	-2.00754
ENSG00000164070	HSPA4L	2.21264	6.14201	2.93258	0.00417681	0.271947	-2.00863
ENSG00000184385	C21orf128	3.69284	1.1334	2.92987	0.00421033	0.271947	-2.01509
ENSG00000177697	CD151	-1.9661	5.15219	-2.92852	0.0042272	0.271947	-2.01832
ENSG00000231632	RP11-82L18.4	3.25572	1.79697	2.92838	0.0042289	0.271947	-2.01864
ENSG00000196616	ADH1B	5.95379	1.42517	2.92592	0.00425986	0.271947	-2.02453
ENSG00000172020	GAP43	1.97947	7.80046	2.92588	0.00426029	0.271947	-2.02462
ENSG00000087152	ATXN7L3	0.964721	7.53358	2.92535	0.004267	0.271947	-2.02589
ENSG00000169933	FRMPD4	2.35714	5.03008	2.92331	0.00429279	0.271947	-2.03075
ENSG00000228214	LINC00693	-2.15592	1.58973	-2.92158	0.00431474	0.271947	-2.03487
ENSG00000088836	SLC4A11	-3.29646	1.7291	-2.92152	0.00431553	0.271947	-2.03502
ENSG00000277829	NA	2.73327	-0.590264	2.91923	0.00434479	0.271947	-2.04047
ENSG00000186283	TOR3A	-1.33217	4.1426	-2.91903	0.00434739	0.271947	-2.04096
ENSG00000162069	CCDC64B	3.10347	-0.905425	2.91854	0.00435363	0.271947	-2.04212
ENSG00000125834	STK35	1.27485	5.45939	2.9183	0.00435667	0.271947	-2.04268
ENSG00000196482	ESRRG	2.83994	3.76716	2.91774	0.0043639	0.271947	-2.04402
ENSG00000136147	PHF11	-1.2111	3.86558	-2.91713	0.00437178	0.271947	-2.04547
ENSG00000141540	TTYH2	2.44787	7.0381	2.91396	0.00441283	0.27365	-2.05302
ENSG00000272173	U47924.31	1.52109	1.88316	2.91193	0.00443923	0.274438	-2.05783
ENSG00000134709	HOOK1	1.53019	4.52931	2.90958	0.00447006	0.275116	-2.06342
ENSG00000145242	EPHA5	3.11542	4.5028	2.90703	0.00450377	0.275116	-2.06948
ENSG00000100417	PMM1	-1.18595	5.13841	-2.90382	0.00454653	0.275116	-2.0771
ENSG00000167281	RBFOX3	1.40789	6.94593	2.90139	0.00457911	0.275116	-2.08286
ENSG00000169744	LDB2	1.66501	6.11819	2.89997	0.00459815	0.275116	-2.08621
ENSG00000087460	GNAS	1.16969	10.3717	2.89938	0.00460619	0.275116	-2.08762
ENSG00000167912	RP11-25K19.1	1.34733	2.50498	2.89899	0.00461141	0.275116	-2.08853
ENSG00000157219	HTR5A	2.44796	3.50957	2.89796	0.00462541	0.275116	-2.09097
ENSG00000115935	WIPF1	2.3952	5.14362	2.89786	0.0046268	0.275116	-2.09122
ENSG00000101773	RBBP8	-1.55174	2.93073	-2.89563	0.00465712	0.275116	-2.09648
ENSG00000177181	RIMKLA	1.79108	5.30269	2.89545	0.00465956	0.275116	-2.09691
ENSG00000102290	PCDH11X	2.68325	3.23815	2.8952	0.00466309	0.275116	-2.09752
ENSG00000207304	SNORA8	3.3115	-1.15768	2.89442	0.00467366	0.275116	-2.09934
ENSG00000215397	SCRT2	4.50933	1.00135	2.89398	0.00467975	0.275116	-2.10039
ENSG00000261474	RP11-452L6.1	-2.64839	-1.2262	-2.89389	0.00468104	0.275116	-2.10061
ENSG00000072657	TRHDE	2.37131	4.70236	2.892	0.00470705	0.275116	-2.10508
ENSG00000157782	CABP1	1.70892	7.39557	2.89185	0.00470912	0.275116	-2.10544
ENSG00000182180	MRPS16	-1.54394	5.56578	-2.8914	0.00471534	0.275116	-2.1065
ENSG00000232040	SCAND3	2.40008	1.61354	2.89069	0.00472505	0.275116	-2.10816
ENSG00000169504	CLIC4	2.31345	7.54304	2.89047	0.00472815	0.275116	-2.10869
ENSG00000065154	OAT	1.52739	7.21693	2.88971	0.00473864	0.275116	-2.11048
ENSG00000205277	MUC12	2.69341	0.36996	2.88746	0.00477007	0.27614	-2.1158
ENSG00000254211	CTB-43E15.4	-3.32955	-1.46439	-2.88604	0.00478993	0.276491	-2.11915
ENSG00000276698	NA	-1.91084	0.107753	-2.88359	0.00482439	0.277667	-2.12493
ENSG00000162631	NTNG1	1.73951	3.30276	2.88262	0.00483804	0.277667	-2.12721
ENSG00000096060	FKBP5	4.27014	6.30829	2.87957	0.00488138	0.278254	-2.13439
ENSG00000157554	ERG	2.44112	3.20577	2.87794	0.00490469	0.278254	-2.13823
ENSG00000148082	SHC3	3.11333	3.8133	2.8779	0.00490526	0.278254	-2.13833
ENSG00000081479	LRP2	4.44159	5.26083	2.87714	0.00491611	0.278254	-2.14011
ENSG00000101638	ST8SIA5	1.99275	6.35623	2.87674	0.0049219	0.278254	-2.14105
ENSG00000111262	KCNA1	2.612	5.07203	2.87514	0.00494495	0.278254	-2.14482
ENSG00000173156	RHOD	-4.58101	-0.330933	-2.87392	0.00496262	0.278254	-2.14769
ENSG00000184156	KCNQ3	2.16632	6.80646	2.8736	0.00496721	0.278254	-2.14844
ENSG00000137473	TTC29	4.39007	-1.7145	2.87318	0.00497329	0.278254	-2.14942
ENSG00000138814	PPP3CA	1.39833	8.56279	2.87191	0.00499179	0.278511	-2.15241
ENSG00000135698	MPHOSPH6	1.05777	4.0632	2.87028	0.00501552	0.278707	-2.15623
ENSG00000272031	ANKRD34A	1.59536	4.70829	2.86952	0.00502667	0.278707	-2.15802
ENSG00000240891	PLCXD2	4.38555	0.039697	2.86649	0.00507128	0.278707	-2.16514
ENSG00000179097	HTR1F	3.29509	0.0412854	2.86644	0.00507208	0.278707	-2.16526
ENSG00000176749	CDK5R1	1.22827	7.73399	2.86474	0.00509718	0.278707	-2.16924
ENSG00000105355	PLIN3	2.13825	4.69917	2.86474	0.0050972	0.278707	-2.16924
ENSG00000087088	BAX	-1.2656	3.6785	-2.86453	0.0051003	0.278707	-2.16973
ENSG00000047936	ROS1	4.40294	1.07748	2.86373	0.00511226	0.278707	-2.17162
ENSG00000149403	GRIK4	-1.51752	3.87399	-2.8629	0.00512453	0.278707	-2.17355
ENSG00000128833	MYO5C	-2.46859	3.10213	-2.86136	0.0051476	0.278707	-2.17716
ENSG00000162482	AKR7A3	-2.12638	0.771431	-2.86062	0.00515869	0.278707	-2.17889
ENSG00000104872	PIH1D1	-1.04271	4.71934	-2.85964	0.00517334	0.278707	-2.18118
ENSG00000233930	KRTAP5-AS1	3.0805	2.17136	2.85946	0.00517619	0.278707	-2.18162
ENSG00000099365	STX1B	1.70809	7.57471	2.85811	0.00519647	0.279049	-2.18477
ENSG00000275857	NA	-1.98949	-0.512416	-2.85639	0.00522251	0.279698	-2.18879
ENSG00000109756	RAPGEF2	1.46022	7.11667	2.85443	0.0052523	0.280543	-2.19337
ENSG00000214262	ANKRD36BP1	3.27928	1.62278	2.85299	0.0052743	0.280556	-2.19673
ENSG00000109670	FBXW7	1.5714	7.3663	2.85259	0.00528055	0.280556	-2.19769
ENSG00000012660	ELOVL5	1.74814	6.68821	2.84562	0.00538837	0.284322	-2.21395
ENSG00000166348	USP54	2.16676	7.21927	2.84513	0.00539598	0.284322	-2.21508
ENSG00000154118	JPH3	1.24076	7.45427	2.84422	0.00541025	0.284322	-2.21721
ENSG00000153253	SCN3A	1.76941	5.43212	2.84396	0.0054143	0.284322	-2.21781
ENSG00000139835	GRTP1	-2.43111	1.11968	-2.84345	0.00542241	0.284322	-2.21901
ENSG00000068650	ATP11A	2.288	5.99689	2.84172	0.00544954	0.284998	-2.22303
ENSG00000169946	ZFPM2	1.4913	4.06888	2.83978	0.00548029	0.285762	-2.22755
ENSG00000102218	RP2	1.85758	2.77919	2.83763	0.00551455	0.285762	-2.23256
ENSG00000164830	OXR1	2.84712	6.98608	2.83735	0.00551892	0.285762	-2.2332
ENSG00000151025	GPR158	2.53127	5.39639	2.83685	0.0055269	0.285762	-2.23436
ENSG00000123352	SPATS2	1.00234	4.61642	2.83612	0.0055387	0.285762	-2.23608
ENSG00000113763	UNC5A	1.42015	6.19246	2.83543	0.00554974	0.285762	-2.23768
ENSG00000161798	AQP5	-3.11322	0.051757	-2.83396	0.00557326	0.286237	-2.24108
ENSG00000261542	RP11-16E18.3	1.90602	1.12129	2.83272	0.00559333	0.286533	-2.24397
ENSG00000198963	RORB	2.66403	6.49265	2.83096	0.0056218	0.287171	-2.24805
ENSG00000231187	RP11-38L15.3	3.04295	0.791927	2.83018	0.00563446	0.287171	-2.24986
ENSG00000164129	NPY5R	2.46656	1.17382	2.82815	0.00566757	0.287609	-2.25457
ENSG00000130203	APOE	-2.10857	8.62263	-2.82678	0.00569012	0.287609	-2.25776
ENSG00000107282	APBA1	1.33763	7.09485	2.82609	0.00570147	0.287609	-2.25936
ENSG00000164061	BSN	2.01817	7.94023	2.8255	0.00571112	0.287609	-2.26072
ENSG00000255402	RP11-696P8.2	5.24418	-2.0208	2.82527	0.00571485	0.287609	-2.26124
ENSG00000185798	WDR53	1.1307	2.087	2.82178	0.00577275	0.289795	-2.26934
ENSG00000184613	NELL2	2.15299	7.52951	2.81839	0.00582945	0.291006	-2.2772
ENSG00000226754	RP5-1024G6.5	-2.26536	0.377875	-2.81668	0.0058582	0.291006	-2.28115
ENSG00000196109	ZNF676	3.35975	-0.46342	2.81555	0.00587724	0.291006	-2.28375
ENSG00000104687	GSR	-1.07117	5.27373	-2.81508	0.0058851	0.291006	-2.28483
ENSG00000104522	TSTA3	-1.30952	3.87349	-2.81482	0.00588951	0.291006	-2.28543
ENSG00000170509	HSD17B13	2.69097	0.264254	2.81081	0.00595791	0.291006	-2.2947
ENSG00000178802	MPI	-0.831349	6.11665	-2.80771	0.00601119	0.291006	-2.30185
ENSG00000111790	FGFR1OP2	1.24888	6.58628	2.80731	0.00601816	0.291006	-2.30278
ENSG00000168993	CPLX1	2.01483	7.17095	2.80696	0.00602416	0.291006	-2.30358
ENSG00000186204	CYP4F12	-5.4014	-0.683751	-2.80616	0.00603798	0.291006	-2.30542
ENSG00000187098	MITF	1.70306	3.35608	2.80598	0.00604106	0.291006	-2.30583
ENSG00000183722	LHFP	1.36321	5.45339	2.80578	0.00604469	0.291006	-2.30631
ENSG00000139970	RTN1	1.82715	9.17973	2.80493	0.00605941	0.291006	-2.30826
ENSG00000154478	GPR26	3.38019	2.04427	2.80331	0.0060876	0.291006	-2.31199
ENSG00000171608	PIK3CD	1.39553	4.05304	2.80246	0.00610241	0.291006	-2.31394
ENSG00000102003	SYP	1.70166	9.23077	2.80198	0.00611095	0.291006	-2.31506
ENSG00000188848	BEND4	2.60924	1.55193	2.80079	0.00613181	0.291006	-2.3178
ENSG00000117016	RIMS3	1.77223	8.35815	2.80003	0.00614518	0.291006	-2.31954
ENSG00000164776	PHKG1	-2.57878	3.38257	-2.79991	0.00614722	0.291006	-2.31981
ENSG00000241489	IDS	3.38458	5.90509	2.7999	0.0061475	0.291006	-2.31985
ENSG00000040731	CDH10	1.60833	4.96564	2.79809	0.00617932	0.291006	-2.32399
ENSG00000181826	RELL1	3.76086	1.89793	2.79761	0.00618797	0.291006	-2.32511
ENSG00000132854	KANK4	3.95514	0.128985	2.79742	0.00619125	0.291006	-2.32554
ENSG00000204536	CCHCR1	-1.06231	3.82771	-2.79621	0.00621284	0.291006	-2.32833
ENSG00000145365	TIFA	2.6674	2.3678	2.79383	0.0062553	0.291006	-2.3338
ENSG00000272899	RP11-309L24.9	1.71186	3.03913	2.79257	0.00627785	0.291006	-2.33668
ENSG00000155974	GRIP1	1.8811	2.50851	2.79254	0.00627845	0.291006	-2.33676
ENSG00000109063	MYH3	-2.32986	1.64818	-2.79241	0.00628075	0.291006	-2.33706
ENSG00000123989	CHPF	-1.45465	5.54118	-2.7918	0.00629165	0.291006	-2.33845
ENSG00000100241	SBF1	1.18216	7.91914	2.79173	0.00629293	0.291006	-2.33861
ENSG00000204392	LSM2	-1.15688	3.61181	-2.79107	0.00630491	0.291006	-2.34013
ENSG00000149313	AASDHPPT	1.45105	6.78169	2.78948	0.00633351	0.291006	-2.34376
ENSG00000141458	NPC1	2.16803	6.3443	2.7879	0.00636226	0.291006	-2.3474
ENSG00000198010	DLGAP2	1.51753	5.05057	2.78759	0.00636796	0.291006	-2.34812
ENSG00000086570	FAT2	3.70143	0.162232	2.78688	0.00638078	0.291006	-2.34973
ENSG00000139292	LGR5	3.34169	3.26159	2.78654	0.00638699	0.291006	-2.35051
ENSG00000164715	LMTK2	1.65594	6.6331	2.7865	0.00638773	0.291006	-2.3506
ENSG00000197217	ENTPD4	1.41413	5.92803	2.78611	0.00639482	0.291006	-2.35149
ENSG00000273680	NA	-1.64055	0.381997	-2.78607	0.00639555	0.291006	-2.35158
ENSG00000165379	LRFN5	1.76066	4.52755	2.78565	0.00640319	0.291006	-2.35254
ENSG00000257342	RP11-571M6.7	-1.4879	1.76068	-2.78538	0.00640825	0.291006	-2.35317
ENSG00000091482	SMPX	3.29096	0.487437	2.7829	0.00645371	0.291006	-2.35884
ENSG00000117598	LPPR5	1.47129	4.0651	2.78207	0.00646907	0.291006	-2.36075
ENSG00000272367	CTC-428H11.2	-1.59464	0.613682	-2.78142	0.00648101	0.291006	-2.36223
ENSG00000146426	TIAM2	1.79761	5.36413	2.78119	0.00648541	0.291006	-2.36277
ENSG00000109458	GAB1	2.02415	6.2792	2.78067	0.00649494	0.291006	-2.36395
ENSG00000071051	NCK2	1.24407	5.43834	2.78012	0.00650523	0.291006	-2.36522
ENSG00000049449	RCN1	-1.93225	5.13199	-2.77915	0.00652316	0.291006	-2.36742
ENSG00000257950	P2RX5-TAX1BP3	-0.848892	3.19008	-2.77914	0.00652344	0.291006	-2.36746
ENSG00000277586	NA	2.77657	8.60192	2.77909	0.00652424	0.291006	-2.36756
ENSG00000152034	MCHR2	3.98833	1.57483	2.77836	0.00653783	0.291006	-2.36922
ENSG00000065989	PDE4A	1.22629	5.66251	2.77339	0.00663114	0.293581	-2.38058
ENSG00000146476	C6orf211	1.24026	4.50048	2.77325	0.00663369	0.293581	-2.38089
ENSG00000204442	FAM155A	1.34994	5.50475	2.77229	0.00665199	0.293581	-2.3831
ENSG00000185187	SIGIRR	-1.74001	3.50844	-2.77216	0.00665431	0.293581	-2.38338
ENSG00000123560	PLP1	3.25217	11.8934	2.77126	0.0066715	0.293611	-2.38545
ENSG00000248927	CTD-2334D19.1	3.08119	-1.34247	2.77029	0.00668985	0.293611	-2.38765
ENSG00000145864	GABRB2	2.41443	6.93287	2.76982	0.00669896	0.293611	-2.38874
ENSG00000224825	RP11-171A24.3	4.39121	-0.683976	2.76789	0.00673578	0.29458	-2.39313
ENSG00000132376	INPP5K	-0.917743	5.03919	-2.76704	0.00675196	0.294644	-2.39505
ENSG00000108924	HLF	1.65099	7.06865	2.76557	0.00678039	0.294681	-2.39842
ENSG00000185760	KCNQ5	2.35628	5.93085	2.76547	0.00678223	0.294681	-2.39863
ENSG00000109736	MFSD10	-1.55782	4.6448	-2.76335	0.00682314	0.295817	-2.40345
ENSG00000110987	BCL7A	1.02945	5.51652	2.75971	0.00689415	0.297644	-2.41174
ENSG00000124541	RRP36	-0.978135	4.23416	-2.75911	0.0069058	0.297644	-2.4131
ENSG00000165476	REEP3	2.03727	5.62885	2.75773	0.00693303	0.297644	-2.41625
ENSG00000228956	AC144521.1	1.81078	0.775021	2.75767	0.00693417	0.297644	-2.41638
ENSG00000270108	RP11-73M18.6	-2.19161	-0.232721	-2.75739	0.00693957	0.297644	-2.417
ENSG00000136928	GABBR2	1.46424	7.37312	2.75516	0.00698369	0.298799	-2.42208
ENSG00000259562	RP11-762H8.2	3.81042	-1.41922	2.75452	0.00699633	0.298799	-2.42352
ENSG00000138944	KIAA1644	2.02293	6.31036	2.75326	0.00702139	0.298945	-2.42639
ENSG00000272914	RP11-330O11.3	-2.36391	-0.730763	-2.75285	0.00702961	0.298945	-2.42732
ENSG00000228395	RP11-216B9.6	-1.75179	-0.306298	-2.752	0.00704652	0.299029	-2.42925
ENSG00000181038	METTL23	-1.0046	3.2015	-2.75111	0.00706434	0.299152	-2.43127
ENSG00000255330	SOGA3	1.81033	6.26943	2.74939	0.00709883	0.299361	-2.43517
ENSG00000127528	KLF2	-3.73812	3.48546	-2.74937	0.00709918	0.299361	-2.4352
ENSG00000130177	CDC16	-0.931615	5.65575	-2.74785	0.00712976	0.299931	-2.43864
ENSG00000198929	NOS1AP	1.59114	5.54526	2.74721	0.00714263	0.299931	-2.44009
ENSG00000266338	NBPF15	-1.9626	1.93689	-2.74612	0.00716469	0.300103	-2.44256
ENSG00000119866	BCL11A	1.25854	5.00141	2.74553	0.00717671	0.300103	-2.4439
ENSG00000135604	STX11	3.96922	-0.458529	2.74342	0.00721962	0.300538	-2.44867
ENSG00000124191	TOX2	1.69978	3.40062	2.74265	0.00723547	0.300538	-2.45042
ENSG00000205323	SARNP	-0.944403	4.94861	-2.7424	0.0072405	0.300538	-2.45098
ENSG00000160813	PPP1R35	-1.49165	2.62155	-2.74208	0.00724712	0.300538	-2.45171
ENSG00000227449	RP11-111F5.5	3.66193	-0.430514	2.73939	0.00730236	0.301751	-2.45778
ENSG00000259327	CTD-2184D3.6	1.74978	1.77062	2.73919	0.00730651	0.301751	-2.45824
ENSG00000111490	TBC1D30	1.88963	4.11104	2.73776	0.0073359	0.302288	-2.46145
ENSG00000138375	SMARCAL1	-0.851952	3.72045	-2.73707	0.00735036	0.302288	-2.46302
ENSG00000174165	ZDHHC24	-1.14459	3.24066	-2.73627	0.00736685	0.302288	-2.46482
ENSG00000163344	PMVK	-1.10275	5.57682	-2.73521	0.00738906	0.302288	-2.46722
ENSG00000101292	PROKR2	6.15693	-1.86098	2.73492	0.00739496	0.302288	-2.46786
ENSG00000002587	HS3ST1	1.81077	2.48385	2.7315	0.00746661	0.304471	-2.47557
ENSG00000271200	RP11-430G17.3	-2.2833	-0.85517	-2.73044	0.00748891	0.304471	-2.47796
ENSG00000265100	RP11-147L13.2	-3.26421	-0.758059	-2.72985	0.00750136	0.304471	-2.47928
ENSG00000169047	IRS1	1.77941	4.05742	2.72909	0.00751753	0.304471	-2.48101
ENSG00000145526	CDH18	2.74919	3.62736	2.72823	0.00753575	0.304471	-2.48294
ENSG00000101134	DOK5	-1.60966	3.80768	-2.72666	0.00756918	0.304471	-2.48648
ENSG00000279865	NA	-2.38473	0.143837	-2.7249	0.00760669	0.304471	-2.49043
ENSG00000170085	SIMC1	0.978477	3.45973	2.72434	0.00761866	0.304471	-2.49169
ENSG00000115641	FHL2	1.38394	3.88052	2.72421	0.00762142	0.304471	-2.49198
ENSG00000117009	KMO	1.73635	1.59807	2.7236	0.00763459	0.304471	-2.49336
ENSG00000130540	SULT4A1	1.59971	7.22688	2.72286	0.00765042	0.304471	-2.49501
ENSG00000196890	HIST3H2BB	2.73923	-0.182437	2.7227	0.00765398	0.304471	-2.49538
ENSG00000135919	SERPINE2	-2.12071	7.48223	-2.72263	0.00765545	0.304471	-2.49554
ENSG00000117834	SLC5A9	3.23324	-1.53822	2.72236	0.00766119	0.304471	-2.49614
ENSG00000158258	CLSTN2	3.2103	6.87305	2.71994	0.00771353	0.305767	-2.50158
ENSG00000175707	C1orf172	4.02302	-0.818639	2.71944	0.00772432	0.305767	-2.50269
ENSG00000112290	WASF1	1.48752	7.42441	2.7151	0.00781919	0.308912	-2.51245
ENSG00000138378	STAT4	2.89646	3.88276	2.71267	0.00787262	0.310206	-2.51789
ENSG00000175938	ORAI3	-1.49965	2.85712	-2.7122	0.00788291	0.310206	-2.51893
ENSG00000117594	HSD11B1	3.85145	2.99587	2.71074	0.00791529	0.310869	-2.5222
ENSG00000135749	PCNXL2	1.40499	5.5956	2.70998	0.00793227	0.310926	-2.52391
ENSG00000135333	EPHA7	1.84304	4.09222	2.7082	0.00797187	0.311868	-2.52789
ENSG00000114648	KLHL18	1.2148	4.49362	2.70551	0.0080321	0.313562	-2.5339
ENSG00000213398	LCAT	-2.02094	2.77219	-2.70373	0.0080722	0.313562	-2.53788
ENSG00000145494	NDUFS6	-1.05959	4.6406	-2.70349	0.00807768	0.313562	-2.53842
ENSG00000169976	SF3B5	-1.20805	4.54851	-2.70311	0.00808623	0.313562	-2.53926
ENSG00000125675	GRIA3	1.25527	6.81077	2.70182	0.00811552	0.313562	-2.54215
ENSG00000260412	RP11-438B23.2	1.83302	3.24245	2.70153	0.00812219	0.313562	-2.54281
ENSG00000186501	TMEM222	-1.21948	5.2363	-2.70088	0.00813681	0.313562	-2.54424
ENSG00000270195	RP11-572O17.1	-2.5369	-1.04181	-2.69964	0.00816514	0.313562	-2.54701
ENSG00000072571	HMMR	3.14377	-1.0679	2.69946	0.00816919	0.313562	-2.54741
ENSG00000067113	PPAP2A	1.10923	5.32749	2.69878	0.00818471	0.313562	-2.54893
ENSG00000130962	PRRG1	2.22631	5.64397	2.69864	0.00818793	0.313562	-2.54924
ENSG00000114779	ABHD14B	-1.30553	3.74493	-2.69714	0.00822235	0.313562	-2.55259
ENSG00000169193	CCDC126	1.80183	3.26032	2.69676	0.00823115	0.313562	-2.55344
ENSG00000185046	ANKS1B	1.69138	6.84715	2.69605	0.00824755	0.313562	-2.55503
ENSG00000164344	KLKB1	-3.47551	1.37508	-2.69521	0.00826685	0.313562	-2.55689
ENSG00000249436	CTD-2023N9.3	2.80832	2.00537	2.69471	0.00827835	0.313562	-2.558
ENSG00000129682	FGF13	1.72524	5.43286	2.69458	0.00828129	0.313562	-2.55829
ENSG00000128573	FOXP2	2.21618	3.40019	2.69379	0.00829956	0.313661	-2.56004
ENSG00000186364	NUDT17	-1.2672	2.32871	-2.69273	0.00832432	0.313743	-2.56242
ENSG00000112038	OPRM1	4.00127	-0.29938	2.69178	0.00834629	0.313743	-2.56452
ENSG00000125249	RAP2A	1.1764	7.55449	2.69132	0.00835703	0.313743	-2.56555
ENSG00000223658	AC011242.6	3.01195	-1.0394	2.69099	0.00836463	0.313743	-2.56627
ENSG00000072864	NDE1	2.24743	4.25519	2.69033	0.00838006	0.313743	-2.56774
ENSG00000073150	PANX2	1.91737	5.11386	2.68958	0.00839759	0.313813	-2.56941
ENSG00000257511	RP11-278C7.1	-1.8481	-0.00538982	-2.68767	0.00844256	0.313835	-2.57367
ENSG00000165424	ZCCHC24	1.18378	7.52385	2.68733	0.00845061	0.313835	-2.57443
ENSG00000150995	ITPR1	1.9431	7.06977	2.68706	0.00845682	0.313835	-2.57502
ENSG00000147813	NAPRT1	-3.13354	3.43695	-2.68689	0.00846084	0.313835	-2.5754
ENSG00000264364	DYNLL2	-0.941393	8.67237	-2.68596	0.00848276	0.314066	-2.57746
ENSG00000153266	FEZF2	1.99775	3.83628	2.68426	0.0085231	0.314977	-2.58124
ENSG00000251196	RP11-54F2.1	3.4386	0.390182	2.68286	0.0085564	0.315626	-2.58435
ENSG00000179331	RAB39A	3.28641	0.786129	2.68215	0.0085734	0.315671	-2.58594
ENSG00000053524	MCF2L2	2.2577	6.73159	2.67379	0.00877488	0.31895	-2.60445
ENSG00000184005	ST6GALNAC3	1.81005	4.0263	2.67243	0.00880804	0.31895	-2.60746
ENSG00000249896	RP11-586D19.1	1.43289	2.44766	2.67218	0.00881413	0.31895	-2.60801
ENSG00000146425	DYNLT1	-1.04384	4.19791	-2.67163	0.00882769	0.31895	-2.60923
ENSG00000263878	DLGAP1-AS4	2.06996	1.56099	2.67142	0.00883286	0.31895	-2.6097
ENSG00000250722	SEPP1	2.94558	7.55471	2.67108	0.0088411	0.31895	-2.61044
ENSG00000141504	SAT2	-1.22904	5.64162	-2.67071	0.00885013	0.31895	-2.61125
ENSG00000144285	SCN1A	2.49531	6.02996	2.67045	0.00885669	0.31895	-2.61185
ENSG00000266904	LINC00663	-1.59695	2.43948	-2.66974	0.00887411	0.31895	-2.61341
ENSG00000069493	CLEC2D	-1.99192	1.69076	-2.66859	0.00890233	0.31895	-2.61594
ENSG00000108509	CAMTA2	0.910667	7.07579	2.66785	0.00892071	0.31895	-2.61758
ENSG00000136960	ENPP2	3.22421	7.47686	2.66682	0.00894624	0.31895	-2.61986
ENSG00000115977	AAK1	1.273	7.32343	2.66231	0.00905866	0.31895	-2.62981
ENSG00000175946	KLHL38	3.55382	-1.4334	2.66107	0.00908989	0.31895	-2.63255
ENSG00000105518	TMEM205	-0.96642	5.56625	-2.66099	0.00909177	0.31895	-2.63271
ENSG00000022355	GABRA1	2.23252	7.01264	2.66085	0.00909537	0.31895	-2.63303
ENSG00000213722	DDAH2	-1.5769	4.99621	-2.66063	0.00910093	0.31895	-2.63351
ENSG00000164967	RPP25L	-1.37955	3.36083	-2.66054	0.0091032	0.31895	-2.63371
ENSG00000198483	ANKRD35	-1.35355	3.88489	-2.66046	0.00910525	0.31895	-2.63389
ENSG00000163251	FZD5	2.08671	2.84673	2.66001	0.00911646	0.31895	-2.63487
ENSG00000119650	IFT43	-0.965115	3.2187	-2.6598	0.00912192	0.31895	-2.63535
ENSG00000102466	FGF14	1.3452	5.06139	2.6596	0.00912688	0.31895	-2.63578
ENSG00000198739	LRRTM3	2.30893	4.33507	2.65953	0.00912861	0.31895	-2.63593
ENSG00000119632	IFI27L2	-1.69653	4.75669	-2.6595	0.00912947	0.31895	-2.63601
ENSG00000254585	MAGEL2	1.7823	2.38832	2.65927	0.00913512	0.31895	-2.6365
ENSG00000185624	P4HB	-0.870379	6.75733	-2.65921	0.0091368	0.31895	-2.63664
ENSG00000067842	ATP2B3	1.84633	5.7016	2.65897	0.00914278	0.31895	-2.63717
ENSG00000184144	CNTN2	2.71795	8.43618	2.65897	0.00914284	0.31895	-2.63717
ENSG00000205867	KRTAP5-2	2.35931	0.237185	2.65895	0.00914329	0.31895	-2.63721
ENSG00000166562	SEC11C	-1.2632	5.90458	-2.65818	0.00916288	0.31895	-2.63891
ENSG00000125656	CLPP	-1.01753	4.10819	-2.65803	0.00916654	0.31895	-2.63923
ENSG00000116141	MARK1	0.961837	5.03797	2.65735	0.00918387	0.31895	-2.64074
ENSG00000135454	B4GALNT1	1.24224	6.23805	2.65687	0.0091961	0.31895	-2.6418
ENSG00000197535	MYO5A	1.6414	8.11016	2.65656	0.00920385	0.31895	-2.64247
ENSG00000197860	SGTB	1.8899	6.45675	2.65465	0.0092526	0.3196	-2.64667
ENSG00000085831	TTC39A	1.76939	2.07307	2.654	0.00926941	0.3196	-2.64812
ENSG00000165914	TTC7B	0.874897	6.30479	2.65344	0.00928358	0.3196	-2.64933
ENSG00000134901	KDELC1	2.3806	1.25111	2.65333	0.00928644	0.3196	-2.64958
ENSG00000118322	ATP10B	2.95442	3.9329	2.65241	0.00931021	0.319869	-2.65161
ENSG00000143869	GDF7	3.69322	-0.509734	2.65017	0.00936775	0.320456	-2.65652
ENSG00000183888	C1orf64	2.99302	3.13047	2.64986	0.00937576	0.320456	-2.6572
ENSG00000171509	RXFP1	2.60183	4.42409	2.64937	0.00938862	0.320456	-2.65829
ENSG00000197635	DPP4	2.91945	0.842717	2.64896	0.00939927	0.320456	-2.65919
ENSG00000175426	PCSK1	4.49934	4.49982	2.64865	0.00940729	0.320456	-2.65987
ENSG00000260464	RP4-561L24.3	2.0783	1.8304	2.64613	0.00947278	0.321346	-2.66539
ENSG00000064490	RFXANK	-1.14029	3.65948	-2.64582	0.00948085	0.321346	-2.66606
ENSG00000140368	PSTPIP1	-2.41323	0.988666	-2.64569	0.00948435	0.321346	-2.66636
ENSG00000213977	TAX1BP3	-1.53796	4.67051	-2.64474	0.00950917	0.321346	-2.66844
ENSG00000187838	TMEM256-PLSCR3	-1.18332	3.18974	-2.64457	0.00951365	0.321346	-2.66881
ENSG00000133101	CCNA1	1.56052	2.50632	2.64131	0.0095995	0.3237	-2.67596
ENSG00000112992	NNT	1.5204	6.29787	2.64053	0.00962008	0.323849	-2.67766
ENSG00000240747	KRBOX1	-3.46935	-0.465084	-2.63913	0.00965733	0.324041	-2.68073
ENSG00000112812	PRSS16	2.26617	1.01346	2.63908	0.00965864	0.324041	-2.68084
ENSG00000189108	IL1RAPL2	5.67115	-1.47842	2.63842	0.00967603	0.324041	-2.68227
ENSG00000175471	MCTP1	1.84647	5.41474	2.63767	0.00969606	0.324041	-2.68392
ENSG00000262831	RP11-498C9.2	-1.16888	2.10247	-2.63655	0.00972596	0.324041	-2.68636
ENSG00000226937	CEP164P1	1.66526	1.94651	2.63638	0.00973069	0.324041	-2.68675
ENSG00000165355	FBXO33	1.31621	4.78767	2.63606	0.00973904	0.324041	-2.68743
ENSG00000183023	SLC8A1	2.05511	6.19099	2.63365	0.00980378	0.325655	-2.6927
ENSG00000184305	CCSER1	2.12102	1.32786	2.63144	0.00986366	0.327101	-2.69754
ENSG00000180422	LINC00304	3.6022	-0.873061	2.63055	0.00988776	0.327359	-2.69948
ENSG00000130147	SH3BP4	1.43231	5.03421	2.62925	0.00992312	0.327987	-2.70232
ENSG00000065534	MYLK	1.78526	6.1972	2.62686	0.00998838	0.3296	-2.70753
ENSG00000196407	THEM5	2.20677	-0.592025	2.62558	0.0100236	0.330219	-2.71033
ENSG00000103196	CRISPLD2	3.30989	3.15482	2.62452	0.0100527	0.330634	-2.71263
ENSG00000100321	SYNGR1	1.1078	8.34514	2.62222	0.0101161	0.332174	-2.71763
ENSG00000203780	FANK1	-1.68348	0.724332	-2.6209	0.0101528	0.332524	-2.7205
ENSG00000144406	UNC80	2.01177	6.60686	2.62064	0.01016	0.332524	-2.72106
ENSG00000235711	ANKRD34C	2.91727	1.82941	2.61846	0.0102209	0.333889	-2.72581
ENSG00000169427	KCNK9	1.46697	3.08315	2.61692	0.0102641	0.333889	-2.72916
ENSG00000172350	ABCG4	1.50361	3.77937	2.61622	0.0102837	0.333889	-2.73067
ENSG00000155034	FBXL18	2.02806	3.81062	2.61544	0.0103058	0.333889	-2.73238
ENSG00000136854	STXBP1	1.64418	9.00042	2.61526	0.0103107	0.333889	-2.73276
ENSG00000079257	LXN	2.53609	0.682524	2.61516	0.0103136	0.333889	-2.73298
ENSG00000151743	AMN1	1.24323	4.97044	2.61499	0.0103184	0.333889	-2.73335
ENSG00000158106	RHPN1	-1.75759	5.22823	-2.61104	0.0104304	0.334413	-2.74192
ENSG00000237037	NDUFA6-AS1	1.82156	1.49546	2.61091	0.0104343	0.334413	-2.74221
ENSG00000186288	PABPC1L2A	1.49047	2.19158	2.61072	0.0104396	0.334413	-2.74262
ENSG00000215187	FAM166B	3.45492	-1.70371	2.60896	0.0104899	0.334413	-2.74643
ENSG00000109906	ZBTB16	2.57247	5.24905	2.60859	0.0105004	0.334413	-2.74723
ENSG00000205795	CYS1	-1.91361	3.1804	-2.6084	0.0105058	0.334413	-2.74764
ENSG00000160714	UBE2Q1	0.693239	6.24115	2.60779	0.0105233	0.334413	-2.74896
ENSG00000119946	CNNM1	1.1459	5.17743	2.60656	0.0105588	0.334413	-2.75163
ENSG00000177685	EFCAB4A	-2.14314	0.778505	-2.60622	0.0105687	0.334413	-2.75238
ENSG00000117305	HMGCL	-1.46919	3.97494	-2.60613	0.010571	0.334413	-2.75255
ENSG00000272631	RP11-359E3.4	-1.95406	1.42956	-2.60611	0.0105717	0.334413	-2.7526
ENSG00000127922	SHFM1	-1.21409	5.09853	-2.60534	0.0105939	0.334413	-2.75427
ENSG00000164620	RELL2	1.81134	4.12331	2.60512	0.0106005	0.334413	-2.75476
ENSG00000259159	MFRP	-2.01606	1.9782	-2.60421	0.0106267	0.334413	-2.75671
ENSG00000159450	TCHH	2.47461	0.860033	2.60384	0.0106374	0.334413	-2.75752
ENSG00000157542	KCNJ6	1.43478	5.29337	2.60329	0.0106534	0.334413	-2.75871
ENSG00000247373	RP11-486O12.2	-1.93841	1.08563	-2.60324	0.0106548	0.334413	-2.75881
ENSG00000106633	GCK	-1.96344	2.23052	-2.60289	0.0106649	0.334413	-2.75957
ENSG00000261338	RP11-378A13.1	-1.96836	2.28309	-2.60288	0.0106653	0.334413	-2.7596
ENSG00000274330	NA	3.52711	-1.57561	2.60277	0.0106685	0.334413	-2.75983
ENSG00000141447	OSBPL1A	1.44757	7.65005	2.60124	0.010713	0.334815	-2.76314
ENSG00000124134	KCNS1	2.66967	5.35536	2.60031	0.0107403	0.334815	-2.76515
ENSG00000118733	OLFM3	2.85859	4.69202	2.60005	0.0107479	0.334815	-2.76571
ENSG00000109158	GABRA4	2.03384	5.62152	2.60004	0.0107482	0.334815	-2.76574
ENSG00000162944	RFTN2	1.83606	6.03777	2.59812	0.0108044	0.33566	-2.76988
ENSG00000011376	LARS2	1.33409	4.85549	2.59752	0.0108223	0.33566	-2.77119
ENSG00000172458	IL17D	-1.32167	6.05818	-2.59728	0.0108292	0.33566	-2.77169
ENSG00000124785	NRN1	1.78724	6.78571	2.59683	0.0108424	0.33566	-2.77266
ENSG00000184368	MAP7D2	1.70098	5.84998	2.59511	0.0108935	0.336723	-2.77639
ENSG00000187391	MAGI2	1.08714	6.53547	2.59323	0.0109493	0.337927	-2.78044
ENSG00000125611	CHCHD5	-1.27371	2.44712	-2.5919	0.0109888	0.338267	-2.7833
ENSG00000125652	ALKBH7	-1.28569	4.12777	-2.59172	0.0109941	0.338267	-2.78368
ENSG00000259143	CTD-2240H23.2	3.61491	-0.95471	2.59113	0.0110117	0.338289	-2.78495
ENSG00000182010	RTKN2	2.34554	1.30148	2.58936	0.0110649	0.339401	-2.78876
ENSG00000275004	NA	1.08283	3.21312	2.58857	0.0110888	0.339616	-2.79048
ENSG00000140262	TCF12	1.4134	6.13453	2.58774	0.0111137	0.33986	-2.79226
ENSG00000280355	NA	1.95981	1.78166	2.58612	0.0111627	0.340835	-2.79574
ENSG00000133574	GIMAP4	2.10089	3.73977	2.58286	0.0112619	0.343344	-2.80276
ENSG00000152944	MED21	1.2819	4.84107	2.57991	0.0113521	0.345122	-2.80908
ENSG00000279663	NA	2.89827	0.0500251	2.57983	0.0113548	0.345122	-2.80926
ENSG00000261093	CTD-3126B10.1	2.39454	2.93812	2.57895	0.0113819	0.345422	-2.81115
ENSG00000219435	TEX40	-3.03314	-1.16971	-2.57742	0.0114292	0.346333	-2.81443
ENSG00000134504	KCTD1	0.953462	5.37646	2.57563	0.0114845	0.346974	-2.81826
ENSG00000139998	RAB15	1.20924	6.49877	2.57562	0.011485	0.346974	-2.81829
ENSG00000146352	CLVS2	1.98863	5.90173	2.57397	0.0115362	0.34701	-2.82182
ENSG00000165655	ZNF503	1.4074	3.76526	2.57369	0.011545	0.34701	-2.82242
ENSG00000265118	CTD-2370N5.3	3.22252	3.28636	2.57342	0.0115535	0.34701	-2.823
ENSG00000027697	IFNGR1	1.52676	5.80749	2.57336	0.0115554	0.34701	-2.82314
ENSG00000186479	RGS7BP	3.61401	4.3043	2.57274	0.0115746	0.347066	-2.82445
ENSG00000088305	DNMT3B	-1.97661	0.766403	-2.57163	0.0116096	0.347594	-2.82684
ENSG00000278769	NA	-1.59584	0.123113	-2.57086	0.0116337	0.347729	-2.82848
ENSG00000135378	PRRG4	4.1044	0.648331	2.57038	0.0116488	0.347729	-2.82951
ENSG00000166557	TMED3	-1.04009	4.49306	-2.56949	0.011677	0.34805	-2.83142
ENSG00000075340	ADD2	1.55381	7.09736	2.56751	0.0117395	0.349394	-2.83565
ENSG00000211450	C11orf31	-1.0281	4.88875	-2.56381	0.0118571	0.349668	-2.84354
ENSG00000084093	REST	1.58156	3.83026	2.56238	0.0119031	0.349668	-2.8466
ENSG00000117114	LPHN2	1.45702	5.66431	2.56194	0.0119172	0.349668	-2.84754
ENSG00000151229	SLC2A13	1.68897	6.07361	2.56009	0.0119769	0.349668	-2.85149
ENSG00000213222	AC093724.2	2.42846	-1.21069	2.56001	0.0119794	0.349668	-2.85166
ENSG00000188051	TMEM221	-1.49667	2.28771	-2.55926	0.0120037	0.349668	-2.85326
ENSG00000101349	PAK7	1.14282	4.72997	2.55925	0.012004	0.349668	-2.85328
ENSG00000185105	MYADML2	2.11301	1.69892	2.55856	0.0120264	0.349668	-2.85475
ENSG00000106537	TSPAN13	1.38946	6.51254	2.55839	0.0120318	0.349668	-2.85511
ENSG00000197548	ATG7	-0.67559	5.42162	-2.55714	0.0120723	0.349668	-2.85777
ENSG00000135916	ITM2C	-1.47686	9.63238	-2.55688	0.0120809	0.349668	-2.85833
ENSG00000213190	MLLT11	1.58004	7.48399	2.5568	0.0120833	0.349668	-2.85849
ENSG00000144959	NCEH1	1.46697	6.01422	2.55668	0.0120873	0.349668	-2.85875
ENSG00000112276	BVES	2.52006	3.49273	2.55656	0.0120914	0.349668	-2.85902
ENSG00000090534	THPO	-2.3354	1.04435	-2.55636	0.0120978	0.349668	-2.85944
ENSG00000146006	LRRTM2	2.0618	5.68312	2.55525	0.0121338	0.349668	-2.86179
ENSG00000170390	DCLK2	-1.10652	6.53677	-2.55434	0.0121636	0.349668	-2.86373
ENSG00000075043	KCNQ2	1.97563	5.94416	2.55416	0.0121697	0.349668	-2.86412
ENSG00000157470	FAM81A	1.57278	5.4741	2.55391	0.0121778	0.349668	-2.86465
ENSG00000162621	LRRC53	3.61217	-1.05315	2.55332	0.0121971	0.349668	-2.86591
ENSG00000122966	CIT	1.53166	7.33858	2.5529	0.0122107	0.349668	-2.86679
ENSG00000187630	DHRS4L2	-1.55201	2.01235	-2.55289	0.0122111	0.349668	-2.86681
ENSG00000138435	CHRNA1	2.92871	-0.777208	2.55244	0.0122259	0.349668	-2.86777
ENSG00000236700	LINC01010	4.10823	0.62264	2.55194	0.0122425	0.349668	-2.86884
ENSG00000119640	ACYP1	1.11911	3.8205	2.55148	0.0122576	0.349668	-2.86982
ENSG00000136059	VILL	-1.56575	3.24349	-2.55141	0.0122599	0.349668	-2.86996
ENSG00000196569	LAMA2	1.9506	3.97744	2.55106	0.0122715	0.349668	-2.87071
ENSG00000237976	RP11-126K1.6	-2.12316	-1.02794	-2.55097	0.0122745	0.349668	-2.87091
ENSG00000269388	AC018755.16	-1.62441	0.0111553	-2.54996	0.0123078	0.349668	-2.87305
ENSG00000123643	SLC36A1	1.92305	4.16817	2.54987	0.0123106	0.349668	-2.87323
ENSG00000054277	OPN3	1.63217	4.58733	2.54964	0.0123185	0.349668	-2.87373
ENSG00000099889	ARVCF	-1.6654	4.83843	-2.54931	0.0123292	0.349668	-2.87442
ENSG00000277399	NA	2.42384	2.58837	2.54831	0.0123625	0.349668	-2.87655
ENSG00000131459	GFPT2	-1.62141	4.49801	-2.54795	0.0123746	0.349668	-2.87733
ENSG00000105472	CLEC11A	-1.79083	2.12371	-2.54766	0.0123842	0.349668	-2.87794
ENSG00000259834	RP11-284N8.3	2.11883	3.68978	2.54704	0.0124047	0.349668	-2.87925
ENSG00000182968	SOX1	-1.66851	1.94486	-2.54689	0.0124098	0.349668	-2.87957
ENSG00000166949	SMAD3	-1.30507	5.49944	-2.54638	0.0124266	0.349668	-2.88064
ENSG00000267506	RP11-13K12.1	2.99174	1.89134	2.54629	0.0124295	0.349668	-2.88083
ENSG00000100095	SEZ6L	1.33739	6.90973	2.54513	0.0124685	0.349836	-2.8833
ENSG00000177076	ACER2	3.26235	1.49982	2.54507	0.0124704	0.349836	-2.88343
ENSG00000134057	CCNB1	1.37363	2.40301	2.54217	0.012568	0.351775	-2.88958
ENSG00000166839	ANKDD1A	-1.78247	4.58666	-2.54158	0.0125878	0.351775	-2.89083
ENSG00000130023	ERMARD	-1.39325	3.68633	-2.54143	0.0125928	0.351775	-2.89114
ENSG00000145911	N4BP3	1.56155	3.61126	2.54093	0.0126098	0.351775	-2.89221
ENSG00000129159	KCNC1	1.60219	6.37239	2.53905	0.0126734	0.352376	-2.89619
ENSG00000261185	RP11-317P15.5	-2.82503	1.34724	-2.53834	0.0126976	0.352376	-2.89769
ENSG00000228971	RP11-286B14.1	2.9514	4.462	2.53811	0.0127055	0.352376	-2.89819
ENSG00000261487	AC135048.13	-1.38926	0.959393	-2.53787	0.0127135	0.352376	-2.89868
ENSG00000100592	DAAM1	-1.2153	5.43791	-2.53732	0.0127325	0.352376	-2.89986
ENSG00000267765	CTD-3193K9.3	1.24207	2.64221	2.53719	0.0127369	0.352376	-2.90013
ENSG00000197713	RPE	1.31737	5.21191	2.53443	0.0128312	0.354401	-2.90596
ENSG00000103121	CMC2	-0.757932	5.28977	-2.53401	0.0128455	0.354401	-2.90684
ENSG00000173137	ADCK5	-1.25762	2.5442	-2.53069	0.01296	0.356081	-2.91385
ENSG00000242282	AC108488.4	-1.98692	-0.567595	-2.5301	0.0129806	0.356081	-2.9151
ENSG00000272853	RP11-398C13.6	-1.54357	0.268243	-2.53004	0.0129828	0.356081	-2.91524
ENSG00000074527	NTN4	1.60586	4.41252	2.52963	0.0129969	0.356081	-2.91609
ENSG00000265972	TXNIP	3.34305	7.55651	2.52919	0.0130123	0.356081	-2.91703
ENSG00000229980	TOB1-AS1	1.35071	1.97739	2.52917	0.013013	0.356081	-2.91707
ENSG00000006831	ADIPOR2	1.84231	7.24213	2.52759	0.0130681	0.357099	-2.92041
ENSG00000133731	IMPA1	1.62711	5.49828	2.52647	0.0131071	0.357544	-2.92276
ENSG00000165644	COMTD1	-1.68015	1.67661	-2.5261	0.0131201	0.357544	-2.92354
ENSG00000198673	FAM19A2	2.08291	5.12864	2.52547	0.0131422	0.357662	-2.92487
ENSG00000106263	EIF3B	-0.737313	5.99494	-2.52428	0.013184	0.358311	-2.92738
ENSG00000135709	KIAA0513	1.25087	8.3377	2.52362	0.0132074	0.358462	-2.92878
ENSG00000122862	SRGN	3.34496	5.29471	2.52149	0.0132824	0.359871	-2.93324
ENSG00000177225	PDDC1	-1.10538	6.57685	-2.52078	0.0133076	0.359871	-2.93474
ENSG00000225683	AL078585.1	3.64547	1.80287	2.52062	0.0133133	0.359871	-2.93508
ENSG00000168830	HTR1E	1.69041	2.09675	2.51952	0.0133526	0.360447	-2.9374
ENSG00000108590	MED31	0.990299	3.31557	2.51786	0.0134116	0.360865	-2.94088
ENSG00000142700	DMRTA2	3.87406	-1.51509	2.51776	0.0134152	0.360865	-2.9411
ENSG00000102053	ZC3H12B	1.05826	4.09276	2.51723	0.0134343	0.360865	-2.94222
ENSG00000184640	2009-09-01	-1.18151	6.99045	-2.51706	0.0134401	0.360865	-2.94256
ENSG00000273226	RP11-513M16.8	-1.44739	0.374843	-2.51559	0.0134928	0.361692	-2.94565
ENSG00000278834	NA	-1.99079	1.2158	-2.51442	0.013535	0.361692	-2.94811
ENSG00000100211	CBY1	-0.950584	3.86299	-2.5143	0.0135393	0.361692	-2.94836
ENSG00000149090	PAMR1	-2.56665	4.70221	-2.5142	0.0135431	0.361692	-2.94858
ENSG00000172346	CSDC2	-2.3261	4.13158	-2.51359	0.0135651	0.361797	-2.94986
ENSG00000148459	PDSS1	-1.26411	1.30262	-2.51268	0.0135978	0.361904	-2.95176
ENSG00000251201	TMED7-TICAM2	2.13807	2.7368	2.51248	0.0136053	0.361904	-2.95219
ENSG00000064666	CNN2	3.18018	1.88492	2.51157	0.013638	0.362294	-2.95409
ENSG00000167468	GPX4	-1.11572	7.00921	-2.50972	0.0137054	0.363218	-2.95798
ENSG00000171823	FBXL14	1.43439	3.88693	2.50962	0.0137091	0.363218	-2.95819
ENSG00000107165	TYRP1	4.05858	0.347984	2.50876	0.0137403	0.363565	-2.95998
ENSG00000257550	RP11-793H13.3	2.3167	2.2674	2.50779	0.0137758	0.363639	-2.96201
ENSG00000163378	EOGT	-1.47355	3.61156	-2.50769	0.0137794	0.363639	-2.96222
ENSG00000189127	ANKRD34B	2.63007	-0.758015	2.50662	0.0138188	0.364197	-2.96447
ENSG00000149575	SCN2B	1.88864	6.66391	2.50574	0.0138511	0.364257	-2.96631
ENSG00000182601	HS3ST4	2.10823	5.22028	2.50525	0.0138692	0.364257	-2.96734
ENSG00000235919	ASH1L-AS1	-2.01139	0.252109	-2.5045	0.0138966	0.364257	-2.9689
ENSG00000087076	HSD17B14	-1.61141	3.667	-2.50418	0.0139086	0.364257	-2.96957
ENSG00000197385	ZNF860	2.48065	-0.504594	2.50407	0.0139127	0.364257	-2.96981
ENSG00000146083	RNF44	0.718318	5.89635	2.50323	0.0139436	0.364257	-2.97156
ENSG00000182621	PLCB1	1.89107	6.60085	2.5031	0.0139483	0.364257	-2.97183
ENSG00000173988	LRRC63	3.58799	0.0821514	2.50173	0.013999	0.365105	-2.97469
ENSG00000196376	SLC35F1	1.46435	6.09887	2.50065	0.0140392	0.365676	-2.97694
ENSG00000169246	NPIPB3	-2.98105	-0.252939	-2.49743	0.0141597	0.367607	-2.98368
ENSG00000178026	FAM211B	-1.33882	3.18231	-2.4971	0.0141721	0.367607	-2.98436
ENSG00000172260	NEGR1	1.98998	7.01945	2.49665	0.0141889	0.367607	-2.9853
ENSG00000174607	UGT8	3.0888	6.88693	2.49633	0.0142011	0.367607	-2.98598
ENSG00000122477	LRRC39	-1.50113	1.99425	-2.49622	0.0142051	0.367607	-2.9862
ENSG00000173898	SPTBN2	1.52399	7.61671	2.4944	0.0142737	0.368905	-2.98999
ENSG00000254726	MEX3A	2.19768	1.39718	2.49292	0.0143296	0.369874	-2.99307
ENSG00000237854	LINC00674	1.44773	0.000675889	2.49083	0.0144091	0.370328	-2.99743
ENSG00000182389	CACNB4	2.00291	6.13091	2.49077	0.0144116	0.370328	-2.99756
ENSG00000262660	SLC25A10	-1.0279	2.64572	-2.4903	0.0144294	0.370328	-2.99854
ENSG00000227057	WDR46	-1.09026	4.05695	-2.4893	0.0144676	0.370328	-3.00062
ENSG00000198746	GPATCH3	-1.01854	3.27804	-2.48914	0.0144736	0.370328	-3.00094
ENSG00000173638	SLC19A1	-1.29	3.95878	-2.48836	0.0145036	0.370328	-3.00258
ENSG00000165566	AMER2	1.91299	8.32083	2.48754	0.0145349	0.370328	-3.00427
ENSG00000075643	MOCOS	-2.91199	-0.536179	-2.48749	0.0145368	0.370328	-3.00438
ENSG00000124126	PREX1	1.45084	7.79907	2.48744	0.0145388	0.370328	-3.00449
ENSG00000150093	ITGB1	1.58765	6.01619	2.48673	0.0145662	0.370328	-3.00597
ENSG00000205078	SYCE1L	-4.01788	-1.41271	-2.48658	0.0145718	0.370328	-3.00627
ENSG00000178394	HTR1A	3.58021	1.0665	2.48552	0.0146127	0.370328	-3.00847
ENSG00000270617	URGCP-MRPS24	-1.04721	3.59612	-2.48486	0.0146384	0.370328	-3.00986
ENSG00000253629	KB-1107E3.1	2.86137	-0.660106	2.48401	0.0146712	0.370328	-3.01162
ENSG00000233508	RP1-269M15.3	1.67839	3.00611	2.48383	0.0146783	0.370328	-3.012
ENSG00000204920	ZNF155	-1.14253	2.79195	-2.4837	0.0146831	0.370328	-3.01226
ENSG00000256925	GPR123-AS1	1.71264	2.14911	2.48316	0.0147043	0.370328	-3.01339
ENSG00000159348	CYB5R1	-1.15454	4.81521	-2.48309	0.014707	0.370328	-3.01354
ENSG00000188186	LAMTOR4	-1.1378	5.41196	-2.4826	0.0147258	0.370328	-3.01454
ENSG00000188643	S100A16	-1.73031	4.64946	-2.48221	0.0147411	0.370328	-3.01536
ENSG00000143473	KCNH1	2.13616	4.15578	2.48201	0.0147487	0.370328	-3.01577
ENSG00000273466	RP11-548H3.1	-2.13146	-0.980824	-2.48188	0.014754	0.370328	-3.01605
ENSG00000187024	PTRH1	-1.66645	2.19836	-2.48052	0.014807	0.371143	-3.01887
ENSG00000157557	ETS2	1.43084	6.82168	2.47959	0.0148431	0.371143	-3.02078
ENSG00000160917	CPSF4	-0.920727	4.58568	-2.47941	0.0148504	0.371143	-3.02118
ENSG00000140527	WDR93	-3.12594	-1.14602	-2.4782	0.0148979	0.371143	-3.02368
ENSG00000115840	SLC25A12	1.74357	5.92636	2.47788	0.0149102	0.371143	-3.02434
ENSG00000151892	GFRA1	1.97613	5.00021	2.47779	0.0149139	0.371143	-3.02453
ENSG00000154957	ZNF18	-1.13499	3.10478	-2.47753	0.0149239	0.371143	-3.02506
ENSG00000279198	NA	-1.50809	0.993275	-2.47662	0.0149599	0.371143	-3.02695
ENSG00000169116	PARM1	2.37076	5.8801	2.47598	0.0149849	0.371143	-3.02827
ENSG00000268182	SMIM17	2.66809	1.39074	2.47547	0.0150054	0.371143	-3.02934
ENSG00000011198	ABHD5	1.72722	2.9656	2.47537	0.0150092	0.371143	-3.02954
ENSG00000165959	CLMN	2.65349	6.47771	2.47512	0.0150191	0.371143	-3.03006
ENSG00000060566	CREB3L3	2.63711	-0.112553	2.47454	0.015042	0.371143	-3.03126
ENSG00000277072	NA	-1.91588	1.63695	-2.47444	0.0150458	0.371143	-3.03146
ENSG00000255031	RP11-802E16.3	-1.48387	1.76993	-2.47258	0.0151198	0.372123	-3.03532
ENSG00000101255	TRIB3	-1.75381	1.8383	-2.47251	0.0151227	0.372123	-3.03547
ENSG00000102119	EMD	-1.25551	4.85794	-2.47159	0.0151591	0.372561	-3.03736
ENSG00000056998	GYG2	-2.29115	3.31451	-2.46721	0.0153349	0.373759	-3.04642
ENSG00000106683	LIMK1	1.22165	6.77558	2.46624	0.0153741	0.373759	-3.04843
ENSG00000101210	EEF1A2	1.32172	8.42747	2.4655	0.0154037	0.373759	-3.04994
ENSG00000197956	S100A6	-2.08013	6.23415	-2.46507	0.0154211	0.373759	-3.05083
ENSG00000105717	PBX4	-2.17078	0.125099	-2.46476	0.0154338	0.373759	-3.05147
ENSG00000183783	KCTD8	1.52526	3.49369	2.46376	0.0154742	0.373759	-3.05353
ENSG00000163947	ARHGEF3	1.64361	5.56333	2.46299	0.0155056	0.373759	-3.05512
ENSG00000130332	LSM7	-1.19701	3.74502	-2.46216	0.0155394	0.373759	-3.05683
ENSG00000196932	TMEM26	2.96844	0.540923	2.46206	0.0155434	0.373759	-3.05704
ENSG00000253250	C8orf88	1.51683	3.86625	2.46171	0.0155577	0.373759	-3.05776
ENSG00000106400	ZNHIT1	-0.93477	4.97657	-2.46166	0.01556	0.373759	-3.05787
ENSG00000172663	TMEM134	-1.08487	3.89047	-2.46144	0.0155688	0.373759	-3.05832
ENSG00000149483	TMEM138	-0.946067	3.33483	-2.46103	0.0155855	0.373759	-3.05916
ENSG00000136237	RAPGEF5	2.1809	7.88406	2.46064	0.0156015	0.373759	-3.05997
ENSG00000153066	TXNDC11	-0.749525	4.15635	-2.45999	0.0156283	0.373759	-3.06132
ENSG00000164008	C1orf50	-0.869533	2.97593	-2.45987	0.0156331	0.373759	-3.06156
ENSG00000105409	ATP1A3	1.77083	8.48622	2.4598	0.0156357	0.373759	-3.06169
ENSG00000163617	KIAA1407	-2.06947	2.8795	-2.45959	0.0156443	0.373759	-3.06212
ENSG00000183617	MRPL54	-1.06691	3.84959	-2.45959	0.0156446	0.373759	-3.06214
ENSG00000164690	SHH	1.75342	0.904203	2.45947	0.0156495	0.373759	-3.06238
ENSG00000184900	SUMO3	-0.999461	6.55739	-2.4592	0.0156607	0.373759	-3.06294
ENSG00000067715	SYT1	2.05803	9.51053	2.45878	0.0156777	0.373759	-3.06379
ENSG00000177830	CHID1	-1.11856	5.20236	-2.45817	0.015703	0.373759	-3.06506
ENSG00000272338	RP11-722E23.2	-2.14324	0.381865	-2.45772	0.0157215	0.373759	-3.06598
ENSG00000140650	PMM2	-1.40523	2.50086	-2.45771	0.0157218	0.373759	-3.066
ENSG00000143847	PPFIA4	1.56565	6.65612	2.45727	0.01574	0.373759	-3.06691
ENSG00000101182	PSMA7	-0.858035	5.58215	-2.45694	0.0157536	0.373759	-3.06759
ENSG00000103260	METRN	-1.75148	6.39396	-2.45672	0.0157626	0.373759	-3.06804
ENSG00000257524	RP11-203J24.9	-1.16748	3.28273	-2.45634	0.0157784	0.373759	-3.06882
ENSG00000139973	SYT16	1.76951	6.30569	2.45633	0.0157786	0.373759	-3.06883
ENSG00000146072	TNFRSF21	1.24804	5.68889	2.45615	0.0157863	0.373759	-3.06922
ENSG00000136936	XPA	-1.18883	3.75333	-2.45448	0.0158555	0.374914	-3.07265
ENSG00000057593	F7	2.38564	-0.275127	2.45368	0.0158885	0.374914	-3.07429
ENSG00000197106	SLC6A17	1.64726	7.40081	2.45299	0.0159172	0.374914	-3.0757
ENSG00000205531	NAP1L4	-0.522167	7.11359	-2.45274	0.0159279	0.374914	-3.07623
ENSG00000143786	CNIH3	1.59809	3.90195	2.45272	0.0159287	0.374914	-3.07627
ENSG00000205923	CEMP1	-1.69862	2.43528	-2.44966	0.0160564	0.376743	-3.08254
ENSG00000233642	GPR158-AS1	2.48021	-0.412274	2.44957	0.0160604	0.376743	-3.08274
ENSG00000186354	C9orf47	-2.3617	0.429252	-2.44951	0.0160628	0.376743	-3.08285
ENSG00000139767	SRRM4	1.40244	6.0668	2.4486	0.0161009	0.377195	-3.08471
ENSG00000171604	CXXC5	-1.01712	6.66692	-2.4474	0.0161518	0.377945	-3.08719
ENSG00000088367	EPB41L1	0.960329	8.40094	2.44668	0.0161822	0.378186	-3.08867
ENSG00000144228	SPOPL	1.37816	5.01085	2.44605	0.0162085	0.378186	-3.08994
ENSG00000150867	PIP4K2A	2.22829	8.2701	2.44574	0.0162219	0.378186	-3.09059
ENSG00000221866	PLXNA4	1.87558	5.74287	2.44537	0.0162376	0.378186	-3.09135
ENSG00000279667	NA	3.04678	-0.995092	2.44282	0.0163461	0.38027	-3.09658
ENSG00000141750	STAC2	2.09934	5.76052	2.44152	0.0164015	0.381117	-3.09923
ENSG00000005893	LAMP2	2.06131	8.52757	2.44006	0.0164638	0.381526	-3.1022
ENSG00000159082	SYNJ1	1.61894	6.92206	2.43981	0.0164746	0.381526	-3.10272
ENSG00000121310	ECHDC2	-2.10517	4.86414	-2.43869	0.0165228	0.381526	-3.10501
ENSG00000186529	CYP4F3	-3.76012	0.860385	-2.43859	0.0165271	0.381526	-3.10521
ENSG00000165886	UBTD1	-1.32147	3.48246	-2.43806	0.01655	0.381526	-3.1063
ENSG00000277978	NA	-1.5672	-0.557418	-2.43751	0.0165737	0.381526	-3.10742
ENSG00000136153	LMO7	1.49571	5.72288	2.43646	0.0166192	0.381526	-3.10957
ENSG00000205643	CDPF1	-1.36723	2.32987	-2.43602	0.0166384	0.381526	-3.11048
ENSG00000178996	SNX18	1.19738	4.66007	2.43521	0.0166733	0.381526	-3.11212
ENSG00000058091	CDK14	1.47775	6.6037	2.43448	0.0167051	0.381526	-3.11362
ENSG00000172817	CYP7B1	3.49577	2.0844	2.4339	0.0167303	0.381526	-3.1148
ENSG00000135426	TESPA1	1.84261	6.40984	2.43281	0.0167778	0.381526	-3.11702
ENSG00000261485	PAN3-AS1	-1.57495	0.7062	-2.43263	0.0167859	0.381526	-3.1174
ENSG00000163820	FYCO1	1.43024	4.70744	2.43145	0.0168371	0.381526	-3.11979
ENSG00000160256	FAM207A	-0.920633	2.6413	-2.43139	0.0168398	0.381526	-3.11991
ENSG00000178974	FBXO34	1.27589	5.46927	2.43129	0.0168441	0.381526	-3.12011
ENSG00000176340	COX8A	-1.16865	6.10433	-2.43076	0.0168675	0.381526	-3.1212
ENSG00000186575	NF2	1.04101	6.24732	2.43065	0.0168722	0.381526	-3.12142
ENSG00000181904	C5orf24	1.10409	6.336	2.42923	0.0169346	0.381526	-3.12431
ENSG00000103202	NME4	-1.31332	4.96788	-2.4291	0.0169405	0.381526	-3.12459
ENSG00000170379	FAM115C	2.86377	0.733521	2.42883	0.0169521	0.381526	-3.12513
ENSG00000279333	NA	1.73887	3.41985	2.42874	0.0169562	0.381526	-3.12531
ENSG00000250506	CDK3	-1.65314	1.28551	-2.42838	0.0169722	0.381526	-3.12605
ENSG00000196172	ZNF681	1.55168	2.7093	2.42822	0.0169792	0.381526	-3.12638
ENSG00000144460	NYAP2	3.00745	0.489558	2.42789	0.016994	0.381526	-3.12706
ENSG00000050730	TNIP3	3.7517	-0.982093	2.42753	0.0170098	0.381526	-3.12779
ENSG00000241697	TMEFF1	1.38392	4.52473	2.42747	0.0170125	0.381526	-3.12791
ENSG00000095397	DFNB31	2.41998	4.91066	2.42686	0.0170391	0.381526	-3.12914
ENSG00000272442	RP11-444E17.6	2.04032	0.429197	2.42645	0.0170574	0.381526	-3.12997
ENSG00000155659	VSIG4	5.09032	3.51791	2.42636	0.0170617	0.381526	-3.13017
ENSG00000272620	AFAP1-AS1	2.93632	0.256188	2.42633	0.0170626	0.381526	-3.13022
ENSG00000174944	P2RY14	2.89858	1.56765	2.42477	0.017132	0.381526	-3.13339
ENSG00000100528	CNIH1	1.00058	6.06801	2.4247	0.0171353	0.381526	-3.13355
ENSG00000189058	APOD	1.41591	8.14809	2.42412	0.0171612	0.381526	-3.13473
ENSG00000065600	TMEM206	2.03559	4.3928	2.42394	0.0171691	0.381526	-3.13509
ENSG00000184611	KCNH7	3.67125	0.354746	2.42389	0.0171713	0.381526	-3.13519
ENSG00000184436	THAP7	-0.99616	4.17518	-2.42388	0.0171716	0.381526	-3.13521
ENSG00000105855	ITGB8	1.63601	7.19811	2.42283	0.0172186	0.381526	-3.13735
ENSG00000256542	RP13-895J2.3	3.00036	-0.0484571	2.42253	0.0172319	0.381526	-3.13795
ENSG00000257704	PRR24	-1.25098	3.29826	-2.42226	0.0172438	0.381526	-3.13849
ENSG00000255198	SNHG9	-1.84188	1.57393	-2.42215	0.0172488	0.381526	-3.13872
ENSG00000101298	SNPH	1.0504	7.66626	2.42177	0.0172658	0.381526	-3.13949
ENSG00000203965	EFCAB7	1.30414	3.74442	2.42156	0.0172755	0.381526	-3.13993
ENSG00000270885	RASL10B	1.60782	5.30099	2.42131	0.0172867	0.381526	-3.14044
ENSG00000137252	HCRTR2	3.70598	-1.6131	2.42099	0.0173009	0.381526	-3.14108
ENSG00000048991	R3HDM1	1.09762	6.66922	2.42052	0.0173219	0.381526	-3.14203
ENSG00000173376	NDNF	-4.78916	0.484373	-2.42027	0.0173331	0.381526	-3.14254
ENSG00000177556	ATOX1	-1.22828	4.0259	-2.42011	0.0173403	0.381526	-3.14287
ENSG00000129473	BCL2L2	0.776461	7.72915	2.41984	0.0173525	0.381526	-3.14341
ENSG00000162419	GMEB1	-0.892625	3.47864	-2.4187	0.0174039	0.382054	-3.14573
ENSG00000107362	ABHD17B	1.73039	5.49871	2.41832	0.0174209	0.382054	-3.14649
ENSG00000152932	RAB3C	2.50738	6.63084	2.41801	0.0174353	0.382054	-3.14714
ENSG00000141756	FKBP10	-1.85764	4.25772	-2.4172	0.0174715	0.382054	-3.14877
ENSG00000095485	CWF19L1	-1.30511	4.496	-2.4172	0.0174719	0.382054	-3.14879
ENSG00000104490	NCALD	1.94356	6.7735	2.4165	0.0175034	0.382326	-3.1502
ENSG00000185716	C16orf52	1.29422	5.55357	2.41451	0.0175938	0.383753	-3.15423
ENSG00000069998	CECR5	-0.683186	4.21914	-2.41416	0.0176096	0.383753	-3.15493
ENSG00000233138	RP1-67K17.3	2.13221	-0.72094	2.4138	0.0176262	0.383753	-3.15567
ENSG00000106123	EPHB6	1.28116	7.22378	2.41335	0.0176466	0.383781	-3.15658
ENSG00000247092	SNHG10	-0.95449	1.73548	-2.41286	0.0176689	0.383848	-3.15757
ENSG00000229117	RPL41	-0.965894	5.39469	-2.41239	0.0176906	0.383902	-3.15852
ENSG00000206203	TSSK2	2.70624	0.172743	2.41156	0.0177287	0.384314	-3.16021
ENSG00000047579	DTNBP1	-1.03058	4.62808	-2.41018	0.017792	0.385135	-3.163
ENSG00000165985	C1QL3	4.11969	3.65411	2.4099	0.017805	0.385135	-3.16357
ENSG00000173705	SUSD5	1.44472	4.05933	2.40646	0.0179637	0.386107	-3.17052
ENSG00000087253	LPCAT2	2.67024	3.97072	2.40614	0.0179784	0.386107	-3.17116
ENSG00000270670	RP11-248C1.3	3.41262	-0.826875	2.40543	0.0180116	0.386107	-3.1726
ENSG00000108370	RGS9	-2.01069	1.68229	-2.40534	0.0180157	0.386107	-3.17278
ENSG00000112137	PHACTR1	1.20078	6.52208	2.40527	0.0180192	0.386107	-3.17293
ENSG00000185666	SYN3	2.74005	3.36872	2.4051	0.0180272	0.386107	-3.17328
ENSG00000124615	MOCS1	0.843378	4.47019	2.40508	0.0180278	0.386107	-3.1733
ENSG00000169992	NLGN2	-0.828779	7.32155	-2.40499	0.0180322	0.386107	-3.17349
ENSG00000166900	STX3	-0.934672	4.19421	-2.40482	0.01804	0.386107	-3.17383
ENSG00000137474	MYO7A	1.7421	2.98552	2.40388	0.0180837	0.386107	-3.17572
ENSG00000174915	PTDSS2	-0.990423	4.83121	-2.40357	0.0180982	0.386107	-3.17635
ENSG00000166523	CLEC4E	5.72549	0.0443003	2.40354	0.0180996	0.386107	-3.17641
ENSG00000109501	WFS1	-1.60284	6.47887	-2.40352	0.0181006	0.386107	-3.17646
ENSG00000075391	RASAL2	1.33089	5.73791	2.40161	0.0181898	0.387291	-3.1803
ENSG00000101098	RIMS4	1.28626	6.54918	2.40114	0.0182122	0.387291	-3.18126
ENSG00000140391	TSPAN3	-0.810324	8.25429	-2.40069	0.0182333	0.387291	-3.18217
ENSG00000144354	CDCA7	-2.46436	-0.0318275	-2.4003	0.0182513	0.387291	-3.18294
ENSG00000196937	FAM3C	1.40889	6.0064	2.40027	0.0182528	0.387291	-3.183
ENSG00000174740	PABPC5	1.64635	1.6718	2.39936	0.0182957	0.387791	-3.18484
ENSG00000150361	KLHL1	2.29732	1.50069	2.3985	0.0183362	0.38824	-3.18657
ENSG00000197921	HES5	-4.15106	0.35151	-2.39697	0.0184086	0.389293	-3.18965
ENSG00000123975	CKS2	3.14701	1.57697	2.39663	0.0184248	0.389293	-3.19034
ENSG00000173221	GLRX	1.49416	4.60197	2.39536	0.0184851	0.389762	-3.19289
ENSG00000030419	IKZF2	2.21396	4.03694	2.39535	0.018486	0.389762	-3.19293
ENSG00000159784	FAM131B	1.22147	7.3081	2.39488	0.0185081	0.389819	-3.19387
ENSG00000183439	TRIM61	2.9486	-1.51043	2.39354	0.018572	0.390753	-3.19656
ENSG00000107242	PIP5K1B	1.50581	3.80568	2.39245	0.0186242	0.391293	-3.19875
ENSG00000162191	UBXN1	-0.829879	5.79913	-2.39219	0.0186367	0.391293	-3.19928
ENSG00000237732	AC010980.2	1.73851	1.14757	2.39173	0.018659	0.39135	-3.20021
ENSG00000104442	ARMC1	1.1205	5.70478	2.39106	0.018691	0.391445	-3.20155
ENSG00000280161	NA	-1.97207	-1.2432	-2.39082	0.0187026	0.391445	-3.20204
ENSG00000240707	LINC01168	3.5201	0.641955	2.38992	0.018746	0.391714	-3.20385
ENSG00000127124	HIVEP3	1.71583	4.55731	2.38965	0.018759	0.391714	-3.20439
ENSG00000198185	ZNF334	-1.73824	3.48957	-2.38913	0.0187837	0.391714	-3.20542
ENSG00000163618	CADPS	1.77265	6.71877	2.38838	0.0188202	0.391714	-3.20694
ENSG00000167701	GPT	-2.04582	2.21324	-2.38838	0.0188202	0.391714	-3.20694
ENSG00000139626	ITGB7	-2.15766	0.0521733	-2.38812	0.0188328	0.391714	-3.20746
ENSG00000241553	ARPC4	-0.887092	6.40776	-2.38634	0.0189189	0.392739	-3.21102
ENSG00000259024	TVP23C-CDRT4	-1.4078	2.42394	-2.38629	0.0189213	0.392739	-3.21112
ENSG00000165506	DNAAF2	0.943456	3.22238	2.38556	0.018957	0.393067	-3.2126
ENSG00000266050	RP11-822E23.6	2.53337	0.0504864	2.38487	0.0189905	0.393067	-3.21397
ENSG00000121871	SLITRK3	1.5154	4.38722	2.38446	0.0190106	0.393067	-3.2148
ENSG00000251349	MSANTD3-TMEFF1	1.44235	4.67548	2.38383	0.0190413	0.393067	-3.21606
ENSG00000226308	RP4-813D12.3	-2.94711	-0.762369	-2.38363	0.0190508	0.393067	-3.21645
ENSG00000267047	RP11-589P10.7	-2.22223	-0.339393	-2.38355	0.0190548	0.393067	-3.21661
ENSG00000174469	CNTNAP2	1.76012	6.83806	2.38299	0.0190821	0.393224	-3.21773
ENSG00000138801	PAPSS1	1.11714	6.38993	2.38238	0.0191123	0.393443	-3.21897
ENSG00000164946	FREM1	-2.32099	1.35023	-2.38155	0.0191529	0.39348	-3.22062
ENSG00000261226	RP11-830F9.7	3.37436	-1.26577	2.38154	0.0191534	0.39348	-3.22065
ENSG00000196476	C20orf96	-1.19275	2.67398	-2.3809	0.0191847	0.393719	-3.22192
ENSG00000272638	GS1-114I9.1	-2.49968	-0.646111	-2.38029	0.0192147	0.393822	-3.22314
ENSG00000132010	ZNF20	-1.25604	0.441964	-2.37811	0.0193227	0.393822	-3.22752
ENSG00000161513	FDXR	-1.35764	2.8839	-2.37786	0.0193351	0.393822	-3.22802
ENSG00000134780	DAGLA	1.12259	5.54668	2.37742	0.0193566	0.393822	-3.22889
ENSG00000102468	HTR2A	1.77987	5.08835	2.37723	0.0193662	0.393822	-3.22927
ENSG00000155980	KIF5A	1.86397	11.3492	2.37708	0.0193736	0.393822	-3.22957
ENSG00000163235	TGFA	2.05615	4.40561	2.37692	0.0193816	0.393822	-3.22989
ENSG00000162694	EXTL2	1.55762	5.12084	2.37639	0.0194079	0.393822	-3.23095
ENSG00000197912	SPG7	-0.773313	6.12264	-2.37556	0.0194491	0.393822	-3.23261
ENSG00000134668	SPOCD1	-3.5486	-0.329015	-2.37517	0.0194685	0.393822	-3.23339
ENSG00000091622	PITPNM3	1.34801	6.54954	2.37471	0.0194916	0.393822	-3.23431
ENSG00000187323	DCC	1.68342	3.67939	2.37467	0.0194936	0.393822	-3.23439
ENSG00000170419	VSTM2A	2.14177	5.65878	2.37452	0.019501	0.393822	-3.23469
ENSG00000102384	CENPI	-2.04266	-0.783787	-2.37435	0.0195095	0.393822	-3.23503
ENSG00000187672	ERC2	1.6724	5.41665	2.37363	0.0195455	0.393822	-3.23647
ENSG00000125848	FLRT3	1.89382	3.91608	2.37333	0.0195605	0.393822	-3.23706
ENSG00000204410	MSH5	-2.34058	0.730474	-2.37307	0.0195735	0.393822	-3.23758
ENSG00000170500	LONRF2	1.31858	7.68767	2.37289	0.0195824	0.393822	-3.23794
ENSG00000139985	ADAM21	2.23612	-0.674708	2.37268	0.0195927	0.393822	-3.23835
ENSG00000158352	SHROOM4	2.17075	5.12164	2.37197	0.0196285	0.393822	-3.23978
ENSG00000099284	H2AFY2	-1.12403	3.17636	-2.37188	0.0196332	0.393822	-3.23996
ENSG00000198729	PPP1R14C	1.29858	3.70899	2.37178	0.0196381	0.393822	-3.24016
ENSG00000102158	MAGT1	1.30442	5.40299	2.3717	0.0196419	0.393822	-3.24031
ENSG00000047597	XK	1.91994	3.9543	2.37025	0.0197151	0.394744	-3.24321
ENSG00000188352	FOCAD	1.2343	5.38952	2.37	0.0197274	0.394744	-3.24369
ENSG00000110801	PSMD9	-0.788679	4.07652	-2.3676	0.0198487	0.396775	-3.24848
ENSG00000047457	CP	4.65224	4.72365	2.36644	0.0199078	0.397261	-3.2508
ENSG00000172201	ID4	-2.09196	6.12023	-2.36542	0.0199599	0.397261	-3.25283
ENSG00000198939	ZFP2	-1.24516	2.30107	-2.36521	0.0199702	0.397261	-3.25324
ENSG00000250366	LINC00617	-1.69273	3.43938	-2.36471	0.019996	0.397261	-3.25424
ENSG00000151090	THRB	1.25781	6.50509	2.36457	0.020003	0.397261	-3.25452
ENSG00000136867	SLC31A2	2.57058	4.3925	2.3644	0.0200116	0.397261	-3.25485
ENSG00000070808	CAMK2A	1.17285	10.4119	2.36424	0.0200199	0.397261	-3.25517
ENSG00000244040	IL12A-AS1	2.81609	-0.76868	2.3632	0.0200729	0.397261	-3.25724
ENSG00000247317	RP11-273G15.2	1.34835	1.65604	2.36296	0.0200852	0.397261	-3.25771
ENSG00000166407	LMO1	2.21484	0.407126	2.36281	0.020093	0.397261	-3.25802
ENSG00000213699	SLC35F6	-0.805192	5.04534	-2.36264	0.0201019	0.397261	-3.25837
ENSG00000214076	CPSF1P1	3.40202	1.32475	2.36246	0.0201111	0.397261	-3.25872
ENSG00000127870	RNF6	1.2784	5.75325	2.36207	0.0201308	0.397261	-3.25948
ENSG00000165028	NIPSNAP3B	1.36124	2.79565	2.36129	0.020171	0.397275	-3.26104
ENSG00000106992	AK1	-1.05335	5.73785	-2.36084	0.0201942	0.397275	-3.26194
ENSG00000075035	WSCD2	1.51485	4.59201	2.36035	0.0202193	0.397275	-3.2629
ENSG00000077238	IL4R	3.67487	3.93684	2.36007	0.0202339	0.397275	-3.26347
ENSG00000137766	UNC13C	2.29089	6.1557	2.35992	0.0202416	0.397275	-3.26376
ENSG00000152061	RABGAP1L	1.1292	6.44523	2.35945	0.0202658	0.397275	-3.26469
ENSG00000272163	GS1-72M22.1	2.80133	4.2953	2.35936	0.0202703	0.397275	-3.26487
ENSG00000165061	ZMAT4	1.84173	3.50077	2.35835	0.0203226	0.397892	-3.26688
ENSG00000096070	BRPF3	1.35262	5.77591	2.35798	0.0203416	0.397892	-3.2676
ENSG00000167037	SGSM1	1.15884	5.4002	2.35749	0.0203672	0.398005	-3.26858
ENSG00000170296	GABARAP	-0.845672	7.60098	-2.35606	0.0204413	0.399064	-3.27142
ENSG00000230896	RP11-767N6.7	-1.54773	-0.0377874	-2.35547	0.0204719	0.399273	-3.27258
ENSG00000105248	CCDC94	-0.954567	3.71336	-2.35444	0.0205259	0.3996	-3.27464
ENSG00000204767	FAM196B	3.10157	1.537	2.35439	0.0205286	0.3996	-3.27474
ENSG00000260060	RP11-388M20.1	-2.62521	-1.06666	-2.35395	0.0205517	0.399662	-3.27561
ENSG00000082397	EPB41L3	1.69933	7.48	2.35351	0.0205748	0.399721	-3.27649
ENSG00000168701	TMEM208	-1.01605	4.07373	-2.35219	0.0206436	0.400671	-3.27909
ENSG00000115112	TFCP2L1	4.48044	1.01818	2.35028	0.0207443	0.402234	-3.28288
ENSG00000228962	HCG23	2.07612	-1.16562	2.34985	0.0207666	0.402278	-3.28372
ENSG00000115419	GLS	1.27713	7.98901	2.34899	0.0208123	0.402774	-3.28543
ENSG00000112619	PRPH2	3.08674	2.05101	2.34842	0.0208422	0.402962	-3.28655
ENSG00000139131	YARS2	0.967107	3.02536	2.34679	0.020929	0.403342	-3.28978
ENSG00000116574	RHOU	1.87928	6.87297	2.34545	0.0209999	0.403342	-3.29242
ENSG00000204161	C10orf128	2.43386	2.91982	2.34434	0.0210591	0.403342	-3.29461
ENSG00000171204	TMEM126B	1.02315	5.25078	2.34431	0.0210607	0.403342	-3.29467
ENSG00000140365	COMMD4	-1.22571	4.51273	-2.34413	0.0210703	0.403342	-3.29502
ENSG00000258677	RP11-463D19.2	2.90604	0.338688	2.34396	0.0210794	0.403342	-3.29536
ENSG00000169764	UGP2	1.19492	7.40253	2.34346	0.0211064	0.403342	-3.29636
ENSG00000057704	TMCC3	2.10761	5.08405	2.34343	0.021108	0.403342	-3.29642
[truncated: 18,986 more rows]

## Sheet: Age
Differential Gene Expression - MayoClinic Dataset - Age effect
[truncated: 20,031 more rows]

[truncated: 2 more sheets: Sex, RIN]
