# Supplementary material for: Unraveling Targetable Systemic and Cell-Type-Specific Molecular Phenotypes of Alzheimer’s and Parkinson’s Brains With Digital Cytometry
Source: Front Neurosci. 2020 Dec 9;14:607215. doi: 10.3389/fnins.2020.607215 (PMC7756021; doi:10.3389/fnins.2020.607215)
Supplement: Supplementary file 4 [file Data_Sheet_4.ZIP › Tables S1 to S9/Table_S7.xlsx]

## Sheet: AD
Differential Gene Expression - Nativio Dataset - AD effect
Ensembl ID	Gene symbol	logFC	AveExpr	t	P.Value	adj.P.Val	B
ENSG00000089169	RPH3A	-1.34387	7.20549	-10.5565	3.5471e-09	6.66784e-05	10.0964
ENSG00000128564	VGF	-2.3378	5.56083	-9.22518	2.83931e-08	0.000266867	8.48451
ENSG00000139318	DUSP6	-1.07805	4.17146	-8.54976	8.82496e-08	0.000552972	7.56927
ENSG00000002016	RAD52	0.737662	4.26421	7.24317	9.33796e-07	0.00438838	5.59407
ENSG00000101327	PDYN	1.56631	2.2358	6.67108	2.81877e-06	0.0105975	4.64046
ENSG00000172020	GAP43	-0.648416	7.33822	-6.42958	4.55399e-06	0.0132195	4.22153
ENSG00000186212	SOWAHB	-0.9262	3.3591	-6.34349	5.41348e-06	0.0132195	4.06988
ENSG00000178222	RNF212	0.600713	1.69981	6.24103	6.65876e-06	0.0132195	3.88782
ENSG00000175426	PCSK1	-1.2818	4.32851	-6.24038	6.66756e-06	0.0132195	3.88666
ENSG00000251485	AC068134.10	1.40461	-0.0203939	6.21413	7.0324e-06	0.0132195	3.83973
ENSG00000087116	ADAMTS2	1.55832	3.64852	6.10446	8.79392e-06	0.0141919	3.64251
ENSG00000105877	DNAH11	0.723077	2.7509	6.08992	9.05959e-06	0.0141919	3.61621
ENSG00000089199	CHGB	-0.850246	6.56078	-5.91366	1.30227e-05	0.0174743	3.29482
ENSG00000124785	NRN1	-0.895244	5.68998	-5.90162	1.33516e-05	0.0174743	3.27269
ENSG00000176697	BDNF	-0.982859	2.75757	-5.88068	1.39437e-05	0.0174743	3.23416
ENSG00000117152	RGS4	-0.871418	6.96948	-5.80965	1.61624e-05	0.018263	3.10291
ENSG00000138617	PARP16	0.483837	2.84982	5.79926	1.65162e-05	0.018263	3.08365
ENSG00000005339	CREBBP	0.450577	7.80326	5.68723	2.08769e-05	0.0207253	2.87492
ENSG00000127993	RBM48	0.690447	4.32869	5.63772	2.31656e-05	0.0207253	2.78209
ENSG00000184515	BEX5	-0.895415	3.67517	-5.63132	2.34797e-05	0.0207253	2.77006
ENSG00000214114	MYCBP	0.774195	2.93738	5.60594	2.47693e-05	0.0207253	2.72231
ENSG00000125772	GPCPD1	-0.876814	4.5919	-5.58162	2.60736e-05	0.0207253	2.67644
ENSG00000140798	ABCC12	-1.11859	1.15095	-5.56485	2.70133e-05	0.0207253	2.64479
ENSG00000162975	KCNF1	-0.810285	5.39226	-5.55774	2.74222e-05	0.0207253	2.63136
ENSG00000185158	LRRC37B	0.519116	4.95382	5.55386	2.76483e-05	0.0207253	2.62402
ENSG00000114126	TFDP2	0.505592	6.0758	5.52383	2.94626e-05	0.0207253	2.56715
ENSG00000228653	HNRNPCP7	1.01489	1.40765	5.51895	2.97682e-05	0.0207253	2.55792
ENSG00000141433	ADCYAP1	-1.54654	2.23671	-5.46452	3.34125e-05	0.0210488	2.45451
ENSG00000187186	RP11-195F19.5	-0.596736	2.55359	-5.45494	3.41002e-05	0.0210488	2.43625
ENSG00000178104	PDE4DIP	0.52651	9.32791	5.4412	3.51108e-05	0.0210488	2.41008
ENSG00000086717	PPEF1	-1.22082	1.1592	-5.43135	3.58544e-05	0.0210488	2.39129
ENSG00000176076	KCNE1L	-1.26985	-0.328711	-5.42948	3.59977e-05	0.0210488	2.38772
ENSG00000162836	ACP6	0.600083	4.42929	5.4172	3.69514e-05	0.0210488	2.36427
ENSG00000130368	MAS1	-0.825981	4.20332	-5.39643	3.86241e-05	0.0213546	2.32457
ENSG00000180044	C3orf80	-0.789639	4.07219	-5.35468	4.22246e-05	0.0223296	2.24459
ENSG00000101180	HRH3	0.85566	4.60359	5.34312	4.32818e-05	0.0223296	2.22238
ENSG00000171951	SCG2	-0.736995	5.45845	-5.33594	4.39512e-05	0.0223296	2.2086
ENSG00000161835	GRASP	-0.924701	4.68866	-5.29164	4.83258e-05	0.0231792	2.12336
ENSG00000141646	SMAD4	0.614148	6.09565	5.28686	4.88242e-05	0.0231792	2.11414
ENSG00000168566	SNRNP48	0.777074	3.38594	5.28212	4.93226e-05	0.0231792	2.10501
ENSG00000229800	ATP8A2P2	0.846846	1.52892	5.25232	5.25814e-05	0.0240617	2.04748
ENSG00000131233	GJA9	1.04533	0.816978	5.23218	5.49081e-05	0.0240617	2.00854
ENSG00000112186	CAP2	-0.515301	6.2465	-5.23106	5.50406e-05	0.0240617	2.00637
ENSG00000147571	CRH	-2.53509	-0.651221	-5.21096	5.74735e-05	0.0245543	1.96745
ENSG00000158220	ESYT3	0.842049	4.70265	5.19533	5.94412e-05	0.0248306	1.93715
ENSG00000154898	CCDC144CP	0.787095	5.35202	5.17796	6.17092e-05	0.0252176	1.90344
ENSG00000240764	PCDHGC5	-0.799298	6.33077	-5.1654	6.34032e-05	0.0253586	1.87905
ENSG00000115307	AUP1	0.493932	5.05976	5.15146	6.53399e-05	0.0255887	1.85195
ENSG00000112079	STK38	0.534245	4.07382	5.13171	6.8189e-05	0.0261595	1.8135
ENSG00000166111	SVOP	-0.679503	6.67202	-5.11953	7.00073e-05	0.0263199	1.78978
ENSG00000103404	USP31	0.640776	7.02447	5.06224	7.92538e-05	0.029212	1.67792
ENSG00000244405	ETV5	-0.541135	5.29076	-5.05092	8.12247e-05	0.0293627	1.65576
ENSG00000126767	ELK1	0.953012	6.31627	5.03611	8.38776e-05	0.0297497	1.62676
ENSG00000261857	MIA	1.71412	-0.39726	4.9836	9.40185e-05	0.031786	1.52373
ENSG00000255220	DDX18P5	1.08071	-0.387372	4.98207	9.43307e-05	0.031786	1.52074
ENSG00000111837	MAK	0.727784	2.42523	4.98032	9.46918e-05	0.031786	1.51729
ENSG00000085831	TTC39A	0.708221	2.9768	4.95878	9.92384e-05	0.0327278	1.47493
ENSG00000253598	SLC10A5	0.799332	1.21129	4.94405	0.000102475	0.03301	1.44593
ENSG00000276709		0.719012	5.01817	4.93901	0.000103606	0.03301	1.43601
ENSG00000176387	HSD11B2	1.87608	1.01198	4.92037	0.000107905	0.0338065	1.39927
ENSG00000132424	PNISR	0.52059	7.22297	4.891	0.00011505	0.0354543	1.3413
ENSG00000149269	PAK1	-0.496271	7.41949	-4.84848	0.00012626	0.0382509	1.25722
ENSG00000089123	TASP1	-0.542131	3.37594	-4.84153	0.000128195	0.0382509	1.24345
ENSG00000063322	MED29	-0.520727	6.15465	-4.80513	0.000138835	0.0405793	1.17129
ENSG00000135473	PAN2	0.651467	5.39997	4.79688	0.000141372	0.0405793	1.15491
ENSG00000068024	HDAC4	0.509568	6.99802	4.79125	0.000143128	0.0405793	1.14373
ENSG00000166681	NGFRAP1	-0.476344	6.72137	-4.78648	0.000144633	0.0405793	1.13426
ENSG00000170043	TRAPPC1	-0.444595	4.42865	-4.7738	0.000148713	0.0411105	1.10907
ENSG00000177108	ZDHHC22	0.509813	5.87649	4.76281	0.000152345	0.0412451	1.08722
ENSG00000112218	GPR63	0.627317	3.99436	4.7591	0.000153589	0.0412451	1.07986
ENSG00000165985	C1QL3	-0.689323	5.89573	-4.74225	0.00015938	0.0417639	1.04633
ENSG00000206384	COL6A6	0.81805	1.8323	4.74059	0.000159964	0.0417639	1.04302
ENSG00000164683	HEY1	-0.575189	4.30344	-4.72705	0.000164798	0.0424365	1.01605
ENSG00000154447	SH3RF1	-0.366245	5.32411	-4.71645	0.000168681	0.0426173	0.994946
ENSG00000260272	RP11-20I23.1	-4.71052	-1.24588	-4.71282	0.000170034	0.0426173	0.987711
ENSG00000213484	EIF4A1P8	0.697433	0.218461	4.70552	0.000172789	0.0427381	0.973144
ENSG00000276276		0.689065	5.64235	4.67283	0.00018568	0.0453301	0.907931
ENSG00000232374	GPR79	1.0274	1.11353	4.64549	0.000197211	0.0472328	0.853307
ENSG00000051620	HEBP2	0.584854	4.129	4.64254	0.000198499	0.0472328	0.847405
ENSG00000267370	CTD-2623N2.3	0.727377	-0.144446	4.63287	0.000202778	0.0475623	0.828067
ENSG00000167562	ZNF701	0.492601	3.47801	4.62426	0.000206669	0.0475623	0.810831
ENSG00000197106	SLC6A17	-0.426104	7.79546	-4.62039	0.000208438	0.0475623	0.803098
ENSG00000134627	PIWIL4	0.51062	2.39209	4.60949	0.000213515	0.0475623	0.781271
ENSG00000100038	TOP3B	0.714101	4.28975	4.607	0.000214695	0.0475623	0.776275
ENSG00000147437	GNRH1	1.34087	0.206612	4.60621	0.000215065	0.0475623	0.774711
ENSG00000056736	IL17RB	0.744922	4.32658	4.59863	0.000218695	0.0478027	0.759528
ENSG00000163605	PPP4R2	0.470515	5.73196	4.59108	0.000222375	0.0480483	0.744392
ENSG00000154040	CABYR	0.460224	3.4472	4.57878	0.000228498	0.0488104	0.719746
ENSG00000257315	ZBED6	0.712088	5.38127	4.57358	0.000231143	0.0488205	0.709306
ENSG00000166439	RNF169	0.369934	5.72199	4.55665	0.000239958	0.0501192	0.675344
ENSG00000152465	NMT2	0.365318	4.89712	4.54896	0.000244069	0.0503893	0.659926
ENSG00000162373	BEND5	-0.393171	3.27919	-4.54428	0.000246612	0.0503893	0.65052
ENSG00000204065	TCEAL5	-0.624869	4.97559	-4.52415	0.000257845	0.050738	0.610094
ENSG00000110318	KIAA1377	0.432429	5.75777	4.52256	0.000258751	0.050738	0.60691
ENSG00000109906	ZBTB16	0.526547	7.22566	4.5207	0.00025982	0.050738	0.603165
ENSG00000100412	ACO2	-0.365504	7.99633	-4.5205	0.000259934	0.050738	0.60277
ENSG00000176907	C8orf4	-0.884832	1.03389	-4.51725	0.000261814	0.050738	0.596226
ENSG00000111907	TPD52L1	0.719035	5.88464	4.50903	0.000266625	0.0511429	0.579698
ENSG00000177875	C12orf68	-0.7443	4.14937	-4.50054	0.000271681	0.0515807	0.562643
ENSG00000166295	ANAPC16	0.466106	5.00834	4.49272	0.000276428	0.0515807	0.546917
ENSG00000228753	EIF4BP2	0.716877	0.62288	4.49156	0.000277139	0.0515807	0.544585
ENSG00000178460	MCMDC2	0.629484	2.28141	4.44406	0.000307921	0.0560548	0.448937
ENSG00000168772	CXXC4	0.803039	3.9835	4.44253	0.000308968	0.0560548	0.445856
ENSG00000223984	HNRNPRP1	0.875424	0.965903	4.43383	0.00031499	0.0560548	0.428323
ENSG00000197043	ANXA6	-0.397611	7.23338	-4.42716	0.000319683	0.0560548	0.414891
ENSG00000204514	ZNF814	0.495334	5.89671	4.42543	0.000320911	0.0560548	0.411408
ENSG00000225526	C3orf83	0.747349	1.24513	4.42516	0.000321104	0.0560548	0.41086
ENSG00000152380	FAM151B	0.512618	2.64729	4.41791	0.000326317	0.0560548	0.396232
ENSG00000157005	SST	-1.93464	2.48372	-4.41731	0.00032675	0.0560548	0.395027
ENSG00000100906	NFKBIA	0.65524	5.40187	4.41133	0.00033112	0.0560548	0.382959
ENSG00000147421	HMBOX1	0.389207	6.09348	4.4026	0.0003376	0.0560548	0.365352
ENSG00000196433	ASMT	0.743696	0.800287	4.39448	0.000343744	0.0560548	0.348967
ENSG00000275131		0.626644	6.96563	4.39428	0.000343894	0.0560548	0.348571
ENSG00000217648	RP1-95L4.4	0.982614	0.294499	4.39405	0.000344069	0.0560548	0.348108
ENSG00000162909	CAPN2	0.404368	6.79451	4.39192	0.000345701	0.0560548	0.343807
ENSG00000120616	EPC1	0.31283	5.25551	4.39166	0.000345907	0.0560548	0.343268
ENSG00000134294	SLC38A2	1.13401	6.55316	4.37989	0.000355071	0.057048	0.31951
ENSG00000182858	ALG12	0.537117	4.72825	4.37196	0.000361382	0.057114	0.303502
ENSG00000112541	PDE10A	-0.512996	4.11923	-4.37174	0.000361558	0.057114	0.303059
ENSG00000279007		0.558796	4.05914	4.36112	0.000370193	0.057489	0.28161
ENSG00000234289	H2BFS	-0.536279	1.83341	-4.35694	0.000373648	0.057489	0.273168
ENSG00000177084	POLE	0.790726	5.49012	4.35253	0.000377335	0.057489	0.264247
ENSG00000198743	SLC5A3	1.26312	6.28384	4.34832	0.000380883	0.057489	0.255741
ENSG00000239618	HLA-L	6.15106	-1.53373	4.34592	0.000382915	0.057489	0.250905
ENSG00000270392	AC241952.1	0.669747	3.25187	4.34197	0.000386302	0.057489	0.242903
ENSG00000131650	KREMEN2	-0.898099	2.55461	-4.33556	0.000391848	0.057489	0.229948
ENSG00000183979	NPB	0.872619	1.12394	4.33454	0.000392734	0.057489	0.227896
ENSG00000004534	RBM6	0.438489	6.38948	4.3252	0.000400978	0.057489	0.209013
ENSG00000166821	PEX11A	0.416747	3.15491	4.31891	0.000406632	0.057489	0.196288
ENSG00000100393	EP300	0.260388	7.39432	4.31798	0.000407476	0.057489	0.194403
ENSG00000134901	KDELC1	0.773949	1.4864	4.31743	0.000407976	0.057489	0.193288
ENSG00000171962	LRRC48	0.490046	3.83409	4.31366	0.000411411	0.057489	0.185668
ENSG00000101162	TUBB1	1.18401	0.683099	4.31272	0.000412268	0.057489	0.183776
ENSG00000171843	MLLT3	0.606888	4.90994	4.30845	0.000416205	0.057489	0.175136
ENSG00000198042	MAK16	-0.430819	3.32869	-4.30528	0.000419156	0.057489	0.168716
ENSG00000174576	NPAS4	-3.65135	-0.871153	-4.30379	0.000420549	0.057489	0.165698
ENSG00000172493	AFF1	0.373713	6.37657	4.30351	0.000420811	0.057489	0.165134
ENSG00000214100	AC079776.2	-2.16902	-1.62434	-4.3022	0.000422038	0.057489	0.162486
ENSG00000143970	ASXL2	0.31707	6.14754	4.29314	0.000430635	0.058238	0.144155
ENSG00000111652	COPS7A	-0.384146	5.54445	-4.28528	0.00043824	0.0588431	0.128243
ENSG00000091651	ORC6	0.590372	5.5451	4.27968	0.000443738	0.0591588	0.116908
ENSG00000119509	INVS	0.355538	4.53535	4.26703	0.000456418	0.0596718	0.0912951
ENSG00000149289	ZC3H12C	0.589408	4.82222	4.26616	0.000457311	0.0596718	0.0895174
ENSG00000251203	RP11-14I17.1	1.32619	-0.324676	4.26452	0.000458977	0.0596718	0.0862122
ENSG00000078177	N4BP2	0.599737	4.35526	4.26143	0.000462147	0.0596718	0.0799535
ENSG00000090238	YPEL3	0.396954	6.40343	4.25063	0.000473407	0.0596718	0.0580685
ENSG00000111961	SASH1	0.464287	7.77165	4.24964	0.000474456	0.0596718	0.0560567
ENSG00000003147	ICA1	-0.469257	5.03611	-4.24668	0.000477589	0.0596718	0.0500711
ENSG00000158301	GPRASP2	-0.417443	5.93574	-4.24498	0.000479405	0.0596718	0.0466216
ENSG00000117245	KIF17	-0.43987	4.49421	-4.24024	0.000484492	0.0596718	0.0370252
ENSG00000148082	SHC3	-0.438158	8.41647	-4.23074	0.000494859	0.0596718	0.0177747
ENSG00000224892	RPS4XP16	1.35136	-0.283258	4.2266	0.000499454	0.0596718	0.0093708
ENSG00000270885	RASL10B	0.606895	5.40036	4.22619	0.000499914	0.0596718	0.00853308
ENSG00000104490	NCALD	-0.517569	6.7403	-4.22522	0.000500989	0.0596718	0.0065793
ENSG00000188643	S100A16	-0.766057	4.31369	-4.22268	0.000503838	0.0596718	0.00142324
ENSG00000144834	TAGLN3	-0.43157	6.57843	-4.22125	0.000505439	0.0596718	-0.00146114
ENSG00000148337	CIZ1	0.317328	6.79911	4.22027	0.000506555	0.0596718	-0.00346599
ENSG00000137133	HINT2	-0.605824	2.70847	-4.21838	0.000508692	0.0596718	-0.00729492
ENSG00000237672	KRR1P1	0.838426	0.454938	4.21519	0.000512317	0.0596718	-0.0137515
ENSG00000132522	GPS2	0.337563	4.76684	4.21505	0.000512481	0.0596718	-0.0140425
ENSG00000100246	DNAL4	-0.561223	3.85494	-4.21348	0.000514282	0.0596718	-0.0172319
ENSG00000164164	OTUD4	0.405359	5.94375	4.20896	0.000519489	0.0596718	-0.026392
ENSG00000134590	FAM127A	-0.376381	6.70192	-4.20814	0.000520433	0.0596718	-0.0280429
ENSG00000076382	SPAG5	0.759796	4.2039	4.20636	0.00052251	0.0596718	-0.0316643
ENSG00000221946	FXYD7	-0.580537	5.55917	-4.20475	0.000524392	0.0596718	-0.034934
ENSG00000124181	PLCG1	0.437346	7.29101	4.20254	0.000526981	0.0596718	-0.0394126
ENSG00000249646	OR7E94P	0.540745	1.99979	4.19579	0.000534966	0.0596718	-0.0530884
ENSG00000145358	DDIT4L	0.953215	2.15415	4.19239	0.000539046	0.0596718	-0.0599965
ENSG00000139988	RDH12	-0.902788	0.151253	-4.18834	0.000543933	0.0596718	-0.0682039
ENSG00000240891	PLCXD2	0.663631	2.60066	4.18678	0.000545828	0.0596718	-0.0713671
ENSG00000106089	STX1A	-0.49737	7.06806	-4.18385	0.000549412	0.0596718	-0.0773183
ENSG00000198538	ZNF28	0.382602	3.60025	4.18086	0.000553092	0.0596718	-0.0833887
ENSG00000174132	FAM174A	-0.418593	3.63667	-4.17907	0.000555306	0.0596718	-0.0870212
ENSG00000130203	APOE	-0.583778	9.03861	-4.17604	0.000559066	0.0596718	-0.093158
ENSG00000178860	MSC	-0.888988	2.03747	-4.17526	0.00056004	0.0596718	-0.094742
ENSG00000128602	SMO	0.521273	3.50197	4.17512	0.000560219	0.0596718	-0.0950317
ENSG00000179886	TIGD5	0.739238	3.84603	4.16917	0.000567703	0.0596718	-0.1071
ENSG00000178772	CPN2	0.557078	1.62903	4.16778	0.000569465	0.0596718	-0.109919
ENSG00000274944		1.30478	1.37287	4.16625	0.000571414	0.0596718	-0.113026
ENSG00000115415	STAT1	-0.707075	5.90087	-4.16621	0.000571465	0.0596718	-0.113106
ENSG00000118162	KPTN	0.623457	2.98968	4.16379	0.000574561	0.0596718	-0.11802
ENSG00000188766	SPRED3	-0.942823	4.1415	-4.14961	0.00059304	0.0602087	-0.146809
ENSG00000012822	CALCOCO1	0.374514	6.89021	4.1495	0.000593185	0.0602087	-0.147031
ENSG00000108785	HSD17B1P1	0.894849	1.90277	4.14857	0.000594414	0.0602087	-0.148914
ENSG00000053702	NRIP2	0.714288	3.81997	4.14806	0.000595088	0.0602087	-0.149944
ENSG00000152433	ZNF547	0.457314	2.29997	4.14757	0.000595745	0.0602087	-0.150948
ENSG00000127483	HP1BP3	0.408488	7.40144	4.13715	0.000609765	0.061296	-0.172102
ENSG00000214530	STARD10	0.569389	4.88037	4.12945	0.000620332	0.0615471	-0.187728
ENSG00000150907	FOXO1	0.328902	4.99946	4.1291	0.000620823	0.0615471	-0.188448
ENSG00000180479	ZNF571	0.388325	4.06369	4.12746	0.000623103	0.0615471	-0.191782
ENSG00000231245	C1DP1	-1.17675	0.116744	-4.12194	0.000630829	0.0615471	-0.202989
ENSG00000134297	PLEKHA8P1	0.594076	1.13336	4.12149	0.000631461	0.0615471	-0.2039
ENSG00000109944	C11orf63	0.476201	2.88056	4.12009	0.000633441	0.0615471	-0.206748
ENSG00000261611	AC010547.9	-1.77615	-0.359912	-4.11831	0.000635965	0.0615471	-0.210364
ENSG00000115718	PROC	0.827139	0.590264	4.11549	0.000639982	0.0615471	-0.216091
ENSG00000147316	MCPH1	0.35543	4.77514	4.10726	0.000651852	0.0615471	-0.232805
ENSG00000214367	HAUS3	0.377983	4.74817	4.10725	0.000651864	0.0615471	-0.232822
ENSG00000172766	NAA16	0.424925	4.33572	4.10553	0.000654373	0.0615471	-0.236315
ENSG00000242299	RP11-234A1.1	0.921914	1.01769	4.10377	0.000656944	0.0615471	-0.239882
ENSG00000030066	NUP160	0.297974	4.56448	4.10311	0.000657918	0.0615471	-0.24123
ENSG00000154803	FLCN	0.843756	6.9431	4.10199	0.000659562	0.0615471	-0.243499
ENSG00000213542	RP11-467H10.1	0.658996	0.130314	4.10076	0.000661374	0.0615471	-0.245995
ENSG00000127366	TAS2R5	0.77362	0.795099	4.09836	0.000664936	0.0615737	-0.250879
ENSG00000053254	FOXN3	0.392349	6.3195	4.09568	0.000668924	0.0616394	-0.256318
ENSG00000239926	PRDX3P4	0.836319	0.350166	4.09179	0.000674767	0.0618745	-0.264228
ENSG00000221947	XKR9	0.519877	4.23812	4.08911	0.00067881	0.061943	-0.269662
ENSG00000183281	PLGLB1	0.663749	3.02274	4.08468	0.00068556	0.0620675	-0.278662
ENSG00000204650	CRHR1-IT1	0.550394	5.75109	4.0838	0.000686913	0.0620675	-0.280454
ENSG00000183943	PRKX	0.726842	4.58128	4.08126	0.000690827	0.0620675	-0.285622
ENSG00000184319	RPL23AP82	0.334134	5.51648	4.07732	0.000696934	0.0620675	-0.293627
ENSG00000115421	PAPOLG	0.28364	4.60324	4.07563	0.000699564	0.0620675	-0.297053
ENSG00000156253	RWDD2B	-0.386458	3.05206	-4.07536	0.000699985	0.0620675	-0.2976
ENSG00000096717	SIRT1	0.393881	4.25081	4.0699	0.000708578	0.0621405	-0.308697
ENSG00000165409	TSHR	1.22361	1.19622	4.06904	0.000709941	0.0621405	-0.310446
ENSG00000132155	RAF1	0.359808	6.14937	4.06692	0.000713314	0.0621405	-0.314756
ENSG00000102003	SYP	-0.478224	8.49837	-4.06647	0.000714031	0.0621405	-0.31567
ENSG00000170917	NUDT6	0.399205	3.22713	4.05726	0.000728877	0.0629628	-0.334387
ENSG00000236279	CLEC2L	-0.68496	3.64729	-4.05582	0.000731225	0.0629628	-0.337313
ENSG00000162188	GNG3	-0.535316	5.67657	-4.05442	0.000733527	0.0629628	-0.340172
ENSG00000104218	CSPP1	0.343447	5.01903	4.04852	0.00074326	0.063299	-0.352161
ENSG00000173641	HSPB7	1.1396	0.973978	4.04796	0.000744179	0.063299	-0.353284
ENSG00000180219	FAM71C	0.855306	0.85173	4.04223	0.000753778	0.0637277	-0.36494
ENSG00000256069	A2MP1	0.600173	1.17045	4.04091	0.000755999	0.0637277	-0.367617
ENSG00000182132	KCNIP1	-0.633932	3.56911	-4.03542	0.000765334	0.0642266	-0.37878
ENSG00000171314	PGAM1	-0.390216	7.6541	-4.03055	0.000773707	0.0646406	-0.388676
ENSG00000151632	AKR1C2	0.980562	2.34976	4.02611	0.000781425	0.0646804	-0.397703
ENSG00000125952	MAX	0.322195	5.36051	4.02329	0.000786372	0.0646804	-0.403444
ENSG00000240429	LRRFIP1P1	0.632827	1.89318	4.02234	0.000788036	0.0646804	-0.405366
ENSG00000058673	ZC3H11A	0.400595	6.94111	4.02203	0.000788594	0.0646804	-0.40601
ENSG00000272752	STAG3L5P-PVRIG2P-PILRB	0.556262	4.5103	4.02045	0.000791387	0.0646804	-0.409225
ENSG00000104324	CPQ	0.463166	4.31533	4.01692	0.000797654	0.0647935	-0.416399
ENSG00000175906	ARL4D	-0.879343	2.24183	-4.01462	0.00080176	0.0647935	-0.421069
ENSG00000179774	ATOH7	-0.962601	0.322694	-4.01387	0.000803112	0.0647935	-0.422601
ENSG00000204176	SYT15	0.39508	4.64205	4.00737	0.00081486	0.0652088	-0.43581
ENSG00000164669	INTS4L1	0.388541	2.21976	4.00718	0.000815197	0.0652088	-0.436186
ENSG00000198816	ZNF358	0.522036	6.10319	4.00211	0.00082449	0.0656727	-0.446496
ENSG00000251595	ABCA11P	-0.670618	2.5559	-3.99281	0.000841819	0.0667701	-0.465413
ENSG00000145386	CCNA2	1.25584	1.18695	3.98737	0.000852113	0.0670643	-0.476468
ENSG00000163884	KLF15	0.638538	5.79856	3.98298	0.000860535	0.0670643	-0.485413
ENSG00000225748	PRRC2A	4.35713	5.74547	3.98217	0.000862093	0.0670643	-0.487058
ENSG00000143147	GPR161	0.472093	4.40168	3.98055	0.000865221	0.0670643	-0.490351
ENSG00000107611	CUBN	0.57338	2.85534	3.97983	0.000866614	0.0670643	-0.491815
ENSG00000147121	KRBOX4	0.345159	4.046	3.97928	0.000867676	0.0670643	-0.492929
ENSG00000077616	NAALAD2	0.568555	3.91604	3.9768	0.000872503	0.0670643	-0.497974
ENSG00000261556	RP11-296I10.6	0.552453	4.99836	3.97569	0.000874676	0.0670643	-0.500236
ENSG00000124440	HIF3A	0.923377	6.01966	3.97189	0.000882141	0.0670643	-0.507966
ENSG00000237353	PATE4	0.644036	2.80821	3.96934	0.000887173	0.0670643	-0.513139
ENSG00000178690	DYNAP	0.395663	2.17622	3.96889	0.000888069	0.0670643	-0.514057
ENSG00000259224	SLC35G6	1.40906	0.244628	3.96861	0.000888625	0.0670643	-0.514626
ENSG00000145882	PCYOX1L	-0.586778	4.0342	-3.96604	0.000893739	0.0670643	-0.519846
ENSG00000167524	SGK494	0.881717	4.81228	3.96518	0.000895475	0.0670643	-0.521611
ENSG00000241218	RP11-446H18.1	1.0628	1.65086	3.95557	0.000914915	0.0678575	-0.541143
ENSG00000146414	SHPRH	0.434127	6.72331	3.95548	0.000915099	0.0678575	-0.541326
ENSG00000243927	MRPS6	0.857413	4.04425	3.95423	0.00091766	0.0678575	-0.543867
ENSG00000187535	IFT140	0.501461	5.54443	3.95188	0.000922501	0.0678575	-0.548653
ENSG00000248334	WHAMMP2	0.39843	4.33988	3.9509	0.00092453	0.0678575	-0.550651
ENSG00000198646	NCOA6	0.27229	6.51128	3.94934	0.000927752	0.0678575	-0.553814
ENSG00000119608	PROX2	0.758512	2.03299	3.94562	0.000935505	0.0678575	-0.561383
ENSG00000240393	RP11-768G7.1	0.680038	2.17549	3.94465	0.000937535	0.0678575	-0.563355
ENSG00000138439	FAM117B	0.409997	4.85816	3.9427	0.000941634	0.0678575	-0.567321
ENSG00000066248	NGEF	-0.515644	7.50512	-3.94245	0.000942164	0.0678575	-0.567834
ENSG00000117472	TSPAN1	0.967644	-0.0236394	3.93987	0.000947617	0.0679666	-0.573082
ENSG00000176809	LRRC37A3	0.697992	4.86724	3.93665	0.000954461	0.0679666	-0.579626
ENSG00000173531	MST1	0.636884	4.11564	3.93458	0.000958887	0.0679666	-0.583834
ENSG00000236177	HLA-DPA1	-1.29441	1.15927	-3.93411	0.000959903	0.0679666	-0.584797
ENSG00000170276	HSPB2	0.976338	1.63697	3.93325	0.000961758	0.0679666	-0.586552
ENSG00000146250	PRSS35	-1.31331	0.981443	-3.92971	0.000969395	0.0681906	-0.593745
ENSG00000168993	CPLX1	-0.706202	6.92387	-3.92707	0.000975131	0.0681906	-0.599111
ENSG00000010319	SEMA3G	-1.30393	3.54126	-3.92532	0.000978959	0.0681906	-0.602674
ENSG00000197978	GOLGA6L9	0.662586	3.7235	3.9251	0.000979437	0.0681906	-0.603118
ENSG00000213551	DNAJC9	0.46679	4.53851	3.91196	0.00100865	0.069965	-0.62984
ENSG00000140443	IGF1R	0.355608	7.57197	3.90482	0.00102489	0.0706925	-0.644372
ENSG00000138346	DNA2	0.644551	2.98738	3.90292	0.00102925	0.0706925	-0.648232
ENSG00000105856	HBP1	0.393379	5.10865	3.90242	0.00103041	0.0706925	-0.649258
ENSG00000231546	RPL3P5	0.729652	-0.238469	3.89742	0.00104198	0.0707069	-0.659408
ENSG00000186298	PPP1CC	0.467513	5.51456	3.89717	0.00104258	0.0707069	-0.659933
ENSG00000176490	DIRAS1	-0.486989	6.76984	-3.8956	0.00104624	0.0707069	-0.663113
ENSG00000104611	SH2D4A	0.452232	2.00075	3.89447	0.00104888	0.0707069	-0.665407
ENSG00000250569	NTAN1P2	0.656716	0.288166	3.89327	0.00105172	0.0707069	-0.667867
ENSG00000092439	TRPM7	0.382798	6.06436	3.89167	0.00105548	0.0707069	-0.671112
ENSG00000221843	C2orf16	-0.558964	2.07221	-3.89105	0.00105695	0.0707069	-0.672382
ENSG00000075407	ZNF37A	0.397647	6.03211	3.88782	0.00106461	0.0709663	-0.678942
ENSG00000271499	CTC-559E9.9	-1.30231	-0.22844	-3.88299	0.00107618	0.07145	-0.688776
ENSG00000006128	TAC1	-0.688299	0.86065	-3.88162	0.00107947	0.07145	-0.691546
ENSG00000160606	TLCD1	-0.78117	1.53472	-3.87913	0.0010855	0.0715971	-0.696612
ENSG00000166321	NUDT13	0.568773	1.98659	3.8768	0.00109118	0.0716341	-0.701362
ENSG00000163032	VSNL1	-0.533236	8.30055	-3.87242	0.00110191	0.0716341	-0.710255
ENSG00000134744	ZCCHC11	0.357158	6.10933	3.87165	0.00110381	0.0716341	-0.711825
ENSG00000162692	VCAM1	-1.36658	1.14888	-3.87058	0.00110647	0.0716341	-0.714012
ENSG00000188488	SERPINA5	2.5195	0.0332401	3.87057	0.00110648	0.0716341	-0.714016
ENSG00000256379	TRAV8-5	0.478793	2.47694	3.86907	0.00111021	0.0716341	-0.717077
ENSG00000108932	SLC16A6	-0.798241	2.25438	-3.86805	0.00111273	0.0716341	-0.719144
ENSG00000157514	TSC22D3	0.507244	6.13969	3.86225	0.00112726	0.0723219	-0.730941
ENSG00000121454	LHX4	0.684443	2.83912	3.85348	0.00114961	0.0735046	-0.748787
ENSG00000196151	WDSUB1	0.463503	2.94465	3.84888	0.00116148	0.0737809	-0.758128
ENSG00000205560	CPT1B	0.981676	3.54601	3.84877	0.00116178	0.0737809	-0.758362
ENSG00000198952	SMG5	0.40884	6.91116	3.84359	0.00117532	0.0740938	-0.768899
ENSG00000258012	RP11-603K19.1	0.809548	-0.407543	3.8434	0.00117582	0.0740938	-0.769284
ENSG00000158186	MRAS	0.64214	7.38866	3.84063	0.00118312	0.0740938	-0.774906
ENSG00000164978	NUDT2	-0.535428	2.90448	-3.83927	0.00118673	0.0740938	-0.777679
ENSG00000107821	KAZALD1	-1.0455	0.11559	-3.83566	0.00119634	0.0740938	-0.785015
ENSG00000197343	ZNF655	0.293734	6.06402	3.83433	0.00119992	0.0740938	-0.787729
ENSG00000182054	IDH2	-0.723353	6.4484	-3.8341	0.00120054	0.0740938	-0.7882
ENSG00000151692	RNF144A	0.415565	6.40222	3.83342	0.00120235	0.0740938	-0.789568
ENSG00000165181	C9orf84	1.01056	2.0484	3.83312	0.00120318	0.0740938	-0.790191
ENSG00000185246	PRPF39	0.395102	4.43526	3.83181	0.0012067	0.0740938	-0.792852
ENSG00000184845	DRD1	0.426885	3.73556	3.82916	0.00121386	0.0740938	-0.798227
ENSG00000172922	RNASEH2C	0.606955	5.11356	3.82807	0.00121684	0.0740938	-0.800456
ENSG00000176340	COX8A	-0.336882	4.97906	-3.82766	0.00121795	0.0740938	-0.801285
ENSG00000146243	IRAK1BP1	0.430886	3.43338	3.82452	0.00122653	0.0743752	-0.807669
ENSG00000164548	TRA2A	0.354938	5.02898	3.82103	0.00123615	0.0747173	-0.814768
ENSG00000049618	ARID1B	0.247738	7.34936	3.81557	0.00125134	0.0752428	-0.825876
ENSG00000174032	SLC25A30	0.292732	4.16053	3.81503	0.00125285	0.0752428	-0.826966
ENSG00000088970	PLK1S1	0.500376	4.66251	3.81022	0.00126639	0.0753909	-0.836738
ENSG00000112357	PEX7	-0.599693	1.72163	-3.80998	0.00126707	0.0753909	-0.837231
ENSG00000178201	VN1R1	0.687213	2.24959	3.80988	0.00126734	0.0753909	-0.837425
ENSG00000129007	CALML4	0.765388	1.5556	3.80767	0.00127364	0.0755264	-0.841929
ENSG00000168268	NT5DC2	0.603517	3.86986	3.80622	0.00127776	0.0755325	-0.844866
ENSG00000083828	ZNF586	0.510139	3.71789	3.801	0.00129277	0.0761801	-0.85548
ENSG00000101198	NKAIN4	-0.845444	4.08748	-3.79664	0.00130545	0.0763248	-0.864354
ENSG00000096060	FKBP5	0.910868	6.07699	3.7966	0.00130555	0.0763248	-0.864426
ENSG00000170653	ATF7	0.363618	5.4354	3.79597	0.0013074	0.0763248	-0.865713
ENSG00000163806	SPDYA	0.776283	0.996766	3.78999	0.00132501	0.0771134	-0.877874
ENSG00000276569		0.474454	1.01999	3.78542	0.00133862	0.0776647	-0.887159
ENSG00000118620	ZNF430	0.324683	3.9875	3.77949	0.00135647	0.0783873	-0.8992
ENSG00000099622	CIRBP	-0.747127	7.58101	-3.77723	0.00136337	0.0783873	-0.903808
ENSG00000269891	ARHGAP19-SLIT1	0.578797	2.52698	3.77716	0.00136358	0.0783873	-0.903953
ENSG00000111328	CDK2AP1	0.481145	5.51413	3.77197	0.00137949	0.0789104	-0.914492
ENSG00000171722	C1orf111	1.05749	0.924741	3.76917	0.00138815	0.0789104	-0.920178
ENSG00000189410	SH2D5	-0.733657	5.46376	-3.76813	0.00139139	0.0789104	-0.922299
ENSG00000125841	NRSN2	-0.490921	6.52626	-3.76765	0.00139288	0.0789104	-0.923269
ENSG00000197779	ZNF81	0.379766	4.45144	3.76716	0.0013944	0.0789104	-0.924265
ENSG00000135678	CPM	0.495646	4.8981	3.76599	0.00139806	0.0789104	-0.926646
ENSG00000128285	MCHR1	-0.792973	2.75486	-3.76471	0.00140207	0.0789104	-0.929247
ENSG00000131127	ZNF141	0.347865	4.35647	3.76182	0.00141115	0.0791845	-0.935114
ENSG00000070778	PTPN21	0.29105	4.98983	3.75972	0.00141779	0.0793205	-0.939383
ENSG00000005022	SLC25A5	-0.348671	5.70273	-3.75599	0.00142967	0.0797478	-0.946966
ENSG00000162669	HFM1	-0.87316	1.53121	-3.75412	0.00143566	0.0797895	-0.95076
ENSG00000196458	ZNF605	0.4492	5.50611	3.75311	0.00143891	0.0797895	-0.952817
ENSG00000109107	ALDOC	-0.529602	8.63478	-3.74975	0.00144976	0.0800701	-0.959645
ENSG00000215612	HMX1	-0.825182	0.326556	-3.74761	0.00145672	0.0800701	-0.963997
ENSG00000090905	TNRC6A	0.292151	7.12665	3.7476	0.00145675	0.0800701	-0.964014
ENSG00000080839	RBL1	0.459053	3.33802	3.74309	0.0014715	0.0803906	-0.973169
ENSG00000152583	SPARCL1	-0.623448	10.1417	-3.74196	0.00147522	0.0803906	-0.975463
ENSG00000198482	ZNF808	0.370413	5.01622	3.73914	0.00148457	0.0803906	-0.981204
ENSG00000254858	MPV17L2	-0.60114	2.51323	-3.73885	0.00148553	0.0803906	-0.981794
ENSG00000184203	PPP1R2	-0.431154	4.95229	-3.73838	0.00148707	0.0803906	-0.982734
ENSG00000105649	RAB3A	-0.399051	7.35985	-3.73742	0.00149029	0.0803906	-0.984701
ENSG00000144214	LYG1	0.987379	0.427062	3.73675	0.00149252	0.0803906	-0.986054
ENSG00000153179	RASSF3	0.488309	3.54628	3.7319	0.00150878	0.0810344	-0.995901
ENSG00000111669	TPI1	-0.409435	7.89406	-3.72819	0.00152134	0.0813505	-1.00344
ENSG00000100796	SMEK1	0.337162	5.55351	3.72761	0.00152332	0.0813505	-1.00462
ENSG00000100784	RPS6KA5	0.375104	6.64509	3.72229	0.00154155	0.0817238	-1.01543
ENSG00000115282	TTC31	0.598371	3.44562	3.72211	0.00154216	0.0817238	-1.01578
ENSG00000131475	VPS25	-0.352433	3.43666	-3.72177	0.00154335	0.0817238	-1.01649
ENSG00000136110	LECT1	0.928096	-0.036371	3.71803	0.00155631	0.0821782	-1.02408
ENSG00000187446	CHP1	-0.265679	6.34758	-3.71204	0.00157727	0.0830518	-1.03623
ENSG00000232859	LYRM9	-0.870846	4.29563	-3.70939	0.00158664	0.0830718	-1.04162
ENSG00000228681	AC008072.1	0.535379	4.17471	3.7086	0.00158944	0.0830718	-1.04321
ENSG00000120875	DUSP4	-1.11401	2.77484	-3.70819	0.00159091	0.0830718	-1.04405
ENSG00000227471	AKR1B15	0.419989	4.30056	3.70469	0.0016034	0.0834923	-1.05116
ENSG00000270728	RP4-657E11.10	0.815403	0.0727536	3.69895	0.00162411	0.0840643	-1.06282
ENSG00000154957	ZNF18	-0.503354	3.10144	-3.69855	0.00162555	0.0840643	-1.06362
ENSG00000239665	RP11-295P9.3	0.350483	5.19295	3.69793	0.0016278	0.0840643	-1.06488
ENSG00000205236	RP11-514P8.6	0.871763	3.65852	3.69618	0.0016342	0.0841634	-1.06844
ENSG00000215452	ZNF663P	0.674016	0.965915	3.69495	0.00163869	0.0841641	-1.07094
ENSG00000198932	GPRASP1	-0.44209	7.46178	-3.6914	0.00165174	0.084552	-1.07814
ENSG00000100479	POLE2	0.859728	0.651669	3.69045	0.00165524	0.084552	-1.08006
ENSG00000159618	GPR114	-1.43856	-0.220446	-3.68467	0.00167676	0.0851757	-1.0918
ENSG00000179477	ALOX12B	-0.943156	0.45877	-3.68335	0.00168172	0.0851757	-1.09448
ENSG00000082781	ITGB5	0.478112	5.06279	3.68262	0.00168447	0.0851757	-1.09597
ENSG00000089041	P2RX7	0.760756	6.28588	3.68139	0.00168909	0.0851757	-1.09845
ENSG00000249848	RP11-212F11.1	0.906864	0.382156	3.67906	0.00169792	0.0851757	-1.10319
ENSG00000120738	EGR1	-1.21792	4.9711	-3.67873	0.00169917	0.0851757	-1.10385
ENSG00000187630	DHRS4L2	0.378491	2.76005	3.67737	0.00170433	0.0851757	-1.10661
ENSG00000100068	LRP5L	0.818369	2.35597	3.67693	0.00170604	0.0851757	-1.10752
ENSG00000183476	SH2D7	0.923487	0.439601	3.6747	0.00171454	0.0851757	-1.11203
ENSG00000198954	KIAA1279	-0.284462	5.42478	-3.67461	0.00171487	0.0851757	-1.11221
ENSG00000148498	PARD3	0.517712	5.32916	3.67281	0.00172182	0.0851757	-1.11588
ENSG00000164619	BMPER	-0.534668	4.22217	-3.67281	0.00172182	0.0851757	-1.11588
ENSG00000100376	FAM118A	0.785422	4.49017	3.67087	0.00172929	0.0853208	-1.11982
ENSG00000251369	ZNF550	0.370821	3.82131	3.66817	0.00173973	0.0856113	-1.12528
ENSG00000175322	ZNF519	0.350983	5.76732	3.6668	0.00174506	0.0856491	-1.12806
ENSG00000151923	TIAL1	0.273387	5.88668	3.66196	0.00176405	0.0862568	-1.13789
ENSG00000232344	AC087163.2	0.74084	0.595459	3.66131	0.00176662	0.0862568	-1.13921
ENSG00000215481	BCRP3	1.05804	1.39371	3.65713	0.00178317	0.0868394	-1.14768
ENSG00000277140		1.93545	3.76661	3.65355	0.00179752	0.0873121	-1.15495
ENSG00000114023	FAM162A	-0.500928	4.65354	-3.65129	0.0018066	0.0875271	-1.15953
ENSG00000242950	ERVW-1	0.462213	5.41756	3.65	0.00181182	0.0875544	-1.16215
ENSG00000166246	C16orf71	0.987199	2.24641	3.64766	0.00182131	0.087787	-1.16689
ENSG00000162512	SDC3	-0.369897	8.21675	-3.64374	0.00183732	0.0878459	-1.17484
ENSG00000100983	GSS	-0.579208	4.10843	-3.64188	0.00184496	0.0878459	-1.17861
ENSG00000151876	FBXO4	-0.565366	1.74013	-3.64116	0.00184794	0.0878459	-1.18007
ENSG00000120458	MSANTD2	0.478315	3.27213	3.63974	0.00185381	0.0878459	-1.18295
ENSG00000249006	RP11-317B7.2	1.18642	0.0818889	3.63972	0.00185389	0.0878459	-1.18299
ENSG00000219565	ZNF259P1	1.11441	0.6541	3.63869	0.00185816	0.0878459	-1.18508
ENSG00000132475	H3F3B	-0.547954	7.06055	-3.63849	0.00185901	0.0878459	-1.1855
ENSG00000259683	RP11-182J1.14	0.797743	1.38609	3.63827	0.00185992	0.0878459	-1.18594
ENSG00000173825	TIGD3	-0.712382	1.02115	-3.63325	0.00188086	0.0886127	-1.19611
ENSG00000114902	SPCS1	-0.261983	4.62494	-3.63196	0.00188632	0.0886474	-1.19873
ENSG00000137822	TUBGCP4	0.400284	5.48869	3.62939	0.00189715	0.0889344	-1.20394
ENSG00000280663		0.556453	3.71507	3.62213	0.00192818	0.0896083	-1.21866
ENSG00000100722	ZC3H14	0.266451	6.54727	3.62133	0.00193161	0.0896083	-1.22028
ENSG00000224003	CTA-407F11.6	0.631796	1.37103	3.62113	0.00193246	0.0896083	-1.22067
ENSG00000205571	SMN2	4.57759	-1.90194	3.62064	0.00193458	0.0896083	-1.22167
ENSG00000101342	TLDC2	0.931845	0.660481	3.62046	0.00193536	0.0896083	-1.22204
ENSG00000166535	A2ML1	0.690342	3.39061	3.61883	0.00194242	0.0897141	-1.22534
ENSG00000180251	SLC9A4	0.559711	3.89141	3.61513	0.00195851	0.0901667	-1.23283
ENSG00000131791	PRKAB2	0.558834	4.87804	3.61438	0.00196181	0.0901667	-1.23436
ENSG00000144445	KANSL1L	0.447256	5.2251	3.6132	0.001967	0.0901846	-1.23676
ENSG00000144362	PHOSPHO2	0.534969	0.784235	3.6108	0.00197758	0.0904308	-1.24162
ENSG00000121892	PDS5A	0.39542	6.44939	3.60731	0.00199304	0.0904308	-1.24869
ENSG00000228981	RP11-364L4.1	0.868909	1.67807	3.60659	0.00199623	0.0904308	-1.25015
ENSG00000100354	TNRC6B	0.282558	8.0843	3.60572	0.0020001	0.0904308	-1.2519
ENSG00000108342	CSF3	-2.66926	-0.321302	-3.60552	0.00200099	0.0904308	-1.2523
ENSG00000143401	ANP32E	-0.4924	5.4988	-3.60547	0.00200124	0.0904308	-1.25242
ENSG00000143376	SNX27	0.280238	7.11956	3.59686	0.00204006	0.0919324	-1.26985
ENSG00000070526	ST6GALNAC1	-0.645079	1.22317	-3.59594	0.00204425	0.0919324	-1.27172
ENSG00000126804	ZBTB1	0.499355	4.58046	3.59277	0.00205877	0.0922157	-1.27814
ENSG00000079150	FKBP7	0.430644	2.09193	3.59242	0.00206036	0.0922157	-1.27884
ENSG00000160307	S100B	-0.808929	6.58575	-3.58919	0.00207529	0.0926636	-1.2854
ENSG00000013441	CLK1	0.580712	5.98307	3.58503	0.00209463	0.0931807	-1.29381
ENSG00000189423	USP32P3	0.661702	3.69692	3.58457	0.00209679	0.0931807	-1.29475
ENSG00000275956		1.16206	0.0274117	3.5806	0.00211545	0.0935356	-1.30278
ENSG00000177311	ZBTB38	0.442236	6.96598	3.58023	0.00211718	0.0935356	-1.30353
ENSG00000187187	ZNF546	0.413653	3.30288	3.57865	0.00212468	0.0935356	-1.30674
ENSG00000281526		0.413653	3.30288	3.57865	0.00212468	0.0935356	-1.30674
ENSG00000167978	SRRM2	0.326024	9.81855	3.57412	0.00214624	0.0941675	-1.3159
ENSG00000128886	ELL3	0.751997	0.0184728	3.57347	0.00214938	0.0941675	-1.31723
ENSG00000179071	CCDC89	-0.842059	0.485255	-3.5724	0.00215448	0.0941675	-1.31937
ENSG00000132768	DPH2	-0.456615	3.60269	-3.56776	0.00217694	0.0941675	-1.32879
ENSG00000258315	C17orf49	-0.289671	3.93534	-3.5673	0.00217916	0.0941675	-1.32971
ENSG00000161040	FBXL13	0.443265	2.23186	3.56517	0.00218954	0.0941675	-1.33402
ENSG00000213937	CLDN9	1.0644	1.41081	3.56373	0.00219658	0.0941675	-1.33693
ENSG00000104321	TRPA1	-0.864074	1.1561	-3.56373	0.00219659	0.0941675	-1.33694
ENSG00000196268	ZNF493	0.454713	5.72986	3.5633	0.00219869	0.0941675	-1.3378
ENSG00000130748	TMEM160	-0.496332	4.81291	-3.56321	0.00219914	0.0941675	-1.33799
ENSG00000203952	CCDC160	0.786862	0.389876	3.56304	0.00219994	0.0941675	-1.33832
ENSG00000279921		0.58395	3.67456	3.56145	0.0022078	0.0941675	-1.34155
ENSG00000116898	MRPS15	0.270749	4.24717	3.56092	0.00221039	0.0941675	-1.34262
ENSG00000256043	CTSO	-0.873897	2.12323	-3.56015	0.00221417	0.0941675	-1.34417
ENSG00000263238	CTSO	-0.873897	2.12323	-3.56015	0.00221417	0.0941675	-1.34417
ENSG00000115129	TP53I3	0.577379	2.40011	3.5577	0.00222634	0.0942989	-1.34914
ENSG00000163482	STK36	0.510381	4.75413	3.5575	0.0022273	0.0942989	-1.34953
ENSG00000214517	PPME1	-0.330393	5.9635	-3.55545	0.00223754	0.0945198	-1.35369
ENSG00000148842	CNNM2	0.287307	6.23856	3.55307	0.00224943	0.0948089	-1.3585
ENSG00000239306	RBM14	0.697676	5.80519	3.55202	0.00225469	0.094818	-1.36062
ENSG00000157617	C2CD2	0.482816	5.70575	3.54968	0.00226653	0.0948523	-1.36537
ENSG00000133315	MACROD1	0.475321	3.28344	3.54817	0.00227416	0.0948523	-1.36842
ENSG00000100014	SPECC1L	0.372338	6.55403	3.54813	0.00227436	0.0948523	-1.3685
ENSG00000122986	HVCN1	0.676395	3.05383	3.547	0.00228011	0.0948523	-1.37079
ENSG00000215883	CYB5RL	0.435437	5.26765	3.54687	0.00228073	0.0948523	-1.37104
ENSG00000139351	SYCP3	0.668521	2.71463	3.54382	0.00229634	0.095155	-1.37722
ENSG00000124459	ZNF45	0.273393	3.55748	3.54346	0.00229814	0.095155	-1.37793
ENSG00000112208	BAG2	0.600453	3.15317	3.54131	0.00230921	0.0953242	-1.38229
ENSG00000167080	B4GALNT2	0.384049	5.33924	3.5407	0.00231237	0.0953242	-1.38353
ENSG00000188763	FZD9	0.651637	2.61202	3.53889	0.00232169	0.0954993	-1.38718
ENSG00000235008	RP3-497J21.1	0.617368	1.91032	3.53706	0.0023312	0.0956602	-1.39089
ENSG00000279777		0.510393	4.08025	3.53608	0.0023363	0.0956602	-1.39287
ENSG00000140044	JDP2	0.578941	4.65641	3.5352	0.00234087	0.0956602	-1.39464
ENSG00000067225	PKM	-0.379677	9.31242	-3.53244	0.00235532	0.0960417	-1.40022
ENSG00000231834	HLA-A	4.38866	0.232212	3.52988	0.00236878	0.0962065	-1.40539
ENSG00000132386	SERPINF1	-0.366644	4.98162	-3.52973	0.00236959	0.0962065	-1.4057
ENSG00000078403	MLLT10	0.329	5.2146	3.52817	0.00237782	0.0962178	-1.40884
ENSG00000226015	CCT8P1	0.87434	0.939632	3.52774	0.00238011	0.0962178	-1.40972
ENSG00000244187	TMEM141	-0.359122	3.87186	-3.52598	0.00238948	0.0963893	-1.41328
ENSG00000111218	PRMT8	-0.631476	4.22231	-3.52495	0.00239498	0.0964043	-1.41536
ENSG00000109323	MANBA	0.352157	4.181	3.52317	0.00240447	0.0965797	-1.41895
ENSG00000151575	TEX9	0.4169	4.58455	3.52096	0.00241639	0.0968246	-1.42343
ENSG00000165609	NUDT5	0.334144	4.05135	3.5183	0.00243072	0.0968246	-1.4288
ENSG00000196597	ZNF782	0.405402	3.82724	3.51644	0.00244082	0.0968246	-1.43255
ENSG00000237693	IRGM	0.393296	1.318	3.51597	0.00244336	0.0968246	-1.4335
ENSG00000047617	ANO2	0.611266	2.42041	3.51495	0.00244896	0.0968246	-1.43557
ENSG00000074935	TUBE1	0.485783	3.979	3.51481	0.00244971	0.0968246	-1.43585
ENSG00000137033	IL33	-1.06511	2.88663	-3.51456	0.00245107	0.0968246	-1.43636
ENSG00000101421	CHMP4B	-0.302272	6.24159	-3.51443	0.00245178	0.0968246	-1.43662
ENSG00000243915	PRKRIRP2	0.765284	1.82262	3.51217	0.00246414	0.0971088	-1.44118
ENSG00000163249	CCNYL1	-0.316219	3.95306	-3.51	0.00247608	0.0971888	-1.44556
ENSG00000031003	FAM13B	0.507161	6.19491	3.50993	0.00247651	0.0971888	-1.44572
ENSG00000157212	PAXIP1	0.332722	4.25032	3.50763	0.0024892	0.0974811	-1.45035
ENSG00000250462	LRRC37BP1	0.255154	5.02801	3.50621	0.00249709	0.0974811	-1.45322
ENSG00000149311	ATM	0.456791	6.95544	3.50578	0.00249952	0.0974811	-1.4541
ENSG00000226437	TRIM39	1.79757	1.10092	3.50329	0.00251339	0.0976224	-1.45912
ENSG00000173227	SYT12	-0.552839	5.45279	-3.50327	0.00251353	0.0976224	-1.45917
ENSG00000180376	CCDC66	0.336783	4.93319	3.49476	0.00256162	0.0992767	-1.47635
ENSG00000169271	HSPB3	-1.19806	-0.393515	-3.49387	0.00256668	0.0992767	-1.47814
ENSG00000106236	NPTX2	-0.959548	5.65287	-3.49251	0.00257449	0.0993688	-1.48089
ENSG00000279576		0.559685	10.8289	3.49161	0.00257964	0.0993688	-1.4827
ENSG00000164941	INTS8	0.419905	4.53641	3.48998	0.00258905	0.0995275	-1.486
ENSG00000179593	ALOX15B	1.27915	0.899181	3.48837	0.00259832	0.0996452	-1.48924
ENSG00000153561	RMND5A	0.425402	6.61204	3.48761	0.00260271	0.0996452	-1.49077
ENSG00000266777	SH3GL1P1	0.86901	3.82842	3.48607	0.0026117	0.0997861	-1.4939
ENSG00000125877	ITPA	-0.537787	3.37514	-3.48298	0.00262973	0.0999766	-1.50013
ENSG00000179044	EXOC3L1	-0.667356	1.62911	-3.48261	0.0026319	0.0999766	-1.50088
ENSG00000157335	CLEC18C	1.81812	1.00376	3.48248	0.00263264	0.0999766	-1.50114
ENSG00000134198	TSPAN2	0.851279	-0.220609	3.48038	0.00264499	0.100112	-1.50538
ENSG00000164128	NPY1R	0.683828	3.82347	3.48006	0.00264685	0.100112	-1.50601
ENSG00000171502	COL24A1	-0.590178	4.78055	-3.47831	0.00265718	0.100301	-1.50955
ENSG00000008128	CDK11A	0.647179	4.61388	3.4737	0.0026846	0.101132	-1.51885
ENSG00000119950	MXI1	0.45776	5.94752	3.47177	0.00269619	0.101366	-1.52275
ENSG00000089682	RBM41	0.338616	3.72984	3.46647	0.00272815	0.102363	-1.53343
ENSG00000101040	ZMYND8	0.415704	6.91529	3.4635	0.00274626	0.102837	-1.53943
ENSG00000185220	PGBD2	0.407311	3.78139	3.46109	0.00276101	0.103184	-1.54428
ENSG00000278535		-0.536075	3.55148	-3.45627	0.00279082	0.104091	-1.55401
ENSG00000076555	ACACB	0.57325	6.43187	3.45477	0.00280013	0.10421	-1.55703
ENSG00000258465	DCAF8	-2.32105	1.23658	-3.45398	0.0028051	0.10421	-1.55863
ENSG00000178531	CTXN1	-0.674876	7.44342	-3.45273	0.00281289	0.104293	-1.56114
ENSG00000174938	SEZ6L2	-0.440537	7.27924	-3.45017	0.00282898	0.104671	-1.56631
ENSG00000215493	XXbac-B562F10.11	0.775124	1.2054	3.44729	0.00284714	0.104671	-1.57211
ENSG00000158636	C11orf30	0.330282	5.20495	3.44645	0.00285246	0.104671	-1.5738
ENSG00000057019	DCBLD2	0.339827	5.72184	3.44629	0.00285346	0.104671	-1.57412
ENSG00000128266	GNAZ	0.29329	6.71925	3.44595	0.00285565	0.104671	-1.57481
ENSG00000113719	ERGIC1	0.308085	6.2045	3.44487	0.00286249	0.104671	-1.57698
ENSG00000142731	PLK4	-0.919166	0.257614	-3.44442	0.00286538	0.104671	-1.57789
ENSG00000152049	KCNE4	0.473209	5.03417	3.44258	0.00287713	0.104671	-1.5816
ENSG00000036565	SLC18A1	0.679669	1.22955	3.44199	0.00288089	0.104671	-1.58278
ENSG00000165626	BEND7	0.453311	2.97515	3.43682	0.00291425	0.104671	-1.59321
ENSG00000136710	CCDC115	-0.344656	4.428	-3.43642	0.00291679	0.104671	-1.594
ENSG00000213409	RP11-658F2.3	1.09878	0.222636	3.43298	0.00293922	0.104671	-1.60094
ENSG00000126550	HTN1	0.499992	4.82918	3.43232	0.00294354	0.104671	-1.60227
ENSG00000186462	NAP1L2	-0.415883	5.77484	-3.43098	0.00295229	0.104671	-1.60496
ENSG00000101448	EPPIN	0.511221	2.98291	3.43087	0.00295301	0.104671	-1.60518
ENSG00000156876	SASS6	0.634368	1.43253	3.43083	0.0029533	0.104671	-1.60527
ENSG00000197256	KANK2	0.559727	5.44936	3.42997	0.00295896	0.104671	-1.607
ENSG00000188290	HES4	-0.77963	3.78901	-3.42969	0.0029608	0.104671	-1.60756
ENSG00000230869	CTGLF10P	-1.07624	0.0767946	-3.42915	0.00296436	0.104671	-1.60865
ENSG00000229295	HLA-DPB1	3.27281	-1.11843	3.42889	0.00296605	0.104671	-1.60917
ENSG00000105948	TTC26	0.412987	2.74525	3.42826	0.00297021	0.104671	-1.61044
ENSG00000067048	DDX3Y	0.438802	5.15169	3.42803	0.00297173	0.104671	-1.6109
ENSG00000231488	ABHD16A	1.55412	2.28072	3.42761	0.00297454	0.104671	-1.61176
ENSG00000235676	ABHD16A	1.55412	2.28072	3.42761	0.00297454	0.104671	-1.61176
ENSG00000236063	ABHD16A	1.55412	2.28072	3.42761	0.00297454	0.104671	-1.61176
ENSG00000127364	TAS2R4	0.547716	2.84055	3.42733	0.00297639	0.104671	-1.61232
ENSG00000167100	SAMD14	-0.519616	5.77798	-3.42727	0.00297675	0.104671	-1.61243
ENSG00000132297	HHLA1	0.465179	4.63033	3.42633	0.002983	0.104671	-1.61433
ENSG00000167632	TRAPPC9	-0.3463	6.07719	-3.42495	0.00299216	0.104671	-1.6171
ENSG00000165076	PRSS37	0.877349	0.634333	3.42478	0.00299327	0.104671	-1.61744
ENSG00000100938	GMPR2	-0.341565	4.81307	-3.42442	0.0029957	0.104671	-1.61818
ENSG00000146360	GPR6	1.13544	1.79312	3.42231	0.00300981	0.104969	-1.62243
ENSG00000100348	TXN2	-0.281207	5.18362	-3.42143	0.00301568	0.104979	-1.62419
ENSG00000270379	C17orf66	1.43358	0.255676	3.4176	0.00304144	0.105638	-1.6319
ENSG00000157601	MX1	-0.391359	5.23088	-3.41695	0.00304584	0.105638	-1.63321
ENSG00000090060	PAPOLA	0.610787	6.58716	3.41442	0.00306305	0.10574	-1.63831
ENSG00000119688	ABCD4	0.660313	5.51885	3.41388	0.00306671	0.10574	-1.63939
ENSG00000164756	SLC30A8	0.473868	0.734246	3.41323	0.00307116	0.10574	-1.6407
ENSG00000188783	PRELP	0.631032	5.63361	3.41321	0.00307127	0.10574	-1.64074
ENSG00000115687	PASK	0.624486	4.65842	3.40976	0.00309492	0.106359	-1.64768
ENSG00000196367	TRRAP	0.300275	7.45683	3.40822	0.00310553	0.106476	-1.65078
ENSG00000143494	VASH2	0.414036	2.27008	3.40693	0.00311444	0.106476	-1.65337
ENSG00000177125	ZBTB34	0.321967	4.38564	3.4068	0.00311532	0.106476	-1.65363
ENSG00000143322	ABL2	0.251192	6.51619	3.40377	0.00313638	0.107001	-1.65973
ENSG00000239927	RPP21	-3.96298	-2.34438	-3.40157	0.00315173	0.107181	-1.66415
ENSG00000134186	PRPF38B	0.268257	5.12307	3.40074	0.0031576	0.107181	-1.66583
ENSG00000143127	ITGA10	0.783716	2.97252	3.40057	0.00315877	0.107181	-1.66617
ENSG00000175215	CTDSP2	0.386132	7.05647	3.39691	0.00318453	0.107861	-1.67352
ENSG00000021488	SLC7A9	0.949568	0.967711	3.39412	0.00320436	0.107984	-1.67914
ENSG00000130783	CCDC62	0.455212	2.93448	3.39406	0.00320476	0.107984	-1.67925
ENSG00000135625	EGR4	-1.16659	2.34928	-3.39398	0.00320539	0.107984	-1.67943
ENSG00000125386	FAM193A	0.255052	5.90687	3.39258	0.00321531	0.108124	-1.68222
ENSG00000198039	ZNF273	0.564235	5.21422	3.38899	0.0032411	0.108797	-1.68945
ENSG00000138614	VWA9	-0.32958	3.53965	-3.38485	0.00327103	0.109606	-1.69777
ENSG00000184009	ACTG1	-0.569728	9.2905	-3.3809	0.00329981	0.110373	-1.7057
ENSG00000255302	EID1	-0.281533	6.85918	-3.37832	0.00331878	0.110811	-1.71089
ENSG00000181773	GPR3	-1.25172	0.700147	-3.37559	0.00333899	0.111093	-1.71638
ENSG00000138166	DUSP5	-1.16714	2.6466	-3.37558	0.00333906	0.111093	-1.7164
ENSG00000084710	EFR3B	-0.436407	7.59327	-3.37366	0.00335329	0.111369	-1.72025
ENSG00000176024	ZNF613	0.425746	2.33446	3.37283	0.00335946	0.111377	-1.72191
ENSG00000058335	RASGRF1	-0.288355	6.81735	-3.37035	0.003378	0.111571	-1.72689
ENSG00000106012	IQCE	0.343982	6.38097	3.37018	0.00337927	0.111571	-1.72723
ENSG00000179796	LRRC3B	-0.712971	3.50512	-3.36957	0.00338387	0.111571	-1.72846
ENSG00000164600	NEUROD6	-0.929047	1.82112	-3.36888	0.00338904	0.111571	-1.72984
ENSG00000116016	EPAS1	-0.409022	7.53783	-3.36706	0.0034028	0.111828	-1.73351
ENSG00000270923	TAS2R6	0.93078	-0.170039	3.36537	0.00341557	0.111976	-1.7369
ENSG00000128000	ZNF780B	0.382172	4.58229	3.36411	0.00342515	0.111976	-1.73943
ENSG00000281601		0.382172	4.58229	3.36411	0.00342516	0.111976	-1.73944
ENSG00000154080	CHST9	0.390423	3.12066	3.36282	0.00343498	0.112047	-1.74202
ENSG00000147050	KDM6A	0.386403	4.77244	3.36226	0.00343926	0.112047	-1.74315
ENSG00000236988	RP11-402K9.1	0.525152	2.47966	3.35794	0.00347235	0.112735	-1.75181
ENSG00000162944	RFTN2	0.57443	5.71905	3.35794	0.00347236	0.112735	-1.75182
ENSG00000136891	TEX10	0.303936	4.35782	3.35688	0.00348056	0.112806	-1.75395
ENSG00000107815	C10orf2	0.432739	2.57144	3.35527	0.00349298	0.112902	-1.75717
ENSG00000175832	ETV4	0.78349	1.51022	3.35494	0.00349554	0.112902	-1.75783
ENSG00000107223	EDF1	-0.294597	5.87226	-3.35115	0.00352509	0.113574	-1.76545
ENSG00000042445	RETSAT	-0.312085	5.06632	-3.35072	0.00352842	0.113574	-1.7663
ENSG00000230982	DSTNP1	0.80277	0.0559274	3.34933	0.00353931	0.11373	-1.76909
ENSG00000218757	RP3-472M2.2	0.626727	0.0345744	3.34229	0.00359497	0.11521	-1.7832
ENSG00000260001	TGFBR3L	-0.588247	3.23672	-3.34196	0.00359762	0.11521	-1.78387
ENSG00000122484	RPAP2	0.383647	9.0229	3.34026	0.0036112	0.115448	-1.78728
ENSG00000187607	ZNF286A	0.254182	4.38374	3.33521	0.00365186	0.116424	-1.7974
ENSG00000103021	CCDC113	-0.423966	4.66098	-3.33419	0.00366017	0.116424	-1.79946
ENSG00000196460	RFX8	-0.827523	-0.227835	-3.33417	0.0036603	0.116424	-1.79949
ENSG00000213064	SFT2D2	0.332647	8.05271	3.3329	0.0036706	0.116533	-1.80203
ENSG00000111981	ULBP1	0.546384	0.975758	3.33049	0.00369031	0.116533	-1.80687
ENSG00000137628	DDX60	-0.536279	2.90604	-3.33033	0.00369163	0.116533	-1.80719
ENSG00000114423	CBLB	0.293621	4.12431	3.32884	0.0037038	0.116533	-1.81017
ENSG00000162910	MRPL55	-0.342403	3.96433	-3.32873	0.00370469	0.116533	-1.81039
ENSG00000165633	VSTM4	0.275615	4.79317	3.3285	0.00370664	0.116533	-1.81086
ENSG00000186951	PPARA	0.34587	5.86494	3.32844	0.00370713	0.116533	-1.81098
ENSG00000180098	TRNAU1AP	0.373731	3.85466	3.32714	0.00371779	0.116673	-1.81358
ENSG00000143549	TPM3	-0.339351	6.94615	-3.32601	0.00372714	0.116771	-1.81585
ENSG00000196090	PTPRT	0.418325	7.62139	3.32526	0.00373336	0.116772	-1.81736
ENSG00000092850	TEKT2	0.696502	1.36521	3.32119	0.00376714	0.117508	-1.8255
ENSG00000110955	ATP5B	-0.400941	7.6595	-3.32092	0.00376942	0.117508	-1.82605
ENSG00000249459	ZNF286B	0.369605	2.95623	3.31886	0.00378661	0.117849	-1.83016
ENSG00000121671	CRY2	-0.419005	6.74647	-3.31728	0.00379991	0.117863	-1.83333
ENSG00000100744	GSKIP	-0.411666	3.68449	-3.31608	0.00381007	0.117863	-1.83574
ENSG00000075035	WSCD2	0.433259	5.44588	3.31519	0.00381758	0.117863	-1.83752
ENSG00000277222		0.258959	4.56594	3.31509	0.00381841	0.117863	-1.83772
ENSG00000011114	BTBD7	0.258959	4.56594	3.31509	0.00381842	0.117863	-1.83772
ENSG00000104894	CD37	0.643821	3.495	3.31015	0.00386046	0.118965	-1.84762
ENSG00000005381	MPO	-1.3649	0.70014	-3.30919	0.0038686	0.119021	-1.84952
ENSG00000143106	PSMA5	-0.477248	4.21557	-3.30734	0.00388455	0.119317	-1.85324
ENSG00000163507	KIAA1524	-0.559233	2.17868	-3.30587	0.00389716	0.119331	-1.85617
ENSG00000103852	TTC23	0.369521	3.94417	3.30473	0.00390708	0.119331	-1.85847
ENSG00000119685	TTLL5	0.298826	5.40017	3.30396	0.00391367	0.119331	-1.85999
ENSG00000137267	TUBB2A	-0.49181	8.58078	-3.30345	0.00391811	0.119331	-1.86101
ENSG00000148291	SURF2	-0.380896	1.7785	-3.30288	0.00392309	0.119331	-1.86216
ENSG00000281024		-0.380896	1.7785	-3.30288	0.00392309	0.119331	-1.86216
ENSG00000132423	COQ3	-0.70174	1.24154	-3.30025	0.00394603	0.119695	-1.86743
ENSG00000126945	HNRNPH2	-0.330852	5.60436	-3.2998	0.00394994	0.119695	-1.86833
ENSG00000258890	CEP95	0.358051	4.68335	3.29931	0.00395418	0.119695	-1.86929
ENSG00000115226	FNDC4	-0.350773	4.79658	-3.29481	0.00399382	0.120318	-1.87831
ENSG00000166263	STXBP4	0.397193	3.90296	3.29394	0.00400151	0.120318	-1.88005
ENSG00000243477	NAT6	-0.60506	2.8822	-3.29362	0.00400438	0.120318	-1.88069
ENSG00000114904	NEK4	0.237624	5.51798	3.29337	0.00400659	0.120318	-1.88119
ENSG00000181982	CCDC149	0.269815	5.74422	3.29335	0.00400676	0.120318	-1.88123
ENSG00000187961	KLHL17	0.794432	3.10937	3.29088	0.00402868	0.120391	-1.88616
ENSG00000138769	CDKL2	0.367048	4.05282	3.29041	0.00403286	0.120391	-1.8871
ENSG00000082458	DLG3	-0.321504	6.18768	-3.29006	0.00403598	0.120391	-1.8878
ENSG00000105366	SIGLEC8	0.61147	3.54962	3.28975	0.00403876	0.120391	-1.88842
ENSG00000233122	CTAGE7P	0.660867	0.0930863	3.28948	0.0040412	0.120391	-1.88896
ENSG00000092978	GPATCH2	-0.262366	4.34929	-3.28787	0.00405559	0.120481	-1.89218
ENSG00000226230	AC007237.2	0.723603	0.618069	3.28771	0.00405705	0.120481	-1.8925
ENSG00000014641	MDH1	-0.445155	7.07024	-3.28692	0.00406414	0.120501	-1.89408
ENSG00000264187	RP11-45M22.4	1.02749	2.19395	3.28494	0.00408201	0.12068	-1.89804
ENSG00000080546	SESN1	0.463096	5.42477	3.28359	0.00409418	0.12068	-1.90073
ENSG00000204070	SYS1	0.337441	4.6936	3.28351	0.00409493	0.12068	-1.9009
ENSG00000088367	EPB41L1	0.233107	8.66227	3.28341	0.00409586	0.12068	-1.9011
ENSG00000168701	TMEM208	-0.396995	2.9591	-3.2825	0.00410414	0.120735	-1.90292
ENSG00000164332	UBLCP1	-0.455961	3.83137	-3.27863	0.00413936	0.121183	-1.91064
ENSG00000174306	ZHX3	0.352912	7.49119	3.27841	0.00414137	0.121183	-1.91108
ENSG00000136261	BZW2	-0.355026	3.71627	-3.27806	0.00414464	0.121183	-1.9118
ENSG00000123342	MMP19	0.933971	0.165139	3.27799	0.00414529	0.121183	-1.91194
ENSG00000004059	ARF5	-0.401871	5.75157	-3.2773	0.00415161	0.121183	-1.91331
ENSG00000136810	TXN	-0.407322	4.3289	-3.27526	0.00417034	0.121541	-1.91738
ENSG00000101363	MANBAL	-0.204672	4.42046	-3.27145	0.00420567	0.121969	-1.925
ENSG00000152117	AC093838.4	0.691649	4.84045	3.27048	0.00421473	0.121969	-1.92694
ENSG00000171873	ADRA1D	-0.959505	1.03608	-3.26934	0.0042253	0.121969	-1.9292
ENSG00000133134	BEX2	-0.470808	5.41174	-3.26867	0.00423163	0.121969	-1.93055
ENSG00000133107	TRPC4	0.521277	2.90581	3.26711	0.00424619	0.121969	-1.93366
ENSG00000125733	TRIP10	0.91186	3.13786	3.26703	0.00424693	0.121969	-1.93381
ENSG00000144677	CTDSPL	0.449202	4.95733	3.26689	0.00424833	0.121969	-1.93411
ENSG00000128052	KDR	-0.661328	3.53437	-3.26539	0.0042624	0.121969	-1.9371
ENSG00000276725		0.76451	4.5995	3.26522	0.004264	0.121969	-1.93744
ENSG00000152292	SH2D6	0.739766	2.42466	3.26493	0.00426669	0.121969	-1.93801
ENSG00000254537	RP1-130L23.1	0.882296	0.00867337	3.26451	0.00427071	0.121969	-1.93886
ENSG00000276033		4.59165	1.14279	3.26443	0.00427148	0.121969	-1.93902
ENSG00000183569	SERHL2	0.661732	3.56743	3.26389	0.00427652	0.121969	-1.94008
ENSG00000167011	NAT16	-0.820364	1.06652	-3.26282	0.00428667	0.121969	-1.94223
ENSG00000154262	ABCA6	0.463906	4.67259	3.26138	0.00430037	0.121969	-1.94511
ENSG00000133794	ARNTL	0.523549	4.89126	3.26042	0.0043095	0.121969	-1.94702
ENSG00000102317	RBM3	-0.948516	4.69094	-3.26013	0.0043123	0.121969	-1.94761
ENSG00000129654	FOXJ1	1.86611	1.37854	3.2594	0.00431921	0.121969	-1.94905
ENSG00000198342	ZNF442	0.437014	3.61886	3.25909	0.00432217	0.121969	-1.94967
ENSG00000277586		-0.335375	9.16509	-3.25899	0.00432315	0.121969	-1.94988
ENSG00000140948	ZCCHC14	0.295748	6.32315	3.25845	0.00432826	0.121969	-1.95094
ENSG00000129595	EPB41L4A	0.294549	5.06605	3.25797	0.0043329	0.121969	-1.95191
ENSG00000181472	ZBTB2	0.365071	2.94328	3.2572	0.0043403	0.121969	-1.95345
ENSG00000229698	HLA-F	-0.99896	1.56496	-3.25715	0.00434073	0.121969	-1.95354
ENSG00000131375	CAPN7	0.268692	4.94275	3.2561	0.00435083	0.12207	-1.95564
ENSG00000196233	LCOR	0.307768	5.87296	3.25406	0.00437046	0.122166	-1.9597
ENSG00000223820	CFL1P1	0.449842	2.46896	3.25401	0.00437095	0.122166	-1.9598
ENSG00000130540	SULT4A1	-0.314634	6.7029	-3.25346	0.00437631	0.122166	-1.96091
ENSG00000119729	RHOQ	0.512682	5.34292	3.25305	0.00438024	0.122166	-1.96172
ENSG00000183206	POTEC	0.558893	3.16767	3.25213	0.00438917	0.122233	-1.96356
ENSG00000132613	MTSS1L	0.431229	9.54048	3.25059	0.00440415	0.122469	-1.96663
ENSG00000149809	TM7SF2	-0.467211	4.49269	-3.24871	0.00442251	0.122798	-1.97039
ENSG00000158792	SPATA2L	-0.761849	3.62672	-3.2471	0.00443824	0.122889	-1.97359
ENSG00000185808	PIGP	0.423336	4.35009	3.24704	0.00443885	0.122889	-1.97372
ENSG00000134324	LPIN1	0.279996	7.15464	3.24565	0.00445248	0.123085	-1.97649
ENSG00000182902	SLC25A18	0.421458	6.29659	3.24162	0.00449228	0.123613	-1.98452
ENSG00000169084	DHRSX	0.401507	3.63588	3.24162	0.00449234	0.123613	-1.98453
ENSG00000137802	MAPKBP1	0.41012	6.74071	3.24094	0.00449904	0.123613	-1.98588
ENSG00000276504		-0.426751	2.80841	-3.24055	0.00450293	0.123613	-1.98666
ENSG00000106070	GRB10	0.323269	6.62144	3.24039	0.00450448	0.123613	-1.98697
ENSG00000143493	INTS7	0.468637	3.89427	3.23729	0.00453543	0.124281	-1.99315
ENSG00000106524	ANKMY2	-0.364298	4.68538	-3.23553	0.00455313	0.124585	-1.99666
ENSG00000066279	ASPM	0.597289	0.631382	3.23456	0.00456293	0.124671	-1.9986
ENSG00000137936	BCAR3	0.548161	4.50272	3.23244	0.00458432	0.124902	-2.00282
ENSG00000166848	TERF2IP	-0.255773	7.17069	-3.2324	0.00458466	0.124902	-2.00289
ENSG00000177453	NIM1K	0.322666	4.40418	3.23155	0.00459334	0.124958	-2.0046
ENSG00000123066	MED13L	0.238673	7.18251	3.23079	0.00460105	0.124986	-2.00611
ENSG00000189077	TMEM120A	0.300114	4.10619	3.2262	0.00464791	0.125928	-2.01525
ENSG00000165121	RP11-213G2.3	0.468686	3.14086	3.22564	0.00465363	0.125928	-2.01636
ENSG00000172175	MALT1	0.369475	4.53811	3.22543	0.00465581	0.125928	-2.01678
ENSG00000009413	REV3L	0.284506	7.07783	3.22418	0.0046687	0.125963	-2.01928
ENSG00000099365	STX1B	-0.351287	8.29564	-3.224	0.00467052	0.125963	-2.01963
ENSG00000105186	ANKRD27	0.233782	5.41561	3.22283	0.0046826	0.126108	-2.02196
ENSG00000206344	HCG27	0.533283	1.35431	3.22176	0.00469369	0.126216	-2.0241
ENSG00000239887	C1orf226	0.669488	2.53963	3.22115	0.00470002	0.126216	-2.02531
ENSG00000105419	MEIS3	-0.525078	6.25178	-3.21647	0.00474879	0.127197	-2.03462
ENSG00000253540	FAM86HP	-0.99708	-0.28045	-3.21635	0.00475008	0.127197	-2.03487
ENSG00000241015	TPM3P9	0.533581	3.95187	3.21498	0.00476438	0.127398	-2.03758
ENSG00000112539	C6orf118	1.16155	0.051722	3.21404	0.00477435	0.127483	-2.03947
ENSG00000176444	CLK2	0.265767	3.4944	3.21175	0.00479849	0.127596	-2.04401
ENSG00000261893	CLK2	0.265767	3.4944	3.21175	0.00479849	0.127596	-2.04401
ENSG00000263002	ZNF234	0.313911	4.11124	3.20988	0.00481829	0.127596	-2.04773
ENSG00000198832	SELM	-0.401405	5.02033	-3.20969	0.00482036	0.127596	-2.04812
ENSG00000267497	NFE2L3P1	1.07053	0.361382	3.20949	0.00482247	0.127596	-2.04851
ENSG00000185591	SP1	0.320293	5.67409	3.20835	0.00483464	0.127596	-2.05078
ENSG00000111450	STX2	0.339567	4.22065	3.20674	0.00485185	0.127596	-2.05399
ENSG00000106344	RBM28	0.301541	6.59358	3.20635	0.00485598	0.127596	-2.05476
ENSG00000174721	FGFBP3	-0.582569	2.44937	-3.20533	0.0048669	0.127596	-2.05678
ENSG00000141294	LRRC46	0.867841	1.02817	3.20462	0.00487451	0.127596	-2.05819
ENSG00000131885	KRT17P1	-1.02101	1.7992	-3.20454	0.00487535	0.127596	-2.05835
ENSG00000117280	RAB7L1	0.398566	4.70846	3.20437	0.00487725	0.127596	-2.0587
ENSG00000124664	SPDEF	-1.4307	0.142167	-3.20368	0.00488468	0.127596	-2.06007
ENSG00000120662	MTRF1	0.325088	3.05595	3.20351	0.00488651	0.127596	-2.06041
ENSG00000132434	LANCL2	-0.344537	5.74407	-3.20288	0.0048933	0.127596	-2.06166
ENSG00000184677	ZBTB40	0.396315	5.74294	3.20281	0.00489401	0.127596	-2.06179
ENSG00000118971	CCND2	-0.379812	7.74358	-3.20207	0.00490204	0.127596	-2.06327
ENSG00000160200	CBS	0.624713	5.69339	3.20197	0.00490315	0.127596	-2.06347
ENSG00000229994	RPL5P4	0.586147	-0.143915	3.20093	0.00491434	0.127596	-2.06553
ENSG00000105270	CLIP3	-0.345534	8.56076	-3.20048	0.00491929	0.127596	-2.06644
ENSG00000214694	ARHGEF33	0.449852	3.0057	3.20031	0.00492113	0.127596	-2.06677
ENSG00000159023	EPB41	0.525303	4.86885	3.19895	0.00493586	0.127761	-2.06947
ENSG00000125821	DTD1	-0.444251	4.28228	-3.19797	0.00494654	0.127761	-2.07142
ENSG00000007908	SELE	-2.21496	0.383895	-3.19756	0.00495107	0.127761	-2.07224
ENSG00000169884	WNT10B	-0.590009	4.06051	-3.1969	0.00495825	0.127761	-2.07355
ENSG00000169248	CXCL11	-2.36954	-2.29405	-3.19649	0.00496267	0.127761	-2.07435
ENSG00000167608	TMC4	-2.53696	-1.35911	-3.19582	0.00497001	0.127761	-2.07569
ENSG00000138035	PNPT1	0.384585	5.06044	3.19536	0.00497506	0.127761	-2.0766
ENSG00000144410	CPO	0.606532	0.228667	3.19406	0.00498937	0.127954	-2.07919
ENSG00000159231	CBR3	-0.504636	2.27874	-3.19214	0.00501047	0.12832	-2.083
ENSG00000133083	DCLK1	-0.324767	7.85126	-3.18979	0.00503658	0.12866	-2.08768
ENSG00000035115	SH3YL1	0.390581	5.28346	3.18971	0.00503743	0.12866	-2.08783
ENSG00000146007	ZMAT2	-0.313846	5.55692	-3.18827	0.00505345	0.128809	-2.0907
ENSG00000166257	SCN3B	-0.362436	7.98998	-3.18795	0.00505698	0.128809	-2.09133
ENSG00000158815	FGF17	1.05975	3.46301	3.18677	0.00507011	0.128812	-2.09366
ENSG00000116478	HDAC1	0.27855	4.01605	3.18645	0.00507376	0.128812	-2.09431
ENSG00000155090	KLF10	-0.614407	3.44153	-3.1861	0.00507767	0.128812	-2.09501
ENSG00000159917	ZNF235	0.349501	3.31542	3.18519	0.00508788	0.128898	-2.09682
ENSG00000166603	MC4R	1.42757	0.222321	3.18378	0.00510372	0.129125	-2.09962
ENSG00000051825	MPHOSPH9	0.287532	5.4403	3.18279	0.00511485	0.129233	-2.10158
ENSG00000183067	IGSF5	0.613812	0.425004	3.18165	0.0051277	0.129326	-2.10385
ENSG00000095627	TDRD1	0.540548	0.965199	3.18124	0.00513232	0.129326	-2.10466
ENSG00000166140	ZFYVE19	0.376046	4.05237	3.17859	0.00516232	0.129616	-2.10991
ENSG00000100058	CRYBB2P1	0.394075	5.01836	3.17848	0.00516359	0.129616	-2.11013
ENSG00000232022	RP5-1109J22.1	1.26739	-0.115131	3.17823	0.0051665	0.129616	-2.11064
ENSG00000205423	CNEP1R1	0.282271	3.41699	3.17756	0.00517411	0.129616	-2.11197
ENSG00000105552	BCAT2	0.592346	4.16414	3.17719	0.0051783	0.129616	-2.1127
ENSG00000278615		-0.437994	2.93762	-3.17562	0.00519625	0.12989	-2.11581
ENSG00000065615	CYB5R4	0.315501	6.03265	3.17449	0.00520915	0.12989	-2.11805
ENSG00000075886	TUBA3D	0.69391	1.00572	3.17385	0.00521656	0.12989	-2.11933
ENSG00000105855	ITGB8	0.445698	7.67694	3.17382	0.00521688	0.12989	-2.11939
ENSG00000122852	SFTPA1	-1.24042	-0.320865	-3.17269	0.0052299	0.129961	-2.12163
ENSG00000164411	GJB7	0.551721	0.588298	3.17237	0.00523354	0.129961	-2.12226
ENSG00000196517	SLC6A9	0.720816	4.48603	3.17017	0.00525895	0.130419	-2.12662
ENSG00000169189	NSMCE1	-0.307549	3.85457	-3.16721	0.00529333	0.130934	-2.13249
ENSG00000157557	ETS2	-0.408576	6.8367	-3.16718	0.00529364	0.130934	-2.13255
ENSG00000116731	PRDM2	-0.236193	7.49795	-3.16615	0.00530574	0.131061	-2.1346
ENSG00000242220	TCP10L	0.732693	3.39685	3.16532	0.00531547	0.131129	-2.13626
ENSG00000167380	ZNF226	0.330923	4.94288	3.16424	0.00532811	0.131268	-2.1384
ENSG00000005194	CIAPIN1	-0.322739	4.34191	-3.16302	0.00534244	0.131388	-2.14081
ENSG00000183837	PNMA3	-0.739737	5.67643	-3.16263	0.00534693	0.131388	-2.14157
ENSG00000156219	ART3	0.729789	3.29687	3.16155	0.00535967	0.131529	-2.14372
ENSG00000188107	EYS	0.403872	4.31145	3.1605	0.00537206	0.131661	-2.1458
ENSG00000242457	RBBP4P2	-0.655947	-0.112874	-3.1597	0.00538152	0.131721	-2.14738
ENSG00000142599	RERE	0.222211	8.40954	3.15893	0.00539073	0.131775	-2.14892
ENSG00000248483	POU5F2	0.431389	3.45569	3.15764	0.00540604	0.131978	-2.15148
ENSG00000205978	NYNRIN	0.525998	4.37326	3.15572	0.0054289	0.132364	-2.15528
ENSG00000104960	PTOV1	0.407914	6.99992	3.15472	0.00544089	0.132484	-2.15727
ENSG00000165185	KIAA1958	0.420414	5.63807	3.15328	0.00545811	0.132495	-2.16011
ENSG00000059588	TARBP1	-0.623882	6.04312	-3.15296	0.00546199	0.132495	-2.16075
ENSG00000227671	MIR3916	0.36642	3.12861	3.15292	0.00546248	0.132495	-2.16083
ENSG00000128253	RFPL2	1.01601	2.03153	3.15208	0.00547253	0.132568	-2.16249
ENSG00000213640	RP11-797H7.3	0.613528	1.18892	3.15064	0.00548987	0.132814	-2.16534
ENSG00000075415	SLC25A3	-0.212735	7.17551	-3.15007	0.00549682	0.132814	-2.16648
ENSG00000213073	RP11-288H12.3	0.58401	2.05234	3.14929	0.00550629	0.132872	-2.16803
ENSG00000198765	SYCP1	0.631837	0.843647	3.14843	0.00551662	0.132951	-2.16971
ENSG00000240230	COX19	0.424721	4.41073	3.14608	0.0055452	0.133162	-2.17437
ENSG00000173991	TCAP	0.963282	2.1301	3.14603	0.00554583	0.133162	-2.17447
ENSG00000176390	CRLF3	0.365529	4.68398	3.14597	0.00554664	0.133162	-2.1746
ENSG00000137463	MGARP	0.750948	-0.189388	3.14436	0.00556631	0.133366	-2.17779
ENSG00000145191	EIF2B5	0.227796	5.17886	3.14327	0.00557964	0.133366	-2.17994
ENSG00000112852	PCDHB2	-0.548003	2.90343	-3.14299	0.00558308	0.133366	-2.1805
ENSG00000135205	CCDC146	0.422059	3.01179	3.14247	0.00558939	0.133366	-2.18152
ENSG00000103995	CEP152	0.480233	3.57152	3.14237	0.00559062	0.133366	-2.18172
ENSG00000163738	MTHFD2L	0.333856	4.0278	3.14094	0.00560826	0.133449	-2.18455
ENSG00000183307	CECR6	-0.435343	4.57815	-3.13979	0.00562249	0.133449	-2.18683
ENSG00000261528	AC002400.1	0.612462	0.534898	3.13932	0.00562822	0.133449	-2.18775
ENSG00000234841	RP11-119H12.4	0.628943	1.36846	3.13896	0.00563277	0.133449	-2.18848
ENSG00000157551	KCNJ15	0.429228	3.44366	3.13878	0.00563492	0.133449	-2.18882
ENSG00000073670	ADAM11	-0.430564	6.39059	-3.13828	0.00564111	0.133449	-2.18981
ENSG00000185942	NKAIN3	-0.452899	3.42615	-3.13802	0.00564443	0.133449	-2.19034
ENSG00000130997	POLN	0.568019	4.43696	3.1375	0.00565089	0.133449	-2.19137
ENSG00000132639	SNAP25	-0.401912	9.51767	-3.13657	0.00566235	0.133487	-2.19319
ENSG00000132718	SYT11	-0.310172	9.01797	-3.13622	0.0056667	0.133487	-2.19389
ENSG00000257838	RP11-368J21.3	0.830363	-0.105242	3.13412	0.00569297	0.133761	-2.19805
ENSG00000232045	EHMT2	1.89519	2.90555	3.13359	0.00569966	0.133761	-2.19911
ENSG00000238134	EHMT2	1.89519	2.90555	3.13359	0.00569966	0.133761	-2.19911
ENSG00000151465	CDC123	-0.318248	4.21952	-3.13237	0.00571495	0.133952	-2.20152
ENSG00000213337	ANKRD39	0.490894	4.48222	3.13155	0.00572515	0.134024	-2.20312
ENSG00000134287	ARF3	-0.313064	8.45109	-3.13062	0.00573687	0.134131	-2.20496
ENSG00000172500	FIBP	-0.36114	5.07057	-3.1296	0.00574983	0.134267	-2.207
ENSG00000071575	TRIB2	-0.421761	5.3667	-3.12699	0.00578285	0.134851	-2.21215
ENSG00000145545	SRD5A1	0.278187	6.02013	3.1265	0.00578915	0.134851	-2.21313
ENSG00000124215	CDH26	0.605381	2.42248	3.12551	0.00580169	0.134951	-2.21508
ENSG00000253336	RP11-468O2.1	0.658806	0.713044	3.12503	0.00580781	0.134951	-2.21603
ENSG00000137313	TRIM26	2.21694	1.9354	3.12405	0.00582038	0.135076	-2.21797
ENSG00000163686	ABHD6	0.390077	4.62476	3.12246	0.00584074	0.135327	-2.22112
ENSG00000181016	LSMEM1	0.725496	0.978468	3.12208	0.0058456	0.135327	-2.22187
ENSG00000198917	C9orf114	0.384228	5.22963	3.12151	0.00585288	0.135329	-2.22299
ENSG00000184206	GOLGA6L4	0.636478	3.2398	3.1203	0.00586847	0.135523	-2.22538
ENSG00000125962	ARMCX5	-0.297972	3.73386	-3.11892	0.00588632	0.135636	-2.22811
ENSG00000007255	TRAPPC6A	-0.610141	2.33054	-3.11877	0.00588815	0.135636	-2.22839
ENSG00000167815	PRDX2	-0.281809	6.62049	-3.11781	0.00590057	0.135636	-2.23029
ENSG00000170417	TMEM182	0.423418	6.13285	3.11769	0.00590223	0.135636	-2.23054
ENSG00000173039	RELA	0.373285	5.2709	3.11604	0.00592366	0.135701	-2.2338
ENSG00000241553	ARPC4	-0.288286	5.89989	-3.11559	0.0059294	0.135701	-2.23468
ENSG00000102221	JADE3	0.585442	2.67946	3.11527	0.00593363	0.135701	-2.23532
ENSG00000172594	SMPDL3A	0.375519	2.07156	3.11525	0.00593394	0.135701	-2.23536
ENSG00000151835	SACS	-0.687412	4.21974	-3.11384	0.00595234	0.135812	-2.23815
ENSG00000130707	ASS1	-0.443245	4.25455	-3.11377	0.00595326	0.135812	-2.23829
ENSG00000234345	LL0XNC01-116E7.1	0.6287	-0.126365	3.11166	0.00598088	0.136277	-2.24245
ENSG00000173933	RBM4	0.308359	5.6872	3.10902	0.00601554	0.136735	-2.24765
ENSG00000107679	PLEKHA1	0.27533	6.79731	3.10895	0.00601655	0.136735	-2.2478
ENSG00000076003	MCM6	-0.456772	3.63669	-3.10788	0.00603063	0.136735	-2.24991
ENSG00000212916	MAP10	-0.537601	2.13741	-3.10787	0.00603082	0.136735	-2.24994
ENSG00000173451	THAP2	0.619023	3.33053	3.10737	0.00603736	0.136735	-2.25091
ENSG00000146038	DCDC2	-0.556141	1.80763	-3.10575	0.00605886	0.137003	-2.25411
ENSG00000167074	TEF	0.411309	7.22886	3.10539	0.00606374	0.137003	-2.25483
ENSG00000205352	PRR13	-0.339727	5.01968	-3.10359	0.00608764	0.137291	-2.25837
ENSG00000159873	CCDC117	0.456604	4.11117	3.10333	0.00609113	0.137291	-2.25889
ENSG00000102401	ARMCX3	-0.251647	6.0624	-3.10263	0.00610054	0.137339	-2.26028
ENSG00000125356	NDUFA1	-0.238679	4.63598	-3.10178	0.00611186	0.137429	-2.26194
ENSG00000140548	ZNF710	-0.538614	5.95177	-3.10043	0.00612999	0.13758	-2.26461
ENSG00000130035	GALNT8	0.340273	5.65869	3.0997	0.00613991	0.13758	-2.26606
ENSG00000224097	RP11-472B18.1	0.982261	-0.151487	3.09965	0.00614052	0.13758	-2.26615
ENSG00000136828	RALGPS1	0.254915	5.98341	3.09868	0.00615361	0.137631	-2.26807
ENSG00000172935	MRGPRF	1.10125	1.31902	3.09822	0.00615985	0.137631	-2.26898
ENSG00000143256	PFDN2	-0.393235	4.23131	-3.09785	0.00616478	0.137631	-2.2697
ENSG00000111667	USP5	-0.385677	6.65941	-3.09522	0.00620048	0.138157	-2.27489
ENSG00000146833	TRIM4	0.236372	4.58105	3.09503	0.00620303	0.138157	-2.27526
ENSG00000037637	FBXO42	0.262768	5.34638	3.09444	0.00621111	0.138173	-2.27643
ENSG00000147162	OGT	0.409867	7.74598	3.09209	0.00624315	0.138629	-2.28106
ENSG00000169006	NTSR2	-0.660448	4.24826	-3.09148	0.00625161	0.138629	-2.28228
ENSG00000140937	CDH11	-0.28505	5.63128	-3.0908	0.00626093	0.138629	-2.28362
ENSG00000114956	DGUOK	-0.336582	3.46943	-3.09016	0.00626974	0.138629	-2.28488
ENSG00000272400	RP11-927P21.7	0.974652	0.499217	3.08989	0.00627344	0.138629	-2.28541
ENSG00000105771	SMG9	0.374343	5.43447	3.08971	0.00627586	0.138629	-2.28576
ENSG00000205669	ACOT6	0.811614	-0.0323492	3.08891	0.00628684	0.138709	-2.28733
ENSG00000105792	C7orf63	0.392654	5.23569	3.08737	0.00630811	0.138992	-2.29037
ENSG00000137815	RTF1	-0.351556	6.11564	-3.08691	0.00631454	0.138992	-2.29128
ENSG00000089163	SIRT4	0.692363	0.775637	3.08618	0.00632458	0.138992	-2.29271
ENSG00000044459	CNTLN	0.287775	3.67261	3.0855	0.00633405	0.138992	-2.29406
ENSG00000274973		0.671631	-0.311705	3.08531	0.00633664	0.138992	-2.29443
ENSG00000139641	ESYT1	-0.310798	5.55878	-3.08444	0.00634878	0.139096	-2.29615
ENSG00000095539	SEMA4G	0.475975	3.68269	3.0835	0.00636191	0.139221	-2.298
ENSG00000127884	ECHS1	-0.327377	5.66849	-3.08163	0.00638799	0.13963	-2.30168
ENSG00000108786	HSD17B1	0.379318	5.28375	3.08094	0.00639771	0.13968	-2.30305
ENSG00000167371	PRRT2	-0.3714	7.00033	-3.08001	0.00641066	0.1398	-2.30487
ENSG00000177917	ARL6IP6	0.362655	3.33277	3.07884	0.00642712	0.139898	-2.30717
ENSG00000066405	CLDN18	0.748261	1.23399	3.0785	0.00643196	0.139898	-2.30785
ENSG00000127125	PPCS	-0.299354	3.19377	-3.07811	0.00643748	0.139898	-2.30862
ENSG00000093183	SEC22C	0.215045	5.65839	3.07712	0.00645143	0.140039	-2.31057
ENSG00000220201	ZGLP1	0.972196	1.86454	3.07595	0.00646803	0.140238	-2.31288
ENSG00000134575	ACP2	-0.476935	4.53013	-3.07486	0.00648343	0.14041	-2.31501
ENSG00000170027	YWHAG	-0.209032	9.4636	-3.07378	0.00649885	0.140582	-2.31715
ENSG00000167258	CDK12	0.24782	6.27567	3.07144	0.00653226	0.140981	-2.32176
ENSG00000164879	CA3	0.550601	0.0369882	3.07108	0.00653743	0.140981	-2.32247
ENSG00000061337	LZTS1	-0.571333	6.51838	-3.07091	0.00653981	0.140981	-2.3228
ENSG00000186409	CCDC30	0.308615	5.42047	3.06835	0.00657661	0.141612	-2.32784
ENSG00000188869	TMC3	0.394597	1.42863	3.06474	0.00662879	0.142572	-2.33494
ENSG00000185127	C6orf120	-0.247667	4.48131	-3.0613	0.00667892	0.1434	-2.34171
ENSG00000196542	SPTSSB	-0.420343	2.30584	-3.06105	0.00668254	0.1434	-2.3422
ENSG00000108443	RPS6KB1	0.288348	4.99491	3.06033	0.006693	0.143461	-2.34361
ENSG00000152784	PRDM8	0.481522	5.55986	3.05847	0.00672033	0.143882	-2.34727
ENSG00000180155	LYNX1	-0.431068	8.21573	-3.05651	0.00674923	0.144337	-2.35112
ENSG00000172731	LRRC20	-0.331783	4.85741	-3.05554	0.00676363	0.144442	-2.35304
ENSG00000197457	STMN3	-0.410389	8.39373	-3.05514	0.00676952	0.144442	-2.35382
ENSG00000224117	PTPN2P2	1.03322	-0.338224	3.05357	0.00679284	0.144537	-2.35691
ENSG00000168397	ATG4B	0.396469	6.07696	3.05346	0.00679447	0.144537	-2.35712
ENSG00000235941	HSPA1A	5.88127	2.53716	3.05329	0.00679701	0.144537	-2.35746
ENSG00000198099	ADH4	0.490597	2.55231	3.05168	0.00682093	0.144881	-2.36062
ENSG00000270882	HIST1H4A	0.677584	4.11854	3.05091	0.00683248	0.144963	-2.36214
ENSG00000106771	TMEM245	0.29168	7.03451	3.04967	0.006851	0.145192	-2.36457
ENSG00000156804	FBXO32	0.527355	5.84682	3.04871	0.00686534	0.14522	-2.36644
ENSG00000157470	FAM81A	-0.336501	4.69529	-3.04843	0.00686953	0.14522	-2.36699
ENSG00000120053	GOT1	-0.314515	6.26243	-3.04763	0.00688155	0.14522	-2.36856
ENSG00000183604	RP11-347C12.2	0.612712	5.84981	3.04725	0.00688739	0.14522	-2.36932
ENSG00000183628	DGCR6	0.402631	5.09408	3.04672	0.00689527	0.14522	-2.37035
ENSG00000249485	RBBP4P1	0.530978	0.943464	3.04547	0.00691417	0.14522	-2.37281
ENSG00000188186	LAMTOR4	-0.302451	4.79144	-3.04544	0.00691463	0.14522	-2.37287
ENSG00000147509	RGS20	-0.648931	3.38185	-3.04479	0.00692452	0.14522	-2.37415
ENSG00000101460	MAP1LC3A	-0.337502	5.88711	-3.04478	0.00692461	0.14522	-2.37417
ENSG00000130520	LSM4	-0.296117	4.87303	-3.04445	0.00692958	0.14522	-2.37481
ENSG00000198842	DUSP27	-1.03623	0.660299	-3.04375	0.00694027	0.145241	-2.37619
ENSG00000206530	WDR52	0.541392	3.61101	3.04337	0.00694603	0.145241	-2.37694
ENSG00000071073	MGAT4A	0.33734	5.93284	3.0428	0.0069547	0.14526	-2.37806
ENSG00000137501	SYTL2	-0.609668	7.15243	-3.04072	0.00698643	0.145551	-2.38215
ENSG00000225726	AC007000.10	0.808986	-0.134516	3.03999	0.00699754	0.145551	-2.38357
ENSG00000123268	ATF1	0.409949	2.63845	3.03988	0.00699927	0.145551	-2.3838
ENSG00000160229	ZNF66	0.557298	2.01261	3.03961	0.0070034	0.145551	-2.38433
ENSG00000184012	TMPRSS2	0.684845	0.541061	3.03912	0.00701086	0.145551	-2.38528
ENSG00000106367	AP1S1	-0.52261	5.55588	-3.03873	0.00701686	0.145551	-2.38605
ENSG00000220563	PKMP3	0.564829	1.56144	3.03834	0.00702283	0.145551	-2.38681
ENSG00000239388	ASB14	0.503462	1.70754	3.03724	0.00703974	0.145741	-2.38897
ENSG00000173530	TNFRSF10D	0.733137	1.99794	3.03623	0.00705534	0.145817	-2.39096
ENSG00000153048	CARHSP1	0.343407	5.31838	3.03536	0.00706865	0.145817	-2.39265
ENSG00000148057	IDNK	-0.341488	2.43623	-3.03516	0.00707174	0.145817	-2.39305
ENSG00000183864	TOB2	0.491401	6.29846	3.03423	0.00708614	0.145817	-2.39487
ENSG00000163395	IGFN1	-1.50657	1.19719	-3.0342	0.00708666	0.145817	-2.39494
ENSG00000110148	CCKBR	-0.6145	3.98983	-3.03399	0.00708995	0.145817	-2.39535
ENSG00000070495	JMJD6	0.69259	5.22172	3.03023	0.00714832	0.146739	-2.40272
ENSG00000011028	MRC2	-0.6377	3.94445	-3.0301	0.00715037	0.146739	-2.40297
ENSG00000236560	PPP1R11	2.65816	2.69295	3.02935	0.0071621	0.146762	-2.40444
ENSG00000197921	HES5	-2.43199	0.41442	-3.02903	0.00716711	0.146762	-2.40507
ENSG00000029993	HMGB3	-0.631978	3.10034	-3.02823	0.00717971	0.14686	-2.40665
ENSG00000175287	PHYHD1	0.64284	4.08153	3.0277	0.00718809	0.146871	-2.4077
ENSG00000278301		0.439563	4.05147	3.02646	0.00720755	0.14689	-2.41012
ENSG00000213626	LBH	-0.769163	2.84087	-3.02527	0.00722627	0.14689	-2.41245
ENSG00000276545		0.50354	1.84771	3.02526	0.00722648	0.14689	-2.41248
ENSG00000228466	TUBB4AP1	-1.55696	-0.71693	-3.02506	0.00722958	0.14689	-2.41286
ENSG00000169087	HSPBAP1	0.268478	3.34731	3.02498	0.00723081	0.14689	-2.41302
ENSG00000146701	MDH2	-0.283007	6.4043	-3.02418	0.00724353	0.14689	-2.41459
ENSG00000239455	RP11-561O4.1	0.514061	1.32843	3.02417	0.00724368	0.14689	-2.41461
ENSG00000143774	GUK1	-0.265167	7.29891	-3.02246	0.00727067	0.147072	-2.41795
ENSG00000188958	UTS2B	0.400978	2.87391	3.02154	0.00728541	0.147072	-2.41977
ENSG00000276975		0.674005	6.29082	3.02118	0.00729102	0.147072	-2.42046
ENSG00000138050	THUMPD2	0.241108	3.04993	3.02064	0.00729965	0.147072	-2.42152
ENSG00000157741	UBN2	0.257811	6.59973	3.02047	0.00730242	0.147072	-2.42186
ENSG00000127989	MTERF	0.369979	3.34515	3.01976	0.00731366	0.147072	-2.42324
ENSG00000269388	AC018755.16	-0.498909	0.324734	-3.01968	0.00731505	0.147072	-2.42341
ENSG00000226704	HSPA1L	3.22145	-2.16185	3.01966	0.00731525	0.147072	-2.42344
ENSG00000179094	PER1	0.424583	6.78934	3.01916	0.00732327	0.147076	-2.42442
ENSG00000276293		0.378675	7.12838	3.01782	0.00734478	0.14735	-2.42705
ENSG00000087903	RFX2	0.483591	3.87578	3.01731	0.00735288	0.147356	-2.42804
ENSG00000185761	ADAMTSL5	0.691963	2.15157	3.01619	0.00737096	0.14756	-2.43024
ENSG00000186312	CA5BP1	0.325584	3.42572	3.01569	0.00737893	0.147563	-2.43121
ENSG00000280230		0.422315	1.75055	3.01497	0.00739068	0.147641	-2.43264
ENSG00000176928	GCNT4	-0.555113	3.10638	-3.01373	0.00741061	0.147819	-2.43506
ENSG00000250091	DNAH10OS	0.375452	4.93279	3.01344	0.00741534	0.147819	-2.43563
ENSG00000180198	RCC1	0.749428	2.67422	3.01181	0.00744174	0.147973	-2.43882
ENSG00000109670	FBXW7	-0.409886	7.31914	-3.01156	0.00744583	0.147973	-2.43931
ENSG00000224398	CSNK2B	1.77458	2.31829	3.01099	0.00745503	0.147973	-2.44042
ENSG00000183718	TRIM52	0.385001	5.15669	3.01083	0.00745761	0.147973	-2.44073
ENSG00000183963	SMTN	0.895432	4.89296	3.01037	0.00746524	0.147973	-2.44165
ENSG00000126070	AGO3	0.292863	6.52779	3.01004	0.00747058	0.147973	-2.44229
ENSG00000109794	FAM149A	-0.392043	4.43722	-3.00957	0.00747814	0.147973	-2.4432
ENSG00000229929	TRIM39	-0.863791	1.27317	-3.00851	0.00749553	0.148161	-2.44528
ENSG00000277263		-4.29562	-2.19129	-3.0071	0.00751864	0.148167	-2.44804
ENSG00000064547	LPAR2	0.692471	1.67204	3.00709	0.00751875	0.148167	-2.44806
ENSG00000267673	FDX1L	-0.36758	3.86289	-3.00655	0.00752767	0.148167	-2.44912
ENSG00000016391	CHDH	0.404229	5.8446	3.00579	0.00754018	0.148167	-2.45061
ENSG00000179528	LBX2	0.936341	0.778512	3.00572	0.00754122	0.148167	-2.45073
ENSG00000157106	SMG1	0.25033	8.3797	3.0055	0.00754493	0.148167	-2.45117
ENSG00000100154	TTC28	0.334743	6.13106	3.00513	0.00755102	0.148167	-2.4519
ENSG00000164684	ZNF704	0.383886	6.69997	3.00405	0.00756888	0.148363	-2.45402
ENSG00000064999	ANKS1A	0.304139	6.00622	3.00257	0.00759333	0.148574	-2.45691
ENSG00000243660	ZNF487	0.357347	3.42762	3.00244	0.00759548	0.148574	-2.45716
ENSG00000125834	STK35	0.391114	5.95704	3.00098	0.00761967	0.148769	-2.46002
ENSG00000187608	ISG15	-0.683113	3.11529	-3.0003	0.00763101	0.148769	-2.46135
ENSG00000233487	AC011322.1	-0.576412	0.979496	-3.00018	0.00763289	0.148769	-2.46157
ENSG00000267680	ZNF224	0.299428	5.15983	2.9995	0.00764423	0.148769	-2.4629
ENSG00000172757	CFL1	-0.280556	8.19275	-2.99937	0.00764651	0.148769	-2.46317
ENSG00000102760	RGCC	0.613054	4.94661	2.99876	0.00765656	0.148769	-2.46435
ENSG00000055609	KMT2C	0.219048	8.37723	2.99773	0.00767392	0.148769	-2.46638
ENSG00000155714	PDZD9	0.522242	2.01578	2.99762	0.00767563	0.148769	-2.46658
ENSG00000132837	DMGDH	-0.474056	2.20712	-2.99726	0.00768173	0.148769	-2.46729
ENSG00000272655	POLR2J4	0.545746	3.31327	2.99624	0.00769879	0.148769	-2.46928
ENSG00000185010	F8	-0.515758	3.467	-2.99621	0.00769933	0.148769	-2.46935
ENSG00000221886	C5orf54	0.578815	2.94209	2.99614	0.00770042	0.148769	-2.46947
ENSG00000101849	TBL1X	0.33181	5.25279	2.99439	0.00772996	0.149039	-2.47291
ENSG00000177383	MAGEF1	-0.254175	4.65326	-2.99234	0.00776448	0.149039	-2.4769
ENSG00000138378	STAT4	-0.625497	3.48895	-2.99228	0.00776556	0.149039	-2.47703
ENSG00000163681	SLMAP	0.20609	6.20669	2.99221	0.00776676	0.149039	-2.47716
ENSG00000267496	FAM215A	0.626847	0.317381	2.99201	0.00777018	0.149039	-2.47756
ENSG00000204177	BMS1P1	0.403288	5.08129	2.99191	0.00777181	0.149039	-2.47775
ENSG00000078098	FAP	1.02719	1.10166	2.99139	0.00778061	0.149039	-2.47876
ENSG00000107882	SUFU	0.261054	4.65107	2.99131	0.00778196	0.149039	-2.47892
ENSG00000051341	POLQ	0.620696	2.15022	2.99076	0.00779125	0.149039	-2.47999
ENSG00000198894	CIPC	0.292708	6.66326	2.99062	0.00779364	0.149039	-2.48026
ENSG00000048545	GUCA1A	-0.683696	0.207406	-2.98701	0.00785531	0.150065	-2.48733
ENSG00000088756	ARHGAP28	0.386501	4.12361	2.98492	0.0078911	0.150378	-2.4914
ENSG00000158019	BRE	-0.32693	4.34588	-2.98425	0.00790262	0.150378	-2.49271
ENSG00000185043	CIB1	-0.45536	4.1235	-2.9833	0.00791904	0.150378	-2.49457
ENSG00000151718	WWC2	0.270441	5.16019	2.98226	0.007937	0.150378	-2.4966
ENSG00000196323	ZBTB44	0.439565	6.38368	2.98206	0.00794042	0.150378	-2.49699
ENSG00000146215	CRIP3	0.755952	1.71588	2.98129	0.00795373	0.150378	-2.49849
ENSG00000226826	HLA-DPB1	-2.86047	-0.0488488	-2.98098	0.00795908	0.150378	-2.49909
ENSG00000237710	HLA-DPB1	-2.86047	-0.0488488	-2.98098	0.00795908	0.150378	-2.49909
ENSG00000106591	MRPL32	-0.345212	3.44263	-2.98068	0.0079643	0.150378	-2.49968
ENSG00000168301	KCTD6	0.286239	3.61812	2.98049	0.00796761	0.150378	-2.50005
ENSG00000152234	ATP5A1	-0.283566	7.83635	-2.98037	0.00796963	0.150378	-2.50028
ENSG00000275748		0.85431	2.50006	2.97955	0.00798398	0.150378	-2.50189
ENSG00000156928	MALSU1	0.244295	3.12388	2.97905	0.00799261	0.150378	-2.50286
ENSG00000198003	CCDC151	0.721148	2.35466	2.97866	0.00799949	0.150378	-2.50363
ENSG00000148935	GAS2	-0.414707	2.75362	-2.97862	0.00800009	0.150378	-2.5037
ENSG00000171307	ZDHHC16	0.263782	4.12145	2.97796	0.00801165	0.150378	-2.50499
ENSG00000103316	CRYM	-0.564999	5.45021	-2.97779	0.00801456	0.150378	-2.50532
ENSG00000166333	ILK	0.280064	5.25558	2.97773	0.00801566	0.150378	-2.50544
ENSG00000164675	IQUB	0.376361	2.28132	2.97694	0.00802942	0.150405	-2.50698
ENSG00000113269	RNF130	0.305001	7.75869	2.97673	0.00803311	0.150405	-2.50739
ENSG00000189079	ARID2	0.338629	5.36355	2.97538	0.00805673	0.150697	-2.51002
ENSG00000156515	HK1	-0.291891	7.80907	-2.97489	0.0080654	0.150709	-2.51099
ENSG00000123094	RASSF8	0.46202	5.26817	2.97221	0.00811259	0.151252	-2.51622
ENSG00000065882	TBC1D1	0.24671	6.03995	2.97215	0.00811357	0.151252	-2.51632
ENSG00000106125	FAM188B	0.425389	3.77447	2.97081	0.00813733	0.151252	-2.51894
ENSG00000173275	ZNF449	-0.67002	2.78946	-2.97037	0.00814504	0.151252	-2.51979
ENSG00000109927	TECTA	-0.454118	3.05124	-2.97033	0.00814571	0.151252	-2.51987
ENSG00000133195	SLC39A11	0.536795	4.35458	2.96989	0.00815359	0.151252	-2.52073
ENSG00000185278	ZBTB37	0.289685	6.04477	2.9698	0.00815523	0.151252	-2.52091
ENSG00000116717	GADD45A	-1.18204	4.11158	-2.96876	0.00817372	0.151252	-2.52294
ENSG00000165916	PSMC3	-0.370683	5.8019	-2.96867	0.00817524	0.151252	-2.52311
ENSG00000139637	C12orf10	-0.252579	4.31866	-2.96826	0.00818249	0.151252	-2.5239
ENSG00000170835	CEL	1.19166	0.766301	2.96822	0.00818322	0.151252	-2.52398
ENSG00000101542	CDH20	0.366015	5.77472	2.96777	0.00819125	0.151252	-2.52486
ENSG00000213413	PVRIG	1.3015	2.14789	2.96543	0.00823311	0.151252	-2.52943
ENSG00000197372	ZNF675	0.274956	4.41337	2.965	0.00824071	0.151252	-2.53026
ENSG00000158526	TSR2	-0.479359	5.64384	-2.96482	0.00824403	0.151252	-2.53062
ENSG00000127922	SHFM1	0.250368	4.66485	2.9641	0.00825694	0.151252	-2.53202
ENSG00000105619	TFPT	-0.408833	2.79438	-2.96408	0.00825726	0.151252	-2.53205
ENSG00000166716	ZNF592	0.285682	6.15479	2.96313	0.00827445	0.151252	-2.53392
ENSG00000204967	PCDHA4	0.349743	5.47491	2.96262	0.0082836	0.151252	-2.53491
ENSG00000136273	HUS1	0.311353	4.05499	2.96233	0.00828888	0.151252	-2.53548
ENSG00000067191	CACNB1	-0.379475	6.40402	-2.96231	0.0082891	0.151252	-2.5355
ENSG00000244754	N4BP2L2	0.290513	7.18657	2.96219	0.00829138	0.151252	-2.53575
ENSG00000206159	GYG2P1	0.4416	3.80325	2.9621	0.00829303	0.151252	-2.53593
ENSG00000115112	TFCP2L1	0.829945	1.79067	2.96193	0.00829609	0.151252	-2.53626
ENSG00000169093	ASMTL	-0.476263	5.12395	-2.96173	0.00829955	0.151252	-2.53663
ENSG00000221890	NPTXR	-0.575201	8.98751	-2.96151	0.00830363	0.151252	-2.53707
ENSG00000137809	ITGA11	0.448389	3.80026	2.96084	0.00831566	0.151324	-2.53837
ENSG00000110031	LPXN	-0.305654	3.51101	-2.96023	0.00832675	0.151379	-2.53956
ENSG00000113387	SUB1	-0.350182	5.97223	-2.95886	0.00835159	0.151684	-2.54223
ENSG00000181929	PRKAG1	-0.261532	4.34159	-2.95725	0.00838091	0.15207	-2.54537
ENSG00000157985	AGAP1	0.3072	8.84847	2.95434	0.00843401	0.15283	-2.55103
ENSG00000186583	SPATC1	0.993442	-0.128511	2.95407	0.00843907	0.15283	-2.55156
ENSG00000230872	AC092338.5	0.690595	-0.22147	2.95343	0.00845071	0.152894	-2.5528
ENSG00000151366	NDUFC2	-0.241182	5.37027	-2.95232	0.0084711	0.153075	-2.55495
ENSG00000134569	LRP4	0.41611	7.98855	2.952	0.008477	0.153075	-2.55558
ENSG00000175029	CTBP2	0.299141	5.44845	2.9506	0.00850297	0.153221	-2.55832
ENSG00000225014	KCTD9P1	0.750474	1.15988	2.95059	0.00850316	0.153221	-2.55834
ENSG00000230772	VN1R108P	0.85038	0.122715	2.9498	0.00851765	0.153221	-2.55986
ENSG00000267361	LOC100421166	0.716683	0.399874	2.9498	0.00851774	0.153221	-2.55987
ENSG00000213077	FAM106A	0.513225	3.5963	2.94919	0.00852894	0.153276	-2.56105
ENSG00000175336	APOF	0.395277	0.385342	2.94733	0.00856358	0.153674	-2.56468
ENSG00000213366	GSTM2	0.284851	5.55552	2.94685	0.0085725	0.153674	-2.56561
ENSG00000258947	TUBB3	-0.560307	6.86739	-2.94633	0.0085821	0.153674	-2.56661
ENSG00000214226	C17orf67	0.682498	1.85698	2.94624	0.00858386	0.153674	-2.5668
ENSG00000136699	SMPD4	0.333234	6.03251	2.94581	0.00859193	0.153674	-2.56764
ENSG00000223865	HLA-DPB1	-2.83514	-0.0716477	-2.94366	0.00863204	0.154244	-2.57181
ENSG00000138829	FBN2	-0.779009	1.03066	-2.94291	0.00864623	0.154266	-2.57328
ENSG00000101188	NTSR1	-0.911495	1.68959	-2.94272	0.00864966	0.154266	-2.57363
ENSG00000100813	ACIN1	0.286659	7.05043	2.94124	0.00867767	0.154619	-2.57653
ENSG00000158008	EXTL1	-0.510828	5.92175	-2.9395	0.00871045	0.154994	-2.5799
ENSG00000104154	SLC30A4	0.279529	5.2476	2.939	0.00871992	0.154994	-2.58088
ENSG00000077549	CAPZB	-0.267032	6.27449	-2.93881	0.00872346	0.154994	-2.58124
ENSG00000139182	CLSTN3	-0.332899	7.9275	-2.93656	0.00876615	0.155586	-2.58561
ENSG00000166136	NDUFB8	-0.307263	5.79314	-2.93609	0.00877523	0.155586	-2.58653
ENSG00000203811	HIST2H3C	1.13198	2.52913	2.93415	0.00881223	0.155586	-2.5903
ENSG00000203852	HIST2H3A	1.13198	2.52913	2.93415	0.00881223	0.155586	-2.5903
ENSG00000117395	EBNA1BP2	-0.393279	4.60785	-2.93413	0.00881265	0.155586	-2.59034
ENSG00000115919	KYNU	0.371014	6.81875	2.93357	0.00882321	0.155586	-2.59142
ENSG00000258366	RTEL1	0.491525	4.29298	2.93353	0.00882407	0.155586	-2.5915
ENSG00000164932	CTHRC1	0.685902	0.937356	2.93319	0.00883056	0.155586	-2.59216
ENSG00000182378	PLCXD1	0.518037	5.71018	2.93316	0.00883125	0.155586	-2.59223
ENSG00000170502	NUDT9	0.283433	4.65423	2.9325	0.00884387	0.155662	-2.59351
ENSG00000128944	KNSTRN	0.354626	3.23878	2.93004	0.00889109	0.156347	-2.59827
ENSG00000162595	DIRAS3	-2.214	-0.769614	-2.92886	0.00891398	0.156432	-2.60057
ENSG00000163002	NUP35	0.279337	2.89836	2.9287	0.00891706	0.156432	-2.60088
ENSG00000180881	CAPS2	0.261593	4.90998	2.9285	0.00892089	0.156432	-2.60127
ENSG00000276005		0.631884	0.580683	2.92792	0.00893226	0.156445	-2.60241
ENSG00000270765	GAS2L2	0.599852	0.492158	2.92719	0.00894629	0.156445	-2.60381
ENSG00000165895	ARHGAP42	0.524239	3.42008	2.92694	0.00895121	0.156445	-2.6043
ENSG00000105483	CARD8	0.393501	4.54829	2.92644	0.0089608	0.156445	-2.60526
ENSG00000273562		5.47291	0.377467	2.92632	0.00896323	0.156445	-2.60551
ENSG00000261072	RP11-5N19.3	0.662873	-0.260974	2.92548	0.00897961	0.156522	-2.60714
ENSG00000136444	RSAD1	0.345966	5.02898	2.92493	0.00899034	0.156522	-2.60821
ENSG00000076053	RBM7	0.24181	3.79679	2.9246	0.00899677	0.156522	-2.60885
ENSG00000276710		0.60837	4.68625	2.92388	0.00901083	0.156522	-2.61024
ENSG00000068745	IP6K2	0.320778	5.38752	2.92354	0.00901749	0.156522	-2.61091
ENSG00000259335	HNRNPMP1	0.592277	0.0199661	2.92311	0.00902584	0.156522	-2.61173
ENSG00000127074	RGS13	0.422258	1.35969	2.92281	0.00903167	0.156522	-2.61231
ENSG00000148672	GLUD1	-0.41376	7.98335	-2.92268	0.00903426	0.156522	-2.61257
ENSG00000171121	KCNMB3	0.473526	2.25016	2.92166	0.00905426	0.156724	-2.61455
ENSG00000228729	RP11-211A18.2	0.833177	-0.174367	2.92083	0.00907068	0.156863	-2.61617
ENSG00000184271	POU6F1	0.307265	5.90966	2.91995	0.0090879	0.157017	-2.61786
ENSG00000131462	TUBG1	-0.250034	4.32128	-2.9189	0.0091087	0.15712	-2.61991
ENSG00000033030	ZCCHC8	0.416435	4.33758	2.9188	0.00911061	0.15712	-2.6201
ENSG00000160813	PPP1R35	-0.435448	2.8215	-2.9174	0.00913839	0.157455	-2.62282
ENSG00000177432	NAP1L5	-0.434239	5.38139	-2.91373	0.00921138	0.158416	-2.62994
ENSG00000198740	ZNF652	0.482043	6.36895	2.91356	0.00921466	0.158416	-2.63025
ENSG00000230006	ANKRD36BP2	0.394262	5.29938	2.91332	0.00921946	0.158416	-2.63072
ENSG00000151338	MIPOL1	0.393201	8.85593	2.91216	0.00924267	0.158647	-2.63297
ENSG00000198830	HMGN2	-0.531998	5.76002	-2.91181	0.00924976	0.158647	-2.63365
ENSG00000104524	PYCRL	-0.538138	3.18368	-2.91	0.00928613	0.15903	-2.63716
ENSG00000157796	WDR19	0.287284	5.37429	2.9095	0.00929608	0.15903	-2.63812
ENSG00000274810		0.473418	3.77542	2.90885	0.00930931	0.15903	-2.63939
ENSG00000158411	MITD1	0.453123	3.87956	2.9088	0.00931022	0.15903	-2.63948
ENSG00000115758	ODC1	-0.400969	4.09402	-2.90856	0.0093151	0.15903	-2.63995
ENSG00000119541	VPS4B	-0.260559	4.93948	-2.90818	0.00932287	0.15903	-2.64069
ENSG00000143297	FCRL5	0.396255	4.02054	2.90581	0.00937085	0.159585	-2.64528
ENSG00000204977	TRIM13	0.285154	5.05706	2.90532	0.0093807	0.159585	-2.64622
ENSG00000188269	OR7A5	0.811226	0.891217	2.9053	0.00938109	0.159585	-2.64626
ENSG00000052795	FNIP2	0.294783	6.32842	2.9049	0.00938935	0.159585	-2.64705
ENSG00000124635	HIST1H2BJ	0.628336	0.623141	2.90349	0.00941792	0.159926	-2.64976
ENSG00000151849	CENPJ	0.512139	4.19849	2.90105	0.00946796	0.160631	-2.6545
ENSG00000114315	HES1	-0.823144	2.79779	-2.90028	0.00948357	0.16075	-2.65597
ENSG00000004468	CD38	-0.792492	2.98672	-2.89941	0.00950146	0.160778	-2.65766
ENSG00000255330	SOGA3	0.486134	6.54821	2.89915	0.00950701	0.160778	-2.65818
ENSG00000189343	RPS2P46	1.55346	-0.689975	2.89778	0.00953506	0.160778	-2.66082
ENSG00000196305	IARS	-0.265851	6.31042	-2.89757	0.00953944	0.160778	-2.66123
ENSG00000198060	2005-03-01	-0.24256	4.2859	-2.89715	0.00954807	0.160778	-2.66203
ENSG00000125084	WNT1	-0.730063	1.20999	-2.8969	0.00955324	0.160778	-2.66252
ENSG00000181827	RFX7	0.406043	5.2456	2.89622	0.00956737	0.160778	-2.66384
ENSG00000280537		0.968308	0.598034	2.89538	0.00958486	0.160778	-2.66547
ENSG00000166689	PLEKHA7	0.516824	3.84286	2.89518	0.00958898	0.160778	-2.66586
ENSG00000168283	BMI1	0.4783	5.15248	2.89518	0.00958899	0.160778	-2.66586
ENSG00000214029	ZNF891	0.388553	5.3712	2.89378	0.00961811	0.160778	-2.66857
ENSG00000121446	RGSL1	0.458542	0.681561	2.89358	0.00962231	0.160778	-2.66896
ENSG00000250312	ZNF718	0.425325	3.69585	2.89251	0.00964458	0.160778	-2.67102
ENSG00000196834	POTEI	0.474438	1.70087	2.8923	0.00964895	0.160778	-2.67143
ENSG00000153086	ACMSD	0.62443	0.758751	2.89176	0.00966012	0.160778	-2.67246
ENSG00000139970	RTN1	-0.234719	8.62534	-2.89161	0.00966333	0.160778	-2.67276
ENSG00000124208	TMEM189-UBE2V1	0.994235	3.18319	2.89073	0.00968171	0.160778	-2.67446
ENSG00000167216	KATNAL2	0.246394	3.96925	2.89035	0.00968964	0.160778	-2.67519
ENSG00000079337	RAPGEF3	0.617096	6.8037	2.89032	0.00969031	0.160778	-2.67525
ENSG00000185055	EFCAB10	0.524762	1.13521	2.89012	0.00969465	0.160778	-2.67565
ENSG00000227080	CTD-2021A8.3	-1.06036	-0.00515387	-2.88964	0.00970472	0.160778	-2.67658
ENSG00000168496	FEN1	-0.462591	3.60787	-2.88957	0.00970601	0.160778	-2.6767
ENSG00000173040	EVC2	0.710395	1.49697	2.88956	0.00970623	0.160778	-2.67672
ENSG00000095319	NUP188	0.299038	5.60679	2.88905	0.00971701	0.160778	-2.67771
ENSG00000171953	ATPAF2	0.345592	3.99074	2.88855	0.00972748	0.160778	-2.67867
ENSG00000164808	SPIDR	0.272842	5.98513	2.88794	0.00974047	0.160778	-2.67986
ENSG00000147586	MRPS28	-0.277887	3.39487	-2.88743	0.00975113	0.160778	-2.68084
ENSG00000275501		1.19514	0.26043	2.88693	0.00976171	0.160778	-2.68181
ENSG00000276583		1.19514	0.26043	2.88693	0.00976171	0.160778	-2.68181
ENSG00000278114		1.19514	0.26043	2.88693	0.00976171	0.160778	-2.68181
ENSG00000250017	RP11-484L7.2	0.48017	2.92102	2.88686	0.00976318	0.160778	-2.68194
ENSG00000205502	C2CD4B	-1.74545	-0.56877	-2.8866	0.00976859	0.160778	-2.68244
ENSG00000180287	PLD5	0.399262	3.24945	2.88602	0.00978099	0.160778	-2.68357
ENSG00000120690	ELF1	0.347813	3.88604	2.8858	0.00978549	0.160778	-2.68398
ENSG00000225345	SNX18P3	0.521909	4.23264	2.88551	0.00979169	0.160778	-2.68455
ENSG00000184524	CEND1	-0.446373	7.01585	-2.88545	0.00979309	0.160778	-2.68468
ENSG00000107937	GTPBP4	-0.290841	4.83736	-2.88422	0.00981917	0.160929	-2.68705
ENSG00000144810	COL8A1	0.549799	3.53951	2.88336	0.00983746	0.160929	-2.68872
ENSG00000269069	CTC-471F3.5	0.472775	1.88034	2.88305	0.009844	0.160929	-2.68931
ENSG00000281233		0.472775	1.88034	2.88305	0.009844	0.160929	-2.68931
ENSG00000099977	DDT	-0.354496	3.47103	-2.88291	0.00984693	0.160929	-2.68958
ENSG00000115762	PLEKHB2	-0.219076	6.95457	-2.88199	0.0098665	0.160929	-2.69135
ENSG00000110013	SIAE	1.22597	6.8376	2.88183	0.00986997	0.160929	-2.69166
ENSG00000133169	BEX1	-0.43713	6.40129	-2.88173	0.00987207	0.160929	-2.69185
ENSG00000237872	POU5F1P4	0.579462	-0.0763799	2.88139	0.00987935	0.160929	-2.69251
ENSG00000125864	BFSP1	-0.639556	1.34963	-2.8809	0.00988986	0.160961	-2.69346
ENSG00000057468	MSH4	1.01117	0.606763	2.88048	0.00989875	0.160966	-2.69426
ENSG00000118733	OLFM3	-0.433729	4.77313	-2.87974	0.00991459	0.161084	-2.69569
ENSG00000140839	CLEC18B	1.28921	1.54568	2.87894	0.00993178	0.161224	-2.69724
ENSG00000171466	ZNF562	0.231939	6.66925	2.87707	0.0099721	0.161739	-2.70086
ENSG00000146556	WASH2P	0.370217	4.77897	2.87488	0.0100194	0.162319	-2.70509
ENSG00000128309	MPST	0.514493	5.02424	2.87461	0.0100251	0.162319	-2.7056
ENSG00000270804	CTD-2583A14.11	0.535743	2.18181	2.87394	0.0100397	0.162331	-2.70689
ENSG00000140986	RPL3L	0.474617	2.18832	2.87346	0.0100502	0.162331	-2.70783
ENSG00000163297	ANTXR2	0.383723	3.11426	2.87339	0.0100518	0.162331	-2.70797
ENSG00000133131	MORC4	0.394018	9.37259	2.87292	0.0100618	0.162332	-2.70886
ENSG00000274474		-0.376952	8.04962	-2.87232	0.010075	0.162332	-2.71003
ENSG00000100191	SLC5A4	1.16336	1.45198	2.87219	0.0100778	0.162332	-2.71027
ENSG00000136206	SPDYE1	0.626331	3.60736	2.87097	0.0101044	0.162567	-2.71263
ENSG00000154122	ANKH	0.244347	7.1767	2.87058	0.0101129	0.162567	-2.71338
ENSG00000233264	AC006042.8	0.582897	1.06926	2.87033	0.0101183	0.162567	-2.71386
ENSG00000102547	CAB39L	0.55441	5.40615	2.86966	0.010133	0.162569	-2.71515
ENSG00000234338	RP11-797H7.1	0.560877	2.97968	2.86904	0.0101467	0.162569	-2.71636
ENSG00000100413	POLR3H	0.340133	5.98309	2.86887	0.0101502	0.162569	-2.71667
ENSG00000110107	PRPF19	-0.313542	6.67513	-2.86875	0.010153	0.162569	-2.71692
ENSG00000105738	SIPA1L3	0.310275	6.42394	2.86681	0.0101955	0.16303	-2.72064
ENSG00000165113	GKAP1	0.312881	3.69792	2.8664	0.0102046	0.16303	-2.72144
ENSG00000214189	ZNF788	0.331261	4.32256	2.86626	0.0102078	0.16303	-2.72172
ENSG00000185955	C7orf61	1.34972	0.986987	2.86549	0.0102247	0.163161	-2.7232
ENSG00000134440	NARS	-0.299995	6.34092	-2.86478	0.0102405	0.163275	-2.72458
ENSG00000170515	PA2G4	-0.238879	5.47457	-2.86401	0.0102575	0.163353	-2.72606
ENSG00000168661	ZNF30	0.411204	2.59938	2.86322	0.010275	0.163353	-2.72758
ENSG00000174606	ANGEL2	0.257863	5.3229	2.8631	0.0102777	0.163353	-2.72781
ENSG00000178917	ZNF852	0.600596	1.78266	2.86246	0.0102919	0.163353	-2.72904
ENSG00000281626		0.600596	1.78266	2.86246	0.0102919	0.163353	-2.72904
ENSG00000186193	SAPCD2	-0.688407	3.92355	-2.8621	0.0102998	0.163353	-2.72973
ENSG00000213071	LPAL2	0.498818	1.68618	2.86181	0.0103063	0.163353	-2.73029
ENSG00000112294	ALDH5A1	-0.303912	6.38445	-2.86091	0.0103264	0.163532	-2.73203
ENSG00000169490	TM2D2	-0.239196	3.98806	-2.86014	0.0103435	0.163532	-2.73351
ENSG00000239642	AC034228.7	0.644163	1.14288	2.85955	0.0103567	0.163532	-2.73465
ENSG00000131100	ATP6V1E1	-0.380391	6.65493	-2.85933	0.0103616	0.163532	-2.73507
ENSG00000177352	CCDC71	-0.445218	3.25859	-2.8592	0.0103645	0.163532	-2.73532
ENSG00000205572	SERF1B	1.57535	1.65883	2.85795	0.0103924	0.163532	-2.73772
ENSG00000179010	MRFAP1	-0.25179	7.86217	-2.85781	0.0103956	0.163532	-2.738
ENSG00000143761	ARF1	-0.272535	7.71829	-2.85779	0.010396	0.163532	-2.73803
ENSG00000188559	RALGAPA2	0.356637	5.66739	2.8577	0.0103981	0.163532	-2.73821
ENSG00000138640	FAM13A	0.345048	6.12324	2.85742	0.0104045	0.163532	-2.73876
ENSG00000084234	APLP2	-0.230898	8.45269	-2.85531	0.010452	0.164141	-2.74282
ENSG00000253915	MAPRE1P1	0.614199	1.03723	2.85393	0.0104831	0.164492	-2.74548
ENSG00000185518	SV2B	-0.373871	8.6051	-2.85328	0.0104977	0.164584	-2.74672
ENSG00000171467	ZNF318	0.2294	6.16417	2.85254	0.0105146	0.164712	-2.74816
ENSG00000113073	SLC4A9	0.955701	0.932753	2.85171	0.0105334	0.164869	-2.74975
ENSG00000171163	ZNF692	0.607597	4.68081	2.85015	0.010569	0.165095	-2.75276
ENSG00000198556	ZNF789	0.419585	4.01144	2.84987	0.0105753	0.165095	-2.75329
ENSG00000141522	ARHGDIA	-0.381662	7.47041	-2.84985	0.0105757	0.165095	-2.75333
ENSG00000255769	RP11-152F13.3	0.531865	2.66387	2.84942	0.0105856	0.165095	-2.75416
ENSG00000220323	HIST2H2BD	1.07795	1.50034	2.84877	0.0106005	0.165095	-2.75542
ENSG00000254806	SYS1-DBNDD2	-1.55102	0.998363	-2.84876	0.0106006	0.165095	-2.75542
ENSG00000120697	ALG5	-0.408357	2.37715	-2.84818	0.0106138	0.165148	-2.75653
ENSG00000144161	ZC3H8	0.281399	4.59463	2.84785	0.0106216	0.165148	-2.75719
ENSG00000109113	RAB34	-0.468289	3.6067	-2.84623	0.0106586	0.165586	-2.76029
ENSG00000043143	JADE2	0.388355	6.99633	2.84582	0.010668	0.165596	-2.76108
ENSG00000106853	PTGR1	0.309347	4.36676	2.8442	0.0107053	0.165759	-2.76419
ENSG00000158161	EYA3	0.287503	5.12049	2.84419	0.0107056	0.165759	-2.76422
ENSG00000088888	MAVS	0.327804	7.01017	2.8439	0.0107123	0.165759	-2.76477
ENSG00000143951	WDPCP	0.360333	7.6394	2.84384	0.0107137	0.165759	-2.76489
ENSG00000170396	ZNF804A	0.412958	3.08848	2.84278	0.0107382	0.166	-2.76693
ENSG00000030419	IKZF2	0.373888	4.43435	2.84232	0.010749	0.166031	-2.76782
ENSG00000204659	CBY3	0.686836	1.07911	2.84139	0.0107705	0.166045	-2.76961
ENSG00000224994	TRIM39	-0.828143	1.29945	-2.84098	0.0107799	0.166045	-2.77039
ENSG00000197245	FAM110D	-0.722299	1.20093	-2.84063	0.0107881	0.166045	-2.77106
ENSG00000130054	FAM155B	0.411819	2.557	2.84062	0.0107883	0.166045	-2.77108
ENSG00000175766	EIF4E1B	0.552643	2.07216	2.84018	0.0107986	0.166045	-2.77194
ENSG00000169957	ZNF768	0.36888	4.97831	2.84	0.0108029	0.166045	-2.77229
ENSG00000196417	ZNF765	0.401006	4.58301	2.83859	0.0108357	0.166413	-2.77499
ENSG00000262418	PTPRC	0.304142	2.61865	2.83739	0.0108637	0.166706	-2.77729
ENSG00000143457	GOLPH3L	0.398758	3.81416	2.83636	0.0108879	0.166888	-2.77928
ENSG00000144821	MYH15	-0.679663	2.66657	-2.8357	0.0109034	0.166888	-2.78055
ENSG00000114115	RBP1	-0.598728	3.38753	-2.83565	0.0109045	0.166888	-2.78063
ENSG00000164949	GEM	0.862734	2.87767	2.83537	0.010911	0.166888	-2.78117
ENSG00000166889	PATL1	0.311039	4.53147	2.83431	0.010936	0.167008	-2.78321
ENSG00000079841	RIMS1	-0.366519	7.50372	-2.83414	0.01094	0.167008	-2.78353
ENSG00000185499	MUC1	0.889256	1.25726	2.83362	0.0109522	0.167008	-2.78453
ENSG00000053747	LAMA3	0.456711	3.91321	2.83345	0.0109564	0.167008	-2.78487
ENSG00000266967	AARSD1	-0.331542	4.09857	-2.83315	0.0109633	0.167008	-2.78543
ENSG00000244687	UBE2V1	-0.301245	5.84068	-2.83258	0.0109769	0.167079	-2.78653
ENSG00000241261	RPL17P19	0.624918	1.03975	2.83108	0.0110124	0.167485	-2.78942
ENSG00000086504	MRPL28	-0.362735	4.90305	-2.83042	0.0110281	0.167588	-2.79069
ENSG00000244115	DNAJC25-GNG10	-0.450838	2.62059	-2.82925	0.0110559	0.167814	-2.79293
ENSG00000103319	EEF2K	0.459743	5.87785	2.82904	0.0110608	0.167814	-2.79333
ENSG00000144583	2004-03-01	-0.531102	4.10007	-2.827	0.0111095	0.168377	-2.79725
ENSG00000186329	TMEM212	0.443701	6.74445	2.82674	0.0111159	0.168377	-2.79775
ENSG00000187010	RHD	0.586299	3.08258	2.82601	0.0111333	0.168427	-2.79915
ENSG00000110841	PPFIBP1	0.252368	6.69664	2.82582	0.0111378	0.168427	-2.79951
ENSG00000118579	MED28	0.242537	6.69741	2.82498	0.011158	0.168427	-2.80113
ENSG00000126856	PRDM7	0.492633	2.10385	2.82482	0.0111618	0.168427	-2.80143
ENSG00000095370	SH2D3C	-0.474107	4.61189	-2.82398	0.0111821	0.168427	-2.80305
ENSG00000175182	FAM131A	-0.418366	6.79501	-2.82374	0.0111877	0.168427	-2.8035
ENSG00000255112	CHMP1B	-0.252746	5.51429	-2.82363	0.0111904	0.168427	-2.80371
ENSG00000254692	TM9SF1	2.83013	-0.9467	2.82361	0.0111908	0.168427	-2.80375
ENSG00000258644	SYNJ2BP-COX16	-0.514557	1.64134	-2.82311	0.011203	0.168476	-2.80472
ENSG00000184307	ZDHHC23	-0.515376	4.65818	-2.82251	0.0112174	0.168557	-2.80586
ENSG00000096093	EFHC1	0.309341	5.12319	2.82111	0.0112514	0.168586	-2.80856
ENSG00000204599	TRIM39	-0.804538	1.25304	-2.82096	0.0112549	0.168586	-2.80883
ENSG00000101191	DIDO1	0.330726	6.64826	2.81949	0.0112907	0.168586	-2.81166
ENSG00000275031		-0.891441	1.98332	-2.81949	0.0112907	0.168586	-2.81167
ENSG00000175203	DCTN2	-0.248676	6.26276	-2.81948	0.0112908	0.168586	-2.81167
ENSG00000105261	OVOL3	1.10218	-0.653786	2.8193	0.0112952	0.168586	-2.81202
ENSG00000173715	C11orf80	0.401116	4.09639	2.8191	0.0113001	0.168586	-2.81241
ENSG00000084112	SSH1	0.278746	6.61624	2.8181	0.0113244	0.168586	-2.81432
ENSG00000182916	TCEAL7	-0.416393	4.35692	-2.81806	0.0113253	0.168586	-2.81439
ENSG00000139946	PELI2	0.424177	4.04926	2.81804	0.0113259	0.168586	-2.81444
ENSG00000170579	DLGAP1	-0.289048	8.0533	-2.81778	0.0113322	0.168586	-2.81493
ENSG00000121774	KHDRBS1	-0.314644	6.04442	-2.81769	0.0113344	0.168586	-2.81511
ENSG00000154832	CXXC1	0.31901	5.15841	2.81758	0.0113372	0.168586	-2.81533
ENSG00000196139	AKR1C3	0.667255	2.84169	2.81691	0.0113534	0.168586	-2.8166
ENSG00000143442	POGZ	0.232619	7.17095	2.81679	0.0113564	0.168586	-2.81683
ENSG00000273529		-1.05068	1.67381	-2.81652	0.0113629	0.168586	-2.81734
ENSG00000189339	SLC35E2B	0.335105	7.45513	2.81588	0.0113785	0.168676	-2.81857
ENSG00000148702	HABP2	0.845722	-0.00120013	2.81554	0.0113869	0.168676	-2.81922
ENSG00000145012	LPP	0.29275	6.90715	2.81495	0.0114015	0.168699	-2.82037
ENSG00000166046	TCP11L2	0.468722	4.23962	2.81475	0.0114064	0.168699	-2.82075
ENSG00000236015	AC011290.5	0.723978	-0.223945	2.81419	0.01142	0.168769	-2.82181
ENSG00000129990	SYT5	-0.454785	6.36022	-2.81288	0.0114522	0.169111	-2.82432
ENSG00000054277	OPN3	-0.348098	3.87514	-2.81004	0.0115225	0.170016	-2.82977
ENSG00000148468	FAM171A1	0.27526	7.0304	2.80856	0.011559	0.170421	-2.83259
ENSG00000151468	CCDC3	0.342371	5.52793	2.80634	0.0116145	0.171056	-2.83686
ENSG00000123843	C4BPB	0.440051	3.87449	2.80611	0.0116203	0.171056	-2.8373
ENSG00000133142	TCEAL4	-0.263827	5.65623	-2.80541	0.0116376	0.171176	-2.83863
ENSG00000163611	SPICE1	0.392952	4.19473	2.80439	0.0116633	0.171318	-2.84059
ENSG00000198464	ZNF480	0.425858	4.48387	2.804	0.011673	0.171318	-2.84134
ENSG00000189171	S100A13	-0.444057	4.50367	-2.80234	0.0117146	0.171318	-2.8445
ENSG00000227242	NBPF13P	0.668973	1.31201	2.80234	0.0117146	0.171318	-2.8445
ENSG00000119771	KLHL29	0.462384	5.23547	2.80183	0.0117275	0.171318	-2.84548
ENSG00000229185	OR2H2	2.59987	-1.75447	2.80149	0.0117361	0.171318	-2.84613
ENSG00000123933	MXD4	0.464977	6.59118	2.80144	0.0117374	0.171318	-2.84623
ENSG00000146281	PM20D2	0.356166	4.35049	2.80129	0.0117412	0.171318	-2.84652
ENSG00000184786	TCTE3	0.502404	-0.158146	2.8011	0.011746	0.171318	-2.84689
ENSG00000275368		0.502404	-0.158146	2.8011	0.011746	0.171318	-2.84689
ENSG00000156395	SORCS3	-0.3998	5.05599	-2.80104	0.0117475	0.171318	-2.847
ENSG00000165494	PCF11	0.231241	6.23008	2.8	0.0117738	0.171338	-2.84899
ENSG00000230308	TRIM39	-0.811954	1.28825	-2.7999	0.0117762	0.171338	-2.84917
ENSG00000232839	TRIM39	-0.811954	1.28825	-2.7999	0.0117762	0.171338	-2.84917
ENSG00000168906	MAT2A	0.353078	7.1594	2.79907	0.0117972	0.171398	-2.85076
ENSG00000117525	F3	-1.12379	5.78252	-2.79902	0.0117985	0.171398	-2.85086
ENSG00000131115	ZNF227	0.247012	4.20217	2.79824	0.0118184	0.171553	-2.85236
ENSG00000133111	RFXAP	0.362677	2.82416	2.79682	0.0118544	0.171858	-2.85506
ENSG00000133740	E2F5	0.374651	3.11626	2.79635	0.0118663	0.171858	-2.85596
ENSG00000092330	TINF2	-0.228108	4.42812	-2.7961	0.0118727	0.171858	-2.85644
ENSG00000163377	FAM19A4	0.775194	0.40694	2.79598	0.0118759	0.171858	-2.85668
ENSG00000165879	FRAT1	0.361687	2.77182	2.79482	0.0119054	0.172037	-2.85889
ENSG00000132623	ANKEF1	0.457945	2.33725	2.79474	0.0119075	0.172037	-2.85904
ENSG00000106648	GALNTL5	-0.734972	0.200093	-2.79442	0.0119157	0.172037	-2.85966
ENSG00000167065	DUSP18	0.486037	3.45072	2.79303	0.0119512	0.172416	-2.86231
ENSG00000273645		-0.419392	7.19443	-2.79202	0.0119773	0.17266	-2.86425
ENSG00000139797	RNF113B	0.790752	0.239574	2.79066	0.0120122	0.172991	-2.86684
ENSG00000133863	TEX15	0.463671	2.35294	2.79041	0.0120186	0.172991	-2.86732
ENSG00000183723	CMTM4	0.269685	7.36065	2.78861	0.0120653	0.173228	-2.87077
ENSG00000001631	KRIT1	0.259598	5.28313	2.78805	0.0120797	0.173228	-2.87183
ENSG00000136371	MTHFS	0.459789	1.39836	2.78782	0.0120857	0.173228	-2.87227
ENSG00000120868	APAF1	0.22254	5.15796	2.78747	0.0120947	0.173228	-2.87293
ENSG00000267385	CTB-50L17.14	0.728434	1.63154	2.78744	0.0120956	0.173228	-2.87299
ENSG00000161542	PRPSAP1	0.23363	5.29599	2.78724	0.0121007	0.173228	-2.87338
ENSG00000088305	DNMT3B	0.451545	1.39245	2.78714	0.0121034	0.173228	-2.87357
ENSG00000170264	FAM161A	0.25146	3.92873	2.78693	0.0121088	0.173228	-2.87397
ENSG00000171132	PRKCE	-0.313617	7.23005	-2.78578	0.0121388	0.173433	-2.87617
ENSG00000157992	KRTCAP3	0.786068	0.261788	2.78424	0.012179	0.173433	-2.87911
ENSG00000171790	SLFNL1	0.796785	2.24691	2.78419	0.0121803	0.173433	-2.87921
ENSG00000196074	SYCP2	0.545775	3.20809	2.78386	0.0121889	0.173433	-2.87984
ENSG00000123080	CDKN2C	0.420639	2.7738	2.78348	0.0121987	0.173433	-2.88055
ENSG00000249274	PDLIM1P4	0.682536	0.302058	2.78337	0.0122016	0.173433	-2.88076
ENSG00000163389	POGLUT1	0.256975	3.69725	2.78296	0.0122124	0.173433	-2.88155
ENSG00000151470	C4orf33	0.395716	2.40838	2.78287	0.0122149	0.173433	-2.88173
ENSG00000167196	FBXO22	0.267866	5.13499	2.78241	0.0122268	0.173433	-2.8826
ENSG00000115947	ORC4	0.314454	7.82723	2.78219	0.0122324	0.173433	-2.88301
ENSG00000100994	PYGB	-0.452307	7.82052	-2.78154	0.0122495	0.173433	-2.88425
ENSG00000003436	TFPI	0.350866	7.06145	2.78148	0.0122513	0.173433	-2.88438
ENSG00000116918	TSNAX	-0.365796	4.63696	-2.78132	0.0122555	0.173433	-2.88468
ENSG00000147174	ACRC	0.78002	2.99335	2.78116	0.0122596	0.173433	-2.88498
ENSG00000183621	ZNF438	0.303389	3.5334	2.78089	0.0122666	0.173433	-2.88549
ENSG00000277481		0.851735	0.0276354	2.78065	0.012273	0.173433	-2.88596
ENSG00000126226	PCID2	0.389815	4.99021	2.77936	0.0123071	0.173433	-2.88842
ENSG00000205710	C17orf107	-0.59863	3.65703	-2.77918	0.0123118	0.173433	-2.88877
ENSG00000234118	RPL13AP6	0.591064	-0.0703058	2.77897	0.0123174	0.173433	-2.88917
ENSG00000162391	FAM151A	1.11662	1.02051	2.77861	0.0123269	0.173433	-2.88986
ENSG00000221944	TIGD1	0.323448	5.88514	2.77825	0.0123364	0.173433	-2.89054
ENSG00000237972	TUBG1P	0.613796	1.20292	2.77738	0.0123594	0.173433	-2.8922
ENSG00000103226	NOMO3	0.435339	3.9388	2.77715	0.0123655	0.173433	-2.89264
ENSG00000143258	USP21	0.388303	4.61282	2.77712	0.0123663	0.173433	-2.8927
ENSG00000198182	ZNF607	0.274832	3.84167	2.77706	0.0123677	0.173433	-2.8928
ENSG00000136816	TOR1B	0.289947	3.71317	2.77687	0.0123728	0.173433	-2.89316
ENSG00000075826	SEC31B	0.444911	5.13886	2.77686	0.0123733	0.173433	-2.8932
ENSG00000109016	DHRS7B	-0.274881	3.70089	-2.77655	0.0123815	0.173433	-2.89379
ENSG00000118804	FAM47E-STBD1	-0.68823	1.96007	-2.77562	0.0124062	0.173535	-2.89556
ENSG00000157064	NMNAT2	-0.279528	7.30585	-2.77537	0.0124128	0.173535	-2.89604
ENSG00000105383	CD33	0.574736	1.5568	2.77514	0.012419	0.173535	-2.89648
ENSG00000196131	VN1R2	0.502861	0.573188	2.77488	0.0124257	0.173535	-2.89696
ENSG00000181458	TMEM45A	0.376333	9.39805	2.77417	0.0124446	0.17367	-2.89831
ENSG00000162426	SLC45A1	-0.317613	4.15044	-2.77376	0.0124557	0.173696	-2.8991
ENSG00000007237	GAS7	-0.32361	9.2551	-2.77214	0.0124989	0.174048	-2.90219
ENSG00000131269	ABCB7	0.376473	3.47311	2.77212	0.0124994	0.174048	-2.90222
ENSG00000069869	NEDD4	0.388113	8.28921	2.77086	0.0125334	0.174391	-2.90463
ENSG00000183844	FAM3B	0.682979	-0.163694	2.77008	0.0125543	0.174426	-2.90612
ENSG00000079482	OPHN1	0.290386	7.57504	2.76999	0.0125566	0.174426	-2.90628
ENSG00000242412	DBIL5P2	0.723982	-0.0902532	2.76952	0.0125692	0.174426	-2.90717
ENSG00000135441	BLOC1S1	-0.22662	4.38977	-2.76938	0.012573	0.174426	-2.90744
ENSG00000160014	CALM3	-0.303786	9.91954	-2.76837	0.0126002	0.174577	-2.90936
ENSG00000154997	2014-09-01	0.455741	2.34859	2.76823	0.0126041	0.174577	-2.90963
ENSG00000069493	CLEC2D	0.328709	3.20628	2.76795	0.0126118	0.174577	-2.91018
ENSG00000257103	LSM14A	0.486503	2.48301	2.76698	0.0126379	0.174811	-2.91202
ENSG00000101194	SLC17A9	0.723824	1.84259	2.7659	0.0126671	0.175085	-2.91407
ENSG00000106780	MEGF9	0.24036	6.87229	2.76462	0.0127019	0.175412	-2.91651
ENSG00000180879	SSR4	-0.224948	4.73844	-2.76416	0.0127145	0.175412	-2.9174
ENSG00000173548	SNX33	0.408643	5.05265	2.764	0.0127187	0.175412	-2.91769
ENSG00000124701	APOBEC2	0.569428	-0.565813	2.7623	0.0127653	0.175846	-2.92094
ENSG00000111816	FRK	0.364255	8.17925	2.76209	0.012771	0.175846	-2.92133
ENSG00000100804	PSMB5	-0.250815	5.14701	-2.76182	0.0127783	0.175846	-2.92184
ENSG00000013563	DNASE1L1	-0.303336	3.88209	-2.76056	0.012813	0.176195	-2.92425
ENSG00000270689	RP11-712B9.4	0.456093	1.2058	2.76018	0.0128233	0.176208	-2.92497
ENSG00000164951	PDP1	-0.355226	6.58835	-2.75918	0.0128509	0.176329	-2.92688
ENSG00000179981	TSHZ1	0.340882	5.99951	2.7591	0.012853	0.176329	-2.92703
ENSG00000124151	NCOA3	0.320206	5.03854	2.75877	0.012862	0.176329	-2.92765
ENSG00000164938	TP53INP1	0.403497	3.39917	2.7585	0.0128696	0.176329	-2.92817
ENSG00000170473	WIBG	-0.294128	2.56352	-2.75804	0.0128821	0.176371	-2.92903
ENSG00000115963	RND3	-0.563512	2.27788	-2.75671	0.0129189	0.176733	-2.93157
ENSG00000271500	RP11-288K12.1	0.803086	0.96565	2.75619	0.0129331	0.176733	-2.93255
ENSG00000225449	RAB6C-AS1	-0.821968	2.09894	-2.75574	0.0129456	0.176733	-2.93341
ENSG00000101574	METTL4	0.457892	2.73197	2.75573	0.0129461	0.176733	-2.93344
ENSG00000125835	SNRPB	-0.396094	4.07415	-2.75378	0.0130002	0.177293	-2.93715
ENSG00000164904	ALDH7A1	-0.388318	6.39025	-2.75351	0.0130076	0.177293	-2.93765
ENSG00000075884	ARHGAP15	0.347124	3.22928	2.75323	0.0130154	0.177293	-2.93819
ENSG00000177688	SUMO4	0.430263	0.6273	2.75262	0.0130324	0.177395	-2.93934
ENSG00000067141	NEO1	0.319118	7.09415	2.75191	0.0130523	0.177538	-2.9407
ENSG00000179632	MAF1	0.238373	5.46346	2.7507	0.0130861	0.177869	-2.943
ENSG00000118596	SLC16A7	0.289064	5.28458	2.74975	0.0131128	0.178103	-2.94481
ENSG00000010244	ZNF207	0.24942	6.74774	2.74759	0.0131734	0.178614	-2.94891
ENSG00000263620	RP11-599B13.6	-0.687288	5.36544	-2.74752	0.0131753	0.178614	-2.94903
ENSG00000177692	DNAJC28	0.324463	1.40488	2.74706	0.0131884	0.178614	-2.94992
ENSG00000262911	DNAJC28	0.324463	1.40488	2.74706	0.0131884	0.178614	-2.94992
ENSG00000266733	TBC1D29	0.773888	1.15232	2.74668	0.0131991	0.17863	-2.95064
ENSG00000198844	ARHGEF15	-0.428486	2.23447	-2.74629	0.0132101	0.17865	-2.95138
ENSG00000224415	RPL19P12	0.762647	0.874869	2.74549	0.0132328	0.178828	-2.95291
ENSG00000274950		-0.556882	4.70498	-2.74392	0.0132771	0.179298	-2.95588
ENSG00000188191	PRKAR1B	-0.364525	8.46937	-2.74219	0.0133265	0.179827	-2.95917
ENSG00000161533	ACOX1	-0.21811	6.40175	-2.7417	0.0133402	0.179827	-2.96009
ENSG00000166922	SCG5	-0.422018	5.19994	-2.74154	0.0133449	0.179827	-2.9604
ENSG00000129646	QRICH2	0.643727	4.23303	2.74032	0.0133797	0.180108	-2.96272
ENSG00000248249	RP11-598O12.1	0.678905	0.23782	2.74014	0.013385	0.180108	-2.96307
ENSG00000168288	MMADHC	-0.267987	4.01127	-2.73885	0.0134218	0.180475	-2.96551
ENSG00000185008	ROBO2	-0.370796	5.67682	-2.73837	0.0134356	0.180483	-2.96642
ENSG00000189045	ANKDD1B	0.804143	0.463242	2.73816	0.0134416	0.180483	-2.96682
ENSG00000142784	WDTC1	0.224524	6.81836	2.73717	0.01347	0.180699	-2.96869
ENSG00000157193	LRP8	-0.260232	5.70398	-2.73693	0.013477	0.180699	-2.96915
ENSG00000170242	USP47	0.276166	6.82352	2.73616	0.0134993	0.180747	-2.97062
ENSG00000120029	C10orf76	0.265477	4.98676	2.73614	0.0134998	0.180747	-2.97065
ENSG00000133789	SWAP70	0.238353	5.48043	2.73445	0.0135485	0.181228	-2.97385
ENSG00000166912	MTMR10	0.374767	5.65417	2.73408	0.0135592	0.181228	-2.97455
ENSG00000244617	ASPRV1	0.609444	2.64137	2.73389	0.0135646	0.181228	-2.97491
ENSG00000018610	CXorf56	-0.213182	4.15336	-2.73329	0.0135821	0.181235	-2.97605
ENSG00000280529		0.398287	2.09915	2.73321	0.0135844	0.181235	-2.9762
ENSG00000281289		0.552143	4.79613	2.7322	0.0136138	0.181381	-2.97812
ENSG00000247746	USP51	-0.303386	2.30459	-2.73217	0.0136147	0.181381	-2.97818
ENSG00000171759	PAH	-0.553868	1.0486	-2.73171	0.0136279	0.181429	-2.97904
ENSG00000105989	WNT2	0.959467	0.0575459	2.73095	0.0136503	0.181526	-2.98049
ENSG00000164050	PLXNB1	0.427491	8.03734	2.73031	0.0136689	0.181526	-2.98171
ENSG00000215217	C5orf49	0.430406	2.63365	2.73017	0.013673	0.181526	-2.98197
ENSG00000062598	ELMO2	-0.263607	6.18395	-2.7299	0.0136807	0.181526	-2.98248
ENSG00000167470	MIDN	-0.756749	5.89269	-2.72947	0.0136934	0.181526	-2.9833
ENSG00000196812	ZSCAN16	0.354447	1.70316	2.72929	0.0136988	0.181526	-2.98365
ENSG00000132819	RBM38	0.375471	3.80905	2.72882	0.0137123	0.181526	-2.98452
ENSG00000173198	CYSLTR1	0.382258	7.51271	2.728	0.0137364	0.181526	-2.98608
ENSG00000116586	LAMTOR2	-0.249102	3.17673	-2.72796	0.0137377	0.181526	-2.98617
ENSG00000055211	GINM1	0.233287	4.37949	2.7279	0.0137392	0.181526	-2.98626
ENSG00000132950	ZMYM5	0.279519	3.95557	2.72783	0.0137415	0.181526	-2.98641
ENSG00000125995	ROMO1	-0.338624	3.26332	-2.72651	0.0137801	0.181854	-2.9889
ENSG00000214135	AC024560.3	0.265554	4.90077	2.72632	0.0137856	0.181854	-2.98926
ENSG00000006116	CACNG3	-0.377105	5.33986	-2.72572	0.0138034	0.181961	-2.9904
ENSG00000102226	USP11	-0.318496	8.34311	-2.72488	0.0138282	0.182161	-2.992
ENSG00000173334	TRIB1	-0.672815	3.70964	-2.72401	0.013854	0.182372	-2.99365
ENSG00000163617	KIAA1407	-0.490521	3.69469	-2.72293	0.013886	0.182665	-2.99569
ENSG00000154277	UCHL1	-0.337933	8.69213	-2.72089	0.0139465	0.183328	-2.99955
ENSG00000183617	MRPL54	-0.430493	2.82028	-2.72039	0.0139613	0.183328	-3.00049
ENSG00000155229	MMS19	0.193886	5.94567	2.72025	0.0139656	0.183328	-3.00077
ENSG00000265763	ZNF488	0.480927	4.74811	2.71851	0.0140173	0.18359	-3.00405
ENSG00000158560	DYNC1I1	-0.307874	6.50677	-2.71841	0.0140203	0.18359	-3.00424
ENSG00000126247	CAPNS1	-0.318281	6.82522	-2.71841	0.0140203	0.18359	-3.00424
ENSG00000123329	ARHGAP9	0.437892	3.40169	2.71827	0.0140247	0.18359	-3.00451
ENSG00000232186	RP11-311P8.2	0.569427	0.616137	2.71679	0.0140688	0.184039	-3.0073
ENSG00000153790	C7orf31	0.442328	0.620474	2.71573	0.0141007	0.184329	-3.00931
ENSG00000277114		1.55428	0.324178	2.71522	0.014116	0.184401	-3.01028
ENSG00000264058	KRT222	-0.327194	2.85929	-2.71444	0.0141395	0.184441	-3.01175
ENSG00000072274	TFRC	-0.49712	6.17183	-2.7139	0.0141559	0.184441	-3.01278
ENSG00000204348	DXO	1.06656	1.67344	2.71388	0.0141563	0.184441	-3.0128
ENSG00000146197	SCUBE3	0.529785	4.08293	2.71382	0.0141583	0.184441	-3.01293
ENSG00000156313	RPGR	0.251948	3.57526	2.71287	0.0141868	0.184684	-3.01472
ENSG00000184384	MAML2	0.33114	4.76923	2.71213	0.0142092	0.184848	-3.01612
ENSG00000224837	GCSHP5	-0.53022	2.25556	-2.71171	0.014222	0.184885	-3.01691
ENSG00000152661	GJA1	0.611701	8.0397	2.71084	0.0142483	0.184893	-3.01855
ENSG00000240184	PCDHGC3	-0.269838	7.78133	-2.71079	0.0142501	0.184893	-3.01866
ENSG00000173200	PARP15	0.442691	6.59085	2.71072	0.0142521	0.184893	-3.01878
ENSG00000160862	AZGP1	1.28029	2.80369	2.70961	0.0142859	0.184909	-3.02089
ENSG00000151773	CCDC122	0.37011	5.59642	2.70883	0.0143095	0.184909	-3.02235
ENSG00000196381	ZNF781	0.533026	2.37601	2.70854	0.0143183	0.184909	-3.0229
ENSG00000184486	POU3F2	0.476025	4.87692	2.70827	0.0143268	0.184909	-3.02342
ENSG00000185495	RP11-504P24.4	0.365677	3.46224	2.70826	0.0143271	0.184909	-3.02344
ENSG00000165092	ALDH1A1	-0.659873	4.35118	-2.70818	0.0143293	0.184909	-3.02358
ENSG00000169100	SLC25A6	-0.204201	7.70037	-2.70797	0.014336	0.184909	-3.02399
ENSG00000174799	CEP135	0.341115	3.67408	2.70768	0.0143446	0.184909	-3.02453
ENSG00000146373	RNF217	0.28509	4.66448	2.70757	0.0143481	0.184909	-3.02474
ENSG00000159147	DONSON	0.32786	2.96967	2.70729	0.0143565	0.184909	-3.02526
ENSG00000213918	DNASE1	0.531012	5.33191	2.70713	0.0143615	0.184909	-3.02557
ENSG00000237223	SULT1C2P1	0.410982	1.99109	2.70631	0.0143865	0.185047	-3.02712
ENSG00000119912	IDE	0.275944	4.39038	2.70614	0.0143919	0.185047	-3.02745
ENSG00000198576	ARC	-1.16962	4.19999	-2.70534	0.0144165	0.185237	-3.02896
ENSG00000169045	HNRNPH1	0.231384	7.05533	2.70432	0.0144478	0.185429	-3.03088
ENSG00000105402	NAPA	-0.289976	6.62392	-2.70386	0.014462	0.185429	-3.03175
ENSG00000165553	NGB	0.919665	3.13315	2.70325	0.0144806	0.185429	-3.0329
ENSG00000186026	ZNF284	0.310752	3.2457	2.70304	0.0144873	0.185429	-3.0333
ENSG00000267001	AC006538.4	-0.610162	1.37893	-2.70289	0.0144917	0.185429	-3.03357
ENSG00000111726	CMAS	-0.297691	5.20055	-2.70251	0.0145034	0.185429	-3.03429
ENSG00000260644	HERC2P5	0.427829	4.46189	2.7022	0.014513	0.185429	-3.03488
ENSG00000146426	TIAM2	0.351984	5.41915	2.70213	0.0145154	0.185429	-3.03502
ENSG00000226060	TRIM26	1.80956	1.28893	2.70165	0.0145301	0.185429	-3.03592
ENSG00000228881	TRIM26	1.80956	1.28893	2.70165	0.0145301	0.185429	-3.03592
ENSG00000081277	PKP1	0.839609	0.417865	2.70092	0.0145528	0.185592	-3.0373
ENSG00000232450	RP4-730K3.3	0.79778	-0.241268	2.70056	0.0145638	0.185607	-3.03798
ENSG00000157540	DYRK1A	0.218822	6.78079	2.70015	0.0145767	0.185646	-3.03876
ENSG00000081386	ZNF510	0.299096	4.68513	2.69951	0.0145963	0.185769	-3.03995
ENSG00000133106	EPSTI1	-0.519119	1.47216	-2.69829	0.0146344	0.18588	-3.04227
ENSG00000105808	RASA4	0.443028	6.9613	2.69828	0.0146347	0.18588	-3.04228
ENSG00000269556	FAM11A	0.243618	4.42112	2.69827	0.014635	0.18588	-3.0423
ENSG00000083168	KAT6A	0.19689	6.87625	2.69796	0.0146446	0.18588	-3.04288
ENSG00000229417	NPM1P25	0.651055	-0.0836291	2.69752	0.0146583	0.185929	-3.04371
ENSG00000166261	ZNF202	0.376083	3.66016	2.69682	0.0146803	0.186082	-3.04504
ENSG00000166557	TMED3	0.223205	4.91381	2.69457	0.0147508	0.186821	-3.04929
ENSG00000186566	GPATCH8	0.220197	6.55272	2.69397	0.0147697	0.186821	-3.05042
ENSG00000058063	ATP11B	0.306811	5.18138	2.69288	0.0148037	0.186821	-3.05246
ENSG00000101222	SPEF1	-0.53389	2.44701	-2.69284	0.0148051	0.186821	-3.05254
ENSG00000046647	GEMIN8	-0.399619	3.01848	-2.69282	0.0148057	0.186821	-3.05258
ENSG00000213891	RPL3P6	0.590533	2.11797	2.69267	0.0148104	0.186821	-3.05286
ENSG00000088179	PTPN4	0.397899	6.53929	2.69265	0.014811	0.186821	-3.0529
ENSG00000187950	OVCH1	0.704011	0.933778	2.69243	0.0148181	0.186821	-3.05332
ENSG00000178177	LCORL	0.491007	3.62475	2.69168	0.0148418	0.186995	-3.05474
ENSG00000076662	ICAM3	-0.475438	2.80189	-2.69077	0.0148705	0.187231	-3.05645
ENSG00000244723	ASLP1	0.866552	-0.293602	2.68968	0.0149049	0.187539	-3.0585
ENSG00000116337	AMPD2	0.326874	6.69223	2.68814	0.0149539	0.187796	-3.0614
ENSG00000138002	IFT172	0.272204	5.94643	2.68808	0.0149558	0.187796	-3.06152
ENSG00000105669	COPE	-0.33009	5.96791	-2.68802	0.0149577	0.187796	-3.06163
ENSG00000073605	GSDMB	0.6888	4.57023	2.68761	0.0149708	0.187796	-3.06241
ENSG00000167986	DDB1	-0.263	7.55288	-2.68746	0.0149753	0.187796	-3.06268
ENSG00000174579	MSL2	0.240934	5.21628	2.68668	0.0150003	0.187936	-3.06415
ENSG00000136011	STAB2	1.06253	0.989615	2.68649	0.0150064	0.187936	-3.06452
ENSG00000127928	GNGT1	0.560047	1.11024	2.68562	0.0150343	0.188159	-3.06616
ENSG00000178691	SUZ12	0.229198	4.57701	2.68516	0.015049	0.188173	-3.06702
ENSG00000259169	GNRHR2P1	-2.69345	-0.94332	-2.68493	0.0150564	0.188173	-3.06746
ENSG00000164794	KCNV1	-0.336992	5.80505	-2.68446	0.0150712	0.188173	-3.06833
ENSG00000085514	PILRA	0.395848	2.10508	2.68427	0.0150775	0.188173	-3.0687
ENSG00000197653	DNAH10	0.432841	3.87141	2.68367	0.0150966	0.188173	-3.06982
ENSG00000188677	PARVB	-0.335355	5.85548	-2.68363	0.015098	0.188173	-3.06991
ENSG00000168000	BSCL2	-0.348576	6.66199	-2.68339	0.0151055	0.188173	-3.07034
ENSG00000173041	ZNF680	0.577523	4.62872	2.68275	0.015126	0.188304	-3.07155
ENSG00000205649	HTN3	0.437543	3.05884	2.68203	0.0151495	0.188435	-3.07292
ENSG00000135047	CTSL	-0.315503	4.72395	-2.68175	0.0151585	0.188435	-3.07345
ENSG00000117262	GPR89A	0.354398	3.59915	2.68149	0.0151666	0.188435	-3.07392
ENSG00000136158	SPRY2	-0.40008	5.0704	-2.68063	0.0151943	0.18855	-3.07554
ENSG00000223963	PRKRIRP8	0.756093	-0.110816	2.68058	0.0151959	0.18855	-3.07563
ENSG00000197140	ADAM32	0.415957	6.36496	2.67966	0.0152257	0.188795	-3.07737
ENSG00000112667	DNPH1	-0.382914	3.43837	-2.67667	0.0153229	0.189875	-3.083
ENSG00000060656	PTPRU	0.409577	5.98057	2.67567	0.0153553	0.19011	-3.08488
ENSG00000186350	RXRA	0.426676	7.00401	2.67545	0.0153627	0.19011	-3.0853
ENSG00000160007	ARHGAP35	0.246927	8.56415	2.67515	0.0153722	0.19011	-3.08585
ENSG00000152457	DCLRE1C	0.31227	3.13587	2.67429	0.0154005	0.190242	-3.08748
ENSG00000186715	MST1L	0.905392	0.773157	2.67407	0.0154077	0.190242	-3.08789
ENSG00000113916	BCL6	0.555017	6.3244	2.67375	0.0154182	0.190242	-3.0885
ENSG00000143552	NUP210L	1.20996	1.23717	2.67308	0.0154402	0.190242	-3.08976
ENSG00000189431	RASSF10	-1.2954	-0.384989	-2.6727	0.0154526	0.190242	-3.09047
ENSG00000215146	RP11-313J2.1	0.520706	3.70081	2.67263	0.0154547	0.190242	-3.09059
ENSG00000106819	ASPN	0.578399	-0.00766094	2.6725	0.0154592	0.190242	-3.09085
ENSG00000137266	SLC22A23	0.334668	6.59734	2.67235	0.0154639	0.190242	-3.09111
ENSG00000106404	CLDN15	0.738667	2.95318	2.67195	0.0154773	0.190276	-3.09188
ENSG00000090971	NAT14	-0.462155	4.70313	-2.67117	0.0155029	0.190276	-3.09335
ENSG00000149716	ORAOV1	0.406941	5.41127	2.67088	0.0155124	0.190276	-3.09389
ENSG00000136169	SETDB2	0.218045	4.65392	2.67081	0.0155146	0.190276	-3.09401
ENSG00000131143	COX4I1	-0.213137	7.23748	-2.67073	0.0155172	0.190276	-3.09416
ENSG00000239865	RPP21	3.65971	-1.71389	2.67037	0.0155292	0.190299	-3.09485
ENSG00000092295	TGM1	0.679738	0.772003	2.66863	0.0155866	0.190877	-3.09811
ENSG00000167136	ENDOG	-0.369746	3.74235	-2.66812	0.0156036	0.190962	-3.09908
ENSG00000278032		-2.41881	1.07192	-2.66698	0.0156412	0.191297	-3.10121
ENSG00000134153	EMC7	-0.292365	3.92872	-2.6662	0.0156672	0.191491	-3.10268
ENSG00000171130	ATP6V0E2	-0.438547	7.36937	-2.66557	0.0156882	0.191622	-3.10386
ENSG00000118194	TNNT2	0.580592	3.75607	2.66454	0.0157226	0.191763	-3.1058
ENSG00000129696	TTI2	0.581343	4.54349	2.66443	0.0157261	0.191763	-3.106
ENSG00000198624	CCDC69	0.430941	4.01534	2.6643	0.0157303	0.191763	-3.10624
ENSG00000101347	SAMHD1	0.472017	5.85894	2.66364	0.0157526	0.191804	-3.10749
ENSG00000172733	PURG	0.242104	3.97168	2.66359	0.0157541	0.191804	-3.10757
ENSG00000228663	PSMD10P1	0.514826	0.696468	2.66328	0.0157646	0.191807	-3.10816
ENSG00000112651	MRPL2	-0.315204	3.67832	-2.66294	0.015776	0.191822	-3.1088
ENSG00000196476	C20orf96	0.402191	2.90122	2.66233	0.0157963	0.191945	-3.10994
ENSG00000122417	ODF2L	0.3256	7.07249	2.66159	0.0158213	0.192071	-3.11134
ENSG00000169245	CXCL10	-2.17897	-2.45031	-2.66132	0.0158301	0.192071	-3.11184
ENSG00000130254	SAFB2	0.360615	6.95619	2.66111	0.0158373	0.192071	-3.11224
ENSG00000125997	BPIFB9P	0.681841	1.09777	2.65954	0.0158899	0.192585	-3.11517
ENSG00000213225	AC018804.7	-0.844447	-0.270865	-2.65893	0.0159106	0.192692	-3.11632
ENSG00000156966	B3GNT7	-0.645553	3.55741	-2.65867	0.0159193	0.192692	-3.11681
ENSG00000116117	PARD3B	0.307552	4.20935	2.65812	0.0159379	0.192706	-3.11784
ENSG00000092201	SUPT16H	-0.228501	6.1835	-2.65803	0.0159409	0.192706	-3.11801
ENSG00000204519	ZNF551	0.260535	3.5854	2.6564	0.0159963	0.193165	-3.12108
ENSG00000275003		-0.340085	3.26693	-2.6562	0.0160028	0.193165	-3.12144
ENSG00000130643	CALY	-0.46018	6.36178	-2.656	0.0160098	0.193165	-3.12182
ENSG00000228284	HLA-DQA1	0.465285	7.20378	2.65546	0.0160282	0.193263	-3.12284
ENSG00000157833	GAREML	0.702055	5.47555	2.65408	0.0160749	0.193702	-3.12541
ENSG00000213999	MEF2B	1.81166	-0.244913	2.65283	0.0161176	0.194092	-3.12776
ENSG00000103449	SALL1	0.298547	5.54273	2.6514	0.0161665	0.19445	-3.13044
ENSG00000102710	SUPT20H	0.3652	4.65043	2.65066	0.0161919	0.19445	-3.13183
ENSG00000198440	ZNF583	0.213718	3.91738	2.65065	0.0161924	0.19445	-3.13186
ENSG00000169075	BRD7P3	0.539143	0.838936	2.65037	0.0162019	0.19445	-3.13238
ENSG00000150477	KIAA1328	0.330251	9.05716	2.65028	0.0162049	0.19445	-3.13254
ENSG00000128272	ATF4	0.448886	6.42224	2.65015	0.0162094	0.19445	-3.13278
ENSG00000157613	CREB3L1	-0.53005	3.02783	-2.64902	0.0162484	0.194603	-3.13491
ENSG00000165943	MOAP1	-0.259574	5.82959	-2.64888	0.0162531	0.194603	-3.13517
ENSG00000278268		-0.259574	5.82959	-2.64888	0.0162531	0.194603	-3.13517
ENSG00000130921	C12orf65	0.32377	6.08139	2.64821	0.016276	0.194753	-3.13641
ENSG00000186704	DTX2P1	0.585709	2.73877	2.64723	0.0163101	0.194862	-3.13826
ENSG00000182257	C22orf26	0.602151	2.12802	2.64714	0.0163131	0.194862	-3.13843
ENSG00000203883	SOX18	-0.945067	3.04594	-2.64705	0.0163162	0.194862	-3.1386
ENSG00000178971	CTC1	0.265258	5.46055	2.64655	0.0163335	0.194893	-3.13953
ENSG00000161981	SNRNP25	-0.191062	4.46881	-2.64608	0.0163498	0.194893	-3.14041
ENSG00000063127	SLC6A16	0.477981	1.3747	2.64607	0.01635	0.194893	-3.14042
ENSG00000204439	C6orf47	-4.13315	-1.78351	-2.64568	0.0163636	0.194933	-3.14116
ENSG00000198399	ITSN2	0.207352	6.27099	2.64432	0.0164107	0.195173	-3.1437
ENSG00000145284	SCD5	-0.218016	8.37302	-2.64429	0.0164119	0.195173	-3.14376
ENSG00000186831	KRT17P2	-1.23691	0.20263	-2.6442	0.016415	0.195173	-3.14393
ENSG00000166145	SPINT1	0.673053	-0.0860196	2.6426	0.0164707	0.195631	-3.14693
ENSG00000137965	IFI44	-0.532942	1.98294	-2.64248	0.0164747	0.195631	-3.14714
ENSG00000116752	BCAS2	-0.366854	3.55041	-2.6422	0.0164847	0.195631	-3.14768
ENSG00000185250	PPIL6	0.220604	3.52701	2.64136	0.0165139	0.195853	-3.14924
ENSG00000260097	SPDYE6	0.923765	3.20379	2.64064	0.0165392	0.19603	-3.1506
ENSG00000135414	GDF11	0.369456	5.61027	2.64018	0.0165551	0.196095	-3.15145
ENSG00000047346	FAM214A	0.254727	5.06718	2.63964	0.0165741	0.196166	-3.15246
ENSG00000133069	TMCC2	0.379941	7.0294	2.63912	0.0165923	0.196166	-3.15343
ENSG00000170509	HSD17B13	0.524889	1.56734	2.63887	0.016601	0.196166	-3.15389
ENSG00000136698	CFC1	0.648021	0.858191	2.63864	0.0166093	0.196166	-3.15434
ENSG00000163946	FAM208A	0.267752	6.52819	2.63834	0.0166198	0.196166	-3.1549
ENSG00000115239	GPR75-ASB3	0.326539	7.46972	2.63788	0.016636	0.196166	-3.15576
ENSG00000125675	GRIA3	-0.256079	6.8944	-2.6377	0.0166424	0.196166	-3.1561
ENSG00000168904	LRRC28	0.237702	5.14417	2.63763	0.0166446	0.196166	-3.15621
ENSG00000182347	RP11-39K24.9	0.620178	-0.113267	2.6368	0.0166739	0.19626	-3.15777
ENSG00000125968	ID1	-0.765376	4.08592	-2.6366	0.0166811	0.19626	-3.15815
ENSG00000119508	NR4A3	-0.634704	3.30299	-2.63652	0.0166838	0.19626	-3.15829
ENSG00000276204		0.470878	1.18342	2.63531	0.0167267	0.196641	-3.16056
ENSG00000257529	RPL36A-HNRNPH2	-0.457571	3.46468	-2.63481	0.0167442	0.196704	-3.16149
ENSG00000107186	MPDZ	0.270821	7.29871	2.63437	0.0167599	0.196704	-3.16231
ENSG00000250130	RP11-616K22.1	0.525156	0.82518	2.63427	0.0167634	0.196704	-3.1625
ENSG00000198062	POTEH	-2.42549	-0.655578	-2.63356	0.0167886	0.196763	-3.16383
ENSG00000185386	MAPK11	-0.382933	5.85246	-2.63301	0.0168081	0.196763	-3.16485
ENSG00000125931	CITED1	-0.654844	1.39676	-2.6329	0.0168121	0.196763	-3.16506
ENSG00000158747	NBL1	-0.40455	6.64105	-2.63261	0.0168224	0.196763	-3.16561
ENSG00000225400	RP11-1114A5.5	0.552573	0.479721	2.63238	0.0168307	0.196763	-3.16604
ENSG00000184005	ST6GALNAC3	0.484403	3.23464	2.63236	0.0168313	0.196763	-3.16607
ENSG00000229685	HLA-DPA1	-0.726498	1.15198	-2.63151	0.0168616	0.196989	-3.16766
ENSG00000205086	C2orf91	0.345706	3.58583	2.63117	0.0168738	0.196989	-3.1683
ENSG00000173209	AHSA2	0.561289	5.88013	2.63081	0.0168866	0.196989	-3.16897
ENSG00000242435	UPK3BP1	0.601532	0.175172	2.63021	0.0169079	0.196989	-3.17009
ENSG00000115474	KCNJ13	0.470595	2.13879	2.62984	0.0169213	0.196989	-3.17079
ENSG00000074964	ARHGEF10L	0.314194	5.7458	2.62957	0.0169308	0.196989	-3.17128
ENSG00000082898	XPO1	0.363823	6.82262	2.62953	0.0169323	0.196989	-3.17136
ENSG00000143157	POGK	0.329704	6.37639	2.62946	0.0169347	0.196989	-3.17149
ENSG00000188316	ENO4	0.315093	2.01574	2.62907	0.016949	0.196989	-3.17223
ENSG00000113946	CLDN16	-0.487748	0.289348	-2.62874	0.0169607	0.196989	-3.17284
ENSG00000167699	GLOD4	-0.265075	4.68004	-2.62859	0.0169659	0.196989	-3.17311
ENSG00000109861	CTSC	0.309612	5.86814	2.6273	0.0170121	0.197201	-3.17552
ENSG00000135111	TBX3	0.597425	2.21672	2.62722	0.0170152	0.197201	-3.17568
ENSG00000164053	ATRIP	-0.498926	2.06725	-2.62721	0.0170156	0.197201	-3.1757
ENSG00000136147	PHF11	0.240667	3.25409	2.62505	0.0170936	0.197982	-3.17973
ENSG00000248503	RP5-1000K24.2	0.434117	3.37818	2.62467	0.017107	0.198016	-3.18043
ENSG00000197024	ZNF398	0.233727	5.12886	2.62298	0.0171683	0.198209	-3.18359
ENSG00000102316	MAGED2	-0.257316	6.38896	-2.62276	0.0171763	0.198209	-3.184
ENSG00000171105	INSR	0.230163	7.00083	2.62272	0.0171777	0.198209	-3.18407
ENSG00000189057	FAM111B	0.39812	2.72411	2.62228	0.0171936	0.198209	-3.18489
ENSG00000179776	CDH5	-0.662897	4.45482	-2.62227	0.017194	0.198209	-3.18491
ENSG00000174808	BTC	-0.530274	-0.0428901	-2.62224	0.0171952	0.198209	-3.18497
ENSG00000168453	HR	-0.426369	5.81285	-2.62217	0.0171976	0.198209	-3.18509
ENSG00000186814	ZSCAN30	0.304506	6.03999	2.62146	0.0172237	0.198228	-3.18643
ENSG00000173480	ZNF417	0.266217	4.72014	2.62127	0.0172305	0.198228	-3.18678
ENSG00000172831	CES2	-0.496204	5.52916	-2.62126	0.0172308	0.198228	-3.1868
ENSG00000249115	HAUS5	0.512915	3.70288	2.62027	0.0172668	0.198422	-3.18864
ENSG00000136436	CALCOCO2	0.209932	6.13576	2.62022	0.0172688	0.198422	-3.18874
ENSG00000138161	CUZD1	0.742713	-0.147122	2.61926	0.0173038	0.198652	-3.19053
ENSG00000138399	FASTKD1	0.427898	4.11947	2.61909	0.0173099	0.198652	-3.19084
ENSG00000260230	FRRS1L	0.359944	7.25482	2.61848	0.0173324	0.198676	-3.19199
ENSG00000204673	AKT1S1	0.27294	5.02839	2.6172	0.0173791	0.198676	-3.19437
ENSG00000173486	FKBP2	-0.258427	4.53743	-2.61711	0.0173825	0.198676	-3.19454
ENSG00000115255	REEP6	-0.39474	3.12621	-2.61708	0.0173834	0.198676	-3.19459
ENSG00000115657	ABCB6	0.325605	4.87109	2.61703	0.0173854	0.198676	-3.19469
ENSG00000123989	CHPF	-0.343988	6.02379	-2.61679	0.0173942	0.198676	-3.19513
ENSG00000161021	MAML1	0.415226	5.81883	2.61654	0.0174033	0.198676	-3.19559
ENSG00000103034	NDRG4	-0.284134	9.00852	-2.61643	0.0174074	0.198676	-3.1958
ENSG00000240132	ETF1P2	0.518382	1.03376	2.61616	0.0174172	0.198676	-3.1963
ENSG00000235370	DNM1P51	0.462727	5.22149	2.61593	0.0174257	0.198676	-3.19673
ENSG00000257896	RP11-210N13.1	0.763927	-0.12981	2.61586	0.0174283	0.198676	-3.19686
ENSG00000159377	PSMB4	-0.30926	5.3832	-2.61555	0.0174396	0.198685	-3.19744
ENSG00000070010	UFD1L	0.29462	4.98794	2.61421	0.0174891	0.199128	-3.19994
ENSG00000100201	DDX17	0.226563	8.84299	2.61353	0.0175143	0.199195	-3.20121
ENSG00000184261	KCNK12	0.511459	5.51877	2.61348	0.0175162	0.199195	-3.20131
ENSG00000117362	APH1A	-0.280919	5.03411	-2.61223	0.0175623	0.199276	-3.20363
ENSG00000165678	GHITM	-0.329317	6.6875	-2.61217	0.0175645	0.199276	-3.20373
ENSG00000116793	PHTF1	0.277045	4.94333	2.61214	0.0175657	0.199276	-3.2038
ENSG00000156218	ADAMTSL3	0.321139	8.10307	2.61209	0.0175676	0.199276	-3.20389
ENSG00000137055	PLAA	-0.242537	4.32766	-2.61185	0.0175763	0.199276	-3.20433
ENSG00000137817	PARP6	0.201801	6.18136	2.60995	0.0176471	0.199957	-3.20788
ENSG00000167747	C19orf48	-0.449107	2.93888	-2.60951	0.0176632	0.20002	-3.20869
ENSG00000212719	C17orf51	0.311976	6.20398	2.60773	0.0177299	0.200602	-3.21201
ENSG00000204852	TCTN1	0.340107	5.90404	2.60757	0.017736	0.200602	-3.21231
ENSG00000186017	ZNF566	0.227593	4.03678	2.60671	0.0177682	0.200794	-3.21391
ENSG00000187098	MITF	0.419845	3.22294	2.6064	0.0177795	0.200794	-3.21447
ENSG00000107779	BMPR1A	0.271005	5.57819	2.60626	0.0177851	0.200794	-3.21475
ENSG00000198909	MAP3K3	0.2957	5.15356	2.60558	0.0178105	0.200794	-3.21602
ENSG00000161298	ZNF382	0.282334	5.83988	2.60553	0.0178121	0.200794	-3.21609
ENSG00000187736	NHEJ1	0.454301	2.04168	2.60529	0.0178212	0.200794	-3.21655
ENSG00000269335	IKBKG	-0.355459	4.51184	-2.60512	0.0178277	0.200794	-3.21687
ENSG00000113262	GRM6	0.582172	2.74694	2.60446	0.0178526	0.200884	-3.2181
ENSG00000174738	NR1D2	0.458431	6.10013	2.60434	0.017857	0.200884	-3.21832
ENSG00000185988	PLK5	1.03352	2.20489	2.60303	0.0179063	0.201318	-3.22075
ENSG00000240563	L1TD1	0.404647	2.2773	2.60201	0.017945	0.201632	-3.22265
ENSG00000197430	OPALIN	-1.17558	5.46526	-2.60105	0.0179812	0.201912	-3.22443
ENSG00000104879	CKM	1.92694	-1.03912	2.60078	0.0179914	0.201912	-3.22493
ENSG00000147118	ZNF182	0.413818	2.9562	2.60024	0.018012	0.202022	-3.22594
ENSG00000173597	SULT1B1	0.361757	7.65062	2.5996	0.0180364	0.202079	-3.22714
ENSG00000162413	KLHL21	0.416159	6.72046	2.59954	0.0180386	0.202079	-3.22724
ENSG00000234920	ATP6V1G2	-1.43076	0.492371	-2.59877	0.018068	0.202243	-3.22868
ENSG00000110811	LEPREL2	0.68787	4.49727	2.59833	0.0180846	0.202243	-3.22949
ENSG00000125534	PPDPF	-0.536405	6.21693	-2.59819	0.0180898	0.202243	-3.22974
ENSG00000105829	BET1	0.337095	3.36986	2.59757	0.0181137	0.202243	-3.23091
ENSG00000278728		1.0285	2.37652	2.59723	0.0181266	0.202243	-3.23154
ENSG00000182901	RGS7	-0.303367	4.7851	-2.59702	0.0181347	0.202243	-3.23193
ENSG00000173950	XXYLT1	-0.301097	3.28428	-2.59698	0.0181361	0.202243	-3.232
ENSG00000155265	GOLGA7B	0.409161	6.09806	2.5969	0.0181392	0.202243	-3.23215
ENSG00000166928	MS4A14	1.11615	0.4595	2.59658	0.0181515	0.20226	-3.23275
ENSG00000128915	NARG2	0.241377	5.2105	2.59618	0.0181668	0.20231	-3.23349
ENSG00000124772	CPNE5	-0.378413	6.5691	-2.59463	0.0182261	0.202843	-3.23637
ENSG00000173212	MAB21L3	0.455475	6.30816	2.59437	0.0182362	0.202843	-3.23685
ENSG00000213066	FGFR1OP	0.290149	5.4645	2.59326	0.018279	0.203198	-3.23892
ENSG00000136271	DDX56	0.304648	5.18153	2.5926	0.0183044	0.203278	-3.24014
ENSG00000228782	MRPL45P2	0.499033	2.86969	2.59251	0.0183078	0.203278	-3.24031
ENSG00000015520	NPC1L1	1.40031	0.616233	2.59105	0.0183639	0.20378	-3.24301
ENSG00000166224	SGPL1	0.206193	5.48439	2.59071	0.0183772	0.203808	-3.24364
ENSG00000169379	ARL13B	-0.225275	2.87616	-2.58981	0.0184121	0.204075	-3.24532
ENSG00000197956	S100A6	0.44056	5.06723	2.5889	0.0184474	0.204262	-3.24701
ENSG00000167792	NDUFV1	-0.297339	6.66133	-2.58867	0.0184564	0.204262	-3.24744
ENSG00000187860	CCDC157	0.371667	3.6316	2.58835	0.0184687	0.204262	-3.24803
ENSG00000149177	PTPRJ	0.220197	6.33309	2.58825	0.0184725	0.204262	-3.24821
ENSG00000133138	TBC1D8B	0.361062	8.69221	2.58565	0.0185739	0.205104	-3.25303
ENSG00000140688	C16orf58	-0.366102	5.89193	-2.58528	0.0185883	0.205104	-3.25372
ENSG00000108771	DHX58	-0.399327	2.98841	-2.58497	0.0186007	0.205104	-3.2543
ENSG00000107317	PTGDS	-0.391094	8.95487	-2.58492	0.0186023	0.205104	-3.25438
ENSG00000263606	RP11-737O24.3	0.708547	-0.107155	2.5849	0.0186031	0.205104	-3.25442
ENSG00000124257	NEURL2	0.406083	1.93144	2.58408	0.0186355	0.205164	-3.25595
ENSG00000112706	IMPG1	0.720985	-0.0403569	2.58405	0.0186366	0.205164	-3.256
ENSG00000178982	EIF3K	-0.189678	5.66036	-2.58378	0.0186469	0.205164	-3.25649
ENSG00000269226	TMSB15B	0.364334	2.18755	2.58365	0.0186523	0.205164	-3.25675
ENSG00000172771	EFCAB12	0.486115	3.51413	2.58316	0.0186715	0.205255	-3.25765
ENSG00000119383	PPP2R4	-0.225469	7.34173	-2.58196	0.0187186	0.205623	-3.25987
ENSG00000167550	RHEBL1	-0.35549	1.11134	-2.5815	0.0187368	0.205623	-3.26073
ENSG00000214655	ZSWIM8	0.355364	6.97348	2.58135	0.0187428	0.205623	-3.26101
ENSG00000171097	CCBL1	0.27393	4.47147	2.58097	0.0187576	0.205623	-3.26171
ENSG00000111665	CDCA3	0.50756	2.5641	2.58015	0.0187898	0.205623	-3.26322
ENSG00000211452	DIO1	0.841858	0.0834149	2.57985	0.018802	0.205623	-3.26379
ENSG00000141314	RHBDL3	0.469515	5.25144	2.57981	0.0188033	0.205623	-3.26385
ENSG00000111674	ENO2	-0.303743	8.68342	-2.57953	0.0188146	0.205623	-3.26438
ENSG00000171206	TRIM8	0.294007	7.01003	2.5795	0.0188157	0.205623	-3.26444
ENSG00000166377	ATP9B	0.320735	7.90518	2.5793	0.0188234	0.205623	-3.2648
ENSG00000228219	NPM1P30	0.736972	-0.257773	2.5792	0.0188276	0.205623	-3.26499
ENSG00000158615	PPP1R15B	0.2669	5.80334	2.57898	0.0188362	0.205623	-3.26539
ENSG00000279765		0.280091	4.4845	2.57822	0.0188665	0.205834	-3.26681
ENSG00000204682	CASC10	0.564029	3.78072	2.57753	0.0188937	0.206005	-3.26808
ENSG00000104044	OCA2	-0.388213	3.10873	-2.57722	0.018906	0.206005	-3.26865
ENSG00000248466	RP11-640B6.1	0.568532	-0.00226377	2.57692	0.0189181	0.206005	-3.26922
ENSG00000067900	ROCK1	0.222994	6.25841	2.57672	0.018926	0.206005	-3.26958
ENSG00000230528	NOS2P3	0.795408	1.82998	2.5762	0.0189466	0.206082	-3.27054
ENSG00000197937	ZNF347	0.284465	4.98909	2.57599	0.0189549	0.206082	-3.27093
ENSG00000119397	CNTRL	0.248086	4.88388	2.57521	0.0189863	0.206105	-3.27239
ENSG00000088682	COQ9	0.20006	4.71668	2.57488	0.0189991	0.206105	-3.27298
ENSG00000197472	ZNF695	0.421913	2.35959	2.57488	0.0189993	0.206105	-3.27299
ENSG00000176563	CNTD1	0.531521	0.542505	2.57462	0.0190097	0.206105	-3.27348
ENSG00000104365	IKBKB	0.420273	5.24627	2.57456	0.0190121	0.206105	-3.27359
ENSG00000170266	GLB1	0.209781	4.12964	2.57428	0.0190232	0.206105	-3.2741
ENSG00000169047	IRS1	0.477793	5.29432	2.5738	0.0190425	0.206105	-3.27499
ENSG00000157045	NTAN1	0.36062	3.75899	2.57349	0.019055	0.206105	-3.27557
ENSG00000136367	ZFHX2	0.541136	5.92934	2.57347	0.0190558	0.206105	-3.27561
ENSG00000127362	TAS2R3	0.472663	1.2786	2.57239	0.0190988	0.206452	-3.27759
ENSG00000197406	DIO3	1.02894	-0.359812	2.57209	0.019111	0.206465	-3.27816
ENSG00000118007	STAG1	0.328503	5.03959	2.57165	0.0191288	0.206538	-3.27898
ENSG00000180083	WFDC11	0.494021	0.639069	2.57081	0.0191622	0.206682	-3.28051
ENSG00000135919	SERPINE2	-0.414683	6.62362	-2.57077	0.0191641	0.206682	-3.2806
ENSG00000188599	NPIPP1	0.370682	3.9404	2.57047	0.019176	0.206691	-3.28115
ENSG00000111206	FOXM1	0.423325	2.32192	2.56969	0.0192076	0.20675	-3.2826
ENSG00000110799	VWF	-0.644756	7.86816	-2.56966	0.0192087	0.20675	-3.28265
ENSG00000105696	TMEM59L	-0.409001	7.98455	-2.56952	0.0192144	0.20675	-3.28291
ENSG00000153487	ING1	0.265358	4.57501	2.56895	0.0192374	0.206879	-3.28396
ENSG00000111728	ST8SIA1	0.242166	5.54602	2.56785	0.019282	0.20724	-3.286
ENSG00000131507	NDFIP1	-0.236245	7.37534	-2.56731	0.0193038	0.207299	-3.287
ENSG00000188596	C12orf55	0.366114	8.05685	2.56717	0.0193095	0.207299	-3.28726
ENSG00000175130	MARCKSL1	-0.473774	7.00203	-2.56584	0.0193633	0.207718	-3.28971
ENSG00000246596	RP11-1277A3.2	0.330727	3.06465	2.56566	0.0193707	0.207718	-3.29004
ENSG00000183508	FAM46C	-0.938652	1.44251	-2.56511	0.0193932	0.207836	-3.29107
ENSG00000261594	TPBGL	-0.716775	2.29718	-2.56464	0.0194121	0.207836	-3.29192
ENSG00000165632	TAF3	0.28624	4.60785	2.56433	0.0194249	0.207836	-3.29251
ENSG00000117758	STX12	-0.335912	5.62875	-2.56431	0.0194259	0.207836	-3.29255
ENSG00000132963	POMP	-0.321741	4.00114	-2.56337	0.0194643	0.208009	-3.29429
ENSG00000269713	NBPF10	0.374903	6.80211	2.56335	0.0194649	0.208009	-3.29432
ENSG00000144559	TAMM41	0.413465	4.06171	2.56298	0.0194799	0.208009	-3.29499
ENSG00000268738	HSFX1	1.83858	-1.0729	2.56262	0.0194949	0.208009	-3.29567
ENSG00000105993	DNAJB6	0.354487	6.47165	2.56256	0.0194974	0.208009	-3.29579
ENSG00000131080	EDA2R	0.529558	0.950559	2.56162	0.0195355	0.208298	-3.29751
ENSG00000132507	EIF5A	-0.271213	6.39908	-2.5613	0.0195487	0.20832	-3.2981
ENSG00000182484	WASH6P	0.478256	5.461	2.5608	0.0195693	0.208412	-3.29902
ENSG00000203879	GDI1	-0.285017	8.70199	-2.56043	0.0195846	0.208412	-3.29971
ENSG00000141027	NCOR1	0.191216	7.8725	2.56028	0.0195906	0.208412	-3.29998
ENSG00000171617	ENC1	-0.424913	9.52784	-2.55965	0.0196165	0.20857	-3.30115
ENSG00000067334	DNTTIP2	0.224092	6.30225	2.55883	0.0196503	0.208811	-3.30266
ENSG00000172215	CXCR6	0.593942	1.16381	2.55664	0.019741	0.209562	-3.30672
ENSG00000100227	POLDIP3	0.274239	5.95529	2.55658	0.0197433	0.209562	-3.30682
ENSG00000152253	SPC25	1.3525	1.55003	2.5558	0.0197755	0.209765	-3.30825
ENSG00000175324	LSM1	-0.303691	2.9471	-2.55533	0.019795	0.209765	-3.30912
ENSG00000165288	BRWD3	0.298307	5.26504	2.55531	0.0197959	0.209765	-3.30916
ENSG00000141579	ZNF750	0.744234	2.86386	2.55464	0.0198239	0.209879	-3.3104
ENSG00000132793	LPIN3	0.525239	3.2013	2.55406	0.0198477	0.209879	-3.31146
ENSG00000108439	PNPO	-0.238838	4.82284	-2.55391	0.0198542	0.209879	-3.31175
ENSG00000101442	ACTR5	0.257804	3.31725	2.55375	0.0198607	0.209879	-3.31204
ENSG00000167785	ZNF558	0.274012	4.50393	2.55371	0.0198624	0.209879	-3.31211
ENSG00000243708	PLA2G4B	0.699602	3.36513	2.55308	0.0198889	0.21004	-3.31328
ENSG00000276550		1.95892	7.0404	2.55242	0.0199163	0.210144	-3.3145
ENSG00000215838	RP11-466F5.6	0.815951	-0.0146645	2.55205	0.0199317	0.210144	-3.31518
ENSG00000170085	SIMC1	0.283838	4.78933	2.55191	0.0199375	0.210144	-3.31543
ENSG00000153714	LURAP1L	0.492163	1.62559	2.55177	0.0199434	0.210144	-3.3157
ENSG00000249437	NAIP	1.26558	2.30251	2.55057	0.0199938	0.210527	-3.31792
ENSG00000107263	RAPGEF1	0.234287	7.48864	2.55037	0.0200022	0.210527	-3.31828
ENSG00000204389	HSPA1A	-4.40543	-0.23268	-2.54889	0.0200642	0.211061	-3.32101
ENSG00000184634	MED12	0.184315	5.73027	2.54796	0.0201033	0.211355	-3.32272
ENSG00000176700	SCAND2P	0.446745	5.48881	2.5476	0.0201185	0.211396	-3.32339
ENSG00000142303	ADAMTS10	0.493668	5.36455	2.54733	0.0201298	0.211396	-3.32388
ENSG00000137198	GMPR	0.644237	2.78197	2.54673	0.0201551	0.211544	-3.32498
ENSG00000070476	ZXDC	0.274402	5.48068	2.54645	0.0201669	0.21155	-3.3255
ENSG00000160803	UBQLN4	0.202016	6.23508	2.5459	0.0201901	0.211627	-3.32651
ENSG00000104517	UBR5	0.169682	7.59682	2.54575	0.0201967	0.211627	-3.3268
ENSG00000089356	FXYD3	0.744402	1.22041	2.54374	0.0202819	0.212351	-3.3305
ENSG00000178852	EFCAB13	0.582958	2.59824	2.54332	0.0202995	0.212351	-3.33126
ENSG00000261599	HERC2P8	0.404023	4.52846	2.54331	0.0202998	0.212351	-3.33128
ENSG00000126067	PSMB2	-0.259569	5.34167	-2.54273	0.0203246	0.212493	-3.33235
ENSG00000240695	RP11-102M11.1	0.567119	0.647817	2.54222	0.0203462	0.2126	-3.33329
ENSG00000003402	CFLAR	0.303828	8.02098	2.54139	0.0203818	0.212854	-3.33482
ENSG00000278243		-3.49658	-0.732634	-2.54108	0.0203951	0.212875	-3.3354
ENSG00000179115	FARSA	-0.300582	5.70437	-2.53934	0.0204694	0.213532	-3.33859
ENSG00000278053		0.266036	4.67437	2.53851	0.0205051	0.213751	-3.34013
ENSG00000072062	PRKACA	-0.258187	6.45593	-2.53787	0.0205323	0.213751	-3.34129
ENSG00000170899	GSTA4	-0.310297	4.29336	-2.53779	0.0205357	0.213751	-3.34144
ENSG00000136267	DGKB	-0.410071	6.92726	-2.53739	0.0205532	0.213751	-3.34219
ENSG00000149925	ALDOA	-0.262231	9.56689	-2.53731	0.0205565	0.213751	-3.34233
ENSG00000185825	BCAP31	-0.202039	6.30641	-2.53726	0.0205587	0.213751	-3.34242
ENSG00000129194	SOX15	0.33458	2.51189	2.53656	0.0205886	0.213944	-3.3437
ENSG00000111666	CHPT1	0.352707	5.34246	2.53621	0.020604	0.213985	-3.34436
ENSG00000091483	FH	-0.36602	4.50678	-2.53553	0.0206333	0.21416	-3.34561
ENSG00000182674	KCNB2	-0.356636	3.48216	-2.53529	0.0206436	0.21416	-3.34604
ENSG00000101445	PPP1R16B	0.241251	8.24709	2.5349	0.0206605	0.214218	-3.34677
ENSG00000175970	UNC119B	0.250092	5.28193	2.53347	0.0207224	0.214741	-3.3494
ENSG00000234742	AC144530.1	0.551598	-0.338863	2.53257	0.0207612	0.214848	-3.35104
ENSG00000258989	RP11-47I22.4	0.486384	3.73752	2.53254	0.0207627	0.214848	-3.3511
ENSG00000168743	NPNT	0.688294	2.41091	2.53195	0.0207882	0.214848	-3.35218
ENSG00000112308	C6orf62	-0.213468	6.7584	-2.53193	0.0207891	0.214848	-3.35222
ENSG00000132471	WBP2	-0.264941	8.02808	-2.53175	0.020797	0.214848	-3.35255
ENSG00000186272	ZNF17	0.274721	4.12976	2.53143	0.0208109	0.214848	-3.35314
ENSG00000180543	TSPYL5	-0.221686	5.34964	-2.53139	0.0208128	0.214848	-3.35322
ENSG00000152556	PFKM	-0.245515	6.97475	-2.53078	0.0208392	0.21491	-3.35434
ENSG00000100372	SLC25A17	-0.324766	2.93343	-2.53072	0.0208417	0.21491	-3.35444
ENSG00000136451	VEZF1	0.346461	5.02874	2.53002	0.0208722	0.215107	-3.35572
ENSG00000150175	FRMPD2P2	-0.64902	2.10697	-2.52954	0.0208933	0.215207	-3.35661
ENSG00000129493	HEATR5A	0.242726	5.9654	2.52858	0.0209351	0.21543	-3.35837
ENSG00000180747	CTD-2547E10.2	0.314148	6.58345	2.52845	0.020941	0.21543	-3.35862
ENSG00000105221	AKT2	0.378267	6.87149	2.52826	0.0209494	0.21543	-3.35897
ENSG00000163378	EOGT	-0.372307	3.45883	-2.52722	0.020995	0.215714	-3.36088
ENSG00000169976	SF3B5	-0.250775	3.87871	-2.5271	0.0209999	0.215714	-3.36108
ENSG00000149451	ADAM33	0.93634	3.40959	2.52655	0.0210242	0.215794	-3.3621
ENSG00000052841	TTC17	0.258547	5.45755	2.52612	0.0210431	0.215794	-3.36289
ENSG00000179270	C2orf71	0.598631	0.194052	2.52591	0.0210523	0.215794	-3.36328
ENSG00000104047	DTWD1	0.356254	5.44501	2.52585	0.0210552	0.215794	-3.3634
ENSG00000111664	GNB3	1.03482	2.48577	2.52562	0.0210651	0.215794	-3.36381
ENSG00000244627	RP3-449O17.1	0.481804	3.17491	2.52429	0.0211239	0.21607	-3.36626
ENSG00000108262	GIT1	0.296837	8.08564	2.52407	0.0211333	0.21607	-3.36665
ENSG00000183214	MICA	2.03028	3.71586	2.52396	0.0211385	0.21607	-3.36686
ENSG00000188738	FSIP2	0.39089	7.54795	2.52376	0.021147	0.21607	-3.36722
ENSG00000187079	TEAD1	0.48189	4.98257	2.52356	0.0211558	0.21607	-3.36758
ENSG00000257680	RP11-367O10.1	0.439503	2.25161	2.52343	0.0211617	0.21607	-3.36783
ENSG00000163815	CLEC3B	-1.08899	2.35605	-2.52319	0.0211725	0.21607	-3.36828
ENSG00000160868	CYP3A4	0.471161	0.811358	2.5228	0.0211897	0.216128	-3.36899
ENSG00000137996	RTCA	-0.222817	4.35086	-2.52135	0.0212537	0.216524	-3.37164
ENSG00000205138	SDHAF1	-0.351941	3.21978	-2.52111	0.0212644	0.216524	-3.37208
ENSG00000266338	NBPF15	0.304302	5.05383	2.5209	0.021274	0.216524	-3.37248
ENSG00000176401	EID2B	-0.412324	3.21934	-2.5205	0.0212916	0.216524	-3.3732
ENSG00000100426	ZBED4	0.309138	4.96352	2.51953	0.0213349	0.216524	-3.37499
ENSG00000100346	CACNA1I	0.433721	6.49253	2.51932	0.0213441	0.216524	-3.37537
ENSG00000254783	RP11-320L11.2	0.468133	0.458258	2.51926	0.0213469	0.216524	-3.37548
ENSG00000031698	SARS	-0.269846	6.69819	-2.51923	0.0213483	0.216524	-3.37554
ENSG00000275074		-0.596888	3.02095	-2.51921	0.0213491	0.216524	-3.37557
ENSG00000145198	VWA5B2	-0.485804	5.66798	-2.51921	0.0213492	0.216524	-3.37558
ENSG00000096063	SRPK1	0.259686	5.2165	2.51907	0.0213552	0.216524	-3.37583
ENSG00000262607	IQSEC3	-0.586061	3.87709	-2.5177	0.0214165	0.217028	-3.37834
ENSG00000158163	DZIP1L	0.554314	2.52339	2.51652	0.0214693	0.217316	-3.3805
ENSG00000255757	RP11-749H20.3	0.462673	2.47005	2.51651	0.0214698	0.217316	-3.38052
ENSG00000048028	USP28	0.272616	4.48709	2.51625	0.0214815	0.217316	-3.381
ENSG00000162924	REL	0.320536	7.02095	2.51603	0.0214911	0.217316	-3.3814
ENSG00000188672	RHCE	-0.727295	0.0938353	-2.51526	0.0215257	0.217337	-3.38281
ENSG00000075336	TIMM21	0.188047	3.94191	2.51526	0.0215258	0.217337	-3.38281
ENSG00000181904	C5orf24	0.329738	5.25755	2.515	0.0215375	0.217337	-3.38329
ENSG00000069667	RORA	0.51789	6.01367	2.51491	0.0215414	0.217337	-3.38345
ENSG00000091140	DLD	-0.437552	5.05095	-2.5147	0.021551	0.217337	-3.38384
ENSG00000104112	SCG3	-0.529658	6.68518	-2.51403	0.0215809	0.217494	-3.38506
ENSG00000111877	MCM9	0.215292	3.94331	2.51381	0.021591	0.217494	-3.38547
ENSG00000079974	RABL2B	0.306048	5.33594	2.51358	0.0216013	0.217494	-3.38589
ENSG00000242600	MBL1P	0.431123	2.07588	2.51319	0.0216191	0.21752	-3.38661
ENSG00000149150	SLC43A1	0.536216	2.13605	2.51295	0.0216299	0.21752	-3.38705
ENSG00000176194	CIDEA	-0.826436	1.29094	-2.51276	0.0216386	0.21752	-3.3874
ENSG00000166401	SERPINB8	-0.611852	2.10334	-2.51182	0.0216811	0.217831	-3.38912
ENSG00000090530	LEPREL1	0.43366	2.73858	2.51118	0.02171	0.217932	-3.39029
ENSG00000228960	OR2A9P	0.380622	2.44834	2.51108	0.0217143	0.217932	-3.39047
ENSG00000223705	NSUN5P1	0.352453	5.61767	2.51008	0.0217597	0.21827	-3.3923
ENSG00000226065	ZBTB45P2	0.851077	1.85257	2.50978	0.0217734	0.218291	-3.39285
ENSG00000154133	ROBO4	-0.538187	4.04898	-2.5093	0.0217951	0.218364	-3.39373
ENSG00000174197	MGA	0.239382	7.39304	2.50885	0.0218154	0.218364	-3.39454
ENSG00000231631	PSMB8	-1.09231	-0.245988	-2.50885	0.0218155	0.218364	-3.39455
ENSG00000163798	SLC4A1AP	-0.196772	5.49986	-2.50844	0.0218343	0.218436	-3.39531
ENSG00000156831	NSMCE2	0.242127	3.3933	2.50798	0.0218552	0.218529	-3.39615
ENSG00000279906		0.455926	3.15108	2.50733	0.0218847	0.218707	-3.39733
ENSG00000079332	SAR1A	-0.237553	5.96636	-2.50698	0.021901	0.218754	-3.39798
ENSG00000050344	NFE2L3	0.465378	3.95387	2.5062	0.0219365	0.21889	-3.3994
ENSG00000181404	XXyac-YRM2039.2	0.576673	3.69053	2.50617	0.0219379	0.21889	-3.39946
ENSG00000129317	PUS7L	0.274929	5.48657	2.50578	0.0219558	0.218935	-3.40018
ENSG00000090857	PDPR	0.319764	6.23055	2.50556	0.0219658	0.218935	-3.40057
ENSG00000204052	LRRC73	-0.49233	3.68183	-2.50472	0.0220042	0.219202	-3.40211
ENSG00000248283	RP11-473D24.1	0.494633	1.39749	2.50426	0.0220252	0.219295	-3.40295
ENSG00000100678	SLC8A3	-0.248136	4.47338	-2.504	0.0220375	0.219302	-3.40344
ENSG00000122735	DNAI1	0.54495	1.02937	2.50272	0.022096	0.219767	-3.40576
ENSG00000197238	HIST1H4J	0.477042	3.83832	2.50142	0.0221561	0.220134	-3.40814
ENSG00000237515	SHISA9	0.279576	7.467	2.50117	0.0221677	0.220134	-3.4086
ENSG00000100890	KIAA0391	0.169049	4.67308	2.50098	0.0221765	0.220134	-3.40895
ENSG00000141279	NPEPPS	0.182837	7.30684	2.50091	0.0221797	0.220134	-3.40908
ENSG00000204839	MROH6	0.963117	1.74942	2.50038	0.022204	0.220259	-3.41004
ENSG00000136950	ARPC5L	-0.363318	5.0221	-2.50011	0.0222166	0.220268	-3.41054
ENSG00000171450	CDK5R2	-0.41986	5.98384	-2.49892	0.0222719	0.220607	-3.41272
ENSG00000172171	TEFM	0.386489	2.88017	2.49887	0.0222743	0.220607	-3.41281
ENSG00000122507	BBS9	0.355418	4.75633	2.49845	0.0222934	0.22068	-3.41357
ENSG00000160117	ANKLE1	0.530563	3.11289	2.49809	0.0223105	0.220733	-3.41424
ENSG00000203855	HSD3BP4	0.633051	2.07973	2.49757	0.0223347	0.220804	-3.41519
ENSG00000115866	DARS	-0.275937	4.751	-2.49743	0.0223412	0.220804	-3.41544
ENSG00000196981	WDR5B	0.296698	2.58076	2.49656	0.0223814	0.221086	-3.41702
ENSG00000257267	ZNF271	0.380132	4.7022	2.49625	0.0223959	0.221112	-3.41759
ENSG00000146263	MMS22L	0.287502	4.61291	2.49572	0.0224208	0.221242	-3.41856
ENSG00000137288	UQCC2	0.32136	4.71951	2.49458	0.0224739	0.221649	-3.42064
ENSG00000081870	HSPB11	0.248616	3.08153	2.49406	0.0224981	0.221661	-3.42158
ENSG00000116096	SPR	0.753796	2.98334	2.49405	0.0224986	0.221661	-3.4216
ENSG00000196562	SULF2	-0.391738	5.81496	-2.49333	0.0225324	0.221872	-3.42292
ENSG00000169251	NMD3	-0.235078	4.82424	-2.4928	0.0225572	0.221872	-3.42388
ENSG00000117281	CD160	0.515949	1.82078	2.49243	0.0225746	0.221872	-3.42456
ENSG00000140398	NEIL1	0.470053	5.17334	2.4924	0.0225763	0.221872	-3.42462
ENSG00000187601	MAGEH1	-0.251276	4.66892	-2.49234	0.0225791	0.221872	-3.42473
ENSG00000100554	ATP6V1D	-0.271935	5.61129	-2.49168	0.0226101	0.22192	-3.42594
ENSG00000175305	CCNE2	0.638367	2.16757	2.49138	0.0226239	0.22192	-3.42647
ENSG00000258469	CHMP4BP1	0.596538	0.874818	2.49133	0.0226265	0.22192	-3.42657
ENSG00000196935	SRGAP1	0.351115	5.91254	2.49116	0.0226345	0.22192	-3.42688
ENSG00000257949	TEN1	-0.286232	2.01287	-2.49085	0.0226491	0.22192	-3.42745
ENSG00000239511	POM121L7	0.781735	2.08639	2.49057	0.0226623	0.22192	-3.42796
ENSG00000224185	SNX18P9	0.982779	1.31132	2.49025	0.0226774	0.22192	-3.42854
ENSG00000162600	OMA1	0.480634	3.62644	2.49001	0.0226888	0.22192	-3.42898
ENSG00000215788	TNFRSF25	0.757068	4.67672	2.4894	0.0227176	0.22192	-3.4301
ENSG00000254996	ANKHD1-EIF4EBP3	0.463231	4.52053	2.48919	0.0227275	0.22192	-3.43048
ENSG00000153914	SREK1	0.184841	6.19252	2.48916	0.0227289	0.22192	-3.43053
ENSG00000162699	DNAJA1P5	0.686971	-0.135353	2.48903	0.022735	0.22192	-3.43077
ENSG00000104164	BLOC1S6	0.329375	9.51875	2.48898	0.0227374	0.22192	-3.43086
ENSG00000134109	EDEM1	-0.24096	4.8356	-2.48834	0.0227675	0.22206	-3.43202
ENSG00000161791	FMNL3	0.307713	6.27247	2.48818	0.0227753	0.22206	-3.43232
ENSG00000135482	ZC3H10	0.285072	3.79658	2.48767	0.0227992	0.222169	-3.43324
ENSG00000184905	TCEAL2	-0.277155	5.66802	-2.48744	0.0228102	0.222169	-3.43366
ENSG00000132031	MATN3	-0.697076	1.33064	-2.48651	0.0228544	0.222252	-3.43536
ENSG00000229657	RP11-494K3.2	0.668105	1.39618	2.48636	0.0228617	0.222252	-3.43564
ENSG00000112739	PRPF4B	0.269695	5.96775	2.48575	0.0228908	0.222252	-3.43675
ENSG00000102786	INTS6	0.253683	6.03491	2.48566	0.0228949	0.222252	-3.43691
ENSG00000157322	CLEC18A	1.05976	2.53189	2.48558	0.0228988	0.222252	-3.43706
ENSG00000167460	TPM4	-0.263461	6.47809	-2.4855	0.0229026	0.222252	-3.43721
ENSG00000011638	TMEM159	0.353072	3.05345	2.48538	0.0229084	0.222252	-3.43743
ENSG00000228411	CDY4P	0.460858	0.65708	2.48527	0.0229133	0.222252	-3.43762
ENSG00000215915	ATAD3C	0.488929	3.65783	2.48362	0.022992	0.222624	-3.44062
ENSG00000186532	SMYD4	0.217818	4.66823	2.48338	0.0230035	0.222624	-3.44106
ENSG00000110172	CHORDC1	0.707095	5.74121	2.48317	0.0230138	0.222624	-3.44145
ENSG00000106682	EIF4H	-0.193703	7.45538	-2.48312	0.023016	0.222624	-3.44154
ENSG00000229358	DPY19L1P1	0.238315	3.30744	2.48306	0.023019	0.222624	-3.44165
ENSG00000100714	MTHFD1	-0.23458	5.76403	-2.48298	0.0230227	0.222624	-3.44179
ENSG00000123728	RAP2C	-0.221044	3.98663	-2.48191	0.0230741	0.223006	-3.44375
ENSG00000065883	CDK13	0.165792	6.55586	2.48053	0.0231402	0.22353	-3.44625
ENSG00000172296	SPTLC3	0.302309	4.82084	2.47985	0.023173	0.223732	-3.44749
ENSG00000240065	PSMB9	-1.18569	-0.509152	-2.4793	0.0231995	0.223873	-3.44849
ENSG00000234353	AP000347.4	0.426768	1.8739	2.47807	0.0232589	0.22433	-3.45073
ENSG00000167721	TSR1	-0.274198	5.21242	-2.47765	0.0232794	0.224414	-3.45151
ENSG00000162994	CLHC1	0.396421	2.89488	2.47714	0.023304	0.224442	-3.45243
ENSG00000186665	C17orf58	-0.393372	2.26926	-2.47709	0.0233062	0.224442	-3.45252
ENSG00000134809	TIMM10	-0.279407	2.97246	-2.47657	0.0233317	0.224572	-3.45347
ENSG00000178636	RP11-455G16.1	0.410368	3.64654	2.47426	0.0234439	0.225536	-3.45767
ENSG00000108010	GLRX3	0.220737	4.4298	2.47399	0.0234571	0.225548	-3.45817
ENSG00000137877	SPTBN5	0.744428	3.42399	2.47332	0.0234897	0.225746	-3.45939
ENSG00000198000	NOL8	0.257572	4.44162	2.47306	0.0235021	0.22575	-3.45985
ENSG00000137507	LRRC32	-0.668445	4.76602	-2.4728	0.0235151	0.225759	-3.46033
ENSG00000085871	MGST2	0.522116	1.85114	2.47243	0.0235328	0.225814	-3.46099
ENSG00000204178	TMEM57	0.184322	4.98404	2.47175	0.0235663	0.22602	-3.46224
ENSG00000143156	NME7	0.248224	4.84332	2.47128	0.023589	0.226104	-3.46308
ENSG00000223551	TMSB4XP4	0.542155	-0.310744	2.47093	0.0236063	0.226104	-3.46372
ENSG00000123178	SPRYD7	-0.169534	4.33693	-2.47077	0.023614	0.226104	-3.46401
ENSG00000170419	VSTM2A	0.690515	5.74108	2.47059	0.0236232	0.226104	-3.46435
ENSG00000167968	DNASE1L2	0.944052	2.80112	2.4701	0.0236473	0.226127	-3.46524
ENSG00000130762	ARHGEF16	0.592459	1.11703	2.46991	0.0236565	0.226127	-3.46558
ENSG00000168890	TMEM150A	0.37712	2.82395	2.4698	0.0236617	0.226127	-3.46578
ENSG00000135747	ZNF670	0.377352	4.2414	2.46904	0.023699	0.226369	-3.46715
ENSG00000136546	SCN7A	0.309154	2.62903	2.46826	0.0237376	0.226622	-3.46858
ENSG00000131061	ZNF341	0.285066	3.71381	2.46785	0.0237578	0.2267	-3.46933
ENSG00000169762	TAPT1	0.242476	5.04998	2.46747	0.0237766	0.226765	-3.47002
ENSG00000124160	NCOA5	0.429102	4.53847	2.46722	0.0237889	0.226767	-3.47047
ENSG00000134852	CLOCK	0.355823	5.99296	2.46649	0.0238249	0.226853	-3.47179
ENSG00000174456	C12orf76	0.2415	5.99584	2.46614	0.023842	0.226853	-3.47242
ENSG00000196670	ZFP62	0.302064	4.42279	2.46598	0.0238502	0.226853	-3.47272
ENSG00000141665	FBXO15	0.389464	4.89604	2.46583	0.0238574	0.226853	-3.47299
ENSG00000102683	SGCG	0.509336	0.295714	2.4649	0.0239037	0.226853	-3.47468
ENSG00000002549	LAP3	-0.436343	4.89631	-2.46445	0.0239258	0.226853	-3.47549
ENSG00000147224	PRPS1	-0.301629	4.39179	-2.4643	0.0239332	0.226853	-3.47576
ENSG00000198130	HIBCH	0.42527	4.83955	2.46426	0.0239353	0.226853	-3.47584
ENSG00000102409	BEX4	-0.338731	5.65217	-2.46424	0.0239361	0.226853	-3.47587
ENSG00000134333	LDHA	-0.380423	6.50436	-2.4642	0.0239383	0.226853	-3.47595
ENSG00000174749	C4orf32	0.359765	8.85054	2.46398	0.0239491	0.226853	-3.47635
ENSG00000197753	LHFPL5	0.385204	2.76408	2.46387	0.0239547	0.226853	-3.47655
ENSG00000205209	SCGB2B2	0.350111	1.23794	2.46387	0.0239548	0.226853	-3.47656
ENSG00000253341	RP11-730G20.2	0.887717	-0.165561	2.463	0.023998	0.226944	-3.47813
ENSG00000144134	RABL2A	0.277886	4.67431	2.46292	0.0240021	0.226944	-3.47828
ENSG00000180998	GPR137C	0.213536	4.91667	2.46279	0.0240086	0.226944	-3.47852
ENSG00000143816	WNT9A	-0.622748	1.19314	-2.4626	0.024018	0.226944	-3.47886
ENSG00000112578	BYSL	-0.307852	2.81355	-2.46215	0.0240402	0.226944	-3.47967
ENSG00000237056	ZBTB22	2.97114	-0.468198	2.4621	0.0240428	0.226944	-3.47976
ENSG00000243067	PSMB9	-1.1832	-0.491604	-2.46198	0.024049	0.226944	-3.47999
ENSG00000165795	NDRG2	-0.3119	9.49965	-2.46145	0.0240751	0.227076	-3.48094
ENSG00000104368	PLAT	-0.500445	4.14847	-2.46055	0.0241203	0.22733	-3.48258
ENSG00000111181	SLC6A12	0.577748	4.52553	2.46043	0.0241262	0.22733	-3.48279
ENSG00000219626	FAM228B	0.281234	7.38727	2.45967	0.0241642	0.227545	-3.48417
ENSG00000153391	INO80C	0.281324	5.23941	2.45949	0.0241731	0.227545	-3.4845
ENSG00000275949		4.61011	-1.29161	2.45923	0.0241864	0.227555	-3.48498
[truncated: 16,800 more rows]

## Sheet: Neuronal proportion
Differential Gene Expression - Nativio Dataset - Neuronal proportion effect
Ensembl ID	Gene symbol	logFC	AveExpr	t	P.Value	adj.P.Val	B
ENSG00000170027	YWHAG	2.57518	9.4636	9.24629	2.74286e-08	0.000265858	9.08257
ENSG00000277586		3.79999	9.16509	9.01644	4.00718e-08	0.000265858	8.74393
ENSG00000072201	LNX1	3.6613	5.26295	8.65602	7.35548e-08	0.000265858	8.19764
ENSG00000126950	TMEM35	3.40566	4.26768	8.63191	7.66489e-08	0.000265858	8.16042
ENSG00000065609	SNAP91	3.35809	7.52731	8.48923	9.79596e-08	0.000265858	7.93839
ENSG00000116478	HDAC1	-3.02471	4.01605	-8.44866	1.05086e-07	0.000265858	7.87471
ENSG00000196743	GM2A	-3.75751	5.64594	-8.43148	1.08266e-07	0.000265858	7.84766
ENSG00000130540	SULT4A1	3.30758	6.7029	8.35124	1.24496e-07	0.000265858	7.72078
ENSG00000157152	SYN2	3.44947	8.1323	8.33855	1.27286e-07	0.000265858	7.70063
ENSG00000143013	LMO4	3.44353	7.02944	8.22268	1.55987e-07	0.000276962	7.51549
ENSG00000105409	ATP1A3	3.6302	9.26995	8.18725	1.66053e-07	0.000276962	7.45846
ENSG00000078053	AMPH	3.07969	6.94539	8.1518	1.76803e-07	0.000276962	7.40122
ENSG00000102699	PARP4	-4.44826	4.63684	-8.01093	2.27212e-07	0.000302842	7.17188
ENSG00000157064	NMNAT2	3.28115	7.30585	7.95467	2.5134e-07	0.000302842	7.07942
ENSG00000169851	PCDH7	2.76439	7.60594	7.95449	2.51419e-07	0.000302842	7.07913
ENSG00000159164	SV2A	3.01887	7.87277	7.93974	2.58178e-07	0.000302842	7.05481
ENSG00000136854	STXBP1	2.97828	9.23549	7.89533	2.79689e-07	0.000302842	6.98141
ENSG00000075340	ADD2	3.04515	8.35037	7.87532	2.89986e-07	0.000302842	6.94822
ENSG00000148798	INA	3.81303	6.93335	7.82457	3.17904e-07	0.000303121	6.8638
ENSG00000213977	TAX1BP3	-4.35283	4.10728	-7.81399	3.24066e-07	0.000303121	6.84615
ENSG00000010438	PRSS3	3.89052	2.89782	7.77153	3.50082e-07	0.000303121	6.77515
ENSG00000144834	TAGLN3	3.25094	6.57843	7.76426	3.54754e-07	0.000303121	6.76295
ENSG00000178764	ZHX2	-3.72521	5.34702	-7.72961	3.77908e-07	0.000308866	6.70476
ENSG00000163399	ATP1A1	2.6366	8.74542	7.68966	4.06562e-07	0.000313092	6.63745
ENSG00000168000	BSCL2	4.07466	6.66199	7.65912	4.29992e-07	0.000313092	6.58581
ENSG00000241973	PI4KA	2.45793	9.39096	7.64103	4.44524e-07	0.000313092	6.55517
ENSG00000139970	RTN1	2.53432	8.62534	7.6235	4.59102e-07	0.000313092	6.52541
ENSG00000154917	RAB6B	3.07632	8.80622	7.60999	4.7067e-07	0.000313092	6.50245
ENSG00000006432	MAP3K9	2.82139	6.83227	7.59595	4.83012e-07	0.000313092	6.47856
ENSG00000166006	KCNC2	3.77477	6.54406	7.47497	6.0439e-07	0.000378711	6.27142
ENSG00000156642	NPTN	2.80006	7.17482	7.4311	6.55896e-07	0.000380547	6.19574
ENSG00000105649	RAB3A	3.24679	7.35985	7.42503	6.63366e-07	0.000380547	6.18526
ENSG00000135423	GLS2	3.52613	4.23863	7.42127	6.68052e-07	0.000380547	6.17874
ENSG00000170915	PAQR8	-3.8538	6.88293	-7.36403	7.43615e-07	0.000393915	6.07948
ENSG00000186487	MYT1L	3.03435	7.92628	7.35778	7.52389e-07	0.000393915	6.0686
ENSG00000169933	FRMPD4	3.1545	6.34962	7.35637	7.54385e-07	0.000393915	6.06615
ENSG00000184368	MAP7D2	2.95244	5.85686	7.33613	7.83612e-07	0.000398117	6.03091
ENSG00000100167	2003-09-01	2.5917	8.44176	7.30163	8.36181e-07	0.000413645	5.97068
ENSG00000087460	GNAS	2.13578	9.59859	7.25109	9.19901e-07	0.000415138	5.8821
ENSG00000184845	DRD1	3.30354	3.73556	7.23559	9.4729e-07	0.000415138	5.85485
ENSG00000187189	TSPYL4	2.98765	7.36902	7.2276	9.61724e-07	0.000415138	5.8408
ENSG00000240694	PNMA2	2.65609	8.2864	7.2206	9.74568e-07	0.000415138	5.82848
ENSG00000149269	PAK1	3.02123	7.41949	7.20728	9.9951e-07	0.000415138	5.805
ENSG00000151025	GPR158	2.95545	5.86071	7.20121	1.01108e-06	0.000415138	5.7943
ENSG00000106976	DNM1	3.30032	9.58327	7.19481	1.02344e-06	0.000415138	5.78301
ENSG00000181924	COA4	-2.70445	3.51406	-7.18952	1.03378e-06	0.000415138	5.77366
ENSG00000101210	EEF1A2	3.19349	8.72157	7.1874	1.03796e-06	0.000415138	5.76991
ENSG00000185278	ZBTB37	-2.85538	6.04477	-7.14768	1.11944e-06	0.00043819	5.69963
ENSG00000119922	IFIT2	-4.03807	3.88605	-7.12444	1.17016e-06	0.00043819	5.6584
ENSG00000136928	GABBR2	3.51174	7.93407	7.11916	1.18202e-06	0.00043819	5.64902
ENSG00000110427	KIAA1549L	3.54401	8.1743	7.11614	1.18883e-06	0.00043819	5.64366
ENSG00000139182	CLSTN3	3.2966	7.9275	7.10058	1.22471e-06	0.000439487	5.61599
ENSG00000055070	SZRD1	-1.84265	5.33386	-7.09447	1.23911e-06	0.000439487	5.6051
ENSG00000058335	RASGRF1	2.48115	6.81735	7.08112	1.27118e-06	0.000442511	5.58131
ENSG00000166501	PRKCB	3.04472	8.45842	7.05477	1.33699e-06	0.000456959	5.53429
ENSG00000132122	SPATA6	-4.06925	3.94258	-7.0317	1.39755e-06	0.000469128	5.49301
ENSG00000066322	ELOVL1	-5.58791	4.46949	-6.98148	1.53936e-06	0.000507664	5.40289
ENSG00000166912	MTMR10	-3.89885	5.65417	-6.94526	1.65084e-06	0.000535042	5.33765
ENSG00000157087	ATP2B2	3.46223	8.87118	6.92612	1.71309e-06	0.000545807	5.3031
ENSG00000133106	EPSTI1	-5.42492	1.47216	-6.88519	1.85451e-06	0.00056037	5.22901
ENSG00000080200	CRYBG3	-4.56094	5.5248	-6.88498	1.85526e-06	0.00056037	5.22864
ENSG00000166446	CDYL2	2.7784	6.09488	6.87007	1.90979e-06	0.00056037	5.20157
ENSG00000055163	CYFIP2	2.40273	8.79947	6.86374	1.9334e-06	0.00056037	5.19009
ENSG00000088367	EPB41L1	1.99317	8.66227	6.85514	1.96601e-06	0.00056037	5.17445
ENSG00000139174	PRICKLE1	2.77304	5.19116	6.84495	2.00539e-06	0.00056037	5.15591
ENSG00000170500	LONRF2	3.03716	8.38782	6.84194	2.01718e-06	0.00056037	5.15043
ENSG00000112531	QKI	-4.74615	8.95825	-6.84025	2.02382e-06	0.00056037	5.14736
ENSG00000166342	NETO1	2.64469	5.345	6.83879	2.02959e-06	0.00056037	5.1447
ENSG00000075035	WSCD2	3.65664	5.44588	6.83193	2.0569e-06	0.00056037	5.13221
ENSG00000150995	ITPR1	3.16574	8.29409	6.80735	2.15786e-06	0.000576284	5.0874
ENSG00000158445	KCNB1	3.52769	7.84474	6.79938	2.19169e-06	0.000576284	5.07284
ENSG00000157470	FAM81A	3.07163	4.69529	6.79455	2.21249e-06	0.000576284	5.06401
ENSG00000019505	SYT13	3.71631	6.8487	6.78869	2.23794e-06	0.000576284	5.05331
ENSG00000188582	PAQR9	3.37507	2.48713	6.76464	2.34571e-06	0.000588778	5.0093
ENSG00000008056	SYN1	2.74002	8.6419	6.7639	2.3491e-06	0.000588778	5.00794
ENSG00000184388	PABPC1L2B	3.06394	3.66142	6.75	2.41396e-06	0.000597073	4.98245
ENSG00000082458	DLG3	2.68892	6.18768	6.71888	2.56585e-06	0.000623863	4.92531
ENSG00000177105	RHOG	-4.34009	4.19087	-6.71062	2.60783e-06	0.000623863	4.91011
ENSG00000133026	MYH10	2.21081	7.99853	6.7079	2.62183e-06	0.000623863	4.90509
ENSG00000145794	MEGF10	-3.42448	6.28505	-6.69841	2.67121e-06	0.000626894	4.88761
ENSG00000172995	ARPP21	2.23593	6.84647	6.69272	2.70127e-06	0.000626894	4.87713
ENSG00000151229	SLC2A13	3.25026	6.05145	6.68197	2.75899e-06	0.000629932	4.85731
ENSG00000171735	CAMTA1	2.21084	7.19932	6.67787	2.78138e-06	0.000629932	4.84974
ENSG00000104722	NEFM	4.16917	8.54622	6.66044	2.87854e-06	0.000637671	4.81756
ENSG00000197043	ANXA6	2.44951	7.23338	6.65958	2.8834e-06	0.000637671	4.81598
ENSG00000197429	IPP	-2.46796	3.57294	-6.64942	2.9418e-06	0.000643023	4.79718
ENSG00000171224	C10orf35	3.54366	3.31956	6.62783	3.0699e-06	0.000658636	4.75721
ENSG00000146267	FAXC	3.42895	5.71536	6.62521	3.08581e-06	0.000658636	4.75236
ENSG00000160014	CALM3	2.97505	9.91954	6.61991	3.11834e-06	0.000658636	4.74253
ENSG00000158109	TPRG1L	2.27646	6.6708	6.59981	3.24482e-06	0.000676199	4.70523
ENSG00000165868	HSPA12A	2.63709	7.45909	6.59537	3.27344e-06	0.000676199	4.69699
ENSG00000107317	PTGDS	-4.06756	8.95487	-6.5645	3.48e-06	0.00069059	4.63957
ENSG00000174145	KIAA1239	4.11221	4.86694	6.56015	3.5102e-06	0.00069059	4.63146
ENSG00000170579	DLGAP1	2.75576	8.0533	6.55962	3.51389e-06	0.00069059	4.63047
ENSG00000168959	GRM5	3.05205	7.11421	6.55886	3.51922e-06	0.00069059	4.62905
ENSG00000273686		-5.91714	4.62743	-6.55705	3.53184e-06	0.00069059	4.62568
ENSG00000147642	SYBU	3.00807	6.4691	6.54934	3.58633e-06	0.00069059	4.61131
ENSG00000198910	L1CAM	3.28609	7.77431	6.5428	3.63328e-06	0.00069059	4.5991
ENSG00000150093	ITGB1	-2.99446	6.08754	-6.53676	3.67712e-06	0.00069059	4.58784
ENSG00000119917	IFIT3	-2.82165	4.32125	-6.5285	3.73803e-06	0.00069059	4.57241
ENSG00000185760	KCNQ5	3.54398	6.23106	6.5282	3.7403e-06	0.00069059	4.57184
ENSG00000049245	VAMP3	-3.91274	5.22257	-6.52727	3.74721e-06	0.00069059	4.57011
ENSG00000177932	ZNF354C	-2.85888	3.5683	-6.51058	3.87376e-06	0.000706979	4.53891
ENSG00000112290	WASF1	2.75183	6.73818	6.50243	3.93717e-06	0.000711644	4.52366
ENSG00000145990	GFOD1	2.97218	7.95557	6.49344	4.00841e-06	0.000717621	4.50681
ENSG00000189241	TSPYL1	2.93146	8.39229	6.47167	4.18638e-06	0.000731035	4.46598
ENSG00000182013	PNMAL1	2.61644	7.29277	6.46589	4.23496e-06	0.000731035	4.45514
ENSG00000188848	BEND4	6.34914	2.33341	6.46476	4.2445e-06	0.000731035	4.45303
ENSG00000137628	DDX60	-4.26126	2.90604	-6.46152	4.27209e-06	0.000731035	4.44693
ENSG00000165943	MOAP1	2.5907	5.82959	6.45532	4.32531e-06	0.000731035	4.4353
ENSG00000278268		2.5907	5.82959	6.45532	4.32531e-06	0.000731035	4.4353
ENSG00000112186	CAP2	2.60288	6.2465	6.45184	4.35557e-06	0.000731035	4.42874
ENSG00000137831	UACA	-4.19825	4.46064	-6.44403	4.42411e-06	0.000732638	4.41406
ENSG00000008311	AASS	-3.98678	4.5305	-6.43706	4.48621e-06	0.000732638	4.40096
ENSG00000040933	INPP4A	2.09826	7.28164	6.43384	4.51531e-06	0.000732638	4.39488
ENSG00000078328	RBFOX1	3.02828	7.11371	6.4332	4.52101e-06	0.000732638	4.39369
ENSG00000132846	ZBED3	-3.79619	4.32161	-6.42381	4.60692e-06	0.000734047	4.37599
ENSG00000185274	WBSCR17	2.90249	6.99354	6.42371	4.6078e-06	0.000734047	4.37581
ENSG00000188042	ARL4C	3.16132	5.19541	6.41922	4.64948e-06	0.000734462	4.36734
ENSG00000160307	S100B	-5.91206	6.58575	-6.4051	4.78296e-06	0.000744254	4.34072
ENSG00000166206	GABRB3	3.17585	6.98661	6.40214	4.81144e-06	0.000744254	4.33513
ENSG00000160145	KALRN	2.19929	8.84975	6.40019	4.83025e-06	0.000744254	4.33146
ENSG00000253598	SLC10A5	4.22049	1.21129	6.37411	5.08998e-06	0.000764519	4.28218
ENSG00000186479	RGS7BP	3.39711	5.83109	6.3739	5.09212e-06	0.000764519	4.28178
ENSG00000171603	CLSTN1	2.51713	9.69044	6.37131	5.11872e-06	0.000764519	4.27688
ENSG00000133985	TTC9	2.83972	4.78799	6.37075	5.12445e-06	0.000764519	4.27583
ENSG00000172020	GAP43	2.6276	7.33822	6.36192	5.21627e-06	0.00077209	4.25911
ENSG00000143418	CERS2	-4.40724	5.59207	-6.34486	5.39854e-06	0.000786361	4.22678
ENSG00000196586	MYO6	-2.65446	6.85589	-6.3372	5.4825e-06	0.000786361	4.21225
ENSG00000147724	FAM135B	3.00612	5.48983	6.33526	5.50396e-06	0.000786361	4.20857
ENSG00000196876	SCN8A	2.87955	7.89292	6.33441	5.51339e-06	0.000786361	4.20696
ENSG00000067842	ATP2B3	3.55751	6.81141	6.33365	5.52185e-06	0.000786361	4.20552
ENSG00000158301	GPRASP2	2.54689	5.93574	6.32397	5.63061e-06	0.000795822	4.18715
ENSG00000117152	RGS4	3.88192	6.96948	6.31932	5.68368e-06	0.000797327	4.17832
ENSG00000156687	UNC5D	3.78282	5.36132	6.30896	5.8038e-06	0.000808148	4.15862
ENSG00000164588	HCN1	4.0359	5.38858	6.2859	6.08047e-06	0.000822333	4.11475
ENSG00000132872	SYT4	3.14205	6.05602	6.27812	6.17694e-06	0.000822333	4.09992
ENSG00000132669	RIN2	-2.52278	5.53768	-6.2758	6.20594e-06	0.000822333	4.09551
ENSG00000141338	ABCA8	-7.42747	5.5749	-6.27503	6.21566e-06	0.000822333	4.09403
ENSG00000136098	NEK3	-7.77069	2.87469	-6.27475	6.21912e-06	0.000822333	4.09351
ENSG00000167550	RHEBL1	3.53593	1.11134	6.26972	6.28275e-06	0.000822333	4.08392
ENSG00000151729	SLC25A4	2.68738	6.39497	6.26929	6.28827e-06	0.000822333	4.08309
ENSG00000157693	C9orf91	2.51182	6.21558	6.2656	6.33543e-06	0.000822333	4.07605
ENSG00000106804	C5	-2.99129	2.90897	-6.26391	6.35707e-06	0.000822333	4.07283
ENSG00000196090	PTPRT	3.22615	7.62139	6.26176	6.38488e-06	0.000822333	4.06872
ENSG00000213190	MLLT11	2.66598	6.397	6.2616	6.38688e-06	0.000822333	4.06842
ENSG00000084093	REST	-3.5696	4.40413	-6.25214	6.51053e-06	0.000832551	4.05035
ENSG00000175175	PPM1E	2.74437	5.02228	6.23095	6.79623e-06	0.000855145	4.00987
ENSG00000136732	GYPC	-4.36596	2.29156	-6.22879	6.82611e-06	0.000855145	4.00573
ENSG00000165355	FBXO33	2.92414	4.35425	6.22588	6.86654e-06	0.000855145	4.00017
ENSG00000150907	FOXO1	-2.03095	4.99946	-6.22569	6.86918e-06	0.000855145	3.9998
ENSG00000176105	YES1	-2.84431	4.51372	-6.21851	6.97011e-06	0.000862	3.98605
ENSG00000183785	TUBA8	2.9925	4.55019	6.20624	7.14606e-06	0.000877984	3.96254
ENSG00000146859	TMEM140	-3.69841	3.66718	-6.19141	7.36473e-06	0.000885777	3.93411
ENSG00000099256	PRTFDC1	-3.629	3.10424	-6.19045	7.37917e-06	0.000885777	3.93227
ENSG00000112640	PPP2R5D	2.12434	5.81663	6.18485	7.46369e-06	0.000885777	3.92152
ENSG00000099365	STX1B	2.75872	8.29564	6.18217	7.50458e-06	0.000885777	3.91637
ENSG00000128739	SNRPN	2.13099	7.97179	6.18015	7.53548e-06	0.000885777	3.91249
ENSG00000114166	KAT2B	-3.5361	6.16369	-6.17984	7.54025e-06	0.000885777	3.91189
ENSG00000050405	LIMA1	-3.02027	4.22174	-6.17768	7.57347e-06	0.000885777	3.90775
ENSG00000116106	EPHA4	4.14444	6.84629	6.17683	7.58645e-06	0.000885777	3.90613
ENSG00000111331	OAS3	-4.34045	4.35852	-6.16752	7.73175e-06	0.000890146	3.88823
ENSG00000188211	NCR3LG1	2.62946	4.58869	6.16505	7.77068e-06	0.000890146	3.8835
ENSG00000106537	TSPAN13	3.31499	4.84992	6.15895	7.86796e-06	0.000890146	3.87176
ENSG00000177875	C12orf68	4.17143	4.14937	6.15889	7.86888e-06	0.000890146	3.87165
ENSG00000174628	IQCK	-2.03684	3.16103	-6.15732	7.89414e-06	0.000890146	3.86862
ENSG00000164794	KCNV1	3.16514	5.80505	6.15646	7.90799e-06	0.000890146	3.86697
ENSG00000134709	HOOK1	3.24234	4.52087	6.14432	8.10623e-06	0.000907029	3.8436
ENSG00000047056	WDR37	2.12985	6.36165	6.13705	8.22742e-06	0.000909954	3.8296
ENSG00000182158	CREB3L2	-3.70998	4.96642	-6.13694	8.22918e-06	0.000909954	3.8294
ENSG00000110675	ELMOD1	2.90144	5.48651	6.13038	8.34028e-06	0.000916846	3.81674
ENSG00000205927	OLIG2	-5.15511	5.51712	-6.11424	8.61989e-06	0.000942074	3.78561
ENSG00000197444	OGDHL	2.8861	6.23833	6.10826	8.7259e-06	0.000948147	3.77407
ENSG00000131080	EDA2R	-5.16483	0.950559	-6.10041	8.86714e-06	0.000957957	3.75891
ENSG00000076258	FMO4	-7.55889	-0.291402	-6.09585	8.95027e-06	0.000961413	3.7501
ENSG00000162817	C1orf115	3.73186	6.74991	6.0813	9.22097e-06	0.000983287	3.72196
ENSG00000117115	PADI2	-5.02722	7.57955	-6.07931	9.25853e-06	0.000983287	3.71812
ENSG00000086205	FOLH1	-9.40438	3.88755	-6.0651	9.53226e-06	0.00100667	3.6906
ENSG00000164300	SERINC5	-3.77554	6.30017	-6.0615	9.60275e-06	0.00100793	3.68364
ENSG00000196542	SPTSSB	3.40751	2.30584	6.05904	9.65145e-06	0.00100793	3.67886
ENSG00000168490	PHYHIP	3.34195	8.77307	6.05242	9.78332e-06	0.00101606	3.66604
ENSG00000143412	ANXA9	-5.28621	1.46683	-6.04234	9.98794e-06	0.00103161	3.64648
ENSG00000176490	DIRAS1	3.08921	6.76984	6.03397	1.01612e-05	0.00103999	3.63023
ENSG00000166963	MAP1A	1.98897	11.2035	6.03308	1.01797e-05	0.00103999	3.62852
ENSG00000164951	PDP1	3.17356	6.58835	6.01896	1.04796e-05	0.00106484	3.60108
ENSG00000152822	GRM1	2.96978	5.84633	6.00812	1.07159e-05	0.00107826	3.58
ENSG00000114948	ADAM23	2.8219	6.18445	6.0058	1.07673e-05	0.00107826	3.57548
ENSG00000178996	SNX18	-2.11955	5.05923	-6.00505	1.07838e-05	0.00107826	3.57404
ENSG00000091656	ZFHX4	-3.46376	6.03332	-5.99803	1.09407e-05	0.00108817	3.56038
ENSG00000172005	MAL	-6.22926	4.99611	-5.99424	1.10265e-05	0.00109093	3.55299
ENSG00000132932	ATP8A2	2.38911	6.93759	5.98821	1.11645e-05	0.00109879	3.54124
ENSG00000008118	CAMK1G	3.87503	5.2196	5.97358	1.15062e-05	0.00112653	3.51273
ENSG00000177098	SCN4B	2.92744	5.77006	5.96737	1.16546e-05	0.00113413	3.50062
ENSG00000221866	PLXNA4	3.87779	7.30507	5.9653	1.17045e-05	0.00113413	3.49658
ENSG00000168297	PXK	-5.47912	6.04018	-5.96216	1.17805e-05	0.00113475	3.49045
ENSG00000121871	SLITRK3	2.98326	5.12275	5.95933	1.18495e-05	0.00113475	3.48493
ENSG00000197106	SLC6A17	2.25013	7.79546	5.9576	1.1892e-05	0.00113475	3.48155
ENSG00000080815	PSEN1	-3.1955	6.02461	-5.94829	1.21227e-05	0.00114604	3.46337
ENSG00000030419	IKZF2	-3.20335	4.43435	-5.94616	1.21764e-05	0.00114604	3.4592
ENSG00000004864	SLC25A13	-4.76046	2.96718	-5.94283	1.22604e-05	0.00114604	3.45269
ENSG00000066468	FGFR2	-4.09541	6.74267	-5.9415	1.22941e-05	0.00114604	3.4501
ENSG00000111674	ENO2	2.86484	8.68342	5.94067	1.23152e-05	0.00114604	3.44847
ENSG00000170271	FAXDC2	-4.06151	5.55506	-5.9375	1.23961e-05	0.00114789	3.44228
ENSG00000108679	LGALS3BP	-5.05906	5.85468	-5.92643	1.26831e-05	0.00116681	3.42063
ENSG00000165566	AMER2	-4.37154	8.17273	-5.92193	1.28018e-05	0.00116681	3.41181
ENSG00000171435	KSR2	2.60553	7.65672	5.91959	1.28639e-05	0.00116681	3.40724
ENSG00000135472	FAIM2	2.43659	9.6919	5.91907	1.28778e-05	0.00116681	3.40622
ENSG00000174469	CNTNAP2	3.21837	7.11269	5.91449	1.30005e-05	0.00116681	3.39725
ENSG00000059378	PARP12	-4.0171	2.63999	-5.91356	1.30254e-05	0.00116681	3.39543
ENSG00000005249	PRKAR2B	2.93597	5.66021	5.91145	1.30824e-05	0.00116681	3.3913
ENSG00000183454	GRIN2A	3.21216	7.87101	5.91041	1.31107e-05	0.00116681	3.38925
ENSG00000163637	PRICKLE2	2.1154	7.11536	5.90786	1.31802e-05	0.00116681	3.38426
ENSG00000166710	B2M	-4.18869	6.38555	-5.90636	1.32211e-05	0.00116681	3.38132
ENSG00000010278	CD9	-6.60603	4.63684	-5.89946	1.34113e-05	0.00117187	3.3678
ENSG00000102003	SYP	2.84024	8.49837	5.89714	1.3476e-05	0.00117187	3.36326
ENSG00000168824	NSG1	3.7593	5.08926	5.8934	1.35809e-05	0.00117187	3.35591
ENSG00000243232	PCDHAC2	2.39426	5.18931	5.89143	1.36364e-05	0.00117187	3.35205
ENSG00000093072	CECR1	-4.23608	4.23795	-5.89107	1.36466e-05	0.00117187	3.35134
ENSG00000069966	GNB5	2.57414	6.75154	5.89086	1.36525e-05	0.00117187	3.35094
ENSG00000120053	GOT1	2.48802	6.26243	5.88674	1.37696e-05	0.00117655	3.34285
ENSG00000277401		-4.56982	6.93938	-5.88428	1.38401e-05	0.00117722	3.33802
ENSG00000109066	TMEM104	-2.29987	4.32653	-5.88176	1.39126e-05	0.00117805	3.33308
ENSG00000168385	2002-09-01	-2.95558	7.2732	-5.87662	1.40618e-05	0.00118536	3.32298
ENSG00000065534	MYLK	-2.56479	6.60027	-5.87397	1.41392e-05	0.00118656	3.31779
ENSG00000170653	ATF7	-2.29783	5.4354	-5.85728	1.46378e-05	0.00122294	3.28498
ENSG00000107864	CPEB3	2.31808	6.45829	5.85075	1.48378e-05	0.00123416	3.27214
ENSG00000130958	SLC35D2	-5.9584	2.52254	-5.8474	1.49415e-05	0.00123731	3.26554
ENSG00000131778	CHD1L	-2.86767	4.77599	-5.8406	1.51542e-05	0.00124943	3.25215
ENSG00000065600	TMEM206	-4.37999	3.65818	-5.83653	1.52828e-05	0.00124951	3.24415
ENSG00000079308	TNS1	-3.79694	7.85785	-5.83636	1.52882e-05	0.00124951	3.24382
ENSG00000135002	RFK	2.46879	4.38556	5.83257	1.54095e-05	0.00125397	3.23634
ENSG00000115935	WIPF1	-5.86754	4.90046	-5.82805	1.55548e-05	0.00126034	3.22745
ENSG00000011677	GABRA3	3.07661	4.96435	5.82547	1.56386e-05	0.00126169	3.22236
ENSG00000134825	TMEM258	-3.2997	3.50012	-5.82123	1.57774e-05	0.00126745	3.21399
ENSG00000165379	LRFN5	3.51554	5.55214	5.81798	1.58844e-05	0.00126838	3.20759
ENSG00000186522	2010-09-01	-4.76593	4.1299	-5.81679	1.59239e-05	0.00126838	3.20524
ENSG00000165731	RET	4.38057	3.09322	5.80349	1.63711e-05	0.00129519	3.17901
ENSG00000100297	MCM5	-5.09826	3.52042	-5.8027	1.63983e-05	0.00129519	3.17744
ENSG00000240891	PLCXD2	3.76473	2.60066	5.79947	1.65088e-05	0.00129809	3.17108
ENSG00000158195	WASF2	-3.05676	6.76364	-5.79761	1.65732e-05	0.00129809	3.16739
ENSG00000198794	SCAMP5	2.30006	8.10634	5.79208	1.67651e-05	0.00130768	3.15649
ENSG00000078018	MAP2	2.75489	10.3383	5.78473	1.70243e-05	0.00131647	3.14195
ENSG00000101265	RASSF2	-7.10268	6.97696	-5.78456	1.70302e-05	0.00131647	3.14162
ENSG00000127824	TUBA4A	3.08397	6.70971	5.78294	1.70879e-05	0.00131647	3.13842
ENSG00000067992	PDK3	2.92666	4.49865	5.78096	1.71586e-05	0.00131652	3.13451
ENSG00000213672	NCKIPSD	2.1287	6.3416	5.77691	1.73042e-05	0.00131988	3.1265
ENSG00000162989	KCNJ3	3.10138	5.80074	5.77585	1.73428e-05	0.00131988	3.12439
ENSG00000013016	EHD3	2.41445	6.56929	5.77287	1.74508e-05	0.00132275	3.11851
ENSG00000119906	FAM178A	-2.82206	6.08498	-5.76515	1.77343e-05	0.00133777	3.10324
ENSG00000130558	OLFM1	3.54881	8.50812	5.76362	1.77914e-05	0.00133777	3.10019
ENSG00000119686	FLVCR2	-5.7884	1.22028	-5.75508	1.81115e-05	0.00135588	3.0833
ENSG00000182768	NGRN	1.67152	7.89499	5.75104	1.82651e-05	0.00135588	3.07529
ENSG00000172260	NEGR1	2.23623	7.34451	5.75082	1.82737e-05	0.00135588	3.07485
ENSG00000215218	UBE2QL1	3.00107	5.94397	5.74959	1.83208e-05	0.00135588	3.07241
ENSG00000134716	CYP2J2	-3.51973	3.82696	-5.74704	1.84187e-05	0.00135778	3.06736
ENSG00000204161	C10orf128	-6.82675	2.23108	-5.73916	1.87247e-05	0.00137495	3.05175
ENSG00000198908	BHLHB9	2.34147	5.15251	5.73402	1.89272e-05	0.00138441	3.04155
ENSG00000120690	ELF1	-2.82466	3.88604	-5.72252	1.93884e-05	0.00141128	3.01873
ENSG00000179104	TMTC2	-5.20179	5.87709	-5.72113	1.94447e-05	0.00141128	3.01598
ENSG00000070159	PTPN3	2.4599	4.92542	5.71594	1.96572e-05	0.00141701	3.00568
ENSG00000100842	EFS	-5.87704	4.90684	-5.71018	1.98959e-05	0.00141701	2.99424
ENSG00000020129	NCDN	3.22523	9.52257	5.70657	2.00472e-05	0.00141701	2.98705
ENSG00000110092	CCND1	-4.62073	4.88511	-5.70376	2.01653e-05	0.00141701	2.98149
ENSG00000198719	DLL1	-4.50643	2.95414	-5.70347	2.01778e-05	0.00141701	2.9809
ENSG00000275555		-4.50643	2.95414	-5.70347	2.01778e-05	0.00141701	2.9809
ENSG00000138646	HERC5	-3.12867	2.59557	-5.70319	2.01898e-05	0.00141701	2.98034
ENSG00000122435	TRMT13	-3.12042	2.88471	-5.69871	2.03803e-05	0.00141701	2.97143
ENSG00000145632	PLK2	3.46743	5.78864	5.69709	2.04494e-05	0.00141701	2.96822
ENSG00000124140	SLC12A5	3.64771	8.34096	5.69593	2.04994e-05	0.00141701	2.96591
ENSG00000164161	HHIP	-7.14051	5.58332	-5.69541	2.05217e-05	0.00141701	2.96488
ENSG00000109158	GABRA4	4.06396	5.8664	5.69443	2.0564e-05	0.00141701	2.96293
ENSG00000113810	SMC4	-2.28621	3.25609	-5.69428	2.05702e-05	0.00141701	2.96264
ENSG00000173801	JUP	-2.98703	4.71211	-5.69372	2.05945e-05	0.00141701	2.96152
ENSG00000100077	ADRBK2	2.08504	6.34752	5.69234	2.06543e-05	0.00141701	2.95877
ENSG00000186462	NAP1L2	2.8237	5.77484	5.68809	2.08392e-05	0.00142337	2.95032
ENSG00000206053	HN1L	-4.27984	3.64471	-5.68563	2.09468e-05	0.00142337	2.94544
ENSG00000129538	RNASE1	-7.05015	5.03548	-5.68438	2.10019e-05	0.00142337	2.94295
ENSG00000139263	LRIG3	-3.80146	2.63645	-5.68329	2.10499e-05	0.00142337	2.94078
ENSG00000203778	FAM229B	-3.11614	4.24071	-5.67708	2.13262e-05	0.00143389	2.92842
ENSG00000164050	PLXNB1	-3.63987	8.03734	-5.67637	2.1358e-05	0.00143389	2.927
ENSG00000109787	KLF3	-2.26383	5.11059	-5.66732	2.17679e-05	0.00145377	2.90898
ENSG00000087494	PTHLH	5.25374	1.17501	5.66585	2.18354e-05	0.00145377	2.90604
ENSG00000139973	SYT16	3.12054	6.89498	5.66474	2.18863e-05	0.00145377	2.90383
ENSG00000077080	ACTL6B	2.9647	4.61277	5.66017	2.20975e-05	0.00145498	2.89472
ENSG00000166780	C16orf45	2.08072	6.92182	5.66009	2.21014e-05	0.00145498	2.89456
ENSG00000182185	RAD51B	-3.3623	2.21443	-5.65897	2.21532e-05	0.00145498	2.89234
ENSG00000116117	PARD3B	-2.68024	4.20935	-5.65629	2.22784e-05	0.00145498	2.88699
ENSG00000135503	ACVR1B	2.28511	6.12089	5.65531	2.23243e-05	0.00145498	2.88504
ENSG00000138814	PPP3CA	2.52674	7.96736	5.65436	2.23688e-05	0.00145498	2.88315
ENSG00000157219	HTR5A	3.74136	3.5912	5.64395	2.28639e-05	0.00147166	2.86239
ENSG00000184613	NELL2	3.21228	7.49576	5.64039	2.30361e-05	0.00147166	2.85527
ENSG00000160219	GAB3	-5.02346	2.05419	-5.64008	2.30512e-05	0.00147166	2.85465
ENSG00000001036	FUCA2	-2.547	3.43597	-5.63987	2.30611e-05	0.00147166	2.85424
ENSG00000132639	SNAP25	2.95936	9.51767	5.63927	2.30901e-05	0.00147166	2.85305
ENSG00000084731	KIF3C	2.4816	8.59349	5.63647	2.32269e-05	0.00147166	2.84744
ENSG00000130477	UNC13A	3.08269	8.1527	5.63635	2.32325e-05	0.00147166	2.84722
ENSG00000154096	THY1	2.54938	8.58598	5.63539	2.32794e-05	0.00147166	2.8453
ENSG00000137710	RDX	-4.48489	6.26889	-5.63437	2.33298e-05	0.00147166	2.84325
ENSG00000128656	CHN1	3.145	8.58116	5.63259	2.34171e-05	0.00147223	2.83971
ENSG00000133019	CHRM3	2.79669	6.50005	5.62993	2.35489e-05	0.00147557	2.83439
ENSG00000168830	HTR1E	3.98261	2.8485	5.62711	2.36889e-05	0.00147942	2.82876
ENSG00000108797	CNTNAP1	2.03665	7.69124	5.62464	2.38127e-05	0.00148222	2.82382
ENSG00000165434	PGM2L1	2.8303	7.0848	5.62139	2.39759e-05	0.00148746	2.81734
ENSG00000163581	SLC2A2	-8.36742	-1.09392	-5.61438	2.43326e-05	0.00150462	2.80333
ENSG00000172340	SUCLG2	-2.7898	3.50251	-5.61209	2.44504e-05	0.00150695	2.79875
ENSG00000164111	ANXA5	-2.53456	5.32832	-5.607	2.47144e-05	0.00151824	2.78856
ENSG00000175130	MARCKSL1	-4.23425	7.00203	-5.59934	2.51168e-05	0.00152983	2.77323
ENSG00000169562	GJB1	-8.10409	2.94695	-5.59923	2.51224e-05	0.00152983	2.77302
ENSG00000145476	CYP4V2	-2.25077	5.51831	-5.59675	2.52539e-05	0.00152983	2.76807
ENSG00000152492	CCDC50	-1.91454	5.70944	-5.59634	2.52759e-05	0.00152983	2.76724
ENSG00000135678	CPM	-3.01362	4.8981	-5.59109	2.55575e-05	0.00152983	2.75673
ENSG00000094914	AAAS	-1.95561	3.83808	-5.59089	2.55681e-05	0.00152983	2.75633
ENSG00000129159	KCNC1	3.8182	7.00972	5.59055	2.55869e-05	0.00152983	2.75564
ENSG00000156515	HK1	2.24646	7.80907	5.59048	2.55905e-05	0.00152983	2.7555
ENSG00000213023	SYT3	3.42509	4.68918	5.58965	2.56354e-05	0.00152983	2.75384
ENSG00000273079	GRIN2B	3.29787	9.03308	5.58594	2.58365e-05	0.00153694	2.74642
ENSG00000164124	TMEM144	-8.39364	6.08921	-5.57933	2.61998e-05	0.00155364	2.73317
ENSG00000008282	SYPL1	-3.88418	3.75847	-5.57619	2.6374e-05	0.00155905	2.72688
ENSG00000077264	PAK3	2.44917	6.87916	5.57303	2.65505e-05	0.00156457	2.72055
ENSG00000163947	ARHGEF3	2.15822	5.53581	5.57071	2.6681e-05	0.00156734	2.7159
ENSG00000071991	CDH19	-7.91706	3.11112	-5.56921	2.67657e-05	0.00156742	2.71289
ENSG00000171385	KCND3	2.84418	7.28955	5.56619	2.6937e-05	0.00157255	2.70684
ENSG00000220205	VAMP2	2.04159	8.124	5.55268	2.77172e-05	0.00161309	2.67974
ENSG00000137959	IFI44L	-4.75561	3.51892	-5.54616	2.81022e-05	0.00162618	2.66664
ENSG00000164742	ADCY1	2.32592	8.96825	5.54594	2.81152e-05	0.00162618	2.6662
ENSG00000101198	NKAIN4	-5.0548	4.08748	-5.54267	2.83103e-05	0.00162762	2.65964
ENSG00000102158	MAGT1	-3.19468	4.7165	-5.54067	2.84303e-05	0.00162762	2.65562
ENSG00000109436	TBC1D9	2.408	5.89922	5.54048	2.84421e-05	0.00162762	2.65523
ENSG00000189067	LITAF	-4.63824	4.66878	-5.53974	2.84863e-05	0.00162762	2.65375
ENSG00000118898	PPL	3.46154	5.6469	5.53358	2.88603e-05	0.00163871	2.64137
ENSG00000116983	HPCAL4	2.87385	8.14999	5.53229	2.8939e-05	0.00163871	2.63878
ENSG00000149970	CNKSR2	3.22275	6.83834	5.53225	2.89419e-05	0.00163871	2.63869
ENSG00000108924	HLF	2.83079	6.87612	5.52846	2.91746e-05	0.001645	2.63109
ENSG00000140575	IQGAP1	-3.43493	6.60451	-5.52621	2.93142e-05	0.001645	2.62656
ENSG00000151090	THRB	3.22548	6.70683	5.52566	2.93487e-05	0.001645	2.62544
ENSG00000123560	PLP1	-8.7409	9.82242	-5.52478	2.94031e-05	0.001645	2.62368
ENSG00000141540	TTYH2	-6.29052	6.48097	-5.52177	2.95913e-05	0.00164859	2.61762
ENSG00000130035	GALNT8	2.48211	5.65869	5.52095	2.96427e-05	0.00164859	2.61598
ENSG00000146426	TIAM2	2.9409	5.41915	5.51269	3.01658e-05	0.00167198	2.59937
ENSG00000182674	KCNB2	3.17518	3.48216	5.51151	3.02412e-05	0.00167198	2.597
ENSG00000174437	ATP2A2	1.73519	9.00614	5.50841	3.04409e-05	0.00167345	2.59075
ENSG00000107295	SH3GL2	2.9893	6.88995	5.50803	3.04656e-05	0.00167345	2.58998
ENSG00000188153	COL4A5	-7.94821	5.26161	-5.50695	3.05349e-05	0.00167345	2.58782
ENSG00000180044	C3orf80	3.3244	4.07219	5.50452	3.06929e-05	0.00167512	2.58292
ENSG00000100596	SPTLC2	-3.08452	6.4522	-5.50374	3.07436e-05	0.00167512	2.58135
ENSG00000164715	LMTK2	2.58496	8.09365	5.49997	3.09907e-05	0.00168325	2.57375
ENSG00000105989	WNT2	7.90909	0.0575459	5.49681	3.11986e-05	0.00168325	2.5674
ENSG00000119321	FKBP15	-1.93782	5.79591	-5.49559	3.12797e-05	0.00168325	2.56494
ENSG00000065361	ERBB3	-6.91102	5.64786	-5.4947	3.1339e-05	0.00168325	2.56314
ENSG00000166224	SGPL1	-1.791	5.48439	-5.49468	3.13405e-05	0.00168325	2.56309
ENSG00000145555	MYO10	-2.90917	7.67814	-5.49275	3.14689e-05	0.00168461	2.55921
ENSG00000197381	ADARB1	2.89051	6.17299	5.49161	3.1545e-05	0.00168461	2.55692
ENSG00000125730	C3	-6.36543	7.62903	-5.48839	3.17609e-05	0.00169133	2.55044
ENSG00000215271	HOMEZ	-1.93055	3.33349	-5.48537	3.19654e-05	0.00169741	2.54434
ENSG00000117245	KIF17	2.32868	4.49421	5.48121	3.22489e-05	0.0017042	2.53596
ENSG00000179630	LACC1	-7.91158	3.5727	-5.48084	3.22745e-05	0.0017042	2.5352
ENSG00000151948	GLT1D1	2.4261	4.70886	5.47627	3.25886e-05	0.00171597	2.526
ENSG00000155974	GRIP1	2.24637	3.80208	5.46884	3.31076e-05	0.00173843	2.511
ENSG00000168135	KCNJ4	3.72191	6.14277	5.45746	3.39174e-05	0.0017721	2.48804
ENSG00000107099	DOCK8	-4.06578	4.81008	-5.456	3.40227e-05	0.0017721	2.4851
ENSG00000166908	PIP4K2C	2.41517	5.61258	5.45586	3.40333e-05	0.0017721	2.4848
ENSG00000280165		3.47946	3.81998	5.45296	3.42436e-05	0.0017721	2.47895
ENSG00000215397	SCRT2	7.25913	1.06401	5.45085	3.43978e-05	0.0017721	2.47468
ENSG00000177511	ST8SIA3	3.66129	7.23288	5.44756	3.46391e-05	0.0017721	2.46804
ENSG00000175766	EIF4E1B	4.33986	2.07216	5.446	3.47545e-05	0.0017721	2.46488
ENSG00000106484	MEST	2.87051	5.73732	5.44589	3.47627e-05	0.0017721	2.46466
ENSG00000155858	LSM11	2.34927	4.58325	5.44548	3.4793e-05	0.0017721	2.46383
ENSG00000119655	NPC2	-3.94237	4.02536	-5.44487	3.48379e-05	0.0017721	2.46261
ENSG00000100697	DICER1	-2.97634	6.9688	-5.44368	3.49259e-05	0.0017721	2.46021
ENSG00000168348	INSM2	5.51144	1.48417	5.44267	3.50016e-05	0.0017721	2.45815
ENSG00000001084	GCLC	-2.55062	5.37997	-5.44081	3.51399e-05	0.0017721	2.45441
ENSG00000271601	AC243547.1	-1.98304	4.90191	-5.44023	3.51831e-05	0.0017721	2.45324
ENSG00000074317	SNCB	2.99986	7.5042	5.43926	3.5256e-05	0.0017721	2.45127
ENSG00000101098	RIMS4	2.86626	6.7641	5.43925	3.52571e-05	0.0017721	2.45124
ENSG00000188706	ZDHHC9	-4.41222	5.58664	-5.43719	3.54115e-05	0.00177511	2.44709
ENSG00000179456	ZBTB18	2.63314	7.06228	5.43416	3.56409e-05	0.00177997	2.44096
ENSG00000136147	PHF11	-2.0401	3.25409	-5.43341	3.56979e-05	0.00177997	2.43944
ENSG00000186517	ARHGAP30	-4.12876	3.44415	-5.42829	3.60888e-05	0.0017947	2.42909
ENSG00000118733	OLFM3	3.34661	4.77313	5.42552	3.63022e-05	0.00180055	2.42349
ENSG00000153048	CARHSP1	-2.51183	5.31838	-5.42116	3.66414e-05	0.0018071	2.41466
ENSG00000183049	CAMK1D	2.75677	7.89885	5.42071	3.66759e-05	0.0018071	2.41376
ENSG00000152818	UTRN	-1.74545	7.02784	-5.41935	3.67829e-05	0.0018071	2.41099
ENSG00000176907	C8orf4	-4.34707	1.03389	-5.41889	3.68187e-05	0.0018071	2.41007
ENSG00000158813	EDA	-2.8096	2.09974	-5.4158	3.70619e-05	0.0018143	2.40381
ENSG00000133101	CCNA1	3.27047	2.19885	5.41232	3.73379e-05	0.00182306	2.39677
ENSG00000158856	DMTN	2.66066	8.33932	5.41069	3.74673e-05	0.00182464	2.39348
ENSG00000185518	SV2B	2.89878	8.6051	5.4018	3.81844e-05	0.00185476	2.37546
ENSG00000003393	ALS2	1.4882	6.15219	5.39828	3.84718e-05	0.00186302	2.36834
ENSG00000025772	TOMM34	2.80176	4.80589	5.39673	3.85995e-05	0.00186302	2.36519
ENSG00000179178	TMEM125	-8.87894	2.39169	-5.39424	3.88052e-05	0.00186302	2.36014
ENSG00000159658	EFCAB14	-2.54511	6.70046	-5.39279	3.89252e-05	0.00186302	2.3572
ENSG00000204442	FAM155A	2.22587	5.36881	5.39268	3.89341e-05	0.00186302	2.35699
ENSG00000139998	RAB15	2.63893	6.58042	5.39103	3.90712e-05	0.00186302	2.35365
ENSG00000135709	KIAA0513	2.30874	9.11995	5.38906	3.9236e-05	0.00186302	2.34965
ENSG00000186212	SOWAHB	3.22186	3.3591	5.38804	3.93211e-05	0.00186302	2.34759
ENSG00000073417	PDE8A	-5.80366	5.70466	-5.38757	3.93611e-05	0.00186302	2.34662
ENSG00000140848	CPNE2	-4.24673	5.23673	-5.38702	3.94074e-05	0.00186302	2.3455
ENSG00000099194	SCD	-6.08578	9.0309	-5.38657	3.94447e-05	0.00186302	2.34461
ENSG00000033627	ATP6V0A1	1.5501	8.2236	5.38481	3.95939e-05	0.00186538	2.34102
ENSG00000125871	MGME1	-2.69347	2.04436	-5.38218	3.98167e-05	0.00187118	2.33568
ENSG00000165152	TMEM246	2.38169	6.02508	5.38048	3.99607e-05	0.00187172	2.33225
ENSG00000164938	TP53INP1	-3.22274	3.39917	-5.3797	4.00273e-05	0.00187172	2.33067
ENSG00000151491	EPS8	-2.10755	4.71441	-5.37823	4.01532e-05	0.00187295	2.32769
ENSG00000144959	NCEH1	3.2556	5.7742	5.37575	4.03664e-05	0.00187824	2.32265
ENSG00000165795	NDRG2	-2.78786	9.49965	-5.37216	4.06772e-05	0.00188552	2.31536
ENSG00000157827	FMNL2	-3.5868	7.99341	-5.37163	4.07236e-05	0.00188552	2.31428
ENSG00000165478	HEPACAM	-2.81933	7.9048	-5.36803	4.10374e-05	0.00189538	2.30698
ENSG00000057704	TMCC3	-6.68407	4.68314	-5.36143	4.16204e-05	0.00191507	2.29358
ENSG00000117016	RIMS3	3.30734	8.62457	5.35965	4.17792e-05	0.00191507	2.28996
ENSG00000129422	MTUS1	-4.10162	6.68871	-5.35864	4.18694e-05	0.00191507	2.28791
ENSG00000145730	PAM	2.86242	6.19511	5.35862	4.18711e-05	0.00191507	2.28787
ENSG00000116981	NT5C1A	3.71156	2.26894	5.356	4.21056e-05	0.00192112	2.28256
ENSG00000135899	SP110	-3.80137	3.35981	-5.34904	4.27369e-05	0.0019452	2.26841
ENSG00000169247	SH3TC2	-8.75575	5.19501	-5.34469	4.31368e-05	0.00195866	2.25956
ENSG00000178222	RNF212	-2.10507	1.69981	-5.34019	4.35533e-05	0.00197281	2.25043
ENSG00000136867	SLC31A2	-5.75086	3.95022	-5.33411	4.41236e-05	0.00199275	2.23806
ENSG00000005243	COPZ2	-3.42954	1.26782	-5.33324	4.42056e-05	0.00199275	2.2363
ENSG00000178974	FBXO34	2.9477	5.54266	5.32941	4.45701e-05	0.00200337	2.22849
ENSG00000145147	SLIT2	3.61366	5.31554	5.32852	4.46543e-05	0.00200337	2.22669
ENSG00000104888	SLC17A7	2.57833	9.10719	5.32563	4.49315e-05	0.00200367	2.22081
ENSG00000143995	MEIS1	-4.01735	3.30555	-5.32544	4.495e-05	0.00200367	2.22042
ENSG00000103978	TMEM87A	-2.61047	4.85163	-5.32512	4.49807e-05	0.00200367	2.21977
ENSG00000022355	GABRA1	3.51557	6.41209	5.32092	4.5387e-05	0.00201699	2.21122
ENSG00000055813	CCDC85A	2.58576	5.5098	5.3195	4.55256e-05	0.00201838	2.20832
ENSG00000136451	VEZF1	-2.98193	5.02874	-5.31702	4.57677e-05	0.00202433	2.20328
ENSG00000138029	HADHB	-2.76649	5.84239	-5.31453	4.6013e-05	0.00202713	2.1982
ENSG00000135547	HEY2	-3.65247	2.98085	-5.31414	4.60507e-05	0.00202713	2.19742
ENSG00000175874	CREG2	3.07723	7.0206	5.31158	4.63038e-05	0.00202713	2.19221
ENSG00000084444	KIAA1467	2.10455	6.24026	5.31121	4.63405e-05	0.00202713	2.19145
ENSG00000139433	GLTP	-3.82792	5.09278	-5.3087	4.65904e-05	0.00202713	2.18634
ENSG00000153933	DGKE	1.77469	5.22476	5.30845	4.66155e-05	0.00202713	2.18583
ENSG00000131089	ARHGEF9	2.23731	7.3545	5.30777	4.66834e-05	0.00202713	2.18444
ENSG00000001626	CFTR	-5.54847	1.04165	-5.30767	4.66936e-05	0.00202713	2.18424
ENSG00000139767	SRRM4	2.59603	6.86497	5.30614	4.68469e-05	0.0020291	2.18112
ENSG00000088538	DOCK3	1.60568	8.13557	5.29277	4.82088e-05	0.00208328	2.15387
ENSG00000112183	RBM24	3.80417	2.53127	5.28986	4.8511e-05	0.00209154	2.14793
ENSG00000114541	FRMD4B	-6.47314	5.03631	-5.2886	4.86417e-05	0.00209237	2.14537
ENSG00000127946	HIP1	-4.74477	6.67192	-5.28446	4.90762e-05	0.00210624	2.13692
ENSG00000061918	GUCY1B3	3.35499	6.00365	5.28232	4.93012e-05	0.00210938	2.13257
ENSG00000030066	NUP160	-1.57084	4.56448	-5.28164	4.93738e-05	0.00210938	2.13117
ENSG00000172817	CYP7B1	-3.35224	3.18529	-5.27946	4.96051e-05	0.0021116	2.12672
ENSG00000188573	FBLL1	2.64489	3.98591	5.2788	4.96751e-05	0.0021116	2.12538
ENSG00000173193	PARP14	-3.23219	5.46708	-5.27798	4.97626e-05	0.0021116	2.12371
ENSG00000126822	PLEKHG3	-6.27036	6.77048	-5.27551	5.00278e-05	0.00211314	2.11865
ENSG00000133059	DSTYK	1.58157	6.47056	5.27387	5.02037e-05	0.00211314	2.11532
ENSG00000143740	SNAP47	1.8938	5.7017	5.27354	5.02395e-05	0.00211314	2.11464
ENSG00000137491	SLCO2B1	-4.06021	6.6186	-5.2728	5.03194e-05	0.00211314	2.11313
ENSG00000104472	CHRAC1	-2.83619	3.2688	-5.27185	5.0422e-05	0.00211314	2.11119
ENSG00000177181	RIMKLA	2.87887	5.30688	5.27137	5.04734e-05	0.00211314	2.11022
ENSG00000154493	C10orf90	-7.51997	4.474	-5.26921	5.07085e-05	0.00211826	2.1058
ENSG00000171617	ENC1	3.58074	9.52784	5.2669	5.0961e-05	0.00212409	2.10108
ENSG00000067715	SYT1	2.85549	9.30896	5.26526	5.11398e-05	0.00212512	2.09775
ENSG00000217236	SP9	3.8475	2.00104	5.26461	5.12117e-05	0.00212512	2.09641
ENSG00000002746	HECW1	2.78829	7.07854	5.26263	5.14294e-05	0.00212945	2.09238
ENSG00000261115	TMEM178B	3.15655	6.8292	5.25968	5.17568e-05	0.0021375	2.08634
ENSG00000152784	PRDM8	3.39078	5.55986	5.25883	5.18513e-05	0.0021375	2.08461
ENSG00000145908	ZNF300	-3.81779	1.4812	-5.25495	5.22852e-05	0.00214185	2.07668
ENSG00000152558	TMEM123	-3.86549	5.18361	-5.25394	5.23991e-05	0.00214185	2.07461
ENSG00000006116	CACNG3	2.97645	5.33986	5.25314	5.24892e-05	0.00214185	2.07298
ENSG00000108387	2004-09-01	-7.38452	7.81944	-5.25257	5.25529e-05	0.00214185	2.07182
ENSG00000186416	NKRF	2.89992	4.35164	5.25237	5.25759e-05	0.00214185	2.07141
ENSG00000074590	NUAK1	2.04356	7.16724	5.2518	5.26404e-05	0.00214185	2.07024
ENSG00000139218	SCAF11	-1.63597	6.44064	-5.24694	5.31929e-05	0.00215966	2.06031
ENSG00000186288	PABPC1L2A	3.23484	2.90224	5.24523	5.33891e-05	0.00216295	2.05681
ENSG00000181754	AMIGO1	2.7157	5.98153	5.24365	5.357e-05	0.00216561	2.05359
ENSG00000198673	FAM19A2	4.40808	4.98476	5.24096	5.38814e-05	0.00217352	2.04808
ENSG00000196581	AJAP1	2.71911	7.14388	5.23758	5.42737e-05	0.00218466	2.04118
ENSG00000114439	BBX	-2.97838	6.47421	-5.23463	5.46196e-05	0.00219389	2.03514
ENSG00000102554	KLF5	4.87682	1.66089	5.22884	5.53038e-05	0.00221663	2.0233
ENSG00000170419	VSTM2A	5.97643	5.74108	5.22119	5.62213e-05	0.00224066	2.00764
ENSG00000102575	ACP5	-8.68566	0.266728	-5.22002	5.63635e-05	0.00224066	2.00524
ENSG00000183715	OPCML	2.58699	7.12971	5.21991	5.63767e-05	0.00224066	2.00502
ENSG00000128245	YWHAH	3.16164	8.8614	5.21988	5.63799e-05	0.00224066	2.00496
ENSG00000144579	CTDSP1	-2.94951	5.06371	-5.21841	5.65587e-05	0.00224302	2.00195
ENSG00000147889	CDKN2A	-6.52421	0.968709	-5.21556	5.69073e-05	0.00225209	1.99611
ENSG00000103089	FA2H	-7.98497	4.51514	-5.21053	5.75272e-05	0.00226544	1.9858
ENSG00000177614	PGBD5	2.81939	7.4916	5.20978	5.76192e-05	0.00226544	1.98428
ENSG00000184672	RALYL	2.1038	4.93785	5.20953	5.76503e-05	0.00226544	1.98377
ENSG00000133246	PRAM1	-4.29557	3.52563	-5.20892	5.77266e-05	0.00226544	1.98251
ENSG00000158715	SLC45A3	-8.52456	3.30167	-5.20718	5.79431e-05	0.00226873	1.97895
ENSG00000143869	GDF7	4.5753	3.1634	5.20631	5.80519e-05	0.00226873	1.97716
ENSG00000211584	SLC48A1	-2.42656	6.64546	-5.20341	5.84151e-05	0.00227819	1.97123
ENSG00000140497	SCAMP2	-2.3935	4.71511	-5.20222	5.85647e-05	0.00227864	1.9688
ENSG00000143590	EFNA3	3.39343	3.50837	5.2008	5.87453e-05	0.00227864	1.96587
ENSG00000013297	CLDN11	-7.60814	6.06917	-5.19955	5.89035e-05	0.00227864	1.96331
ENSG00000157184	CPT2	-2.42346	3.62266	-5.19948	5.89116e-05	0.00227864	1.96318
ENSG00000124920	MYRF	-8.19625	7.27246	-5.19606	5.93475e-05	0.00229027	1.95616
ENSG00000100890	KIAA0391	-1.43816	4.67308	-5.19521	5.94559e-05	0.00229027	1.95443
ENSG00000104324	CPQ	-2.45182	4.31533	-5.19214	5.98513e-05	0.00230079	1.94812
ENSG00000127220	ABHD8	3.16554	6.29827	5.18956	6.01852e-05	0.0023089	1.94283
ENSG00000107758	PPP3CB	2.41414	6.74286	5.18856	6.03153e-05	0.00230918	1.94078
ENSG00000104435	STMN2	3.38507	7.20229	5.18669	6.05577e-05	0.00231117	1.93696
ENSG00000133318	RTN3	2.25355	9.00543	5.18627	6.06132e-05	0.00231117	1.93609
ENSG00000164342	TLR3	-3.02261	2.09029	-5.18168	6.12163e-05	0.00232472	1.92667
ENSG00000174514	MFSD4	3.32293	6.65661	5.18111	6.12916e-05	0.00232472	1.9255
ENSG00000151726	ACSL1	-3.91522	5.62657	-5.17977	6.14687e-05	0.00232472	1.92275
ENSG00000164038	SLC9B2	2.05569	5.0577	5.17965	6.14846e-05	0.00232472	1.92251
ENSG00000135631	RAB11FIP5	2.48875	6.53434	5.17888	6.15869e-05	0.00232472	1.92093
ENSG00000197712	FAM114A1	-3.13775	3.81431	-5.17575	6.20032e-05	0.00233133	1.91452
ENSG00000157542	KCNJ6	2.98916	6.74322	5.1757	6.20101e-05	0.00233133	1.91441
ENSG00000198753	PLXNB3	-6.80367	6.81493	-5.17469	6.21455e-05	0.00233176	1.91234
ENSG00000143409	FAM63A	-4.10169	5.00407	-5.17293	6.23817e-05	0.00233596	1.90873
ENSG00000165995	CACNB2	3.05096	5.69128	5.17052	6.27078e-05	0.0023435	1.90376
ENSG00000101349	PAK7	2.33909	4.83323	5.16863	6.29632e-05	0.00234838	1.8999
ENSG00000100201	DDX17	-1.83466	8.84299	-5.16767	6.30936e-05	0.00234858	1.89793
ENSG00000131899	LLGL1	-4.09074	6.76658	-5.16363	6.36469e-05	0.00236035	1.88962
ENSG00000188338	SLC38A3	-3.05966	4.09952	-5.16305	6.37264e-05	0.00236035	1.88843
ENSG00000159248	GJD2	3.88919	0.413095	5.16261	6.37864e-05	0.00236035	1.88754
ENSG00000100146	SOX10	-5.59318	6.36002	-5.16095	6.40155e-05	0.00236417	1.88413
ENSG00000029534	ANK1	3.76692	4.84445	5.15703	6.456e-05	0.00237961	1.87607
ENSG00000121905	HPCA	3.29619	6.13794	5.15503	6.48386e-05	0.00238057	1.87197
ENSG00000174482	LINGO2	4.16225	3.75928	5.15503	6.48393e-05	0.00238057	1.87196
ENSG00000102678	FGF9	3.59666	2.30306	5.15259	6.51817e-05	0.00238847	1.86695
ENSG00000039319	ZFYVE16	-3.41771	6.21287	-5.14997	6.55505e-05	0.00239572	1.86158
ENSG00000115226	FNDC4	2.24517	4.79658	5.14938	6.56345e-05	0.00239572	1.86036
ENSG00000122591	FAM126A	-2.52774	4.7969	-5.14392	6.64132e-05	0.0024177	1.84914
ENSG00000188191	PRKAR1B	2.80012	8.46937	5.14336	6.64939e-05	0.0024177	1.84798
ENSG00000110057	UNC93B1	-2.94315	3.51529	-5.1412	6.68042e-05	0.00242429	1.84355
ENSG00000133878	DUSP26	2.19902	5.38867	5.13925	6.70868e-05	0.00242958	1.83954
ENSG00000169604	ANTXR1	-2.94849	5.71606	-5.13841	6.72084e-05	0.00242958	1.83781
ENSG00000156113	KCNMA1	2.19332	8.03696	5.13416	6.78287e-05	0.0024356	1.82907
ENSG00000140262	TCF12	-3.13653	6.01292	-5.13312	6.79813e-05	0.0024356	1.82693
ENSG00000186417	GLDN	-7.93486	5.25604	-5.13296	6.80043e-05	0.0024356	1.82661
ENSG00000079805	DNM2	-2.85926	6.91318	-5.13293	6.80087e-05	0.0024356	1.82655
ENSG00000119280	C1orf198	-3.60713	6.96691	-5.13284	6.80226e-05	0.0024356	1.82635
ENSG00000107798	LIPA	-4.08467	4.96929	-5.12863	6.86441e-05	0.0024493	1.8177
ENSG00000163235	TGFA	-5.98831	3.47441	-5.12848	6.86659e-05	0.0024493	1.81739
ENSG00000158296	SLC13A3	-5.2193	4.33322	-5.12658	6.89482e-05	0.00245093	1.81349
ENSG00000278195		4.26447	3.95466	5.12642	6.89722e-05	0.00245093	1.81316
ENSG00000068615	REEP1	2.72529	5.11762	5.1241	6.93199e-05	0.00245863	1.80837
ENSG00000244509	APOBEC3C	-3.52554	2.2764	-5.12226	6.95954e-05	0.00246003	1.8046
ENSG00000168961	LGALS9	-4.97924	3.65098	-5.12147	6.9715e-05	0.00246003	1.80297
ENSG00000130962	PRRG1	-3.94165	4.49426	-5.12104	6.97803e-05	0.00246003	1.80207
ENSG00000123146	CD97	-4.28737	3.54361	-5.12036	6.98828e-05	0.00246003	1.80068
ENSG00000130032	PRRG3	2.1954	4.74378	5.11848	7.01665e-05	0.00246529	1.79682
ENSG00000198964	SGMS1	-2.09429	5.36294	-5.11764	7.02944e-05	0.00246529	1.79509
ENSG00000198934	MAGEE1	2.24859	6.02997	5.11583	7.05708e-05	0.00246966	1.79135
ENSG00000157483	MYO1E	-5.09566	5.01774	-5.11434	7.07986e-05	0.00246966	1.78829
ENSG00000053108	FSTL4	3.06204	5.69006	5.11424	7.08131e-05	0.00246966	1.78809
ENSG00000123636	BAZ2B	-2.76372	7.37896	-5.10762	7.18345e-05	0.00249948	1.77446
ENSG00000163618	CADPS	2.26531	7.69414	5.10698	7.19342e-05	0.00249948	1.77314
ENSG00000163444	TMEM183A	2.32867	5.5007	5.0968	7.35366e-05	0.00255	1.75217
ENSG00000185591	SP1	-2.08352	5.67409	-5.09603	7.36594e-05	0.00255	1.75059
ENSG00000115183	TANC1	-3.40909	5.65795	-5.09289	7.41624e-05	0.00256123	1.74411
ENSG00000135838	NPL	-3.12861	3.70388	-5.09166	7.43596e-05	0.00256123	1.74158
ENSG00000078725	BRINP1	2.5996	6.33008	5.0913	7.44174e-05	0.00256123	1.74084
ENSG00000122783	C7orf49	-2.86832	4.12712	-5.09061	7.45288e-05	0.00256123	1.73942
ENSG00000136960	ENPP2	-7.97483	6.18064	-5.08894	7.47994e-05	0.00256584	1.73597
ENSG00000163563	MNDA	-5.08293	1.2176	-5.08796	7.49585e-05	0.00256661	1.73395
ENSG00000058404	CAMK2B	2.27455	8.32993	5.08607	7.5266e-05	0.00257245	1.73005
ENSG00000147459	DOCK5	-6.23894	6.74972	-5.08311	7.57499e-05	0.00258238	1.72395
ENSG00000143815	LBR	-2.43066	3.6768	-5.08261	7.58311e-05	0.00258238	1.72293
ENSG00000084453	SLCO1A2	-8.05216	6.42233	-5.07932	7.63751e-05	0.0025962	1.71613
ENSG00000151952	TMEM132D	2.34554	6.04456	5.07557	7.69979e-05	0.00261265	1.7084
ENSG00000124702	KLHDC3	2.10839	6.98999	5.07373	7.73051e-05	0.00261834	1.70461
ENSG00000129493	HEATR5A	-1.99417	5.9654	-5.07253	7.75055e-05	0.00262041	1.70214
ENSG00000104774	MAN2B1	-3.26531	4.47355	-5.07163	7.76584e-05	0.00262087	1.70027
ENSG00000101746	NOL4	2.95588	4.96705	5.06267	7.91808e-05	0.00266298	1.68179
ENSG00000128285	MCHR1	4.36682	2.75486	5.0622	7.92612e-05	0.00266298	1.68082
ENSG00000182621	PLCB1	2.6488	7.25656	5.06161	7.93637e-05	0.00266298	1.67959
ENSG00000086289	EPDR1	2.6172	5.66584	5.06087	7.94904e-05	0.00266298	1.67807
ENSG00000196209	SIRPB2	-4.23203	2.09896	-5.06015	7.96146e-05	0.00266298	1.67658
ENSG00000166923	GREM1	-4.20991	4.14088	-5.05571	8.03856e-05	0.00268399	1.66741
ENSG00000229685	HLA-DPA1	-5.71482	1.15198	-5.05446	8.06038e-05	0.00268651	1.66483
ENSG00000116574	RHOU	-4.73803	5.77537	-5.05327	8.08116e-05	0.00268867	1.66238
ENSG00000182141	ZNF708	-3.17377	5.07777	-5.05085	8.12371e-05	0.00269805	1.65738
ENSG00000169116	PARM1	4.74403	5.99888	5.04676	8.19616e-05	0.00271433	1.64893
ENSG00000072954	TMEM38A	2.13015	4.91194	5.0459	8.2114e-05	0.00271433	1.64716
ENSG00000135636	DYSF	-5.50941	5.70733	-5.04564	8.21605e-05	0.00271433	1.64662
ENSG00000042980	ADAM28	-3.70848	3.54168	-5.04017	8.31419e-05	0.00274193	1.63532
ENSG00000213390	ARHGAP19	-3.75274	3.42511	-5.03849	8.34459e-05	0.00274448	1.63184
ENSG00000054277	OPN3	2.55559	3.87514	5.03736	8.36501e-05	0.00274448	1.62952
ENSG00000189420	ZFP92	2.35349	3.87945	5.03732	8.36572e-05	0.00274448	1.62944
ENSG00000121957	GPSM2	-2.9799	5.74944	-5.03551	8.39874e-05	0.0027455	1.62569
ENSG00000258659	TRIM34	-3.63828	1.19134	-5.03441	8.41877e-05	0.0027455	1.62342
ENSG00000081479	LRP2	-9.50166	5.67996	-5.03347	8.43591e-05	0.0027455	1.62148
ENSG00000108381	ASPA	-5.99387	5.57073	-5.03315	8.44178e-05	0.0027455	1.62082
ENSG00000136261	BZW2	2.2321	3.71627	5.03236	8.45626e-05	0.0027455	1.61919
ENSG00000100321	SYNGR1	2.35114	8.53141	5.0319	8.46482e-05	0.0027455	1.61823
ENSG00000135905	DOCK10	-5.2662	6.42466	-5.03078	8.48543e-05	0.0027455	1.61591
ENSG00000162706	CADM3	3.055	8.48331	5.03076	8.48566e-05	0.0027455	1.61588
ENSG00000168476	REEP4	-3.6551	2.00147	-5.02916	8.51534e-05	0.00275037	1.61256
ENSG00000125814	NAPB	3.29848	7.80357	5.0275	8.54599e-05	0.00275553	1.60914
ENSG00000164611	PTTG1	4.32098	0.0566802	5.02604	8.57314e-05	0.00275955	1.60612
ENSG00000080822	CLDND1	-6.54946	6.98552	-5.02446	8.60255e-05	0.00276429	1.60286
ENSG00000121297	TSHZ3	2.21758	4.88049	5.02184	8.65171e-05	0.00276622	1.59744
ENSG00000090097	PCBP4	-3.61918	6.19657	-5.02086	8.67026e-05	0.00276622	1.5954
ENSG00000111669	TPI1	2.25781	7.89406	5.01997	8.68696e-05	0.00276622	1.59356
ENSG00000154146	NRGN	3.15516	9.52198	5.01938	8.69801e-05	0.00276622	1.59235
ENSG00000106799	TGFBR1	-4.71808	4.5534	-5.01888	8.70754e-05	0.00276622	1.59131
ENSG00000064489	MEF2BNB-MEF2B	-4.93165	1.28832	-5.01884	8.70834e-05	0.00276622	1.59122
ENSG00000110756	HPS5	-1.9131	4.74667	-5.01867	8.71158e-05	0.00276622	1.59087
ENSG00000143164	DCAF6	2.10577	6.38687	5.01737	8.73616e-05	0.00276627	1.58819
ENSG00000168672	FAM84B	-3.80092	4.18698	-5.01626	8.75724e-05	0.00276627	1.58589
ENSG00000132535	DLG4	2.56696	8.47376	5.01579	8.76616e-05	0.00276627	1.58492
ENSG00000196368	NUDT11	2.74675	4.1672	5.01556	8.77059e-05	0.00276627	1.58444
ENSG00000128052	KDR	-4.15807	3.53437	-5.01315	8.81673e-05	0.00277205	1.57945
ENSG00000283224		-3.37299	3.57657	-5.01306	8.81843e-05	0.00277205	1.57926
ENSG00000148400	NOTCH1	-3.3414	7.16092	-5.01125	8.85305e-05	0.00277829	1.57553
ENSG00000189058	APOD	-3.92337	7.0864	-5.00814	8.91311e-05	0.00279248	1.5691
ENSG00000115977	AAK1	1.88913	8.10466	5.00653	8.94451e-05	0.00279357	1.56575
ENSG00000126777	KTN1	-2.01461	7.47554	-5.00643	8.94632e-05	0.00279357	1.56556
ENSG00000165424	ZCCHC24	-5.32616	7.69599	-5.00516	8.97109e-05	0.00279666	1.56292
ENSG00000178662	CSRNP3	2.86279	6.92759	5.00127	9.0472e-05	0.00281572	1.55488
ENSG00000187239	FNBP1	-3.28461	7.10815	-5.00049	9.06256e-05	0.00281583	1.55326
ENSG00000110315	RNF141	-3.78903	5.68594	-4.99801	9.11156e-05	0.00282639	1.54813
ENSG00000204381	LAYN	-4.32893	3.24789	-4.99129	9.24575e-05	0.00286329	1.53421
ENSG00000197885	NKIRAS1	1.50912	4.67178	4.99021	9.26751e-05	0.00286531	1.53197
ENSG00000240265	RP11-62G11.1	-9.16234	-0.773164	-4.98488	9.37566e-05	0.00289393	1.52093
ENSG00000126860	EVI2A	-8.04828	3.70955	-4.98347	9.4045e-05	0.00289393	1.518
ENSG00000117859	OSBPL9	-2.00486	5.14348	-4.98283	9.41745e-05	0.00289393	1.51669
ENSG00000070808	CAMK2A	3.24416	10.6815	4.98241	9.42607e-05	0.00289393	1.51582
ENSG00000196352	CD55	-3.41176	3.90332	-4.98158	9.44322e-05	0.00289393	1.51409
ENSG00000162852	CNST	2.85365	5.56884	4.98113	9.45244e-05	0.00289393	1.51316
ENSG00000103381	CPPED1	-2.73908	4.47107	-4.98031	9.46939e-05	0.0028944	1.51145
ENSG00000143473	KCNH1	3.37559	6.3135	4.97903	9.49582e-05	0.00289777	1.5088
ENSG00000134851	TMEM165	-4.89014	5.57739	-4.97713	9.535e-05	0.00290501	1.50488
ENSG00000153071	DAB2	-2.73613	3.63982	-4.97036	9.6766e-05	0.00294338	1.49084
ENSG00000239779	WBP1	-1.50513	5.08741	-4.96777	9.73142e-05	0.00294611	1.48547
ENSG00000173786	CNP	-6.75375	9.22292	-4.96707	9.7463e-05	0.00294611	1.48401
ENSG00000186446	ZNF501	-3.05306	1.35116	-4.96652	9.75794e-05	0.00294611	1.48287
ENSG00000281661		-3.05306	1.35116	-4.96652	9.75794e-05	0.00294611	1.48287
ENSG00000176903	PNMA1	1.88512	7.17231	4.96624	9.76394e-05	0.00294611	1.48229
ENSG00000128346	C22orf23	-4.03426	2.36226	-4.96434	9.80425e-05	0.00295268	1.47836
ENSG00000229071	PRRT1	2.87536	3.16867	4.96374	9.81713e-05	0.00295268	1.47712
ENSG00000166619	BLCAP	1.85611	6.43939	4.96119	9.87179e-05	0.0029582	1.47183
ENSG00000181722	ZBTB20	-2.41944	6.44741	-4.9594	9.91049e-05	0.0029582	1.4681
ENSG00000151490	PTPRO	3.34631	5.13214	4.95845	9.93085e-05	0.0029582	1.46615
ENSG00000154642	C21orf91	-7.01775	3.60215	-4.95762	9.94896e-05	0.0029582	1.46441
ENSG00000085982	USP40	-2.99487	5.15903	-4.95743	9.95292e-05	0.0029582	1.46404
ENSG00000049759	NEDD4L	2.37259	7.08555	4.95704	9.96155e-05	0.0029582	1.46321
ENSG00000112149	CD83	3.40449	3.64541	4.95669	9.96918e-05	0.0029582	1.46248
ENSG00000129515	SNX6	-4.11958	4.83773	-4.95617	9.98037e-05	0.0029582	1.46141
ENSG00000044115	CTNNA1	-2.92555	7.31884	-4.95583	9.9877e-05	0.0029582	1.46071
ENSG00000095015	MAP3K1	-2.3955	4.31144	-4.9556	9.99285e-05	0.0029582	1.46022
ENSG00000099282	TSPAN15	-7.17733	4.06616	-4.95099	0.000100937	0.00298323	1.45066
ENSG00000135929	CYP27A1	-4.72305	4.81443	-4.95029	0.000101092	0.00298323	1.4492
ENSG00000198668	CALM1	1.99103	10.4687	4.94859	0.000101467	0.00298962	1.44567
ENSG00000148606	POLR3A	1.57197	6.14753	4.94716	0.000101782	0.00299421	1.44272
ENSG00000006740	ARHGAP44	2.06969	6.50428	4.94259	0.000102801	0.00301946	1.43324
ENSG00000103449	SALL1	-2.27837	5.54273	-4.94069	0.000103228	0.00302542	1.42928
ENSG00000150867	PIP4K2A	-6.19673	7.40453	-4.94026	0.000103326	0.00302542	1.42839
ENSG00000143502	SUSD4	2.10255	5.08332	4.93403	0.000104739	0.00306203	1.41545
ENSG00000115194	SLC30A3	4.19707	5.3437	4.93174	0.000105263	0.00307256	1.4107
ENSG00000081026	MAGI3	1.65599	5.91408	4.92854	0.000106001	0.00307497	1.40405
ENSG00000129353	SLC44A2	-2.2389	6.80618	-4.92765	0.000106205	0.00307497	1.40222
ENSG00000184743	ATL3	-2.47866	5.66742	-4.92732	0.000106283	0.00307497	1.40152
ENSG00000183549	ACSM5	-4.8576	2.01295	-4.92717	0.000106317	0.00307497	1.40121
ENSG00000213376	GAPDHP71	-8.84082	0.160846	-4.92677	0.000106411	0.00307497	1.40037
ENSG00000174607	UGT8	-3.96084	6.53678	-4.92667	0.000106432	0.00307497	1.40018
ENSG00000140743	CDR2	2.60469	3.96595	4.92574	0.000106649	0.00307497	1.39824
ENSG00000172336	POP7	1.89529	3.49092	4.92547	0.000106711	0.00307497	1.39769
ENSG00000102683	SGCG	4.16705	0.295714	4.92407	0.000107039	0.00307497	1.39477
ENSG00000081913	PHLPP1	-3.29337	7.60173	-4.92368	0.00010713	0.00307497	1.39396
ENSG00000125257	ABCC4	-2.95037	3.61793	-4.92361	0.000107145	0.00307497	1.39383
ENSG00000147488	ST18	-8.22389	5.84292	-4.92265	0.000107371	0.00307677	1.39182
ENSG00000065809	FAM107B	-7.23174	5.46466	-4.92029	0.000107925	0.00308794	1.38692
ENSG00000008283	CYB561	2.67972	5.23753	4.91917	0.000108189	0.00309078	1.38459
ENSG00000151778	SERP2	1.80338	3.95113	4.91846	0.000108356	0.00309084	1.38313
ENSG00000125124	BBS2	-1.83512	6.56443	-4.91665	0.000108784	0.00309259	1.37937
ENSG00000107902	LHPP	-5.01434	5.72733	-4.91658	0.000108802	0.00309259	1.37921
ENSG00000148082	SHC3	2.08514	8.41647	4.91612	0.00010891	0.00309259	1.37826
ENSG00000082074	FYB	-6.2728	3.5847	-4.91398	0.00010942	0.00310239	1.37381
ENSG00000167191	GPRC5B	-3.19436	9.02422	-4.91097	0.000110143	0.00311818	1.36754
ENSG00000146592	CREB5	-5.16478	5.24044	-4.90998	0.00011038	0.00312018	1.3655
ENSG00000165801	ARHGEF40	-2.97069	5.8475	-4.90785	0.000110895	0.0031236	1.36107
ENSG00000134186	PRPF38B	-1.58524	5.12307	-4.90702	0.000111097	0.0031236	1.35934
ENSG00000067560	RHOA	-1.74784	7.14357	-4.90652	0.000111218	0.0031236	1.35829
ENSG00000164061	BSN	2.68896	10.2127	4.90641	0.000111243	0.0031236	1.35808
ENSG00000176890	TYMS	-7.56462	2.08358	-4.90605	0.000111332	0.0031236	1.35732
ENSG00000115419	GLS	2.36102	7.69215	4.90486	0.000111622	0.00312708	1.35484
ENSG00000135750	KCNK1	2.54811	5.2875	4.90161	0.000112416	0.00314464	1.34809
ENSG00000151468	CCDC3	2.44748	5.52793	4.89851	0.000113181	0.0031599	1.34163
ENSG00000173452	TMEM196	3.13239	2.80212	4.898	0.000113305	0.0031599	1.34059
ENSG00000167315	ACAA2	-2.5275	4.61829	-4.89675	0.000113616	0.0031599	1.33798
ENSG00000016602	CLCA4	-8.68952	1.66279	-4.89667	0.000113634	0.0031599	1.33783
ENSG00000214100	AC079776.2	-10.1045	-1.62434	-4.89378	0.000114356	0.00316483	1.3318
ENSG00000122574	WIPF3	3.59884	5.42062	4.89351	0.000114421	0.00316483	1.33125
ENSG00000059377	TBXAS1	-4.16403	3.17585	-4.89245	0.000114688	0.00316483	1.32903
ENSG00000176381	PRR18	-6.94846	5.30731	-4.89187	0.000114834	0.00316483	1.32783
ENSG00000157445	CACNA2D3	1.70841	5.68555	4.89169	0.000114878	0.00316483	1.32746
ENSG00000167037	SGSM1	2.70235	6.25921	4.89138	0.000114956	0.00316483	1.32682
ENSG00000158352	SHROOM4	-4.8215	5.4363	-4.89125	0.00011499	0.00316483	1.32653
ENSG00000108861	DUSP3	1.68405	6.74439	4.88965	0.00011539	0.00316506	1.32322
ENSG00000142686	C1orf216	2.67921	6.44138	4.88955	0.000115417	0.00316506	1.323
ENSG00000172548	NIPAL4	-5.59473	2.06895	-4.88921	0.000115503	0.00316506	1.32229
ENSG00000229488	PRRT1	2.88216	3.15191	4.88482	0.000116615	0.00319088	1.31316
ENSG00000137965	IFI44	-4.03267	1.98294	-4.88232	0.000117255	0.00320373	1.30795
ENSG00000028116	VRK2	-6.92914	3.76848	-4.87826	0.000118299	0.00322755	1.29951
ENSG00000126878	AIF1L	-6.73357	6.34767	-4.877	0.000118626	0.00322804	1.29689
ENSG00000136541	ERMN	-8.94342	6.74946	-4.87687	0.00011866	0.00322804	1.29661
ENSG00000164076	CAMKV	2.79018	7.45303	4.876	0.000118884	0.00322945	1.29482
ENSG00000176485	PLA2G16	-5.42169	6.49743	-4.8743	0.000119327	0.0032368	1.29128
ENSG00000110786	PTPN5	2.8795	6.89148	4.8725	0.000119798	0.0032449	1.28752
ENSG00000021300	PLEKHB1	-3.96812	8.67262	-4.8672	0.000121194	0.00327799	1.27649
ENSG00000158560	DYNC1I1	2.25683	6.50677	4.86565	0.000121606	0.00328441	1.27326
ENSG00000163697	APBB2	-2.71762	6.55398	-4.86395	0.000122059	0.00329192	1.26971
ENSG00000092529	CAPN3	-5.8658	5.03166	-4.86286	0.000122351	0.00329507	1.26744
ENSG00000170921	TANC2	1.80741	8.00883	4.86053	0.000122976	0.00330716	1.26259
ENSG00000163820	FYCO1	-3.04272	5.58678	-4.8597	0.000123198	0.0033084	1.26087
ENSG00000204314	PRRT1	2.8716	3.15677	4.85866	0.00012348	0.00331123	1.25869
ENSG00000143507	DUSP10	-4.3594	2.73344	-4.85625	0.000124133	0.00332402	1.25366
ENSG00000185164	NOMO2	3.24967	6.90902	4.85439	0.000124637	0.00332982	1.24981
ENSG00000206331	PRRT1	2.85316	3.18912	4.85415	0.000124704	0.00332982	1.24929
ENSG00000183780	SLC35F3	2.51902	4.64447	4.84555	0.000127073	0.00338344	1.23137
ENSG00000125851	PCSK2	2.68687	6.33455	4.84497	0.000127234	0.00338344	1.23017
ENSG00000104419	NDRG1	-4.79197	8.21992	-4.84387	0.000127541	0.00338344	1.22787
ENSG00000167654	ATCAY	2.23289	8.00335	4.84344	0.000127661	0.00338344	1.22698
ENSG00000225141	PRRT1	2.88833	3.15526	4.84297	0.000127792	0.00338344	1.226
ENSG00000227122	PRRT1	2.88833	3.15526	4.84297	0.000127792	0.00338344	1.226
ENSG00000177108	ZDHHC22	2.12191	5.87649	4.84038	0.000128518	0.00339786	1.22061
ENSG00000180370	PAK2	-2.00425	6.15711	-4.83453	0.000130175	0.00343214	1.20841
ENSG00000187730	GABRD	4.79781	5.48156	4.83452	0.00013018	0.00343214	1.20837
ENSG00000174130	TLR6	-4.47868	2.37037	-4.83358	0.000130448	0.0034344	1.20641
ENSG00000111490	TBC1D30	2.27776	5.01549	4.82817	0.000132002	0.00347044	1.19513
ENSG00000149633	KIAA1755	-5.18794	5.34312	-4.82741	0.000132221	0.00347137	1.19355
ENSG00000135454	B4GALNT1	2.49782	6.31893	4.82594	0.000132647	0.00347769	1.19048
ENSG00000100285	NEFH	4.40073	6.11504	4.82435	0.000133112	0.00347831	1.18715
ENSG00000109618	SEPSECS	-2.2405	3.16364	-4.82422	0.000133149	0.00347831	1.18689
ENSG00000164112	TMEM155	3.37879	4.19204	4.82391	0.000133238	0.00347831	1.18625
ENSG00000119537	KDSR	-1.77847	5.34238	-4.82332	0.000133411	0.00347831	1.18501
ENSG00000180875	GREM2	3.00151	3.03578	4.82186	0.00013384	0.00348465	1.18196
ENSG00000128645	HOXD1	-9.3245	-0.889489	-4.82105	0.000134077	0.003486	1.18027
ENSG00000112851	ERBB2IP	-4.27422	7.51206	-4.82016	0.000134337	0.00348795	1.17842
ENSG00000105854	PON2	-2.58111	5.86736	-4.8188	0.000134737	0.0034935	1.17559
ENSG00000186260	MKL2	2.57094	8.53861	4.81574	0.000135645	0.00350937	1.1692
ENSG00000152700	SAR1B	-1.44377	6.35087	-4.81548	0.000135723	0.00350937	1.16865
ENSG00000150760	DOCK1	-4.32831	6.95989	-4.81272	0.000136546	0.00352481	1.16289
ENSG00000154134	ROBO3	-3.09612	4.02264	-4.81222	0.000136695	0.00352481	1.16186
ENSG00000167118	URM1	-1.75058	4.86861	-4.8112	0.000137001	0.00352786	1.15973
ENSG00000157734	SNX22	-5.5703	4.96591	-4.80987	0.0001374	0.00353295	1.15695
ENSG00000166801	FAM111A	-2.84413	3.27443	-4.8093	0.000137574	0.00353295	1.15575
ENSG00000183960	KCNH8	-8.68205	4.60146	-4.80714	0.000138225	0.00354483	1.15125
ENSG00000197430	OPALIN	-8.8867	5.46526	-4.80108	0.000140074	0.00358061	1.1386
ENSG00000101974	ATP11C	-3.04608	3.30806	-4.80071	0.000140187	0.00358061	1.13783
ENSG00000103316	CRYM	3.73039	5.45021	4.80067	0.0001402	0.00358061	1.13774
ENSG00000185352	HS6ST3	4.47124	5.96781	4.80008	0.000140382	0.00358061	1.1365
ENSG00000176771	NCKAP5	-4.89166	4.85082	-4.79871	0.000140805	0.00358652	1.13364
ENSG00000126803	HSPA2	-5.58613	6.89775	-4.79677	0.000141405	0.00359672	1.12959
ENSG00000116266	STXBP3	-2.72142	4.9746	-4.79618	0.000141588	0.00359672	1.12836
ENSG00000128250	RFPL1	3.26845	4.28614	4.79496	0.000141967	0.00359851	1.12581
ENSG00000115468	EFHD1	-4.88104	6.58879	-4.79472	0.000142041	0.00359851	1.12531
ENSG00000066248	NGEF	2.5674	7.50512	4.79304	0.000142566	0.00360397	1.1218
ENSG00000119946	CNNM1	2.32296	5.72586	4.79238	0.000142771	0.00360397	1.12043
ENSG00000184702	2005-09-01	2.7584	8.94141	4.79219	0.000142832	0.00360397	1.12002
ENSG00000164574	GALNT10	-2.83643	5.10855	-4.79113	0.000143165	0.00360644	1.1178
ENSG00000103034	NDRG4	2.13063	9.00852	4.79065	0.000143314	0.00360644	1.11682
ENSG00000113578	FGF1	-6.6515	6.7971	-4.78972	0.000143609	0.00360903	1.11486
ENSG00000108309	RUNDC3A	2.55956	8.02179	4.78808	0.000144124	0.00361715	1.11145
ENSG00000006831	ADIPOR2	-3.64197	6.29811	-4.78657	0.000144604	0.00362179	1.10828
ENSG00000033170	FUT8	-2.4523	6.0739	-4.78628	0.000144694	0.00362179	1.10769
ENSG00000140488	CELF6	3.19333	4.32262	4.78337	0.000145621	0.00364013	1.10161
ENSG00000174996	KLC2	2.14913	7.23322	4.7812	0.000146319	0.00365272	1.09705
ENSG00000136698	CFC1	4.80541	0.858191	4.77773	0.000147434	0.00367457	1.08982
ENSG00000145284	SCD5	-1.61309	8.37302	-4.77727	0.000147585	0.00367457	1.08884
ENSG00000139200	PIANP	2.52933	6.61227	4.77569	0.000148098	0.00368248	1.08554
ENSG00000117676	RPS6KA1	-3.9011	2.99653	-4.77419	0.000148587	0.00368394	1.0824
ENSG00000281877		-3.9011	2.99653	-4.77418	0.000148587	0.00368394	1.0824
ENSG00000100095	SEZ6L	2.10105	7.50848	4.77336	0.000148856	0.00368394	1.08068
ENSG00000008086	CDKL5	1.73422	7.75624	4.77194	0.000149322	0.00368394	1.0777
ENSG00000054356	PTPRN	2.79225	8.00465	4.77182	0.000149359	0.00368394	1.07746
ENSG00000176749	CDK5R1	2.49114	7.73549	4.77143	0.000149488	0.00368394	1.07664
ENSG00000133789	SWAP70	-1.70329	5.48043	-4.77131	0.000149529	0.00368394	1.07638
ENSG00000075539	FRYL	-3.19392	7.32018	-4.76902	0.00015028	0.00368611	1.07161
ENSG00000167641	PPP1R14A	-8.15621	4.25842	-4.7689	0.000150319	0.00368611	1.07136
ENSG00000163032	VSNL1	2.68939	8.30055	4.7689	0.000150319	0.00368611	1.07136
ENSG00000136531	SCN2A	2.79804	7.99535	4.76865	0.000150402	0.00368611	1.07084
ENSG00000166257	SCN3B	2.21967	7.98998	4.76726	0.000150862	0.00369257	1.06793
ENSG00000128791	TWSG1	-1.91044	4.03642	-4.76444	0.0001518	0.00371071	1.06202
ENSG00000067141	NEO1	-2.26193	7.09415	-4.7628	0.000152346	0.00371922	1.0586
ENSG00000170153	RNF150	1.85036	5.7612	4.76168	0.000152721	0.00372354	1.05626
ENSG00000066855	MTFR1	-2.98751	2.78578	-4.7602	0.000153221	0.00373088	1.05315
ENSG00000068650	ATP11A	-3.12709	6.83751	-4.75959	0.000153424	0.00373099	1.05189
ENSG00000067955	CBFB	-2.81551	4.19592	-4.75743	0.000154154	0.00374167	1.04737
ENSG00000197993	KEL	-8.9666	1.87473	-4.75712	0.000154261	0.00374167	1.04671
ENSG00000019582	CD74	-5.49209	7.22122	-4.75587	0.000154684	0.00374586	1.0441
ENSG00000170743	SYT9	-2.06554	4.20256	-4.75543	0.000154832	0.00374586	1.04319
ENSG00000148826	NKX6-2	-7.8808	5.52813	-4.75188	0.000156045	0.00377036	1.03575
ENSG00000198001	IRAK4	-2.35334	3.26801	-4.75115	0.000156295	0.00377156	1.03423
ENSG00000182179	UBA7	-3.77177	3.55145	-4.74891	0.000157066	0.0037853	1.02954
ENSG00000189159	HN1	2.01904	4.55831	4.7482	0.00015731	0.00378632	1.02806
ENSG00000135845	PIGC	-2.97803	3.59134	-4.74714	0.000157678	0.00378675	1.02584
ENSG00000115271	GCA	-3.09708	3.62791	-4.74699	0.000157731	0.00378675	1.02552
ENSG00000101489	CELF4	2.11834	7.40003	4.74583	0.000158132	0.00378814	1.0231
ENSG00000133739	LRRCC1	-4.0052	3.26498	-4.74543	0.000158272	0.00378814	1.02225
ENSG00000178965	C1orf173	2.53177	6.16008	4.74508	0.000158393	0.00378814	1.02153
ENSG00000152518	ZFP36L2	-3.25877	5.15277	-4.74357	0.000158919	0.00379407	1.01837
ENSG00000131724	IL13RA1	-3.66112	4.07426	-4.74299	0.000159124	0.00379407	1.01714
ENSG00000010404	IDS	2.16556	10.1197	4.74263	0.000159247	0.00379407	1.01641
ENSG00000243406	MRPS31P5	-2.87264	3.25843	-4.73975	0.000160258	0.00381263	1.01037
ENSG00000237190	CDKN2AIPNL	1.68807	3.44316	4.73835	0.000160755	0.00381263	1.00743
ENSG00000092871	RFFL	-3.48283	5.71053	-4.73797	0.000160886	0.00381263	1.00665
ENSG00000107282	APBA1	1.8475	7.86196	4.73698	0.00016124	0.00381263	1.00456
ENSG00000089159	PXN	-2.94621	5.41206	-4.73608	0.000161556	0.00381263	1.00269
ENSG00000017483	SLC38A5	-4.07307	3.33005	-4.73607	0.000161559	0.00381263	1.00268
ENSG00000177144	NUDT4P1	2.89943	1.61828	4.73582	0.000161648	0.00381263	1.00215
ENSG00000271121	AC243756.2	2.89943	1.61828	4.73582	0.000161648	0.00381263	1.00215
ENSG00000119397	CNTRL	-1.86721	4.88388	-4.73264	0.000162782	0.00383257	0.995491
ENSG00000125820	NKX2-2	-4.19418	3.59136	-4.73209	0.000162982	0.00383257	0.994324
ENSG00000149575	SCN2B	2.31322	6.92034	4.73114	0.000163322	0.00383257	0.992339
ENSG00000176095	IP6K1	1.7945	7.01792	4.73066	0.000163495	0.00383257	0.991333
ENSG00000161203	AP2M1	2.02395	7.93749	4.7306	0.000163513	0.00383257	0.991224
ENSG00000276068		-5.54352	4.37013	-4.72817	0.000164391	0.00384835	0.986123
ENSG00000156162	DPY19L4	-2.2671	4.52777	-4.72717	0.000164752	0.00384982	0.984037
ENSG00000100485	SOS2	-2.25142	5.5673	-4.72638	0.000165038	0.00384982	0.982385
ENSG00000156486	KCNS2	3.6789	4.93548	4.7263	0.000165068	0.00384982	0.982208
ENSG00000173166	RAPH1	2.40258	5.91368	4.72428	0.000165804	0.00386218	0.977973
ENSG00000180611	MB21D2	2.41564	2.89308	4.72048	0.000167193	0.00388097	0.970028
ENSG00000140299	BNIP2	-2.3216	4.99998	-4.72032	0.000167251	0.00388097	0.969693
ENSG00000181191	PJA1	1.7034	5.55028	4.71964	0.000167505	0.00388097	0.96825
ENSG00000235956	PRRT1	2.78558	3.16372	4.71926	0.000167643	0.00388097	0.967466
ENSG00000238056	PRRT1	2.78558	3.16372	4.71926	0.000167643	0.00388097	0.967466
ENSG00000152782	PANK1	1.80638	3.75622	4.70665	0.00017236	0.00398526	0.941037
ENSG00000165912	PACSIN3	-3.92791	3.55412	-4.70534	0.000172857	0.00399185	0.938292
ENSG00000173145	NOC3L	-2.15494	3.19593	-4.70335	0.000173615	0.00400208	0.934123
ENSG00000165061	ZMAT4	4.35242	3.74314	4.70287	0.000173797	0.00400208	0.933124
ENSG00000152932	RAB3C	3.87409	6.7723	4.70159	0.000174287	0.00400208	0.930446
ENSG00000170017	ALCAM	-2.74973	6.38809	-4.7005	0.000174705	0.00400208	0.928163
ENSG00000102385	DRP2	2.37764	5.91481	4.69988	0.000174944	0.00400208	0.926859
ENSG00000082196	C1QTNF3	-4.13363	2.41342	-4.69986	0.000174954	0.00400208	0.926809
ENSG00000124194	GDAP1L1	2.66495	4.76611	4.69968	0.000175022	0.00400208	0.926439
ENSG00000115355	CCDC88A	-2.42064	7.98683	-4.69949	0.000175096	0.00400208	0.926031
ENSG00000145996	CDKAL1	-1.825	4.15142	-4.69918	0.000175216	0.00400208	0.92538
ENSG00000064787	BCAS1	-8.90013	7.49422	-4.6981	0.000175634	0.00400409	0.923112
ENSG00000121690	DEPDC7	-5.83423	-0.187486	-4.69639	0.000176293	0.00400409	0.919543
ENSG00000167996	FTH1	-2.35179	10.2116	-4.696	0.000176445	0.00400409	0.918723
ENSG00000073910	FRY	1.68515	7.3741	4.69577	0.000176536	0.00400409	0.918233
ENSG00000181264	TMEM136	-1.84074	4.47912	-4.69573	0.000176549	0.00400409	0.918162
ENSG00000197535	MYO5A	2.32144	8.98975	4.69565	0.000176582	0.00400409	0.917982
ENSG00000132357	CARD6	-2.37422	2.46271	-4.69508	0.000176804	0.00400429	0.916789
ENSG00000118432	CNR1	3.92076	5.74825	4.69201	0.000178003	0.00401935	0.910352
ENSG00000198252	STYX	-1.86378	3.55301	-4.69195	0.000178024	0.00401935	0.910237
ENSG00000105723	GSK3A	1.67509	6.47553	4.69173	0.00017811	0.00401935	0.909775
ENSG00000198740	ZNF652	-3.17759	6.36895	-4.68961	0.000178944	0.00403207	0.90533
ENSG00000075391	RASAL2	1.62255	6.8486	4.68921	0.000179103	0.00403207	0.904482
ENSG00000171132	PRKCE	2.16111	7.23005	4.68733	0.000179844	0.00403663	0.900548
ENSG00000179403	VWA1	-4.98511	6.21742	-4.68671	0.00018009	0.00403663	0.899246
ENSG00000136068	FLNB	-3.19844	6.93238	-4.68659	0.000180138	0.00403663	0.898994
ENSG00000114200	BCHE	-3.97696	2.01015	-4.68653	0.000180165	0.00403663	0.898853
ENSG00000145945	FAM50B	1.64118	4.29408	4.68315	0.000181509	0.0040581	0.891773
ENSG00000108239	TBC1D12	-3.89009	5.50681	-4.68248	0.000181776	0.0040581	0.89037
ENSG00000100105	PATZ1	-2.03307	4.86148	-4.68245	0.000181789	0.0040581	0.890302
ENSG00000124134	KCNS1	5.08496	5.53762	4.68196	0.000181986	0.0040581	0.889269
ENSG00000223572	CKMT1A	2.27765	5.43571	4.68131	0.000182245	0.00405906	0.887916
ENSG00000140022	STON2	-2.23348	6.68341	-4.67948	0.000182981	0.00407063	0.884076
ENSG00000178171	AMER3	2.77668	5.76858	4.6779	0.00018362	0.00408	0.880759
ENSG00000149932	TMEM219	-1.40487	5.07161	-4.67628	0.000184277	0.00408706	0.877353
ENSG00000121940	CLCC1	-1.56649	5.43073	-4.67589	0.000184436	0.00408706	0.876536
ENSG00000069424	KCNAB2	2.52134	8.60308	4.67551	0.00018459	0.00408706	0.875741
ENSG00000163995	ABLIM2	3.01821	6.4969	4.6731	0.000185569	0.00410048	0.8707
ENSG00000019144	PHLDB1	-6.54605	8.0735	-4.67278	0.000185702	0.00410048	0.87002
ENSG00000092010	PSME1	-2.27701	4.02765	-4.67198	0.000186031	0.00410048	0.868331
ENSG00000162073	PAQR4	-3.2778	5.47888	-4.67141	0.000186264	0.00410048	0.867139
ENSG00000185774	KCNIP4	3.00755	4.85113	4.67135	0.000186286	0.00410048	0.867027
ENSG00000100138	NHP2L1	1.61937	6.07025	4.66956	0.000187022	0.00411169	0.863271
ENSG00000130226	DPP6	2.7555	7.51962	4.66869	0.000187384	0.00411169	0.861427
ENSG00000079435	LIPE	-4.86623	4.97693	-4.66852	0.000187452	0.00411169	0.861085
ENSG00000213949	ITGA1	-2.29631	4.56015	-4.66713	0.000188027	0.00411485	0.858165
ENSG00000183111	ARHGEF37	-5.21773	5.25629	-4.66712	0.000188033	0.00411485	0.858134
ENSG00000018699	TTC27	-2.23964	2.9533	-4.66182	0.000190242	0.00415577	0.84701
ENSG00000050030	KIAA2022	2.57243	5.25615	4.66107	0.000190556	0.00415577	0.845439
ENSG00000123360	PDE1B	2.83177	6.20221	4.66104	0.000190567	0.00415577	0.845387
ENSG00000205208	C4orf46	-1.77237	1.19188	-4.65893	0.000191455	0.00416241	0.84096
ENSG00000065675	PRKCQ	-4.64443	2.96341	-4.65887	0.000191481	0.00416241	0.840831
ENSG00000250722	SEPP1	-6.00599	5.94566	-4.65874	0.000191536	0.00416241	0.840557
ENSG00000163590	PPM1L	1.84516	6.84224	4.65683	0.000192346	0.00417519	0.836536
ENSG00000135638	EMX1	3.78451	4.79861	4.6553	0.000192993	0.0041844	0.833338
ENSG00000135912	TTLL4	-2.30061	4.74513	-4.65406	0.000193521	0.00419103	0.830732
ENSG00000144848	ATG3	-2.0763	4.57393	-4.65248	0.000194197	0.00420082	0.827415
ENSG00000149218	ENDOD1	-2.64411	6.44251	-4.6504	0.000195089	0.00421134	0.823048
ENSG00000134256	CD101	2.66597	1.20557	4.64958	0.000195444	0.00421134	0.821318
ENSG00000260230	FRRS1L	2.61743	7.25482	4.64931	0.000195559	0.00421134	0.820756
ENSG00000147082	CCNB3	-6.25527	0.129363	-4.64926	0.000195579	0.00421134	0.820658
ENSG00000172568	FNDC9	3.80074	3.42133	4.64772	0.000196246	0.00422087	0.817414
ENSG00000169252	ADRB2	-3.35713	2.4921	-4.64709	0.00019652	0.00422188	0.816089
ENSG00000067900	ROCK1	-1.64687	6.25841	-4.64657	0.000196743	0.00422188	0.815008
ENSG00000170091	NSG2	3.28659	7.03796	4.64345	0.000198101	0.00424618	0.808456
ENSG00000066294	CD84	-3.52871	3.6174	-4.64193	0.000198767	0.00425488	0.805258
ENSG00000118515	SGK1	-4.57122	5.94892	-4.64129	0.000199047	0.00425488	0.803919
ENSG00000148204	CRB2	-4.07095	6.44301	-4.64098	0.000199186	0.00425488	0.803255
ENSG00000152503	TRIM36	2.7944	4.35122	4.63907	0.000200026	0.00426798	0.799244
ENSG00000108639	SYNGR2	-3.69955	4.87183	-4.63842	0.00020031	0.00426919	0.797893
ENSG00000139668	WDFY2	-2.04463	5.74738	-4.63743	0.000200749	0.00427371	0.795806
ENSG00000169783	LINGO1	2.55821	7.3831	4.63665	0.000201097	0.00427626	0.794159
ENSG00000165973	NELL1	2.65425	4.98918	4.63439	0.0002021	0.00429275	0.789418
ENSG00000163219	ARHGAP25	-3.29185	2.99187	-4.63228	0.000203045	0.00430541	0.784975
ENSG00000166925	TSC22D4	-3.52224	7.34668	-4.63187	0.000203229	0.00430541	0.784114
ENSG00000070759	TESK2	-3.25806	3.2294	-4.63126	0.000203499	0.00430541	0.78285
ENSG00000173253	DMRT2	-7.90559	0.459854	-4.6309	0.000203661	0.00430541	0.782092
ENSG00000140807	NKD1	-3.71339	4.74937	-4.62969	0.000204208	0.00430541	0.779537
ENSG00000171914	TLN2	1.83618	8.32296	4.6296	0.000204247	0.00430541	0.779353
ENSG00000189369	GSPT2	1.83768	3.41887	4.629	0.000204517	0.00430541	0.778094
ENSG00000006377	DLX6	4.55944	1.04564	4.62898	0.000204529	0.00430541	0.778042
ENSG00000165887	ANKRD2	5.6717	0.678611	4.6279	0.000205013	0.00431078	0.775788
ENSG00000128311	TST	-3.33994	3.3915	-4.62737	0.000205256	0.00431107	0.774659
ENSG00000197872	FAM49A	2.33521	6.59307	4.62638	0.000205703	0.00431422	0.772589
ENSG00000148908	RGS10	-4.84477	1.15909	-4.62602	0.000205865	0.00431422	0.771838
ENSG00000187098	MITF	-3.05063	3.22294	-4.62428	0.000206661	0.00432607	0.768163
ENSG00000198121	LPAR1	-7.97027	6.66319	-4.62355	0.000206993	0.0043282	0.766635
ENSG00000138356	AOX1	-4.2153	1.18386	-4.62295	0.000207265	0.00432908	0.765383
ENSG00000130150	MOSPD2	-3.40671	3.96473	-4.62156	0.000207903	0.00433758	0.762455
ENSG00000185924	RTN4RL1	3.55094	5.15566	4.62019	0.000208534	0.00434593	0.759568
ENSG00000184221	OLIG1	-4.99618	6.87835	-4.61944	0.000208878	0.00434828	0.757997
ENSG00000162373	BEND5	1.63553	3.27919	4.61575	0.000210586	0.004377	0.750242
ENSG00000163082	SGPP2	2.54124	4.18932	4.61542	0.00021074	0.004377	0.749548
ENSG00000134516	DOCK2	-4.91199	3.93667	-4.61495	0.000210957	0.004377	0.748568
ENSG00000081377	CDC14B	-3.58391	5.65459	-4.61375	0.000211517	0.00438378	0.746042
ENSG00000254415	SIGLEC14	-6.01045	1.89559	-4.61318	0.000211783	0.00438446	0.744846
ENSG00000092421	SEMA6A	-4.22843	6.12828	-4.61173	0.000212463	0.0043937	0.741792
ENSG00000231389	HLA-DPA1	-5.99631	0.767807	-4.61071	0.000212941	0.00439462	0.739652
ENSG00000100302	RASD2	4.45635	5.46257	4.61044	0.000213067	0.00439462	0.739088
ENSG00000169744	LDB2	3.46003	5.44513	4.60975	0.000213391	0.00439462	0.737641
ENSG00000005810	MYCBP2	1.95857	8.96279	4.60965	0.000213442	0.00439462	0.737411
ENSG00000084764	MAPRE3	1.90339	6.71916	4.60903	0.000213732	0.00439577	0.73612
ENSG00000109686	SH3D19	-3.48189	5.14679	-4.60746	0.000214473	0.0044062	0.732821
ENSG00000166348	USP54	-4.11143	7.17651	-4.6046	0.000215833	0.00442719	0.726804
ENSG00000091513	TF	-8.49856	7.73433	-4.60432	0.000215966	0.00442719	0.726214
ENSG00000241360	PDXP	2.3024	6.99993	4.60346	0.000216375	0.00443075	0.724412
ENSG00000095739	BAMBI	-3.01614	2.7882	-4.60206	0.000217049	0.0044345	0.721451
ENSG00000165323	FAT3	3.04455	7.79511	4.60192	0.000217116	0.0044345	0.721159
ENSG00000124224	PPP4R1L	-2.98649	2.1623	-4.6016	0.000217267	0.0044345	0.720497
ENSG00000169641	LUZP1	2.73537	6.79789	4.59991	0.000218081	0.0044463	0.716932
ENSG00000107672	NSMCE4A	-2.29407	3.44016	-4.59928	0.000218382	0.00444761	0.715621
ENSG00000168546	GFRA2	3.27117	4.59549	4.59495	0.000220481	0.00448549	0.706511
ENSG00000139112	GABARAPL1	2.04653	7.33828	4.59299	0.000221438	0.0045001	0.702384
ENSG00000150656	CNDP1	-6.61888	5.67825	-4.59007	0.000222872	0.00451671	0.696236
ENSG00000114993	RTKN	-5.84804	5.47745	-4.58993	0.000222941	0.00451671	0.695941
ENSG00000085377	PREP	2.12941	4.44985	4.58986	0.000222976	0.00451671	0.695791
ENSG00000161682	FAM171A2	3.09282	6.14573	4.5888	0.000223497	0.00452239	0.693568
ENSG00000169554	ZEB2	-4.78997	8.52701	-4.58606	0.000224856	0.00454499	0.687797
ENSG00000109099	PMP22	-4.26092	5.80786	-4.58539	0.000225188	0.00454572	0.686391
ENSG00000147676	MAL2	3.59422	4.4822	4.58501	0.000225376	0.00454572	0.685596
ENSG00000106823	ECM2	-4.32032	1.87709	-4.58339	0.000226182	0.00455353	0.682193
ENSG00000196990	FAM163B	2.67688	5.88804	4.58326	0.000226247	0.00455353	0.68192
ENSG00000198597	ZNF536	-5.48529	5.80958	-4.58096	0.000227402	0.00457002	0.677074
ENSG00000166046	TCP11L2	-3.12367	4.23962	-4.58026	0.000227756	0.00457002	0.675591
ENSG00000146122	DAAM2	-6.39423	8.13798	-4.58018	0.000227796	0.00457002	0.675422
ENSG00000172725	CORO1B	-2.59201	5.08631	-4.57859	0.000228597	0.0045812	0.672081
ENSG00000162599	NFIA	-2.20196	7.22804	-4.57804	0.000228874	0.00458187	0.670926
ENSG00000123700	KCNJ2	-4.37196	4.60444	-4.57574	0.000230038	0.00460027	0.666096
ENSG00000204323	SMIM5	-5.9607	2.91999	-4.57427	0.000230787	0.00460692	0.662998
ENSG00000170775	GPR37	-6.51405	5.83757	-4.57413	0.000230861	0.00460692	0.662696
ENSG00000213186	TRIM59	-5.11567	3.60925	-4.57349	0.000231188	0.00460855	0.661348
ENSG00000179542	SLITRK4	3.60249	5.3045	4.57247	0.000231711	0.00461168	0.659194
ENSG00000006611	USH1C	-5.96781	2.30908	-4.57222	0.000231835	0.00461168	0.658684
ENSG00000141458	NPC1	-3.31554	6.52616	-4.56855	0.000233727	0.00464441	0.650942
ENSG00000137076	TLN1	-2.41843	8.01032	-4.56704	0.000234508	0.004655	0.647765
ENSG00000196569	LAMA2	-3.85205	5.24802	-4.56389	0.000236147	0.0046826	0.641131
ENSG00000047644	WWC3	-2.23593	5.20817	-4.56059	0.000237876	0.0047119	0.634185
ENSG00000136859	ANGPTL2	-4.17231	3.93446	-4.56006	0.000238153	0.00471243	0.633076
ENSG00000162631	NTNG1	2.883	3.66546	4.55795	0.000239266	0.00472946	0.628638
ENSG00000128965	CHAC1	3.84644	2.45645	4.55696	0.000239793	0.00473068	0.626542
ENSG00000082397	EPB41L3	1.68717	7.51761	4.5567	0.00023993	0.00473068	0.625998
ENSG00000274110		-8.59916	1.3644	-4.55641	0.000240083	0.00473068	0.625392
ENSG00000244274	DBNDD2	-6.36006	6.68645	-4.55413	0.000241296	0.00474884	0.620591
ENSG00000128694	OSGEPL1	-1.5367	2.72008	-4.55337	0.000241703	0.00474884	0.618987
ENSG00000183580	FBXL7	-2.101	4.70304	-4.55326	0.000241762	0.00474884	0.618753
ENSG00000163513	TGFBR2	-3.55867	5.01671	-4.54844	0.000244352	0.00479471	0.608604
ENSG00000110931	CAMKK2	2.72374	7.59108	4.54745	0.00024489	0.00480025	0.606511
ENSG00000124507	PACSIN1	2.43098	8.94133	4.54669	0.000245301	0.00480329	0.604915
ENSG00000119778	ATAD2B	-1.90722	5.01016	-4.54552	0.000245935	0.0048107	0.602456
ENSG00000183624	HMCES	2.06849	5.01581	4.54029	0.0002488	0.00485717	0.591423
ENSG00000177272	KCNA3	4.04204	4.15743	4.54024	0.000248827	0.00485717	0.591321
ENSG00000076770	MBNL3	-4.08802	2.50456	-4.53756	0.000250305	0.0048758	0.585683
ENSG00000176788	BASP1	2.34735	8.22617	4.53752	0.000250326	0.0048758	0.585602
ENSG00000244062	RP11-404G16.2	-8.92909	1.95867	-4.5371	0.00025056	0.0048758	0.584713
ENSG00000106123	EPHB6	2.93702	6.95951	4.53662	0.000250828	0.00487597	0.583694
ENSG00000171532	NEUROD2	2.82647	5.75464	4.534	0.000252287	0.00489926	0.578171
ENSG00000005486	RHBDD2	1.97285	7.18623	4.53256	0.000253087	0.00490973	0.575155
ENSG00000176454	LPCAT4	2.39471	5.80022	4.53105	0.000253936	0.00492112	0.571966
ENSG00000145362	ANK2	1.63843	10.138	4.52923	0.000254964	0.00493113	0.568119
ENSG00000177469	PTRF	-3.3102	5.83934	-4.52915	0.000255007	0.00493113	0.567957
ENSG00000177600	RPLP2	-2.05268	6.78503	-4.52844	0.000255405	0.00493113	0.566471
ENSG00000124570	SERPINB6	-2.33152	5.12595	-4.52827	0.000255502	0.00493113	0.566112
ENSG00000136250	AOAH	-3.57553	2.30109	-4.52712	0.000256155	0.00493866	0.563682
ENSG00000270480	RP11-57B24.1	-4.30581	0.371562	-4.52354	0.000258191	0.004965	0.55614
ENSG00000237172	B3GNT9	-2.84	3.64613	-4.52346	0.000258241	0.004965	0.555956
ENSG00000128283	CDC42EP1	-5.95589	5.35729	-4.52333	0.000258313	0.004965	0.555691
ENSG00000149582	TMEM25	2.11932	5.61924	4.52264	0.00025871	0.00496754	0.55423
ENSG00000109738	GLRB	2.79861	5.16232	4.52127	0.000259493	0.0049775	0.55135
ENSG00000136436	CALCOCO2	-1.48297	6.13576	-4.51951	0.000260505	0.00499181	0.547645
ENSG00000166387	PPFIBP2	-4.40147	4.34539	-4.51779	0.000261497	0.00500573	0.544024
ENSG00000012171	SEMA3B	-7.49556	6.51871	-4.51715	0.000261873	0.00500783	0.542655
ENSG00000272031	ANKRD34A	2.74803	5.04833	4.5158	0.000262657	0.00501771	0.539809
ENSG00000124785	NRN1	2.80457	5.68998	4.51437	0.000263485	0.00502382	0.536813
ENSG00000170275	CRTAP	-2.66255	6.63293	-4.51433	0.000263511	0.00502382	0.536718
ENSG00000169504	CLIC4	-4.57361	6.10993	-4.51093	0.000265504	0.00505334	0.529542
ENSG00000145526	CDH18	2.92545	5.44824	4.51077	0.000265598	0.00505334	0.529208
ENSG00000110148	CCKBR	3.73958	3.98983	4.50832	0.000267039	0.00507562	0.524055
ENSG00000157782	CABP1	3.00309	7.45782	4.50774	0.000267382	0.00507701	0.522832
ENSG00000116132	PRRX1	-3.71249	3.4215	-4.50684	0.000267918	0.00508206	0.520924
ENSG00000151914	DST	-3.15585	10.2709	-4.50527	0.000268849	0.00509188	0.517619
ENSG00000165476	REEP3	-3.82566	3.98185	-4.50506	0.000268978	0.00509188	0.517165
ENSG00000197892	KIF13B	-4.8681	6.70969	-4.50456	0.000269274	0.00509237	0.516116
ENSG00000215712	TMEM242	2.06141	4.12919	4.50229	0.00027063	0.00511286	0.511334
ENSG00000240534	RPL34P17	-11.1452	-1.51562	-4.50121	0.000271279	0.00511998	0.509053
ENSG00000106105	GARS	2.24721	5.69726	4.50019	0.00027189	0.00512637	0.50691
ENSG00000166862	CACNG2	2.1919	3.78639	4.49503	0.000275016	0.00518011	0.496024
ENSG00000172350	ABCG4	2.88562	3.97797	4.49403	0.000275629	0.00518366	0.493904
ENSG00000147113	CXorf36	-2.67678	4.31963	-4.49311	0.00027619	0.00518366	0.491969
ENSG00000204278	TMEM235	-9.24877	3.71889	-4.49291	0.000276311	0.00518366	0.491552
ENSG00000147416	ATP6V1B2	2.37522	7.35012	4.4926	0.000276502	0.00518366	0.490892
ENSG00000174125	TLR1	-5.16781	2.18831	-4.49247	0.000276583	0.00518366	0.490613
ENSG00000077380	DYNC1I2	-2.10165	6.32452	-4.49066	0.000277694	0.00519929	0.486797
ENSG00000105270	CLIP3	1.98413	8.56076	4.4874	0.000279706	0.00522876	0.479922
ENSG00000064393	HIPK2	-5.90238	10.2634	-4.48721	0.000279824	0.00522876	0.47952
ENSG00000172508	CARNS1	-9.93332	6.68689	-4.48473	0.000281368	0.00525135	0.47428
ENSG00000101605	MYOM1	-3.04356	4.07538	-4.48437	0.000281592	0.00525135	0.473525
ENSG00000268521	VN1R83P	-4.79661	-0.183848	-4.48311	0.000282376	0.00525414	0.470876
ENSG00000162542	TMCO4	-2.42247	2.09182	-4.48287	0.000282528	0.00525414	0.470362
ENSG00000081189	MEF2C	3.04902	7.86137	4.48279	0.00028258	0.00525414	0.470189
ENSG00000106049	HIBADH	-1.88131	3.50911	-4.48066	0.000283918	0.00527381	0.465689
ENSG00000175785	PRIMA1	-7.19389	2.04209	-4.47739	0.00028598	0.00530163	0.4588
ENSG00000274089		-7.19389	2.04209	-4.47739	0.00028598	0.00530163	0.4588
ENSG00000184384	MAML2	-2.23814	4.76923	-4.47598	0.000286879	0.00530778	0.455811
ENSG00000118322	ATP10B	-3.18954	5.726	-4.47557	0.000287135	0.00530778	0.454962
ENSG00000177409	SAMD9L	-5.35975	3.0395	-4.47532	0.000287297	0.00530778	0.454424
ENSG00000214265	SNURF	1.83509	5.56711	4.47509	0.000287441	0.00530778	0.453947
ENSG00000105220	GPI	1.73969	8.5875	4.47446	0.000287848	0.00531007	0.452602
ENSG00000132781	MUTYH	-2.2381	3.61732	-4.47377	0.000288283	0.00531289	0.451162
ENSG00000105695	MAG	-9.31741	6.83971	-4.47297	0.000288794	0.0053171	0.449475
ENSG00000101336	HCK	-5.36117	2.85611	-4.46811	0.000291927	0.00536952	0.439201
ENSG00000108604	SMARCD2	-2.22548	4.20058	-4.46502	0.000293933	0.00540018	0.43268
ENSG00000078902	TOLLIP	2.05229	8.08363	4.46466	0.000294169	0.00540018	0.431918
ENSG00000154305	MIA3	1.35382	6.60336	4.46207	0.000295858	0.00542589	0.426466
ENSG00000198951	NAGA	-2.33001	3.87548	-4.4606	0.000296828	0.00543838	0.423349
ENSG00000188554	NBR1	-1.45021	6.92855	-4.4587	0.000298083	0.0054507	0.419334
ENSG00000140905	GCSH	-2.86685	4.02287	-4.45849	0.000298216	0.0054507	0.418907
ENSG00000104490	NCALD	2.23657	6.7403	4.45825	0.000298376	0.0054507	0.418396
ENSG00000136448	NMT1	1.44474	7.04541	4.45782	0.00029866	0.0054507	0.41749
ENSG00000184730	APOBR	-4.44553	2.12004	-4.45618	0.000299753	0.00546534	0.414012
ENSG00000011426	ANLN	-8.18714	5.84695	-4.45102	0.000303203	0.00552287	0.403118
ENSG00000150394	CDH8	2.37923	5.60183	4.44772	0.00030543	0.0055527	0.396151
ENSG00000183775	KCTD16	2.89192	6.73925	4.44772	0.000305431	0.0055527	0.396146
ENSG00000006042	TMEM98	-6.62121	4.55037	-4.44683	0.000306033	0.00555827	0.394271
ENSG00000175426	PCSK1	3.74031	4.32851	4.44629	0.000306401	0.00555959	0.393127
ENSG00000101096	NFATC2	-3.58779	3.4877	-4.44496	0.000307302	0.00557056	0.390331
ENSG00000184307	ZDHHC23	3.32314	4.65818	4.44387	0.000308046	0.00557861	0.38803
ENSG00000248485	PCP4L1	3.62611	2.76064	4.44344	0.00030834	0.00557861	0.38712
ENSG00000138640	FAM13A	2.19719	6.12324	4.44287	0.000308735	0.00558039	0.385901
ENSG00000099840	IZUMO4	-3.3646	3.15849	-4.44194	0.000309372	0.00558415	0.38394
ENSG00000108091	CCDC6	2.41326	6.61131	4.44074	0.000310195	0.00558415	0.38141
ENSG00000198626	RYR2	1.87617	8.61236	4.44069	0.000310228	0.00558415	0.381311
ENSG00000172888	ZNF621	-2.05438	5.65012	-4.44038	0.000310443	0.00558415	0.380649
ENSG00000185189	NRBP2	-3.71746	6.63502	-4.44013	0.000310616	0.00558415	0.380118
ENSG00000173988	LRRC63	-7.49791	0.107531	-4.43978	0.000310856	0.00558415	0.379383
ENSG00000166432	ZMAT1	-3.19454	4.75194	-4.43954	0.000311023	0.00558415	0.378873
ENSG00000124356	STAMBP	-1.89021	4.54413	-4.43598	0.000313487	0.00562303	0.371359
ENSG00000136003	ISCU	1.64434	5.7911	4.43521	0.000314026	0.00562732	0.369725
ENSG00000133056	PIK3C2B	-3.50663	6.25087	-4.43334	0.000315329	0.00564109	0.365781
ENSG00000108018	SORCS1	2.34522	5.7163	4.43305	0.000315534	0.00564109	0.365164
ENSG00000054690	PLEKHH1	-7.71625	7.44765	-4.43282	0.000315695	0.00564109	0.364679
ENSG00000107104	KANK1	-2.84106	6.77892	-4.42963	0.000317935	0.00567574	0.357945
ENSG00000164011	ZNF691	-2.17564	2.27619	-4.42846	0.00031876	0.00568506	0.355478
ENSG00000144619	CNTN4	2.17363	4.64264	4.42706	0.000319757	0.00569744	0.352505
ENSG00000149925	ALDOA	1.87332	9.56689	4.42591	0.00032057	0.00570177	0.350088
ENSG00000091664	SLC17A6	6.93096	3.00181	4.42586	0.000320607	0.00570177	0.349979
ENSG00000146360	GPR6	6.01209	1.79312	4.42468	0.000321446	0.00570776	0.347491
ENSG00000148985	PGAP2	-2.88652	3.42792	-4.42454	0.000321551	0.00570776	0.347178
ENSG00000164022	AIMP1	-1.99141	3.8918	-4.42308	0.000322595	0.00571771	0.344093
ENSG00000166091	CMTM5	-7.494	3.45732	-4.4224	0.00032308	0.00571771	0.342663
ENSG00000198857	HSD3BP5	3.79433	2.87215	4.42193	0.000323415	0.00571771	0.341678
ENSG00000101638	ST8SIA5	2.75754	7.25857	4.42179	0.000323518	0.00571771	0.341375
ENSG00000162188	GNG3	2.39091	5.67657	4.42163	0.000323633	0.00571771	0.341036
ENSG00000050165	DKK3	1.86015	9.10162	4.42052	0.000324431	0.00572622	0.33869
ENSG00000167842	MIS12	-1.919	3.28569	-4.42004	0.000324775	0.00572622	0.337681
ENSG00000163517	HDAC11	-2.94324	6.19184	-4.41969	0.000325028	0.00572622	0.336941
ENSG00000067208	EVI5	-1.53966	5.79644	-4.4182	0.000326109	0.00573945	0.333778
ENSG00000162951	LRRTM1	2.51064	5.01152	4.41781	0.00032639	0.00573945	0.33296
ENSG00000140577	CRTC3	-2.40676	5.7855	-4.41568	0.000327938	0.0057613	0.328454
ENSG00000277304		-4.87398	0.0941044	-4.41272	0.000330097	0.00579381	0.322207
ENSG00000139737	SLAIN1	-5.14021	6.50519	-4.41017	0.000331971	0.00582126	0.316819
ENSG00000130147	SH3BP4	-3.13704	5.3595	-4.40903	0.00033281	0.00582607	0.314415
ENSG00000180929	GPR62	-6.10153	3.44753	-4.40896	0.000332865	0.00582607	0.314258
ENSG00000153558	FBXL2	1.75302	5.17338	4.40788	0.000333667	0.00583466	0.311969
ENSG00000214944	ARHGEF28	1.98889	4.98162	4.40554	0.0003354	0.00585952	0.307036
ENSG00000104332	SFRP1	-5.38224	3.78291	-4.40444	0.000336225	0.00586849	0.304696
ENSG00000143632	ACTA1	4.87857	-0.177076	4.40397	0.000336574	0.00586912	0.303711
ENSG00000164542	KIAA0895	1.87159	3.71397	4.40313	0.000337201	0.00587291	0.301939
ENSG00000104133	SPG11	-1.58942	6.27767	-4.40284	0.000337416	0.00587291	0.301331
ENSG00000137478	FCHSD2	-2.71522	5.83798	-4.40202	0.000338035	0.00587614	0.299587
ENSG00000205726	ITSN1	1.59432	8.10626	4.40165	0.000338312	0.00587614	0.298806
ENSG00000002549	LAP3	-3.19138	4.89631	-4.40121	0.000338642	0.00587614	0.297879
ENSG00000134775	FHOD3	1.97788	5.5648	4.40064	0.000339076	0.00587614	0.296661
ENSG00000097021	ACOT7	2.1437	6.5498	4.40052	0.000339164	0.00587614	0.296412
ENSG00000100941	PNN	-1.87414	6.25384	-4.39593	0.000342637	0.00593084	0.286713
ENSG00000060709	RIMBP2	2.66916	6.00969	4.39495	0.000343383	0.00593828	0.284645
ENSG00000180739	S1PR5	-8.36721	3.75645	-4.39394	0.000344156	0.00594617	0.282505
ENSG00000197971	MBP	-9.69786	12.0485	-4.39308	0.000344813	0.00595205	0.280689
ENSG00000039560	RAI14	-2.77735	3.82739	-4.39075	0.000346602	0.00597745	0.275763
ENSG00000107242	PIP5K1B	4.05388	3.44149	4.39007	0.000347124	0.00598096	0.27433
ENSG00000126883	NUP214	-1.27972	6.15769	-4.38924	0.000347771	0.00598663	0.272556
ENSG00000183230	CTNNA3	-9.26366	5.16754	-4.38852	0.000348325	0.0059876	0.271042
ENSG00000185896	LAMP1	-2.05575	6.92721	-4.38834	0.000348465	0.0059876	0.27066
ENSG00000132821	VSTM2L	3.70197	6.01187	4.38682	0.000349639	0.00599124	0.267458
ENSG00000134146	DPH6	-1.8723	2.85549	-4.38591	0.000350348	0.00599124	0.265528
ENSG00000101846	STS	3.09949	4.76134	4.38477	0.000351238	0.00599124	0.263115
ENSG00000204264	PSMB8	-4.36876	-0.217247	-4.3846	0.000351369	0.00599124	0.262759
ENSG00000206298	PSMB8	-4.36876	-0.217247	-4.3846	0.000351369	0.00599124	0.262759
ENSG00000226201	PSMB8	-4.36876	-0.217247	-4.3846	0.000351369	0.00599124	0.262759
ENSG00000230669	PSMB8	-4.36876	-0.217247	-4.3846	0.000351369	0.00599124	0.262759
ENSG00000236443	PSMB8	-4.36876	-0.217247	-4.3846	0.000351369	0.00599124	0.262759
ENSG00000175931	UBE2O	1.93366	7.05685	4.38376	0.000352026	0.00599124	0.260981
ENSG00000173821	RNF213	-2.43944	8.08002	-4.38342	0.000352295	0.00599124	0.260254
ENSG00000205853	RFPL3S	4.11623	0.537746	4.3832	0.000352466	0.00599124	0.259793
ENSG00000158315	RHBDL2	-3.74866	3.33466	-4.38296	0.000352652	0.00599124	0.259291
ENSG00000112769	LAMA4	-1.95085	5.01994	-4.38275	0.00035282	0.00599124	0.258838
ENSG00000176658	MYO1D	-5.09136	5.09207	-4.38178	0.000353576	0.00599867	0.256798
ENSG00000153165	RGPD3	4.56442	1.04903	4.37964	0.000355263	0.0060193	0.252267
ENSG00000130368	MAS1	2.74524	4.20332	4.37943	0.000355433	0.0060193	0.251814
ENSG00000187416	LHFPL3	-2.99071	3.17904	-4.37743	0.000357014	0.00603021	0.247589
ENSG00000170802	FOXN2	-4.00969	4.57767	-4.37733	0.000357096	0.00603021	0.247369
ENSG00000006607	FARP2	-2.0783	5.47907	-4.37707	0.000357296	0.00603021	0.246836
ENSG00000005893	LAMP2	-4.28431	6.78361	-4.37625	0.000357949	0.00603021	0.245097
ENSG00000070214	SLC44A1	-4.7512	7.31727	-4.37623	0.000357965	0.00603021	0.245057
ENSG00000156959	LHFPL4	2.44816	6.07806	4.37604	0.000358118	0.00603021	0.244648
ENSG00000137726	FXYD6	2.01468	7.89833	4.37549	0.000358553	0.00603021	0.243494
ENSG00000186310	NAP1L3	1.86551	6.32115	4.37497	0.000358968	0.00603021	0.242392
ENSG00000119782	FKBP1B	2.30233	3.37231	4.37483	0.00035908	0.00603021	0.242097
ENSG00000125510	OPRL1	3.20201	4.05625	4.37454	0.000359311	0.00603021	0.241483
ENSG00000197217	ENTPD4	1.29514	5.99292	4.37418	0.000359605	0.00603021	0.240704
ENSG00000080618	CPB2	-6.09298	0.0706219	-4.37209	0.000361274	0.00605278	0.236299
ENSG00000134779	TPGS2	1.51157	5.92044	4.37064	0.000362446	0.00606701	0.233216
ENSG00000156508	EEF1A1	-2.00945	10.4871	-4.36864	0.000364056	0.00608855	0.228996
ENSG00000126767	ELK1	3.38412	6.31627	4.36659	0.000365718	0.00611091	0.22466
ENSG00000169258	GPRIN1	2.90288	6.53203	4.36618	0.000366055	0.00611111	0.223783
ENSG00000110911	SLC11A2	-1.83626	5.72098	-4.36471	0.000367248	0.00612177	0.220688
ENSG00000144285	SCN1A	3.6193	6.48554	4.3646	0.000367345	0.00612177	0.220436
ENSG00000130766	SESN2	2.77918	4.19478	4.3626	0.000368978	0.00614206	0.216214
ENSG00000078124	ACER3	-2.52765	5.10448	-4.36231	0.000369216	0.00614206	0.2156
ENSG00000184911	DMRTC1B	3.53092	2.37665	4.361	0.000370292	0.00615393	0.212831
ENSG00000111077	TENC1	-3.66468	6.87983	-4.36065	0.000370585	0.00615393	0.212079
ENSG00000163251	FZD5	-3.08213	3.53355	-4.3591	0.000371857	0.00616171	0.208817
ENSG00000160753	RUSC1	2.57325	6.58939	4.35893	0.000372001	0.00616171	0.208449
ENSG00000138944	KIAA1644	2.07249	6.944	4.35833	0.000372496	0.00616171	0.207183
ENSG00000155097	ATP6V1C1	2.21473	6.87475	4.3582	0.000372603	0.00616171	0.206909
ENSG00000154478	GPR26	3.39979	3.77388	4.35809	0.000372692	0.00616171	0.206682
ENSG00000168314	MOBP	-10.3713	8.16621	-4.35765	0.000373058	0.00616234	0.205747
ENSG00000166164	BRD7	-1.51566	5.66837	-4.35687	0.000373705	0.00616761	0.204098
ENSG00000172348	RCAN2	2.80339	6.52989	4.3564	0.0003741	0.00616871	0.203093
ENSG00000180720	CHRM4	4.22094	2.27625	4.35529	0.00037502	0.00617847	0.200754
ENSG00000032742	IFT88	-2.69318	3.69291	-4.3513	0.000378362	0.00622283	0.192312
ENSG00000166863	TAC3	5.61062	1.31191	4.35095	0.000378656	0.00622283	0.191572
ENSG00000149311	ATM	-2.32172	6.95544	-4.35089	0.000378706	0.00622283	0.191446
ENSG00000260628	RP11-1166P10.1	-3.82025	1.85478	-4.35036	0.000379161	0.00622487	0.190303
ENSG00000114857	NKTR	-2.18993	7.13018	-4.34955	0.000379837	0.00623052	0.188608
ENSG00000102218	RP2	-1.84889	2.96394	-4.34853	0.000380705	0.00623931	0.186436
ENSG00000184060	ADAP2	-3.50409	3.06005	-4.34652	0.000382412	0.00626183	0.182178
ENSG00000184144	CNTN2	-5.64315	8.34704	-4.34534	0.000383412	0.00627059	0.179693
ENSG00000181016	LSMEM1	4.13515	0.978468	4.3451	0.000383614	0.00627059	0.179191
ENSG00000131831	RAI2	2.56225	3.18733	4.34398	0.000384575	0.00628083	0.176811
ENSG00000168384	HLA-DPA1	-4.60108	1.03644	-4.34287	0.000385522	0.00628539	0.174468
ENSG00000235844	HLA-DPA1	-4.60108	1.03644	-4.34287	0.000385522	0.00628539	0.174468
ENSG00000106089	STX1A	2.11388	7.06806	4.34189	0.000386369	0.00629372	0.172382
ENSG00000155465	SLC7A7	-3.12912	2.52558	-4.33972	0.000388239	0.00631152	0.167785
ENSG00000198689	SLC9A6	2.41126	6.2491	4.33957	0.000388362	0.00631152	0.167484
ENSG00000144468	RHBDD1	-2.11273	4.50562	-4.33945	0.000388468	0.00631152	0.167224
ENSG00000138119	MYOF	-2.89321	4.16273	-4.33903	0.000388835	0.00631201	0.166327
ENSG00000176225	RTTN	-3.24593	4.36267	-4.33684	0.000390727	0.00633726	0.161707
ENSG00000163565	IFI16	-3.9157	4.47178	-4.33611	0.000391363	0.0063421	0.160159
ENSG00000131779	PEX11B	1.8332	4.24264	4.33463	0.00039266	0.00635402	0.15701
ENSG00000164615	CAMLG	1.20998	4.72618	4.33449	0.000392774	0.00635402	0.156732
ENSG00000156639	ZFAND3	-1.20837	6.13866	-4.33389	0.000393302	0.00635709	0.155454
ENSG00000165349	SLC7A3	3.92871	-0.137024	4.33209	0.000394883	0.00637715	0.151639
ENSG00000275832		-4.36489	7.33512	-4.33125	0.000395617	0.00637771	0.14987
ENSG00000226858	ZFP57	-10.1129	-1.34844	-4.33093	0.000395898	0.00637771	0.149193
ENSG00000040608	RTN4R	3.28977	5.33639	4.33089	0.000395935	0.00637771	0.149105
ENSG00000203877	RIPPLY2	2.60294	1.09536	4.32972	0.000396972	0.00638466	0.146616
ENSG00000130948	HSD17B3	-7.99622	0.358258	-4.32949	0.000397175	0.00638466	0.146131
ENSG00000224986	PPP1R8P1	-3.99226	0.690977	-4.32925	0.000397386	0.00638466	0.145625
ENSG00000253368	TRNP1	2.48766	4.4806	4.32804	0.000398459	0.00639643	0.143059
ENSG00000084754	HADHA	-1.76145	6.30858	-4.32699	0.000399384	0.00640404	0.140851
ENSG00000197056	ZMYM1	-2.16986	2.69607	-4.32673	0.000399614	0.00640404	0.140304
ENSG00000116991	SIPA1L2	1.38998	6.46797	4.32288	0.000403059	0.00645375	0.132135
ENSG00000171159	C9orf16	2.05565	5.65053	4.32198	0.000403864	0.00646114	0.130236
ENSG00000148110	HIATL1	-1.38373	4.55535	-4.32125	0.000404522	0.00646544	0.128687
ENSG00000139679	LPAR6	-1.67744	3.50264	-4.32092	0.000404821	0.00646544	0.127985
ENSG00000157601	MX1	-2.02602	5.23088	-4.31924	0.000406332	0.0064828	0.124438
ENSG00000062716	VMP1	-1.81632	5.49894	-4.31833	0.000407158	0.0064828	0.122507
ENSG00000141524	TMC6	-5.96448	5.75424	-4.3182	0.000407275	0.0064828	0.122234
ENSG00000244301	AOX3P	-8.83114	0.709113	-4.31819	0.000407287	0.0064828	0.122205
ENSG00000213463	SYNJ2BP	-1.84682	5.57743	-4.31648	0.000408838	0.00650197	0.118588
ENSG00000111913	FAM65B	1.99071	5.1718	4.31409	0.000411015	0.00653107	0.113535
ENSG00000049089	COL9A2	-7.07778	5.45531	-4.3131	0.00041192	0.00653993	0.111441
ENSG00000109458	GAB1	-3.90706	6.45974	-4.31146	0.000413431	0.00655838	0.107958
ENSG00000117602	RCAN3	-2.55048	3.22633	-4.30849	0.000416169	0.00658792	0.101677
ENSG00000165985	C1QL3	2.56481	5.89573	4.30842	0.00041624	0.00658792	0.101514
ENSG00000131711	MAP1B	2.26341	11.3832	4.3083	0.000416345	0.00658792	0.101275
ENSG00000196118	C16orf93	3.12803	1.91344	4.30758	0.000417014	0.00659296	0.099746
ENSG00000087253	LPCAT2	-3.91221	3.4216	-4.30655	0.000417969	0.0066025	0.0975707
ENSG00000122733	KIAA1045	2.25734	7.42119	4.30594	0.000418538	0.00660595	0.0962742
ENSG00000084070	SMAP2	1.86808	6.37271	4.30506	0.000419364	0.00661343	0.0943982
ENSG00000180901	KCTD2	1.75299	6.59956	4.30295	0.000421337	0.00663459	0.0899338
ENSG00000113448	PDE4D	2.13213	6.01512	4.30237	0.00042188	0.00663459	0.0887084
ENSG00000104381	GDAP1	2.02276	5.98362	4.30235	0.000421896	0.00663459	0.0886715
ENSG00000213516	RBMXL1	-2.20158	4.63717	-4.30212	0.000422118	0.00663459	0.0881713
ENSG00000134909	ARHGAP32	2.45104	8.39476	4.30056	0.00042358	0.00665039	0.084882
ENSG00000005513	SOX8	-4.90235	6.50932	-4.3003	0.00042383	0.00665039	0.0843189
ENSG00000166448	TMEM130	2.44243	7.90952	4.29822	0.000425791	0.00667558	0.0799273
ENSG00000102144	PGK1	1.7762	7.44532	4.29663	0.000427303	0.0066937	0.076555
ENSG00000083123	BCKDHB	-2.2409	4.33414	-4.29494	0.00042892	0.00671344	0.0729601
ENSG00000132254	ARFIP2	1.63884	5.0613	4.2944	0.000429431	0.00671424	0.0718288
ENSG00000242150	RP11-134G8.6	-5.36209	-0.666117	-4.29413	0.000429686	0.00671424	0.0712637
ENSG00000123131	PRDX4	-2.70554	2.5334	-4.29299	0.000430785	0.00672361	0.0688322
ENSG00000164442	CITED2	3.26801	3.93284	4.29276	0.000431001	0.00672361	0.0683562
ENSG00000120896	SORBS3	-1.98626	5.70334	-4.29003	0.000433632	0.00675905	0.0625654
ENSG00000116679	IVNS1ABP	-2.09076	5.6088	-4.28927	0.000434369	0.00676492	0.0609504
ENSG00000173611	SCAI	1.89143	5.92652	4.28677	0.000436786	0.00679324	0.0556713
ENSG00000120800	UTP20	-2.00793	4.68765	-4.28665	0.00043691	0.00679324	0.055401
ENSG00000146828	SLC12A9	-2.95193	5.40871	-4.28502	0.000438497	0.00680847	0.0519503
ENSG00000066084	DIP2B	-3.42486	7.26937	-4.2849	0.000438613	0.00680847	0.0516982
ENSG00000023171	GRAMD1B	2.32905	7.28004	4.28374	0.000439746	0.0068128	0.0492434
ENSG00000107443	CCNJ	-1.81214	2.32499	-4.28371	0.000439773	0.0068128	0.0491853
ENSG00000157978	LDLRAP1	-4.73935	4.1871	-4.2828	0.000440666	0.0068128	0.0472569
ENSG00000187773	FAM69C	-4.86342	3.58303	-4.28248	0.000440978	0.0068128	0.0465825
ENSG00000150510	FAM124A	-3.24524	5.27072	-4.28235	0.000441107	0.0068128	0.0463036
ENSG00000140931	CMTM3	-2.89908	3.20396	-4.28206	0.000441391	0.0068128	0.0456913
ENSG00000135426	TESPA1	4.53034	6.24785	4.28185	0.000441601	0.0068128	0.0452399
ENSG00000196814	MVB12B	-3.30664	6.5448	-4.28166	0.000441792	0.0068128	0.0448282
ENSG00000214517	PPME1	1.62918	5.9635	4.28087	0.000442563	0.00681911	0.043168
ENSG00000166033	HTRA1	-2.2406	7.43818	-4.28015	0.000443278	0.00681968	0.041634
ENSG00000178202	KDELC2	-2.06534	3.10831	-4.27991	0.000443516	0.00681968	0.0411235
ENSG00000131504	DIAPH1	1.96778	5.93994	4.27973	0.000443689	0.00681968	0.0407512
ENSG00000131626	PPFIA1	-1.52411	6.42219	-4.2773	0.000446102	0.00685117	0.035591
ENSG00000196187	TMEM63A	-7.39794	6.33156	-4.27656	0.000446831	0.00685675	0.0340386
ENSG00000187094	CCK	2.79477	6.20196	4.27591	0.00044748	0.00685806	0.0326566
ENSG00000172292	CERS6	2.66422	6.08074	4.27575	0.000447646	0.00685806	0.0323052
ENSG00000169964	TMEM42	-1.34313	2.26628	-4.27437	0.000449018	0.0068679	0.0293923
ENSG00000280516		-1.34313	2.26628	-4.27437	0.000449018	0.0068679	0.0293923
ENSG00000170537	TMC7	-4.08938	4.19989	-4.27367	0.000449721	0.00687305	0.0279048
ENSG00000108509	CAMTA2	1.97765	7.46988	4.27316	0.000450229	0.00687522	0.0268314
ENSG00000103353	UBFD1	1.48277	5.9303	4.27183	0.00045157	0.00688964	0.0240007
ENSG00000184408	KCND2	2.36797	4.9284	4.27149	0.000451906	0.00688964	0.0232941
ENSG00000070961	ATP2B1	2.19977	8.12149	4.27021	0.000453198	0.00690374	0.0205781
ENSG00000046653	GPM6B	-2.34869	8.94825	-4.26966	0.000453758	0.00690668	0.019402
ENSG00000140479	PCSK6	-5.94217	5.53901	-4.26828	0.000455148	0.00692223	0.0164927
ENSG00000196428	TSC22D2	1.51256	6.72568	4.26762	0.00045582	0.00692266	0.0150887
ENSG00000171812	COL8A2	-4.31461	1.99407	-4.26693	0.000456525	0.00692266	0.0136192
ENSG00000254122	PCDHGB7	-2.42626	4.54623	-4.26649	0.000456974	0.00692266	0.0126834
ENSG00000139323	POC1B	-2.15733	4.83186	-4.26626	0.000457201	0.00692266	0.0122124
ENSG00000137841	PLCB2	-3.85261	4.48243	-4.26615	0.00045732	0.00692266	0.0119642
ENSG00000135047	CTSL	-2.05549	4.72395	-4.26608	0.000457386	0.00692266	0.0118264
ENSG00000145703	IQGAP2	-2.40138	1.80968	-4.26513	0.000458358	0.0069281	0.00980635
ENSG00000132475	H3F3B	-2.63019	7.06055	-4.26446	0.000459043	0.0069281	0.00838726
ENSG00000167778	SPRYD3	1.81887	7.48948	4.26418	0.000459329	0.0069281	0.00779367
ENSG00000175899	A2M	-3.08844	7.56479	-4.26414	0.000459374	0.0069281	0.00770163
ENSG00000125675	GRIA3	1.69521	6.8944	4.2636	0.000459925	0.0069281	0.0065605
ENSG00000264522	OTUD7B	-3.3854	6.81235	-4.26329	0.000460237	0.0069281	0.00591617
ENSG00000160803	UBQLN4	1.38541	6.23508	4.26321	0.000460326	0.0069281	0.00573197
ENSG00000073711	PPP2R3A	-2.08294	4.7549	-4.26149	0.000462085	0.00694902	0.00210321
ENSG00000124203	ZNF831	2.65553	4.40878	4.2601	0.000463519	0.006965	-0.000843394
ENSG00000101977	MCF2	2.40466	3.0087	4.25894	0.000464723	0.00697753	-0.0033122
ENSG00000163536	SERPINI1	2.24361	6.34722	4.25823	0.000465461	0.00698303	-0.00482192
ENSG00000095203	EPB41L4B	2.75118	5.98386	4.25786	0.000465841	0.00698315	-0.00559742
ENSG00000117069	ST6GALNAC5	4.55487	4.68933	4.25635	0.000467414	0.00699754	-0.00880532
ENSG00000160781	PAQR6	-7.25411	7.32091	-4.25608	0.000467694	0.00699754	-0.00937491
ENSG00000008277	ADAM22	1.99447	6.94248	4.25586	0.000467917	0.00699754	-0.00982855
ENSG00000203546	RP11-176H8.1	-2.16161	3.70956	-4.25539	0.000468416	0.00699943	-0.010842
ENSG00000100368	CSF2RB	-4.55654	2.01101	-4.25463	0.000469203	0.00700024	-0.0124377
ENSG00000109790	KLHL5	-3.19906	5.59963	-4.25462	0.000469215	0.00700024	-0.0124634
ENSG00000137825	ITPKA	4.84982	5.63555	4.25096	0.000473055	0.00704753	-0.0202156
ENSG00000115970	THADA	-1.85608	5.15148	-4.25089	0.000473134	0.00704753	-0.0203755
ENSG00000070540	WIPI1	-1.57291	3.62915	-4.25013	0.000473931	0.00704961	-0.0219751
ENSG00000142230	SAE1	1.39039	5.55892	4.25004	0.000474024	0.00704961	-0.0221631
ENSG00000214338	SOGA3	1.75746	6.7618	4.24912	0.000475003	0.00705858	-0.0241245
ENSG00000135148	TRAFD1	-2.45917	4.32387	-4.2487	0.000475442	0.00705953	-0.0250049
ENSG00000119401	TRIM32	1.65361	4.44175	4.24613	0.000478182	0.00709374	-0.0304692
ENSG00000138434	SSFA2	-1.88071	7.39069	-4.24555	0.000478791	0.00709374	-0.031681
ENSG00000168539	CHRM1	2.60025	6.0138	4.24547	0.000478879	0.00709374	-0.0318546
ENSG00000130203	APOE	-2.4303	9.03861	-4.245	0.000479386	0.00709567	-0.0328622
ENSG00000171316	CHD7	-3.80557	6.27708	-4.2437	0.000480777	0.00710386	-0.0356188
ENSG00000076513	ANKRD13A	-2.32861	5.20759	-4.24328	0.000481219	0.00710386	-0.0364926
ENSG00000170412	GPRC5C	-2.75873	3.75505	-4.24307	0.000481444	0.00710386	-0.0369374
ENSG00000175416	CLTB	1.90232	6.2356	4.24307	0.000481451	0.00710386	-0.0369507
ENSG00000149485	FADS1	-2.55044	6.48642	-4.24196	0.000482637	0.00711578	-0.0392917
ENSG00000159082	SYNJ1	2.12788	7.20286	4.24109	0.00048358	0.00712409	-0.0411471
ENSG00000102178	UBL4A	1.57346	5.26002	4.24063	0.000484071	0.00712574	-0.0421136
ENSG00000064651	SLC12A2	-3.09486	6.68117	-4.2398	0.000484971	0.0071316	-0.0438788
ENSG00000243646	IL10RB	-2.39899	3.03465	-4.23956	0.000485228	0.0071316	-0.0443831
ENSG00000019485	PRDM11	2.29495	5.56976	4.23893	0.000485916	0.00713613	-0.0457304
ENSG00000010282	HHATL	-4.66906	5.17862	-4.23549	0.000489654	0.00718542	-0.0530203
ENSG00000274397		1.90228	0.978359	4.23493	0.000490264	0.00718875	-0.0542035
ENSG00000122126	OCRL	1.94944	5.77048	4.2316	0.000493913	0.00723661	-0.0612566
ENSG00000167371	PRRT2	2.08936	7.00033	4.23082	0.000494772	0.00724355	-0.06291
ENSG00000151136	BTBD11	3.83041	4.02839	4.22832	0.00049754	0.00726956	-0.0682163
ENSG00000074527	NTN4	2.37748	4.10859	4.22817	0.000497706	0.00726956	-0.0685334
ENSG00000176720	BOK	-5.56982	5.97829	-4.22791	0.000497994	0.00726956	-0.0690838
ENSG00000185862	EVI2B	-3.50155	2.26549	-4.22782	0.000498096	0.00726956	-0.0692775
ENSG00000164885	CDK5	2.66667	4.41367	4.22414	0.000502201	0.00731401	-0.0770849
ENSG00000162642	C1orf52	1.38161	4.04678	4.22389	0.00050248	0.00731401	-0.0776127
ENSG00000123080	CDKN2C	-2.61406	2.7738	-4.22372	0.000502666	0.00731401	-0.0779642
ENSG00000112137	PHACTR1	1.94383	7.79116	4.22367	0.000502725	0.00731401	-0.0780756
ENSG00000104412	EMC2	-2.55349	4.46531	-4.22335	0.000503086	0.00731401	-0.0787596
ENSG00000184584	TMEM173	-3.13936	3.01364	-4.22151	0.000505146	0.00733829	-0.0826462
ENSG00000184154	LRTOMT	-1.61163	4.24156	-4.22061	0.000506171	0.00734749	-0.0845727
ENSG00000178082	TWF1P1	-7.70059	-0.0509584	-4.21939	0.000507544	0.00736174	-0.0871493
ENSG00000155111	CDK19	-3.35427	5.80204	-4.21839	0.000508673	0.00737243	-0.0892633
ENSG00000116001	TIA1	-1.56594	5.17774	-4.21789	0.000509246	0.00737504	-0.0903327
ENSG00000182389	CACNB4	2.5532	6.14702	4.21722	0.000510007	0.00738038	-0.0917544
ENSG00000048471	SNX29	-2.72411	5.93421	-4.21643	0.000510904	0.00738768	-0.0934255
ENSG00000136051	KIAA1033	-2.449	5.27743	-4.21578	0.00051165	0.00739277	-0.0948125
ENSG00000198604	BAZ1A	-3.2442	4.11856	-4.21361	0.000514129	0.00741976	-0.0994087
ENSG00000170456	DENND5B	1.7684	6.56597	4.21345	0.000514308	0.00741976	-0.0997393
ENSG00000068903	SIRT2	-2.73871	6.94571	-4.21262	0.000515264	0.00742787	-0.101507
ENSG00000168214	RBPJ	-2.67997	5.83104	-4.2084	0.000520131	0.00749227	-0.110446
ENSG00000104870	FCGRT	-2.69704	4.7386	-4.20752	0.000521153	0.00749507	-0.112314
ENSG00000131051	RBM39	-1.21558	7.2202	-4.2074	0.000521301	0.00749507	-0.112583
ENSG00000196277	GRM7	2.73858	5.04639	4.20721	0.000521521	0.00749507	-0.112984
ENSG00000133574	GIMAP4	-3.57015	3.05264	-4.20652	0.000522318	0.00750079	-0.114437
ENSG00000167074	TEF	2.28155	7.22886	4.2061	0.000522812	0.00750215	-0.115336
ENSG00000188859	FAM78B	3.244	3.92469	4.20575	0.000523222	0.00750232	-0.116082
ENSG00000198818	SFT2D1	-2.01036	3.42666	-4.20493	0.000524174	0.00750867	-0.11781
ENSG00000070018	LRP6	-1.7653	5.16268	-4.2041	0.000525143	0.00750867	-0.119567
ENSG00000281324		-1.7653	5.16268	-4.2041	0.000525143	0.00750867	-0.119567
ENSG00000214198	RP11-642P15.1	-3.10992	0.602828	-4.204	0.000525264	0.00750867	-0.119785
ENSG00000108669	CYTH1	-3.15605	6.44595	-4.20355	0.000525797	0.00751058	-0.12075
ENSG00000163798	SLC4A1AP	1.35027	5.49986	4.20303	0.0005264	0.00751349	-0.12184
ENSG00000137752	CASP1	-5.64332	1.60424	-4.20053	0.000529351	0.00754987	-0.127155
ENSG00000174938	SEZ6L2	2.19619	7.27924	4.19978	0.000530227	0.00755663	-0.128727
ENSG00000120645	IQSEC3	2.00177	7.31419	4.19815	0.000532167	0.00757855	-0.132202
ENSG00000147475	ERLIN2	-1.92458	5.02214	-4.19731	0.000533164	0.00758699	-0.133981
ENSG00000167535	CACNB3	2.85639	6.3011	4.19657	0.00053404	0.007592	-0.135541
ENSG00000105366	SIGLEC8	-3.19434	3.54962	-4.19633	0.000534324	0.007592	-0.136047
ENSG00000134780	DAGLA	2.60219	6.52498	4.19582	0.000534935	0.00759494	-0.137134
ENSG00000164091	WDR82	1.36253	6.73601	4.19483	0.000536119	0.00760601	-0.139237
ENSG00000178826	TMEM139	-7.00295	0.867065	-4.19252	0.000538887	0.00763425	-0.144133
ENSG00000182255	KCNA4	2.98728	4.66927	4.19249	0.000538922	0.00763425	-0.144195
ENSG00000153531	ADPRHL1	3.32915	2.41765	4.19196	0.000539565	0.0076343	-0.145329
ENSG00000197860	SGTB	1.95333	5.93085	4.19181	0.000539737	0.0076343	-0.145633
ENSG00000151414	NEK7	-4.8409	5.36302	-4.18934	0.000542727	0.00767081	-0.150884
ENSG00000134684	YARS	1.69208	6.34756	4.1882	0.000544111	0.00768459	-0.153306
ENSG00000127561	SYNGR3	2.11932	6.58285	4.18678	0.000545833	0.00770313	-0.156311
ENSG00000137269	LRRC1	-4.30629	3.78313	-4.1859	0.0005469	0.00770761	-0.158168
ENSG00000178425	NT5DC1	-2.70605	3.96209	-4.18585	0.000546971	0.00770761	-0.158291
ENSG00000170485	NPAS2	2.21805	6.10119	4.18453	0.00054858	0.00772449	-0.161083
ENSG00000274935		-10.8971	-1.12912	-4.18361	0.000549707	0.00773457	-0.163035
ENSG00000154122	ANKH	1.45785	7.1767	4.18193	0.000551773	0.00775438	-0.166602
ENSG00000118160	SLC8A2	2.5944	7.49133	4.18179	0.000551939	0.00775438	-0.166889
ENSG00000138378	STAT4	3.5796	3.48895	4.1813	0.00055254	0.00775622	-0.167924
ENSG00000181852	RNF41	1.75117	5.96094	4.18099	0.000552926	0.00775622	-0.168587
ENSG00000138496	PARP9	-3.24501	3.98401	-4.18068	0.000553308	0.00775622	-0.169244
ENSG00000076641	PAG1	-1.66191	5.36737	-4.17972	0.000554499	0.00776712	-0.171288
ENSG00000122367	LDB3	-6.70703	4.52207	-4.17905	0.000555321	0.00777284	-0.172696
ENSG00000157680	DGKI	1.83754	6.84415	4.17565	0.000559552	0.00781385	-0.179913
ENSG00000234358	AC003080.4	-2.42395	1.05291	-4.17563	0.000559583	0.00781385	-0.179966
ENSG00000164171	ITGA2	-4.45025	3.85397	-4.17446	0.000561037	0.00781385	-0.182433
ENSG00000204965	PCDHA5	1.71233	3.81938	4.1743	0.000561246	0.00781385	-0.182787
ENSG00000116774	OLFML3	-5.02034	2.13188	-4.17424	0.000561319	0.00781385	-0.182911
ENSG00000196730	DAPK1	2.75504	6.90218	4.17372	0.000561966	0.00781385	-0.184006
ENSG00000116885	OSCP1	1.87637	2.86952	4.17361	0.000562105	0.00781385	-0.184241
ENSG00000042753	AP2S1	1.76712	5.39136	4.1736	0.000562117	0.00781385	-0.184261
ENSG00000147403	RPL10	-2.07999	7.28951	-4.17346	0.000562298	0.00781385	-0.184568
ENSG00000182983	ZNF662	-1.98377	3.80746	-4.17337	0.000562408	0.00781385	-0.184753
ENSG00000026950	BTN3A1	-2.82174	3.45171	-4.17259	0.00056339	0.00782171	-0.186411
ENSG00000274675		-3.80326	2.22928	-4.17045	0.000566082	0.00784459	-0.190945
ENSG00000108947	EFNB3	2.49568	5.31724	4.17036	0.000566203	0.00784459	-0.191147
ENSG00000139211	AMIGO2	3.96219	2.16541	4.17004	0.0005666	0.00784459	-0.191814
ENSG00000169508	GPR183	-3.44947	1.11866	-4.16996	0.000566707	0.00784459	-0.191993
ENSG00000241261	RPL17P19	3.76929	1.03975	4.16955	0.000567224	0.00784597	-0.192859
ENSG00000177182	CLVS1	2.46242	3.82356	4.1675	0.000569829	0.0078762	-0.197215
ENSG00000143061	IGSF3	4.62517	4.34922	4.16539	0.000572519	0.00790758	-0.201694
ENSG00000100300	TSPO	-3.65355	3.49796	-4.16098	0.000578172	0.00797167	-0.211034
ENSG00000118402	ELOVL4	2.37101	4.01743	4.16088	0.00057831	0.00797167	-0.211261
ENSG00000076604	TRAF4	-3.76623	4.38673	-4.1602	0.000579183	0.00797167	-0.212695
ENSG00000105697	HAMP	-5.33005	3.7284	-4.16006	0.000579361	0.00797167	-0.212987
ENSG00000203797	DDO	-2.85288	1.3566	-4.15991	0.000579559	0.00797167	-0.213312
ENSG00000124374	PAIP2B	-8.18664	7.21873	-4.1598	0.000579704	0.00797167	-0.21355
ENSG00000166394	CYB5R2	-4.30761	3.51073	-4.1594	0.000580214	0.00797286	-0.214386
ENSG00000164125	FAM198B	-2.33616	5.79154	-4.15751	0.000582668	0.00800073	-0.218399
ENSG00000012124	CD22	-7.74439	4.69883	-4.15662	0.000583826	0.00801077	-0.220286
ENSG00000011028	MRC2	-3.58121	3.94445	-4.15501	0.000585931	0.00802161	-0.223708
ENSG00000105880	DLX5	5.26228	0.178931	4.15473	0.000586296	0.00802161	-0.224298
ENSG00000204178	TMEM57	1.26881	4.98404	4.15453	0.000586561	0.00802161	-0.224729
ENSG00000236177	HLA-DPA1	-5.59804	1.15927	-4.15444	0.000586676	0.00802161	-0.224915
ENSG00000140030	GPR65	-2.74749	1.56414	-4.15429	0.00058687	0.00802161	-0.225229
ENSG00000141576	RNF157	1.41799	7.26948	4.15406	0.000587176	0.00802161	-0.225725
ENSG00000198822	GRM3	-2.45753	6.23755	-4.14841	0.00059462	0.0081174	-0.2377
ENSG00000168159	RNF187	1.9329	7.49786	4.14786	0.00059535	0.00812147	-0.238866
ENSG00000074211	PPP2R2C	1.60788	8.2323	4.14733	0.000596061	0.00812527	-0.240001
ENSG00000092036	HAUS4	-2.46111	2.83932	-4.14694	0.000596578	0.00812643	-0.240824
ENSG00000129675	ARHGEF6	-2.22142	5.51018	-4.1457	0.000598227	0.00814165	-0.24345
ENSG00000198216	CACNA1E	2.19109	8.3311	4.14545	0.000598561	0.00814165	-0.24398
ENSG00000187164	KIAA1598	-5.48642	7.59666	-4.1448	0.000599432	0.00814759	-0.245361
ENSG00000164181	ELOVL7	-2.42376	4.55574	-4.14435	0.000600039	0.00814995	-0.246323
ENSG00000103472	RRN3P2	-3.18103	2.0228	-4.14265	0.000602324	0.00816777	-0.249937
ENSG00000122966	CIT	2.96599	8.45864	4.14241	0.000602646	0.00816777	-0.250444
ENSG00000153790	C7orf31	-2.76318	0.620474	-4.1424	0.000602655	0.00816777	-0.250458
ENSG00000172243	CLEC7A	-3.20294	3.16815	-4.14057	0.000605124	0.00819479	-0.254345
ENSG00000100399	CHADL	-6.6257	4.63721	-4.14028	0.00060552	0.00819479	-0.254967
ENSG00000157214	STEAP2	3.40038	5.35703	4.13852	0.000607898	0.00821459	-0.258692
ENSG00000262024	TCF20	1.19552	4.27244	4.13806	0.000608518	0.00821459	-0.259661
ENSG00000276461		1.19552	4.27244	4.13806	0.000608518	0.00821459	-0.259661
ENSG00000108798	ABI3	-5.38082	2.9618	-4.1379	0.000608736	0.00821459	-0.260001
ENSG00000136750	GAD2	3.46105	4.67856	4.13759	0.000609168	0.00821459	-0.260676
ENSG00000166707	ZCCHC18	2.34935	2.70473	4.13674	0.000610322	0.00822425	-0.262474
ENSG00000111262	KCNA1	2.74977	5.68652	4.13558	0.000611905	0.00823967	-0.264936
ENSG00000047597	XK	2.90637	3.61399	4.13393	0.00061416	0.00826412	-0.268433
ENSG00000187514	PTMA	-2.60998	7.92391	-4.133	0.000615436	0.00827225	-0.270406
ENSG00000042493	CAPG	-4.39816	3.90043	-4.13285	0.000615644	0.00827225	-0.270727
ENSG00000167755	KLK6	-7.95805	3.75171	-4.13224	0.000616477	0.00827513	-0.272013
ENSG00000155961	RAB39B	2.29288	4.0818	4.13205	0.000616739	0.00827513	-0.272415
ENSG00000120899	PTK2B	2.79167	8.03792	4.13143	0.000617596	0.00828072	-0.273736
ENSG00000136935	GOLGA1	-1.38735	4.84072	-4.13107	0.000618099	0.00828155	-0.274509
ENSG00000122008	POLK	-1.75387	5.02855	-4.12991	0.000619697	0.00829	-0.276963
ENSG00000164603	C7orf60	2.2685	3.59295	4.12956	0.00062018	0.00829	-0.277704
ENSG00000089818	NECAP1	2.08771	5.73278	4.12919	0.00062069	0.00829	-0.278486
ENSG00000164236	ANKRD33B	2.37847	6.6359	4.12905	0.000620888	0.00829	-0.278788
ENSG00000120694	HSPH1	4.729	7.5844	4.12902	0.000620934	0.00829	-0.278859
ENSG00000179388	EGR3	3.99254	5.76029	4.12636	0.00062463	0.00832923	-0.284499
ENSG00000104728	ARHGEF10	-3.89223	5.84982	-4.12627	0.000624759	0.00832923	-0.284695
ENSG00000161921	CXCL16	-2.69278	4.22025	-4.12491	0.000626651	0.00834352	-0.287569
ENSG00000057935	MTA3	1.60879	6.63257	4.1247	0.000626942	0.00834352	-0.28801
ENSG00000276293		2.11957	7.12838	4.12455	0.000627163	0.00834352	-0.288344
ENSG00000177989	ODF3B	-5.38149	1.89171	-4.12198	0.000630764	0.00838551	-0.293787
ENSG00000248383	PCDHAC1	1.62761	3.04461	4.11961	0.000634117	0.00842403	-0.298825
ENSG00000107331	ABCA2	-4.9151	10.1547	-4.1193	0.000634558	0.00842403	-0.299485
ENSG00000154429	CCSAP	1.41848	6.3863	4.11894	0.000635058	0.00842472	-0.300235
ENSG00000146352	CLVS2	2.91601	6.38593	4.11807	0.000636295	0.00843517	-0.302083
ENSG00000137494	ANKRD42	2.19641	4.86515	4.11629	0.000638826	0.00846276	-0.305856
ENSG00000072832	CRMP1	1.98168	6.79232	4.1153	0.000640252	0.00847568	-0.307975
ENSG00000153560	UBP1	1.32647	6.09088	4.11465	0.000641178	0.00848196	-0.309348
ENSG00000089723	OTUB2	3.64194	2.17669	4.11333	0.000643066	0.00849516	-0.312143
ENSG00000145451	GLRA3	4.12352	4.19391	4.11312	0.000643377	0.00849516	-0.312602
ENSG00000117151	CTBS	-2.47211	3.1141	-4.11204	0.00064493	0.00849516	-0.314893
ENSG00000136861	CDK5RAP2	-2.34792	6.38369	-4.11195	0.000645051	0.00849516	-0.315072
ENSG00000165121	RP11-213G2.3	-2.44623	3.14086	-4.11086	0.000646628	0.00849516	-0.317392
ENSG00000239463	HLA-DMA	-5.91763	-0.226844	-4.11051	0.000647133	0.00849516	-0.318134
ENSG00000242685	HLA-DMA	-5.91763	-0.226844	-4.11051	0.000647133	0.00849516	-0.318134
ENSG00000243189	HLA-DMA	-5.91763	-0.226844	-4.11051	0.000647133	0.00849516	-0.318134
ENSG00000243215	HLA-DMA	-5.91763	-0.226844	-4.11051	0.000647133	0.00849516	-0.318134
ENSG00000243719	HLA-DMA	-5.91763	-0.226844	-4.11051	0.000647133	0.00849516	-0.318134
ENSG00000171208	NETO2	2.04713	4.7787	4.1105	0.000647147	0.00849516	-0.318154
ENSG00000117266	CDK18	-5.01979	6.83019	-4.10981	0.000648138	0.00850223	-0.319608
ENSG00000196975	ANXA4	-2.22816	4.56225	-4.10933	0.000648844	0.00850555	-0.320642
ENSG00000101438	SLC32A1	3.05628	4.0133	4.10861	0.000649889	0.00851332	-0.322172
ENSG00000164741	DLC1	-1.76077	6.52635	-4.10754	0.000651435	0.00852763	-0.32443
ENSG00000132879	FBXO44	2.15093	6.93716	4.10712	0.000652053	0.00852978	-0.325331
ENSG00000154930	ACSS1	-2.67159	6.1235	-4.10652	0.000652919	0.00853516	-0.326591
ENSG00000173598	NUDT4	2.02312	6.76248	4.10543	0.000654511	0.00854739	-0.328907
ENSG00000087077	TRIP6	-2.575	4.22792	-4.10526	0.000654764	0.00854739	-0.329273
ENSG00000119866	BCL11A	1.75453	5.62959	4.10413	0.000656421	0.00856309	-0.331676
ENSG00000118785	SPP1	-6.73968	6.92332	-4.10332	0.000657612	0.00856546	-0.333397
ENSG00000155792	DEPTOR	-3.31009	4.15312	-4.10313	0.000657881	0.00856546	-0.333786
ENSG00000232040	SCAND3	3.91148	2.072	4.10307	0.000657971	0.00856546	-0.333916
ENSG00000028528	SNX1	-1.90629	6.67258	-4.10008	0.000662383	0.00860661	-0.340266
ENSG00000133083	DCLK1	1.70953	7.85126	4.09984	0.000662743	0.00860661	-0.340782
ENSG00000116704	SLC35D1	-1.69003	3.94184	-4.09954	0.000663187	0.00860661	-0.34142
ENSG00000167123	CERCAM	-8.51861	7.42426	-4.09944	0.000663328	0.00860661	-0.341622
ENSG00000011332	DPF1	2.4638	5.42718	4.09938	0.00066342	0.00860661	-0.341754
ENSG00000143367	TUFT1	1.69705	3.43121	4.09867	0.000664476	0.00861436	-0.343265
ENSG00000205116	TMEM88B	-9.17176	3.19222	-4.09773	0.000665876	0.0086237	-0.345263
ENSG00000152413	HOMER1	1.8327	5.94843	4.09757	0.000666114	0.0086237	-0.345604
ENSG00000185742	C11orf87	3.28285	6.11596	4.09715	0.000666733	0.00862577	-0.346486
ENSG00000135069	PSAT1	-2.76503	5.74904	-4.09569	0.000668907	0.00864794	-0.349579
ENSG00000117226	GBP3	-4.40166	2.31548	-4.09373	0.000671849	0.00868001	-0.353749
ENSG00000167642	SPINT2	2.11197	5.42738	4.09263	0.000673492	0.00869527	-0.35607
ENSG00000089693	MLF2	2.18736	6.97595	4.09174	0.000674835	0.00870662	-0.357963
ENSG00000271303	SRXN1	2.86949	4.6783	4.0886	0.000679589	0.00876194	-0.364632
ENSG00000141655	TNFRSF11A	2.8987	3.41387	4.08785	0.000680727	0.0087706	-0.366222
ENSG00000181218	HIST3H2A	2.56932	2.36294	4.0863	0.000683095	0.00879508	-0.369521
ENSG00000054793	ATP9A	1.61962	9.27552	4.08455	0.000685765	0.00881998	-0.373227
ENSG00000152910	CNTNAP4	-3.67271	6.00693	-4.08442	0.000685967	0.00881998	-0.373508
ENSG00000141380	SS18	-1.61577	5.12018	-4.08164	0.000690235	0.00886868	-0.3794
ENSG00000116337	AMPD2	2.0325	6.69223	4.08134	0.000690698	0.00886868	-0.380037
ENSG00000169398	PTK2	-2.09259	7.9284	-4.0808	0.000691534	0.00887335	-0.381186
ENSG00000181192	DHTKD1	-1.64578	5.2257	-4.07972	0.000693198	0.00888806	-0.38347
ENSG00000132702	HAPLN2	-6.25043	5.77459	-4.07945	0.000693626	0.00888806	-0.384056
ENSG00000117013	KCNQ4	3.97939	3.21642	4.07875	0.000694703	0.0088919	-0.38553
ENSG00000166526	ZNF3	-1.97101	4.75432	-4.07851	0.000695083	0.0088919	-0.386049
ENSG00000121769	FABP3	2.4117	4.50701	4.07834	0.000695345	0.0088919	-0.386408
ENSG00000109971	HSPA8	2.30119	9.36664	4.07792	0.000695994	0.00889414	-0.387293
ENSG00000226065	ZBTB45P2	5.66223	1.85257	4.07713	0.000697221	0.00890377	-0.388967
ENSG00000117155	SSX2IP	2.53317	6.08974	4.0767	0.000697891	0.00890533	-0.38988
ENSG00000138622	HCN4	5.1646	2.84834	4.07645	0.00069829	0.00890533	-0.390423
ENSG00000147533	GOLGA7	-3.41777	5.06075	-4.07506	0.000700453	0.00892686	-0.393361
ENSG00000184117	NIPSNAP1	1.46474	5.21529	4.07372	0.000702567	0.00894671	-0.396223
ENSG00000167995	BEST1	-4.731	5.32201	-4.07346	0.000702962	0.00894671	-0.396758
ENSG00000165194	PCDH19	4.43916	6.12476	4.0726	0.000704311	0.00895637	-0.398579
ENSG00000090020	SLC9A1	2.18885	5.5397	4.07211	0.000705096	0.00895637	-0.399637
ENSG00000058091	CDK14	2.6179	6.35191	4.07207	0.000705151	0.00895637	-0.399711
ENSG00000128045	RASL11B	2.92375	3.39481	4.07015	0.000708178	0.00898875	-0.40378
ENSG00000160445	ZER1	1.48145	7.59145	4.06778	0.000711948	0.00903049	-0.408823
ENSG00000138769	CDKL2	1.85816	4.05282	4.06735	0.000712624	0.00903297	-0.409725
ENSG00000123095	BHLHE41	-2.0935	6.11803	-4.06661	0.000713807	0.00904188	-0.411301
ENSG00000181450	ZNF678	-2.18814	3.6871	-4.06576	0.000715161	0.00905292	-0.413101
ENSG00000147274	RBMX	-1.73076	5.9359	-4.06531	0.000715885	0.00905599	-0.414062
ENSG00000180891	CUEDC1	-4.11854	5.20642	-4.06494	0.000716475	0.00905737	-0.414845
ENSG00000103264	FBXO31	2.38549	6.65764	4.06417	0.000717712	0.0090669	-0.416483
ENSG00000114353	GNAI2	-1.74619	7.29666	-4.06275	0.000719989	0.0090859	-0.419492
ENSG00000108395	TRIM37	2.28714	6.5918	4.06263	0.000720183	0.0090859	-0.419747
ENSG00000134072	CAMK1	2.23123	5.18991	4.06028	0.000723971	0.00912264	-0.42473
ENSG00000114544	SLC41A3	1.70102	5.81536	4.06023	0.000724065	0.00912264	-0.424855
ENSG00000150054	MPP7	2.63814	3.71918	4.05908	0.000725921	0.0091399	-0.427286
ENSG00000160963	COL26A1	4.31013	4.9121	4.05805	0.00072759	0.00915168	-0.429467
ENSG00000072864	NDE1	-5.54525	3.98422	-4.0579	0.000727831	0.00915168	-0.429781
ENSG00000114446	IFT57	1.61902	4.09141	4.05758	0.00072835	0.00915209	-0.430459
ENSG00000140939	NOL3	-3.12077	4.46648	-4.05713	0.000729098	0.00915319	-0.431434
ENSG00000122694	GLIPR2	-4.81834	3.07936	-4.05679	0.00072964	0.00915319	-0.432139
ENSG00000124126	PREX1	-3.34208	8.24374	-4.05655	0.000730031	0.00915319	-0.432649
ENSG00000100139	MICALL1	-3.87934	4.92152	-4.05634	0.000730385	0.00915319	-0.43311
ENSG00000219951	RP11-378G13.2	6.32829	-0.263597	4.05422	0.000733844	0.00918134	-0.437596
ENSG00000168310	IRF2	-1.52629	4.08807	-4.05401	0.000734193	0.00918134	-0.438048
ENSG00000155744	FAM126B	2.0387	6.0635	4.05377	0.000734593	0.00918134	-0.438566
ENSG00000184261	KCNK12	3.24834	5.51877	4.05294	0.000735954	0.00918134	-0.440323
ENSG00000205867	KRTAP5-2	3.4951	1.57503	4.05288	0.000736051	0.00918134	-0.440449
ENSG00000278489		3.4951	1.57503	4.05288	0.000736051	0.00918134	-0.440449
ENSG00000281533		3.4951	1.57503	4.05288	0.000736051	0.00918134	-0.440449
ENSG00000164889	SLC4A2	-3.39525	4.95158	-4.05125	0.000738729	0.00920864	-0.443898
ENSG00000092054	MYH7	4.53279	3.07731	4.04937	0.000741839	0.00924128	-0.447889
ENSG00000196449	YRDC	1.69171	2.75562	4.04806	0.000744019	0.00925935	-0.450676
ENSG00000166579	NDEL1	1.42714	5.6678	4.04791	0.000744275	0.00925935	-0.451002
ENSG00000270885	RASL10B	2.38033	5.40036	4.04738	0.000745152	0.00926413	-0.45212
ENSG00000164039	BDH2	-2.03204	3.9048	-4.04654	0.000746553	0.00927542	-0.453905
ENSG00000138439	FAM117B	1.72284	4.85816	4.04538	0.000748483	0.00929325	-0.456357
ENSG00000116604	MEF2D	2.24334	7.37373	4.04437	0.00075018	0.00930512	-0.458507
ENSG00000184156	KCNQ3	2.51026	7.38133	4.04401	0.000750786	0.00930512	-0.459274
ENSG00000143416	SELENBP1	-1.85685	4.79993	-4.04393	0.000750924	0.00930512	-0.459449
ENSG00000101327	PDYN	3.88754	2.2358	4.0429	0.00075265	0.00932037	-0.461629
ENSG00000110514	MADD	1.7652	7.87786	4.04195	0.000754249	0.00933401	-0.463644
ENSG00000148218	ALAD	-2.54352	6.46314	-4.03968	0.000758086	0.00937533	-0.468464
ENSG00000213640	RP11-797H7.3	3.22137	1.18892	4.0393	0.000758727	0.00937709	-0.469266
ENSG00000101079	NDRG3	1.87774	6.36808	4.03615	0.000764096	0.00943723	-0.475962
ENSG00000124313	IQSEC2	2.5671	7.6972	4.03576	0.000764755	0.00943918	-0.476782
ENSG00000147036	LANCL3	3.37773	3.2438	4.03491	0.000766203	0.00944587	-0.478578
ENSG00000133794	ARNTL	2.65332	4.89126	4.03465	0.000766646	0.00944587	-0.479127
ENSG00000198825	INPP5F	2.62217	6.62741	4.03412	0.00076757	0.00944587	-0.480271
ENSG00000049239	H6PD	-3.03322	5.9675	-4.03408	0.000767628	0.00944587	-0.480343
ENSG00000250687	RP11-497H16.7	-4.65175	1.88297	-4.03398	0.00076781	0.00944587	-0.480567
ENSG00000169427	KCNK9	2.85936	3.47183	4.03237	0.000770574	0.00947368	-0.48398
ENSG00000138756	BMP2K	-2.63372	5.50688	-4.03183	0.000771503	0.0094789	-0.485124
ENSG00000033327	GAB2	-4.44602	7.31143	-4.03105	0.000772849	0.00948924	-0.48678
ENSG00000055609	KMT2C	-1.20619	8.37723	-4.03059	0.000773645	0.00949281	-0.487757
ENSG00000101152	DNAJC5	1.64816	8.05675	4.02988	0.000774877	0.009496	-0.489267
ENSG00000226650	KIF4B	3.23454	0.376105	4.02985	0.000774916	0.009496	-0.489315
ENSG00000075651	PLD1	-4.29856	5.19369	-4.02922	0.000776023	0.00950337	-0.49067
ENSG00000198242	RPL23A	-1.87064	7.14054	-4.02816	0.000777865	0.00951973	-0.492922
ENSG00000159086	PAXBP1	-1.79513	5.05927	-4.02773	0.000778605	0.00952211	-0.493825
ENSG00000172782	FADS6	2.37679	3.33535	4.02746	0.000779072	0.00952211	-0.494395
ENSG00000133816	MICAL2	2.12768	7.61916	4.02693	0.000780001	0.00952726	-0.495526
ENSG00000142541	RPL13A	-1.694	8.02031	-4.02638	0.000780966	0.00953286	-0.4967
ENSG00000114279	FGF12	2.77818	6.25743	4.02346	0.000786072	0.00958895	-0.502888
ENSG00000078804	TP53INP2	-7.46164	7.73239	-4.02145	0.000789603	0.00961984	-0.507144
ENSG00000103723	AP3B2	1.7389	7.06283	4.02135	0.000789786	0.00961984	-0.507364
ENSG00000165140	FBP1	-5.25245	-0.549563	-4.02115	0.000790139	0.00961984	-0.507788
ENSG00000067191	CACNB1	2.10916	6.40402	4.0203	0.000791644	0.00963193	-0.509595
ENSG00000101868	POLA1	-2.39337	4.24892	-4.01747	0.000796668	0.00967943	-0.515601
ENSG00000186132	C2orf76	-2.10106	1.34628	-4.01728	0.000797008	0.00967943	-0.516007
ENSG00000156471	PTDSS1	1.74787	5.37869	4.01723	0.000797093	0.00967943	-0.516108
ENSG00000255330	SOGA3	2.75846	6.54821	4.01681	0.000797844	0.00968229	-0.517002
ENSG00000076356	PLXNA2	1.83662	7.76361	4.01547	0.000800241	0.00970101	-0.51985
ENSG00000136872	ALDOB	4.27103	1.33023	4.01537	0.000800418	0.00970101	-0.520061
ENSG00000108551	RASD1	2.53528	6.87753	4.01456	0.000801863	0.00970931	-0.521773
ENSG00000115325	DOK1	-2.68967	2.92523	-4.01441	0.000802136	0.00970931	-0.522096
ENSG00000128594	LRRC4	2.78262	6.10911	4.0135	0.000803776	0.00971869	-0.524035
ENSG00000134504	KCTD1	2.14035	5.31408	4.01339	0.000803963	0.00971869	-0.524256
ENSG00000165029	ABCA1	-2.94748	6.09803	-4.01311	0.000804462	0.00971869	-0.524846
ENSG00000135773	CAPN9	-7.08163	0.944807	-4.0114	0.000807544	0.00974965	-0.528476
ENSG00000090861	AARS	1.45102	7.83794	4.01007	0.000809955	0.00977248	-0.531306
ENSG00000121274	PAPD5	2.40919	4.51981	4.00335	0.000822208	0.00989677	-0.545561
ENSG00000204396	VWA7	4.53327	0.95111	4.00243	0.000823917	0.00989677	-0.547532
ENSG00000223757	VWA7	4.53327	0.95111	4.00243	0.000823917	0.00989677	-0.547532
ENSG00000230048	VWA7	4.53327	0.95111	4.00243	0.000823917	0.00989677	-0.547532
ENSG00000234433	VWA7	4.53327	0.95111	4.00243	0.000823917	0.00989677	-0.547532
ENSG00000238203	VWA7	4.53327	0.95111	4.00243	0.000823917	0.00989677	-0.547532
ENSG00000158292	GPR153	3.96794	4.54295	4.00241	0.000823942	0.00989677	-0.54756
ENSG00000116525	TRIM62	-2.90593	4.38871	-3.99866	0.000830883	0.00996864	-0.555524
ENSG00000139438	FAM222A	-3.71496	4.8788	-3.9986	0.000830985	0.00996864	-0.55564
ENSG00000023734	STRAP	1.39405	5.87045	3.9983	0.000831549	0.00996905	-0.556285
ENSG00000136940	PDCL	-1.64771	3.82205	-3.99685	0.000834251	0.00999349	-0.559365
ENSG00000108506	INTS2	-1.45861	4.50306	-3.99654	0.000834827	0.00999349	-0.56002
ENSG00000145242	EPHA5	2.22482	5.29871	3.99635	0.000835183	0.00999349	-0.560424
ENSG00000144290	SLC4A10	2.29144	7.26793	3.99563	0.000836522	0.00999994	-0.561944
ENSG00000128203	ASPHD2	2.95191	4.40241	3.99535	0.000837055	0.00999994	-0.562549
ENSG00000100055	CYTH4	-3.80316	3.62388	-3.99521	0.000837318	0.00999994	-0.562847
ENSG00000170396	ZNF804A	2.37656	3.08848	3.99472	0.000838237	0.0100046	-0.563889
ENSG00000143067	ZNF697	3.19514	5.26433	3.99339	0.000840733	0.0100238	-0.566711
ENSG00000221823	PPP3R1	2.40616	7.46621	3.99329	0.00084092	0.0100238	-0.566922
ENSG00000145428	RNF175	2.27429	3.64432	3.99232	0.000842739	0.0100392	-0.568973
ENSG00000117222	RBBP5	1.44226	5.05395	3.99201	0.000843323	0.0100398	-0.569631
ENSG00000142583	SLC2A5	-3.59232	5.08461	-3.99133	0.000844607	0.0100487	-0.571075
ENSG00000117600	LPPR4	2.6821	6.4262	3.98979	0.000847517	0.0100769	-0.57434
ENSG00000169032	MAP2K1	2.16481	6.99829	3.98763	0.000851621	0.0100924	-0.578926
ENSG00000154945	ANKRD40	-4.09158	7.38141	-3.98712	0.000852591	0.0100924	-0.580006
ENSG00000204644	ZFP57	-9.04238	-1.02626	-3.98653	0.000853721	0.0100924	-0.581263
ENSG00000206510	ZFP57	-9.04238	-1.02626	-3.98653	0.000853721	0.0100924	-0.581263
ENSG00000223852	ZFP57	-9.04238	-1.02626	-3.98653	0.000853721	0.0100924	-0.581263
ENSG00000223858	ZFP57	-9.04238	-1.02626	-3.98653	0.000853721	0.0100924	-0.581263
ENSG00000232099	ZFP57	-9.04238	-1.02626	-3.98653	0.000853721	0.0100924	-0.581263
ENSG00000234669	ZFP57	-9.04238	-1.02626	-3.98653	0.000853721	0.0100924	-0.581263
ENSG00000120251	GRIA2	1.90635	8.36963	3.98651	0.000853769	0.0100924	-0.581316
ENSG00000168438	CDC40	1.51732	5.08865	3.98605	0.000854633	0.0100924	-0.582276
ENSG00000155093	PTPRN2	2.24559	7.84429	3.98587	0.000854987	0.0100924	-0.582669
ENSG00000171992	SYNPO	2.77257	8.72294	3.98571	0.000855286	0.0100924	-0.583002
ENSG00000110107	PRPF19	1.78394	6.67513	3.98544	0.000855801	0.0100924	-0.583572
ENSG00000241935	HOGA1	-3.37498	2.88313	-3.98436	0.000857868	0.0101105	-0.585862
ENSG00000124226	RNF114	-1.58502	5.20641	-3.98399	0.00085858	0.0101125	-0.58665
ENSG00000070718	AP3M2	1.76253	5.57252	3.98184	0.000862723	0.0101528	-0.591219
ENSG00000185811	IKZF1	-4.95944	2.91514	-3.98166	0.000863079	0.0101528	-0.59161
ENSG00000114648	KLHL18	1.56676	5.11941	3.98116	0.000864043	0.0101578	-0.592669
ENSG00000142549	IGLON5	2.19143	4.16523	3.98074	0.00086485	0.0101606	-0.593556
ENSG00000141497	ZMYND15	-3.71474	0.553314	-3.98025	0.000865801	0.0101606	-0.594599
ENSG00000118298	CA14	-3.78013	3.06519	-3.98019	0.000865907	0.0101606	-0.594715
ENSG00000164627	KIF6	-3.82419	4.61944	-3.97932	0.000867599	0.0101741	-0.596568
ENSG00000168916	ZNF608	-2.23779	5.78005	-3.97853	0.000869136	0.0101858	-0.598248
ENSG00000188641	DPYD	-2.88719	5.36584	-3.97729	0.000871543	0.0102076	-0.600873
ENSG00000106852	LHX6	1.9483	3.58451	3.976	0.000874055	0.0102249	-0.603604
ENSG00000060237	WNK1	-3.18657	9.51213	-3.97598	0.000874107	0.0102249	-0.603661
ENSG00000123096	SSPN	-3.0372	4.22942	-3.97565	0.000874748	0.0102261	-0.604356
ENSG00000165675	ENOX2	-3.01406	3.52993	-3.97421	0.000877572	0.0102527	-0.607415
ENSG00000154845	PPP4R1	-1.45831	5.4196	-3.97368	0.000878613	0.0102585	-0.608541
ENSG00000122824	NUDT10	2.0855	3.53034	3.9732	0.000879556	0.0102603	-0.609559
ENSG00000226479	TMEM185B	-1.58675	3.44323	-3.97304	0.000879863	0.0102603	-0.60989
ENSG00000070756	PABPC1	-1.41349	7.25297	-3.97241	0.000881114	0.0102686	-0.611238
ENSG00000047365	ARAP2	-2.89716	7.31162	-3.97131	0.000883274	0.0102874	-0.613562
ENSG00000188549	C15orf52	-3.62741	4.32563	-3.96989	0.000886086	0.010309	-0.616578
ENSG00000157077	ZFYVE9	1.68445	6.36698	3.96982	0.000886228	0.010309	-0.61673
ENSG00000167281	RBFOX3	2.42251	7.18687	3.96796	0.000889918	0.0103343	-0.620673
ENSG00000123352	SPATS2	1.48197	5.14344	3.9675	0.000890834	0.0103343	-0.621649
ENSG00000135362	PRR5L	-5.65096	3.24074	-3.96703	0.000891771	0.0103343	-0.622647
ENSG00000154864	PIEZO2	-6.41778	5.10254	-3.96698	0.000891874	0.0103343	-0.622757
ENSG00000258539	RP11-12J10.3	-3.96236	2.3171	-3.9667	0.000892435	0.0103343	-0.623353
ENSG00000214013	GANC	-2.17893	4.76782	-3.96663	0.000892578	0.0103343	-0.623506
ENSG00000101298	SNPH	2.17369	7.97202	3.96657	0.000892698	0.0103343	-0.623633
ENSG00000184611	KCNH7	2.83878	4.84809	3.96587	0.000894092	0.0103343	-0.625114
ENSG00000171940	ZNF217	-2.56007	3.55638	-3.9658	0.000894234	0.0103343	-0.625265
ENSG00000188674	C2orf80	2.67098	3.21276	3.96569	0.00089445	0.0103343	-0.625493
ENSG00000125744	RTN2	2.37087	5.34817	3.96544	0.000894947	0.0103343	-0.626021
ENSG00000106290	TAF6	1.52319	5.89734	3.96541	0.000895004	0.0103343	-0.626081
ENSG00000144843	ADPRH	-4.64844	1.66056	-3.96481	0.000896216	0.010342	-0.627366
ENSG00000155957	TMBIM4	-1.62686	3.88669	-3.96274	0.000900366	0.0103835	-0.631749
ENSG00000105357	MYH14	-2.86949	6.85858	-3.96211	0.000901629	0.0103917	-0.63308
ENSG00000121440	PDZRN3	2.623	5.38666	3.95974	0.000906424	0.0104405	-0.638113
ENSG00000139192	TAPBPL	-2.73314	3.25711	-3.95879	0.000908357	0.0104564	-0.640135
ENSG00000163602	RYBP	2.71342	2.65975	3.95841	0.000909135	0.0104589	-0.640947
ENSG00000078369	GNB1	1.2364	8.78604	3.9576	0.00091078	0.0104663	-0.642662
ENSG00000180440	SERTM1	3.31297	3.36443	3.95755	0.000910884	0.0104663	-0.64277
ENSG00000171867	PRNP	1.7904	8.37729	3.95601	0.000914029	0.010496	-0.64604
ENSG00000172031	EPHX4	2.69143	2.9749	3.95432	0.000917491	0.0105182	-0.649628
ENSG00000144567	FAM134A	1.64295	7.17993	3.95416	0.000917817	0.0105182	-0.649965
ENSG00000108854	SMURF2	-1.44343	4.86145	-3.9541	0.000917935	0.0105182	-0.650087
ENSG00000183878	UTY	-1.58391	4.88057	-3.95397	0.000918206	0.0105182	-0.650367
ENSG00000124370	MCEE	-2.25363	1.17948	-3.95337	0.000919433	0.0105183	-0.651634
ENSG00000165168	CYBB	-5.54959	3.93431	-3.95335	0.000919467	0.0105183	-0.651669
ENSG00000132692	BCAN	-2.03633	8.00653	-3.95311	0.000919966	0.0105183	-0.652184
ENSG00000119121	TRPM6	-5.05848	3.72118	-3.95287	0.000920452	0.0105183	-0.652685
ENSG00000197324	LRP10	-1.97851	6.51817	-3.95251	0.000921201	0.0105197	-0.653457
ENSG00000171840	NINJ2	-5.26053	2.40572	-3.95227	0.000921694	0.0105197	-0.653965
ENSG00000180543	TSPYL5	1.41726	5.34964	3.95157	0.000923131	0.0105212	-0.655443
ENSG00000145934	TENM2	3.01726	6.38241	3.95153	0.00092322	0.0105212	-0.655534
ENSG00000171786	NHLH1	4.51846	0.25219	3.9514	0.000923501	0.0105212	-0.655823
ENSG00000166822	TMEM170A	-1.44953	4.75669	-3.95071	0.000924924	0.010531	-0.657284
ENSG00000136044	APPL2	-1.58768	5.35467	-3.94992	0.000926547	0.0105431	-0.658947
ENSG00000135272	MDFIC	-2.05971	3.1435	-3.94933	0.000927774	0.0105499	-0.660203
ENSG00000072657	TRHDE	2.5828	5.26052	3.94909	0.000928269	0.0105499	-0.660709
ENSG00000182568	SATB1	2.1199	7.00008	3.94859	0.000929312	0.0105554	-0.661775
ENSG00000144366	GULP1	3.10236	3.30286	3.94787	0.000930811	0.0105661	-0.663303
ENSG00000173281	PPP1R3B	-3.28029	2.99075	-3.94568	0.000935384	0.0106116	-0.667953
ENSG00000131462	TUBG1	1.3838	4.32128	3.94453	0.000937786	0.0106261	-0.670387
ENSG00000196220	SRGAP3	1.55695	7.84398	3.9442	0.000938485	0.0106261	-0.671093
ENSG00000146242	TPBG	5.23676	2.70149	3.9439	0.000939114	0.0106261	-0.671729
ENSG00000197586	ENTPD6	1.67322	6.97649	3.94367	0.000939592	0.0106261	-0.672212
ENSG00000165025	SYK	-4.03336	3.42717	-3.94332	0.000940331	0.0106261	-0.672958
ENSG00000186732	MPPED1	1.96741	6.25516	3.9433	0.000940371	0.0106261	-0.672998
ENSG00000159713	TPPP3	-5.44532	5.10215	-3.94318	0.000940621	0.0106261	-0.673251
ENSG00000163840	DTX3L	-2.58906	4.60382	-3.94231	0.000942451	0.0106404	-0.675094
ENSG00000161960	EIF4A1	-1.93592	7.63481	-3.94075	0.00094576	0.0106713	-0.678419
ENSG00000144224	UBXN4	-1.33023	6.28544	-3.93874	0.00095002	0.0107129	-0.682683
ENSG00000168748	CA7	3.73924	2.57444	3.93788	0.000951843	0.0107271	-0.684501
ENSG00000160097	FNDC5	2.71508	3.82551	3.9355	0.00095692	0.0107778	-0.689548
ENSG00000112144	ICK	-2.09121	4.6693	-3.93503	0.000957936	0.0107828	-0.690555
ENSG00000177570	SAMD12	2.20174	6.14127	3.93415	0.000959817	0.0107937	-0.692416
ENSG00000189319	FAM53B	-2.84074	6.50976	-3.93404	0.000960051	0.0107937	-0.692647
ENSG00000151276	MAGI1	1.46021	6.63645	3.93375	0.000960678	0.0107943	-0.693266
ENSG00000127588	GNG13	5.35186	0.797772	3.93316	0.000961943	0.010802	-0.694514
ENSG00000187486	KCNJ11	2.27315	4.33427	3.93206	0.000964304	0.0108199	-0.69684
ENSG00000160679	CHTOP	-1.3836	5.68067	-3.9315	0.000965518	0.0108199	-0.698033
ENSG00000182168	UNC5C	-2.61393	5.90328	-3.93138	0.000965768	0.0108199	-0.698279
ENSG00000107164	FUBP3	-1.6005	5.18154	-3.93135	0.000965833	0.0108199	-0.698343
ENSG00000137177	KIF13A	-2.29548	6.45903	-3.92989	0.000969011	0.0108431	-0.701459
ENSG00000163558	PRKCI	1.5943	4.95985	3.92986	0.000969059	0.0108431	-0.701506
ENSG00000125740	FOSB	5.48347	3.00746	3.92908	0.000970752	0.0108531	-0.703162
ENSG00000178700	DHFRL1	-1.73425	3.77058	-3.92883	0.000971308	0.0108531	-0.703705
ENSG00000164032	H2AFZ	1.93043	5.19401	3.92865	0.000971686	0.0108531	-0.704074
ENSG00000169047	IRS1	2.98542	5.29432	3.92683	0.000975665	0.0108911	-0.70795
ENSG00000140323	DISP2	1.99786	6.78268	3.92508	0.000979476	0.0109271	-0.711649
ENSG00000125844	RRBP1	-3.27025	6.45663	-3.92451	0.000980725	0.0109346	-0.712857
ENSG00000178381	ZFAND2A	3.04524	3.68842	3.92274	0.000984616	0.0109714	-0.716613
ENSG00000083454	P2RX5	3.9051	3.08035	3.92191	0.000986458	0.0109854	-0.718385
ENSG00000051128	HOMER3	-2.63566	4.1591	-3.92148	0.000987399	0.0109894	-0.71929
ENSG00000102468	HTR2A	3.39981	5.11738	3.92002	0.000990638	0.0110189	-0.722396
ENSG00000138613	APH1B	-2.11982	4.05924	-3.91821	0.00099464	0.0110569	-0.72622
ENSG00000089006	SNX5	-1.27402	5.36962	-3.91772	0.000995731	0.0110625	-0.72726
ENSG00000260001	TGFBR3L	2.82395	3.23672	3.91742	0.000996408	0.0110635	-0.727905
ENSG00000197694	SPTAN1	1.40062	10.7216	3.91552	0.00100065	0.011104	-0.731929
ENSG00000184014	DENND5A	-2.27035	7.46715	-3.91367	0.0010048	0.0111435	-0.735857
ENSG00000171823	FBXL14	2.79974	5.0058	3.91313	0.00100601	0.0111504	-0.737002
ENSG00000197355	UAP1L1	-3.48953	4.35914	-3.91259	0.00100724	0.0111516	-0.738157
ENSG00000196678	ERI2	-1.88685	3.09426	-3.91238	0.00100771	0.0111516	-0.738602
ENSG00000140992	PDPK1	1.68657	7.47395	3.91211	0.0010083	0.0111516	-0.739157
ENSG00000138621	PPCDC	-2.96576	2.20941	-3.91203	0.0010085	0.0111516	-0.739341
ENSG00000173825	TIGD3	3.13964	1.02115	3.90989	0.00101334	0.0111986	-0.743887
ENSG00000168906	MAT2A	-2.0185	7.1594	-3.90727	0.00101928	0.0112576	-0.749429
ENSG00000111728	ST8SIA1	1.5085	5.54602	3.90573	0.00102281	0.01129	-0.752708
ENSG00000182732	RGS6	3.70334	5.08191	3.90501	0.00102446	0.0113015	-0.754233
ENSG00000152689	RASGRP3	-4.83561	4.98284	-3.9043	0.00102607	0.0113126	-0.755724
ENSG00000087303	NID2	-2.79271	2.25421	-3.90217	0.00103098	0.0113602	-0.760254
ENSG00000154188	ANGPT1	-3.90112	1.76954	-3.90149	0.00103255	0.0113707	-0.76169
ENSG00000133169	BEX1	2.423	6.40129	3.9003	0.0010353	0.0113944	-0.764221
ENSG00000011347	SYT7	2.19436	7.86798	3.89885	0.00103867	0.0114241	-0.767296
ENSG00000230409	TCEA1P2	-1.8143	2.75695	-3.89837	0.00103979	0.0114241	-0.768316
ENSG00000280467		1.15796	4.33319	3.89754	0.00104172	0.0114241	-0.770081
ENSG00000281897		1.15796	4.33319	3.89754	0.00104172	0.0114241	-0.770081
ENSG00000100207	TCF20	1.15796	4.33319	3.89753	0.00104173	0.0114241	-0.770084
ENSG00000144026	ZNF514	-2.1113	4.92101	-3.89752	0.00104175	0.0114241	-0.770104
ENSG00000104964	AES	1.16564	8.51946	3.89723	0.00104243	0.0114241	-0.770728
ENSG00000250510	GPR162	2.5842	6.48272	3.89704	0.00104287	0.0114241	-0.771123
ENSG00000123562	MORF4L2	1.47133	6.75214	3.89678	0.00104347	0.0114241	-0.771674
ENSG00000140455	USP3	-1.34523	4.34218	-3.89582	0.00104573	0.0114422	-0.773725
ENSG00000163950	SLBP	1.73686	4.50802	3.89286	0.00105267	0.0115114	-0.779991
ENSG00000171303	KCNK3	2.87222	4.48956	3.89201	0.00105467	0.0115266	-0.781795
ENSG00000118276	B4GALT6	2.88521	4.67502	3.89103	0.00105699	0.0115452	-0.783874
ENSG00000185933	CALHM1	2.92566	1.57084	3.8894	0.00106085	0.0115797	-0.787334
ENSG00000240771	ARHGEF25	2.07804	6.24009	3.88918	0.00106138	0.0115797	-0.787805
ENSG00000144355	DLX1	3.69748	2.87564	3.88803	0.00106411	0.0116027	-0.790241
ENSG00000156298	TSPAN7	2.32294	8.24769	3.88732	0.0010658	0.0116145	-0.791749
ENSG00000145864	GABRB2	3.52771	7.03785	3.88586	0.00106929	0.0116457	-0.794844
ENSG00000183826	BTBD9	1.94215	7.31	3.8855	0.00107014	0.0116482	-0.795598
ENSG00000105974	CAV1	-3.36506	2.36737	-3.88295	0.00107628	0.0117083	-0.801022
ENSG00000182796	TMEM198B	-2.59922	3.95889	-3.88204	0.00107846	0.0117157	-0.802938
ENSG00000090238	YPEL3	1.48469	6.40343	3.88196	0.00107866	0.0117157	-0.803118
ENSG00000163041	H3F3A	-2.03128	5.68296	-3.8818	0.00107903	0.0117157	-0.803444
ENSG00000131233	GJA9	-3.17604	0.816978	-3.88163	0.00107946	0.0117157	-0.803819
ENSG00000164306	PRIMPOL	-1.90702	2.84796	-3.88086	0.00108131	0.0117225	-0.805445
ENSG00000092758	COL9A3	-7.07229	4.91566	-3.88085	0.00108133	0.0117225	-0.805463
ENSG00000074657	ZNF532	-1.41612	7.29901	-3.88052	0.00108214	0.0117245	-0.806168
ENSG00000117362	APH1A	-1.70883	5.03411	-3.87999	0.00108342	0.0117283	-0.807293
ENSG00000130023	ERMARD	-2.18966	2.34682	-3.8796	0.00108436	0.0117283	-0.80811
ENSG00000276187		-2.18966	2.34682	-3.8796	0.00108436	0.0117283	-0.80811
ENSG00000158865	SLC5A11	-8.35769	3.42643	-3.87819	0.00108779	0.0117587	-0.811108
ENSG00000135740	SLC9A5	2.62571	3.80001	3.87703	0.00109061	0.0117823	-0.813561
ENSG00000215475	SIAH3	2.76653	3.00176	3.87661	0.00109165	0.0117834	-0.814465
ENSG00000065923	SLC9A7	1.92263	6.45137	3.8764	0.00109216	0.0117834	-0.81491
ENSG00000174136	RGMB	2.28232	5.45069	3.87613	0.00109282	0.0117834	-0.815477
ENSG00000229492	AC004019.10	-4.48641	0.271629	-3.87589	0.0010934	0.0117834	-0.815987
ENSG00000104723	TUSC3	1.49318	5.01767	3.87571	0.00109384	0.0117834	-0.816369
ENSG00000165959	CLMN	-4.7523	6.59107	-3.87512	0.00109528	0.0117921	-0.817612
ENSG00000161912	ADCY10P1	-3.75259	3.44309	-3.87467	0.00109639	0.0117974	-0.818576
ENSG00000184378	ACTRT3	4.26823	0.796467	3.87384	0.00109842	0.0118125	-0.82033
ENSG00000139370	SLC15A4	-1.69213	4.17131	-3.87286	0.00110084	0.0118317	-0.822414
ENSG00000134121	CHL1	1.99098	8.08273	3.87167	0.00110377	0.0118563	-0.824928
ENSG00000197563	PIGN	-1.96523	4.08511	-3.86971	0.00110862	0.0119017	-0.82909
ENSG00000113763	UNC5A	2.54147	7.07427	3.869	0.00111037	0.0119137	-0.830582
ENSG00000185149	NPY2R	5.21008	1.06681	3.86814	0.00111252	0.0119299	-0.832415
ENSG00000071054	MAP4K4	-4.80304	8.86591	-3.86467	0.00112118	0.0120159	-0.839767
ENSG00000100225	FBXO7	-2.11625	5.82923	-3.86415	0.00112248	0.012023	-0.840864
ENSG00000109046	WSB1	-3.26592	6.67454	-3.86362	0.00112383	0.0120306	-0.842
ENSG00000171056	SOX7	-2.95889	2.74438	-3.8622	0.00112741	0.0120589	-0.845016
ENSG00000140450	ARRDC4	-6.09913	5.37448	-3.86206	0.00112775	0.0120589	-0.845308
ENSG00000092096	SLC22A17	1.67095	8.49507	3.86134	0.00112957	0.0120636	-0.846829
ENSG00000143379	SETDB1	-1.43817	5.06791	-3.86121	0.0011299	0.0120636	-0.847111
ENSG00000167397	VKORC1	-1.32464	3.6315	-3.86083	0.00113085	0.0120636	-0.847906
ENSG00000182957	SPATA13	-3.52798	6.28627	-3.86068	0.00113123	0.0120636	-0.848226
ENSG00000083168	KAT6A	-1.15383	6.87625	-3.86061	0.00113141	0.0120636	-0.848373
ENSG00000181656	GPR88	3.06734	2.88566	3.85976	0.00113356	0.0120775	-0.850174
ENSG00000205403	CFI	-3.93027	2.38405	-3.85959	0.00113399	0.0120775	-0.850537
ENSG00000030304	MUSK	-7.73898	-0.350837	-3.85849	0.0011368	0.0121005	-0.852875
ENSG00000148180	GSN	-3.56016	7.08161	-3.85714	0.00114023	0.0121301	-0.855731
ENSG00000182901	RGS7	1.84488	4.7851	3.85635	0.00114224	0.0121447	-0.857405
ENSG00000109756	RAPGEF2	1.5783	7.78442	3.85552	0.00114437	0.0121546	-0.859169
ENSG00000171450	CDK5R2	2.65283	5.98384	3.85529	0.00114495	0.0121546	-0.859648
ENSG00000107742	SPOCK2	1.69381	8.8724	3.85523	0.00114511	0.0121546	-0.859781
ENSG00000125355	TMEM255A	-3.45403	2.35949	-3.85473	0.00114638	0.0121612	-0.860834
ENSG00000094631	HDAC6	-1.69061	5.96766	-3.85381	0.00114876	0.0121796	-0.862798
ENSG00000162738	VANGL2	-2.4446	4.26244	-3.85287	0.00115118	0.0121983	-0.86479
ENSG00000171109	MFN1	-1.14994	5.15888	-3.85258	0.00115192	0.0121993	-0.865399
ENSG00000051523	CYBA	-4.12073	3.81489	-3.85178	0.00115399	0.0122144	-0.867106
ENSG00000198185	ZNF334	-2.02122	3.89355	-3.85028	0.00115786	0.0122478	-0.870277
ENSG00000096384	HSP90AB1	1.96031	9.51259	3.84984	0.001159	0.0122478	-0.871212
ENSG00000068784	SRBD1	-2.24545	3.21689	-3.8498	0.00115911	0.0122478	-0.871296
ENSG00000240184	PCDHGC3	-1.56924	7.78133	-3.8493	0.00116041	0.0122547	-0.872357
ENSG00000166845	C18orf54	-3.18983	1.64788	-3.84841	0.00116271	0.0122722	-0.87424
ENSG00000001461	NIPAL3	-2.67622	7.11001	-3.8479	0.00116403	0.0122792	-0.875313
ENSG00000179915	NRXN1	1.69117	8.71184	3.84751	0.00116505	0.0122815	-0.876141
ENSG00000004660	CAMKK1	2.81216	7.26308	3.84732	0.00116556	0.0122815	-0.876556
ENSG00000140403	DNAJA4	3.96306	6.58735	3.84612	0.00116868	0.0123074	-0.879087
ENSG00000025708	TYMP	-5.5153	3.98924	-3.84582	0.00116948	0.012309	-0.879738
ENSG00000127324	TSPAN8	-8.1824	-1.68411	-3.84552	0.00117025	0.0123102	-0.880362
ENSG00000047849	MAP4	-3.68237	9.29971	-3.84472	0.00117234	0.0123253	-0.882054
ENSG00000114779	ABHD14B	-1.675	3.33723	-3.84376	0.00117486	0.0123449	-0.884085
ENSG00000176058	TPRN	-3.6376	5.56799	-3.84254	0.00117809	0.0123644	-0.886687
ENSG00000126561	STAT5A	-3.45443	3.57561	-3.84247	0.00117827	0.0123644	-0.88683
ENSG00000011600	TYROBP	-4.62442	2.56458	-3.84229	0.00117873	0.0123644	-0.887202
ENSG00000054983	GALC	-1.40002	5.29933	-3.84206	0.00117935	0.0123644	-0.887702
ENSG00000135114	OASL	-3.64114	0.244402	-3.84024	0.00118416	0.012408	-0.891563
ENSG00000099331	MYO9B	-3.5993	7.26442	-3.83991	0.00118503	0.012409	-0.892258
ENSG00000137154	RPS6	-2.50935	7.50238	-3.8397	0.00118558	0.012409	-0.892692
ENSG00000149927	DOC2A	2.27649	6.12537	3.83899	0.00118748	0.0124219	-0.894211
ENSG00000107551	RASSF4	-2.8126	6.51391	-3.83854	0.00118867	0.0124275	-0.895162
ENSG00000113327	GABRG2	3.19438	6.10532	3.8365	0.00119409	0.0124773	-0.899474
ENSG00000197601	FAR1	-2.56358	5.65062	-3.83625	0.00119477	0.0124774	-0.900008
ENSG00000166111	SVOP	2.08495	6.67202	3.83563	0.00119644	0.0124879	-0.901333
ENSG00000101144	BMP7	-2.15615	5.39827	-3.83454	0.00119935	0.0125113	-0.903634
ENSG00000086300	SNX10	3.03531	4.65716	3.83371	0.00120158	0.0125152	-0.905398
ENSG00000130449	ZSWIM6	-1.81626	5.68035	-3.83356	0.00120197	0.0125152	-0.905705
ENSG00000123200	ZC3H13	-2.64149	7.58581	-3.83355	0.001202	0.0125152	-0.905727
ENSG00000185900	POMK	1.64571	5.09999	3.83341	0.00120239	0.0125152	-0.906033
ENSG00000104140	RHOV	4.42842	0.330587	3.8329	0.00120375	0.0125206	-0.907103
ENSG00000077092	RARB	3.3811	3.02838	3.83272	0.00120423	0.0125206	-0.907485
ENSG00000142408	CACNG8	2.15238	7.29959	3.83231	0.00120534	0.0125252	-0.908359
ENSG00000178233	TMEM151B	2.46191	7.63445	3.82995	0.00121173	0.0125846	-0.913365
ENSG00000136518	ACTL6A	-2.168	2.50443	-3.82941	0.00121319	0.0125911	-0.914503
ENSG00000012983	MAP4K5	-2.12608	5.92932	-3.82922	0.0012137	0.0125911	-0.914902
ENSG00000119638	NEK9	-1.66363	6.35717	-3.82799	0.00121706	0.0126143	-0.917521
ENSG00000099968	BCL2L13	1.32088	6.62111	3.82745	0.00121852	0.0126143	-0.918659
ENSG00000102882	MAPK3	1.82262	7.29378	3.82739	0.00121868	0.0126143	-0.918785
ENSG00000155850	SLC26A2	-3.23581	4.44799	-3.82732	0.00121886	0.0126143	-0.918926
ENSG00000173064	HECTD4	1.27174	9.03557	3.82717	0.00121928	0.0126143	-0.919253
ENSG00000129757	CDKN1C	-4.6774	4.46468	-3.82656	0.00122094	0.0126245	-0.92054
ENSG00000178922	HYI	-1.87254	3.98862	-3.82573	0.00122322	0.0126411	-0.922309
ENSG00000198915	RASGEF1A	2.13105	5.52471	3.82344	0.00122949	0.0126989	-0.927149
ENSG00000099954	CECR2	-4.4991	5.11307	-3.82277	0.00123135	0.0127111	-0.92858
ENSG00000152229	PSTPIP2	-3.33748	1.42839	-3.82227	0.00123271	0.0127114	-0.92963
ENSG00000083307	GRHL2	2.58946	1.47686	3.82222	0.00123285	0.0127114	-0.929736
ENSG00000182492	BGN	-3.34873	5.61557	-3.82202	0.00123341	0.0127114	-0.930163
ENSG00000283652		-5.5019	3.71525	-3.82109	0.00123599	0.012731	-0.932144
ENSG00000116747	TROVE2	-2.39304	6.18206	-3.82068	0.00123712	0.0127346	-0.933012
ENSG00000128242	GAL3ST1	-4.369	3.35116	-3.82047	0.00123769	0.0127346	-0.933449
ENSG00000176974	SHMT1	-2.54145	3.86227	-3.81968	0.00123988	0.0127501	-0.935117
ENSG00000078061	ARAF	-1.67554	4.12079	-3.8179	0.00124483	0.0127886	-0.938892
ENSG00000149972	CNTN5	4.84294	3.92699	3.81784	0.00124498	0.0127886	-0.939009
ENSG00000047249	ATP6V1H	2.17603	6.50426	3.8173	0.0012465	0.0127973	-0.940168
ENSG00000119865	CNRIP1	1.74954	5.71435	3.81379	0.00125633	0.0128874	-0.947608
ENSG00000173473	SMARCC1	-2.76036	6.21165	-3.81367	0.00125665	0.0128874	-0.947849
ENSG00000042445	RETSAT	-1.45454	5.06632	-3.81323	0.0012579	0.0128931	-0.948787
ENSG00000044459	CNTLN	-1.45631	3.67261	-3.81265	0.00125952	0.0129027	-0.950005
ENSG00000122545	2007-09-01	-2.30426	8.01959	-3.81051	0.00126557	0.0129499	-0.954549
ENSG00000105640	RPL18A	-1.53501	6.63511	-3.81045	0.00126574	0.0129499	-0.954671
ENSG00000162522	KIAA1522	2.84242	6.19798	3.81009	0.00126675	0.0129499	-0.955431
ENSG00000175567	UCP2	-5.185	3.12057	-3.81005	0.00126688	0.0129499	-0.955525
ENSG00000109832	DDX25	1.47749	4.69919	3.80962	0.00126809	0.0129551	-0.956433
ENSG00000065978	YBX1	-1.92083	5.99584	-3.80938	0.00126877	0.0129551	-0.95694
ENSG00000147465	STAR	1.97774	2.67166	3.809	0.00126984	0.012959	-0.957737
ENSG00000259120	SMIM6	-5.17726	0.285771	-3.80775	0.0012734	0.0129874	-0.960391
ENSG00000066336	SPI1	-3.48933	3.58595	-3.80748	0.00127418	0.0129874	-0.960967
ENSG00000136999	NOV	2.85644	3.55689	3.80707	0.00127534	0.0129874	-0.96183
ENSG00000161791	FMNL3	-1.9282	6.27247	-3.80705	0.00127539	0.0129874	-0.961867
ENSG00000074201	CLNS1A	-1.66233	5.23944	-3.80629	0.00127758	0.0130027	-0.963491
ENSG00000163001	CCDC104	1.3174	5.05867	3.80577	0.00127905	0.0130074	-0.964578
ENSG00000121851	POLR3GL	-1.2748	3.14492	-3.80542	0.00128007	0.0130074	-0.965337
ENSG00000064703	DDX20	1.59584	3.34188	3.8054	0.00128012	0.0130074	-0.965374
ENSG00000122026	RPL21	-2.10294	6.62271	-3.80509	0.00128101	0.0130094	-0.966032
ENSG00000116990	MYCL	2.25126	1.20042	3.80485	0.00128171	0.0130095	-0.966547
ENSG00000002586	CD99	-2.83131	5.21032	-3.80444	0.00128286	0.0130105	-0.967397
ENSG00000115825	PRKD3	-1.70155	4.84462	-3.80421	0.00128354	0.0130105	-0.967896
ENSG00000124251	TP53TG5	-4.08232	3.04163	-3.80409	0.00128389	0.0130105	-0.968155
ENSG00000271500	RP11-288K12.1	-4.53803	0.96565	-3.80291	0.00128727	0.0130378	-0.970647
ENSG00000040199	PHLPP2	1.35563	6.29814	3.80226	0.00128915	0.0130441	-0.972027
ENSG00000204052	LRRC73	3.06078	3.68183	3.80221	0.00128928	0.0130441	-0.972126
ENSG00000125247	TMTC4	-4.34272	4.65493	-3.80112	0.00129244	0.0130668	-0.974445
ENSG00000076382	SPAG5	2.81179	4.2039	3.80095	0.00129292	0.0130668	-0.974795
ENSG00000277494		-7.82296	3.31697	-3.80052	0.00129418	0.0130725	-0.975715
ENSG00000138448	ITGAV	-1.59588	6.92357	-3.79902	0.00129852	0.0131093	-0.978887
ENSG00000123416	TUBA1B	1.84125	9.58224	3.7977	0.00130236	0.0131411	-0.981687
ENSG00000114573	ATP6V1A	2.31618	7.42677	3.79725	0.00130366	0.0131465	-0.982629
ENSG00000167754	KLK5	4.50373	-0.0777044	3.79703	0.0013043	0.0131465	-0.983095
ENSG00000104369	JPH1	1.953	4.76216	3.79651	0.00130581	0.0131547	-0.984191
ENSG00000124422	USP22	1.38099	8.61979	3.79622	0.00130668	0.0131564	-0.98482
ENSG00000166086	JAM3	-3.61183	6.00429	-3.79415	0.00131274	0.0132055	-0.989201
ENSG00000166847	DCTN5	1.36985	7.53737	3.79407	0.00131296	0.0132055	-0.989359
ENSG00000184007	PTP4A2	-4.24	6.00894	-3.79377	0.00131384	0.0132073	-0.989995
ENSG00000132199	ENOSF1	-5.43324	4.99367	-3.79294	0.00131628	0.0132219	-0.991755
ENSG00000168734	PKIG	1.67775	5.21457	3.7928	0.0013167	0.0132219	-0.992057
ENSG00000171766	GATM	-2.09196	6.6681	-3.79182	0.0013196	0.0132419	-0.994136
ENSG00000107130	NCS1	2.07132	9.36529	3.79165	0.00132011	0.0132419	-0.994501
ENSG00000104894	CD37	-3.01976	3.495	-3.79101	0.00132199	0.0132537	-0.99585
ENSG00000185722	ANKFY1	-1.40453	6.88809	-3.79025	0.00132422	0.0132691	-0.997449
ENSG00000153879	CEBPG	1.86661	4.83249	3.78983	0.00132547	0.0132745	-0.998343
ENSG00000163013	FBXO41	2.1606	8.18575	3.78756	0.00133222	0.013335	-1.00315
ENSG00000156256	USP16	-1.46877	4.9162	-3.78707	0.00133369	0.0133426	-1.00419
ENSG00000151502	VPS26B	1.38042	6.60527	3.78587	0.00133727	0.0133713	-1.00674
ENSG00000244249	RP11-441M10.1	5.55096	1.05042	3.78527	0.00133906	0.0133765	-1.008
ENSG00000114383	TUSC2	1.42247	4.66686	3.78522	0.00133922	0.0133765	-1.00811
ENSG00000146192	FGD2	-3.6203	4.18243	-3.78462	0.00134102	0.0133835	-1.00939
ENSG00000109062	SLC9A3R1	-2.24919	5.86587	-3.78451	0.00134134	0.0133835	-1.00961
ENSG00000176871	WSB2	1.46297	7.17161	3.78336	0.00134481	0.013411	-1.01206
ENSG00000213625	LEPROT	-1.97874	4.97849	-3.78166	0.00134992	0.0134548	-1.01565
ENSG00000265972	TXNIP	-4.24846	7.09839	-3.78061	0.00135309	0.0134792	-1.01786
ENSG00000100678	SLC8A3	1.5339	4.47338	3.77955	0.00135629	0.013504	-1.0201
ENSG00000176222	ZNF404	-2.46174	2.44369	-3.77847	0.00135958	0.0135236	-1.02239
ENSG00000239873	GAPDHP27	3.71207	1.32423	3.77835	0.00135994	0.0135236	-1.02265
ENSG00000015676	NUDCD3	1.35706	7.74652	3.77816	0.00136051	0.0135236	-1.02305
ENSG00000087085	ACHE	2.96295	4.52953	3.77796	0.00136113	0.0135236	-1.02348
ENSG00000146701	MDH2	1.44779	6.4043	3.77761	0.0013622	0.013527	-1.02422
ENSG00000104967	NOVA2	1.70028	7.18842	3.77667	0.00136507	0.0135484	-1.02621
ENSG00000168785	TSPAN5	1.50072	6.27588	3.77621	0.00136648	0.013551	-1.02719
ENSG00000187801	ZFP69B	2.38716	3.0298	3.77611	0.00136678	0.013551	-1.02739
ENSG00000173391	OLR1	-4.7357	2.54419	-3.77513	0.00136979	0.0135737	-1.02948
ENSG00000234685	NUS1P2	4.39981	0.0467964	3.77454	0.00137158	0.0135842	-1.03071
ENSG00000161544	CYGB	2.49877	3.79494	3.77277	0.00137703	0.0136311	-1.03447
ENSG00000159110	IFNAR2	-1.67825	4.55873	-3.77196	0.00137952	0.0136486	-1.03618
ENSG00000172456	FGGY	-1.81714	3.98112	-3.77134	0.00138144	0.0136603	-1.03749
ENSG00000138760	SCARB2	-2.20401	7.18124	-3.76993	0.00138579	0.0136961	-1.04047
ENSG00000165606	DRGX	7.63131	-0.318793	3.76918	0.00138812	0.013712	-1.04206
ENSG00000138303	ASCC1	-1.39238	4.82799	-3.76881	0.00138927	0.0137161	-1.04284
ENSG00000115561	CHMP3	1.7285	6.20878	3.76824	0.00139104	0.0137264	-1.04405
ENSG00000173327	MAP3K11	-3.09685	6.16365	-3.76752	0.00139329	0.0137413	-1.04558
ENSG00000188321	ZNF559	-1.81552	4.16923	-3.76629	0.00139712	0.0137675	-1.04818
ENSG00000119514	GALNT12	-4.49851	0.831852	-3.7659	0.00139834	0.0137675	-1.04901
ENSG00000212864	RNF208	2.09966	5.27537	3.76582	0.00139859	0.0137675	-1.04917
ENSG00000154162	CDH12	2.19715	4.27016	3.76573	0.00139887	0.0137675	-1.04937
ENSG00000170234	PWWP2A	-1.9578	4.81535	-3.76524	0.00140041	0.0137755	-1.05041
ENSG00000139921	TMX1	-1.81985	3.88978	-3.76432	0.00140329	0.013784	-1.05235
ENSG00000156011	PSD3	2.23513	8.86293	3.76419	0.00140371	0.013784	-1.05263
ENSG00000168781	PPIP5K1	1.36908	6.40276	3.76396	0.00140444	0.013784	-1.05312
ENSG00000068724	TTC7A	-3.02863	5.19975	-3.76391	0.00140457	0.013784	-1.05321
ENSG00000163660	CCNL1	-1.87673	5.34557	-3.76369	0.00140528	0.013784	-1.0537
ENSG00000132671	SSTR4	3.43852	-0.0503003	3.76352	0.00140579	0.013784	-1.05404
ENSG00000145920	CPLX2	2.86238	9.75942	3.76333	0.00140641	0.013784	-1.05445
ENSG00000119139	TJP2	-4.16298	6.21424	-3.76307	0.00140723	0.0137849	-1.05501
ENSG00000164307	ERAP1	-1.45183	4.72709	-3.76279	0.00140809	0.0137861	-1.05558
ENSG00000104859	CLASRP	-2.83494	5.34047	-3.76245	0.00140918	0.0137895	-1.05631
ENSG00000172466	ZNF24	-1.90116	6.33415	-3.76155	0.00141202	0.0138102	-1.05822
ENSG00000145087	STXBP5L	2.32406	6.7808	3.76071	0.00141467	0.0138289	-1.06
ENSG00000174684	B3GNT1	1.75136	7.26157	3.76015	0.00141644	0.013839	-1.06118
ENSG00000161981	SNRNP25	1.11167	4.46881	3.75928	0.00141921	0.0138588	-1.06303
ENSG00000165185	KIAA1958	-2.05175	5.63807	-3.7576	0.00142453	0.0139036	-1.06657
ENSG00000147650	LRP12	1.61394	4.91316	3.75723	0.00142571	0.0139079	-1.06735
ENSG00000259823	XX-CR54.3	3.14913	2.45807	3.75669	0.00142742	0.0139174	-1.06849
ENSG00000070669	ASNS	1.64746	5.00809	3.75576	0.00143041	0.0139349	-1.07047
ENSG00000165410	CFL2	-2.6348	5.15335	-3.75567	0.0014307	0.0139349	-1.07066
ENSG00000250479	CHCHD10	1.83723	4.47308	3.75485	0.00143333	0.013946	-1.07239
ENSG00000273607		1.83723	4.47308	3.75485	0.00143333	0.013946	-1.07239
ENSG00000154678	PDE1C	-3.92701	6.16504	-3.75432	0.00143504	0.0139495	-1.07352
ENSG00000198420	FAM115A	1.65226	7.13424	3.75427	0.00143517	0.0139495	-1.07361
ENSG00000138772	ANXA3	-1.99148	2.58723	-3.75121	0.00144503	0.0140324	-1.08009
ENSG00000131871	VIMP	-1.76984	3.36258	-3.75116	0.00144519	0.0140324	-1.0802
ENSG00000133135	RNF128	2.17958	1.88251	3.74927	0.00145133	0.0140847	-1.08421
ENSG00000183783	KCTD8	1.92577	3.58843	3.74853	0.00145374	0.0141008	-1.08578
ENSG00000168995	SIGLEC7	-6.90048	-0.571263	-3.74776	0.00145623	0.0141177	-1.0874
ENSG00000213760	ATP6V1G2	2.47484	6.17427	3.74733	0.00145764	0.0141222	-1.08831
ENSG00000121691	CAT	-2.342	4.3311	-3.74715	0.0014582	0.0141222	-1.08868
ENSG00000092068	SLC7A8	2.10977	4.62753	3.74672	0.00145963	0.0141288	-1.0896
ENSG00000152092	ASTN1	1.51569	7.97772	3.74595	0.00146212	0.0141456	-1.09122
ENSG00000100325	ASCC2	-1.47071	4.66215	-3.74521	0.00146454	0.0141617	-1.09278
ENSG00000047230	CTPS2	-1.91732	3.50822	-3.74476	0.00146604	0.0141689	-1.09375
ENSG00000138757	G3BP2	1.6036	7.18916	3.74412	0.00146812	0.0141817	-1.09509
ENSG00000156876	SASS6	-2.83503	1.43253	-3.74383	0.00146909	0.0141838	-1.09572
ENSG00000215641	TRIM27	4.13561	2.66665	3.74134	0.00147728	0.0142534	-1.10098
ENSG00000130037	KCNA5	2.52376	2.18635	3.74118	0.00147781	0.0142534	-1.10132
ENSG00000075234	TTC38	-2.54183	3.47532	-3.73991	0.001482	0.0142841	-1.10399
ENSG00000235961	PNMA6C	2.70338	4.96088	3.73976	0.00148251	0.0142841	-1.10432
ENSG00000236287	ZBED5	-1.44855	5.00653	-3.73947	0.00148348	0.0142861	-1.10494
ENSG00000159176	CSRP1	-2.87263	8.40423	-3.73832	0.0014873	0.0143155	-1.10737
ENSG00000076826	CAMSAP3	2.82598	5.61669	3.7375	0.00149	0.014324	-1.10909
ENSG00000046647	GEMIN8	-2.27148	3.01848	-3.73742	0.00149027	0.014324	-1.10926
ENSG00000166402	TUB	1.70391	7.13542	3.73736	0.00149047	0.014324	-1.10939
ENSG00000143748	NVL	-1.63421	3.81332	-3.73698	0.00149175	0.014329	-1.1102
ENSG00000139537	CCDC65	1.96886	3.07874	3.73646	0.0014935	0.0143385	-1.11131
ENSG00000158417	EIF5B	-1.84703	5.97791	-3.73607	0.00149479	0.0143436	-1.11213
ENSG00000147133	TAF1	-1.48486	6.32217	-3.73555	0.00149652	0.0143528	-1.11322
ENSG00000123091	RNF11	1.28798	6.93079	3.7346	0.00149971	0.0143719	-1.11523
ENSG00000138593	SECISBP2L	-2.41502	7.82892	-3.7345	0.00150004	0.0143719	-1.11544
ENSG00000160161	CILP2	5.34383	0.588696	3.7338	0.00150238	0.0143819	-1.11692
ENSG00000227825	SLC9A7P1	3.64631	3.1153	3.73374	0.00150261	0.0143819	-1.11706
ENSG00000105355	PLIN3	-3.43469	4.7577	-3.7335	0.00150338	0.014382	-1.11755
ENSG00000162944	RFTN2	-2.61471	5.71905	-3.73216	0.00150791	0.0144179	-1.12039
ENSG00000276053		-4.51422	2.30708	-3.73171	0.00150943	0.0144251	-1.12135
ENSG00000127838	PNKD	1.77209	5.90256	3.731	0.00151181	0.0144406	-1.12284
ENSG00000133687	TMTC1	1.94045	6.33953	3.73018	0.00151461	0.01446	-1.12459
ENSG00000143499	SMYD2	2.857	4.49845	3.72973	0.00151612	0.014467	-1.12553
ENSG00000251441	RTEL1P1	-4.66253	-0.0124433	-3.72844	0.00152049	0.0144931	-1.12825
ENSG00000196465	MYL6B	1.35113	5.7139	3.72837	0.00152075	0.0144931	-1.12842
ENSG00000131069	ACSS2	-2.16691	4.84734	-3.72825	0.00152116	0.0144931	-1.12867
ENSG00000100987	VSX1	-2.37441	2.00255	-3.726	0.00152883	0.0145587	-1.13343
ENSG00000177663	IL17RA	-2.74294	5.58701	-3.72554	0.0015304	0.0145593	-1.1344
ENSG00000171533	MAP6	1.57689	6.68445	3.72553	0.00153044	0.0145593	-1.13443
ENSG00000274348		-9.21569	-0.792846	-3.72407	0.00153542	0.014595	-1.1375
ENSG00000128683	GAD1	3.01369	5.54744	3.72398	0.00153574	0.014595	-1.13769
ENSG00000104611	SH2D4A	-1.7704	2.00075	-3.72272	0.00154007	0.0146221	-1.14036
ENSG00000171681	ATF7IP	-1.48664	6.55642	-3.7227	0.00154015	0.0146221	-1.14041
ENSG00000215158	RP11-1023L17.1	-3.2784	4.57522	-3.72241	0.00154114	0.0146236	-1.14101
ENSG00000112306	RPS12	-2.67799	6.57047	-3.7222	0.00154186	0.0146236	-1.14146
ENSG00000169248	CXCL11	-11.299	-2.29405	-3.72179	0.00154328	0.0146297	-1.14233
ENSG00000133612	AGAP3	1.55265	7.98725	3.72021	0.00154873	0.0146649	-1.14566
ENSG00000130731	C16orf13	1.47118	4.9337	3.72015	0.00154895	0.0146649	-1.1458
ENSG00000198478	SH3BGRL2	2.25429	5.91073	3.7199	0.00154982	0.0146649	-1.14633
ENSG00000067225	PKM	1.63736	9.31242	3.71967	0.0015506	0.0146649	-1.1468
ENSG00000151327	FAM177A1	-2.06653	5.3062	-3.71959	0.0015509	0.0146649	-1.14699
ENSG00000107719	PALD1	-3.35254	5.15225	-3.71857	0.00155442	0.0146908	-1.14913
ENSG00000100142	POLR2F	-2.93586	5.39527	-3.71745	0.00155831	0.0147202	-1.15149
ENSG00000134824	FADS2	-2.89923	7.00209	-3.71634	0.0015622	0.0147495	-1.15385
ENSG00000072694	FCGR2B	-5.45403	1.17736	-3.71544	0.00156534	0.0147684	-1.15575
ENSG00000102032	RENBP	-3.26537	3.44759	-3.71531	0.00156578	0.0147684	-1.15602
ENSG00000102984	ZNF821	2.26156	3.82013	3.71435	0.00156916	0.0147868	-1.15806
ENSG00000164024	METAP1	1.28369	3.97843	3.71402	0.00157032	0.0147868	-1.15876
ENSG00000137106	GRHPR	-1.88596	5.72757	-3.71391	0.0015707	0.0147868	-1.15899
ENSG00000203710	CR1	-4.02684	2.55277	-3.71386	0.00157087	0.0147868	-1.15908
ENSG00000144815	NXPE3	-2.23244	5.66168	-3.71319	0.00157323	0.0147951	-1.16051
[truncated: 16,800 more rows]

## Sheet: Interaction
Differential Gene Expression - Nativio Dataset - Interaction (AD-Neuronal proportion) effect
Ensembl ID	Gene symbol	logFC	AveExpr	t	P.Value	adj.P.Val	B
ENSG00000229994	RPL5P4	7.10328	-0.143915	5.25002	5.2842e-05	0.623008	-0.764738
ENSG00000241132	LY6G5B	-39.2468	-1.80368	-5.14481	6.62862e-05	0.623008	-0.851611
ENSG00000164669	INTS4L1	3.36827	2.21976	4.70157	0.000174298	0.623008	-1.23569
ENSG00000107165	TYRP1	-12.0468	0.0352984	-4.70126	0.000174414	0.623008	-1.23596
ENSG00000131233	GJA9	6.74676	0.816978	4.57041	0.000232765	0.623008	-1.35484
ENSG00000255220	DDX18P5	7.26993	-0.387372	4.5359	0.000251228	0.623008	-1.38661
ENSG00000213676	ATF6B	9.82889	3.66653	4.46699	0.000292648	0.623008	-1.45051
ENSG00000283182		-38.1322	-0.335381	-4.46507	0.000293899	0.623008	-1.45231
ENSG00000234539	ATF6B	9.82109	3.66621	4.4584	0.00029828	0.623008	-1.45853
ENSG00000125730	C3	9.20066	7.62903	4.39712	0.000341731	0.642386	-1.51598
ENSG00000188338	SLC38A3	4.65445	4.09952	4.35344	0.000376571	0.643526	-1.55725
ENSG00000002016	RAD52	3.18903	4.26421	4.23801	0.000486914	0.706357	-1.66752
ENSG00000196209	SIRPB2	6.39243	2.09896	4.23656	0.00048849	0.706357	-1.66891
ENSG00000140030	GPR65	5.01005	1.56414	4.19889	0.000531283	0.713361	-1.70527
ENSG00000153714	LURAP1L	-5.83447	1.62559	-4.09418	0.000671175	0.80269	-1.80729
ENSG00000111331	OAS3	5.16697	4.35852	4.06952	0.000709181	0.80269	-1.8315
ENSG00000019582	CD74	8.44482	7.22122	4.05335	0.000735271	0.80269	-1.84742
ENSG00000224398	CSNK2B	-17.4764	2.31829	-4.01326	0.000804196	0.80269	-1.88702
ENSG00000141013	GAS8	4.51664	4.91857	4.00019	0.000828051	0.80269	-1.89997
ENSG00000176402	GJC3	5.08176	-0.195386	3.95179	0.000922685	0.80269	-1.9481
ENSG00000241404	EGFL8	23.3467	-0.615719	3.94529	0.000936196	0.80269	-1.95458
ENSG00000072135	PTPN18	3.1717	5.03984	3.9384	0.000950733	0.80269	-1.96146
ENSG00000224389	C4B	18.6912	4.36087	3.92257	0.000985003	0.80269	-1.97728
ENSG00000110092	CCND1	5.68983	4.88511	3.89297	0.00105241	0.80269	-2.00693
ENSG00000118418	HMGN3	2.64849	4.36977	3.85777	0.00113863	0.80269	-2.04232
ENSG00000143921	ABCG8	5.47351	0.286066	3.85598	0.00114319	0.80269	-2.04412
ENSG00000129595	EPB41L4A	2.56566	5.06605	3.8408	0.00118268	0.80269	-2.05942
ENSG00000267370	CTD-2623N2.3	4.41159	-0.144446	3.80293	0.00128722	0.80269	-2.0977
ENSG00000134186	PRPF38B	2.20792	5.12307	3.78824	0.0013302	0.80269	-2.11259
ENSG00000226618	PRRC2A	25.3641	4.03943	3.78754	0.00133227	0.80269	-2.11329
ENSG00000134184	GSTM1	28.4059	2.38428	3.75386	0.00143651	0.80269	-2.14752
ENSG00000242600	MBL1P	4.74021	2.07588	3.73985	0.00148222	0.80269	-2.16178
ENSG00000163482	STK36	3.93922	4.75413	3.71615	0.00156286	0.80269	-2.18595
ENSG00000235944	ZNF815P	4.08898	3.28887	3.70637	0.00159741	0.80269	-2.19594
ENSG00000157601	MX1	3.13543	5.23088	3.70504	0.00160215	0.80269	-2.19729
ENSG00000145476	CYP4V2	2.68738	5.51831	3.70396	0.00160603	0.80269	-2.1984
ENSG00000198019	FCGR1B	10.98	1.61174	3.70221	0.0016123	0.80269	-2.20018
ENSG00000235008	RP3-497J21.1	4.77085	1.91032	3.69936	0.00162263	0.80269	-2.2031
ENSG00000165168	CYBB	9.32683	3.93431	3.68273	0.00168404	0.804802	-2.22011
ENSG00000213484	EIF4A1P8	4.0164	0.218461	3.66754	0.00174221	0.804802	-2.23568
ENSG00000229185	OR2H2	24.8953	-1.75447	3.63067	0.00189174	0.804802	-2.27354
ENSG00000231488	ABHD16A	-12.1491	2.28072	-3.62646	0.00190963	0.804802	-2.27787
ENSG00000235676	ABHD16A	-12.1491	2.28072	-3.62646	0.00190963	0.804802	-2.27787
ENSG00000236063	ABHD16A	-12.1491	2.28072	-3.62646	0.00190963	0.804802	-2.27787
ENSG00000258367	RP11-536C10.3	3.70139	4.96522	3.62249	0.00192659	0.804802	-2.28195
ENSG00000239455	RP11-561O4.1	4.51821	1.32843	3.59741	0.00203755	0.828427	-2.30779
ENSG00000160678	S100A1	3.1035	6.07228	3.5567	0.0022313	0.828427	-2.34983
ENSG00000188599	NPIPP1	3.78455	3.9404	3.55188	0.0022554	0.828427	-2.35481
ENSG00000082074	FYB	8.17706	3.5847	3.55059	0.0022619	0.828427	-2.35615
ENSG00000234841	RP11-119H12.4	5.24697	1.36846	3.54417	0.00229451	0.828427	-2.36279
ENSG00000115267	IFIH1	4.29806	2.66723	3.52824	0.00237747	0.828427	-2.37929
ENSG00000176444	CLK2	2.15527	3.4944	3.52513	0.00239403	0.828427	-2.38252
ENSG00000261893	CLK2	2.15527	3.4944	3.52513	0.00239403	0.828427	-2.38252
ENSG00000186160	CYP4Z1	3.43016	0.987081	3.49846	0.00254061	0.828427	-2.41019
ENSG00000230885	MOG	26.1678	2.04613	3.48395	0.00262401	0.828427	-2.42526
ENSG00000169248	CXCL11	19.0819	-2.29405	3.48389	0.00262441	0.828427	-2.42533
ENSG00000164756	SLC30A8	3.55967	0.734246	3.47017	0.00270581	0.828427	-2.43959
ENSG00000011143	MKS1	2.44802	3.18701	3.46234	0.00275334	0.828427	-2.44774
ENSG00000173212	MAB21L3	4.4837	6.30816	3.4565	0.00278939	0.828427	-2.45382
ENSG00000077420	APBB1IP	7.20448	3.46976	3.45495	0.00279899	0.828427	-2.45543
ENSG00000254633	RP11-23J9.7	3.38112	2.29048	3.45295	0.00281148	0.828427	-2.45751
ENSG00000256847	CCND2P1	5.13657	0.45986	3.44831	0.0028407	0.828427	-2.46235
ENSG00000172071	EIF2AK3	-2.31617	4.17994	-3.43618	0.0029184	0.828427	-2.475
ENSG00000229295	HLA-DPB1	24.2285	-1.11843	3.43552	0.00292269	0.828427	-2.47568
ENSG00000160200	CBS	4.94519	5.69339	3.43046	0.00295575	0.828427	-2.48096
ENSG00000168329	CX3CR1	12.3224	3.3984	3.42716	0.00297751	0.828427	-2.4844
ENSG00000166710	B2M	4.37834	6.38555	3.42202	0.0030117	0.828427	-2.48976
ENSG00000118523	CTGF	-9.21001	4.27299	-3.40746	0.00311077	0.828427	-2.50495
ENSG00000100890	KIAA0391	1.70051	4.67308	3.40493	0.00312828	0.828427	-2.50759
ENSG00000164615	CAMLG	-1.70898	4.72618	-3.39337	0.00320973	0.828427	-2.51968
ENSG00000232045	EHMT2	-15.1278	2.90555	-3.38531	0.00326765	0.828427	-2.5281
ENSG00000238134	EHMT2	-15.1278	2.90555	-3.38531	0.00326765	0.828427	-2.5281
ENSG00000182885	GPR97	-9.15652	-0.372274	-3.37275	0.00336011	0.828427	-2.54124
ENSG00000173193	PARP14	3.72242	5.46708	3.36921	0.00338656	0.828427	-2.54493
ENSG00000232422	KNOP1P4	6.59233	0.912548	3.36906	0.00338769	0.828427	-2.54509
ENSG00000253919	PRKRIRP7	6.24257	-0.16503	3.3589	0.00346496	0.828427	-2.55573
ENSG00000119397	CNTRL	2.38839	4.88388	3.35542	0.00349183	0.828427	-2.55937
ENSG00000260272	RP11-20I23.1	-24.7261	-1.24588	-3.34812	0.00354882	0.828427	-2.56702
ENSG00000179820	MYADM	-2.43605	5.83731	-3.34332	0.0035868	0.828427	-2.57204
ENSG00000234353	AP000347.4	4.25086	1.8739	3.34066	0.00360805	0.828427	-2.57484
ENSG00000104218	CSPP1	2.08922	5.01903	3.33314	0.00366871	0.828427	-2.58272
ENSG00000162836	ACP6	2.72261	4.42929	3.32646	0.00372342	0.828427	-2.58972
ENSG00000265298	RP13-104F24.3	3.34179	2.32607	3.32299	0.00375213	0.828427	-2.59335
ENSG00000095585	BLNK	9.79151	1.38873	3.3222	0.00375872	0.828427	-2.59418
ENSG00000233820	RP11-535M15.2	4.20049	2.11013	3.32136	0.00376574	0.828427	-2.59507
ENSG00000137959	IFI44L	5.12843	3.51892	3.31514	0.00381796	0.828427	-2.60159
ENSG00000132122	SPATA6	3.4592	3.94258	3.31324	0.00383408	0.828427	-2.60358
ENSG00000183624	HMCES	-2.71885	5.01581	-3.30786	0.00388001	0.828823	-2.60922
ENSG00000110934	BIN2	6.37122	1.94572	3.29575	0.00398549	0.839015	-2.62194
ENSG00000113946	CLDN16	-4.51022	0.289348	-3.28989	0.00403751	0.839015	-2.62809
ENSG00000242337	TFP1	4.08827	1.50671	3.2872	0.00406162	0.839015	-2.63091
ENSG00000214114	MYCBP	3.34131	2.93738	3.27452	0.00417722	0.853515	-2.64424
ENSG00000240429	LRRFIP1P1	3.78265	1.89318	3.25404	0.0043707	0.866835	-2.66576
ENSG00000168765	GSTM4	2.2426	4.30976	3.25281	0.00438258	0.866835	-2.66706
ENSG00000169085	C8orf46	-2.33867	6.75809	-3.2475	0.00443436	0.866835	-2.67265
ENSG00000132855	ANGPTL3	5.5853	-0.0132887	3.24392	0.00446949	0.866835	-2.67641
ENSG00000215452	ZNF663P	4.3665	0.965915	3.2397	0.00451142	0.866835	-2.68085
ENSG00000237887	RPL23AP32	3.68836	0.714581	3.21827	0.00472991	0.866835	-2.7034
ENSG00000124253	PCK1	9.53099	0.0619445	3.21712	0.00474196	0.866835	-2.70461
ENSG00000090432	MUL1	-2.44559	4.33954	-3.21404	0.00477426	0.866835	-2.70785
ENSG00000168952	STXBP6	-3.43997	4.94192	-3.2137	0.00477785	0.866835	-2.70821
ENSG00000260861	RP4-576H24.4	23.0107	-1.77361	3.20919	0.00482569	0.866835	-2.71297
ENSG00000196664	TLR7	6.20604	2.45751	3.20288	0.00489331	0.866835	-2.71961
ENSG00000132254	ARFIP2	-2.20419	5.0613	-3.20146	0.00490865	0.866835	-2.72111
ENSG00000259479	CTD-2008A1.2	-8.6644	-0.170175	-3.20024	0.00492189	0.866835	-2.7224
ENSG00000198185	ZNF334	3.02768	3.89355	3.19683	0.00495901	0.866835	-2.72599
ENSG00000226704	HSPA1L	-25.1332	-2.16185	-3.18851	0.00505072	0.866835	-2.73475
ENSG00000171914	TLN2	-2.27442	8.32296	-3.17856	0.00516273	0.866835	-2.74524
ENSG00000185158	LRRC37B	2.19474	4.95382	3.17794	0.0051698	0.866835	-2.74589
ENSG00000116478	HDAC1	2.05072	4.01605	3.17499	0.00520348	0.866835	-2.749
ENSG00000281630		22.2987	0.43471	3.17457	0.00520825	0.866835	-2.74944
ENSG00000106799	TGFBR1	5.37994	4.5534	3.17213	0.00523636	0.866835	-2.75202
ENSG00000134463	ECHDC3	-4.47059	1.29675	-3.16711	0.00529449	0.866835	-2.7573
ENSG00000119138	KLF9	-3.09371	6.39504	-3.16534	0.00531515	0.866835	-2.75917
ENSG00000174576	NPAS4	-19.8103	-0.871153	-3.16025	0.00537502	0.866835	-2.76454
ENSG00000198155	ZNF876P	3.02565	2.84169	3.15865	0.00539403	0.866835	-2.76623
ENSG00000144026	ZNF514	3.08686	4.92101	3.15855	0.00539524	0.866835	-2.76634
ENSG00000185946	RNPC3	2.87707	5.65669	3.14442	0.00556551	0.886614	-2.78123
ENSG00000198618	PPIAP22	-25.0115	-2.35437	-3.13778	0.00564731	0.892085	-2.78824
ENSG00000224103	HLA-DPA1	14.8782	0.425353	3.13206	0.00571879	0.89542	-2.79427
ENSG00000146776	ATXN7L1	1.86465	4.4649	3.12693	0.00578365	0.89542	-2.79969
ENSG00000168961	LGALS9	5.48062	3.65098	3.12459	0.00581345	0.89542	-2.80216
ENSG00000177409	SAMD9L	6.73196	3.0395	3.11568	0.0059283	0.89542	-2.81156
ENSG00000243244	STON1	-3.64326	2.79295	-3.11302	0.00596297	0.89542	-2.81436
ENSG00000150337	FCGR1A	9.95964	2.78482	3.11249	0.0059699	0.89542	-2.81492
ENSG00000101350	KIF3B	-1.76506	7.16225	-3.10547	0.00606267	0.89542	-2.82234
ENSG00000117410	ATP6V0B	-2.03887	5.51435	-3.10016	0.00613373	0.89542	-2.82794
ENSG00000107099	DOCK8	4.16437	4.81008	3.0975	0.00616961	0.89542	-2.83075
ENSG00000234651	BAG6	-14.7577	3.03046	-3.09064	0.00626306	0.89542	-2.83799
ENSG00000112232	KHDRBS2	2.90764	5.36688	3.08523	0.00633778	0.89542	-2.8437
ENSG00000198087	CD2AP	2.28019	3.9169	3.08425	0.00635146	0.89542	-2.84474
ENSG00000085514	PILRA	3.35999	2.10508	3.08367	0.00635949	0.89542	-2.84535
ENSG00000178538	CA8	3.72337	3.90322	3.06665	0.00660114	0.89542	-2.86333
ENSG00000248933	USP17L22	-22.9921	0.288311	-3.06088	0.00668505	0.89542	-2.86942
ENSG00000179071	CCDC89	-5.3233	0.485255	-3.05655	0.0067486	0.89542	-2.87399
ENSG00000084070	SMAP2	-2.38975	6.37271	-3.05258	0.00680755	0.89542	-2.87819
ENSG00000011600	TYROBP	6.62461	2.56458	3.05088	0.00683289	0.89542	-2.87998
ENSG00000073464	CLCN4	-2.53337	6.83051	-3.04899	0.00686125	0.89542	-2.88198
ENSG00000224740	FLOT1	5.09007	4.60212	3.04394	0.00693736	0.89542	-2.88731
ENSG00000204338	CYP21A1P	21.0235	-0.946317	3.04368	0.00694124	0.89542	-2.88758
ENSG00000110077	MS4A6A	7.05859	2.9661	3.03627	0.00705471	0.89542	-2.89541
ENSG00000253276	CCDC71L	-3.34104	2.81794	-3.03556	0.00706563	0.89542	-2.89616
ENSG00000180340	FZD2	5.35462	0.721898	3.03118	0.00713353	0.89542	-2.90078
ENSG00000174628	IQCK	1.80818	3.16103	3.02976	0.00715568	0.89542	-2.90228
ENSG00000244731	C4A	16.573	4.09854	3.02975	0.00715596	0.89542	-2.9023
ENSG00000170370	EMX2	3.49376	4.8489	3.0224	0.00727164	0.89542	-2.91006
ENSG00000263465	RP11-735A19.4	-1.64575	5.10534	-3.02032	0.00730487	0.89542	-2.91226
ENSG00000132424	PNISR	2.37466	7.22297	3.0195	0.00731786	0.89542	-2.91312
ENSG00000119943	PYROXD2	5.66407	2.57894	3.01937	0.00731994	0.89542	-2.91326
ENSG00000184060	ADAP2	4.36987	3.06005	3.00446	0.00756207	0.89542	-2.92901
ENSG00000277377		15.1576	0.808157	3.00415	0.00756717	0.89542	-2.92934
ENSG00000104221	BRF2	-3.15546	3.49996	-3.00031	0.00763084	0.89542	-2.9334
ENSG00000172340	SUCLG2	2.68455	3.50251	2.99333	0.00774777	0.89542	-2.94077
ENSG00000152990	GPR125	2.67123	5.52481	2.98982	0.00780733	0.89542	-2.94448
ENSG00000106565	TMEM176B	5.75178	3.5072	2.98394	0.00790788	0.89542	-2.95068
ENSG00000161203	AP2M1	-2.29192	7.93749	-2.96926	0.00816475	0.89542	-2.96619
ENSG00000276662		3.91925	-0.25453	2.94145	0.00867357	0.89542	-2.99556
ENSG00000107789	MINPP1	-2.05949	2.97164	-2.93764	0.00874577	0.89542	-2.99959
ENSG00000012963	UBR7	-1.7357	4.01193	-2.93109	0.00887093	0.89542	-3.0065
ENSG00000135750	KCNK1	-2.74843	5.2875	-2.93048	0.00888277	0.89542	-3.00715
ENSG00000161981	SNRNP25	-1.56063	4.46881	-2.92523	0.00898447	0.89542	-3.01269
ENSG00000083535	PIBF1	3.06174	3.93814	2.92507	0.0089876	0.89542	-3.01286
ENSG00000108848	LUC7L3	2.45077	7.2705	2.92097	0.00906781	0.89542	-3.01718
ENSG00000180219	FAM71C	4.56059	0.85173	2.91711	0.00914407	0.89542	-3.02126
ENSG00000133246	PRAM1	4.33096	3.52563	2.911	0.00926595	0.89542	-3.02771
ENSG00000116741	RGS2	-5.91109	3.12555	-2.91052	0.00927567	0.89542	-3.02822
ENSG00000138346	DNA2	3.55079	2.98738	2.90998	0.00928655	0.89542	-3.02879
ENSG00000112079	STK38	2.234	4.07382	2.90426	0.00940219	0.89542	-3.03482
ENSG00000139211	AMIGO2	-4.97808	2.16541	-2.90401	0.00940733	0.89542	-3.03508
ENSG00000111834	RSPH4A	-5.75787	-0.195654	-2.89917	0.00950657	0.89542	-3.0402
ENSG00000108798	ABI3	6.79889	2.9618	2.89802	0.00953014	0.89542	-3.0414
ENSG00000267430	RP11-635N19.2	4.81272	0.249753	2.89604	0.00957118	0.89542	-3.0435
ENSG00000106236	NPTX2	-5.86863	5.65287	-2.89095	0.00967722	0.89542	-3.04887
ENSG00000164039	BDH2	2.61897	3.9048	2.89076	0.00968105	0.89542	-3.04906
ENSG00000260916	CCPG1	2.30095	6.46661	2.89069	0.00968254	0.89542	-3.04914
ENSG00000145358	DDIT4L	4.8547	2.15415	2.88979	0.0097015	0.89542	-3.05009
ENSG00000168288	MMADHC	-2.08907	4.01127	-2.88962	0.00970506	0.89542	-3.05027
ENSG00000172554	SNTG2	5.5518	1.17341	2.88694	0.00976139	0.89542	-3.05309
ENSG00000155629	PIK3AP1	6.91439	3.40622	2.88639	0.00977311	0.89542	-3.05368
ENSG00000120798	NR2C1	2.32543	4.30006	2.88334	0.00983785	0.89542	-3.0569
ENSG00000017483	SLC38A5	4.47318	3.33005	2.883	0.00984492	0.89542	-3.05725
ENSG00000074935	TUBE1	2.94392	3.979	2.88282	0.0098489	0.89542	-3.05745
ENSG00000072080	SPP2	3.51957	2.98543	2.87906	0.00992916	0.89542	-3.06141
ENSG00000106571	GLI3	3.67581	4.76378	2.87869	0.00993724	0.89542	-3.0618
ENSG00000173372	C1QA	9.37074	4.32247	2.87764	0.0099597	0.89542	-3.0629
ENSG00000131626	PPFIA1	1.84045	6.42219	2.86292	0.0102817	0.89542	-3.07844
ENSG00000175354	PTPN2	1.96134	4.6285	2.86246	0.0102917	0.89542	-3.07891
ENSG00000276231		6.59139	0.633399	2.86108	0.0103224	0.89542	-3.08037
ENSG00000181656	GPR88	-4.1003	2.88566	-2.85987	0.0103494	0.89542	-3.08164
ENSG00000234345	LL0XNC01-116E7.1	4.26753	-0.126365	2.85863	0.0103774	0.89542	-3.08296
ENSG00000232882	PHKA1P1	5.19687	0.113508	2.85678	0.0104188	0.89542	-3.0849
ENSG00000121690	DEPDC7	6.40182	-0.187486	2.85638	0.0104278	0.89542	-3.08533
ENSG00000132530	XAF1	2.83453	5.42468	2.85548	0.0104482	0.89542	-3.08628
ENSG00000241674	HLA-DMB	16.9244	0.405507	2.85251	0.0105152	0.89542	-3.08941
ENSG00000051825	MPHOSPH9	1.90323	5.4403	2.85132	0.0105422	0.89542	-3.09066
ENSG00000126785	RHOJ	3.30252	3.96567	2.84996	0.0105732	0.89542	-3.09209
ENSG00000268521	VN1R83P	5.50098	-0.183848	2.84982	0.0105765	0.89542	-3.09224
ENSG00000113790	EHHADH	2.51357	2.71672	2.84925	0.0105895	0.89542	-3.09284
ENSG00000026297	RNASET2	3.84414	5.46403	2.84918	0.010591	0.89542	-3.09291
ENSG00000162654	GBP4	3.87517	4.70115	2.84912	0.0105923	0.89542	-3.09298
ENSG00000136250	AOAH	4.05427	2.30109	2.84529	0.0106803	0.89542	-3.09702
ENSG00000249212	ATP1B1P1	5.45863	0.282182	2.84507	0.0106853	0.89542	-3.09725
ENSG00000136147	PHF11	1.9268	3.25409	2.84439	0.010701	0.89542	-3.09797
ENSG00000169245	CXCL10	17.2022	-2.45031	2.84356	0.0107202	0.89542	-3.09884
ENSG00000213366	GSTM2	2.03079	5.55552	2.84339	0.010724	0.89542	-3.09901
ENSG00000196433	ASMT	-3.55222	0.800287	-2.84083	0.0107835	0.89542	-3.10172
ENSG00000259205	PRKXP1	-7.20391	0.97597	-2.84069	0.0107867	0.89542	-3.10186
ENSG00000164548	TRA2A	1.94758	5.02898	2.83762	0.0108583	0.89542	-3.1051
ENSG00000203747	FCGR3A	10.5698	4.24797	2.83535	0.0109116	0.89542	-3.1075
ENSG00000133106	EPSTI1	4.0211	1.47216	2.82878	0.011067	0.89542	-3.11441
ENSG00000196511	TPK1	2.80819	3.03431	2.82828	0.011079	0.89542	-3.11494
ENSG00000111275	ALDH2	1.67369	7.46612	2.82805	0.0110844	0.89542	-3.11518
ENSG00000279533		20.687	0.351561	2.82793	0.0110873	0.89542	-3.11531
ENSG00000196542	SPTSSB	2.86702	2.30584	2.82573	0.0111401	0.89542	-3.11763
ENSG00000159189	C1QC	7.9009	5.48012	2.82371	0.0111886	0.89542	-3.11976
ENSG00000107611	CUBN	3.00425	2.85534	2.82222	0.0112245	0.89542	-3.12132
ENSG00000143416	SELENBP1	2.33675	4.79993	2.82079	0.011259	0.89542	-3.12283
ENSG00000101342	TLDC2	5.36278	0.660481	2.81995	0.0112793	0.89542	-3.12371
ENSG00000106066	CPVL	5.37855	2.39007	2.81893	0.0113042	0.89542	-3.12479
ENSG00000226314	ZNF192P1	3.60148	2.68793	2.81159	0.011484	0.89542	-3.13252
ENSG00000119917	IFIT3	2.18834	4.32125	2.80644	0.0116119	0.89542	-3.13794
ENSG00000153048	CARHSP1	2.34541	5.31838	2.80578	0.0116285	0.89542	-3.13864
ENSG00000089723	OTUB2	-4.4814	2.17669	-2.80547	0.0116361	0.89542	-3.13896
ENSG00000237757	EEF1A1P30	5.162	0.0433114	2.80318	0.0116936	0.89542	-3.14137
ENSG00000253915	MAPRE1P1	4.45095	1.03723	2.79911	0.0117964	0.89542	-3.14566
ENSG00000226887	ERVMER34-1	3.02665	1.53789	2.79576	0.0118813	0.89542	-3.14918
ENSG00000226492	CUTA	-4.387	0.833148	-2.79273	0.011959	0.89542	-3.15237
ENSG00000123444	KBTBD4	-1.74449	4.01955	-2.7924	0.0119675	0.89542	-3.15272
ENSG00000169217	CD2BP2	-2.75175	5.9944	-2.79145	0.0119919	0.89542	-3.15371
ENSG00000187630	DHRS4L2	-2.12127	2.76005	-2.78941	0.0120446	0.89542	-3.15586
ENSG00000178409	BEND3	-2.77377	2.85007	-2.78828	0.0120737	0.89542	-3.15705
ENSG00000206428	AIF1	8.47693	-0.659806	2.78687	0.0121104	0.89542	-3.15854
ENSG00000235588	AIF1	8.47693	-0.659806	2.78687	0.0121104	0.89542	-3.15854
ENSG00000237727	AIF1	8.47693	-0.659806	2.78687	0.0121104	0.89542	-3.15854
ENSG00000053524	MCF2L2	2.21441	7.45277	2.78574	0.0121397	0.89542	-3.15972
ENSG00000282608		9.55132	1.8246	2.78416	0.012181	0.89542	-3.16138
ENSG00000107175	CREB3	-1.52305	4.74932	-2.78248	0.012225	0.89542	-3.16315
ENSG00000101096	NFATC2	4.04686	3.4877	2.77901	0.0123163	0.89542	-3.1668
ENSG00000130222	GADD45G	-6.41234	2.65233	-2.7772	0.0123641	0.89542	-3.1687
ENSG00000101198	NKAIN4	4.567	4.08748	2.77573	0.0124031	0.89542	-3.17024
ENSG00000155749	ALS2CR12	2.71648	2.68864	2.77083	0.012534	0.89542	-3.1754
ENSG00000095002	MSH2	1.95027	4.65447	2.77039	0.0125461	0.89542	-3.17587
ENSG00000224470	ATXN1L	-1.70345	6.00481	-2.76986	0.0125601	0.89542	-3.17641
ENSG00000258590	NBEAP1	-2.82628	1.26804	-2.7697	0.0125645	0.89542	-3.17659
ENSG00000281484		-7.72374	0.344251	-2.76822	0.0126045	0.89542	-3.17815
ENSG00000267524	RPSAP57	4.55588	-0.145478	2.76814	0.0126065	0.89542	-3.17823
ENSG00000116774	OLFML3	6.00205	2.13188	2.76615	0.0126605	0.89542	-3.18032
ENSG00000262919	FAM58A	-3.38768	3.89241	-2.76561	0.0126751	0.89542	-3.18089
ENSG00000281123		17.2647	5.46748	2.76485	0.0126957	0.89542	-3.18169
ENSG00000002933	TMEM176A	4.7441	3.4368	2.76421	0.0127132	0.89542	-3.18236
ENSG00000214290	COLCA2	3.31827	1.36196	2.76257	0.0127577	0.89542	-3.18408
ENSG00000162909	CAPN2	1.87709	6.79451	2.75929	0.0128478	0.89542	-3.18753
ENSG00000132965	ALOX5AP	7.15034	1.97065	2.75838	0.0128729	0.89542	-3.18849
ENSG00000107201	DDX58	2.0023	3.54269	2.75694	0.0129127	0.89542	-3.19
ENSG00000115762	PLEKHB2	-1.54775	6.95457	-2.7557	0.012947	0.89542	-3.1913
ENSG00000226049	TLK2P1	4.13933	2.82786	2.7547	0.0129747	0.89542	-3.19235
ENSG00000235941	HSPA1A	-39.1534	2.53716	-2.75105	0.0130763	0.89542	-3.19619
ENSG00000111335	OAS2	4.91858	2.62808	2.74947	0.0131204	0.89542	-3.19784
ENSG00000163444	TMEM183A	-2.26474	5.5007	-2.74751	0.0131756	0.89542	-3.1999
ENSG00000096093	EFHC1	2.22555	5.12319	2.74696	0.0131911	0.89542	-3.20048
ENSG00000244405	ETV5	-2.17434	5.29076	-2.74679	0.013196	0.89542	-3.20066
ENSG00000167600	CYP2S1	4.20842	0.677275	2.74501	0.0132464	0.89542	-3.20253
ENSG00000228760	BAG6	-14.7871	3.05872	-2.7429	0.0133063	0.89542	-3.20475
ENSG00000204472	AIF1	8.31622	-0.693783	2.74272	0.0133112	0.89542	-3.20493
ENSG00000220884	MESTP1	-5.69737	-0.0984186	-2.74189	0.013335	0.89542	-3.20581
ENSG00000243915	PRKRIRP2	4.41365	1.82262	2.74147	0.0133468	0.89542	-3.20624
ENSG00000131080	EDA2R	4.18623	0.950559	2.74068	0.0133696	0.89542	-3.20708
ENSG00000116754	SRSF11	1.81204	6.87617	2.73738	0.0134642	0.89542	-3.21054
ENSG00000106819	ASPN	4.37167	-0.00766094	2.73382	0.0135669	0.89542	-3.21428
ENSG00000174123	TLR10	3.89484	1.93954	2.73307	0.0135884	0.89542	-3.21506
ENSG00000274049		23.8999	-2.081	2.73232	0.0136103	0.89542	-3.21585
ENSG00000105339	DENND3	2.94644	6.81121	2.73119	0.0136432	0.89542	-3.21703
ENSG00000145220	LYAR	4.04502	1.99289	2.73054	0.0136621	0.89542	-3.21772
ENSG00000150630	VEGFC	4.601	0.359986	2.73029	0.0136693	0.89542	-3.21798
ENSG00000186777	ZNF732	5.94921	0.233721	2.72629	0.0137868	0.89542	-3.22218
ENSG00000154479	CCDC173	5.37797	1.48052	2.72207	0.0139114	0.89542	-3.2266
ENSG00000182179	UBA7	3.8989	3.55145	2.72096	0.0139442	0.89542	-3.22776
ENSG00000215388	ACTG1P3	3.38834	0.732525	2.72063	0.0139541	0.89542	-3.22811
ENSG00000103811	CTSH	3.33732	4.76853	2.71894	0.0140044	0.89542	-3.22988
ENSG00000076258	FMO4	6.08247	-0.291402	2.71886	0.0140068	0.89542	-3.22997
ENSG00000137601	NEK1	1.82135	5.28285	2.71758	0.0140451	0.89542	-3.23131
ENSG00000110628	SLC22A18	3.47112	2.5532	2.71745	0.014049	0.89542	-3.23144
ENSG00000173530	TNFRSF10D	4.84383	1.99794	2.715	0.0141225	0.89542	-3.23401
ENSG00000233579	KRT8P15	4.42949	2.79945	2.71123	0.0142367	0.89542	-3.23797
ENSG00000138756	BMP2K	3.19436	5.50688	2.71049	0.0142591	0.89542	-3.23874
ENSG00000205138	SDHAF1	-2.79471	3.21978	-2.70952	0.0142885	0.89542	-3.23976
ENSG00000196597	ZNF782	2.30737	3.82724	2.70874	0.0143124	0.89542	-3.24058
ENSG00000187446	CHP1	-1.42996	6.34758	-2.70402	0.014457	0.89542	-3.24553
ENSG00000078403	MLLT10	1.86195	5.2146	2.70243	0.014506	0.89542	-3.24719
ENSG00000103569	AQP9	-5.83412	1.25467	-2.69774	0.0146516	0.89542	-3.25211
ENSG00000157796	WDR19	1.96619	5.37429	2.69504	0.0147358	0.89542	-3.25493
ENSG00000198000	NOL8	2.0739	4.44162	2.69499	0.0147376	0.89542	-3.25499
ENSG00000163637	PRICKLE2	-1.74004	7.11536	-2.69357	0.014782	0.89542	-3.25647
ENSG00000262484	CCER2	4.82414	0.0673852	2.69339	0.0147877	0.89542	-3.25666
ENSG00000152049	KCNE4	2.73403	5.03417	2.69195	0.0148333	0.89542	-3.25817
ENSG00000125871	MGME1	2.43031	2.04436	2.69177	0.0148388	0.89542	-3.25836
ENSG00000106636	YKT6	-2.15331	5.78043	-2.68824	0.0149506	0.89542	-3.26205
ENSG00000100221	JOSD1	-1.53264	5.81249	-2.68579	0.0150289	0.89542	-3.26462
ENSG00000185246	PRPF39	2.04595	4.43526	2.68548	0.0150387	0.89542	-3.26495
ENSG00000107372	ZFAND5	-1.42958	7.2972	-2.68281	0.0151243	0.89542	-3.26774
ENSG00000162699	DNAJA1P5	5.4654	-0.135353	2.68007	0.0152126	0.89542	-3.27061
ENSG00000105982	RNF32	-3.11595	1.77648	-2.6787	0.0152568	0.89542	-3.27204
ENSG00000156876	SASS6	3.65782	1.43253	2.6774	0.0152992	0.89542	-3.2734
ENSG00000136160	EDNRB	4.15286	5.50095	2.67279	0.0154496	0.89542	-3.27822
ENSG00000104774	MAN2B1	3.1029	4.47355	2.6713	0.0154986	0.89542	-3.27978
ENSG00000124813	RUNX2	2.65338	2.70575	2.67088	0.0155123	0.89542	-3.28022
ENSG00000103550	KNOP1	2.95415	5.2107	2.67002	0.0155408	0.89542	-3.28112
ENSG00000206120	EGFEM1P	4.67245	2.27845	2.66719	0.0156343	0.89542	-3.28408
ENSG00000198574	SH2D1B	10.0611	0.104047	2.66542	0.0156931	0.89542	-3.28593
ENSG00000141665	FBXO15	3.10846	4.89604	2.66363	0.0157528	0.89542	-3.2878
ENSG00000254537	RP1-130L23.1	5.3165	0.00867337	2.66233	0.0157964	0.89542	-3.28916
ENSG00000160791	CCR5	8.7825	-0.0126181	2.6594	0.0158949	0.89542	-3.29223
ENSG00000144331	ZNF385B	2.91789	4.37217	2.65871	0.015918	0.89542	-3.29294
ENSG00000233264	AC006042.8	3.98808	1.06926	2.65789	0.0159457	0.89542	-3.2938
ENSG00000173905	GOLIM4	2.64471	6.40252	2.65788	0.0159462	0.89542	-3.29382
ENSG00000132109	TRIM21	3.6356	1.83948	2.65617	0.0160039	0.89542	-3.29559
ENSG00000275895		12.871	2.41909	2.65079	0.0161874	0.89542	-3.30122
ENSG00000255112	CHMP1B	-1.75311	5.51429	-2.65072	0.0161898	0.89542	-3.30129
ENSG00000258186	SLC7A5P2	7.48632	2.2429	2.64924	0.0162408	0.89542	-3.30284
ENSG00000167216	KATNAL2	1.66632	3.96925	2.64553	0.0163687	0.89542	-3.30671
ENSG00000137073	UBAP2	1.47046	5.89018	2.64536	0.0163746	0.89542	-3.30689
ENSG00000100479	POLE2	4.55026	0.651669	2.64355	0.0164375	0.89542	-3.30878
ENSG00000026950	BTN3A1	3.22522	3.45171	2.6435	0.0164394	0.89542	-3.30883
ENSG00000062598	ELMO2	-1.88506	6.18395	-2.64209	0.0164883	0.89542	-3.3103
ENSG00000105948	TTC26	2.35108	2.74525	2.64142	0.0165118	0.89542	-3.311
ENSG00000095970	TREM2	7.80453	2.56594	2.64112	0.0165223	0.89542	-3.31131
ENSG00000196284	SUPT3H	2.72577	4.14978	2.63913	0.0165921	0.89542	-3.3134
ENSG00000142871	CYR61	-9.40864	2.94883	-2.63873	0.0166062	0.89542	-3.31382
ENSG00000186566	GPATCH8	1.59275	6.55272	2.6373	0.0166565	0.89542	-3.31531
ENSG00000140987	ZSCAN32	2.57735	3.52699	2.6364	0.0166881	0.89542	-3.31624
ENSG00000155974	GRIP1	1.9537	3.80208	2.63635	0.0166899	0.89542	-3.31629
ENSG00000171604	CXXC5	-2.24163	6.33816	-2.63303	0.0168075	0.89542	-3.31976
ENSG00000251664	PCDHA12	2.7679	2.75102	2.63257	0.016824	0.89542	-3.32024
ENSG00000171243	SOSTDC1	4.68108	1.61345	2.63236	0.0168314	0.89542	-3.32046
ENSG00000118640	VAMP8	7.74027	1.25936	2.63175	0.0168529	0.89542	-3.32109
ENSG00000001497	LAS1L	2.50179	5.49934	2.63076	0.0168885	0.89542	-3.32213
ENSG00000205649	HTN3	3.17024	3.05884	2.63006	0.0169132	0.89542	-3.32285
ENSG00000236560	PPP1R11	-17.042	2.69295	-2.62859	0.016966	0.89542	-3.32439
ENSG00000225748	PRRC2A	-21.2454	5.74547	-2.62794	0.0169892	0.89542	-3.32507
ENSG00000231286	HLA-DQB1	-24.9059	-1.94866	-2.62752	0.0170045	0.89542	-3.32551
ENSG00000111726	CMAS	-2.1384	5.20055	-2.62739	0.0170091	0.89542	-3.32564
ENSG00000084628	NKAIN1	-6.9086	2.66537	-2.62528	0.0170851	0.89542	-3.32784
ENSG00000129450	SIGLEC9	6.83322	1.9258	2.62431	0.01712	0.89542	-3.32885
ENSG00000239463	HLA-DMA	6.81478	-0.226844	2.6238	0.0171385	0.89542	-3.32938
ENSG00000242685	HLA-DMA	6.81478	-0.226844	2.6238	0.0171385	0.89542	-3.32938
ENSG00000243189	HLA-DMA	6.81478	-0.226844	2.6238	0.0171385	0.89542	-3.32938
ENSG00000243215	HLA-DMA	6.81478	-0.226844	2.6238	0.0171385	0.89542	-3.32938
ENSG00000243719	HLA-DMA	6.81478	-0.226844	2.6238	0.0171385	0.89542	-3.32938
ENSG00000182327	GLTPD2	-4.54393	2.02489	-2.62244	0.017188	0.89542	-3.33081
ENSG00000164053	ATRIP	-3.67845	2.06725	-2.62154	0.0172208	0.89542	-3.33175
ENSG00000282218		10.8076	0.157084	2.62131	0.0172289	0.89542	-3.33198
ENSG00000260139	CSPG4P13	-6.8435	-0.116041	-2.61836	0.0173367	0.89542	-3.33506
ENSG00000205669	ACOT6	5.08227	-0.0323492	2.61786	0.017355	0.89542	-3.33558
ENSG00000278301		2.80838	4.05147	2.61698	0.0173871	0.89542	-3.33649
ENSG00000023734	STRAP	-1.6441	5.87045	-2.61371	0.0175076	0.89542	-3.3399
ENSG00000097046	CDC7	3.26597	2.67319	2.61283	0.0175402	0.89542	-3.34082
ENSG00000090905	TNRC6A	1.50469	7.12665	2.61231	0.0175593	0.89542	-3.34136
ENSG00000167208	SNX20	4.65822	1.67929	2.61191	0.0175741	0.89542	-3.34177
ENSG00000248905	FMN1	2.65177	6.70673	2.61096	0.0176095	0.89542	-3.34277
ENSG00000230778	ANKRD63	-6.18822	0.652099	-2.60694	0.0177594	0.89542	-3.34695
ENSG00000116991	SIPA1L2	-1.50956	6.46797	-2.60224	0.0179362	0.89542	-3.35185
ENSG00000161955	TNFSF13	3.04761	4.19	2.60105	0.0179812	0.89542	-3.35308
ENSG00000107821	KAZALD1	-5.2279	0.11559	-2.59584	0.0181799	0.89542	-3.35851
ENSG00000162641	AKNAD1	-3.5029	0.296482	-2.59546	0.0181942	0.89542	-3.3589
ENSG00000137965	IFI44	3.86609	1.98294	2.5944	0.018235	0.89542	-3.36001
ENSG00000147592	LACTB2	5.16584	1.13088	2.59397	0.0182513	0.89542	-3.36045
ENSG00000198707	CEP290	2.48924	5.56942	2.59152	0.0183457	0.89542	-3.363
ENSG00000185942	NKAIN3	2.76258	3.42615	2.59061	0.018381	0.89542	-3.36395
ENSG00000228628	ATF6B	-12.4634	3.45105	-2.59009	0.0184013	0.89542	-3.36449
ENSG00000132274	TRIM22	2.33392	6.49346	2.58763	0.0184966	0.89542	-3.36705
ENSG00000197283	SYNGAP1	-5.65073	6.44417	-2.58674	0.0185315	0.89542	-3.36798
ENSG00000151466	SCLT1	2.10099	4.53386	2.58661	0.0185363	0.89542	-3.36811
ENSG00000175164	ABO	2.87872	2.67914	2.58479	0.0186074	0.89542	-3.37
ENSG00000165178	NCF1C	7.66297	0.114314	2.5829	0.0186816	0.89542	-3.37196
ENSG00000146676	PURB	-1.77457	6.53379	-2.58151	0.0187365	0.89542	-3.37341
ENSG00000227460	SYNGAP1	6.17546	6.31298	2.58036	0.0187818	0.89542	-3.37461
ENSG00000261349	RP3-465N24.5	10.3744	-0.21206	2.58022	0.0187871	0.89542	-3.37475
ENSG00000188636	LDOC1L	-1.52121	6.64864	-2.58018	0.0187888	0.89542	-3.37479
ENSG00000168995	SIGLEC7	8.5697	-0.571263	2.57982	0.018803	0.89542	-3.37517
ENSG00000164106	SCRG1	2.30336	5.2326	2.57555	0.0189724	0.89542	-3.3796
ENSG00000268738	HSFX1	13.6495	-1.0729	2.57483	0.0190012	0.89542	-3.38035
ENSG00000167380	ZNF226	1.98923	4.94288	2.5743	0.0190227	0.89542	-3.38091
ENSG00000108961	RANGRF	1.59702	2.79575	2.5728	0.0190826	0.89542	-3.38246
ENSG00000115257	PCSK4	2.59663	2.49988	2.56988	0.0191999	0.89542	-3.38549
ENSG00000148158	SNX30	-2.81589	6.3526	-2.56782	0.0192832	0.89542	-3.38763
ENSG00000155090	KLF10	-3.65428	3.44153	-2.5647	0.0194097	0.89542	-3.39087
ENSG00000223984	HNRNPRP1	3.74139	0.965903	2.56463	0.0194126	0.89542	-3.39094
ENSG00000250461	RP11-631M6.2	4.93899	1.76147	2.56383	0.0194455	0.89542	-3.39178
ENSG00000257767	RP11-162P23.2	2.1141	5.25227	2.56279	0.0194878	0.89542	-3.39285
ENSG00000157303	SUSD3	6.5124	0.0335238	2.55886	0.019649	0.89542	-3.39693
ENSG00000228080	HLA-DRB1	-28.8351	-2.6721	-2.55707	0.0197232	0.89542	-3.39879
ENSG00000176024	ZNF613	2.38049	2.33446	2.55237	0.0199183	0.89542	-3.40366
ENSG00000236670	KRT18P5	5.29965	1.21669	2.55218	0.0199265	0.89542	-3.40386
ENSG00000241394	HLA-DMA	16.1968	-2.08813	2.55072	0.0199874	0.89542	-3.40537
ENSG00000221947	XKR9	2.3948	4.23812	2.54936	0.0200443	0.89542	-3.40678
ENSG00000139436	GIT2	1.53655	5.85796	2.54909	0.0200559	0.89542	-3.40706
ENSG00000145685	LHFPL2	3.54046	4.93448	2.54568	0.0201993	0.89542	-3.41059
ENSG00000104375	STK3	2.2221	5.85183	2.54503	0.0202271	0.89542	-3.41127
ENSG00000122877	EGR2	-9.27965	0.456164	-2.54377	0.0202805	0.89542	-3.41258
ENSG00000170085	SIMC1	2.08802	4.78933	2.54075	0.0204091	0.89542	-3.4157
ENSG00000122435	TRMT13	2.50898	2.88471	2.53976	0.0204514	0.89542	-3.41673
ENSG00000122484	RPAP2	2.15525	9.0229	2.53968	0.0204548	0.89542	-3.41681
ENSG00000151491	EPS8	1.79451	4.71441	2.53828	0.0205149	0.89542	-3.41826
ENSG00000137409	MTCH1	-2.31161	7.97148	-2.53806	0.0205244	0.89542	-3.41849
ENSG00000271092	TMEM56-RWDD3	10.9487	0.646768	2.53274	0.0207539	0.89542	-3.42399
ENSG00000180884	ZNF792	2.27063	2.29874	2.53206	0.0207836	0.89542	-3.4247
ENSG00000174837	EMR1	8.16293	-0.419549	2.53075	0.0208405	0.89542	-3.42605
ENSG00000006071	ABCC8	2.85775	5.80563	2.53063	0.0208456	0.89542	-3.42618
ENSG00000159461	AMFR	-1.58157	7.04505	-2.53052	0.0208504	0.89542	-3.42629
ENSG00000240695	RP11-102M11.1	4.17006	0.647817	2.52996	0.0208747	0.89542	-3.42687
ENSG00000233588	CYP51A1P2	8.32811	-0.250627	2.52932	0.0209029	0.89542	-3.42754
ENSG00000159216	RUNX1	5.02132	4.07042	2.52906	0.020914	0.89542	-3.4278
ENSG00000104904	OAZ1	-1.47003	7.79058	-2.52873	0.0209286	0.89542	-3.42814
ENSG00000129317	PUS7L	2.04681	5.48657	2.52483	0.0210999	0.89542	-3.43218
ENSG00000155465	SLC7A7	3.2823	2.52558	2.52318	0.0211726	0.89542	-3.43388
ENSG00000126814	TRMT5	2.00142	3.87883	2.52263	0.0211972	0.89542	-3.43446
ENSG00000103740	ACSBG1	1.99522	6.28078	2.52237	0.0212085	0.89542	-3.43472
ENSG00000105967	TFEC	6.27945	1.62707	2.52183	0.0212324	0.89542	-3.43528
ENSG00000278787		-1.45739	3.91944	-2.5199	0.0213182	0.89542	-3.43727
ENSG00000278845		23.1609	-1.98397	2.51972	0.0213265	0.89542	-3.43747
ENSG00000256222	MTRNR2L3	4.14698	-0.337295	2.51896	0.0213603	0.89542	-3.43825
ENSG00000164237	CMBL	1.68554	4.50265	2.51589	0.0214975	0.89542	-3.44142
ENSG00000132669	RIN2	1.82326	5.53768	2.51404	0.0215809	0.89542	-3.44334
ENSG00000227124	ZNF717	2.04502	4.37343	2.51258	0.0216466	0.89542	-3.44484
ENSG00000254088	SLC2A3P4	2.69056	0.463962	2.5125	0.0216503	0.89542	-3.44493
ENSG00000187079	TEAD1	3.5449	4.98257	2.51248	0.0216512	0.89542	-3.44495
ENSG00000116793	PHTF1	1.96849	4.94333	2.51196	0.0216746	0.89542	-3.44548
ENSG00000184584	TMEM173	3.36921	3.01364	2.51123	0.0217077	0.89542	-3.44624
ENSG00000066336	SPI1	4.15118	3.58595	2.51072	0.0217307	0.89542	-3.44676
ENSG00000129007	CALML4	3.72797	1.5556	2.51005	0.021761	0.89542	-3.44745
ENSG00000176222	ZNF404	2.94944	2.44369	2.50925	0.0217972	0.89542	-3.44828
ENSG00000163464	CXCR1	-7.86474	-0.490212	-2.50738	0.0218824	0.89542	-3.45021
ENSG00000011243	AKAP8L	2.01417	6.30559	2.50689	0.0219052	0.89542	-3.45072
ENSG00000170185	USP38	-1.95528	4.86329	-2.50573	0.0219581	0.89542	-3.45192
ENSG00000153291	SLC25A27	-1.84024	5.33676	-2.50461	0.0220091	0.89542	-3.45307
ENSG00000254415	SIGLEC14	5.88092	1.89559	2.5019	0.0221338	0.89542	-3.45587
ENSG00000120341	SEC16B	2.7409	3.86424	2.50184	0.0221367	0.89542	-3.45593
ENSG00000259358	RP11-456J20.1	2.94047	2.18696	2.50104	0.0221738	0.89542	-3.45676
ENSG00000179270	C2orf71	4.37878	0.194052	2.5006	0.0221939	0.89542	-3.45721
ENSG00000176148	TCP11L1	-1.3806	5.63296	-2.49998	0.0222225	0.89542	-3.45785
ENSG00000248334	WHAMMP2	1.86058	4.33988	2.49703	0.0223595	0.89542	-3.46089
ENSG00000226264	HLA-DMB	14.3951	0.265549	2.49635	0.0223914	0.89542	-3.4616
ENSG00000196503	ARL9	-5.71013	-0.128238	-2.49562	0.0224254	0.89542	-3.46235
ENSG00000128052	KDR	-3.73346	3.53437	-2.49495	0.0224567	0.89542	-3.46304
ENSG00000129355	CDKN2D	-2.40541	5.16733	-2.49407	0.0224979	0.89542	-3.46395
ENSG00000276541		4.66196	0.326619	2.49248	0.0225722	0.89542	-3.46558
ENSG00000102699	PARP4	2.49436	4.63684	2.48991	0.0226935	0.89542	-3.46824
ENSG00000142230	SAE1	-1.46888	5.55892	-2.48871	0.0227502	0.89542	-3.46948
ENSG00000242960	FTH1P23	3.62228	0.168886	2.48853	0.0227584	0.89542	-3.46965
ENSG00000104044	OCA2	2.76904	3.10873	2.48796	0.0227856	0.89542	-3.47024
ENSG00000086504	MRPL28	-2.3553	4.90305	-2.48736	0.0228139	0.89542	-3.47086
ENSG00000173369	C1QB	7.5873	5.30622	2.48726	0.022819	0.89542	-3.47097
ENSG00000006747	SCIN	5.23435	4.55466	2.48724	0.0228197	0.89542	-3.47099
ENSG00000106366	SERPINE1	-8.60055	2.42153	-2.48689	0.0228363	0.89542	-3.47135
ENSG00000138134	STAMBPL1	2.16339	4.98568	2.48539	0.0229079	0.89542	-3.4729
ENSG00000233012	HDAC1P2	3.72827	1.8245	2.48516	0.0229189	0.89542	-3.47313
ENSG00000139218	SCAF11	1.39763	6.44064	2.48459	0.022946	0.89542	-3.47372
ENSG00000163728	TTC14	2.84515	5.6447	2.48221	0.0230598	0.89542	-3.47617
ENSG00000136122	BORA	5.04802	0.0895493	2.48168	0.0230849	0.89542	-3.47671
ENSG00000140993	TIGD7	2.55872	2.85344	2.48145	0.0230961	0.89542	-3.47695
ENSG00000244723	ASLP1	5.90611	-0.293602	2.48108	0.0231141	0.89542	-3.47734
ENSG00000274320		9.15367	0.826867	2.48059	0.0231375	0.89542	-3.47784
ENSG00000169249	ZRSR2	1.77151	3.70673	2.4805	0.0231417	0.89542	-3.47793
ENSG00000132640	BTBD3	-2.6189	6.68625	-2.4794	0.0231949	0.89542	-3.47907
ENSG00000107890	ANKRD26	3.16618	5.616	2.47856	0.0232352	0.89542	-3.47993
ENSG00000166801	FAM111A	2.64351	3.27443	2.47768	0.023278	0.89542	-3.48084
ENSG00000168062	BATF2	5.28445	0.659529	2.47734	0.0232943	0.89542	-3.48119
ENSG00000100138	NHP2L1	-1.54993	6.07025	-2.47728	0.0232973	0.89542	-3.48125
ENSG00000281758		5.55013	1.70641	2.47633	0.0233433	0.89542	-3.48223
ENSG00000240184	PCDHGC3	1.82104	7.78133	2.47596	0.0233611	0.89542	-3.48261
ENSG00000164211	STARD4	3.13254	4.06681	2.47531	0.0233925	0.89542	-3.48327
ENSG00000119862	LGALSL	-2.38449	3.60732	-2.47404	0.0234545	0.89542	-3.48458
ENSG00000167549	CORO6	3.58463	5.47631	2.47297	0.0235065	0.89542	-3.48568
ENSG00000226589	VARS	7.59264	2.63968	2.47078	0.0236136	0.89542	-3.48793
ENSG00000264364	DYNLL2	-1.58875	7.81068	-2.47067	0.0236189	0.89542	-3.48805
ENSG00000002549	LAP3	3.23157	4.89631	2.47023	0.0236405	0.89542	-3.4885
ENSG00000140968	IRF8	7.57416	2.67586	2.46866	0.0237179	0.89542	-3.49012
ENSG00000137996	RTCA	-1.61175	4.35086	-2.4684	0.0237306	0.89542	-3.49039
ENSG00000234114	CCHCR1	21.3803	-1.22938	2.46805	0.023748	0.89542	-3.49075
ENSG00000150477	KIAA1328	2.27037	9.05716	2.46591	0.0238538	0.89542	-3.49295
ENSG00000206340	C4A	20.4064	3.48957	2.46584	0.0238572	0.89542	-3.49302
ENSG00000176697	BDNF	-3.04476	2.75757	-2.4656	0.0238689	0.89542	-3.49326
ENSG00000275325		3.66868	-0.256604	2.46284	0.0240057	0.89542	-3.4961
ENSG00000117791	2002-03-01	2.14887	3.49159	2.46034	0.0241308	0.89542	-3.49867
ENSG00000246596	RP11-1277A3.2	2.34288	3.06465	2.45987	0.024154	0.89542	-3.49915
ENSG00000137752	CASP1	5.96098	1.60424	2.45934	0.0241808	0.89542	-3.4997
ENSG00000115593	SMYD1	8.77881	1.00621	2.458	0.0242482	0.89542	-3.50108
ENSG00000115234	SNX17	-1.96367	5.76325	-2.45785	0.0242553	0.89542	-3.50123
ENSG00000101463	SYNDIG1	-1.61072	5.04168	-2.45679	0.0243086	0.89542	-3.50231
ENSG00000283619		3.34207	2.76192	2.45545	0.0243765	0.89542	-3.5037
ENSG00000004534	RBM6	1.83913	6.38948	2.45523	0.0243873	0.89542	-3.50392
ENSG00000135069	PSAT1	2.98895	5.74904	2.45402	0.0244486	0.89542	-3.50516
ENSG00000160862	AZGP1	8.56675	2.80369	2.45384	0.024458	0.89542	-3.50535
ENSG00000079841	RIMS1	2.34407	7.50372	2.45318	0.0244915	0.89542	-3.50603
ENSG00000119508	NR4A3	-4.36153	3.30299	-2.45206	0.0245482	0.89542	-3.50718
ENSG00000117143	UAP1	-1.91271	3.95477	-2.4507	0.0246171	0.89542	-3.50857
ENSG00000164050	PLXNB1	2.83512	8.03734	2.45069	0.0246177	0.89542	-3.50858
ENSG00000160058	BSDC1	-1.64632	6.47297	-2.44952	0.0246776	0.89542	-3.50978
ENSG00000145287	PLAC8	4.30626	2.50789	2.44882	0.0247133	0.89542	-3.5105
ENSG00000239882	CYP21A1P	-23.5441	-1.59386	-2.44739	0.0247866	0.89542	-3.51197
ENSG00000254244	PAICSP4	4.03671	1.83611	2.44634	0.0248405	0.89542	-3.51305
ENSG00000271049	CTD-2553L13.7	5.02946	-0.547769	2.44615	0.0248505	0.89542	-3.51325
ENSG00000196151	WDSUB1	2.17567	2.94465	2.44516	0.0249011	0.89542	-3.51426
ENSG00000109436	TBC1D9	-1.91676	5.89922	-2.4445	0.0249351	0.89542	-3.51493
ENSG00000275395		14.738	5.89691	2.44438	0.0249415	0.89542	-3.51506
ENSG00000272602	ZNF595	1.90083	3.97225	2.44354	0.024985	0.89542	-3.51592
ENSG00000205978	NYNRIN	3.00814	4.37326	2.44256	0.0250357	0.89542	-3.51693
ENSG00000136235	GPNMB	-5.00384	4.85814	-2.44239	0.0250444	0.89542	-3.5171
ENSG00000114125	RNF7	-1.55266	4.15388	-2.44154	0.0250884	0.89542	-3.51797
ENSG00000213213	CCDC183	2.71175	3.01621	2.43895	0.0252234	0.89542	-3.52063
ENSG00000185811	IKZF1	5.47905	2.91514	2.43819	0.0252627	0.89542	-3.52141
ENSG00000258900	HNRNPCP1	4.75679	-0.016336	2.43716	0.0253165	0.89542	-3.52246
ENSG00000025708	TYMP	6.30017	3.98924	2.43502	0.0254286	0.89542	-3.52465
ENSG00000143878	RHOB	-2.84604	8.18231	-2.43408	0.0254785	0.89542	-3.52562
ENSG00000112619	PRPH2	-3.95689	2.79416	-2.43339	0.0255144	0.89542	-3.52632
ENSG00000135164	DMTF1	1.81091	6.17727	2.43299	0.0255359	0.89542	-3.52674
ENSG00000155636	RBM45	2.32283	3.12266	2.43191	0.0255929	0.89542	-3.52785
ENSG00000228582	TAP2	-21.8166	0.445483	-2.43129	0.0256254	0.89542	-3.52848
ENSG00000232450	RP4-730K3.3	5.30132	-0.241268	2.42878	0.0257588	0.89542	-3.53105
ENSG00000204394	VARS	7.25106	2.67774	2.42784	0.0258088	0.89542	-3.53201
ENSG00000096171	VARS	7.25106	2.67774	2.42784	0.0258088	0.89542	-3.53201
ENSG00000124422	USP22	-1.59264	8.61979	-2.42666	0.0258719	0.89542	-3.53322
ENSG00000121858	TNFSF10	4.34098	2.03594	2.42478	0.0259722	0.89542	-3.53514
ENSG00000112799	LY86	5.57425	0.983646	2.42454	0.0259849	0.89542	-3.53539
ENSG00000110031	LPXN	1.84944	3.51101	2.4242	0.0260031	0.89542	-3.53573
ENSG00000235043	TECRP1	-14.8182	-4.06498	-2.42085	0.0261836	0.89542	-3.53917
ENSG00000122952	ZWINT	3.75028	0.501317	2.42072	0.0261908	0.89542	-3.5393
ENSG00000197410	DCHS2	3.41202	5.24614	2.42021	0.026218	0.89542	-3.53982
ENSG00000151338	MIPOL1	2.41382	8.85593	2.41957	0.0262529	0.89542	-3.54048
ENSG00000163798	SLC4A1AP	-1.40201	5.49986	-2.41894	0.0262869	0.89542	-3.54112
ENSG00000251135	AC008565.1	3.55964	1.62423	2.41845	0.0263134	0.89542	-3.54162
ENSG00000017260	ATP2C1	-1.35997	6.76776	-2.41838	0.0263174	0.89542	-3.54169
ENSG00000091592	NLRP1	-2.49682	7.13277	-2.41837	0.0263179	0.89542	-3.5417
ENSG00000101327	PDYN	-4.19229	2.2358	-2.41658	0.026415	0.89542	-3.54353
ENSG00000136810	TXN	-2.2193	4.3289	-2.41522	0.0264893	0.89542	-3.54492
ENSG00000196793	ZNF239	2.58695	2.08429	2.4143	0.0265397	0.89542	-3.54587
ENSG00000003436	TFPI	2.24947	7.06145	2.4135	0.0265835	0.89542	-3.54669
ENSG00000182492	BGN	3.81423	5.61557	2.41296	0.0266126	0.89542	-3.54723
ENSG00000198576	ARC	-7.70038	4.19999	-2.41058	0.0267436	0.89542	-3.54967
ENSG00000204351	SKIV2L	16.1562	2.49361	2.4105	0.0267478	0.89542	-3.54974
ENSG00000241553	ARPC4	-1.64766	5.89989	-2.41	0.0267758	0.89542	-3.55026
ENSG00000143641	GALNT2	-2.03166	6.14172	-2.40861	0.0268526	0.89542	-3.55168
ENSG00000043462	LCP2	4.22427	3.04022	2.40851	0.0268581	0.89542	-3.55178
ENSG00000102924	CBLN1	-4.34122	1.48768	-2.40837	0.0268655	0.89542	-3.55192
ENSG00000138002	IFT172	1.80113	5.94643	2.40728	0.0269262	0.89542	-3.55304
ENSG00000162517	PEF1	-1.45684	5.0779	-2.40719	0.0269311	0.89542	-3.55313
ENSG00000224892	RPS4XP16	5.6838	-0.283258	2.40597	0.0269989	0.89542	-3.55438
ENSG00000118762	PKD2	1.93415	5.3387	2.4056	0.027019	0.89542	-3.55475
ENSG00000176209	SMIM19	-1.555	3.68844	-2.40512	0.027046	0.89542	-3.55524
ENSG00000275882		8.83204	1.16083	2.40491	0.0270576	0.89542	-3.55546
ENSG00000156804	FBXO32	-3.07318	5.84682	-2.40455	0.0270776	0.89542	-3.55582
ENSG00000180376	CCDC66	1.71163	4.93319	2.40386	0.027116	0.89542	-3.55653
ENSG00000066279	ASPM	3.27925	0.631382	2.40346	0.0271384	0.89542	-3.55694
ENSG00000281289		3.58573	4.79613	2.40144	0.0272517	0.89542	-3.559
ENSG00000139988	RDH12	-3.82408	0.151253	-2.40113	0.0272689	0.89542	-3.55932
ENSG00000151876	FBXO4	-2.7544	1.74013	-2.40087	0.0272834	0.89542	-3.55958
ENSG00000152926	ZNF117	2.63354	4.56062	2.39973	0.0273474	0.89542	-3.56074
ENSG00000091127	PUS7	1.35899	3.5203	2.39881	0.0273996	0.89542	-3.56169
ENSG00000140403	DNAJA4	-4.45856	6.58735	-2.39839	0.0274233	0.89542	-3.56212
ENSG00000237190	CDKN2AIPNL	-1.54098	3.44316	-2.39754	0.0274712	0.89542	-3.56299
ENSG00000137841	PLCB2	3.90555	4.48243	2.39714	0.0274934	0.89542	-3.56339
ENSG00000185842	DNAH14	2.06219	3.36714	2.39703	0.0274998	0.89542	-3.5635
ENSG00000197093	GAL3ST4	4.19768	2.9609	2.39635	0.0275385	0.89542	-3.5642
ENSG00000082068	WDR70	1.47999	4.42017	2.3956	0.027581	0.89542	-3.56496
ENSG00000099817	POLR2E	-1.39064	6.31669	-2.39454	0.0276409	0.89542	-3.56604
ENSG00000175806	MSRA	1.84194	5.02303	2.39371	0.0276881	0.89542	-3.56689
ENSG00000175265	GOLGA8A	4.15912	7.2749	2.39262	0.0277499	0.89542	-3.568
ENSG00000177989	ODF3B	5.63506	1.89171	2.3924	0.0277629	0.89542	-3.56823
ENSG00000124459	ZNF45	1.36368	3.55748	2.39214	0.0277778	0.89542	-3.56849
ENSG00000164342	TLR3	2.51727	2.09029	2.39194	0.0277892	0.89542	-3.5687
ENSG00000257246	RP11-416A17.6	5.25381	0.592474	2.38772	0.0280308	0.89542	-3.57299
ENSG00000135114	OASL	4.08361	0.244402	2.38724	0.0280584	0.89542	-3.57348
ENSG00000144597	EAF1	-1.78539	5.05614	-2.38721	0.02806	0.89542	-3.57351
ENSG00000275131		2.51438	6.96563	2.38633	0.0281112	0.89542	-3.57441
ENSG00000197448	GSTK1	1.61655	5.2067	2.38625	0.0281157	0.89542	-3.57449
ENSG00000276644		3.96892	2.86162	2.38449	0.0282174	0.89542	-3.57629
ENSG00000160255	ITGB2	6.361	4.9083	2.38405	0.0282428	0.89542	-3.57673
ENSG00000173821	RNF213	2.39345	8.08002	2.38385	0.0282545	0.89542	-3.57694
ENSG00000142185	TRPM2	2.80703	6.39139	2.38342	0.0282796	0.89542	-3.57738
ENSG00000106993	CDC37L1	-1.99376	4.15591	-2.38265	0.0283238	0.89542	-3.57815
ENSG00000166532	RIMKLB	1.64598	5.44731	2.38252	0.0283314	0.89542	-3.57829
ENSG00000261905	ABC13-48559800H2.1	-9.17733	0.289828	-2.38054	0.0284469	0.89542	-3.58031
ENSG00000132357	CARD6	2.17169	2.46271	2.3804	0.0284549	0.89542	-3.58045
ENSG00000226936	B3GALT4	-4.75936	0.282468	-2.38039	0.0284555	0.89542	-3.58046
ENSG00000235155	B3GALT4	-4.75936	0.282468	-2.38039	0.0284555	0.89542	-3.58046
ENSG00000236802	B3GALT4	-4.75936	0.282468	-2.38039	0.0284555	0.89542	-3.58046
ENSG00000181915	ADO	-2.14891	4.90481	-2.3796	0.028502	0.89542	-3.58127
ENSG00000168811	IL12A	3.55711	0.0111503	2.37513	0.0287641	0.89542	-3.58581
ENSG00000177688	SUMO4	2.74303	0.6273	2.37506	0.0287681	0.89542	-3.58588
ENSG00000162687	KCNT2	3.25221	4.15681	2.37464	0.0287934	0.89542	-3.58632
ENSG00000278080		4.43065	2.70631	2.37438	0.0288088	0.89542	-3.58658
ENSG00000183979	NPB	3.53164	1.12394	2.37426	0.0288157	0.89542	-3.5867
ENSG00000100288	CHKB	2.85097	4.52587	2.37418	0.0288202	0.89542	-3.58678
ENSG00000228238	GS1-304P7.2	6.43552	0.0260977	2.37412	0.0288238	0.89542	-3.58684
ENSG00000172296	SPTLC3	2.1382	4.82084	2.37386	0.028839	0.89542	-3.5871
ENSG00000146243	IRAK1BP1	1.97602	3.43338	2.37376	0.028845	0.89542	-3.58721
ENSG00000065325	GLP2R	-5.59766	2.99626	-2.37329	0.0288728	0.89542	-3.58768
ENSG00000279487		8.21902	-0.329538	2.37297	0.0288921	0.89542	-3.58802
ENSG00000166821	PEX11A	1.69095	3.15491	2.37173	0.0289652	0.89542	-3.58927
ENSG00000188931	C1orf192	-15.5308	-0.925819	-2.37108	0.029004	0.89542	-3.58993
ENSG00000106367	AP1S1	-3.01256	5.55588	-2.37073	0.0290245	0.89542	-3.59029
ENSG00000273897		12.225	1.8511	2.3707	0.0290267	0.89542	-3.59032
ENSG00000178502	KLHL11	-1.68687	4.71902	-2.36866	0.0291483	0.89542	-3.5924
ENSG00000233757	AC092835.2	1.78563	3.27229	2.36736	0.0292258	0.89542	-3.59372
ENSG00000203943	SAMD13	-4.70209	-0.314466	-2.3672	0.0292352	0.89542	-3.59388
ENSG00000274744		23.7175	-1.28777	2.36662	0.02927	0.89542	-3.59447
ENSG00000142611	PRDM16	2.27103	5.13492	2.36439	0.0294038	0.89542	-3.59673
ENSG00000120669	SOHLH2	-4.08671	0.0183203	-2.36393	0.0294314	0.89542	-3.5972
ENSG00000136153	LMO7	1.95783	6.34051	2.36344	0.0294611	0.89542	-3.5977
ENSG00000163083	INHBB	2.55963	2.93467	2.36302	0.0294865	0.89542	-3.59812
ENSG00000259683	RP11-182J1.14	3.82811	1.38609	2.36292	0.0294928	0.89542	-3.59823
ENSG00000196743	GM2A	1.89931	5.64594	2.36228	0.0295311	0.89542	-3.59887
ENSG00000102978	POLR2C	-1.48612	4.97429	-2.36103	0.0296068	0.89542	-3.60015
ENSG00000206355	CCHCR1	19.9437	-1.23413	2.36057	0.0296349	0.89542	-3.60062
ENSG00000137491	SLCO2B1	3.27768	6.6186	2.35934	0.0297091	0.89542	-3.60186
ENSG00000088356	PDRG1	-2.36638	3.32987	-2.35843	0.0297644	0.89542	-3.60278
ENSG00000066294	CD84	3.23225	3.6174	2.35678	0.0298654	0.89542	-3.60446
ENSG00000226015	CCT8P1	4.31567	0.939632	2.35666	0.0298724	0.89542	-3.60458
ENSG00000204136	GGTA1P	3.63803	2.07494	2.35651	0.0298817	0.89542	-3.60473
ENSG00000133398	MED10	-1.52801	3.76163	-2.35602	0.0299119	0.89542	-3.60524
ENSG00000010610	CD4	4.40238	3.83866	2.35598	0.0299144	0.89542	-3.60528
ENSG00000008405	CRY1	-2.45685	3.93492	-2.35579	0.0299258	0.89542	-3.60547
ENSG00000082458	DLG3	-1.69989	6.18768	-2.35435	0.0300138	0.89542	-3.60692
ENSG00000010165	METTL13	-1.79449	4.53061	-2.35421	0.0300223	0.89542	-3.60707
ENSG00000283229		14.1305	4.47334	2.35265	0.0301187	0.89542	-3.60866
ENSG00000198455	ZXDB	-1.5061	4.24469	-2.35211	0.0301515	0.89542	-3.6092
ENSG00000128694	OSGEPL1	1.43114	2.72008	2.35047	0.0302526	0.89542	-3.61086
ENSG00000111110	PPM1H	-1.54915	6.17743	-2.35046	0.0302534	0.89542	-3.61087
ENSG00000258659	TRIM34	3.06359	1.19134	2.34971	0.0302998	0.89542	-3.61163
ENSG00000166337	TAF10	-1.40648	4.91739	-2.3493	0.0303251	0.89542	-3.61205
ENSG00000117360	PRPF3	1.42099	5.36892	2.34929	0.0303261	0.89542	-3.61207
ENSG00000101193	GID8	-1.2504	5.56979	-2.34896	0.030346	0.89542	-3.61239
ENSG00000240563	L1TD1	2.69749	2.2773	2.3476	0.0304305	0.89542	-3.61377
ENSG00000169896	ITGAM	4.3622	3.48716	2.34662	0.0304915	0.89542	-3.61476
ENSG00000183474	GTF2H2C	3.1521	2.81469	2.34537	0.0305699	0.89542	-3.61604
ENSG00000140497	SCAMP2	1.94679	4.71511	2.34535	0.0305708	0.89542	-3.61605
ENSG00000075336	TIMM21	1.29551	3.94191	2.34526	0.0305765	0.89542	-3.61615
ENSG00000069431	ABCC9	2.30297	6.99829	2.34513	0.0305843	0.89542	-3.61627
ENSG00000173391	OLR1	5.30599	2.54419	2.34447	0.0306257	0.89542	-3.61695
ENSG00000183160	TMEM119	3.96454	3.65664	2.34444	0.0306278	0.89542	-3.61698
ENSG00000110888	CAPRIN2	1.80147	6.09391	2.34425	0.0306398	0.89542	-3.61717
ENSG00000167515	TRAPPC2L	-2.80259	4.39317	-2.34397	0.0306573	0.89542	-3.61746
ENSG00000166848	TERF2IP	-1.36972	7.17069	-2.3428	0.0307304	0.89542	-3.61864
ENSG00000134516	DOCK2	4.49673	3.93667	2.34174	0.0307969	0.89542	-3.61971
ENSG00000121766	ZCCHC17	-2.18577	4.92752	-2.34166	0.0308021	0.89542	-3.6198
ENSG00000280316		2.41662	2.41806	2.34096	0.0308459	0.89542	-3.6205
ENSG00000081248	CACNA1S	-3.96736	0.450399	-2.33951	0.0309374	0.89542	-3.62197
ENSG00000092820	EZR	2.58639	6.85148	2.33812	0.031025	0.89542	-3.62338
ENSG00000101363	MANBAL	-1.0806	4.42046	-2.33764	0.0310556	0.89542	-3.62387
ENSG00000123329	ARHGAP9	2.78229	3.40169	2.33755	0.0310614	0.89542	-3.62396
ENSG00000134824	FADS2	3.289	7.00209	2.33683	0.0311066	0.89542	-3.62468
ENSG00000175556	LONRF3	-4.61097	3.16513	-2.33453	0.031253	0.89542	-3.62701
ENSG00000165948	IFI27L1	1.95804	1.2537	2.33436	0.0312637	0.89542	-3.62718
ENSG00000276880		1.95804	1.2537	2.33436	0.0312637	0.89542	-3.62718
ENSG00000163833	FBXO40	2.41598	2.66832	2.33273	0.0313676	0.89542	-3.62883
ENSG00000044459	CNTLN	1.60751	3.67261	2.3327	0.0313697	0.89542	-3.62886
ENSG00000172493	AFF1	1.49653	6.37657	2.3324	0.0313887	0.89542	-3.62916
ENSG00000274684		19.2005	0.44909	2.33197	0.0314163	0.89542	-3.6296
ENSG00000134061	CD180	3.99843	1.77386	2.33126	0.0314619	0.89542	-3.63032
ENSG00000160179	ABCG1	-2.3385	5.64911	-2.33104	0.0314758	0.89542	-3.63054
ENSG00000100897	DCAF11	-1.47151	6.24046	-2.33088	0.0314859	0.89542	-3.6307
ENSG00000262503	RP11-530N7.2	3.93036	0.0312671	2.32984	0.0315531	0.895975	-3.63176
ENSG00000142513	ACPT	5.33148	-0.187227	2.32709	0.0317303	0.8968	-3.63454
ENSG00000009950	MLXIPL	3.17517	5.00252	2.32609	0.0317949	0.8968	-3.63555
ENSG00000133574	GIMAP4	3.56159	3.05264	2.32601	0.0318	0.8968	-3.63563
ENSG00000274110		7.91918	1.3644	2.32583	0.0318113	0.8968	-3.63581
ENSG00000196074	SYCP2	3.36852	3.20809	2.32544	0.0318371	0.8968	-3.63621
ENSG00000102878	HSF4	3.2224	4.64715	2.32402	0.0319292	0.8968	-3.63764
ENSG00000114956	DGUOK	-1.87024	3.46943	-2.32391	0.0319362	0.8968	-3.63775
ENSG00000138074	SLC5A6	3.42789	4.39271	2.32227	0.0320428	0.8968	-3.63941
ENSG00000146433	TMEM181	-1.51302	6.0854	-2.32066	0.032148	0.8968	-3.64103
ENSG00000223572	CKMT1A	2.03495	5.43571	2.31828	0.0323039	0.8968	-3.64344
ENSG00000278788		26.0808	2.14253	2.31695	0.0323917	0.8968	-3.64478
ENSG00000091656	ZFHX4	2.41234	6.03332	2.31543	0.0324915	0.8968	-3.64631
ENSG00000073331	ALPK1	1.87137	4.34945	2.31542	0.0324925	0.8968	-3.64633
ENSG00000165121	RP11-213G2.3	2.4855	3.14086	2.31516	0.0325094	0.8968	-3.64658
ENSG00000185304	RGPD2	12.959	2.13417	2.31468	0.0325415	0.8968	-3.64707
ENSG00000106785	TRIM14	2.31013	4.73737	2.31441	0.0325588	0.8968	-3.64734
ENSG00000005844	ITGAL	5.01271	3.01989	2.3143	0.0325663	0.8968	-3.64745
ENSG00000182902	SLC25A18	2.22028	6.29659	2.31126	0.0327681	0.8968	-3.65052
ENSG00000083857	FAT1	1.98319	7.32239	2.31035	0.0328284	0.8968	-3.65143
ENSG00000166313	APBB1	-1.90039	7.95203	-2.31032	0.032831	0.8968	-3.65147
ENSG00000168061	SAC3D1	3.15097	2.26577	2.30942	0.0328908	0.8968	-3.65238
ENSG00000102181	CD99L2	-1.57201	7.29147	-2.30941	0.0328917	0.8968	-3.65239
ENSG00000100813	ACIN1	1.66191	7.05043	2.30783	0.032997	0.8968	-3.65398
ENSG00000170458	CD14	7.53964	4.6858	2.30673	0.033071	0.8968	-3.65509
ENSG00000163840	DTX3L	2.73291	4.60382	2.30656	0.0330821	0.8968	-3.65526
ENSG00000257529	RPL36A-HNRNPH2	-2.95921	3.46468	-2.30621	0.0331057	0.8968	-3.65561
ENSG00000261528	AC002400.1	3.3243	0.534898	2.30616	0.033109	0.8968	-3.65566
ENSG00000158714	SLAMF8	6.13161	1.8685	2.30587	0.0331289	0.8968	-3.65596
ENSG00000145832	SLC25A48	5.2848	3.65889	2.30576	0.0331358	0.8968	-3.65606
ENSG00000171823	FBXL14	-2.97613	5.0058	-2.30563	0.0331447	0.8968	-3.6562
ENSG00000197646	PDCD1LG2	4.59847	-0.0522961	2.30447	0.0332228	0.8968	-3.65736
ENSG00000161640	SIGLEC11	4.04483	1.91185	2.30316	0.0333111	0.8968	-3.65868
ENSG00000164091	WDR82	-1.34936	6.73601	-2.30265	0.0333456	0.8968	-3.6592
ENSG00000144191	CNGA3	-5.68129	0.167634	-2.30163	0.0334149	0.8968	-3.66023
ENSG00000268903	RP11-34P13.15	5.75081	2.10926	2.30162	0.0334153	0.8968	-3.66023
ENSG00000130520	LSM4	-1.65279	4.87303	-2.29984	0.0335366	0.8968	-3.66203
ENSG00000103485	QPRT	2.0048	4.52361	2.29942	0.033565	0.8968	-3.66245
ENSG00000240857	RDH14	-1.61397	3.014	-2.29903	0.0335917	0.8968	-3.66285
ENSG00000087448	KLHL42	-1.28798	6.1657	-2.29629	0.0337788	0.8968	-3.66561
ENSG00000166535	A2ML1	3.23649	3.39061	2.2962	0.0337847	0.8968	-3.66569
ENSG00000107614	TRDMT1	1.93322	3.12531	2.29608	0.0337928	0.8968	-3.66581
ENSG00000197816	CCDC180	2.97071	5.47188	2.29598	0.0338	0.8968	-3.66592
ENSG00000092330	TINF2	-1.3831	4.42812	-2.29456	0.0338969	0.8968	-3.66734
ENSG00000113068	PFDN1	-1.41631	4.64721	-2.29379	0.03395	0.8968	-3.66812
ENSG00000162873	KLHDC8A	-2.42585	2.39827	-2.29202	0.0340719	0.8968	-3.6699
ENSG00000128284	APOL3	3.8137	2.63392	2.2915	0.0341081	0.8968	-3.67042
ENSG00000223820	CFL1P1	2.33929	2.46896	2.29022	0.0341968	0.8968	-3.67171
ENSG00000171806	METTL18	3.38321	0.726696	2.29014	0.0342018	0.8968	-3.67179
ENSG00000257818	RP11-1143G9.2	-4.16175	-0.00430057	-2.28971	0.0342318	0.8968	-3.67222
ENSG00000206206	DAXX	-21.4984	-1.12802	-2.28904	0.0342786	0.8968	-3.6729
ENSG00000227046	DAXX	-21.4984	-1.12802	-2.28904	0.0342786	0.8968	-3.6729
ENSG00000112293	GPLD1	1.7012	4.14581	2.2881	0.0343433	0.8968	-3.67384
ENSG00000270728	RP4-657E11.10	3.72521	0.0727536	2.28712	0.0344117	0.8968	-3.67483
ENSG00000168918	INPP5D	4.22671	3.91145	2.28702	0.034419	0.8968	-3.67493
ENSG00000281614		4.22671	3.91145	2.28702	0.034419	0.8968	-3.67493
ENSG00000119922	IFIT2	2.33862	3.88605	2.287	0.0344199	0.8968	-3.67494
ENSG00000102934	PLLP	2.71495	13.3115	2.2859	0.0344968	0.8968	-3.67605
ENSG00000120438	TCP1	-1.79022	6.33646	-2.28449	0.0345954	0.8968	-3.67747
ENSG00000277292		-2.40395	7.20464	-2.28153	0.0348034	0.8968	-3.68045
ENSG00000178381	ZFAND2A	-3.19374	3.68842	-2.28033	0.0348874	0.8968	-3.68164
ENSG00000087111	PIGS	-1.49587	5.11546	-2.27902	0.0349801	0.8968	-3.68296
ENSG00000087253	LPCAT2	3.73431	3.4216	2.2785	0.0350168	0.8968	-3.68348
ENSG00000230638	RP11-486B10.4	2.91116	1.29409	2.27789	0.03506	0.8968	-3.68409
ENSG00000204469	PRRC2A	24.1585	2.98808	2.27779	0.0350669	0.8968	-3.68419
ENSG00000283580		-5.77726	0.0242371	-2.2755	0.0352298	0.8968	-3.68649
ENSG00000148204	CRB2	3.59912	6.44301	2.27427	0.0353175	0.8968	-3.68773
ENSG00000243759	ST13P15	5.99988	-0.56028	2.27342	0.035378	0.8968	-3.68858
ENSG00000106025	TSPAN12	4.13097	1.37083	2.27338	0.035381	0.8968	-3.68862
ENSG00000105122	RASAL3	5.07627	2.30232	2.27311	0.0354004	0.8968	-3.68889
ENSG00000162599	NFIA	1.97049	7.22804	2.27078	0.0355675	0.8968	-3.69123
ENSG00000119946	CNNM1	1.98458	5.72586	2.2694	0.0356669	0.8968	-3.69262
ENSG00000136169	SETDB2	1.36881	4.65392	2.26921	0.0356805	0.8968	-3.69281
ENSG00000273520		2.82107	1.86097	2.26887	0.0357049	0.8968	-3.69315
ENSG00000224552	ABHD16A	15.2928	0.451678	2.26886	0.0357055	0.8968	-3.69315
ENSG00000177853	ZNF518A	3.08105	5.25641	2.26842	0.0357372	0.8968	-3.6936
ENSG00000136546	SCN7A	2.09742	2.62903	2.26638	0.0358842	0.8968	-3.69563
ENSG00000276469		-14.4943	3.08626	-2.2655	0.0359484	0.8968	-3.69652
ENSG00000133059	DSTYK	-1.22467	6.47056	-2.26356	0.0360893	0.8968	-3.69846
ENSG00000164484	TMEM200A	-4.91779	1.82493	-2.26317	0.0361177	0.8968	-3.69885
ENSG00000064999	ANKS1A	1.69366	6.00622	2.26297	0.0361322	0.8968	-3.69905
ENSG00000157445	CACNA2D3	1.42574	5.68555	2.26276	0.0361477	0.8968	-3.69927
ENSG00000065150	IPO5	-1.63257	7.02282	-2.26275	0.0361483	0.8968	-3.69927
ENSG00000230982	DSTNP1	4.00699	0.0559274	2.26265	0.0361555	0.8968	-3.69937
ENSG00000187522	HSPA14	-1.356	3.48267	-2.26222	0.0361865	0.8968	-3.6998
ENSG00000274488		-4.29689	4.88098	-2.26216	0.036191	0.8968	-3.69986
ENSG00000110013	SIAE	7.11038	6.8376	2.26212	0.0361943	0.8968	-3.69991
ENSG00000177465	ACOT4	2.99046	2.16137	2.25981	0.0363632	0.8968	-3.70222
ENSG00000125386	FAM193A	1.25469	5.90687	2.25876	0.0364399	0.8968	-3.70326
ENSG00000163154	TNFAIP8L2	3.80693	1.17082	2.25774	0.0365148	0.8968	-3.70428
ENSG00000149177	PTPRJ	-1.41918	6.33309	-2.25769	0.0365186	0.8968	-3.70434
ENSG00000168477	TNXB	5.75976	5.11954	2.25711	0.0365616	0.8968	-3.70492
ENSG00000129535	NRL	-2.14813	1.41691	-2.25647	0.0366085	0.8968	-3.70556
ENSG00000103035	PSMD7	-1.61717	5.37977	-2.25622	0.036627	0.8968	-3.70581
ENSG00000169239	CA5B	1.79206	4.60511	2.25559	0.0366733	0.8968	-3.70644
ENSG00000042980	ADAM28	2.99227	3.54168	2.25414	0.0367807	0.8968	-3.70789
ENSG00000196878	LAMB3	-3.50707	2.34345	-2.25368	0.0368151	0.8968	-3.70835
ENSG00000183426	NPIPA1	2.76459	7.11545	2.25241	0.0369095	0.8968	-3.70962
ENSG00000182578	CSF1R	4.67376	5.9359	2.24997	0.0370911	0.8968	-3.71206
ENSG00000280987		-2.65415	5.56375	-2.24995	0.0370925	0.8968	-3.71208
ENSG00000083828	ZNF586	2.23083	3.71789	2.24962	0.0371171	0.8968	-3.71241
ENSG00000267740	AC024592.12	-3.80135	1.02709	-2.24958	0.0371199	0.8968	-3.71244
ENSG00000127124	HIVEP3	2.30578	6.5043	2.24899	0.0371643	0.8968	-3.71304
ENSG00000163735	CXCL5	6.55696	-0.331878	2.24898	0.037165	0.8968	-3.71305
ENSG00000162365	CYP4A22	3.24801	1.31546	2.24787	0.0372482	0.8968	-3.71416
ENSG00000258989	RP11-47I22.4	3.18931	3.73752	2.24753	0.0372734	0.8968	-3.71449
ENSG00000184304	PRKD1	2.24744	3.99152	2.24715	0.0373016	0.8968	-3.71487
ENSG00000197580	BCO2	1.94866	3.74126	2.2468	0.0373279	0.8968	-3.71522
ENSG00000107874	CUEDC2	-1.62928	5.00455	-2.24674	0.0373326	0.8968	-3.71528
ENSG00000139679	LPAR6	1.57338	3.50264	2.24644	0.0373554	0.8968	-3.71559
ENSG00000172379	ARNT2	-2.04662	9.03299	-2.2458	0.0374034	0.8968	-3.71622
ENSG00000186889	TMEM17	-1.94097	2.25342	-2.24523	0.0374464	0.8968	-3.71679
ENSG00000101544	ADNP2	-1.76564	5.01791	-2.24522	0.0374466	0.8968	-3.7168
ENSG00000006047	YBX2	3.24148	1.11924	2.24393	0.0375444	0.8968	-3.71809
ENSG00000235370	DNM1P51	2.93262	5.22149	2.24383	0.0375516	0.8968	-3.71819
ENSG00000277802		14.4033	0.144355	2.24336	0.0375872	0.8968	-3.71866
ENSG00000145365	TIFA	5.39424	1.49701	2.24285	0.0376256	0.8968	-3.71917
ENSG00000259924	RP11-16E23.4	2.80354	1.77008	2.24283	0.0376275	0.8968	-3.71919
ENSG00000274944		5.18901	1.37287	2.24245	0.0376557	0.8968	-3.71956
ENSG00000236988	RP11-402K9.1	2.59066	2.47966	2.24197	0.0376921	0.8968	-3.72004
ENSG00000132326	PER2	-3.14609	5.21605	-2.2414	0.0377358	0.8968	-3.72062
ENSG00000243660	ZNF487	1.9708	3.42762	2.24109	0.0377595	0.8968	-3.72093
ENSG00000224264	VARS	-9.41656	1.73173	-2.23957	0.0378749	0.8968	-3.72244
ENSG00000231116	VARS	-9.41656	1.73173	-2.23957	0.0378749	0.8968	-3.72244
ENSG00000130303	BST2	4.78489	3.74792	2.23849	0.037957	0.8968	-3.72352
ENSG00000162772	ATF3	-6.56905	2.48453	-2.23846	0.0379591	0.8968	-3.72355
ENSG00000171056	SOX7	3.09392	2.74438	2.23845	0.0379602	0.8968	-3.72356
ENSG00000185761	ADAMTSL5	3.79138	2.15157	2.23669	0.0380947	0.8968	-3.72532
ENSG00000130037	KCNA5	-2.72135	2.18635	-2.23603	0.0381451	0.8968	-3.72597
ENSG00000154359	LONRF1	-1.67115	4.73389	-2.23553	0.0381836	0.8968	-3.72647
ENSG00000115137	DNAJC27	-1.92241	3.98394	-2.2351	0.0382163	0.8968	-3.7269
ENSG00000185621	LMLN	1.37733	4.63135	2.23454	0.0382592	0.8968	-3.72746
ENSG00000091542	ALKBH5	-1.59401	6.83451	-2.23408	0.0382944	0.8968	-3.72791
ENSG00000142512	SIGLEC10	3.58022	4.38689	2.23386	0.0383113	0.8968	-3.72813
ENSG00000235613	NSRP1P1	3.08478	1.57611	2.23356	0.0383345	0.8968	-3.72843
ENSG00000164045	CDC25A	3.22736	0.217268	2.23351	0.0383381	0.8968	-3.72848
ENSG00000156042	TTC18	2.14502	4.00124	2.23302	0.0383763	0.8968	-3.72897
ENSG00000183617	MRPL54	-2.61001	2.82028	-2.23223	0.0384371	0.8968	-3.72976
ENSG00000196670	ZFP62	2.02014	4.42279	2.23205	0.0384506	0.8968	-3.72993
ENSG00000134326	CMPK2	2.07418	2.86184	2.23197	0.0384573	0.8968	-3.73002
ENSG00000187601	MAGEH1	-1.66229	4.66892	-2.23149	0.038494	0.8968	-3.73049
ENSG00000166902	MRPL16	1.69293	3.42238	2.23146	0.0384963	0.8968	-3.73052
ENSG00000138496	PARP9	3.12334	3.98401	2.23039	0.038579	0.8968	-3.73159
ENSG00000198380	GFPT1	-1.1367	5.71879	-2.22995	0.0386129	0.8968	-3.73203
ENSG00000140526	ABHD2	3.10727	6.76442	2.22985	0.0386212	0.8968	-3.73213
ENSG00000103241	FOXF1	4.24882	2.13933	2.22877	0.0387044	0.8968	-3.7332
ENSG00000118557	PMFBP1	5.13389	0.802363	2.2287	0.0387101	0.8968	-3.73327
ENSG00000131269	ABCB7	2.2358	3.47311	2.22815	0.0387528	0.8968	-3.73382
ENSG00000116273	PHF13	-3.06777	4.17412	-2.22805	0.0387605	0.8968	-3.73392
ENSG00000170091	NSG2	-2.84341	7.03796	-2.22673	0.0388636	0.8968	-3.73524
ENSG00000046651	OFD1	1.86326	4.4735	2.22644	0.0388858	0.8968	-3.73552
ENSG00000176406	RIMS2	2.73543	7.29455	2.22638	0.0388908	0.8968	-3.73559
ENSG00000168228	ZCCHC4	2.06579	3.09384	2.22557	0.0389537	0.8968	-3.73639
ENSG00000272779	LL22NC03-80A10.6	-2.02797	3.27746	-2.22486	0.039009	0.8968	-3.73709
ENSG00000166741	NNMT	-3.91308	0.916348	-2.22486	0.0390094	0.8968	-3.7371
ENSG00000274419		-25.4592	-1.46502	-2.22454	0.0390344	0.8968	-3.73742
ENSG00000177663	IL17RA	2.95415	5.58701	2.22401	0.039076	0.8968	-3.73794
ENSG00000197496	SLC2A10	2.26493	2.73195	2.22393	0.0390821	0.8968	-3.73802
ENSG00000180611	MB21D2	-2.05278	2.89308	-2.22345	0.0391199	0.8968	-3.7385
ENSG00000256771	ZNF253	1.94276	3.9279	2.21957	0.0394246	0.900633	-3.74235
ENSG00000204315	FKBPL	11.5695	-0.662738	2.2195	0.0394308	0.900633	-3.74243
ENSG00000230907	FKBPL	11.5695	-0.662738	2.2195	0.0394308	0.900633	-3.74243
ENSG00000112218	GPR63	2.16089	3.99436	2.21872	0.0394917	0.900831	-3.7432
ENSG00000236236	TNXB	-15.9617	-1.27235	-2.21817	0.0395353	0.900831	-3.74375
ENSG00000175489	LRRC25	2.97406	2.41881	2.21492	0.0397934	0.904925	-3.74698
ENSG00000274047		-4.60542	4.27873	-2.21325	0.0399272	0.904925	-3.74864
ENSG00000234835	PHBP13	2.40502	0.433111	2.21248	0.0399884	0.904925	-3.7494
ENSG00000146414	SHPRH	1.79374	6.72331	2.21194	0.0400313	0.904925	-3.74994
ENSG00000206172	HBA1	-9.96459	5.23146	-2.21125	0.0400869	0.904925	-3.75062
ENSG00000165359	DDX26B	1.77929	3.9859	2.21089	0.0401156	0.904925	-3.75098
ENSG00000174130	TLR6	3.69511	2.37037	2.21043	0.0401524	0.904925	-3.75144
ENSG00000236114	RP11-517P14.7	3.61116	0.0733274	2.20999	0.0401881	0.904925	-3.75188
ENSG00000204574	ABCF1	-7.76445	2.34788	-2.20951	0.0402264	0.904925	-3.75235
ENSG00000152217	SETBP1	1.7004	5.97658	2.20845	0.040312	0.904925	-3.7534
ENSG00000089505	CMTM1	2.151	1.45446	2.20825	0.0403279	0.904925	-3.7536
ENSG00000262470	TVP23CP2	2.86337	1.07662	2.20754	0.0403853	0.904925	-3.75431
ENSG00000145808	ADAMTS19	2.16218	3.33967	2.20727	0.040407	0.904925	-3.75457
ENSG00000131730	CKMT2	2.65594	2.89065	2.20661	0.0404606	0.904925	-3.75523
ENSG00000103353	UBFD1	-1.38149	5.9303	-2.20607	0.0405042	0.904925	-3.75577
ENSG00000109861	CTSC	1.92046	5.86814	2.20561	0.0405411	0.904925	-3.75622
ENSG00000162511	LAPTM5	5.45539	5.12741	2.20535	0.0405621	0.904925	-3.75647
ENSG00000143156	NME7	1.63639	4.84332	2.20495	0.0405947	0.904925	-3.75687
ENSG00000177076	ACER2	2.84554	2.91106	2.20432	0.0406464	0.904925	-3.75751
ENSG00000265590	AP000275.65	4.47199	1.90111	2.2028	0.0407693	0.904925	-3.759
ENSG00000249485	RBBP4P1	2.83711	0.943464	2.20235	0.040806	0.904925	-3.75945
ENSG00000204389	HSPA1A	28.1144	-0.23268	2.20152	0.0408737	0.904925	-3.76027
ENSG00000162994	CLHC1	2.60264	2.89488	2.2011	0.0409079	0.904925	-3.76069
ENSG00000134532	SOX5	2.43394	5.56076	2.20021	0.0409811	0.904925	-3.76158
ENSG00000163016	ALMS1P	2.37315	1.93598	2.20005	0.0409943	0.904925	-3.76174
ENSG00000135778	NTPCR	-1.463	5.32511	-2.1996	0.0410308	0.904925	-3.76218
ENSG00000108852	MPP2	-2.2181	6.27499	-2.19947	0.0410412	0.904925	-3.7623
ENSG00000147853	AK3	1.70444	5.09584	2.19921	0.041063	0.904925	-3.76257
ENSG00000176809	LRRC37A3	2.87945	4.86724	2.19795	0.0411659	0.905648	-3.76381
ENSG00000213977	TAX1BP3	2.20781	4.10728	2.19682	0.0412591	0.905648	-3.76493
ENSG00000185250	PPIL6	-1.35533	3.52701	-2.19631	0.0413015	0.905648	-3.76544
ENSG00000113593	PPWD1	1.82555	4.05062	2.1957	0.0413512	0.905648	-3.76604
ENSG00000183690	EFHC2	3.41142	1.35959	2.19542	0.0413748	0.905648	-3.76632
ENSG00000054793	ATP9A	-1.5704	9.27552	-2.19518	0.0413941	0.905648	-3.76655
ENSG00000030066	NUP160	1.17748	4.56448	2.19442	0.0414574	0.905648	-3.76731
ENSG00000135899	SP110	2.81316	3.35981	2.19413	0.0414811	0.905648	-3.7676
ENSG00000164056	SPRY1	-3.08806	3.22969	-2.19265	0.0416034	0.907263	-3.76906
ENSG00000170324	FRMPD2	-3.50627	3.41507	-2.19198	0.0416598	0.90744	-3.76973
ENSG00000170417	TMEM182	2.19734	6.13285	2.18974	0.0418457	0.909197	-3.77194
ENSG00000171860	C3AR1	6.24499	2.1667	2.18968	0.0418507	0.909197	-3.772
ENSG00000176105	YES1	1.80647	4.51372	2.18913	0.0418969	0.909197	-3.77255
ENSG00000214837	RP11-261C10.3	2.2195	6.84485	2.18833	0.0419638	0.909197	-3.77334
ENSG00000117425	PTCH2	4.93496	7.02563	2.18517	0.0422283	0.909197	-3.77646
ENSG00000214244	SETP21	4.17334	0.409697	2.18334	0.0423824	0.909197	-3.77826
ENSG00000257954	RP11-161H23.10	5.66998	-0.314105	2.18294	0.0424165	0.909197	-3.77866
ENSG00000161328	LRRC56	15.5854	0.24729	2.18099	0.0425815	0.909197	-3.78059
ENSG00000067066	SP100	2.01817	4.38983	2.18056	0.0426176	0.909197	-3.78101
ENSG00000171873	ADRA1D	-4.72817	1.03608	-2.18041	0.0426304	0.909197	-3.78116
ENSG00000196482	ESRRG	3.05643	3.80141	2.18022	0.0426467	0.909197	-3.78135
ENSG00000089177	KIF16B	1.54703	5.25428	2.17797	0.0428381	0.909197	-3.78357
ENSG00000244734	HBB	-14.4388	5.8232	-2.17788	0.0428455	0.909197	-3.78366
ENSG00000100911	PSME2	2.24168	3.8145	2.17745	0.0428821	0.909197	-3.78408
ENSG00000128000	ZNF780B	1.82737	4.58229	2.17705	0.0429161	0.909197	-3.78447
ENSG00000281601		1.82737	4.58229	2.17705	0.0429161	0.909197	-3.78447
ENSG00000165152	TMEM246	-1.73856	6.02508	-2.17699	0.0429216	0.909197	-3.78454
ENSG00000160785	SLC25A44	-1.49051	5.85908	-2.17627	0.0429828	0.909197	-3.78524
ENSG00000253336	RP11-468O2.1	3.38976	0.713044	2.1762	0.0429895	0.909197	-3.78532
ENSG00000273025	CELF6	19.7989	-1.35454	2.17495	0.0430957	0.909197	-3.78655
ENSG00000188738	FSIP2	2.48836	7.54795	2.17441	0.0431426	0.909197	-3.78708
ENSG00000259295	CSPG4P12	3.12682	5.56007	2.17334	0.0432346	0.909197	-3.78814
ENSG00000138029	HADHB	2.04049	5.84239	2.1727	0.0432889	0.909197	-3.78876
ENSG00000163520	FBLN2	-3.23944	3.69471	-2.17244	0.0433117	0.909197	-3.78903
ENSG00000277424		-6.14758	1.31944	-2.17204	0.0433464	0.909197	-3.78942
ENSG00000111450	STX2	1.69937	4.22065	2.172	0.0433496	0.909197	-3.78946
ENSG00000203877	RIPPLY2	-2.35546	1.09536	-2.17171	0.0433745	0.909197	-3.78974
ENSG00000173535	TNFRSF10C	4.37944	0.58098	2.1709	0.0434446	0.909197	-3.79055
ENSG00000162222	TTC9C	1.55132	3.29499	2.17064	0.0434666	0.909197	-3.7908
ENSG00000165895	ARHGAP42	2.87218	3.42008	2.17034	0.0434922	0.909197	-3.79109
ENSG00000197608	ZNF841	1.42764	4.52672	2.17011	0.0435128	0.909197	-3.79132
ENSG00000125995	ROMO1	-1.99127	3.26332	-2.16996	0.0435257	0.909197	-3.79147
ENSG00000182348	ZNF804B	4.57397	1.37488	2.1696	0.0435567	0.909197	-3.79182
ENSG00000185090	MANEAL	-2.03174	4.35168	-2.16948	0.0435669	0.909197	-3.79194
ENSG00000094914	AAAS	1.36864	3.83808	2.16881	0.0436253	0.909197	-3.79261
ENSG00000109062	SLC9A3R1	2.3248	5.86587	2.16821	0.0436774	0.909197	-3.7932
ENSG00000104312	RIPK2	-2.72971	3.03918	-2.1671	0.0437731	0.909197	-3.79428
ENSG00000189212	DPY19L2P1	3.27612	4.45985	2.16546	0.0439158	0.909197	-3.7959
ENSG00000087074	PPP1R15A	-4.8189	5.03221	-2.16496	0.0439601	0.909197	-3.7964
ENSG00000171388	APLN	5.23867	4.09541	2.16482	0.0439716	0.909197	-3.79653
ENSG00000258469	CHMP4BP1	3.82888	0.874818	2.1642	0.0440263	0.909197	-3.79714
ENSG00000218713	RP1-34L19.1	3.82784	0.208702	2.16373	0.0440669	0.909197	-3.7976
ENSG00000118620	ZNF430	1.37321	3.9875	2.16344	0.0440927	0.909197	-3.79789
ENSG00000279007		2.04811	4.05914	2.16337	0.0440988	0.909197	-3.79796
ENSG00000197360	ZNF98	3.36439	1.01284	2.1622	0.044201	0.909197	-3.79911
ENSG00000138413	IDH1	2.62869	4.05472	2.16172	0.0442433	0.909197	-3.79958
ENSG00000157150	TIMP4	3.39571	2.55994	2.16172	0.0442433	0.909197	-3.79958
ENSG00000275501		6.61184	0.26043	2.16159	0.0442551	0.909197	-3.79972
ENSG00000276583		6.61184	0.26043	2.16159	0.0442551	0.909197	-3.79972
ENSG00000278114		6.61184	0.26043	2.16159	0.0442551	0.909197	-3.79972
ENSG00000121060	TRIM25	1.57366	4.8364	2.16137	0.0442742	0.909197	-3.79993
ENSG00000175899	A2M	2.824	7.56479	2.16117	0.0442914	0.909197	-3.80012
ENSG00000204161	C10orf128	4.63595	2.23108	2.16025	0.0443723	0.909197	-3.80103
ENSG00000124659	TBCC	-2.15425	3.52361	-2.1602	0.044377	0.909197	-3.80108
ENSG00000197980	LEKR1	3.86919	0.347936	2.15915	0.0444697	0.909197	-3.80212
ENSG00000171729	TMEM51	3.2297	2.05193	2.15784	0.0445849	0.909197	-3.8034
ENSG00000248672	LY75-CD302	18.1001	-2.11505	2.15754	0.0446112	0.909197	-3.80369
ENSG00000082641	NFE2L1	-1.35626	8.21124	-2.15748	0.0446168	0.909197	-3.80375
ENSG00000133265	HSPBP1	-2.35759	5.15796	-2.15744	0.0446204	0.909197	-3.80379
ENSG00000128606	LRRC17	3.63743	0.135548	2.15719	0.0446425	0.909197	-3.80404
ENSG00000227715	HLA-A	-26.1585	2.21912	-2.15379	0.0449446	0.91333	-3.80739
ENSG00000152582	SPEF2	1.952	4.79316	2.15368	0.044954	0.91333	-3.80749
ENSG00000266820	RP13-104F24.1	1.9132	2.8469	2.15326	0.0449911	0.91333	-3.8079
ENSG00000113108	APBB3	-2.16078	4.74494	-2.1513	0.0451668	0.913874	-3.80983
ENSG00000282657		-15.672	-2.68406	-2.15122	0.0451739	0.913874	-3.80991
ENSG00000162745	OLFML2B	4.06794	2.65127	2.15101	0.0451927	0.913874	-3.81012
ENSG00000114378	HYAL1	3.23482	2.64574	2.15079	0.0452124	0.913874	-3.81033
ENSG00000094631	HDAC6	1.69993	5.96766	2.14788	0.0454728	0.916359	-3.81318
ENSG00000174125	TLR1	4.45655	2.18831	2.14738	0.045518	0.916359	-3.81367
ENSG00000125485	DDX31	1.63643	3.13324	2.14692	0.04556	0.916359	-3.81413
ENSG00000231087	FDPSP7	4.38554	0.0777647	2.14615	0.0456294	0.916359	-3.81489
ENSG00000188886	ASTL	-10.9577	-2.29206	-2.14591	0.0456512	0.916359	-3.81512
ENSG00000183688	FAM101B	-3.13465	3.66278	-2.14581	0.0456601	0.916359	-3.81522
ENSG00000135111	TBX3	3.6039	2.21672	2.14495	0.0457371	0.916359	-3.81606
ENSG00000228653	HNRNPCP7	2.91412	1.40765	2.14475	0.0457552	0.916359	-3.81625
ENSG00000168702	LRP1B	2.33519	7.26043	2.14455	0.0457741	0.916359	-3.81646
ENSG00000280618		2.41212	4.31843	2.14397	0.0458264	0.916431	-3.81702
ENSG00000113211	PCDHB6	1.73175	2.69694	2.14329	0.0458876	0.916678	-3.81768
ENSG00000100300	TSPO	3.38927	3.49796	2.13954	0.0462297	0.917649	-3.82137
ENSG00000173868	PHOSPHO1	3.95776	2.03057	2.13888	0.04629	0.917649	-3.82201
ENSG00000163823	CCR1	7.35854	1.79889	2.13872	0.0463046	0.917649	-3.82217
ENSG00000135315	KIAA1009	2.58919	3.80019	2.13853	0.0463218	0.917649	-3.82236
ENSG00000182013	PNMAL1	-1.5607	7.29277	-2.13781	0.0463879	0.917649	-3.82306
ENSG00000119608	PROX2	3.03617	2.03299	2.13753	0.0464132	0.917649	-3.82333
ENSG00000052795	FNIP2	-1.60269	6.32842	-2.13752	0.0464143	0.917649	-3.82334
ENSG00000170500	LONRF2	-1.71185	8.38782	-2.13751	0.0464151	0.917649	-3.82335
ENSG00000085231	TAF9	3.81076	0.914921	2.13723	0.0464404	0.917649	-3.82362
ENSG00000276618		-6.56476	1.38809	-2.13692	0.0464696	0.917649	-3.82393
ENSG00000116983	HPCAL4	-2.00249	8.14999	-2.1367	0.0464898	0.917649	-3.82415
ENSG00000133606	MKRN1	-1.09769	5.76591	-2.1359	0.0465632	0.917649	-3.82493
ENSG00000219891	ZSCAN12P1	2.32428	0.463036	2.13582	0.0465707	0.917649	-3.82501
ENSG00000078070	MCCC1	1.09426	5.05508	2.13334	0.0467986	0.919519	-3.82743
ENSG00000112379	KIAA1244	-2.53978	8.441	-2.13328	0.0468044	0.919519	-3.82749
ENSG00000122122	SASH3	5.2128	2.55013	2.13275	0.0468536	0.919519	-3.82802
ENSG00000183935	HTR7P1	-2.26084	2.75253	-2.13266	0.0468613	0.919519	-3.8281
ENSG00000101160	CTSZ	2.91738	4.66903	2.13053	0.0470589	0.920728	-3.83018
ENSG00000106853	PTGR1	1.71179	4.36676	2.13009	0.0471	0.920728	-3.83062
ENSG00000139505	MTMR6	-2.02158	5.03738	-2.12981	0.0471261	0.920728	-3.83089
ENSG00000106278	PTPRZ1	2.31737	8.4006	2.12973	0.0471331	0.920728	-3.83096
ENSG00000223650	UHRF2P1	3.77634	2.93375	2.12936	0.0471678	0.920728	-3.83133
ENSG00000152766	ANKRD22	4.88221	0.224889	2.12831	0.0472655	0.921232	-3.83235
ENSG00000168785	TSPAN5	-1.52526	6.27588	-2.12731	0.0473588	0.921232	-3.83333
ENSG00000277196		4.78637	5.14665	2.12711	0.0473773	0.921232	-3.83353
ENSG00000188321	ZNF559	1.84956	4.16923	2.12672	0.0474136	0.921232	-3.83391
ENSG00000143110	C1orf162	4.61953	2.09051	2.12575	0.0475052	0.921232	-3.83486
ENSG00000135596	MICAL1	3.14606	5.69626	2.12545	0.0475333	0.921232	-3.83516
ENSG00000089127	OAS1	3.20755	2.63391	2.12541	0.0475367	0.921232	-3.83519
ENSG00000173166	RAPH1	-1.9484	5.91368	-2.12358	0.0477086	0.92141	-3.83698
ENSG00000234969	RP13-33H18.1	3.2194	2.19041	2.12324	0.0477407	0.92141	-3.83731
ENSG00000102755	FLT1	3.43238	6.49317	2.1232	0.0477443	0.92141	-3.83735
ENSG00000243813	RP11-678L1.1	4.21458	0.5203	2.12149	0.0479058	0.92141	-3.83902
ENSG00000265798	RP11-271K11.5	3.19738	0.439778	2.12052	0.047997	0.92141	-3.83997
ENSG00000144426	NBEAL1	1.42955	5.48154	2.11996	0.0480502	0.92141	-3.84052
ENSG00000144567	FAM134A	-1.58828	7.17993	-2.11879	0.0481603	0.92141	-3.84165
ENSG00000187416	LHFPL3	2.61135	3.17904	2.11857	0.0481818	0.92141	-3.84187
ENSG00000206559	ZCWPW2	2.01819	2.26097	2.11782	0.0482531	0.92141	-3.84261
ENSG00000123104	ITPR2	1.87172	6.84304	2.11761	0.0482723	0.92141	-3.8428
ENSG00000051523	CYBA	4.08611	3.81489	2.11703	0.0483275	0.92141	-3.84337
ENSG00000166016	ABTB2	-3.24862	4.25954	-2.11638	0.0483897	0.92141	-3.84401
ENSG00000111907	TPD52L1	2.49344	5.88464	2.11624	0.0484033	0.92141	-3.84415
ENSG00000278742		20.0788	1.54393	2.1161	0.0484165	0.92141	-3.84428
ENSG00000157368	IL34	-3.5211	3.92668	-2.11606	0.0484198	0.92141	-3.84431
ENSG00000129245	FXR2	-1.43302	5.96213	-2.11585	0.0484399	0.92141	-3.84452
ENSG00000120738	EGR1	-5.17333	4.9711	-2.11485	0.0485352	0.92141	-3.84549
ENSG00000197147	LRRC8B	-1.81196	6.43845	-2.11398	0.048619	0.92141	-3.84635
ENSG00000019995	ZRANB1	-1.39311	5.89395	-2.11271	0.0487399	0.92141	-3.84758
ENSG00000135473	PAN2	2.11977	5.39997	2.11246	0.0487645	0.92141	-3.84783
ENSG00000155659	VSIG4	8.26345	3.49524	2.11244	0.0487665	0.92141	-3.84785
ENSG00000114978	MOB1A	2.06201	5.10525	2.11054	0.0489486	0.92141	-3.8497
ENSG00000167642	SPINT2	-1.96493	5.42738	-2.11054	0.0489491	0.92141	-3.8497
ENSG00000074842	C19orf10	-1.94852	3.70141	-2.1101	0.0489913	0.92141	-3.85013
ENSG00000187559	FOXD4L3	-9.41782	0.257723	-2.1088	0.0491162	0.92141	-3.85139
ENSG00000123096	SSPN	2.90626	4.22942	2.10863	0.0491329	0.92141	-3.85156
ENSG00000139926	FRMD6	-1.96669	3.78461	-2.10835	0.0491604	0.92141	-3.85184
ENSG00000127951	FGL2	3.45465	3.27889	2.10833	0.0491617	0.92141	-3.85185
ENSG00000115956	PLEK	5.07767	2.14648	2.10813	0.0491808	0.92141	-3.85204
ENSG00000159164	SV2A	-1.4459	7.87277	-2.10781	0.0492119	0.92141	-3.85236
ENSG00000095303	PTGS1	5.21887	2.61493	2.10734	0.0492572	0.92141	-3.85281
ENSG00000182347	RP11-39K24.9	3.66173	-0.113267	2.10708	0.0492832	0.92141	-3.85307
ENSG00000179399	GPC5	3.04928	4.32919	2.10575	0.0494119	0.92141	-3.85437
ENSG00000223705	NSUN5P1	2.18414	5.61767	2.10522	0.0494629	0.92141	-3.85488
ENSG00000188215	DCUN1D3	-1.76402	4.15959	-2.10489	0.0494949	0.92141	-3.8552
ENSG00000278154		6.33927	0.838655	2.1047	0.0495136	0.92141	-3.85539
ENSG00000119004	CYP20A1	4.64241	1.20879	2.1039	0.0495913	0.92141	-3.85616
ENSG00000204764	RANBP17	2.04992	3.31378	2.10277	0.049702	0.92141	-3.85727
ENSG00000151611	MMAA	2.10767	3.29229	2.1025	0.0497283	0.92141	-3.85753
ENSG00000005471	ABCB4	-5.75844	-0.087235	-2.10117	0.0498585	0.92141	-3.85883
ENSG00000267127	RP11-795F19.5	3.22707	2.15399	2.09978	0.049994	0.92141	-3.86017
ENSG00000177807	KCNJ10	3.78383	7.02961	2.09953	0.0500187	0.92141	-3.86042
ENSG00000172661	FAM21C	1.5358	5.62855	2.09866	0.0501038	0.92141	-3.86126
ENSG00000232573	RPL3P4	-27.1224	1.61678	-2.09839	0.0501305	0.92141	-3.86152
ENSG00000198520	C1orf228	3.04867	2.22941	2.09645	0.0503217	0.92141	-3.86341
ENSG00000187672	ERC2	1.90318	7.2043	2.09362	0.0506023	0.92141	-3.86616
ENSG00000148219	ASTN2	1.88334	8.32375	2.09302	0.0506614	0.92141	-3.86674
ENSG00000175322	ZNF519	1.48013	5.76732	2.09282	0.050681	0.92141	-3.86693
ENSG00000048342	CC2D2A	1.79485	4.73731	2.09278	0.0506852	0.92141	-3.86697
ENSG00000280252		17.6876	-1.92142	2.0923	0.050733	0.92141	-3.86744
ENSG00000197808	ZNF461	1.59302	3.21956	2.09149	0.0508138	0.92141	-3.86823
ENSG00000160870	CYP3A7	3.98277	0.263853	2.09128	0.0508347	0.92141	-3.86843
ENSG00000165376	CLDN2	-7.02945	-0.455451	-2.09114	0.0508482	0.92141	-3.86856
ENSG00000104894	CD37	3.00362	3.495	2.09007	0.0509556	0.92141	-3.86961
ENSG00000111799	COL12A1	2.58953	4.62259	2.09006	0.0509557	0.92141	-3.86961
ENSG00000175203	DCTN2	-1.36201	6.26276	-2.09002	0.0509603	0.92141	-3.86965
ENSG00000206312	NOTCH4	-10.667	0.556608	-2.08813	0.0511494	0.92141	-3.87149
ENSG00000167077	MEI1	2.74035	1.43447	2.08776	0.0511865	0.92141	-3.87185
ENSG00000068354	TBC1D25	-1.60645	4.63661	-2.08735	0.0512275	0.92141	-3.87224
ENSG00000111554	MDM1	1.77716	3.23921	2.08722	0.0512406	0.92141	-3.87237
ENSG00000156218	ADAMTSL3	1.89523	8.10307	2.08636	0.0513271	0.92141	-3.87321
ENSG00000144468	RHBDD1	1.83225	4.50562	2.08596	0.0513667	0.92141	-3.87359
ENSG00000101336	HCK	4.515	2.85611	2.08571	0.0513921	0.92141	-3.87383
ENSG00000033627	ATP6V0A1	-1.08318	8.2236	-2.08565	0.0513985	0.92141	-3.87389
ENSG00000179038	AP001885.1	3.37713	0.119097	2.0852	0.0514429	0.92141	-3.87432
ENSG00000126870	WDR60	1.96413	5.7709	2.08502	0.0514613	0.92141	-3.8745
ENSG00000121406	ZNF549	1.90077	4.672	2.0844	0.0515236	0.92141	-3.8751
ENSG00000263647	RP11-927P21.5	1.92909	1.30981	2.0825	0.0517154	0.92141	-3.87694
ENSG00000171502	COL24A1	2.61074	4.78055	2.08248	0.0517175	0.92141	-3.87696
ENSG00000115525	ST3GAL5	-1.3322	5.39284	-2.08218	0.0517481	0.92141	-3.87725
ENSG00000223980	HLA-A	24.9742	-0.0712259	2.08111	0.0518561	0.92141	-3.87828
ENSG00000118689	FOXO3	-1.11128	7.34048	-2.08032	0.051937	0.92141	-3.87906
ENSG00000179546	HTR1D	-2.64533	2.25069	-2.08018	0.0519507	0.92141	-3.87919
ENSG00000129675	ARHGEF6	2.01067	5.51018	2.07988	0.0519812	0.92141	-3.87948
ENSG00000178222	RNF212	1.47895	1.69981	2.07958	0.052012	0.92141	-3.87977
ENSG00000125351	UPF3B	1.62381	3.68888	2.07922	0.0520482	0.92141	-3.88012
ENSG00000111911	HINT3	2.20961	5.62301	2.07872	0.0520993	0.92141	-3.8806
ENSG00000144550	CPNE9	2.79603	3.6926	2.0787	0.0521011	0.92141	-3.88062
ENSG00000103502	CDIPT	-1.45676	5.87909	-2.07863	0.0521084	0.92141	-3.88069
ENSG00000169252	ADRB2	2.70867	2.4921	2.07826	0.0521464	0.92141	-3.88105
ENSG00000174109	C16orf91	-2.10875	2.19573	-2.07658	0.0523173	0.92141	-3.88267
ENSG00000069869	NEDD4	2.14909	8.28921	2.07655	0.0523206	0.92141	-3.8827
ENSG00000022840	RNF10	-1.16925	6.96733	-2.0764	0.0523364	0.92141	-3.88285
ENSG00000145781	COMMD10	2.59994	2.96548	2.07596	0.0523808	0.92141	-3.88327
ENSG00000142178	SIK1	11.8948	2.25805	2.07547	0.0524318	0.92141	-3.88375
ENSG00000163191	S100A11	4.24089	2.48433	2.0746	0.0525205	0.92141	-3.88459
ENSG00000183508	FAM46C	-5.60819	1.44251	-2.07423	0.0525588	0.92141	-3.88495
ENSG00000147421	HMBOX1	1.35449	6.09348	2.07366	0.0526167	0.92141	-3.88549
ENSG00000157570	TSPAN18	-4.1336	2.78768	-2.07141	0.0528491	0.92141	-3.88768
ENSG00000215571	GRK6P1	-2.98716	0.719336	-2.06789	0.0532131	0.92141	-3.89107
ENSG00000152684	PELO	-1.17286	4.19039	-2.06787	0.0532152	0.92141	-3.89109
ENSG00000092036	HAUS4	2.21403	2.83932	2.06781	0.0532209	0.92141	-3.89115
ENSG00000231859	AC007875.2	3.80695	0.665275	2.06629	0.0533794	0.92141	-3.89262
ENSG00000185269	NOTUM	5.92568	0.559163	2.06629	0.0533796	0.92141	-3.89262
ENSG00000162174	ASRGL1	1.61255	6.07964	2.06609	0.0533998	0.92141	-3.89281
ENSG00000184616	AC004166.6	4.17089	-0.25078	2.06557	0.0534546	0.92141	-3.89331
ENSG00000100938	GMPR2	-1.52177	4.81307	-2.06487	0.053527	0.92141	-3.89398
ENSG00000127928	GNGT1	3.18151	1.11024	2.06484	0.0535306	0.92141	-3.89402
ENSG00000163219	ARHGAP25	2.64706	2.99187	2.06467	0.0535486	0.92141	-3.89418
ENSG00000178033	FAM26E	3.15479	1.7526	2.06418	0.0535992	0.92141	-3.89465
ENSG00000283467		-3.86532	3.54695	-2.06393	0.0536253	0.92141	-3.89489
ENSG00000243716	NPIPB5	3.50623	7.19936	2.06355	0.0536653	0.92141	-3.89526
ENSG00000137801	THBS1	-5.82562	5.12812	-2.06273	0.0537514	0.92141	-3.89606
ENSG00000151632	AKR1C2	3.71022	2.34976	2.06178	0.0538504	0.92141	-3.89697
ENSG00000150991	UBC	-2.17044	10.0196	-2.06137	0.0538942	0.92141	-3.89737
ENSG00000196419	XRCC6	-1.718	6.57642	-2.06106	0.053926	0.92141	-3.89766
ENSG00000177606	JUN	-4.05235	7.23574	-2.06065	0.0539689	0.92141	-3.89805
ENSG00000184574	LPAR5	5.01473	2.88965	2.0599	0.0540478	0.92141	-3.89878
ENSG00000256616	RP11-815J4.6	3.9493	0.884973	2.05987	0.054051	0.92141	-3.89881
ENSG00000234709	UPF3AP3	2.79097	0.307027	2.05975	0.0540641	0.92141	-3.89893
ENSG00000172301	COPRS	-1.76747	4.49695	-2.0587	0.0541752	0.92141	-3.89994
ENSG00000113649	TCERG1	1.41784	5.91079	2.0584	0.0542064	0.92141	-3.90023
ENSG00000232196	MTRNR2L4	8.46815	6.36667	2.05803	0.0542457	0.92141	-3.90059
ENSG00000205176	REXO1L1P	2.3503	4.94582	2.05762	0.0542883	0.92141	-3.90097
ENSG00000126254	RBM42	-1.89835	4.86782	-2.05551	0.0545124	0.92141	-3.90301
ENSG00000102554	KLF5	-3.45772	1.66089	-2.0549	0.0545774	0.92141	-3.9036
ENSG00000239873	GAPDHP27	3.64181	1.32423	2.05463	0.0546052	0.92141	-3.90385
ENSG00000164850	GPER1	3.80067	3.96435	2.05094	0.0549988	0.92141	-3.90741
ENSG00000148680	HTR7	-3.60549	0.714246	-2.05091	0.0550025	0.92141	-3.90744
ENSG00000102401	ARMCX3	-1.22857	6.0624	-2.05007	0.0550921	0.92141	-3.90825
ENSG00000153802	TMPRSS11D	3.06153	0.301267	2.04915	0.0551911	0.92141	-3.90913
ENSG00000154928	EPHB1	2.93651	4.86485	2.04904	0.0552023	0.92141	-3.90923
ENSG00000179152	TCAIM	1.91304	4.13833	2.04871	0.0552378	0.92141	-3.90955
ENSG00000117395	EBNA1BP2	-2.02876	4.60785	-2.04853	0.0552573	0.92141	-3.90973
ENSG00000265763	ZNF488	-2.6776	4.74811	-2.04847	0.0552636	0.92141	-3.90978
ENSG00000182774	RPS17L	2.82844	4.97264	2.04835	0.0552763	0.92141	-3.9099
ENSG00000236884	HLA-DRB1	29.6539	-2.23507	2.04726	0.0553941	0.92141	-3.91095
ENSG00000132718	SYT11	-1.49543	9.01797	-2.04646	0.0554804	0.92141	-3.91172
ENSG00000121851	POLR3GL	1.2367	3.14492	2.04625	0.0555033	0.92141	-3.91193
ENSG00000013293	SLC7A14	-2.00915	6.68674	-2.04603	0.0555264	0.92141	-3.91213
ENSG00000074590	NUAK1	-1.43594	7.16724	-2.04545	0.0555887	0.92141	-3.91269
ENSG00000265690	RP11-5A19.5	4.53472	2.76698	2.04517	0.0556195	0.92141	-3.91296
ENSG00000204815	TTC25	6.54111	1.39886	2.0448	0.0556597	0.92141	-3.91332
ENSG00000143429	AC027612.6	2.18808	4.4508	2.04469	0.0556718	0.92141	-3.91342
ENSG00000253547	RP11-959F10.5	4.49942	0.551168	2.04468	0.0556721	0.92141	-3.91343
ENSG00000085831	TTC39A	2.15765	2.9768	2.04465	0.0556756	0.92141	-3.91346
ENSG00000143119	CD53	4.80197	3.13786	2.0445	0.0556917	0.92141	-3.9136
ENSG00000173678	SPDYE2B	5.10144	2.25632	2.04441	0.0557011	0.92141	-3.91368
ENSG00000144674	GOLGA4	1.76099	7.07047	2.044	0.0557458	0.92141	-3.91408
ENSG00000234289	H2BFS	-1.85886	1.83341	-2.04395	0.0557518	0.92141	-3.91414
ENSG00000198765	SYCP1	3.0306	0.843647	2.04386	0.055761	0.92141	-3.91422
ENSG00000135090	TAOK3	1.0238	6.21022	2.04383	0.0557638	0.92141	-3.91424
ENSG00000173113	TRMT112	-1.61943	4.63857	-2.04326	0.0558257	0.92141	-3.91479
ENSG00000259419	HNRNPCP3	3.66486	0.363697	2.0431	0.0558432	0.92141	-3.91494
ENSG00000138942	RNF185	-2.22536	4.866	-2.04309	0.0558443	0.92141	-3.91495
ENSG00000176896	TCEANC	2.10439	3.2541	2.04287	0.0558681	0.92141	-3.91517
ENSG00000111913	FAM65B	-1.70002	5.1718	-2.04205	0.0559575	0.92141	-3.91596
ENSG00000141506	PIK3R5	4.36301	2.55902	2.04198	0.0559652	0.92141	-3.91602
ENSG00000128645	HOXD1	7.1208	-0.889489	2.04068	0.0561059	0.92141	-3.91727
ENSG00000166526	ZNF3	1.77913	4.75432	2.04057	0.0561182	0.92141	-3.91737
ENSG00000262461	SPDYE8P	3.71771	1.94064	2.04053	0.0561226	0.92141	-3.91741
ENSG00000176871	WSB2	-1.42318	7.17161	-2.04002	0.0561784	0.92141	-3.9179
ENSG00000278488		17.4161	0.351226	2.03987	0.0561951	0.92141	-3.91805
ENSG00000177519	RPRM	4.3424	2.88424	2.03957	0.0562276	0.92141	-3.91834
ENSG00000198832	SELM	-1.88447	5.02033	-2.0394	0.0562461	0.92141	-3.9185
ENSG00000142089	IFITM3	3.55348	6.69709	2.03868	0.0563245	0.92141	-3.91919
ENSG00000147649	MTDH	-1.17671	6.25367	-2.03801	0.0563978	0.92141	-3.91983
ENSG00000204177	BMS1P1	2.02924	5.08129	2.03751	0.0564528	0.92141	-3.92031
ENSG00000112851	ERBB2IP	3.25954	7.51206	2.03748	0.0564564	0.92141	-3.92035
ENSG00000274392		9.31484	-0.39822	2.03719	0.0564873	0.92141	-3.92062
ENSG00000187984	ANKRD19P	2.9526	4.0599	2.03692	0.0565167	0.92141	-3.92087
ENSG00000147526	TACC1	-1.04984	8.25152	-2.0368	0.0565305	0.92141	-3.92099
ENSG00000205560	CPT1B	3.83842	3.54601	2.03675	0.0565354	0.92141	-3.92104
ENSG00000264057	RP11-583F2.1	2.63774	2.42517	2.03607	0.0566109	0.92141	-3.9217
ENSG00000168899	VAMP5	2.19328	2.93551	2.03555	0.056667	0.92141	-3.92219
ENSG00000228267	C4B	19.2245	2.45091	2.03385	0.0568548	0.92141	-3.92382
ENSG00000067369	TP53BP1	-1.09791	7.45756	-2.03265	0.0569875	0.92141	-3.92498
ENSG00000266242	GRAMD4P7	2.72772	1.21039	2.03259	0.0569936	0.92141	-3.92503
ENSG00000057252	SOAT1	1.67114	4.62208	2.03215	0.0570427	0.92141	-3.92545
ENSG00000129493	HEATR5A	1.44122	5.9654	2.032	0.0570586	0.92141	-3.92559
ENSG00000145020	AMT	2.36911	3.81682	2.03132	0.0571341	0.92141	-3.92625
ENSG00000119596	YLPM1	1.05923	7.58914	2.03113	0.0571547	0.92141	-3.92642
ENSG00000169403	PTAFR	3.55403	3.44702	2.03086	0.0571844	0.92141	-3.92668
ENSG00000206279	DAXX	16.9978	1.03266	2.03044	0.0572313	0.92141	-3.92709
ENSG00000168497	SDPR	-4.11979	3.80833	-2.03024	0.0572538	0.92141	-3.92728
ENSG00000231752	EMBP1	3.05439	0.454329	2.02973	0.0573107	0.92141	-3.92777
[truncated: 17,652 more rows]

## Sheet: Age
Differential Gene Expression - Nativio Dataset - Age effect
[truncated: 18,799 more rows]

[truncated: 2 more sheets: Sex, RIN]
