# Supplementary material for: Unraveling Targetable Systemic and Cell-Type-Specific Molecular Phenotypes of Alzheimer’s and Parkinson’s Brains With Digital Cytometry
Source: Front Neurosci. 2020 Dec 9;14:607215. doi: 10.3389/fnins.2020.607215 (PMC7756021; doi:10.3389/fnins.2020.607215)
Supplement: Supplementary file 4 [file Data_Sheet_4.ZIP › Tables S1 to S9/Table_S1.xlsx]

## Sheet: MayoClinic
Cellular composition of brain samples - MayoClinic
Sample ID	Condition	Neuronal proportion	Astrocytic proportion	Microglial proportion	Oligodendrocytic proportion	Correlation	RMSE
1046_TCX	AD	0.348654	0.409146	0	0.242199	0.9072	0.549931
892_TCX	AD	0.562875	0.209613	0	0.227513	0.894321	0.621701
142_TCX	AD	0.349105	0.397564	0	0.253331	0.848693	0.602096
812_TCX	AD	0.225955	0.472265	0	0.30178	0.935275	0.452751
859_TCX	AD	0.479819	0.246939	0	0.273242	0.912439	0.5586
896_TCX	AD	0.456411	0.295015	0	0.248574	0.793242	0.669495
952_TCX	AD	0.146017	0.303935	0	0.550048	0.953437	0.301537
981_TCX	AD	0.526453	0.233776	0	0.239771	0.929091	0.578143
1029_TCX	AD	0.35381	0.345786	0	0.300404	0.893334	0.536877
1103_TCX	AD	0.615745	0.253865	0	0.13039	0.861571	0.706727
1104_TCX	AD	0.493398	0.326349	0	0.180253	0.873504	0.646634
1123_TCX	AD	0.481912	0.294195	0	0.223893	0.871498	0.62486
149_TCX	AD	0.364068	0.335088	0	0.300844	0.924065	0.503457
746_TCX	AD	0.565353	0.301555	0	0.133092	0.87263	0.685235
787_TCX	AD	0.230298	0.36547	0	0.404233	0.927023	0.414902
933_TCX	AD	0.67861	0.184506	0	0.136884	0.839399	0.729303
946_TCX	AD	0.137796	0.41412	0	0.448084	0.942349	0.353678
948_TCX	AD	0.298098	0.41267	0	0.289232	0.928779	0.488085
1034_TCX	AD	0.421944	0.373394	0	0.204662	0.878563	0.612747
1058_TCX	AD	0.315224	0.38186	0	0.302916	0.908144	0.510373
1129_TCX	AD	0.370531	0.326141	0	0.303328	0.915859	0.512917
1239_TCX	AD	0.308066	0.525424	0	0.16651	0.871736	0.591722
141_TCX	AD	0.392697	0.380557	0.00139785	0.225347	0.84415	0.626003
766_TCX	AD	0.387989	0.311613	0	0.300397	0.913252	0.521332
786_TCX	AD	0.472185	0.343643	0	0.184172	0.899109	0.620329
791_TCX	AD	0.325779	0.561319	0	0.112902	0.911107	0.564408
813_TCX	AD	0.327307	0.463144	0	0.209549	0.91544	0.547567
1015_TCX	AD	0.308161	0.372741	0	0.319098	0.891738	0.520747
1105_TCX	AD	0.543146	0.241755	0	0.215099	0.895464	0.625372
1166_TCX	AD	0.239302	0.367127	0	0.393571	0.893766	0.475827
1275_TCX	AD	0.678706	0.153621	0	0.167673	0.83832	0.713557
850_TCX	AD	0.374465	0.291242	0	0.334294	0.905441	0.506942
1047_TCX	AD	0.614403	0.177205	0	0.208392	0.910041	0.633454
1302_TCX	AD	0.544827	0.150027	0	0.305146	0.933371	0.520755
828_TCX	AD	0.30213	0.237853	0	0.460018	0.952352	0.340778
1005_TCX	AD	0.441093	0.177875	0	0.381032	0.945524	0.425812
894_TCX	AD	0.645855	0.198077	0	0.156068	0.853535	0.706653
1195_TCX	AD	0.474809	0.27809	0	0.2471	0.91512	0.573392
1085_TCX	AD	0.417187	0.401252	0	0.181561	0.878146	0.61965
1169_TCX	AD	0.403858	0.430817	0	0.165325	0.913192	0.591428
966_TCX	AD	0.542508	0.242059	0	0.215433	0.904202	0.618602
736_TCX	AD	0.407318	0.235139	0	0.357543	0.829811	0.587098
816_TCX	AD	0.605605	0.12973	0	0.264665	0.923448	0.574042
129_TCX	AD	0.396942	0.386375	0	0.216682	0.89052	0.590672
127_TCX	AD	0.418025	0.428139	0	0.153836	0.879123	0.626068
1172_TCX	AD	0.529846	0.353054	0	0.1171	0.889597	0.66672
1010_TCX	AD	0.326476	0.406485	0	0.267039	0.896894	0.543336
1036_TCX	AD	0.558049	0.134467	0	0.307484	0.8817	0.572623
1045_TCX	AD	0.524351	0.17256	0	0.303089	0.942541	0.510332
1052_TCX	AD	0.669212	0.013608	0	0.31718	0.895978	0.554298
1078_TCX	AD	0.358281	0.223635	0	0.418084	0.904573	0.459012
1089_TCX	AD	0.302566	0.216002	0	0.481432	0.945852	0.344903
1114_TCX	AD	0.341683	0.381497	0	0.27682	0.932666	0.502539
1121_TCX	AD	0.428453	0.369936	0	0.201611	0.887996	0.608259
1137_TCX	AD	0.688724	0.227104	0	0.0841722	0.821827	0.75623
1200_TCX	AD	0.217473	0.218176	0.00589884	0.558452	0.941961	0.335698
1203_TCX	AD	0.522342	0.209522	0	0.268136	0.919742	0.563184
1214_TCX	AD	0.475384	0.312601	0	0.212015	0.926634	0.585982
1271_TCX	AD	0.338493	0.501316	0	0.160191	0.916058	0.563396
134_TCX	AD	0.286847	0.399746	0.00187397	0.311533	0.7302	0.689796
135_TCX	AD	0.467153	0.399906	0	0.132941	0.886218	0.642725
731_TCX	AD	0.609428	0.226203	0	0.164369	0.864639	0.688853
742_TCX	AD	0.435153	0.200385	0	0.364462	0.938658	0.449468
744_TCX	AD	0.475353	0.386244	0	0.138403	0.877021	0.651008
751_TCX	AD	0.463814	0.372511	0	0.163675	0.880121	0.638698
775_TCX	AD	0.776355	0.0945799	0	0.129065	0.784193	0.769975
797_TCX	AD	0.365093	0.316127	0	0.318781	0.926654	0.488761
851_TCX	AD	0.590752	0.226084	0	0.183165	0.913183	0.644471
871_TCX	AD	0.781424	0.0992665	0	0.119309	0.815433	0.762025
962_TCX	AD	0.244573	0.522722	0	0.232705	0.89137	0.538898
991_TCX	AD	0.435222	0.330873	0	0.233905	0.912115	0.574209
1935_TCX	Control	0.641996	0.171519	0	0.186486	0.881206	0.672178
1963_TCX	Control	0.490966	0.257144	0	0.25189	0.869975	0.61227
7099_TCX	Control	0.65311	0.263339	0	0.0835513	0.872509	0.723606
1919_TCX	Control	0.663171	0.173197	0	0.163632	0.813613	0.726639
1955_TCX	Control	0.682042	0.0755426	0	0.242415	0.877845	0.635024
1942_TCX	Control	0.498905	0.36768	0	0.133415	0.914358	0.635908
1951_TCX	Control	0.503003	0.184564	0	0.312433	0.93219	0.510519
1956_TCX	Control	0.497746	0.155362	0	0.346892	0.913964	0.502719
1929_TCX	Control	0.472963	0.119764	0	0.407273	0.950661	0.396865
1936_TCX	Control	0.68311	0.122436	0	0.194455	0.868169	0.679553
1941_TCX	Control	0.716941	0.122378	0	0.160682	0.836268	0.72324
1964_TCX	Control	0.650053	0.282584	0	0.067363	0.835243	0.740899
11422_TCX	Control	0.645013	0.123991	0	0.230996	0.913153	0.616607
11294_TCX	Control	0.0288601	0.212915	0.00639607	0.751829	0.929645	0.490552
11311_TCX	Control	0.468565	0.177351	0	0.354084	0.938201	0.462667
11476_TCX	Control	0.682324	0.199786	0	0.11789	0.797143	0.757216
11317_TCX	Control	0.58128	0.250043	0	0.168677	0.874793	0.674267
11288_TCX	Control	0.589303	0.16468	0	0.246017	0.911518	0.59839
11394_TCX	Control	0.62008	0.14287	0	0.23705	0.883498	0.63069
11341_TCX	Control	0.415819	0.302167	0	0.282014	0.913037	0.53916
11463_TCX	Control	0.622226	0.178955	0	0.198818	0.907923	0.643433
11388_TCX	Control	0.705653	0.0756916	0	0.218656	0.887467	0.649651
11474_TCX	Control	0.810619	0.0883451	0	0.101036	0.807839	0.775914
11263_TCX	Control	0.622603	0.12614	0	0.251256	0.906323	0.601874
11400_TCX	Control	0.727197	0.110014	0	0.16279	0.879911	0.700406
11266_TCX	Control	0.652661	0.163134	0	0.184205	0.899558	0.664435
11391_TCX	Control	0.839	0.097426	0	0.0635744	0.809807	0.790531
11430_TCX	Control	0.633784	0.299959	0	0.0662569	0.861127	0.723412
11322_TCX	Control	0.823493	0.1307	0	0.0458076	0.7637	0.808065
11323_TCX	Control	0.805013	0.134292	0	0.0606954	0.840704	0.776227
11385_TCX	Control	0.54794	0.137702	0	0.314358	0.909608	0.538183
1937_TCX	Control	0.599298	0.156518	0	0.244184	0.87709	0.627748
1945_TCX	Control	0.638545	0.094059	0	0.267396	0.905722	0.589282

## Sheet: Nativio
Cellular composition of brain samples - Nativio
Sample ID	Condition	Neuronal proportion	Astrocytic proportion	Microglial proportion	Oligodendrocytic proportion	Correlation	RMSE
SRR6145433	AD	0.688001	0.254985	0	0.0570141	0.870344	0.74874
SRR6145434	AD	0.667605	0.312845	0	0.0195497	0.857726	0.739641
SRR6145435	AD	0.344963	0.240852	0	0.414185	0.894884	0.474508
SRR6145436	AD	0.41629	0.50647	0	0.0772394	0.882031	0.62874
SRR6145437	AD	0.675343	0.191583	0	0.133074	0.810421	0.752403
SRR6145438	AD	0.381328	0.299228	0.00143918	0.318005	0.881855	0.545765
SRR6145439	AD	0.560193	0.239383	0	0.200423	0.709772	0.757681
SRR6145440	AD	0.610453	0.32681	0	0.0627369	0.859352	0.724092
SRR6145441	AD	0.637076	0.319882	0	0.0430424	0.82009	0.7501
SRR6145415	Control	0.681203	0.195056	0	0.123741	0.882665	0.72531
SRR6145416	Control	0.175153	0.244103	0	0.580744	0.918008	0.403495
SRR6145417	Control	0.77094	0.21228	0	0.0167803	0.877386	0.770173
SRR6145418	Control	0.163619	0.093729	0	0.742652	0.967183	0.3709
SRR6145419	Control	0.808808	0.18209	0	0.00910268	0.864001	0.784708
SRR6145420	Control	0.570629	0.212391	0	0.21698	0.7648	0.719974
SRR6145421	Control	0.128789	0.106845	0.0028188	0.761547	0.948492	0.450499
SRR6145422	Control	0.686651	0.309432	0	0.00391716	0.747432	0.788409
SRR6145423	Control	0.768054	0.214273	0	0.0176729	0.859752	0.775736
SRR6145424	Control	0.815522	0.176165	0	0.00831372	0.701732	0.838535
SRR6145425	Control	0.660161	0.24997	0	0.0898684	0.824443	0.755941
SRR6145426	Control	0.462046	0.468371	0	0.0695823	0.879886	0.649536
SRR6145427	Control	0.539951	0.385938	0	0.0741114	0.842025	0.705853
SRR6145428	Control	0.761341	0.205496	0	0.0331626	0.82182	0.789665
SRR6145429	Control	0.622913	0.27014	0	0.106946	0.882492	0.713815
SRR6145430	Control	0.594474	0.277054	0	0.128472	0.699193	0.788328
SRR6145431	Control	0.572412	0.392067	0	0.0355208	0.876818	0.693934

## Sheet: Dumitriu
Cellular composition of brain samples - Dumitriu
Sample ID	Condition	Neuronal proportion	Astrocytic proportion	Microglial proportion	Oligodendrocytic proportion	Correlation	RMSE
SRR2015713	Control	0.663647	0.268272	0	0.0680811	0.882575	0.723649
SRR2015714	Control	0.353936	0.198127	0	0.447936	0.896219	0.459798
SRR2015715	Control	0.742899	0.21037	0	0.0467308	0.860936	0.757007
SRR2015716	Control	0.723528	0.146276	0	0.130196	0.839667	0.739696
SRR2015717	Control	0.706862	0.120983	0	0.172155	0.838687	0.713823
SRR2015718	Control	0.640325	0.253064	0	0.106611	0.871378	0.715939
SRR2015720	Control	0.660778	0.204621	0	0.134601	0.891484	0.700913
SRR2015722	Control	0.430291	0.104134	0	0.465574	0.910213	0.430898
SRR2015723	Control	0.715847	0.136237	0	0.147916	0.83749	0.730178
SRR2015724	Control	0.678874	0.230713	0	0.0904137	0.867154	0.732633
SRR2015725	Control	0.84153	0.141215	0	0.017255	0.849911	0.780416
SRR2015727	Control	0.486507	0.196366	0	0.317128	0.925661	0.511748
SRR2015728	Control	0.891435	0.0556034	0	0.0529613	0.739536	0.819521
SRR2015729	Control	0.553919	0.319926	0.00572338	0.120432	0.874749	0.685446
SRR2015730	Control	0.902757	0.0516835	0	0.0455592	0.827933	0.791365
SRR2015731	Control	0.552552	0.196483	0	0.250965	0.859388	0.630869
SRR2015732	Control	0.871778	0.0686371	0	0.0595848	0.855281	0.777493
SRR2015734	Control	0.725021	0.213001	0	0.0619785	0.857529	0.75325
SRR2015735	Control	0.644406	0.107171	0	0.248423	0.890905	0.61815
SRR2015736	Control	0.670654	0.229699	0	0.0996473	0.875765	0.72424
SRR2015742	Control	0.674031	0.152738	0	0.173231	0.859868	0.697935
SRR2015743	Control	0.824015	0.146214	0	0.0297702	0.846369	0.779727
SRR2015744	Control	0.646297	0.116371	0	0.237332	0.891345	0.627271
SRR2015745	Control	0.617157	0.29237	0	0.090473	0.877793	0.708448
SRR2015746	Control	0.677375	0.188364	0	0.134261	0.891806	0.704622
SRR2015747	Control	0.794105	0.129393	0	0.0765022	0.87792	0.75671
SRR2015748	Control	0.38593	0.216888	0	0.397182	0.930153	0.43235
SRR2015755	Control	0.688548	0.150473	0	0.160979	0.863841	0.705546
SRR2015756	Control	0.802377	0.0826032	0	0.11502	0.872669	0.74174
SRR2015757	PD	0.791147	0.150313	0	0.0585403	0.844173	0.773223
SRR2015758	PD	0.652525	0.259872	0	0.0876029	0.876486	0.721078
SRR2015759	PD	0.818525	0.137355	0	0.0441193	0.796044	0.796391
SRR2015760	PD	0.672439	0.146062	0	0.181498	0.886217	0.677219
SRR2015761	PD	0.568639	0.240858	0	0.190503	0.895522	0.646328
SRR2015763	PD	0.765579	0.162121	0	0.0722999	0.82781	0.77249
SRR2015766	PD	0.595036	0.175457	0	0.229507	0.825102	0.674197
SRR2015771	PD	0.784376	0.163021	0	0.0526029	0.816248	0.783079
SRR2015772	PD	0.538716	0.279261	0	0.182022	0.865538	0.663286
SRR2015774	PD	0.568981	0.216063	0	0.214956	0.897675	0.629167
SRR2015777	PD	0.683481	0.226232	0	0.0902871	0.856002	0.738893
SRR2015780	PD	0.480904	0.284312	0	0.234785	0.870822	0.619399
SRR2015781	PD	0.53462	0.190222	0	0.275158	0.844106	0.625936
SRR2015782	PD	0.639186	0.239255	0	0.121559	0.86488	0.714351
SRR2015783	PD	0.797567	0.152024	0	0.0504088	0.822172	0.783379

## Sheet: Zhang
Cellular composition of brain samples - Zhang
Sample ID	Condition	Neuronal proportion	Astrocytic proportion	Microglial proportion	Oligodendrocytic proportion	Correlation	RMSE
GSM506037.cel	Control	0.782091	0.192981	0	0.024928	0.775685	0.799608
GSM506039.cel	PD	0.531021	0.27996	0	0.189019	0.685873	0.769517
GSM506045.cel	PD	0.387901	0.418435	0.000730029	0.192934	0.744635	0.710808
GSM506046.cel	PD	0.455708	0.409602	0.000861015	0.13383	0.868799	0.654096
GSM506045.cel	PD	0.770379	0.182803	0	0.0468178	0.725614	0.816289
GSM506050.cel	Control	0.812755	0.135555	0	0.05169	0.761384	0.809643
GSM506051.cel	Control	0.696312	0.227078	0	0.0766104	0.78399	0.777867
GSM506052.cel	Control	0.878618	0.0818323	0	0.03955	0.705946	0.834474
GSM506054.cel	Control	0.461926	0.462221	0	0.0758528	0.873262	0.654271
GSM506057.cel	Control	0.953118	0.00288173	0	0.0440006	0.710257	0.831556
GSM506059.cel	PD	0.528787	0.380691	0.00380056	0.0867217	0.681281	0.786511
GSM506060.cel	Control	0.575955	0.288477	0.00588353	0.129685	0.764811	0.751108
GSM506063.cel	PD	0.681581	0.279524	0	0.0388945	0.665265	0.821889
GSM506064.cel	Control	0.548056	0.209985	0	0.241958	0.813084	0.670421
GSM506065.cel	Control	0.270302	0.624606	0.00631037	0.0987823	0.797031	0.650771
GSM506066.cel	PD	0.775767	0.195795	0	0.0284385	0.741162	0.811051
GSM506067.cel	Control	0.906865	0.0655541	0	0.0275809	0.725688	0.830036
GSM506068.cel	PD	0.441309	0.415009	0.00353379	0.140148	0.739022	0.733245
