# Supplementary material for: Unraveling Targetable Systemic and Cell-Type-Specific Molecular Phenotypes of Alzheimer’s and Parkinson’s Brains With Digital Cytometry
Source: Front Neurosci. 2020 Dec 9;14:607215. doi: 10.3389/fnins.2020.607215 (PMC7756021; doi:10.3389/fnins.2020.607215)
Supplement: Supplementary file 5 [file Data_Sheet_5.ZIP]

Archive with 20 entries (19 files):
- Table S10 to S18/
- __MACOSX/._Table S10 to S18
- Table S10 to S18/Table_S15.xlsx
- __MACOSX/Table S10 to S18/._Table_S15.xlsx
- Table S10 to S18/Table_S18.xlsx
- __MACOSX/Table S10 to S18/._Table_S18.xlsx
- Table S10 to S18/Table_S14.xlsx
- __MACOSX/Table S10 to S18/._Table_S14.xlsx
- Table S10 to S18/Table_S13.xlsx
- __MACOSX/Table S10 to S18/._Table_S13.xlsx
- Table S10 to S18/Table_S12.xlsx
- __MACOSX/Table S10 to S18/._Table_S12.xlsx
- Table S10 to S18/Table_S11.xlsx
- __MACOSX/Table S10 to S18/._Table_S11.xlsx
- Table S10 to S18/Table_S10.xlsx
- __MACOSX/Table S10 to S18/._Table_S10.xlsx
- Table S10 to S18/Table_S17.xlsx
- __MACOSX/Table S10 to S18/._Table_S17.xlsx
- Table S10 to S18/Table_S16.xlsx
- __MACOSX/Table S10 to S18/._Table_S16.xlsx
