# Supplementary material for: Unraveling Targetable Systemic and Cell-Type-Specific Molecular Phenotypes of Alzheimer’s and Parkinson’s Brains With Digital Cytometry
Source: Front Neurosci. 2020 Dec 9;14:607215. doi: 10.3389/fnins.2020.607215 (PMC7756021; doi:10.3389/fnins.2020.607215)
Supplement: Supplementary file 5 [file Data_Sheet_5.ZIP › Table S10 to S18/Table_S15.xlsx]

## Sheet: Table S15
Joint AD&PD Neuronal proportion effect’s scores from the combined Neuronal proportion effects’ scores from the AD and PD datasets
Ensembl ID	Gene symbol	MayoClinic & Nativio score (Neuronal proportion effect)	Dumitriu & Zhang score (Neuronal proportion effect)	Permutation FDR	Score	Belongs to human cell type signature
ENSG00000175899	A2M	-5	-0.24657	0.113328	-0.945663	yes
ENSG00000128274	A4GALT	-2.1549	-0.0765487	0.22308	-0.651539	no
ENSG00000094914	AAAS	-5	-0.0406724	0.214344	-0.668889	no
ENSG00000081760	AACS	5	0.767004	0.053685	1.27015	no
ENSG00000103591	AAGAB	5	0.0785216	0.178965	0.747232	no
ENSG00000115977	AAK1	5	2.65758	0.001885	2.72469	no
ENSG00000087884	AAMDC	-5	-0.0942041	0.168394	-0.773673	no
ENSG00000127837	AAMP	1.24718	0	0.271053	0	no
ENSG00000129673	AANAT	-1.81248	0	0.270894	0	no
ENSG00000131043	AAR2	-2.37675	0	0.270918	0	no
ENSG00000149313	AASDHPPT	5	0.521434	0.075271	1.12337	no
ENSG00000008311	AASS	-5	-1.19246	0.027162	-1.56604	yes
ENSG00000181409	AATK	-5	-0.465974	0.080954	-1.09176	no
ENSG00000183044	ABAT	1.09474	0.0913006	0.241807	0.616531	no
ENSG00000165029	ABCA1	-5	-1.97469	0.006906	-2.16077	yes
ENSG00000251595	ABCA11P	0.78199	0.0611802	0.258129	0.588163	no
ENSG00000107331	ABCA2	-5	0	0.271209	0	no
ENSG00000167972	ABCA3	5	1.24109	0.025227	1.59813	no
ENSG00000198691	ABCA4	0	-0.134186	0.270761	0	no
ENSG00000154265	ABCA5	2.85387	0	0.270924	0	no
ENSG00000154262	ABCA6	-1.53462	-0.0495378	0.247906	-0.605713	no
ENSG00000064687	ABCA7	0.809108	2.13077	0.096822	1.01403	no
ENSG00000141338	ABCA8	-5	-0.306273	0.102958	-0.98734	no
ENSG00000085563	ABCB1	-5	-0.214243	0.120055	-0.92062	no
ENSG00000115657	ABCB6	0.78728	3.69897	0.069092	1.16057	no
ENSG00000131269	ABCB7	-3.69897	-0.189902	0.14408	-0.841396	no
ENSG00000197150	ABCB8	-0.98464	0.753009	0.859597	0	no
ENSG00000150967	ABCB9	0.935542	0.259637	0.205592	0.686994	no
ENSG00000103222	ABCC1	5	1.33161	0.021595	1.66565	no
ENSG00000124574	ABCC10	0	0	0.271786	0	no
ENSG00000023839	ABCC2	-1.8729	0	0.270996	0	no
ENSG00000108846	ABCC3	0	0	0.270701	0	no
ENSG00000125257	ABCC4	-5	-0.644357	0.0634	-1.19791	no
ENSG00000114770	ABCC5	5	1.97469	0.006795	2.16781	no
ENSG00000091262	ABCC6	-2.05552	0	0.270963	0	no
ENSG00000006071	ABCC8	3	1.06956	0.063859	1.19478	no
ENSG00000069431	ABCC9	-2.46852	0	0.270699	0	no
ENSG00000101986	ABCD1	-5	-0.0549255	0.19958	-0.699883	no
ENSG00000173208	ABCD2	0.550367	0	0.270998	0	yes
ENSG00000117528	ABCD3	-5	-2.85387	0.001222	-2.91293	no
ENSG00000119688	ABCD4	-2.69897	-1.43652	0.05314	-1.27458	no
ENSG00000164163	ABCE1	0	-2.46852	0.270983	0	no
ENSG00000232169	ABCF1	-0.41184	0	0.270763	0	no
ENSG00000033050	ABCF2	5	0.907982	0.043702	1.3595	no
ENSG00000161204	ABCF3	5	0.73189	0.056619	1.24704	no
ENSG00000160179	ABCG1	-5	0	0.270368	0	no
ENSG00000118777	ABCG2	-3.39794	0	0.270819	0	no
ENSG00000172350	ABCG4	5	1.17005	0.028274	1.54861	no
ENSG00000144827	ABHD10	5	0.282996	0.106748	0.97164	no
ENSG00000106077	ABHD11	-0.505845	0.0558135	0.736738	0	no
ENSG00000129968	ABHD17A	-1.11464	0	0.27079	0	no
ENSG00000107362	ABHD17B	-5	0	0.271712	0	no
ENSG00000140526	ABHD2	0	0	0.27115	0	no
ENSG00000158201	ABHD3	0	-0.985479	0.271158	0	yes
ENSG00000100439	ABHD4	-5	-0.118615	0.154208	-0.811893	no
ENSG00000011198	ABHD5	-5	-0.0885228	0.172091	-0.764242	no
ENSG00000163686	ABHD6	-1.05552	0	0.270736	0	no
ENSG00000127220	ABHD8	5	1.02595	0.036198	1.44132	no
ENSG00000136754	ABI1	0.4698	0	0.271302	0	yes
ENSG00000138443	ABI2	5	0	0.270494	0	no
ENSG00000154175	ABI3BP	-5	-0.387004	0.091359	-1.03925	no
ENSG00000097007	ABL1	-5	-0.0670192	0.188843	-0.723899	no
ENSG00000143322	ABL2	2.13077	-0.378824	0.863768	0	no
ENSG00000099204	ABLIM1	0	-0.505011	0.271249	0	yes
ENSG00000173210	ABLIM3	-0.340845	0	0.271067	0	no
ENSG00000175164	ABO	-1.68613	-0.0697643	0.235714	-0.627615	no
ENSG00000159842	ABR	3	0.154282	0.169887	0.76984	no
ENSG00000146109	ABT1	0	0	0.271289	0	no
ENSG00000166016	ABTB2	-5	-0.527536	0.075271	-1.12337	no
ENSG00000060971	ACAA1	-5	-0.0741724	0.182905	-0.737774	no
ENSG00000167315	ACAA2	-5	-0.131121	0.148941	-0.826986	no
ENSG00000076555	ACACB	-5	-0.0479829	0.207338	-0.683321	no
ENSG00000111271	ACAD10	-2.35655	0	0.270888	0	no
ENSG00000151498	ACAD8	5	0	0.270515	0	no
ENSG00000115361	ACADL	-5	-1.59176	0.014159	-1.84897	no
ENSG00000117054	ACADM	-2.4437	-1.86646	0.043358	-1.36293	no
ENSG00000122971	ACADS	-5	-0.0617806	0.19338	-0.713588	no
ENSG00000196177	ACADSB	0	0	0.270601	0	no
ENSG00000072778	ACADVL	-5	-0.0128702	0.252995	-0.596888	no
ENSG00000157766	ACAN	-0.650528	0	0.270657	0	no
ENSG00000072818	ACAP1	-5	0	0.271087	0	no
ENSG00000114331	ACAP2	-3.69897	-0.827981	0.066158	-1.17942	no
ENSG00000075239	ACAT1	-2.49485	-0.695941	0.096574	-1.01514	no
ENSG00000120437	ACAT2	0	0.081236	0.270796	0	no
ENSG00000182827	ACBD3	-0.793174	0.0821795	0.748929	0	no
ENSG00000181513	ACBD4	0	0.674074	0.270456	0	no
ENSG00000102977	ACD	1.8729	1.92082	0.057356	1.24142	no
ENSG00000159640	ACE	2.69897	1.12843	0.067272	1.17217	no
ENSG00000087085	ACHE	5	0.567672	0.070434	1.15222	no
ENSG00000100813	ACIN1	-2.22185	-0.120216	0.200677	-0.697502	no
ENSG00000144648	ACKR2	-1.46092	0	0.270051	0	no
ENSG00000144476	ACKR3	-0.374482	-0.327348	0.234195	-0.630422	yes
ENSG00000260245	ACLY	1.87943	0.0867161	0.224611	0.648569	no
ENSG00000122729	ACO1	-5	-0.165071	0.13486	-0.870117	no
ENSG00000100412	ACO2	0.968188	0.804654	0.138823	0.857539	no
ENSG00000162390	ACOT11	-2.65758	-0.0708877	0.217413	-0.662714	no
ENSG00000112304	ACOT13	-0.450506	-1.64589	0.142138	-0.84729	no
ENSG00000097021	ACOT7	5	0.231214	0.116811	0.932516	yes
ENSG00000101473	ACOT8	5	0.314437	0.101724	0.992577	no
ENSG00000123130	ACOT9	0.43368	0	0.270372	0	no
ENSG00000161533	ACOX1	-3.39794	0	0.270401	0	no
ENSG00000168306	ACOX2	-2.20761	-0.0360234	0.247996	-0.605555	yes
ENSG00000087008	ACOX3	-0.423889	0	0.271316	0	yes
ENSG00000143727	ACP1	3.69897	0.0807127	0.194513	0.711051	no
ENSG00000134575	ACP2	0	0.159267	0.270911	0	no
ENSG00000162836	ACP6	-3.09691	-0.242908	0.139946	-0.85404	no
ENSG00000103740	ACSBG1	-5	-0.109803	0.158921	-0.798819	yes
ENSG00000167107	ACSF2	-2.79588	-0.101604	0.197556	-0.70431	no
ENSG00000151726	ACSL1	-5	-0.159016	0.137513	-0.861656	no
ENSG00000123983	ACSL3	2.74473	0	0.270484	0	no
ENSG00000068366	ACSL4	5	0.0201786	0.24118	0.617659	yes
ENSG00000197142	ACSL5	-2.92082	-0.0452752	0.232235	-0.634072	no
ENSG00000164398	ACSL6	1.50031	0	0.270239	0	no
ENSG00000005187	ACSM3	-0.513428	-0.0531549	0.265895	-0.57529	no
ENSG00000183549	ACSM5	-5	-1.1343	0.030036	-1.52236	no
ENSG00000111058	ACSS3	-5	-0.036401	0.219963	-0.65765	no
ENSG00000143632	ACTA1	5	0.126215	0.150152	0.823469	no
ENSG00000107796	ACTA2	0	0	0.27073	0	no
ENSG00000075624	ACTB	0	0	0.270865	0	no
ENSG00000159251	ACTC1	5	0.207328	0.122369	0.912329	no
ENSG00000163017	ACTG2	0	0	0.270598	0	no
ENSG00000136518	ACTL6A	-5	-1.03152	0.036068	-1.44288	no
ENSG00000077080	ACTL6B	5	0.608359	0.06666	1.17613	yes
ENSG00000072110	ACTN1	5	1.25493	0.02442	1.61225	no
ENSG00000077522	ACTN2	1.39147	0.0874591	0.235715	0.627613	no
ENSG00000130402	ACTN4	-2.61979	0	0.270492	0	no
ENSG00000131966	ACTR10	3.69897	0.0202696	0.249275	0.603321	no
ENSG00000138107	ACTR1A	5	0.361511	0.094794	1.02322	no
ENSG00000115073	ACTR1B	0.723538	0.615826	0.171848	0.764856	no
ENSG00000138071	ACTR2	0	0.053646	0.271057	0	no
ENSG00000115091	ACTR3	0	0.0488568	0.271183	0	no
ENSG00000133627	ACTR3B	5	0.0695604	0.1861	0.730254	no
ENSG00000101442	ACTR5	0.318216	0	0.270799	0	no
ENSG00000075089	ACTR6	0	0.0140349	0.270394	0	no
ENSG00000113812	ACTR8	0	-1.08619	0.270658	0	no
ENSG00000115170	ACVR1	-0.320209	0	0.270719	0	no
ENSG00000135503	ACVR1B	5	0.827397	0.049564	1.30483	no
ENSG00000121989	ACVR2A	3.69897	0.0485653	0.219943	0.65769	no
ENSG00000114739	ACVR2B	-1.86646	0	0.271572	0	no
ENSG00000139567	ACVRL1	-3.39794	0	0.270965	0	no
ENSG00000119640	ACYP1	0	0.563519	0.27071	0	no
ENSG00000170634	ACYP2	0	0	0.270261	0	no
ENSG00000196839	ADA	-5	-0.0274269	0.230724	-0.636907	no
ENSG00000137845	ADAM10	-5	-1.42251	0.018631	-1.72976	no
ENSG00000073670	ADAM11	5	1.34294	0.020931	1.67921	no
ENSG00000148848	ADAM12	-1.46092	0	0.27074	0	no
ENSG00000143537	ADAM15	-5	0	0.270681	0	no
ENSG00000151694	ADAM17	-2.55284	0	0.270915	0	no
ENSG00000135074	ADAM19	5	1.01144	0.037024	1.43152	no
ENSG00000139985	ADAM21	5	0	0.2706	0	no
ENSG00000008277	ADAM22	5	0.214955	0.120307	0.919709	no
ENSG00000114948	ADAM23	5	0.122744	0.152098	0.817876	yes
ENSG00000042980	ADAM28	-5	-0.103033	0.162907	-0.78806	yes
ENSG00000151651	ADAM8	-0.549751	0	0.271166	0	no
ENSG00000168615	ADAM9	-1.89279	0	0.271182	0	no
ENSG00000154734	ADAMTS1	-5	-0.201764	0.123668	-0.907743	yes
ENSG00000260099	ADAMTS13	0	0	0.270782	0	no
ENSG00000087116	ADAMTS2	0	1.31876	0.270932	0	no
ENSG00000156140	ADAMTS3	5	0	0.270776	0	no
ENSG00000154736	ADAMTS5	-1.00174	0	0.270834	0	no
ENSG00000049192	ADAMTS6	0	0.26233	0.271165	0	yes
ENSG00000136378	ADAMTS7	-5	0	0.271038	0	no
ENSG00000134917	ADAMTS8	2	0.124013	0.205063	0.688113	no
ENSG00000163638	ADAMTS9	-1.8729	-0.0464336	0.244545	-0.611641	no
ENSG00000197859	ADAMTSL2	0	1.72584	0.270481	0	no
ENSG00000156218	ADAMTSL3	-2.33724	-0.751046	0.096838	-1.01395	no
ENSG00000143382	ADAMTSL4	-2.4437	0	0.270892	0	no
ENSG00000105963	ADAP1	0	0	0.270217	0	no
ENSG00000184060	ADAP2	-5	0	0.270281	0	no
ENSG00000160710	ADAR	1.98297	0.934047	0.093719	1.02817	no
ENSG00000197381	ADARB1	5	0.666754	0.061279	1.21269	no
ENSG00000185736	ADARB2	-5	-0.0449861	0.210237	-0.677291	no
ENSG00000065457	ADAT1	-0.540608	0.257432	0.771147	0	no
ENSG00000133597	ADCK2	3.69897	0	0.270388	0	no
ENSG00000164742	ADCY1	5	0.100289	0.164674	0.783375	no
ENSG00000143199	ADCY10	0.336299	1.13549	0.181299	0.741605	no
ENSG00000078295	ADCY2	0	0.372839	0.270216	0	no
ENSG00000138031	ADCY3	0.751536	0.713095	0.160398	0.794801	no
ENSG00000174233	ADCY6	1.14752	0	0.271137	0	no
ENSG00000121281	ADCY7	0	0	0.270379	0	no
ENSG00000155897	ADCY8	0	-0.606952	0.271001	0	no
ENSG00000162104	ADCY9	0	1.5817	0.270388	0	no
ENSG00000141433	ADCYAP1	5	0.09442	0.168148	0.774308	no
ENSG00000078549	ADCYAP1R1	-1.65365	0	0.270788	0	yes
ENSG00000087274	ADD1	-5	-0.0170055	0.246076	-0.608931	no
ENSG00000075340	ADD2	5	1.14388	0.029765	1.52629	no
ENSG00000148700	ADD3	-5	-1.32606	0.021731	-1.66292	no
ENSG00000196616	ADH1B	-3.09691	-0.0500248	0.225766	-0.646341	no
ENSG00000197894	ADH5	-3.39794	-0.268734	0.129644	-0.887248	no
ENSG00000182551	ADI1	-3.69897	-0.505845	0.093053	-1.03127	no
ENSG00000159346	ADIPOR1	-2.26761	-1.63827	0.055326	-1.25707	no
ENSG00000006831	ADIPOR2	-5	-0.0518806	0.202452	-0.693678	no
ENSG00000148671	ADIRF	-5	-0.214385	0.120702	-0.918286	yes
ENSG00000156110	ADK	-0.443697	-1.06854	0.167563	-0.775822	no
ENSG00000148926	ADM	-2.79588	-0.139063	0.179881	-0.745015	no
ENSG00000101126	ADNP	0	-1.30277	0.270515	0	no
ENSG00000101544	ADNP2	0.775726	0	0.270982	0	no
ENSG00000181915	ADO	0.812479	0	0.271278	0	yes
ENSG00000163485	ADORA1	0	0	0.271496	0	no
ENSG00000170425	ADORA2B	0	-0.111596	0.270714	0	yes
ENSG00000121933	ADORA3	-2.52288	-0.0170959	0.259692	-0.585541	yes
ENSG00000159322	ADPGK	-2.42022	-0.0600816	0.228279	-0.641534	no
ENSG00000144843	ADPRH	-5	-0.234779	0.116569	-0.933417	no
ENSG00000170222	ADPRM	-2.1549	-0.0759276	0.223598	-0.650532	no
ENSG00000120907	ADRA1A	0	-0.603104	0.270988	0	no
ENSG00000170214	ADRA1B	5	0.115658	0.155888	0.807187	no
ENSG00000171873	ADRA1D	5	1.00087	0.037584	1.425	no
ENSG00000150594	ADRA2A	3.39794	0.176526	0.153143	0.814903	no
ENSG00000184160	ADRA2C	0.962574	1.34486	0.111361	0.953267	no
ENSG00000043591	ADRB1	5	0	0.27106	0	no
ENSG00000169252	ADRB2	-5	-0.0946359	0.167817	-0.775164	yes
ENSG00000130706	ADRM1	1.84771	0	0.270775	0	no
ENSG00000239900	ADSL	2.46852	0.0534495	0.232672	0.633256	no
ENSG00000111863	ADTRP	0	-0.336676	0.270486	0	no
ENSG00000106624	AEBP1	0	-0.783043	0.270777	0	no
ENSG00000181026	AEN	-0.467755	0	0.270496	0	yes
ENSG00000196526	AFAP1	5	0.771087	0.053399	1.27247	no
ENSG00000172493	AFF1	-5	-0.136083	0.146225	-0.834978	no
ENSG00000155966	AFF2	5	0.165579	0.135554	0.867888	no
ENSG00000144218	AFF3	5	0.134186	0.146732	0.833475	no
ENSG00000072364	AFF4	0	-0.116793	0.270877	0	no
ENSG00000141385	AFG3L2	3	0.248567	0.141	0.850781	no
ENSG00000119844	AFTPH	5	1.48678	0.0167	1.77728	no
ENSG00000038002	AGA	-5	-1.28904	0.023346	-1.63179	yes
ENSG00000157985	AGAP1	0	-1.44129	0.27048	0	yes
ENSG00000135439	AGAP2	5	0.18522	0.128131	0.892346	no
ENSG00000165923	AGBL2	-2.16749	0	0.271646	0	no
ENSG00000146856	AGBL3	0	0	0.270907	0	no
ENSG00000084693	AGBL5	-0.898253	0.825649	0.858908	0	no
ENSG00000173744	AGFG1	-0.403183	0	0.27002	0	no
ENSG00000106351	AGFG2	0	-0.0479829	0.270549	0	no
ENSG00000164252	AGGF1	1.16115	0	0.271465	0	no
ENSG00000006530	AGK	2.79588	0.075204	0.212571	0.672496	no
ENSG00000162688	AGL	-1.22915	-1.41117	0.096508	-1.01544	no
ENSG00000116771	AGMAT	0	0.0516849	0.270457	0	no
ENSG00000092847	AGO1	-1.21325	-0.0618807	0.249742	-0.602508	no
ENSG00000126070	AGO3	-5	-1	0.038233	-1.41756	no
ENSG00000134698	AGO4	-3.39794	-0.811916	0.071974	-1.14282	no
ENSG00000206324	AGPAT1	2.74473	0.665546	0.094589	1.02416	yes
ENSG00000169692	AGPAT2	1.83565	1.68613	0.065783	1.18189	no
ENSG00000160216	AGPAT3	0	0	0.270561	0	no
ENSG00000026652	AGPAT4	-1.12843	0	0.270957	0	yes
ENSG00000155189	AGPAT5	-5	-5	0	-5	no
ENSG00000018510	AGPS	-1.79588	0	0.270768	0	no
ENSG00000188157	AGRN	-0.988853	0	0.270579	0	no
ENSG00000135744	AGT	-5	-0.529884	0.074766	-1.1263	yes
ENSG00000135049	AGTPBP1	-0.668775	-1.51713	0.12365	-0.907806	yes
ENSG00000153207	AHCTF1	0	-0.0833355	0.270751	0	no
ENSG00000101444	AHCY	1.17522	0	0.270708	0	yes
ENSG00000168710	AHCYL1	-3.69897	-1.19518	0.045378	-1.34315	no
ENSG00000158467	AHCYL2	0	-0.148742	0.271046	0	yes
ENSG00000126705	AHDC1	3.22185	1.14874	0.055089	1.25894	no
ENSG00000135541	AHI1	2.4437	0.590405	0.10592	0.975022	no
ENSG00000124942	AHNAK	-5	-0.140621	0.144402	-0.840427	yes
ENSG00000185567	AHNAK2	5	0.173148	0.132942	0.876338	yes
ENSG00000106546	AHR	-3.69897	-1.66154	0.025894	-1.5868	no
ENSG00000100591	AHSA1	3.22185	1.17522	0.054075	1.267	no
ENSG00000186063	AIDA	-2.03621	-1.66959	0.060212	-1.22032	no
ENSG00000237727	AIF1	-1.03621	-0.441531	0.171161	-0.766595	yes
ENSG00000156709	AIFM1	0	0	0.271197	0	no
ENSG00000164022	AIMP1	-5	-1.35262	0.020496	-1.68833	no
ENSG00000106305	AIMP2	-1.39147	-1.23657	0.09664	-1.01484	no
ENSG00000110711	AIP	0	0	0.27053	0	yes
ENSG00000160224	AIRE	0.314617	1.0381	0.190854	0.719299	no
ENSG00000196581	AJAP1	5	0.0579919	0.196755	0.706074	no
ENSG00000106992	AK1	-1.37469	0	0.270429	0	no
ENSG00000004455	AK2	-5	-0.559091	0.071339	-1.14667	no
ENSG00000162433	AK4	0	-0.203842	0.270488	0	yes
ENSG00000154027	AK5	5	0.149844	0.140901	0.851086	no
ENSG00000121057	AKAP1	0	0	0.271252	0	no
ENSG00000108599	AKAP10	0.739452	0.695509	0.162591	0.788903	no
ENSG00000023516	AKAP11	3.39794	1.60206	0.032534	1.48766	no
ENSG00000131016	AKAP12	3.39794	0	0.270613	0	yes
ENSG00000170776	AKAP13	2.02687	0.0387688	0.247797	0.605904	no
ENSG00000197976	AKAP17A	-1.80134	0	0.270581	0	yes
ENSG00000111254	AKAP3	-5	0	0.270749	0	no
ENSG00000179841	AKAP5	5	0	0.270774	0	no
ENSG00000151320	AKAP6	0.832683	0.0783135	0.252114	0.598403	no
ENSG00000118507	AKAP7	-2.04576	0	0.270812	0	no
ENSG00000105127	AKAP8	0.391688	1.1463	0.170881	0.767306	no
ENSG00000011243	AKAP8L	0	0	0.271047	0	yes
ENSG00000127914	AKAP9	-0.567031	-0.530178	0.194397	-0.71131	no
ENSG00000166452	AKIP1	-0.506681	-0.270026	0.230034	-0.638208	no
ENSG00000174574	AKIRIN1	0	-0.529884	0.270612	0	no
ENSG00000135334	AKIRIN2	5	0	0.271088	0	no
ENSG00000117448	AKR1A1	0	0	0.270177	0	no
ENSG00000085662	AKR1B1	2.04576	1.69465	0.059085	1.22852	no
ENSG00000187134	AKR1C1	0	1.65758	0.270614	0	no
ENSG00000265231	AKR1C2	0	0	0.270901	0	yes
ENSG00000265685	AKR1C3	-2.74473	-0.159643	0.172691	-0.76273	yes
ENSG00000053371	AKR7A2	-5	0	0.271826	0	no
ENSG00000162482	AKR7A3	-1.9914	0	0.270966	0	no
ENSG00000142208	AKT1	0	0	0.271221	0	no
ENSG00000105221	AKT2	-3.39794	0	0.270973	0	no
ENSG00000117020	AKT3	5	0	0.271508	0	no
ENSG00000166971	AKTIP	0	-0.893469	0.270259	0	no
ENSG00000148218	ALAD	-5	0	0.271378	0	no
ENSG00000023330	ALAS1	3.69897	0.0885228	0.190192	0.720808	yes
ENSG00000170017	ALCAM	-5	-2.01773	0.006381	-2.19511	no
ENSG00000059573	ALDH18A1	0.907982	0	0.270941	0	no
ENSG00000165092	ALDH1A1	-5	-3.22185	0.000631	-3.19997	yes
ENSG00000128918	ALDH1A2	0	0	0.271243	0	no
ENSG00000184254	ALDH1A3	0	0	0.270578	0	no
ENSG00000137124	ALDH1B1	0.731422	0.9897	0.142687	0.845616	no
ENSG00000144908	ALDH1L1	-3.22185	-0.0698664	0.20998	-0.677822	no
ENSG00000111275	ALDH2	-5	-0.197911	0.125226	-0.902305	no
ENSG00000072210	ALDH3A2	-2.1549	-0.0855511	0.21865	-0.660251	no
ENSG00000006534	ALDH3B1	-5	-0.0168249	0.245458	-0.610023	no
ENSG00000159423	ALDH4A1	-5	-0.0950682	0.167739	-0.775366	no
ENSG00000112294	ALDH5A1	1.35067	0	0.270835	0	no
ENSG00000119711	ALDH6A1	-5	-0.673664	0.0607	-1.21681	no
ENSG00000164904	ALDH7A1	-5	-0.718967	0.057045	-1.24378	no
ENSG00000118514	ALDH8A1	0	-0.0533513	0.270404	0	no
ENSG00000143149	ALDH9A1	-5	-1.05257	0.034704	-1.45962	no
ENSG00000149925	ALDOA	5	0.19709	0.125324	0.901966	no
ENSG00000136872	ALDOB	5	0	0.270735	0	no
ENSG00000109107	ALDOC	-1.1261	-0.245346	0.199334	-0.700419	yes
ENSG00000182858	ALG12	-1.96658	-0.0618807	0.234669	-0.629544	no
ENSG00000101901	ALG13	-2.55284	-1.09583	0.071231	-1.14733	no
ENSG00000214160	ALG3	0.367948	0	0.27092	0	no
ENSG00000120697	ALG5	-3.69897	-1.11351	0.049485	-1.30553	no
ENSG00000088035	ALG6	-3	-0.290052	0.132218	-0.878709	no
ENSG00000159063	ALG8	-0.593119	0	0.270799	0	no
ENSG00000086848	ALG9	2.13077	0	0.270875	0	no
ENSG00000171094	ALK	1.17393	1.46092	0.097506	1.01097	no
ENSG00000100601	ALKBH1	0.789414	-0.641684	0.836614	0	yes
ENSG00000160993	ALKBH4	5	0.70952	0.057761	1.23837	no
ENSG00000116127	ALMS1	-5	-1.82974	0.00868	-2.06148	no
ENSG00000108839	ALOX12	-2.23657	0	0.271447	0	no
ENSG00000179477	ALOX12B	3.69897	0.980468	0.056714	1.24631	no
ENSG00000262943	ALOX12P2	0	1.58838	0.270121	0	no
ENSG00000179593	ALOX15B	0	0	0.270679	0	no
ENSG00000012779	ALOX5	-5	0	0.27026	0	yes
ENSG00000132965	ALOX5AP	-1.70774	-0.0569014	0.243055	-0.614295	yes
ENSG00000179148	ALOXE3	5	0	0.271401	0	no
ENSG00000073331	ALPK1	-5	0	0.271432	0	no
ENSG00000136383	ALPK3	2.61979	0.873544	0.081832	1.08708	yes
ENSG00000162551	ALPL	-0.796423	-0.285335	0.209572	-0.678667	no
ENSG00000178038	ALS2CL	1.79588	0	0.270294	0	no
ENSG00000242110	AMACR	1.61618	0	0.271043	0	no
ENSG00000110497	AMBRA1	5	1.02503	0.036229	1.44094	no
ENSG00000123505	AMD1	-0.653647	0	0.270324	0	no
ENSG00000159461	AMFR	-0.32039	0	0.270746	0	no
ENSG00000139211	AMIGO2	3.09691	0.03659	0.236761	0.62569	no
ENSG00000101935	AMMECR1	1.35067	0.187354	0.202579	0.693406	no
ENSG00000126016	AMOT	-5	-0.123436	0.151865	-0.818542	yes
ENSG00000114019	AMOTL2	-5	-0.294478	0.104602	-0.98046	yes
ENSG00000116337	AMPD2	5	2.52288	0.002243	2.64917	no
ENSG00000133805	AMPD3	-5	0	0.270524	0	no
ENSG00000078053	AMPH	5	0.0799811	0.177984	0.749619	yes
ENSG00000145020	AMT	-3.39794	-0.0708877	0.207023	-0.683981	no
ENSG00000262747	AMZ2	0	-0.856985	0.270492	0	no
ENSG00000164162	ANAPC10	-0.38363	-1.5784	0.153146	-0.814894	no
ENSG00000129055	ANAPC13	2.92082	0	0.27141	0	no
ENSG00000110200	ANAPC15	0	0.0937727	0.270575	0	no
ENSG00000176248	ANAPC2	-0.331987	0	0.270634	0	no
ENSG00000089053	ANAPC5	-3.39794	0	0.270337	0	no
ENSG00000013523	ANGEL1	-2.46852	0	0.270805	0	no
ENSG00000174606	ANGEL2	-1.46092	-0.718058	0.121066	-0.916978	no
ENSG00000154188	ANGPT1	-5	-0.636764	0.06437	-1.19132	no
ENSG00000091879	ANGPT2	-1.78516	-0.176656	0.192048	-0.71659	no
ENSG00000136859	ANGPTL2	-5	0	0.270448	0	yes
ENSG00000167772	ANGPTL4	-0.841035	-0.332547	0.198548	-0.702134	no
ENSG00000029534	ANK1	5	0.515415	0.075676	1.12104	no
ENSG00000145362	ANK2	5	0.0820746	0.176462	0.753349	no
ENSG00000151150	ANK3	-0.553152	0	0.271007	0	no
ENSG00000132623	ANKEF1	1.21896	1.45346	0.096119	1.01719	no
ENSG00000185722	ANKFY1	-5	0	0.270258	0	no
ENSG00000154122	ANKH	5	0.054827	0.199407	0.70026	no
ENSG00000176915	ANKLE2	0	0	0.271162	0	no
ENSG00000144504	ANKMY1	-1.50031	0	0.27067	0	no
ENSG00000106524	ANKMY2	5	0	0.27135	0	no
ENSG00000164331	ANKRA2	-1.92082	-1.87943	0.056679	-1.24658	yes
ENSG00000088448	ANKRD10	-0.708631	-0.0818648	0.254443	-0.594409	no
ENSG00000167522	ANKRD11	2.05552	0	0.271706	0	no
ENSG00000101745	ANKRD12	-1.24109	-1.04769	0.110467	-0.956767	no
ENSG00000132466	ANKRD17	0.923724	0.122974	0.237417	0.624488	no
ENSG00000165887	ANKRD2	5	1.11691	0.031282	1.50471	no
ENSG00000107890	ANKRD26	0	0	0.270801	0	no
ENSG00000105186	ANKRD27	0	-0.529884	0.270975	0	no
ENSG00000206560	ANKRD28	-3.69897	0	0.270578	0	no
ENSG00000235711	ANKRD34C	5	0.0620811	0.193273	0.713829	no
ENSG00000135976	ANKRD36	-0.500863	-1.01144	0.163714	-0.785914	no
ENSG00000196912	ANKRD36B	-0.637895	-1.47886	0.12811	-0.892417	no
ENSG00000230006	ANKRD36BP2	1.51713	0.398157	0.153032	0.815218	no
ENSG00000154945	ANKRD40	-5	-0.0606805	0.193281	-0.713811	no
ENSG00000186106	ANKRD46	5	0	0.271083	0	no
ENSG00000168876	ANKRD49	-0.567672	-0.481223	0.198848	-0.701479	no
ENSG00000144031	ANKRD53	0	0	0.27059	0	no
ENSG00000164512	ANKRD55	2.18046	0	0.270445	0	yes
ENSG00000135299	ANKRD6	5	0	0.270928	0	no
ENSG00000064999	ANKS1A	-1.03152	0	0.271052	0	no
ENSG00000185046	ANKS1B	1.46597	0	0.270387	0	no
ENSG00000163516	ANKZF1	-5	-0.0136762	0.251763	-0.599008	no
ENSG00000131620	ANO1	2.37675	0	0.271198	0	no
ENSG00000160746	ANO10	-1.19928	0	0.271607	0	no
ENSG00000047617	ANO2	-1.78516	-0.0348924	0.253939	-0.595271	no
ENSG00000134343	ANO3	5	0.0654006	0.190231	0.720719	no
ENSG00000140350	ANP32A	0	-1.77989	0.271535	0	no
ENSG00000136938	ANP32B	-5	-0.817015	0.050469	-1.29698	no
ENSG00000143401	ANP32E	-5	-1.87943	0.007983	-2.09783	no
ENSG00000166825	ANPEP	-1.57512	0	0.270683	0	no
ENSG00000169604	ANTXR1	-5	0	0.270789	0	no
ENSG00000135046	ANXA1	-2.92082	-0.512579	0.104571	-0.980589	no
ENSG00000122359	ANXA11	5	0.993962	0.038154	1.41846	no
ENSG00000182718	ANXA2	-5	-0.0694585	0.185708	-0.731169	no
ENSG00000138772	ANXA3	-5	-0.0754106	0.181741	-0.740547	no
ENSG00000196975	ANXA4	-5	-2.19382	0.004466	-2.35008	no
ENSG00000164111	ANXA5	-5	-0.142668	0.143888	-0.841975	yes
ENSG00000197043	ANXA6	5	0.0986507	0.165589	0.780969	no
ENSG00000138279	ANXA7	0	-1.11351	0.270193	0	no
ENSG00000143412	ANXA9	-5	0	0.27055	0	no
ENSG00000136250	AOAH	-1.09366	0	0.270693	0	no
ENSG00000131480	AOC2	2.14267	-0.0621813	0.770101	0	no
ENSG00000131471	AOC3	0	0	0.270388	0	no
ENSG00000138356	AOX1	-5	-0.996539	0.037961	-1.42066	no
ENSG00000138660	AP1AR	3.39794	0.0693566	0.208328	0.681252	no
ENSG00000100280	AP1B1	0	0.122398	0.270561	0	no
ENSG00000166747	AP1G1	0.314258	-0.142306	0.7424	0	no
ENSG00000213983	AP1G2	0	0	0.27096	0	no
ENSG00000106367	AP1S1	5	0.0976707	0.166316	0.779066	no
ENSG00000182287	AP1S2	0	0.104909	0.269755	0	no
ENSG00000183020	AP2A2	5	1.32422	0.02187	1.66015	no
ENSG00000006125	AP2B1	5	0.047692	0.207662	0.682643	no
ENSG00000161203	AP2M1	5	0.297397	0.104236	0.981982	no
ENSG00000042753	AP2S1	5	1.38091	0.019869	1.70182	no
ENSG00000132842	AP3B1	-5	-0.319664	0.100478	-0.997929	no
ENSG00000103723	AP3B2	5	0.762959	0.054101	1.26679	no
ENSG00000065000	AP3D1	5	1.82391	0.008941	2.04861	no
ENSG00000070718	AP3M2	5	0.149354	0.140399	0.852636	no
ENSG00000177879	AP3S1	2.74473	0	0.27077	0	no
ENSG00000081014	AP4E1	-3.69897	-0.246877	0.129173	-0.888828	no
ENSG00000221838	AP4M1	0	0	0.270904	0	no
ENSG00000100478	AP4S1	3.39794	0.0544329	0.218825	0.659903	no
ENSG00000053770	AP5M1	1.92082	0	0.271512	0	no
ENSG00000125843	AP5S1	0	0	0.270692	0	no
ENSG00000120868	APAF1	0	0	0.270676	0	no
ENSG00000107282	APBA1	5	0	0.270741	0	no
ENSG00000034053	APBA2	5	5	0	5	no
ENSG00000011132	APBA3	-0.620513	0	0.27122	0	no
ENSG00000166313	APBB1	3	0.982967	0.06846	1.16456	yes
ENSG00000077420	APBB1IP	-2.52288	-0.810229	0.08876	-1.05178	yes
ENSG00000163697	APBB2	-5	-1.27246	0.024108	-1.61784	no
ENSG00000134982	APC	-0.322211	-1.09044	0.18648	-0.729368	no
ENSG00000115266	APC2	-0.826814	0	0.270823	0	no
ENSG00000164062	APEH	1.57512	0.171082	0.201173	0.69643	no
ENSG00000100823	APEX1	0	0	0.271359	0	no
ENSG00000169188	APEX2	-1.34679	0	0.270677	0	no
ENSG00000117362	APH1A	-5	-0.855737	0.04708	-1.32716	no
ENSG00000138613	APH1B	-5	0	0.271384	0	no
ENSG00000166181	API5	0.503624	0.0617806	0.263844	0.578653	no
ENSG00000149089	APIP	-5	-1.13549	0.03023	-1.51956	no
ENSG00000134817	APLNR	-5	-0.125518	0.150504	-0.822452	no
ENSG00000105290	APLP1	-0.805763	0	0.270312	0	no
ENSG00000084234	APLP2	5	0.0514892	0.202867	0.692789	no
ENSG00000101474	APMAP	5	0.858237	0.046927	1.32858	no
ENSG00000244509	APOBEC3C	-5	-0.0137659	0.250508	-0.601178	no
ENSG00000239713	APOBEC3G	-5	-0.373044	0.093074	-1.03117	no
ENSG00000184730	APOBR	-5	0	0.270443	0	no
ENSG00000130208	APOC1	-3.69897	-0.0733489	0.200038	-0.698887	no
ENSG00000189058	APOD	-5	-0.0442161	0.209693	-0.678416	yes
ENSG00000130203	APOE	-5	0	0.27074	0	no
ENSG00000100342	APOL1	-2.55284	-0.246111	0.151439	-0.819762	no
ENSG00000128335	APOL2	5	2.79588	0.001399	2.85418	no
ENSG00000128284	APOL3	-5	0	0.271021	0	no
ENSG00000221963	APOL6	-5	-0.527829	0.074725	-1.12653	no
ENSG00000178878	APOLD1	-5	-0.224754	0.118108	-0.927721	no
ENSG00000184831	APOO	5	0.0391488	0.216512	0.664518	no
ENSG00000155008	APOOL	0	0.0605806	0.270718	0	no
ENSG00000142192	APP	2.46852	0.103143	0.203606	0.691209	no
ENSG00000062725	APPBP2	-0.9813	-1.41341	0.107906	-0.966954	no
ENSG00000157500	APPL1	0	0	0.270422	0	no
ENSG00000136044	APPL2	-5	-0.567031	0.070853	-1.14964	no
ENSG00000198931	APRT	0	0	0.271109	0	no
ENSG00000137074	APTX	1.21753	0	0.270873	0	no
ENSG00000240583	AQP1	-5	-0.0316105	0.22485	-0.648107	no
ENSG00000165272	AQP3	0.896196	1.01954	0.129282	0.888462	no
ENSG00000171885	AQP4	-5	-0.280669	0.107482	-0.968664	yes
ENSG00000086159	AQP6	-3	-0.0697643	0.213156	-0.671302	no
ENSG00000103569	AQP9	0.401647	0	0.270375	0	no
ENSG00000021776	AQR	0	-0.121938	0.270452	0	no
ENSG00000169083	AR	-0.531357	0.212823	0.763894	0	no
ENSG00000078061	ARAF	-5	-0.108017	0.159664	-0.796793	no
ENSG00000186635	ARAP1	-5	-0.127261	0.149709	-0.824752	no
ENSG00000120318	ARAP3	-0.739929	0	0.271561	0	no
ENSG00000198576	ARC	1.76447	0.356942	0.151201	0.820445	no
ENSG00000095139	ARCN1	-0.317314	0	0.271073	0	no
ENSG00000119682	AREL1	5	0.233587	0.116888	0.93223	no
ENSG00000134287	ARF3	5	0.128194	0.149553	0.825205	yes
ENSG00000168374	ARF4	0	0	0.270556	0	no
ENSG00000004059	ARF5	5	0.201764	0.124095	0.906246	yes
ENSG00000165527	ARF6	-1.77989	-2.01773	0.057208	-1.24254	no
ENSG00000101199	ARFGAP1	0	0	0.270626	0	no
ENSG00000149182	ARFGAP2	0	0	0.270887	0	no
ENSG00000242247	ARFGAP3	-3.69897	-0.928118	0.059657	-1.22434	no
ENSG00000066777	ARFGEF1	0.504178	0.0552213	0.265205	0.576418	no
ENSG00000124198	ARFGEF2	3	0.0946359	0.198023	0.703284	no
ENSG00000164144	ARFIP1	-5	0	0.270304	0	no
ENSG00000132254	ARFIP2	5	0.186419	0.128946	0.889592	no
ENSG00000101246	ARFRP1	0	0	0.270372	0	no
ENSG00000081181	ARG2	5	0	0.271019	0	no
ENSG00000134884	ARGLU1	0	-0.370998	0.27119	0	no
ENSG00000175220	ARHGAP1	-5	-1.42251	0.0186	-1.73049	no
ENSG00000071205	ARHGAP10	0	2.85387	0.270623	0	no
ENSG00000198826	ARHGAP11A	-1.01233	0	0.269757	0	no
ENSG00000165322	ARHGAP12	-1.39362	-1.18177	0.098866	-1.00495	no
ENSG00000140750	ARHGAP17	-5	-0.037536	0.217959	-0.661625	no
ENSG00000213390	ARHGAP19	-5	-0.168258	0.133676	-0.873947	yes
ENSG00000128805	ARHGAP22	-3.39794	0	0.271456	0	no
ENSG00000138639	ARHGAP24	5	0	0.271125	0	no
ENSG00000163219	ARHGAP25	0	-0.216239	0.271245	0	yes
ENSG00000145819	ARHGAP26	5	0.602755	0.06688	1.1747	no
ENSG00000088756	ARHGAP28	1.47366	0	0.271608	0	no
ENSG00000137962	ARHGAP29	-1.14874	0	0.271038	0	no
ENSG00000134909	ARHGAP32	5	0.597911	0.067624	1.1699	yes
ENSG00000004777	ARHGAP33	0	-0.139063	0.270352	0	no
ENSG00000160007	ARHGAP35	5	0.320936	0.101344	0.994202	no
ENSG00000089820	ARHGAP4	-3.39794	0	0.270671	0	no
ENSG00000006740	ARHGAP44	5	0.142185	0.143413	0.843411	no
ENSG00000100852	ARHGAP5	-3.69897	-0.705534	0.075439	-1.1224	no
ENSG00000047648	ARHGAP6	0	-0.940058	0.270554	0	no
ENSG00000141522	ARHGDIA	0.622694	1.14997	0.143051	0.844509	no
ENSG00000111348	ARHGDIB	-2.30103	-0.0615804	0.22973	-0.638782	yes
ENSG00000242173	ARHGDIG	5	0.589054	0.068271	1.16576	no
ENSG00000104728	ARHGEF10	-5	-0.0645935	0.190845	-0.719319	no
ENSG00000074964	ARHGEF10L	-0.385525	0	0.271446	0	no
ENSG00000132694	ARHGEF11	5	0.224462	0.118934	0.924694	no
ENSG00000196914	ARHGEF12	1.16622	0	0.27061	0	no
ENSG00000198844	ARHGEF15	-3.39794	-0.122283	0.175144	-0.756605	no
ENSG00000130762	ARHGEF16	-1.11577	0	0.271204	0	no
ENSG00000110237	ARHGEF17	2.52288	1.51145	0.053792	1.26928	no
ENSG00000104880	ARHGEF18	-1.77989	0	0.271184	0	no
ENSG00000116584	ARHGEF2	-1.12378	0	0.270837	0	no
ENSG00000114790	ARHGEF26	-0.933301	-0.291749	0.199484	-0.700092	no
ENSG00000214944	ARHGEF28	5	0	0.270817	0	no
ENSG00000163947	ARHGEF3	5	0.385525	0.091456	1.03879	yes
ENSG00000136002	ARHGEF4	0.7716	2.92082	0.083654	1.07751	no
ENSG00000165801	ARHGEF40	-5	-0.770574	0.053584	-1.27096	no
ENSG00000050327	ARHGEF5	-5	0	0.270956	0	no
ENSG00000129675	ARHGEF6	-5	-0.241997	0.114323	-0.941866	no
ENSG00000102606	ARHGEF7	5	0	0.270334	0	no
ENSG00000131089	ARHGEF9	5	0.0874591	0.172057	0.764328	no
ENSG00000117713	ARID1A	-3.69897	-0.0431595	0.224707	-0.648383	no
ENSG00000116017	ARID3A	0.378408	1.27572	0.166495	0.778599	no
ENSG00000179361	ARID3B	0	-0.033014	0.270247	0	no
ENSG00000032219	ARID4A	0	0	0.270732	0	no
ENSG00000054267	ARID4B	-2.85387	-0.347947	0.1246	-0.904482	no
ENSG00000196843	ARID5A	-0.874194	0	0.271413	0	no
ENSG00000150347	ARID5B	0	0	0.270652	0	yes
ENSG00000166233	ARIH1	5	0.0446009	0.210584	0.676575	no
ENSG00000177479	ARIH2	-5	0	0.270592	0	no
ENSG00000120805	ARL1	0.943095	0.0347042	0.263818	0.578696	no
ENSG00000185305	ARL15	5	0.0218195	0.238674	0.622195	no
ENSG00000213465	ARL2	0.589054	0	0.271624	0	no
ENSG00000102931	ARL2BP	5	0.0388638	0.216973	0.663594	no
ENSG00000138175	ARL3	3.69897	0.482804	0.095289	1.02096	no
ENSG00000122644	ARL4A	5	0	0.270067	0	yes
ENSG00000188042	ARL4C	5	0.473661	0.080445	1.0945	no
ENSG00000175906	ARL4D	5	0.0995236	0.165015	0.782477	no
ENSG00000170540	ARL6IP1	5	0	0.271673	0	no
ENSG00000182196	ARL6IP4	0	-0.127727	0.271776	0	no
ENSG00000144746	ARL6IP5	1.95861	0.0569014	0.237417	0.624488	no
ENSG00000134108	ARL8B	5	0.042297	0.212488	0.672666	no
ENSG00000104442	ARMC1	0	0	0.270762	0	no
ENSG00000169126	ARMC4	-1.63827	0	0.271388	0	no
ENSG00000105676	ARMC6	5	1.1831	0.027784	1.55621	no
ENSG00000125449	ARMC7	3.69897	0	0.271093	0	no
ENSG00000114098	ARMC8	1.92082	0	0.270238	0	no
ENSG00000135931	ARMC9	5	1.05355	0.034585	1.46111	no
ENSG00000126947	ARMCX1	5	0	0.271404	0	no
ENSG00000184867	ARMCX2	5	0.0229169	0.237051	0.625158	yes
ENSG00000102401	ARMCX3	1.60906	0	0.270777	0	yes
ENSG00000196440	ARMCX4	5	0	0.271129	0	no
ENSG00000125962	ARMCX5	3.39794	0	0.270614	0	no
ENSG00000198960	ARMCX6	-5	-0.474178	0.080618	-1.09357	no
ENSG00000143437	ARNT	-5	0	0.271044	0	no
ENSG00000172379	ARNT2	5	0	0.271791	0	no
ENSG00000133794	ARNTL	5	0	0.271145	0	no
ENSG00000029153	ARNTL2	5	0.556581	0.071642	1.14483	no
ENSG00000241685	ARPC1A	5	0.296193	0.104911	0.979179	no
ENSG00000130429	ARPC1B	-3.69897	-0.0825995	0.194249	-0.711641	no
ENSG00000163466	ARPC2	1.87943	0.176526	0.189416	0.722583	no
ENSG00000111229	ARPC3	0	-0.751536	0.271723	0	no
ENSG00000241553	ARPC4	3	0.376337	0.118278	0.927096	no
ENSG00000162704	ARPC5	-3.09691	-2.46852	0.015617	-1.8064	no
ENSG00000136950	ARPC5L	5	0.0478859	0.206742	0.684571	no
ENSG00000128989	ARPP19	0.924453	0	0.27081	0	no
ENSG00000172995	ARPP21	5	0.108351	0.160181	0.795389	yes
ENSG00000137486	ARRB1	0.624519	0	0.270892	0	no
ENSG00000141480	ARRB2	2.74473	2.74473	0.016297	1.78789	no
ENSG00000100299	ARSA	-3.39794	-0.0786257	0.200202	-0.698532	no
ENSG00000113273	ARSB	-1.12843	-0.391474	0.17277	-0.762532	no
ENSG00000006756	ARSD	-5	0	0.271688	0	no
ENSG00000062096	ARSF	-0.504733	0.892112	0.82943	0	no
ENSG00000180801	ARSJ	0	-1.25181	0.271059	0	no
ENSG00000156219	ART3	0	-0.0673233	0.270553	0	no
ENSG00000117407	ARTN	1.05651	0	0.27126	0	no
ENSG00000099889	ARVCF	-0.616185	-0.0373466	0.266639	-0.574076	no
ENSG00000104763	ASAH1	-2.61979	-1.37263	0.056988	-1.24422	no
ENSG00000153317	ASAP1	5	0.0616805	0.193037	0.714359	no
ENSG00000151693	ASAP2	-0.440333	-0.852015	0.181735	-0.740561	yes
ENSG00000088280	ASAP3	-2.19382	-0.0527624	0.236488	-0.626191	no
ENSG00000065802	ASB1	-0.79915	0	0.270882	0	no
ENSG00000196372	ASB13	2.4437	0.198185	0.166446	0.778727	no
ENSG00000005981	ASB4	-5	0	0.270302	0	no
ENSG00000148331	ASB6	2.19382	2.0655	0.043724	1.35928	no
ENSG00000183475	ASB7	0.620513	-0.500863	0.808131	0	no
ENSG00000177981	ASB8	2.1549	0.176135	0.181152	0.741957	no
ENSG00000138303	ASCC1	-5	-0.199283	0.124525	-0.904743	no
ENSG00000100325	ASCC2	-5	-0.0328266	0.22411	-0.649539	no
ENSG00000112249	ASCC3	-5	-1.03621	0.035628	-1.44821	no
ENSG00000139352	ASCL1	-5	-0.135726	0.146159	-0.835174	no
ENSG00000111875	ASF1A	-3.09691	-1.84164	0.02967	-1.52768	no
ENSG00000141505	ASGR1	3.69897	0.76904	0.070938	1.14912	no
ENSG00000116539	ASH1L	1.41117	0	0.270255	0	no
ENSG00000129691	ASH2L	2.74473	0.239276	0.147985	0.829782	no
ENSG00000110881	ASIC1	0.514847	0	0.271034	0	no
ENSG00000108684	ASIC2	5	0.105573	0.160939	0.793339	no
ENSG00000072182	ASIC4	0.415669	1.04096	0.173742	0.760095	no
ENSG00000126522	ASL	-0.580375	0.433209	0.797095	0	no
ENSG00000169093	ASMTL	0	0.241997	0.271109	0	no
ENSG00000070669	ASNS	5	0.833274	0.04893	1.31042	no
ENSG00000138381	ASNSD1	1.87943	0	0.270121	0	no
ENSG00000108381	ASPA	-5	-1.54668	0.015254	-1.81662	no
ENSG00000198363	ASPH	-1.45346	-2.20761	0.064132	-1.19293	yes
ENSG00000174939	ASPHD1	0	0	0.270817	0	no
ENSG00000066279	ASPM	5	-1.42713	0.98149	0	no
ENSG00000169696	ASPSCR1	-2.61979	0	0.270175	0	no
ENSG00000162174	ASRGL1	-0.976336	-0.203148	0.215633	-0.666285	no
ENSG00000130707	ASS1	1.9914	0.100617	0.215327	0.666902	yes
ENSG00000034533	ASTE1	0	-0.822752	0.271186	0	no
ENSG00000152092	ASTN1	5	0	0.270744	0	yes
ENSG00000148219	ASTN2	-0.942334	0	0.271681	0	no
ENSG00000171456	ASXL1	-1.00966	0	0.270516	0	no
ENSG00000143970	ASXL2	-5	-0.639028	0.064013	-1.19373	no
ENSG00000156802	ATAD2	0.852633	0.0622816	0.256725	0.590532	no
ENSG00000119778	ATAD2B	-5	-0.627088	0.065002	-1.18707	no
ENSG00000176208	ATAD5	-1.64589	-0.642828	0.121266	-0.916261	no
ENSG00000229061	ATAT1	0.353792	0	0.270438	0	no
ENSG00000123268	ATF1	-0.4675	-0.894831	0.175873	-0.754801	no
ENSG00000115966	ATF2	5	1.0575	0.034133	1.46683	no
ENSG00000162772	ATF3	-1.89963	-0.106238	0.214343	-0.668891	yes
ENSG00000128272	ATF4	0	-0.0277972	0.271443	0	no
ENSG00000169136	ATF5	0	-0.075514	0.271348	0	no
ENSG00000118217	ATF6	-1.80688	-1.75449	0.064867	-1.18798	no
ENSG00000234539	ATF6B	-1.49485	0	0.271239	0	no
ENSG00000170653	ATF7	-5	-0.0996329	0.164384	-0.78414	no
ENSG00000171681	ATF7IP	-5	-0.548828	0.072688	-1.13854	no
ENSG00000166669	ATF7IP2	5	0	0.270501	0	no
ENSG00000152348	ATG10	-1.31695	0.763967	0.876615	0	no
ENSG00000145782	ATG12	0	-0.856985	0.270606	0	no
ENSG00000175224	ATG13	-1.49757	0	0.272017	0	no
ENSG00000126775	ATG14	-2.35655	-1.96658	0.042475	-1.37187	no
ENSG00000085978	ATG16L1	5	0	0.270793	0	yes
ENSG00000110046	ATG2A	-0.466736	0	0.271368	0	no
ENSG00000066739	ATG2B	2.79588	0	0.271149	0	no
ENSG00000144848	ATG3	-5	-1.54061	0.015383	-1.81296	no
ENSG00000101844	ATG4A	0	-0.0668165	0.270121	0	no
ENSG00000168397	ATG4B	1.49757	0	0.270998	0	no
ENSG00000057663	ATG5	5	0.0401004	0.214953	0.667656	no
ENSG00000197548	ATG7	0	1.2993	0.271975	0	no
ENSG00000198925	ATG9A	5	2.92082	0.001043	2.98172	no
ENSG00000138363	ATIC	0	-0.164056	0.271731	0	no
ENSG00000149311	ATM	-5	-0.244583	0.11333	-0.945655	no
ENSG00000166454	ATMIN	2.25181	0	0.270536	0	no
ENSG00000111676	ATN1	0	-0.105573	0.270804	0	no
ENSG00000177556	ATOX1	-1.81248	0	0.270731	0	no
ENSG00000206190	ATP10A	0	-0.0550241	0.271223	0	no
ENSG00000118322	ATP10B	-5	-1.3098	0.022637	-1.64518	no
ENSG00000145246	ATP10D	-5	-0.127378	0.149785	-0.824532	no
ENSG00000068650	ATP11A	-5	-1.11691	0.03108	-1.50752	no
ENSG00000058063	ATP11B	-1.34679	-0.763463	0.122935	-0.910324	no
ENSG00000105726	ATP13A1	-0.810229	0	0.27064	0	no
ENSG00000159363	ATP13A2	5	0.829152	0.049339	1.30681	no
ENSG00000133657	ATP13A3	-0.417482	0	0.270667	0	no
ENSG00000163399	ATP1A1	5	0.133476	0.146855	0.833111	no
ENSG00000018625	ATP1A2	-2.79588	-0.131356	0.183444	-0.736496	yes
ENSG00000105409	ATP1A3	5	0.403623	0.089054	1.05035	no
ENSG00000143153	ATP1B1	5	0.0940962	0.168653	0.773006	no
ENSG00000129244	ATP1B2	-1.70774	-0.454198	0.138316	-0.859128	no
ENSG00000069849	ATP1B3	2.07572	0	0.27027	0	yes
ENSG00000196296	ATP2A1	-0.297914	-0.232251	0.250942	-0.600427	no
ENSG00000174437	ATP2A2	5	0.0524683	0.201865	0.694939	no
ENSG00000074370	ATP2A3	-2.22185	1.23508	0.92765	0	no
ENSG00000070961	ATP2B1	5	0.0575951	0.196966	0.705609	no
ENSG00000157087	ATP2B2	5	0.0575951	0.19679	0.705997	yes
ENSG00000067842	ATP2B3	5	0.876802	0.045979	1.33744	yes
ENSG00000058668	ATP2B4	5	0	0.270429	0	no
ENSG00000017260	ATP2C1	1.83565	0.0449861	0.246177	0.608753	no
ENSG00000064270	ATP2C2	0.801343	0	0.270805	0	no
ENSG00000105675	ATP4A	2.74473	1.60206	0.045517	1.34183	no
ENSG00000071553	ATP6AP1	5	0.0835461	0.176372	0.75357	no
ENSG00000182220	ATP6AP2	5	0.954677	0.040558	1.39192	no
ENSG00000033627	ATP6V0A1	5	0.925915	0.042484	1.37177	no
ENSG00000185344	ATP6V0A2	-5	-0.0622816	0.192825	-0.714837	no
ENSG00000117410	ATP6V0B	5	0.848937	0.047759	1.32094	no
ENSG00000185883	ATP6V0C	5	0.169668	0.133588	0.874233	no
ENSG00000159720	ATP6V0D1	5	0.0831251	0.175983	0.754529	no
ENSG00000113732	ATP6V0E1	-5	-0.156767	0.13797	-0.860215	no
ENSG00000171130	ATP6V0E2	0.938548	0.123205	0.236904	0.625428	no
ENSG00000114573	ATP6V1A	5	0.0938805	0.168224	0.774112	no
ENSG00000147416	ATP6V1B2	5	0.0603809	0.194021	0.712151	yes
ENSG00000155097	ATP6V1C1	5	0.196953	0.12547	0.90146	no
ENSG00000100554	ATP6V1D	5	0.0410541	0.21434	0.668897	no
ENSG00000131100	ATP6V1E1	5	0.080399	0.177949	0.749704	no
ENSG00000128524	ATP6V1F	5	1.05453	0.034555	1.46149	no
ENSG00000136888	ATP6V1G1	5	0	0.270522	0	no
ENSG00000227587	ATP6V1G2	5	0.030957	0.226039	0.645817	no
ENSG00000047249	ATP6V1H	5	0.0507076	0.203653	0.691109	no
ENSG00000165240	ATP7A	-5	-1.40894	0.019062	-1.71983	no
ENSG00000123191	ATP7B	0	-0.125055	0.271019	0	no
ENSG00000124406	ATP8A1	0	0	0.270481	0	no
ENSG00000132932	ATP8A2	5	0.460171	0.081835	1.08706	yes
ENSG00000081923	ATP8B1	0	-0.0188159	0.270892	0	no
ENSG00000143515	ATP8B2	0.544546	1.11238	0.152589	0.816477	no
ENSG00000130270	ATP8B3	-0.441531	0.98632	0.827335	0	no
ENSG00000104043	ATP8B4	0	0	0.27052	0	yes
ENSG00000054793	ATP9A	5	0	0.270677	0	no
ENSG00000166377	ATP9B	0	0.928118	0.271279	0	no
ENSG00000171953	ATPAF2	-0.718967	-0.0577935	0.25981	-0.585344	no
ENSG00000175054	ATR	0	0.525492	0.272191	0	no
ENSG00000138085	ATRAID	-5	-0.111708	0.157194	-0.803564	no
ENSG00000088812	ATRN	5	0.0570004	0.196839	0.705889	no
ENSG00000107518	ATRNL1	5	0.0724243	0.184621	0.733719	yes
ENSG00000085224	ATRX	0.647046	0.0940962	0.253927	0.595291	no
ENSG00000124788	ATXN1	5	0.168642	0.134293	0.871947	no
ENSG00000130638	ATXN10	2.74473	0.0354575	0.242145	0.615924	no
ENSG00000204842	ATXN2	0	0	0.270288	0	no
ENSG00000168488	ATXN2L	0.448306	0	0.271127	0	no
ENSG00000066427	ATXN3	0	-1.37059	0.27025	0	no
ENSG00000163635	ATXN7	0	-0.9897	0.270577	0	no
ENSG00000146776	ATXN7L1	0	1.06651	0.270254	0	no
ENSG00000253719	ATXN7L3B	5	0.158766	0.137832	0.86065	no
ENSG00000148090	AUH	0	0	0.270704	0	no
ENSG00000127423	AUNIP	3.69897	0	0.271717	0	no
ENSG00000115307	AUP1	0	0	0.270536	0	no
ENSG00000087586	AURKA	0	0.14813	0.271037	0	no
ENSG00000175756	AURKAIP1	2.37675	1.04479	0.078088	1.10742	no
ENSG00000105146	AURKC	-0.737075	-0.364516	0.20077	-0.697301	no
ENSG00000158321	AUTS2	0	-0.254613	0.270866	0	no
ENSG00000169857	AVEN	-0.631899	0	0.271565	0	no
ENSG00000135407	AVIL	0	0	0.270484	0	no
ENSG00000105778	AVL9	5	0.53432	0.074019	1.13066	no
ENSG00000119986	AVPI1	5	0.141583	0.143492	0.843172	no
ENSG00000166148	AVPR1A	-0.305219	0	0.270391	0	no
ENSG00000103126	AXIN1	-0.373249	0	0.26922	0	no
ENSG00000167601	AXL	-5	-0.105684	0.160981	-0.793225	yes
ENSG00000160862	AZGP1	-5	0	0.270969	0	no
ENSG00000163512	AZI2	1.20621	0	0.269782	0	no
ENSG00000155096	AZIN1	1.69037	0.237321	0.177536	0.750714	no
ENSG00000172232	AZU1	0.413863	1.77989	0.142103	0.847397	no
ENSG00000166710	B2M	-5	-1.48413	0.017096	-1.76711	no
ENSG00000169255	B3GALNT1	5	0.0595831	0.195663	0.708491	yes
ENSG00000172318	B3GALT1	5	0	0.270557	0	no
ENSG00000162630	B3GALT2	0	0	0.27107	0	yes
ENSG00000206285	B3GALT4	-1.42022	0	0.27116	0	no
ENSG00000183778	B3GALT5	0.498941	1.5817	0.137738	0.860946	no
ENSG00000109956	B3GAT1	-2.03621	-0.0631848	0.232544	-0.633495	no
ENSG00000149541	B3GAT3	0	0	0.270409	0	no
ENSG00000170340	B3GNT2	3.39794	0.146059	0.165109	0.782229	no
ENSG00000176383	B3GNT4	5	1.16622	0.028404	1.54662	no
ENSG00000175711	B3GNTL1	0.669181	0.685711	0.170115	0.769257	yes
ENSG00000135454	B4GALNT1	5	0.814175	0.050166	1.29959	no
ENSG00000086062	B4GALT1	-5	-0.0896958	0.170911	-0.76723	no
ENSG00000117411	B4GALT2	0.999132	1.47886	0.104852	0.979423	no
ENSG00000158850	B4GALT3	3.22185	1.73518	0.030846	1.5108	yes
ENSG00000121578	B4GALT4	0	-0.0688474	0.270442	0	no
ENSG00000158470	B4GALT5	5	0.112608	0.157464	0.802819	no
ENSG00000118276	B4GALT6	5	0.882729	0.04538	1.34314	yes
ENSG00000027847	B4GALT7	1.10237	1.08407	0.115554	0.937215	no
ENSG00000108641	B9D1	1.39362	0.188291	0.201862	0.694945	yes
ENSG00000123810	B9D2	3.69897	0.974694	0.057407	1.24104	no
ENSG00000164929	BAALC	0	0	0.269906	0	no
ENSG00000136881	BAAT	3.39794	0	0.271307	0	no
ENSG00000105393	BABAM1	5	1.28233	0.023574	1.62757	no
ENSG00000186318	BACE1	-3.69897	-1.70333	0.024345	-1.61359	yes
ENSG00000182240	BACE2	0	0	0.270594	0	no
ENSG00000156273	BACH1	-5	-1.63451	0.012835	-1.8916	yes
ENSG00000112182	BACH2	-2.79588	-0.36251	0.123931	-0.90682	no
ENSG00000002330	BAD	0	0.941574	0.271318	0	no
ENSG00000107262	BAG1	-1.13194	-0.173148	0.216357	-0.664829	no
ENSG00000112208	BAG2	1.68194	0.0619809	0.24038	0.619102	no
ENSG00000151929	BAG3	0	-0.077067	0.270464	0	no
ENSG00000156735	BAG4	5	0	0.271327	0	no
ENSG00000166170	BAG5	3.39794	0.0566044	0.216973	0.663594	no
ENSG00000233348	BAG6	1.07263	0	0.270572	0	no
ENSG00000266074	BAHCC1	-1.31515	0	0.271041	0	no
ENSG00000140320	BAHD1	1.28904	0	0.270824	0	no
ENSG00000175866	BAIAP2	5	1.93554	0.007266	2.1387	no
ENSG00000128298	BAIAP2L2	0	-0.0814455	0.27132	0	no
ENSG00000007516	BAIAP3	3.22185	1.12494	0.056855	1.24523	no
ENSG00000030110	BAK1	-1.32975	0	0.270584	0	no
ENSG00000095739	BAMBI	-5	-0.162159	0.135499	-0.868064	yes
ENSG00000175334	BANF1	0.695509	0	0.270806	0	no
ENSG00000153064	BANK1	-0.372634	0	0.270819	0	no
ENSG00000172530	BANP	-0.455436	0	0.270345	0	no
ENSG00000163930	BAP1	5	1.53165	0.015539	1.80858	no
ENSG00000138376	BARD1	-5	-0.0242925	0.234826	-0.629254	no
ENSG00000043039	BARX2	3.39794	0	0.271452	0	no
ENSG00000176788	BASP1	5	0.26825	0.109758	0.959564	no
ENSG00000123685	BATF3	1.67778	0.787812	0.11031	0.957385	yes
ENSG00000087088	BAX	-1.7167	0	0.270584	0	no
ENSG00000198604	BAZ1A	-5	-0.429924	0.086385	-1.06356	yes
ENSG00000009954	BAZ1B	-2.18046	-0.11081	0.206599	-0.684872	no
ENSG00000076108	BAZ2A	-2.79588	0	0.27059	0	no
ENSG00000123636	BAZ2B	-5	-0.184157	0.128891	-0.889777	no
ENSG00000214413	BBIP1	-5	-2.52288	0.002177	-2.66214	no
ENSG00000129151	BBOX1	-5	-0.590743	0.068142	-1.16659	yes
ENSG00000174483	BBS1	0.641304	0	0.270503	0	no
ENSG00000179941	BBS10	-1.2993	-3.09691	0.050977	-1.29263	no
ENSG00000140463	BBS4	-1.64207	-1.04769	0.097347	-1.01168	no
ENSG00000138686	BBS7	5	0.0305841	0.227115	0.643754	no
ENSG00000122507	BBS9	-3.69897	-0.0776898	0.196628	-0.706355	yes
ENSG00000114439	BBX	-5	-1.13906	0.029841	-1.52519	no
ENSG00000187244	BCAM	-1.51713	-0.0265027	0.261106	-0.583183	no
ENSG00000132692	BCAN	-5	-0.0615804	0.193173	-0.714054	yes
ENSG00000075790	BCAP29	3.39794	0.0231917	0.247067	0.607185	no
ENSG00000185825	BCAP31	5	2.10791	0.005603	2.25158	no
ENSG00000137936	BCAR3	0	-0.128427	0.27107	0	no
ENSG00000064787	BCAS1	-5	-0.132297	0.147976	-0.829809	yes
ENSG00000116752	BCAS2	5	0	0.270994	0	no
ENSG00000141376	BCAS3	0	1.16241	0.271491	0	no
ENSG00000124243	BCAS4	5	2.30103	0.003618	2.44153	no
ENSG00000060982	BCAT1	2.14267	0.530473	0.118279	0.927092	no
ENSG00000105552	BCAT2	-3.69897	0	0.271289	0	no
ENSG00000107949	BCCIP	0	-0.482804	0.2703	0	no
ENSG00000114200	BCHE	-5	-2.65758	0.001922	-2.71625	yes
ENSG00000248098	BCKDHA	-5	0	0.271325	0	no
ENSG00000083123	BCKDHB	-5	-1.02687	0.036267	-1.44049	no
ENSG00000103507	BCKDK	1.04672	0.113735	0.235214	0.628537	no
ENSG00000142867	BCL10	0	-1.03905	0.270757	0	no
ENSG00000119866	BCL11A	5	0.117703	0.154715	0.810468	no
ENSG00000127152	BCL11B	3.69897	0.120102	0.17142	0.765939	yes
ENSG00000171791	BCL2	-5	-0.107905	0.159268	-0.797871	no
ENSG00000171552	BCL2L1	-0.68487	0	0.269869	0	no
ENSG00000153094	BCL2L11	-5	0	0.270272	0	no
ENSG00000099968	BCL2L13	0.493766	0.560036	0.198939	0.70128	no
ENSG00000129473	BCL2L2	0	0.027612	0.270774	0	no
ENSG00000113916	BCL6	-2.92082	-0.368151	0.120472	-0.919114	no
ENSG00000110987	BCL7A	5	0.142788	0.143445	0.843315	no
ENSG00000106635	BCL7B	5	2.69897	0.001722	2.76397	no
ENSG00000099385	BCL7C	-5	-0.0400052	0.21461	-0.66835	no
ENSG00000116128	BCL9	0	0	0.270405	0	no
ENSG00000029363	BCLAF1	0.417482	0	0.270446	0	no
ENSG00000183337	BCOR	-1.66154	-0.235077	0.179406	-0.746163	no
ENSG00000085185	BCORL1	1.02045	-0.0542361	0.745668	0	no
ENSG00000186716	BCR	0.961777	0	0.27047	0	no
ENSG00000074582	BCS1L	0	0	0.270757	0	no
ENSG00000161267	BDH1	5	0.045854	0.209073	0.679702	no
ENSG00000164039	BDH2	-5	-0.126331	0.150878	-0.821374	yes
ENSG00000168398	BDKRB2	0	0	0.271202	0	no
ENSG00000176697	BDNF	5	0.0710923	0.185937	0.730634	no
ENSG00000166546	BEAN1	0.76045	0.263285	0.215618	0.666315	no
ENSG00000126581	BECN1	0	0.034328	0.269759	0	no
ENSG00000183092	BEGAIN	5	1.33913	0.021167	1.67434	no
ENSG00000162373	BEND5	5	0.216811	0.119759	0.921692	no
ENSG00000167995	BEST1	-5	-0.0571985	0.196914	-0.705723	no
ENSG00000105829	BET1	-0.360514	-1.26922	0.170283	-0.768829	no
ENSG00000177951	BET1L	-3	0	0.270522	0	yes
ENSG00000133169	BEX1	5	0.0780016	0.18023	0.744173	no
ENSG00000102409	BEX4	3.09691	0.0131387	0.260912	0.583506	no
ENSG00000103429	BFAR	-1.46597	0	0.271322	0	no
ENSG00000125864	BFSP1	2.30103	0.530178	0.113866	0.943606	no
ENSG00000182492	BGN	-5	-0.0990869	0.164965	-0.782608	no
ENSG00000198908	BHLHB9	5	0.0364955	0.219737	0.658097	no
ENSG00000134107	BHLHE40	0.553152	0	0.271751	0	yes
ENSG00000123095	BHLHE41	-5	-0.710411	0.057725	-1.23864	no
ENSG00000145692	BHMT	1.63451	0	0.270595	0	no
ENSG00000132840	BHMT2	-5	-0.208309	0.12214	-0.913142	no
ENSG00000122870	BICC1	1.75945	0	0.270881	0	no
ENSG00000151746	BICD1	1.66555	0	0.270762	0	yes
ENSG00000185963	BICD2	2.46852	0.282329	0.144765	0.839336	no
ENSG00000015475	BID	2.92082	0.945387	0.072377	1.1404	no
ENSG00000136717	BIN1	-5	0	0.270962	0	no
ENSG00000110934	BIN2	-3.39794	-0.113284	0.180988	-0.74235	no
ENSG00000147439	BIN3	0.796967	1.20343	0.126619	0.897501	no
ENSG00000110330	BIRC2	-2.37675	-1.67366	0.051627	-1.28712	no
ENSG00000023445	BIRC3	-3.69897	-0.35714	0.110289	-0.957468	no
ENSG00000166619	BLCAP	5	5	0	5	no
ENSG00000197299	BLM	-3.69897	-0.101714	0.181589	-0.74091	no
ENSG00000108578	BLMH	0	0	0.270558	0	no
ENSG00000262509	BLNK	-1.54975	-0.250109	0.18018	-0.744293	yes
ENSG00000135441	BLOC1S1	-2.92082	-0.660747	0.091369	-1.0392	no
ENSG00000106605	BLVRA	5	0.182831	0.129291	0.888432	yes
ENSG00000090013	BLVRB	0	0	0.270899	0	no
ENSG00000117475	BLZF1	0	-1.31876	0.27131	0	no
ENSG00000168487	BMP1	-5	0	0.271344	0	no
ENSG00000125845	BMP2	-2.18046	-1.97469	0.046663	-1.33103	no
ENSG00000138756	BMP2K	-5	-0.399681	0.089146	-1.0499	yes
ENSG00000152785	BMP3	0	1.12726	0.270782	0	no
ENSG00000125378	BMP4	1.26922	0	0.270953	0	no
ENSG00000153162	BMP6	-0.692932	0	0.270807	0	no
ENSG00000101144	BMP7	-5	-0.371611	0.093393	-1.02969	no
ENSG00000183682	BMP8A	0	1.0278	0.270435	0	no
ENSG00000116985	BMP8B	-5	0	0.270783	0	no
ENSG00000107779	BMPR1A	-3.39794	-0.26584	0.129995	-0.886073	no
ENSG00000138696	BMPR1B	-5	-0.581699	0.068975	-1.16131	yes
ENSG00000204217	BMPR2	5	0.0833355	0.175475	0.755785	no
ENSG00000165733	BMS1	3.39794	0.884057	0.066813	1.17514	no
ENSG00000173068	BNC2	-5	0	0.270908	0	no
ENSG00000113734	BNIP1	1.77989	0	0.270796	0	no
ENSG00000140299	BNIP2	-5	-0.784098	0.052257	-1.28186	no
ENSG00000176171	BNIP3	1.81816	0.0209983	0.261776	0.58207	no
ENSG00000104765	BNIP3L	0	-1.9431	0.271057	0	no
ENSG00000178096	BOLA1	-0.926648	0	0.270421	0	no
ENSG00000136122	BORA	-1.11126	0	0.270512	0	no
ENSG00000172331	BPGM	-0.489991	0	0.271345	0	no
ENSG00000137274	BPHL	0	0.90101	0.270494	0	no
ENSG00000162813	BPNT1	-2.52288	0	0.271166	0	no
ENSG00000262858	BPTF	-5	-0.858237	0.047099	-1.32699	no
ENSG00000089234	BRAP	0	0	0.270834	0	no
ENSG00000012048	BRCA1	-5	-0.902396	0.043669	-1.35983	no
ENSG00000139618	BRCA2	-1.4023	0	0.270045	0	no
ENSG00000185515	BRCC3	1.2233	0	0.271332	0	no
ENSG00000100425	BRD1	-0.675718	-0.0497325	0.262984	-0.580071	yes
ENSG00000236227	BRD2	-0.500588	0	0.270688	0	no
ENSG00000169925	BRD3	-5	-0.072527	0.185196	-0.732368	no
ENSG00000141867	BRD4	1.86012	0	0.270626	0	no
ENSG00000166164	BRD7	-5	-0.300336	0.103989	-0.983013	no
ENSG00000112983	BRD8	-0.315155	0	0.26991	0	no
ENSG00000028310	BRD9	0	0.142185	0.271118	0	yes
ENSG00000185024	BRF1	0	0	0.270766	0	no
ENSG00000104221	BRF2	5	0.213817	0.121372	0.915881	no
ENSG00000078725	BRINP1	5	0.0394341	0.215595	0.666361	no
ENSG00000198797	BRINP2	5	0	0.270921	0	yes
ENSG00000162670	BRINP3	0	0	0.27059	0	yes
ENSG00000136492	BRIP1	0	0.05061	0.27067	0	no
ENSG00000113460	BRIX1	0	-1.11805	0.270629	0	no
ENSG00000174744	BRMS1	-2.33724	0	0.270933	0	yes
ENSG00000156983	BRPF1	0	0	0.270936	0	no
ENSG00000174672	BRSK2	5	0.812479	0.050417	1.29742	no
ENSG00000185658	BRWD1	0	0	0.27044	0	no
ENSG00000160058	BSDC1	0.836839	0	0.270922	0	no
ENSG00000172270	BSG	0	-0.0866101	0.270224	0	no
ENSG00000164061	BSN	5	0.522589	0.075315	1.12312	yes
ENSG00000119411	BSPRY	0	1.60906	0.271215	0	no
ENSG00000109743	BST1	-3.69897	-0.0814455	0.195016	-0.70993	no
ENSG00000130303	BST2	-5	-0.0620811	0.192476	-0.715623	no
ENSG00000095564	BTAF1	-5	-0.782516	0.052751	-1.27777	no
ENSG00000064726	BTBD1	0.526367	0	0.270952	0	no
ENSG00000133243	BTBD2	5	1.25649	0.024525	1.61039	no
ENSG00000132640	BTBD3	1.57512	0.0505124	0.247618	0.606218	yes
ENSG00000011114	BTBD7	-5	-0.721704	0.056758	-1.24597	no
ENSG00000261530	BTC	5	0.0219108	0.23825	0.622967	no
ENSG00000169814	BTD	-5	-0.906578	0.043636	-1.36016	no
ENSG00000145741	BTF3	-2.52288	-1.35262	0.060566	-1.21777	no
ENSG00000133639	BTG1	0	-0.112833	0.270671	0	no
ENSG00000159388	BTG2	-5	-0.946922	0.040749	-1.38988	no
ENSG00000154640	BTG3	-2.284	-1.02687	0.08148	-1.08895	yes
ENSG00000010671	BTK	-2.69897	-0.130416	0.185976	-0.730543	yes
ENSG00000112763	BTN2A1	2.69897	0.0984327	0.201831	0.695012	no
ENSG00000124508	BTN2A2	-5	-0.736601	0.055761	-1.25367	no
ENSG00000124549	BTN2A3P	0	0	0.271197	0	no
ENSG00000026950	BTN3A1	-5	-0.807433	0.050821	-1.29396	no
ENSG00000186470	BTN3A2	-5	-0.488117	0.078862	-1.10313	no
ENSG00000111801	BTN3A3	-1.83565	0.225337	0.824183	0	no
ENSG00000166167	BTRC	5	0.235525	0.115819	0.93622	no
ENSG00000154473	BUB3	-1.01323	0	0.271396	0	no
ENSG00000106245	BUD31	0.62233	0	0.270856	0	no
ENSG00000112578	BYSL	2.74473	2.05552	0.030459	1.51628	no
ENSG00000082153	BZW1	-2.31876	-1.3098	0.066766	-1.17544	no
ENSG00000136261	BZW2	5	0.0126019	0.253069	0.596761	yes
ENSG00000119965	C10orf88	0.722162	0	0.270637	0	no
ENSG00000137720	C11orf1	-1.007	0.381952	0.820363	0	no
ENSG00000171067	C11orf24	-5	0	0.27071	0	no
ENSG00000149179	C11orf49	5	0.063788	0.190992	0.718985	no
ENSG00000110696	C11orf58	-0.806875	-2.26761	0.094141	-1.02622	no
ENSG00000175573	C11orf68	5	1.32422	0.021927	1.65902	no
ENSG00000180425	C11orf71	-5	-1.42713	0.018444	-1.73414	yes
ENSG00000173715	C11orf80	3.69897	0.555331	0.087971	1.05566	no
ENSG00000188070	C11orf95	5	0	0.270872	0	no
ENSG00000139637	C12orf10	5	0.5223	0.075374	1.12278	no
ENSG00000133641	C12orf29	1.28233	0	0.270184	0	no
ENSG00000047621	C12orf4	5	0.830326	0.049088	1.30902	no
ENSG00000157895	C12orf43	5	0.378824	0.092187	1.03533	no
ENSG00000111412	C12orf49	1.23508	0.0764451	0.243676	0.613187	no
ENSG00000100802	C14orf93	-5	-0.112383	0.157318	-0.803222	no
ENSG00000167173	C15orf39	-1.22475	0	0.270442	0	no
ENSG00000140688	C16orf58	0.758952	0.328087	0.204591	0.689113	no
ENSG00000125149	C16orf70	3.39794	0	0.271015	0	no
ENSG00000166246	C16orf71	-0.401647	0.187488	0.752902	0	no
ENSG00000182831	C16orf72	5	0	0.270035	0	no
ENSG00000108666	C17orf75	1.54975	0.0799811	0.234611	0.629652	no
ENSG00000141219	C17orf80	-0.646276	-0.0723217	0.25809	-0.588229	no
ENSG00000152242	C18orf25	5	0.0971272	0.166328	0.779035	no
ENSG00000104979	C19orf53	0.876148	-0.064392	0.746206	0	no
ENSG00000188493	C19orf54	-5	0	0.269749	0	no
ENSG00000132016	C19orf57	-0.530178	-0.140621	0.249202	-0.603448	no
ENSG00000221916	C19orf73	0	0	0.270661	0	no
ENSG00000197223	C1D	0	0.00375109	0.271271	0	no
ENSG00000106392	C1GALT1	-5	0	0.270882	0	no
ENSG00000171155	C1GALT1C1	-5	-0.528708	0.074902	-1.12551	yes
ENSG00000116922	C1orf109	2.39794	0	0.270973	0	no
ENSG00000000460	C1orf112	-5	0	0.270863	0	no
ENSG00000162817	C1orf115	5	0.522011	0.075505	1.12202	no
ENSG00000131591	C1orf159	-0.545765	0	0.271078	0	no
ENSG00000198912	C1orf174	-0.574792	0	0.270849	0	no
ENSG00000116667	C1orf21	5	0	0.270756	0	no
ENSG00000142686	C1orf216	5	0.134422	0.146749	0.833425	no
ENSG00000143793	C1orf35	-1.15864	0	0.271156	0	no
ENSG00000164008	C1orf50	0	0	0.271571	0	no
ENSG00000118292	C1orf54	-3.39794	-0.155771	0.161317	-0.79232	yes
ENSG00000143443	C1orf56	-5	-1.72125	0.01111	-1.95429	no
ENSG00000125462	C1orf61	-5	-0.166725	0.134107	-0.872549	no
ENSG00000173372	C1QA	-1.87943	0	0.271084	0	yes
ENSG00000173369	C1QB	-2.14267	0	0.270473	0	yes
ENSG00000108561	C1QBP	0.98632	0.076238	0.248948	0.603891	no
ENSG00000131094	C1QL1	-1.17393	1.83565	0.914817	0	no
ENSG00000173918	C1QTNF1	-0.934047	-0.105795	0.242047	-0.6161	no
ENSG00000082196	C1QTNF3	-5	-1.29414	0.023024	-1.63782	no
ENSG00000159403	C1R	-2.92082	-0.0308638	0.245004	-0.610827	no
ENSG00000139178	C1RL	-1.50031	0	0.270459	0	no
ENSG00000182326	C1S	-3	-0.0683388	0.214298	-0.668982	no
ENSG00000206372	C2	0	-0.732828	0.269896	0	no
ENSG00000101220	C20orf27	2.25181	1.30103	0.069468	1.15822	no
ENSG00000154642	C21orf91	-5	-0.090337	0.17111	-0.766725	yes
ENSG00000184208	C22orf46	-5	-0.0429677	0.211943	-0.673781	no
ENSG00000157617	C2CD2	0	2.1549	0.270194	0	no
ENSG00000172375	C2CD2L	5	1.14026	0.029984	1.52311	no
ENSG00000168014	C2CD3	-0.942334	-0.0278898	0.265373	-0.576143	no
ENSG00000111731	C2CD5	5	0.108017	0.159918	0.796103	no
ENSG00000197927	C2orf27A	0	0.811916	0.270167	0	no
ENSG00000115998	C2orf42	-0.567031	0	0.270907	0	no
ENSG00000135974	C2orf49	-3.69897	0	0.270389	0	no
ENSG00000168887	C2orf68	-5	-0.286174	0.106211	-0.973831	no
ENSG00000204128	C2orf72	-0.479647	-0.0420098	0.267517	-0.572649	yes
ENSG00000125730	C3	-5	0	0.271241	0	no
ENSG00000171860	C3AR1	-1.72125	-0.0581905	0.241763	-0.61661	yes
ENSG00000114405	C3orf14	5	0.004014	0.26764	0.572449	no
ENSG00000088543	C3orf18	0.360115	0	0.271951	0	no
ENSG00000154274	C4orf19	0	-0.104688	0.272071	0	no
ENSG00000106804	C5	-5	-0.187087	0.128059	-0.89259	no
ENSG00000197405	C5AR1	-1.82974	-0.126215	0.208054	-0.681824	no
ENSG00000134830	C5AR2	-0.723538	0	0.270867	0	no
ENSG00000113583	C5orf15	-2.42022	0	0.270705	0	no
ENSG00000082213	C5orf22	5	0.111484	0.15804	0.801233	no
ENSG00000261887	C5orf30	2.18046	0	0.270641	0	yes
ENSG00000185127	C6orf120	0	0	0.271239	0	no
ENSG00000226103	C6orf47	0	-0.414765	0.270171	0	no
ENSG00000112308	C6orf62	-3.39794	-2.14267	0.017524	-1.75637	yes
ENSG00000112936	C7	-2.02687	0	0.271684	0	no
ENSG00000146576	C7orf26	-0.491874	0	0.270729	0	no
ENSG00000182307	C8orf33	-3.22185	-0.920819	0.068223	-1.16607	no
ENSG00000213865	C8orf44	0	-1.11805	0.270434	0	no
ENSG00000160345	C9orf116	2.1549	2.10791	0.043583	1.36068	no
ENSG00000171159	C9orf16	5	5	0	5	no
ENSG00000135045	C9orf40	5	0.78094	0.05264	1.27868	no
ENSG00000136819	C9orf78	0	-0.181246	0.271364	0	no
ENSG00000154975	CA10	5	0.0916222	0.170345	0.768671	no
ENSG00000063180	CA11	5	0.263126	0.110547	0.956453	no
ENSG00000074410	CA12	-0.578725	-1.05159	0.152008	-0.818134	no
ENSG00000118298	CA14	-5	-0.701584	0.058511	-1.23276	no
ENSG00000104267	CA2	-5	-0.169925	0.133594	-0.874213	yes
ENSG00000164879	CA3	0	0	0.270633	0	no
ENSG00000167434	CA4	5	0.634887	0.064292	1.19184	no
ENSG00000174990	CA5A	-1.21753	-0.116339	0.229462	-0.639289	no
ENSG00000169239	CA5B	-5	-0.337431	0.098118	-1.00825	no
ENSG00000186312	CA5BP1	-0.677781	0	0.270129	0	yes
ENSG00000168748	CA7	5	0	0.271068	0	no
ENSG00000178538	CA8	-2.85387	-0.0995236	0.197594	-0.704226	yes
ENSG00000120159	CAAP1	-1.75449	-2.92082	0.036523	-1.43743	no
ENSG00000135932	CAB39	5	0.0347983	0.221288	0.655042	no
ENSG00000102547	CAB39L	0	-0.133122	0.271033	0	no
ENSG00000099991	CABIN1	2.03621	0	0.271048	0	no
ENSG00000157782	CABP1	5	0.389127	0.09137	1.0392	no
ENSG00000154040	CABYR	0	0.215383	0.270561	0	no
ENSG00000260502	CACFD1	-2.61979	0	0.271332	0	no
ENSG00000141837	CACNA1A	5	0	0.271103	0	no
ENSG00000148408	CACNA1B	5	1.16241	0.028743	1.54147	yes
ENSG00000151067	CACNA1C	5	0	0.270844	0	no
ENSG00000157388	CACNA1D	5	0	0.271157	0	no
ENSG00000198216	CACNA1E	5	1.00436	0.037687	1.42381	yes
ENSG00000102001	CACNA1F	5	0	0.270755	0	no
ENSG00000006283	CACNA1G	5	2.22185	0.004294	2.36714	no
ENSG00000196557	CACNA1H	3.22185	0.335734	0.119898	0.921188	no
ENSG00000100346	CACNA1I	5	2.92082	0.001026	2.98885	no
ENSG00000081248	CACNA1S	5	0.0820746	0.176627	0.752943	no
ENSG00000153956	CACNA2D1	5	0.127844	0.149911	0.824166	no
ENSG00000007402	CACNA2D2	5	2.35655	0.003276	2.48466	no
ENSG00000157445	CACNA2D3	5	0.0960423	0.167063	0.77712	no
ENSG00000067191	CACNB1	5	0.0950682	0.167378	0.776302	no
ENSG00000165995	CACNB2	5	0.0175478	0.245138	0.610589	yes
ENSG00000167535	CACNB3	5	0.757956	0.054485	1.26372	no
ENSG00000182389	CACNB4	5	0.508919	0.076661	1.11543	no
ENSG00000166862	CACNG2	5	0.26536	0.10987	0.959121	no
ENSG00000006116	CACNG3	5	0.108686	0.160258	0.79518	yes
ENSG00000075461	CACNG4	-0.470057	0	0.269266	0	no
ENSG00000105298	CACTIN	0	-0.0679323	0.270724	0	no
ENSG00000116161	CACYBP	5	0.155026	0.138675	0.858002	no
ENSG00000084774	CAD	-3	0	0.270531	0	no
ENSG00000182985	CADM1	0	-0.891435	0.269993	0	no
ENSG00000162706	CADM3	5	0.220259	0.118509	0.926249	no
ENSG00000105767	CADM4	-5	0	0.27123	0	no
ENSG00000163618	CADPS	5	0.0978883	0.16576	0.78052	yes
ENSG00000081803	CADPS2	5	0.103474	0.161899	0.790756	no
ENSG00000104327	CALB1	5	0.0552213	0.198942	0.701274	no
ENSG00000172137	CALB2	5	0.962574	0.03995	1.39848	yes
ENSG00000012822	CALCOCO1	0	-0.0503173	0.271127	0	no
ENSG00000136436	CALCOCO2	-5	-0.100179	0.164246	-0.784505	no
ENSG00000064989	CALCRL	-3.09691	-0.865823	0.074184	-1.12969	no
ENSG00000122786	CALD1	-5	-0.273599	0.108257	-0.965544	yes
ENSG00000138172	CALHM2	0	2.284	0.270626	0	no
ENSG00000198668	CALM1	5	0	0.270915	0	no
ENSG00000129007	CALML4	0	-0.0625824	0.271058	0	no
ENSG00000179218	CALR	-0.544546	0	0.271034	0	no
ENSG00000128595	CALU	-3.09691	-1.75449	0.032635	-1.48632	no
ENSG00000130643	CALY	5	0.400117	0.08968	1.0473	no
ENSG00000134072	CAMK1	5	1.67778	0.012018	1.92017	no
ENSG00000183049	CAMK1D	5	0.540608	0.073537	1.13349	no
ENSG00000008118	CAMK1G	5	0.441052	0.084635	1.07245	yes
ENSG00000070808	CAMK2A	5	0.306625	0.102631	0.988721	no
ENSG00000058404	CAMK2B	5	2.69897	0.001697	2.77032	no
ENSG00000148660	CAMK2G	3.09691	0.824488	0.077039	1.11329	no
ENSG00000162545	CAMK2N1	5	0	0.270335	0	no
ENSG00000152495	CAMK4	5	0	0.270536	0	yes
ENSG00000110931	CAMKK2	5	0.365724	0.094027	1.02675	no
ENSG00000143919	CAMKMT	-5	-0.915781	0.042551	-1.37109	no
ENSG00000164076	CAMKV	5	1.00789	0.037387	1.42728	yes
ENSG00000164615	CAMLG	5	0.0277972	0.230554	0.637227	no
ENSG00000130559	CAMSAP1	5	0.20607	0.122723	0.911074	no
ENSG00000118200	CAMSAP2	5	0.0772745	0.180436	0.743677	no
ENSG00000171735	CAMTA1	5	0.175744	0.131497	0.881084	no
ENSG00000108509	CAMTA2	5	1.50307	0.016559	1.78097	no
ENSG00000111530	CAND1	3.09691	0.0223678	0.251553	0.59937	no
ENSG00000144712	CAND2	2.49485	1.01502	0.077205	1.11235	no
ENSG00000171302	CANT1	0.526659	0.806875	0.174139	0.759104	no
ENSG00000127022	CANX	-1.82974	-2.1549	0.051503	-1.28817	no
ENSG00000131236	CAP1	-1.03058	-0.359717	0.182152	-0.739566	yes
ENSG00000112186	CAP2	5	0.363713	0.094472	1.0247	yes
ENSG00000042493	CAPG	-5	-0.188023	0.127946	-0.892973	yes
ENSG00000014216	CAPN1	3.39794	0.947691	0.063885	1.1946	no
ENSG00000142330	CAPN10	-0.893469	-0.10502	0.244314	-0.612052	no
ENSG00000103326	CAPN15	0	0	0.270849	0	no
ENSG00000162909	CAPN2	-5	-0.628563	0.065137	-1.18617	no
ENSG00000092529	CAPN3	-5	-0.168002	0.134767	-0.870416	yes
ENSG00000262875	CAPN5	5	0.404945	0.08908	1.05022	no
ENSG00000131375	CAPN7	-3.39794	-1.26761	0.046909	-1.32874	no
ENSG00000135773	CAPN9	-5	0	0.270914	0	no
ENSG00000126247	CAPNS1	3.39794	0.217384	0.141301	0.849855	no
ENSG00000135387	CAPRIN1	0.73002	0	0.270588	0	no
ENSG00000110888	CAPRIN2	1.79588	0.941574	0.097997	1.00879	no
ENSG00000116489	CAPZA1	-1.66555	-1.98297	0.062048	-1.20727	no
ENSG00000198898	CAPZA2	0.734239	0	0.270519	0	no
ENSG00000077549	CAPZB	0	1.2321	0.270823	0	no
ENSG00000100065	CARD10	-1.66959	0	0.270561	0	no
ENSG00000141527	CARD14	0	0	0.271095	0	no
ENSG00000105483	CARD8	-5	-0.752027	0.054781	-1.26137	no
ENSG00000138380	CARF	-5	0	0.271165	0	no
ENSG00000153048	CARHSP1	-5	-0.540608	0.072796	-1.13789	no
ENSG00000134905	CARS2	-0.416348	0	0.270688	0	no
ENSG00000164326	CARTPT	5	0.8671	0.046475	1.33278	no
ENSG00000118307	CASC1	0	0.110026	0.270673	0	no
ENSG00000127995	CASD1	0.91151	0.0170959	0.269564	0.569338	no
ENSG00000147044	CASK	1.45593	0.235525	0.187322	0.727411	no
ENSG00000177303	CASKIN2	-5	-0.236273	0.116217	-0.93473	yes
ENSG00000137752	CASP1	-3.39794	-0.0483711	0.223892	-0.649961	yes
ENSG00000003400	CASP10	-3.39794	-0.652475	0.084077	-1.07532	no
ENSG00000106144	CASP2	-5	0	0.270461	0	no
ENSG00000164305	CASP3	0	-0.150458	0.270984	0	no
ENSG00000196954	CASP4	-5	0	0.270612	0	no
ENSG00000138794	CASP6	0	-0.0372519	0.271371	0	no
ENSG00000165806	CASP7	0	-0.0591848	0.271302	0	no
ENSG00000064012	CASP8	-0.611899	0	0.271197	0	no
ENSG00000118412	CASP8AP2	-2.26761	-0.910095	0.08808	-1.05512	yes
ENSG00000132906	CASP9	-1.24718	0	0.269989	0	no
ENSG00000143318	CASQ1	5	0	0.270273	0	no
ENSG00000118729	CASQ2	-3.09691	0	0.270889	0	no
ENSG00000087589	CASS4	0	0	0.271318	0	no
ENSG00000153113	CAST	-5	-2.07572	0.005907	-2.22863	no
ENSG00000130940	CASZ1	-1.80134	0	0.270017	0	no
ENSG00000121691	CAT	-5	-0.0922663	0.169945	-0.769692	yes
ENSG00000099338	CATSPERG	-2.85387	0	0.271004	0	no
ENSG00000105974	CAV1	-5	-0.17134	0.132853	-0.876629	no
ENSG00000105971	CAV2	-5	-1.15739	0.029093	-1.53621	no
ENSG00000078699	CBFA2T2	0	-0.0546299	0.27043	0	no
ENSG00000129993	CBFA2T3	5	2.39794	0.002994	2.52375	no
ENSG00000067955	CBFB	-5	-0.445632	0.08384	-1.07655	no
ENSG00000110395	CBL	0.38426	0	0.270308	0	no
ENSG00000114423	CBLB	-5	0	0.271214	0	no
ENSG00000105879	CBLL1	-0.345438	-1.4023	0.1669	-0.777544	no
ENSG00000102924	CBLN1	5	0	0.270982	0	no
ENSG00000159228	CBR1	-5	-0.36211	0.094843	-1.02299	yes
ENSG00000159231	CBR3	0.36251	-0.9897	0.815417	0	no
ENSG00000145439	CBR4	-1.98297	-0.842846	0.098262	-1.00761	no
ENSG00000160200	CBS	-1.73993	-0.151688	0.201342	-0.696066	no
ENSG00000108468	CBX1	0	-1.06651	0.270527	0	no
ENSG00000262762	CBX2	-5	0	0.270925	0	no
ENSG00000122565	CBX3	0	0	0.270063	0	no
ENSG00000141582	CBX4	0	0	0.270814	0	no
ENSG00000094916	CBX5	-0.641684	-0.0925886	0.25489	-0.593647	no
ENSG00000183741	CBX6	5	1.05849	0.034188	1.46613	no
ENSG00000100307	CBX7	5	0.909389	0.043544	1.36107	no
ENSG00000262572	CBX8	0	0	0.270829	0	no
ENSG00000100211	CBY1	-5	-0.0983238	0.165834	-0.780326	no
ENSG00000132024	CC2D1A	0	0	0.270557	0	no
ENSG00000158941	CCAR2	5	0.762456	0.054215	1.26588	no
ENSG00000150636	CCDC102B	-0.440333	-0.845272	0.182924	-0.737729	no
ENSG00000173581	CCDC106	5	0	0.27113	0	no
ENSG00000176714	CCDC121	-5	-2.92082	0.001062	-2.97388	no
ENSG00000104957	CCDC130	-5	0	0.271185	0	no
ENSG00000100147	CCDC134	-3.39794	0	0.270768	0	no
ENSG00000170160	CCDC144A	0	0	0.270958	0	no
ENSG00000149548	CCDC15	-5	-0.457673	0.082172	-1.08528	no
ENSG00000120262	CCDC170	-2.18046	0	0.270867	0	no
ENSG00000255994	CCDC177	5	0.0997421	0.164987	0.78255	no
ENSG00000117477	CCDC181	5	0.243516	0.114195	0.942353	yes
ENSG00000101997	CCDC22	-0.660747	0	0.271108	0	no
ENSG00000147419	CCDC25	1.88606	0.169668	0.19072	0.719604	no
ENSG00000024862	CCDC28A	5	0	0.271199	0	no
ENSG00000160050	CCDC28B	0.688246	1.08197	0.140939	0.850969	no
ENSG00000186409	CCDC30	1.95861	0	0.271449	0	no
ENSG00000141519	CCDC40	-1.2644	0	0.270056	0	no
ENSG00000108588	CCDC47	-0.372839	0.126215	0.742597	0	no
ENSG00000164051	CCDC51	0.59346	0.659159	0.179684	0.745491	no
ENSG00000176155	CCDC57	0	0	0.270725	0	no
ENSG00000133773	CCDC59	-2.26761	-0.420445	0.126578	-0.897642	no
ENSG00000108091	CCDC6	5	0	0.27059	0	no
ENSG00000166510	CCDC68	2.65758	0	0.271066	0	no
ENSG00000198624	CCDC69	-0.8471	0	0.27114	0	no
ENSG00000216937	CCDC7	-5	-0.179011	0.131198	-0.882073	no
ENSG00000177352	CCDC71	-0.793714	-0.654822	0.162249	-0.789818	no
ENSG00000149201	CCDC81	0	0	0.270473	0	no
ENSG00000149231	CCDC82	-5	0	0.270936	0	no
ENSG00000175602	CCDC85B	2.0655	1.73518	0.05779	1.23815	no
ENSG00000205476	CCDC85C	0	0	0.271408	0	no
ENSG00000110104	CCDC86	0	-0.124823	0.271	0	no
ENSG00000115355	CCDC88A	-5	0	0.271167	0	no
ENSG00000015133	CCDC88C	0.672437	1.31515	0.130983	0.882785	no
ENSG00000105321	CCDC9	-0.752027	0	0.270322	0	no
ENSG00000137500	CCDC90B	-2.58503	-1.73993	0.043989	-1.35666	no
ENSG00000123106	CCDC91	0	0	0.270943	0	no
ENSG00000119242	CCDC92	5	2.55284	0.002186	2.66035	no
ENSG00000125633	CCDC93	-1.73518	-1.09044	0.092427	-1.0342	no
ENSG00000206355	CCHCR1	-0.399245	0	0.27144	0	no
ENSG00000187094	CCK	5	0.0920515	0.170282	0.768831	yes
ENSG00000110148	CCKBR	5	0.132415	0.148128	0.829363	no
ENSG00000108691	CCL2	-0.880085	-0.1143	0.241206	-0.617612	yes
ENSG00000133101	CCNA1	5	0.0862921	0.173475	0.760763	no
ENSG00000145386	CCNA2	0	-0.0526643	0.270193	0	no
ENSG00000134057	CCNB1	5	0.0495378	0.2047	0.688882	no
ENSG00000100814	CCNB1IP1	0	0	0.270777	0	no
ENSG00000112237	CCNC	0.609065	0	0.270619	0	no
ENSG00000110092	CCND1	-3.69897	0	0.271206	0	no
ENSG00000118971	CCND2	5	0.197363	0.125026	0.903	no
ENSG00000112576	CCND3	0	-0.0886293	0.270392	0	no
ENSG00000105173	CCNE1	5	1.7122	0.011506	1.93908	no
ENSG00000175305	CCNE2	-5	-1.16494	0.028699	-1.54213	yes
ENSG00000162063	CCNF	5	2.4437	0.002705	2.56783	no
ENSG00000113328	CCNG1	-5	-1.44129	0.017854	-1.74826	no
ENSG00000138764	CCNG2	3.69897	0	0.271265	0	no
ENSG00000134480	CCNH	0	0	0.269877	0	no
ENSG00000118816	CCNI	0	0.0388638	0.270757	0	no
ENSG00000107443	CCNJ	-3	-0.141944	0.174181	-0.758999	no
ENSG00000135083	CCNJL	-1.32975	-0.0428718	0.2547	-0.593971	no
ENSG00000090061	CCNK	-5	0	0.271227	0	no
ENSG00000163660	CCNL1	-5	-0.661544	0.06176	-1.20929	no
ENSG00000221978	CCNL2	-5	-0.0484682	0.20615	-0.685817	no
ENSG00000152669	CCNO	5	0.863914	0.046357	1.33388	no
ENSG00000129315	CCNT1	-0.862013	0	0.270508	0	no
ENSG00000082258	CCNT2	0	0	0.270796	0	no
ENSG00000103540	CCP110	-5	-0.269379	0.108881	-0.963048	no
ENSG00000260916	CCPG1	0	0	0.271074	0	no
ENSG00000163823	CCR1	-0.693361	-1.08092	0.141029	-0.850692	yes
ENSG00000184451	CCR10	1.0278	1.09474	0.118369	0.926762	no
ENSG00000160791	CCR5	-2.30103	0	0.27145	0	yes
ENSG00000112486	CCR6	0.650917	0.133476	0.245268	0.610359	no
ENSG00000173992	CCS	-2.42022	0	0.270041	0	no
ENSG00000107771	CCSER2	0.404063	0.110698	0.25959	0.585712	no
ENSG00000166226	CCT2	3.39794	0.165071	0.157046	0.803973	no
ENSG00000163468	CCT3	2.49485	0	0.270576	0	no
ENSG00000115484	CCT4	3	0.194363	0.154996	0.80968	no
ENSG00000150753	CCT5	3.69897	0.658763	0.079561	1.0993	no
ENSG00000146731	CCT6A	5	0.371203	0.093013	1.03146	no
ENSG00000132141	CCT6B	-2.04576	-1.65758	0.060289	-1.21976	no
ENSG00000135624	CCT7	3.39794	0.800794	0.072497	1.13968	no
ENSG00000156261	CCT8	5	0.0353633	0.220134	0.657313	no
ENSG00000122674	CCZ1	-1.50307	-1.21467	0.093894	-1.02736	no
ENSG00000146574	CCZ1B	-0.518844	0	0.270855	0	no
ENSG00000134256	CD101	5	1.41567	0.018701	1.72814	no
ENSG00000170458	CD14	-0.993106	0	0.27071	0	yes
ENSG00000177697	CD151	-1.45346	-0.051587	0.249422	-0.603065	no
ENSG00000117281	CD160	1.29073	-0.834459	0.88006	0	no
ENSG00000177575	CD163	-1.75449	0	0.2716	0	no
ENSG00000135535	CD164	-5	-2.23657	0.004029	-2.3948	no
ENSG00000134061	CD180	-1.3098	-0.0306773	0.261447	-0.582616	no
ENSG00000091972	CD200	5	0.0835461	0.176031	0.754411	yes
ENSG00000090659	CD209	0	0	0.271536	0	no
ENSG00000012124	CD22	-5	0	0.27124	0	no
ENSG00000150637	CD226	-5	-0.656394	0.061997	-1.20763	no
ENSG00000272398	CD24	1.22185	0	0.2703	0	no
ENSG00000198821	CD247	2.55284	1.57187	0.050982	1.29258	no
ENSG00000174807	CD248	-2.92082	-0.0681355	0.215665	-0.66622	no
ENSG00000198087	CD2AP	-5	-1.13668	0.029848	-1.52508	no
ENSG00000169217	CD2BP2	0.723079	0	0.271331	0	yes
ENSG00000167851	CD300A	-2.74473	0	0.269681	0	yes
ENSG00000167775	CD320	-0.582694	0	0.271506	0	no
ENSG00000105383	CD33	-2.46852	-0.150581	0.183498	-0.736369	no
ENSG00000174059	CD34	-2.25181	-0.103033	0.208123	-0.68168	no
ENSG00000135218	CD36	0	0.226652	0.27064	0	no
ENSG00000104894	CD37	-5	-0.100289	0.164452	-0.783961	no
ENSG00000004468	CD38	-5	0	0.271057	0	no
ENSG00000117877	CD3EAP	0.950007	0	0.270138	0	no
ENSG00000010610	CD4	-3.39794	-0.0598821	0.213842	-0.669907	yes
ENSG00000101017	CD40	-5	-0.0796679	0.178673	-0.747941	no
ENSG00000026508	CD44	-3.39794	-0.086504	0.196129	-0.707458	no
ENSG00000117335	CD46	-5	-0.0841782	0.175105	-0.756701	no
ENSG00000196776	CD47	0	0	0.270976	0	no
ENSG00000143119	CD53	0	0	0.270708	0	yes
ENSG00000196352	CD55	-5	-0.0923737	0.169839	-0.769963	no
ENSG00000116815	CD58	-2.00877	-0.116566	0.208069	-0.681793	no
ENSG00000085063	CD59	-2.11919	-0.164944	0.186397	-0.729561	no
ENSG00000013725	CD6	0	1.69897	0.271006	0	no
ENSG00000135404	CD63	-5	-0.090444	0.170854	-0.767375	no
ENSG00000137101	CD72	-2.65758	-0.485452	0.111674	-0.952048	no
ENSG00000019582	CD74	-5	-0.445874	0.0838	-1.07676	yes
ENSG00000110651	CD81	-5	-0.0222764	0.238047	-0.623337	no
ENSG00000085117	CD82	-5	-0.0542361	0.200048	-0.698866	no
ENSG00000112149	CD83	5	0.0860802	0.17372	0.76015	yes
ENSG00000066294	CD84	-3.09691	0	0.271336	0	no
ENSG00000114013	CD86	-2.35655	-0.524038	0.113436	-0.945249	yes
ENSG00000153563	CD8A	1.30103	0	0.270175	0	no
ENSG00000010278	CD9	-5	-1.50307	0.016208	-1.79027	yes
ENSG00000125810	CD93	-3.39794	-0.353008	0.115013	-0.939253	no
ENSG00000002586	CD99	-5	-0.943858	0.040977	-1.38746	yes
ENSG00000158825	CDA	0	0	0.271164	0	no
ENSG00000102543	CDADC1	3.39794	0.392331	0.109836	0.959255	no
ENSG00000151465	CDC123	2.07572	0.30103	0.150867	0.821406	no
ENSG00000079335	CDC14A	-5	-0.235525	0.115468	-0.937538	no
ENSG00000081377	CDC14B	-5	-1.4045	0.01912	-1.71851	no
ENSG00000130177	CDC16	-2.05552	-0.0292813	0.254769	-0.593853	no
ENSG00000117399	CDC20	-3.69897	-0.115998	0.174813	-0.757426	no
ENSG00000094880	CDC23	-1.2233	-0.45942	0.157204	-0.803536	no
ENSG00000164045	CDC25A	-0.608712	1.31515	0.86381	0	no
ENSG00000101224	CDC25B	-1.67778	0	0.270168	0	yes
ENSG00000004897	CDC27	1.76447	0.156892	0.199344	0.700397	no
ENSG00000099804	CDC34	2.74473	0	0.270448	0	no
ENSG00000105401	CDC37	5	0.996539	0.038134	1.41869	no
ENSG00000106993	CDC37L1	5	0.024936	0.233905	0.63096	no
ENSG00000168438	CDC40	5	0.103474	0.162367	0.789502	no
ENSG00000070831	CDC42	0	0.0617806	0.271047	0	no
ENSG00000143776	CDC42BPA	-3.39794	-1.19928	0.049979	-1.30121	yes
ENSG00000198752	CDC42BPB	-0.4642	0	0.271175	0	no
ENSG00000128283	CDC42EP1	-5	-0.109467	0.159092	-0.798352	no
ENSG00000149798	CDC42EP2	-5	-0.034234	0.222452	-0.652764	yes
ENSG00000163171	CDC42EP3	5	0.937042	0.041506	1.38189	no
ENSG00000179604	CDC42EP4	-5	-0.102153	0.163855	-0.78554	yes
ENSG00000197622	CDC42SE1	-5	-2.23657	0.00408	-2.38934	no
ENSG00000096401	CDC5L	1.56225	0.0974532	0.226762	0.64443	no
ENSG00000094804	CDC6	5	0	0.270044	0	no
ENSG00000097046	CDC7	1.29243	0.0297461	0.261752	0.58211	no
ENSG00000134371	CDC73	-5	-1.79588	0.009355	-2.02896	no
ENSG00000111665	CDCA3	1.35262	1.31336	0.095837	1.01847	no
ENSG00000170779	CDCA4	0	0	0.270818	0	no
ENSG00000134690	CDCA8	-0.606952	0	0.271515	0	no
ENSG00000163814	CDCP1	0	0.690796	0.270549	0	no
ENSG00000039068	CDH1	-5	0	0.270826	0	no
ENSG00000040731	CDH10	5	0.133122	0.147151	0.832237	yes
ENSG00000140937	CDH11	-5	-2.55284	0.002128	-2.67203	no
ENSG00000154162	CDH12	5	0.0403863	0.214717	0.668134	no
ENSG00000140945	CDH13	5	0.0234666	0.236679	0.62584	no
ENSG00000145526	CDH18	5	0.200797	0.12407	0.906333	no
ENSG00000071991	CDH19	-5	-0.0887358	0.172024	-0.764411	yes
ENSG00000170558	CDH2	0	-0.166343	0.2711	0	yes
ENSG00000101542	CDH20	-5	-1.69897	0.011777	-1.92897	yes
ENSG00000149654	CDH22	5	0.203426	0.123232	0.909277	no
ENSG00000062038	CDH3	0.681937	-0.872247	0.846176	0	no
ENSG00000179242	CDH4	0	0	0.270822	0	yes
ENSG00000179776	CDH5	-5	-0.308742	0.102368	-0.989836	no
ENSG00000113361	CDH6	0	0	0.270667	0	no
ENSG00000081138	CDH7	5	0.0798767	0.177957	0.749685	no
ENSG00000150394	CDH8	5	0.396206	0.090501	1.04335	no
ENSG00000113100	CDH9	5	0	0.270764	0	yes
ENSG00000148600	CDHR1	0	1.19791	0.270989	0	no
ENSG00000074276	CDHR2	5	0	0.270188	0	no
ENSG00000089486	CDIP1	5	0	0.271254	0	no
ENSG00000103502	CDIPT	5	1.61618	0.013406	1.8727	no
ENSG00000185324	CDK10	0.810791	1.26922	0.122893	0.910473	no
ENSG00000167258	CDK12	0	-0.739929	0.271266	0	no
ENSG00000065883	CDK13	0	-1.16749	0.270777	0	no
ENSG00000058091	CDK14	5	0.0848113	0.174606	0.757941	yes
ENSG00000102225	CDK16	5	0.700275	0.058537	1.23257	no
ENSG00000059758	CDK17	0.928855	0	0.271302	0	no
ENSG00000117266	CDK18	-5	0	0.270947	0	no
ENSG00000155111	CDK19	-5	-0.657972	0.062578	-1.20358	yes
ENSG00000123374	CDK2	-3.69897	-0.336676	0.11299	-0.94696	no
ENSG00000156345	CDK20	5	1.09044	0.0321	1.49349	no
ENSG00000111328	CDK2AP1	-5	-0.197911	0.124609	-0.904451	no
ENSG00000167797	CDK2AP2	-2.19382	-0.0215456	0.258638	-0.587308	no
ENSG00000135446	CDK4	-5	-0.0187252	0.244036	-0.612546	no
ENSG00000164885	CDK5	5	0.717151	0.057079	1.24352	yes
ENSG00000176749	CDK5R1	5	1.49485	0.01696	1.77057	no
ENSG00000171450	CDK5R2	5	0.282996	0.106802	0.971421	no
ENSG00000101391	CDK5RAP1	0.850165	0	0.271528	0	no
ENSG00000136861	CDK5RAP2	-5	-0.144602	0.142899	-0.844971	no
ENSG00000108465	CDK5RAP3	-5	-0.0211806	0.23928	-0.621094	no
ENSG00000105810	CDK6	-5	0	0.271415	0	yes
ENSG00000134058	CDK7	1.08092	0	0.271371	0	yes
ENSG00000132964	CDK8	0.927383	0	0.270463	0	no
ENSG00000136807	CDK9	0	0	0.270402	0	no
ENSG00000145996	CDKAL1	-5	-0.621239	0.06589	-1.18118	no
ENSG00000100490	CDKL1	5	0	0.27035	0	no
ENSG00000138769	CDKL2	5	0.845272	0.048112	1.31775	no
ENSG00000006837	CDKL3	-1.29585	-0.0446972	0.255712	-0.592249	no
ENSG00000008086	CDKL5	5	0.993106	0.038461	1.41498	no
ENSG00000124762	CDKN1A	-1.95078	-0.0939884	0.219109	-0.65934	yes
ENSG00000111276	CDKN1B	-5	-1.96658	0.006995	-2.15521	no
ENSG00000129757	CDKN1C	-5	0	0.270062	0	yes
ENSG00000147889	CDKN2A	-5	-1.36452	0.020237	-1.69385	no
ENSG00000168564	CDKN2AIP	0	-0.830326	0.271161	0	no
ENSG00000147883	CDKN2B	-5	0	0.270529	0	no
ENSG00000123080	CDKN2C	-5	-0.0824945	0.176598	-0.753014	no
ENSG00000129355	CDKN2D	5	0.931814	0.042126	1.37545	no
ENSG00000129596	CDO1	5	0	0.271064	0	no
ENSG00000064309	CDON	1.59517	1.67778	0.073538	1.13349	no
ENSG00000184258	CDR1	-0.482276	0.135845	0.749162	0	no
ENSG00000109089	CDR2L	-5	0	0.271021	0	yes
ENSG00000163624	CDS1	5	0.0623818	0.193272	0.713831	no
ENSG00000101290	CDS2	3.69897	0.0781055	0.196884	0.70579	no
ENSG00000167513	CDT1	0	0.0995236	0.27074	0	no
ENSG00000091527	CDV3	-0.865186	0	0.270888	0	yes
ENSG00000153046	CDYL	-5	-0.630042	0.064654	-1.1894	no
ENSG00000245848	CEBPA	-1.26122	2	0.923014	0	no
ENSG00000172216	CEBPB	0	-0.0247521	0.270151	0	no
ENSG00000221869	CEBPD	-2.30103	-0.0882034	0.214524	-0.668524	yes
ENSG00000153879	CEBPG	2.08619	0.998266	0.087251	1.05923	no
ENSG00000115816	CEBPZ	-1.41567	-1.09044	0.101892	-0.99186	no
ENSG00000170835	CEL	0	0	0.271648	0	no
ENSG00000149187	CELF1	5	0	0.270116	0	no
ENSG00000048740	CELF2	5	0.090444	0.170591	0.768044	no
ENSG00000159409	CELF3	5	0.198459	0.124898	0.903445	no
ENSG00000075275	CELSR1	0.513711	0	0.270953	0	no
ENSG00000143126	CELSR2	3.22185	1.11577	0.056907	1.24483	no
ENSG00000008300	CELSR3	5	0	0.271146	0	no
ENSG00000205923	CEMP1	0	0	0.27096	0	no
ENSG00000184524	CEND1	5	1.12263	0.030344	1.51793	no
ENSG00000125817	CENPB	-5	0	0.27061	0	no
ENSG00000213753	CENPBD1P1	5	1.70774	0.011402	1.94302	no
ENSG00000145241	CENPC	-0.370387	-0.934047	0.187059	-0.728021	no
ENSG00000138778	CENPE	-0.703774	0	0.270834	0	no
ENSG00000117724	CENPF	5	0.217384	0.119957	0.920974	no
ENSG00000151849	CENPJ	0	0.213107	0.270093	0	no
ENSG00000166451	CENPN	-1.29073	0	0.27151	0	no
ENSG00000138092	CENPO	-0.934794	0	0.27141	0	no
ENSG00000031691	CENPQ	-5	-1.27901	0.0237	-1.62525	no
ENSG00000102901	CENPT	0.314079	0	0.271749	0	no
ENSG00000116198	CEP104	-5	-1.17393	0.028156	-1.55043	no
ENSG00000154240	CEP112	-2.42022	0	0.27133	0	no
ENSG00000174799	CEP135	-5	0	0.270535	0	no
ENSG00000103995	CEP152	-2.52288	-0.0638886	0.224636	-0.648521	no
ENSG00000110274	CEP164	-2.1549	0	0.271163	0	no
ENSG00000099814	CEP170B	5	0.979639	0.039091	1.40792	no
ENSG00000101639	CEP192	-3.22185	0	0.270886	0	no
ENSG00000126001	CEP250	0.310159	0	0.270831	0	no
ENSG00000198707	CEP290	-1.1296	-2.05552	0.081351	-1.08964	no
ENSG00000135837	CEP350	-5	-0.160522	0.13688	-0.86366	no
ENSG00000265594	CEP41	0.59346	0	0.270665	0	no
ENSG00000166037	CEP57	0	-1.14388	0.271437	0	no
ENSG00000182923	CEP63	-0.388489	0	0.270954	0	no
ENSG00000011523	CEP68	0.409827	0	0.270993	0	no
ENSG00000114107	CEP70	-1.63827	-0.658368	0.120374	-0.919467	no
ENSG00000112877	CEP72	0	0	0.271045	0	no
ENSG00000101624	CEP76	1.09909	0	0.270637	0	no
ENSG00000130695	CEP85	-5	-0.0521743	0.202146	-0.694335	yes
ENSG00000182504	CEP97	-5	0	0.270604	0	no
ENSG00000134255	CEPT1	-3	-0.661942	0.090083	-1.04536	no
ENSG00000100422	CERK	3.39794	0.121593	0.176215	0.753957	no
ENSG00000143418	CERS2	-5	-0.0766523	0.180095	-0.744498	yes
ENSG00000090661	CERS4	-3.22185	0	0.270431	0	no
ENSG00000172292	CERS6	5	0.145208	0.143438	0.843336	no
ENSG00000172831	CES2	0	0.0844946	0.270887	0	no
ENSG00000172828	CES3	1.45842	1.82974	0.073797	1.13196	no
ENSG00000147400	CETN2	0	0.0438316	0.272179	0	no
ENSG00000153140	CETN3	-5	-1.44855	0.018069	-1.74307	no
ENSG00000241253	CFB	-1.40012	-0.117362	0.224086	-0.649585	no
ENSG00000197766	CFD	-1.007	0	0.270633	0	no
ENSG00000153774	CFDP1	2.4437	0	0.270446	0	no
ENSG00000000971	CFH	-3.22185	-0.126331	0.177601	-0.750555	no
ENSG00000205403	CFI	-5	-0.132179	0.148454	-0.828408	no
ENSG00000172757	CFL1	5	0.409604	0.088522	1.05295	no
ENSG00000003402	CFLAR	-5	-1.56225	0.014689	-1.83301	no
ENSG00000126759	CFP	0	1.28567	0.27125	0	no
ENSG00000001626	CFTR	-5	-0.969805	0.039738	-1.40079	no
ENSG00000163320	CGGBP1	0.338945	-0.159894	0.746055	0	yes
ENSG00000138028	CGREF1	5	0.0354575	0.221051	0.655508	no
ENSG00000100532	CGRRF1	-2.61979	-1.30627	0.059581	-1.22489	no
ENSG00000138135	CH25H	-1.36856	0	0.270464	0	yes
ENSG00000128965	CHAC1	5	1.78516	0.009715	2.01256	no
ENSG00000136457	CHAD	0	0.794796	0.270925	0	no
ENSG00000167670	CHAF1A	1.23807	0.415895	0.162541	0.789037	no
ENSG00000159259	CHAF1B	3.09691	0.143513	0.171929	0.764651	no
ENSG00000106153	CHCHD2	1.29757	0	0.270777	0	no
ENSG00000106554	CHCHD3	0.701584	0	0.270773	0	no
ENSG00000170791	CHCHD7	0	0	0.270815	0	no
ENSG00000153922	CHD1	-5	-1.28567	0.023359	-1.63155	no
ENSG00000131778	CHD1L	-5	-0.119301	0.154065	-0.812296	no
ENSG00000173575	CHD2	-5	0	0.271057	0	no
ENSG00000170004	CHD3	5	0.592099	0.068343	1.16531	no
ENSG00000111642	CHD4	-5	-0.508638	0.076865	-1.11427	no
ENSG00000116254	CHD5	5	1.38091	0.019816	1.70298	no
ENSG00000171316	CHD7	-5	-0.143755	0.143152	-0.844203	no
ENSG00000100888	CHD8	-0.651306	0	0.271057	0	no
ENSG00000177200	CHD9	-1.9431	-0.201487	0.17923	-0.746589	no
ENSG00000149554	CHEK1	-5	0	0.270887	0	no
ENSG00000183765	CHEK2	-0.386793	0	0.27111	0	no
ENSG00000085872	CHERP	3.69897	0	0.269977	0	no
ENSG00000072609	CHFR	-1.1831	0	0.270572	0	no
ENSG00000100604	CHGA	5	1.15614	0.029085	1.53633	no
ENSG00000089199	CHGB	5	0.137511	0.145549	0.836991	no
ENSG00000133048	CHI3L1	0	-0.121708	0.270933	0	no
ENSG00000064886	CHI3L2	-3.69897	0	0.271547	0	no
ENSG00000109220	CHIC2	0.98632	0	0.270515	0	no
ENSG00000133063	CHIT1	0	0	0.270223	0	no
ENSG00000110721	CHKA	-5	-0.0401004	0.214924	-0.667715	no
ENSG00000100288	CHKB	-1.68613	0	0.271017	0	no
ENSG00000134121	CHL1	5	0.0319843	0.224884	0.648041	yes
ENSG00000188419	CHM	5	0.193142	0.12627	0.8987	no
ENSG00000203668	CHML	5	0.35932	0.09572	1.019	no
ENSG00000131165	CHMP1A	1.4389	0	0.271203	0	no
ENSG00000255112	CHMP1B	2.46852	0.0211806	0.256552	0.590825	no
ENSG00000130724	CHMP2A	-0.595166	-1.23359	0.142036	-0.847602	no
ENSG00000083937	CHMP2B	-1.87943	0	0.270448	0	no
ENSG00000086065	CHMP5	1.25964	0	0.270622	0	no
ENSG00000176108	CHMP6	0	0	0.270867	0	no
ENSG00000147457	CHMP7	5	3	0.000853	3.06905	no
ENSG00000128656	CHN1	5	0.0877779	0.172528	0.76314	no
ENSG00000106069	CHN2	-0.885389	0	0.271808	0	yes
ENSG00000154645	CHODL	-5	0	0.270323	0	no
ENSG00000110172	CHORDC1	0.922269	-0.282662	0.797989	0	no
ENSG00000187446	CHP1	5	0	0.270378	0	no
ENSG00000123989	CHPF	0.352226	0	0.270657	0	no
ENSG00000033100	CHPF2	3.09691	0.995679	0.066416	1.17773	no
ENSG00000111666	CHPT1	-1.64589	-0.508919	0.13457	-0.871052	no
ENSG00000090539	CHRD	5	1.09691	0.03175	1.49826	no
ENSG00000101938	CHRDL1	0	0	0.270768	0	yes
ENSG00000181072	CHRM2	5	0	0.271283	0	no
ENSG00000133019	CHRM3	5	0.0621813	0.193031	0.714373	yes
ENSG00000180720	CHRM4	5	1.11238	0.031223	1.50553	no
ENSG00000184984	CHRM5	-0.957818	0	0.270724	0	no
ENSG00000129749	CHRNA10	0	0	0.271162	0	no
ENSG00000120903	CHRNA2	5	0.374071	0.093199	1.03059	no
ENSG00000101204	CHRNA4	5	0.689519	0.059267	1.22719	no
ENSG00000169684	CHRNA5	0.423198	0.306097	0.232193	0.634151	no
ENSG00000170175	CHRNB1	-5	-0.533726	0.074155	-1.12986	no
ENSG00000160716	CHRNB2	5	0	0.270657	0	no
ENSG00000108556	CHRNE	0	0	0.271681	0	no
ENSG00000175264	CHST1	5	1.37675	0.020286	1.6928	no
ENSG00000115526	CHST10	3.69897	2.08619	0.015334	1.81434	yes
ENSG00000171310	CHST11	-5	-0.0674248	0.188175	-0.725438	no
ENSG00000136213	CHST12	-0.743282	0	0.271232	0	no
ENSG00000182022	CHST15	5	1.80134	0.009354	2.029	yes
ENSG00000175040	CHST2	5	0.0604807	0.194203	0.711744	no
ENSG00000122863	CHST3	-5	-0.0419142	0.212929	-0.671765	no
ENSG00000135702	CHST5	1.14752	0	0.271123	0	no
ENSG00000147119	CHST7	0	-0.221559	0.271626	0	no
ENSG00000124302	CHST8	1.45346	0	0.2713	0	no
ENSG00000131873	CHSY1	-2.85387	-0.503347	0.105628	-0.976221	yes
ENSG00000160679	CHTOP	-5	0	0.271025	0	no
ENSG00000213341	CHUK	-2.74473	-0.122398	0.188624	-0.724403	no
ENSG00000144021	CIAO1	1.51145	0.153539	0.208736	0.680403	no
ENSG00000005194	CIAPIN1	5	0.125866	0.1503	0.823041	no
ENSG00000185043	CIB1	-5	-0.0713993	0.184631	-0.733695	no
ENSG00000136425	CIB2	0	1.11691	0.271153	0	no
ENSG00000079432	CIC	0	-0.0210894	0.27134	0	no
ENSG00000176194	CIDEA	0	0.393834	0.271038	0	no
ENSG00000136305	CIDEB	-2.49485	-0.0786257	0.216593	-0.664356	no
ENSG00000179583	CIITA	-3.09691	0	0.271193	0	no
ENSG00000100865	CINP	0	-0.480697	0.271253	0	no
ENSG00000138433	CIR1	0	-0.559721	0.270688	0	no
ENSG00000099622	CIRBP	-1.64589	0	0.271264	0	no
ENSG00000122873	CISD1	5	0.0297461	0.227807	0.642433	no
ENSG00000114737	CISH	-1.2993	0	0.270873	0	no
ENSG00000125931	CITED1	5	0.0875654	0.173266	0.761287	no
ENSG00000164442	CITED2	5	0.145208	0.142359	0.846615	no
ENSG00000148337	CIZ1	0	0	0.271109	0	no
ENSG00000136108	CKAP2	2.01773	0	0.270957	0	yes
ENSG00000136026	CKAP4	3.22185	0.0638886	0.213633	0.670332	no
ENSG00000175216	CKAP5	1.10458	0.112158	0.234129	0.630545	no
ENSG00000166165	CKB	2.79588	1.02136	0.069935	1.15531	no
ENSG00000217555	CKLF	-5	0	0.270446	0	no
ENSG00000131730	CKMT2	-5	0	0.270967	0	no
ENSG00000173207	CKS1B	-1.86646	-1.10347	0.087773	-1.05664	no
ENSG00000074054	CLASP1	5	2.16749	0.004793	2.31939	no
ENSG00000163539	CLASP2	0	0	0.270855	0	no
ENSG00000104859	CLASRP	-5	-0.735654	0.055894	-1.25263	no
ENSG00000016602	CLCA4	-5	-0.48625	0.079387	-1.10025	yes
ENSG00000121940	CLCC1	-5	-1.06449	0.033784	-1.47129	no
ENSG00000175505	CLCF1	0	1.007	0.271243	0	no
ENSG00000114859	CLCN2	-5	-0.00930604	0.259284	-0.586224	no
ENSG00000109572	CLCN3	-0.838632	-1.56225	0.110624	-0.956151	no
ENSG00000073464	CLCN4	5	0.0999608	0.164939	0.782677	yes
ENSG00000171365	CLCN5	0.895513	0	0.271082	0	no
ENSG00000011021	CLCN6	5	1.49757	0.016766	1.77557	no
ENSG00000103249	CLCN7	-0.369369	0	0.271312	0	no
ENSG00000163347	CLDN1	-1.73993	0	0.270586	0	no
ENSG00000134873	CLDN10	-0.381952	-0.226652	0.245512	-0.609927	yes
ENSG00000013297	CLDN11	-5	0	0.271081	0	no
ENSG00000106404	CLDN15	-3.69897	-0.151934	0.157277	-0.803335	no
ENSG00000113946	CLDN16	0	1.77989	0.271273	0	no
ENSG00000189143	CLDN4	2.284	2.08619	0.040585	1.39163	no
ENSG00000184113	CLDN5	-5	-0.0225508	0.237328	-0.624651	no
ENSG00000213937	CLDN9	0	0	0.271042	0	no
ENSG00000080822	CLDND1	-5	-1.69897	0.011723	-1.93096	yes
ENSG00000105472	CLEC11A	0	1.04191	0.270926	0	no
ENSG00000038532	CLEC16A	0	0.661544	0.270516	0	no
ENSG00000150048	CLEC1A	-3.69897	-0.113622	0.175306	-0.756203	no
ENSG00000110852	CLEC2B	-5	-0.122513	0.152001	-0.818154	no
ENSG00000069493	CLEC2D	-5	0	0.271081	0	no
ENSG00000111729	CLEC4A	-1.0575	-0.530473	0.157617	-0.802397	no
ENSG00000166523	CLEC4E	-0.974694	-0.821599	0.136456	-0.865007	no
ENSG00000261180	CLEC5A	-2.25181	-0.0629839	0.229946	-0.638374	no
ENSG00000172243	CLEC7A	-5	-0.858237	0.04661	-1.33152	no
ENSG00000153132	CLGN	5	0	0.270415	0	yes
ENSG00000223639	CLIC1	-3.69897	-0.0732461	0.199406	-0.700262	yes
ENSG00000155962	CLIC2	-1.01144	-0.146423	0.228203	-0.641679	no
ENSG00000169504	CLIC4	-5	-1.92812	0.00714	-2.1463	yes
ENSG00000112782	CLIC5	0	0.894149	0.271377	0	no
ENSG00000113282	CLINT1	0	0	0.271421	0	no
ENSG00000130779	CLIP1	1.24718	0	0.27088	0	no
ENSG00000106665	CLIP2	-1.3098	0	0.270995	0	no
ENSG00000105270	CLIP3	5	0.493766	0.078336	1.10604	no
ENSG00000115295	CLIP4	-3.22185	-2.58503	0.012558	-1.90108	no
ENSG00000013441	CLK1	-5	-0.0591848	0.19487	-0.710255	no
ENSG00000261893	CLK2	-5	0	0.271386	0	no
ENSG00000179335	CLK3	-1.7167	0	0.27056	0	no
ENSG00000113240	CLK4	-1.10568	-0.828566	0.129371	-0.888163	no
ENSG00000165959	CLMN	-5	-0.048177	0.206202	-0.685707	no
ENSG00000261832	CLN3	-3.69897	0	0.270935	0	no
ENSG00000102805	CLN5	-5	-1.36051	0.020675	-1.68455	no
ENSG00000128973	CLN6	-0.336299	0	0.271162	0	no
ENSG00000182372	CLN8	-5	0	0.269851	0	no
ENSG00000074201	CLNS1A	-5	-1.54668	0.015109	-1.82076	no
ENSG00000134852	CLOCK	1.60906	1.07469	0.097301	1.01188	yes
ENSG00000172409	CLP1	0	0	0.270467	0	no
ENSG00000162129	CLPB	1.96658	1.17393	0.081924	1.08659	no
ENSG00000125656	CLPP	-0.34756	0	0.271137	0	no
ENSG00000104853	CLPTM1	5	0.943858	0.041059	1.38659	no
ENSG00000166855	CLPX	-5	-1.08092	0.033117	-1.47995	no
ENSG00000092853	CLSPN	3.69897	0	0.270634	0	no
ENSG00000171603	CLSTN1	5	1.27246	0.023933	1.621	no
ENSG00000158258	CLSTN2	5	0.109579	0.159819	0.796372	no
ENSG00000139182	CLSTN3	5	0.549135	0.072122	1.14193	no
ENSG00000122705	CLTA	1.73993	1.03905	0.094764	1.02336	no
ENSG00000175416	CLTB	5	1.93554	0.00731	2.13608	no
ENSG00000141367	CLTC	5	0.0642913	0.191082	0.71878	no
ENSG00000070371	CLTCL1	-5	0	0.270161	0	no
ENSG00000120885	CLU	0	-0.0928037	0.271666	0	yes
ENSG00000103351	CLUAP1	0	0.0519785	0.271306	0	no
ENSG00000132361	CLUH	3.69897	1.9431	0.01805	1.74352	no
ENSG00000131797	CLUHP3	1.9431	1.02045	0.089888	1.0463	no
ENSG00000079101	CLUL1	0	0	0.271389	0	no
ENSG00000168405	CMAHP	-3.69897	-0.323124	0.115356	-0.93796	no
ENSG00000111726	CMAS	5	0.0358347	0.219971	0.657635	no
ENSG00000103121	CMC2	0	-1.87943	0.271334	0	no
ENSG00000182712	CMC4	-5	-0.17134	0.132829	-0.876707	no
ENSG00000174600	CMKLR1	-2.65758	0	0.271488	0	no
ENSG00000162368	CMPK1	-0.815877	0	0.270274	0	no
ENSG00000091317	CMTM6	-5	-0.0934495	0.169261	-0.771443	yes
ENSG00000137200	CMTR1	1.09474	1.50864	0.099374	1.00273	no
ENSG00000169714	CNBP	-1.47886	-1.61979	0.080113	-1.0963	no
ENSG00000133313	CNDP2	-5	-0.19627	0.125433	-0.901588	no
ENSG00000144191	CNGA3	-0.330497	0	0.270197	0	no
ENSG00000070729	CNGB1	5	0.442493	0.084141	1.07499	no
ENSG00000100528	CNIH1	0	0	0.270465	0	no
ENSG00000143786	CNIH3	5	0.0531549	0.201171	0.696435	no
ENSG00000143771	CNIH4	0	-0.159392	0.27095	0	no
ENSG00000142675	CNKSR1	0	0	0.270696	0	no
ENSG00000149970	CNKSR2	5	0.0412451	0.213769	0.670055	yes
ENSG00000130176	CNN1	1.16877	0	0.270309	0	no
ENSG00000064666	CNN2	-3.22185	0	0.271092	0	no
ENSG00000117519	CNN3	-3.09691	-2.25181	0.019558	-1.70868	no
ENSG00000119946	CNNM1	5	0.185619	0.128437	0.89131	yes
ENSG00000148842	CNNM2	3.39794	1.68194	0.029887	1.52452	no
ENSG00000168763	CNNM3	-5	-0.288361	0.105744	-0.975744	no
ENSG00000158158	CNNM4	0.354381	0	0.270485	0	no
ENSG00000125107	CNOT1	-2.26761	-0.418392	0.12743	-0.894728	no
ENSG00000111596	CNOT2	-2.85387	0	0.271352	0	no
ENSG00000088038	CNOT3	0	0	0.271111	0	no
ENSG00000080802	CNOT4	-0.303294	0	0.270858	0	no
ENSG00000113300	CNOT6	-1.51145	-0.345054	0.161994	-0.790501	no
ENSG00000198791	CNOT7	2.52288	0.0283531	0.250283	0.601569	no
ENSG00000155508	CNOT8	-0.910802	-0.907279	0.135494	-0.86808	no
ENSG00000260283	CNP	-5	-0.20301	0.123135	-0.909618	yes
ENSG00000115649	CNPPD1	-5	-0.240937	0.114917	-0.939616	no
ENSG00000257727	CNPY2	0	-2.284	0.271283	0	no
ENSG00000137161	CNPY3	-1.19382	0	0.270979	0	yes
ENSG00000166997	CNPY4	-5	-0.0569014	0.197946	-0.703453	no
ENSG00000118432	CNR1	5	0.14436	0.143021	0.8446	yes
ENSG00000105219	CNTD2	0	0	0.270904	0	no
ENSG00000242689	CNTF	-5	-0.0733489	0.183194	-0.737089	no
ENSG00000122756	CNTFR	0	-0.149844	0.270163	0	no
ENSG00000044459	CNTLN	-5	0	0.271438	0	no
ENSG00000018236	CNTN1	1.66154	0.282996	0.169039	0.772013	no
ENSG00000184144	CNTN2	-5	0	0.270804	0	yes
ENSG00000149972	CNTN5	5	0	0.270589	0	yes
ENSG00000134115	CNTN6	5	0.0460471	0.209037	0.679777	no
ENSG00000108797	CNTNAP1	5	0.768021	0.053336	1.27298	no
ENSG00000174469	CNTNAP2	5	0.26584	0.109767	0.959528	no
ENSG00000119397	CNTRL	-5	-0.235525	0.116536	-0.93354	no
ENSG00000106603	COA1	0.756466	1.20901	0.129318	0.888341	no
ENSG00000183978	COA3	0	0.0821795	0.270735	0	no
ENSG00000181924	COA4	-5	-0.959398	0.040264	-1.39508	no
ENSG00000162377	COA7	5	0.0305841	0.226604	0.644732	no
ENSG00000068120	COASY	1.35067	0	0.271106	0	no
ENSG00000106078	COBL	-3.09691	-0.014933	0.259482	-0.585893	yes
ENSG00000082438	COBLL1	-0.422738	0	0.270456	0	no
ENSG00000100473	COCH	0	0	0.27069	0	no
ENSG00000135775	COG2	-3.22185	-0.0191788	0.254065	-0.595055	no
ENSG00000103051	COG4	-5	0	0.270535	0	no
ENSG00000164597	COG5	-0.993962	-1.37675	0.108613	-0.964118	no
ENSG00000168434	COG7	-2.18046	0	0.269754	0	no
ENSG00000121058	COIL	0	0.169155	0.271204	0	no
ENSG00000123500	COL10A1	0	1.28067	0.270851	0	no
ENSG00000060718	COL11A1	0	0	0.271562	0	yes
ENSG00000235708	COL11A2	-1.4389	0	0.27158	0	no
ENSG00000197467	COL13A1	1.53165	0.646276	0.125155	0.902552	no
ENSG00000187955	COL14A1	-1.42481	0	0.270466	0	no
ENSG00000204291	COL15A1	-0.982132	0	0.271213	0	no
ENSG00000084636	COL16A1	-3.69897	0	0.270548	0	no
ENSG00000065618	COL17A1	-0.737075	0	0.271535	0	no
ENSG00000182871	COL18A1	-3.69897	0	0.27061	0	no
ENSG00000082293	COL19A1	0	0.693361	0.270383	0	no
ENSG00000108821	COL1A1	-1.16749	-0.175094	0.21421	-0.66916	no
ENSG00000164692	COL1A2	-2.55284	0	0.270998	0	no
ENSG00000124749	COL21A1	0	-0.102813	0.271077	0	no
ENSG00000168542	COL3A1	-1.44612	0	0.270918	0	no
ENSG00000187498	COL4A1	-1.04672	0	0.270784	0	no
ENSG00000134871	COL4A2	-0.565431	0	0.271679	0	no
ENSG00000169031	COL4A3	-1.73049	0	0.271191	0	no
ENSG00000081052	COL4A4	-0.69897	-0.367948	0.202897	-0.692724	no
ENSG00000188153	COL4A5	-5	-0.589391	0.068869	-1.16198	yes
ENSG00000197565	COL4A6	-5	-0.130534	0.148155	-0.829284	no
ENSG00000130635	COL5A1	1.58503	0	0.271235	0	no
ENSG00000204262	COL5A2	5	0.287687	0.106074	0.974391	no
ENSG00000080573	COL5A3	0	0	0.271066	0	yes
ENSG00000142156	COL6A1	-0.469544	3.69897	0.903126	0	no
ENSG00000142173	COL6A2	-5	0	0.270618	0	no
ENSG00000163359	COL6A3	-2.13077	0	0.270221	0	no
ENSG00000114270	COL7A1	-0.364919	0	0.271719	0	no
ENSG00000144810	COL8A1	0	0	0.271352	0	no
ENSG00000171812	COL8A2	-5	0	0.27072	0	no
ENSG00000112280	COL9A1	-1.79048	0	0.270809	0	no
ENSG00000049089	COL9A2	-5	-0.192871	0.1265	-0.897909	yes
ENSG00000092758	COL9A3	-5	0	0.270281	0	no
ENSG00000118004	COLEC11	0	0	0.270192	0	no
ENSG00000158270	COLEC12	-5	-1.01055	0.037302	-1.42827	no
ENSG00000130309	COLGALT1	-1.70333	0	0.270679	0	yes
ENSG00000198756	COLGALT2	-5	0	0.271133	0	no
ENSG00000206561	COLQ	2.26761	0	0.270788	0	no
ENSG00000145781	COMMD10	0	0	0.270335	0	no
ENSG00000148444	COMMD3	-2.85387	-0.428058	0.114324	-0.941863	no
ENSG00000140365	COMMD4	-1.67366	-0.054827	0.243512	-0.61348	no
ENSG00000169019	COMMD8	0	0	0.270871	0	yes
ENSG00000110442	COMMD9	3.22185	0.821599	0.074778	1.12623	no
ENSG00000093010	COMT	-5	-0.440812	0.08479	-1.07166	no
ENSG00000122218	COPA	1.82391	0	0.271201	0	no
ENSG00000129083	COPB1	-2.65758	-0.996539	0.073978	-1.1309	no
ENSG00000184432	COPB2	-0.987163	-1.09909	0.120061	-0.920598	no
ENSG00000105669	COPE	-1.23958	0	0.270439	0	no
ENSG00000181789	COPG1	5	0.101275	0.16298	0.787866	no
ENSG00000166200	COPS2	0.683191	0.0366845	0.265909	0.575267	no
ENSG00000141030	COPS3	5	0.0814455	0.177184	0.751575	no
ENSG00000138663	COPS4	3.39794	0	0.270382	0	no
ENSG00000121022	COPS5	0	0	0.270892	0	no
ENSG00000168090	COPS6	5	2.31876	0.003417	2.46636	no
ENSG00000111652	COPS7A	5	0.0805035	0.177613	0.750525	no
ENSG00000144524	COPS7B	1.27737	0	0.270735	0	no
ENSG00000198612	COPS8	3.39794	0	0.27092	0	no
ENSG00000111481	COPZ1	-0.499489	0	0.270482	0	no
ENSG00000005243	COPZ2	-5	-0.0370627	0.219097	-0.659364	no
ENSG00000115520	COQ10B	1.74958	0	0.270648	0	no
ENSG00000173085	COQ2	-1.37469	0	0.270713	0	no
ENSG00000132423	COQ3	0	0	0.271265	0	no
ENSG00000167113	COQ4	-0.801893	0	0.270453	0	no
ENSG00000119723	COQ6	0	0	0.270915	0	no
ENSG00000167186	COQ7	0	0	0.271485	0	no
ENSG00000088682	COQ9	0.497573	-0.128777	0.748695	0	no
ENSG00000145244	CORIN	2.65758	1.14267	0.066721	1.17574	no
ENSG00000102879	CORO1A	1.85387	0.253521	0.168185	0.774213	no
ENSG00000172725	CORO1B	-5	0	0.270688	0	no
ENSG00000110880	CORO1C	-2.92082	0	0.271152	0	no
ENSG00000106789	CORO2A	5	0.243668	0.114834	0.93993	no
ENSG00000103647	CORO2B	5	0.307153	0.102936	0.987433	no
ENSG00000262246	CORO7	-2.58503	-0.0374413	0.242585	-0.615136	no
ENSG00000241563	CORT	2.18046	0.255864	0.157342	0.803155	no
ENSG00000006695	COX10	2.85387	0	0.270436	0	no
ENSG00000166260	COX11	0.794796	0.076238	0.25377	0.59556	no
ENSG00000014919	COX15	-1.92082	-1.81248	0.058965	-1.22941	no
ENSG00000131143	COX4I1	5	1.21753	0.026452	1.57754	no
ENSG00000178741	COX5A	5	0.115545	0.155473	0.808345	no
ENSG00000135940	COX5B	1.73049	0	0.271066	0	no
ENSG00000111775	COX6A1	1.26922	0.255707	0.190511	0.72008	no
ENSG00000126267	COX6B1	5	0	0.271052	0	no
ENSG00000164919	COX6C	2.16749	0	0.271217	0	no
ENSG00000161281	COX7A1	2.85387	0	0.271325	0	no
ENSG00000112695	COX7A2	0	0	0.271687	0	no
ENSG00000115944	COX7A2L	5	0.0255804	0.233879	0.631009	no
ENSG00000131174	COX7B	5	0	0.270016	0	no
ENSG00000127184	COX7C	1.51145	0	0.270448	0	no
ENSG00000176340	COX8A	1.28567	0.91151	0.116782	0.932624	no
ENSG00000047457	CP	-5	-0.106349	0.160351	-0.794928	yes
ENSG00000128510	CPA4	0	0	0.27248	0	no
ENSG00000108582	CPD	-0.521434	-2.23657	0.116781	-0.932628	no
ENSG00000109472	CPE	0	-1.64975	0.271197	0	yes
ENSG00000214575	CPEB1	0	0	0.271516	0	no
ENSG00000107864	CPEB3	5	0	0.269853	0	no
ENSG00000106034	CPED1	-2.1549	0	0.270127	0	no
ENSG00000145920	CPLX2	5	0.303818	0.103272	0.986017	yes
ENSG00000213578	CPLX3	0	0.251347	0.270434	0	no
ENSG00000135678	CPM	-5	-0.0822845	0.176736	-0.752675	no
ENSG00000214078	CPNE1	0	0	0.271036	0	no
ENSG00000085719	CPNE3	-5	-0.696372	0.058517	-1.23272	no
ENSG00000100884	CPNE6	0.630413	0.109467	0.250793	0.600685	yes
ENSG00000178773	CPNE7	3.09691	1.11351	0.059572	1.22496	no
ENSG00000080819	CPOX	-5	-2.22185	0.004219	-2.37479	yes
ENSG00000103381	CPPED1	-5	0	0.270688	0	no
ENSG00000104324	CPQ	-5	-0.342944	0.097245	-1.01213	no
ENSG00000021826	CPS1	-5	-0.758454	0.054005	-1.26757	no
ENSG00000261230	CPSF1	-0.399681	0	0.271037	0	no
ENSG00000160917	CPSF4	0	1.69465	0.26996	0	no
ENSG00000111605	CPSF6	0.598944	0	0.270438	0	no
ENSG00000149532	CPSF7	-0.897566	0	0.270793	0	no
ENSG00000110090	CPT1A	-5	-0.121938	0.15235	-0.817158	no
ENSG00000157184	CPT2	-5	-1.266	0.024273	-1.61488	no
ENSG00000106066	CPVL	-1.92812	0	0.271303	0	no
ENSG00000203710	CR1	-5	0	0.271137	0	no
ENSG00000166426	CRABP1	0	0.200384	0.270803	0	no
ENSG00000143320	CRABP2	1.06956	0.338377	0.183945	0.735312	no
ENSG00000169372	CRADD	-5	-1.50864	0.016084	-1.79361	no
ENSG00000095321	CRAT	0	0	0.27046	0	no
ENSG00000134376	CRB1	-5	-0.532244	0.074012	-1.1307	no
ENSG00000113851	CRBN	0	0	0.270522	0	no
ENSG00000241258	CRCP	1.39577	0	0.271119	0	no
ENSG00000118260	CREB1	-1.37469	0	0.270944	0	no
ENSG00000107175	CREB3	0.460171	0	0.270903	0	no
ENSG00000157613	CREB3L1	0	0	0.270478	0	no
ENSG00000182158	CREB3L2	-5	-0.793714	0.051539	-1.28786	no
ENSG00000005339	CREBBP	0	-0.119987	0.270086	0	no
ENSG00000111269	CREBL2	0.348528	0	0.270695	0	no
ENSG00000137504	CREBZF	-2.00877	0	0.270938	0	no
ENSG00000143162	CREG1	-2.19382	-1.40012	0.066813	-1.17514	no
ENSG00000163703	CRELD1	5	2.49485	0.00239	2.6216	yes
ENSG00000184164	CRELD2	-1.59176	0	0.271268	0	no
ENSG00000095794	CREM	-0.495393	0	0.270734	0	yes
ENSG00000147571	CRH	3.69897	0.080399	0.195107	0.709727	yes
ENSG00000145708	CRHBP	0	0.0968015	0.271322	0	yes
ENSG00000120088	CRHR1	5	1.45346	0.017678	1.75257	no
ENSG00000106113	CRHR2	5	0	0.270579	0	no
ENSG00000261899	CRIM1	-0.343327	0	0.270597	0	no
ENSG00000213145	CRIP1	-0.899629	0	0.271011	0	no
ENSG00000213145	CRIP1	0	0	0.271011	0	no
ENSG00000182809	CRIP2	3.69897	0.814741	0.06789	1.16819	no
ENSG00000119878	CRIPT	-5	-1.19654	0.027038	-1.56803	no
ENSG00000103196	CRISPLD2	-2.85387	-0.491605	0.107281	-0.969477	no
ENSG00000167193	CRK	-1.14509	-0.0888424	0.240478	-0.618925	no
ENSG00000099942	CRKL	0	0.336488	0.269804	0	no
ENSG00000006016	CRLF1	0	0	0.271177	0	no
ENSG00000176390	CRLF3	0	-1.14874	0.271271	0	no
ENSG00000072832	CRMP1	5	1.02687	0.036116	1.4423	yes
ENSG00000101343	CRNKL1	-1.84771	-1.61979	0.067663	-1.16965	no
ENSG00000058453	CROCC	-1.72584	0	0.270517	0	no
ENSG00000080947	CROCCP3	-0.737075	0	0.270255	0	no
ENSG00000005469	CROT	0	0	0.270919	0	no
ENSG00000095713	CRTAC1	1.55596	0	0.270403	0	no
ENSG00000170275	CRTAP	-5	-1.36452	0.020246	-1.69366	no
ENSG00000105662	CRTC1	5	0	0.271646	0	no
ENSG00000140577	CRTC3	-5	0	0.270392	0	yes
ENSG00000008405	CRY1	0	-1.52871	0.270462	0	no
ENSG00000121671	CRY2	2.65758	0.925915	0.078302	1.10623	no
ENSG00000109846	CRYAB	-5	-0.0514892	0.202807	-0.692917	yes
ENSG00000100058	CRYBB2P1	2.85387	0	0.270434	0	no
ENSG00000233280	CRYBG3	-5	-0.287182	0.105893	-0.975133	yes
ENSG00000165475	CRYL1	-5	-0.245193	0.113486	-0.945058	no
ENSG00000103316	CRYM	5	0.0791465	0.178281	0.748895	yes
ENSG00000116791	CRYZ	0.558776	0	0.271164	0	no
ENSG00000205758	CRYZL1	0	0	0.270658	0	no
ENSG00000062485	CS	5	0.674895	0.060403	1.21894	no
ENSG00000139631	CSAD	-1.68613	-0.119529	0.214329	-0.668919	no
ENSG00000172346	CSDC2	3	0.779892	0.080839	1.09238	no
ENSG00000009307	CSDE1	-2.07572	0.128544	0.800278	0	no
ENSG00000124207	CSE1L	0	0	0.271233	0	no
ENSG00000184371	CSF1	-5	0	0.271238	0	no
ENSG00000182578	CSF1R	-2.79588	-0.0224593	0.253488	-0.596043	no
ENSG00000198223	CSF2RA	-2.61979	0	0.271306	0	no
ENSG00000100368	CSF2RB	-3.69897	-0.781464	0.069646	-1.1571	no
ENSG00000108342	CSF3	-1.7167	0	0.270697	0	no
ENSG00000119535	CSF3R	-5	0	0.271264	0	no
ENSG00000147408	CSGALNACT1	-0.9897	-0.645124	0.149238	-0.826121	yes
ENSG00000169826	CSGALNACT2	-5	-1.5817	0.014452	-1.84007	no
ENSG00000103653	CSK	-3.39794	0	0.270678	0	no
ENSG00000113712	CSNK1A1	-0.918653	0	0.270506	0	no
ENSG00000141551	CSNK1D	1.3098	0.88941	0.11617	0.934906	no
ENSG00000213923	CSNK1E	-1.0381	0	0.271388	0	no
ENSG00000169118	CSNK1G1	3.39794	0.206489	0.144544	0.84	no
ENSG00000133275	CSNK1G2	1.383	1.53165	0.086777	1.0616	no
ENSG00000151292	CSNK1G3	0	0.0217282	0.270764	0	no
ENSG00000101266	CSNK2A1	0	0.53254	0.270216	0	no
ENSG00000070770	CSNK2A2	5	1.32239	0.022145	1.65472	no
ENSG00000224774	CSNK2B	-0.433209	-0.032452	0.268968	-0.570299	no
ENSG00000173546	CSPG4	-5	-0.73471	0.055687	-1.25425	no
ENSG00000114646	CSPG5	0.606952	0.0879906	0.256458	0.590984	no
ENSG00000104218	CSPP1	-0.884057	0	0.270955	0	no
ENSG00000110925	CSRNP2	5	0.195315	0.125843	0.900171	no
ENSG00000178662	CSRNP3	5	0.0617806	0.192946	0.714564	yes
ENSG00000159176	CSRP1	-5	-0.15391	0.138653	-0.858071	yes
ENSG00000175183	CSRP2	-5	-0.664743	0.061045	-1.21435	no
ENSG00000101439	CST3	-3	-0.841638	0.077529	-1.11054	yes
ENSG00000160213	CSTB	-1.42481	-0.0455645	0.252498	-0.597742	no
ENSG00000101138	CSTF1	0	0	0.270343	0	no
ENSG00000101811	CSTF2	0	0.961777	0.270564	0	no
ENSG00000177613	CSTF2T	-1.95861	-1.92082	0.054551	-1.2632	no
ENSG00000176102	CSTF3	3.69897	0.226214	0.134389	0.871636	no
ENSG00000159692	CTBP1	5	2.19382	0.004662	2.33143	no
ENSG00000175029	CTBP2	-1.33161	-0.136083	0.220369	-0.656849	no
ENSG00000117151	CTBS	-5	-2.20761	0.004482	-2.34853	no
ENSG00000178971	CTC1	0	0	0.270764	0	no
ENSG00000102974	CTCF	-1.28567	-0.915066	0.115603	-0.937031	no
ENSG00000175826	CTDNEP1	-1.8729	-0.0451788	0.246067	-0.608947	no
ENSG00000060069	CTDP1	-1.51713	0	0.271415	0	no
ENSG00000144579	CTDSP1	-5	-0.0503173	0.204464	-0.689383	no
ENSG00000175215	CTDSP2	-5	-0.0606805	0.194287	-0.711556	no
ENSG00000144677	CTDSPL	0	0	0.270212	0	no
ENSG00000150281	CTF1	-3.39794	-0.0435434	0.227866	-0.64232	no
ENSG00000116761	CTH	0	0	0.271404	0	no
ENSG00000134030	CTIF	5	3.69897	0.00018	3.74473	no
ENSG00000044115	CTNNA1	-5	-1.09151	0.032217	-1.49191	no
ENSG00000066032	CTNNA2	0	0	0.271243	0	no
ENSG00000183230	CTNNA3	-5	0	0.271116	0	yes
ENSG00000119326	CTNNAL1	0	-0.68867	0.271109	0	no
ENSG00000168036	CTNNB1	-1.05453	0	0.271056	0	no
ENSG00000178585	CTNNBIP1	0	0	0.271144	0	yes
ENSG00000132792	CTNNBL1	0	0	0.27117	0	no
ENSG00000169862	CTNND2	0	0	0.270956	0	no
ENSG00000040531	CTNS	-5	0	0.271351	0	no
ENSG00000171793	CTPS1	2.1549	2.02687	0.046004	1.3372	no
ENSG00000047230	CTPS2	-5	-0.751536	0.054698	-1.26203	no
ENSG00000198730	CTR9	0	-1.29243	0.27073	0	no
ENSG00000141086	CTRL	0	0	0.271356	0	no
ENSG00000064601	CTSA	0.996539	1.36051	0.109161	0.961932	no
ENSG00000164733	CTSB	2.05552	0.134896	0.199378	0.700323	no
ENSG00000109861	CTSC	0	-0.260269	0.271599	0	no
ENSG00000117984	CTSD	-0.872247	-0.679023	0.153922	-0.812699	no
ENSG00000174080	CTSF	-0.665144	0	0.27035	0	no
ENSG00000103811	CTSH	-5	-0.0429677	0.212112	-0.673435	yes
ENSG00000143387	CTSK	0.605899	0	0.27032	0	yes
ENSG00000135047	CTSL	-5	-0.109579	0.158198	-0.800799	no
ENSG00000263238	CTSO	-5	-1.48413	0.016797	-1.77477	no
ENSG00000163131	CTSS	-2.85387	-0.109803	0.191906	-0.716911	no
ENSG00000136943	CTSV	-3.39794	-0.0317973	0.239251	-0.621146	no
ENSG00000101160	CTSZ	-1.79588	0	0.270636	0	no
ENSG00000085733	CTTN	-1.69037	0	0.270688	0	no
ENSG00000107611	CUBN	0	-0.0421055	0.271549	0	no
ENSG00000180891	CUEDC1	-5	-0.21254	0.121665	-0.914834	yes
ENSG00000107874	CUEDC2	1.92812	0.157017	0.194328	0.711465	no
ENSG00000055130	CUL1	5	0.0871405	0.173562	0.760545	no
ENSG00000108094	CUL2	2.55284	0.0945279	0.206752	0.68455	no
ENSG00000036257	CUL3	1.64589	0	0.270553	0	no
ENSG00000139842	CUL4A	-3.69897	-1.41117	0.035266	-1.45264	no
ENSG00000158290	CUL4B	0.38764	0	0.270259	0	no
ENSG00000166266	CUL5	0	0.0587868	0.271177	0	no
ENSG00000044090	CUL7	3.69897	3.09691	0.003708	2.43086	no
ENSG00000112659	CUL9	1.56864	1.61618	0.076511	1.11628	no
ENSG00000112514	CUTA	2.69897	0	0.270868	0	no
ENSG00000119929	CUTC	-5	-1.06248	0.034228	-1.46562	yes
ENSG00000257923	CUX1	-0.88941	0	0.270705	0	no
ENSG00000111249	CUX2	5	0	0.271423	0	no
ENSG00000138161	CUZD1	0	-0.244888	0.271334	0	no
ENSG00000095485	CWF19L1	0	0.456429	0.271	0	no
ENSG00000006210	CX3CL1	5	0.558462	0.071154	1.1478	no
ENSG00000168329	CX3CR1	0	-0.816445	0.270866	0	yes
ENSG00000154639	CXADR	0	0	0.270377	0	yes
ENSG00000163739	CXCL1	-1.65758	-0.0644927	0.239614	-0.620488	no
ENSG00000107562	CXCL12	-1.02411	0.581699	0.846405	0	no
ENSG00000145824	CXCL14	3.69897	0	0.270946	0	no
ENSG00000081041	CXCL2	-1.47366	-0.398157	0.15483	-0.810145	yes
ENSG00000163735	CXCL5	-2.39794	0.396856	0.873486	0	no
ENSG00000121966	CXCR4	-2.10791	-0.314437	0.147836	-0.83022	yes
ENSG00000160683	CXCR5	0	0	0.271284	0	no
ENSG00000197620	CXorf40A	0.886057	0.0573968	0.257997	0.588385	no
ENSG00000197021	CXorf40B	0	0.225775	0.270812	0	no
ENSG00000018610	CXorf56	0	0	0.271301	0	no
ENSG00000154832	CXXC1	-1.49757	0	0.270591	0	no
ENSG00000168772	CXXC4	3	0.910095	0.072375	1.14041	no
ENSG00000008283	CYB561	5	1.04191	0.035276	1.45252	no
ENSG00000114395	CYB561D2	-3.39794	0	0.271265	0	no
ENSG00000166347	CYB5A	-5	-1.53462	0.015493	-1.80986	no
ENSG00000103018	CYB5B	0	0	0.271312	0	no
ENSG00000159348	CYB5R1	-2.1549	0	0.27149	0	no
ENSG00000166394	CYB5R2	-5	-0.824488	0.049455	-1.30579	no
ENSG00000100243	CYB5R3	-5	-0.432738	0.08521	-1.06951	no
ENSG00000065615	CYB5R4	0	-1.46092	0.270582	0	no
ENSG00000051523	CYBA	-5	-0.17134	0.132942	-0.876338	no
ENSG00000165168	CYBB	0	0	0.270294	0	yes
ENSG00000071967	CYBRD1	-5	-0.108909	0.159343	-0.797667	no
ENSG00000179091	CYC1	1.95078	0.478339	0.128457	0.891242	no
ENSG00000172115	CYCS	5	0	0.270992	0	no
ENSG00000055163	CYFIP2	5	1.20901	0.02674	1.57284	no
ENSG00000187954	CYHR1	-0.510042	0	0.271814	0	no
ENSG00000083799	CYLD	0.755475	0	0.271746	0	no
[truncated: 7,817 more rows]
