# Supplementary material for: Unraveling Targetable Systemic and Cell-Type-Specific Molecular Phenotypes of Alzheimer’s and Parkinson’s Brains With Digital Cytometry
Source: Front Neurosci. 2020 Dec 9;14:607215. doi: 10.3389/fnins.2020.607215 (PMC7756021; doi:10.3389/fnins.2020.607215)
Supplement: Supplementary file 5 [file Data_Sheet_5.ZIP › Table S10 to S18/Table_S18.xlsx]

## Sheet: Table S18
cTRAP results: cMap compound perturbations and common AD- and PD- associated gene expression changes
cMAP perturbation	Compound	Spearman's rho AD&PD	Mode of Action	Targets	Disease Area	Phase
CPD003_24H:BRD-K95391106-001-01-5:10	prednicarbate	0.175739	phospholipase activator	NR3C1, PLA2G1B	dermatology, ophthalmology, neurology/psychiatry	Launched
HOG003_6H:BRD-A79465854-001-01-3:10	auranofin	0.168569	NFkB pathway inhibitor	IKBKB, PRDX5, TRPA1	rheumatology	Launched
ASG001_6H:BRD-A75409952-001-05-7:10	wortmannin	0.166976	PI3K inhibitor	PI4KA, PI4KB, PIK3CA, PIK3CD, PIK3CG, PIK3R1, PLK1, PRKDC		Preclinical
CPD003_24H:BRD-K37682401-001-07-7:10	piromidic-acid	0.163588	bacterial DNA gyrase inhibitor			Phase 2
CPD001_24H:BRD-K79602928-003-13-2:10	metformin	0.158173	insulin sensitizer	ACACB, PRKAB1	endocrinology	Launched
HOG003_6H:BRD-K73319509-001-02-3:10	PF-04217903	0.153102	c-Met inhibitor	MET		Phase 1
LJP001_24H:BRD-K68174511-001-02-5:2	torin-2	0.152843	mTOR inhibitor	MTOR		Preclinical
MUC.CP001_24H:BRD-K77987382-001-08-2:5	mebendazole	0.152811	tubulin polymerization inhibitor	TUBA1A, TUBB, TUBB4B	infectious disease	Launched
ASG001_24H:BRD-A75409952-001-05-7:10	wortmannin	0.152136	PI3K inhibitor	PI4KA, PI4KB, PIK3CA, PIK3CD, PIK3CG, PIK3R1, PLK1, PRKDC		Preclinical
HOG001_6H:BRD-K50128260-001-01-6:1.11	sildenafil	0.150477	phosphodiesterase inhibitor	PDE5A, PDE6G, PDE6H, SLCO1B1, SLCO1B3	cardiology	Launched
AML001_24H:BRD-A75409952:10	wortmannin	0.150382	PI3K inhibitor	PI4KA, PI4KB, PIK3CA, PIK3CD, PIK3CG, PIK3R1, PLK1, PRKDC		Preclinical
HDAC002_6H:BRD-K52313696-001-01-6:0.078125	tacedinaline	0.149569	HDAC inhibitor	HDAC1		Phase 3
CPC020_24H:BRD-K82216340-001-19-7:10	medroxyprogesterone	0.149257	progesterone receptor agonist	ESR1, PGR	endocrinology	Launched
LJP001_24H:BRD-K68174511-001-02-5:10	torin-2	0.148356	mTOR inhibitor	MTOR		Preclinical
HOG002_6H:BRD-A75409952-001-01-6:3.33	wortmannin	0.148005	PI3K inhibitor	PI4KA, PI4KB, PIK3CA, PIK3CD, PIK3CG, PIK3R1, PLK1, PRKDC		Preclinical
LJP001_24H:BRD-K40175214-001-03-3:0.08	torin-1	0.143837	mTOR inhibitor	MTOR		Preclinical
HOG002_24H:BRD-A35588707-001-04-8:10	teniposide	0.143544	topoisomerase inhibitor	TOP2A, TOP2B	hematologic malignancy	Launched
MUC.CP001_24H:BRD-A75409952-001-04-0:10	wortmannin	0.143396	PI3K inhibitor	PI4KA, PI4KB, PIK3CA, PIK3CD, PIK3CG, PIK3R1, PLK1, PRKDC		Preclinical
ASG001_24H:BRD-A19500257-001-04-7:0.08	geldanamycin	0.14288	HSP inhibitor	HSP90AA1, HSP90AB1		Preclinical
CPD003_24H:BRD-K03243820-001-14-7:10	trifluridine	0.142797	DNA directed DNA polymerase inhibitor, thymidylate synthase inhibitor	TYMS	infectious disease	Launched
CPC020_24H:BRD-A26334849-001-04-7:10	propafenone	0.141548	antiarrhythmic	ADRB1, ADRB2, KCNA5, KCNH2, SCN5A	cardiology	Launched
MUC.CP003_24H:BRD-K26997899-001-01-4:0.3704	D-64131	0.141531	microtubule inhibitor	TUBB		Preclinical
HOG002_24H:BRD-A68009927-003-02-9:1.11	daunorubicin	0.141217	RNA synthesis inhibitor, topoisomerase inhibitor	TOP2A, TOP2B	hematologic malignancy	Launched
HOG001_24H:BRD-K59369769-001-05-4:10	tozasertib	0.140118	Aurora kinase inhibitor, Bcr-Abl kinase inhibitor, FLT3 inhibitor, JAK inhibitor	AURKA, AURKB, AURKC, LCK		Phase 2
CPD001_24H:BRD-K76018977-236-14-8:10	cefotaxime	0.138887	bacterial cell wall synthesis inhibitor		infectious disease	Launched
ASG001_6H:BRD-A75409952-001-05-7:2	wortmannin	0.137787	PI3K inhibitor	PI4KA, PI4KB, PIK3CA, PIK3CD, PIK3CG, PIK3R1, PLK1, PRKDC		Preclinical
CPC012_6H:BRD-A75409952:10	wortmannin	0.137501	PI3K inhibitor	PI4KA, PI4KB, PIK3CA, PIK3CD, PIK3CG, PIK3R1, PLK1, PRKDC		Preclinical
CPD002_24H:BRD-K81774264-001-01-6:10	flumethasone	0.137005	glucocorticoid receptor agonist	NR3C1, PLA2G1B	dermatology	Launched
CPD001_24H:BRD-K44094313-001-01-6:10	mifepristone	0.136547	glucocorticoid receptor antagonist, progesterone receptor antagonist	AR, NR1I2, NR3C1, PGR	endocrinology	Launched
HOG001_24H:BRD-A36630025-001-02-6:3.7	SN-38	0.136333	topoisomerase inhibitor	TOP1	oncology	Launched
CPC020_24H:BRD-K35573744-001-05-0:10	erbstatin-analog	0.135268	EGFR inhibitor, tyrosine kinase inhibitor	EGFR		Preclinical
CPC004_24H:BRD-K14920963-304-01-9:10	erythrosine	0.135157	coloring agent			Preclinical
MUC.CP001_24H:BRD-A19500257-001-03-9:10	geldanamycin	0.133944	HSP inhibitor	HSP90AA1, HSP90AB1		Preclinical
MUC.CP002_24H:BRD-A19500257-001-03-9:10	geldanamycin	0.1333	HSP inhibitor	HSP90AA1, HSP90AB1		Preclinical
MUC.CP001_24H:BRD-K77987382-001-08-2:40	mebendazole	0.133129	tubulin polymerization inhibitor	TUBA1A, TUBB, TUBB4B	infectious disease	Launched
MUC.CP001_24H:BRD-K77987382-001-08-2:20	mebendazole	0.132852	tubulin polymerization inhibitor	TUBA1A, TUBB, TUBB4B	infectious disease	Launched
CPD003_6H:BRD-K86307448-001-09-2:10	allopurinol	0.132176	xanthine oxidase inhibitor	XDH	rheumatology, urology	Launched
CPC011_24H:BRD-K25433859-003-19-7:10	maprotiline	0.13193	norepinephrine reputake inhibitor, tricyclic antidepressant	ADRA1A, ADRA1B, ADRA1D, ADRA2A, ADRA2B, ADRA2C, CHRM1, CHRM2, CHRM3, CHRM4, CHRM5, DRD2, HRH1, HTR2A, HTR2C, HTR7, SLC6A2	neurology/psychiatry	Launched
CPC018_6H:BRD-A75409952:10	wortmannin	0.13191	PI3K inhibitor	PI4KA, PI4KB, PIK3CA, PIK3CD, PIK3CG, PIK3R1, PLK1, PRKDC		Preclinical
CPD003_24H:BRD-A11776908-001-10-1:10	enilconazole	0.131892	sterol demethylase inhibitor	CYP19A1, CYP1A2, CYP2B6, CYP2C9, CYP2J2, CYP3A4, CYP3A5, NR1I2, PPARA, PTGER2	infectious disease	Launched
LJP001_24H:BRD-K68174511-001-02-5:0.08	torin-2	0.131798	mTOR inhibitor	MTOR		Preclinical
NMH002_24H:BRD-K71799949-001-29-9:10	carbamazepine	0.131694	carboxamide antiepileptic	SCN10A, SCN11A, SCN1A, SCN2A, SCN3A, SCN4A, SCN5A, SCN7A, SCN8A, SCN9A	neurology/psychiatry	Launched
HOG002_24H:BRD-A68009927-003-02-9:3.33	daunorubicin	0.131354	RNA synthesis inhibitor, topoisomerase inhibitor	TOP2A, TOP2B	hematologic malignancy	Launched
CPC020_24H:BRD-K63630713-001-22-5:10	etacrynic-acid	0.130273	sodium/potassium/chloride transporter inhibitor	ATP1A1, SLC12A1	cardiology, gastroenterology, nephrology, rheumatology	Launched
CPC020_24H:BRD-A09722536-002-13-1:10	cyclophosphamide	0.130188	DNA alkylating agent	CYP2A6, CYP2B6, CYP2C18, CYP2C19, CYP2C8, CYP2C9, CYP2D6, CYP3A4, CYP3A5, CYP3A7	hematologic malignancy, oncology	Launched
BRAF001_24H:BRD-K53737926-003-18-7:2.5	amitriptyline	0.129214	norepinephrine inhibitor, norepinephrine reuptake inhibitor, serotonin receptor antagonist, serotonin‚Äìnorepinephrine reuptake inhibitor (SNRI)	ADRA1A, ADRA1B, ADRA1D, ADRA2A, ADRB1, ADRB2, ADRB3, CHRM1, CHRM2, CHRM3, CHRM4, CHRM5, HRH1, HRH2, HRH4, HTR1A, HTR1B, HTR1D, HTR2A, HTR2C, HTR6, HTR7, KCNA1, KCND2, KCND3, KCNQ2, KCNQ3, NTRK1, NTRK2, OPRD1, OPRK1, OPRM1, SIGMAR1, SLC6A2, SLC6A4	neurology/psychiatry	Launched
CPC015_24H:BRD-A75409952:10	wortmannin	0.128646	PI3K inhibitor	PI4KA, PI4KB, PIK3CA, PIK3CD, PIK3CG, PIK3R1, PLK1, PRKDC		Preclinical
CPC020_24H:BRD-A79672927-001-15-7:10	tropicamide	0.128102	acetylcholine receptor antagonist	CHRM1, CHRM2, CHRM3, CHRM4	ophthalmology	Launched
MUC.CP003_24H:BRD-A69512159-001-03-2:1.1111	carbidopa	0.127776	aromatic L-amino acid decarboxylase inhibitor	DDC	neurology/psychiatry	Launched
CPD002_24H:BRD-A17846016-001-09-7:10	trolox	0.127713	antioxidant			Launched
HOG002_24H:BRD-K34581968-001-01-2:3.7	BMS-536924	0.127129	IGF-1 inhibitor	AKT1, CCNE1, CDK2, CYP3A4, ERBB2, IGF1R, KDR, LCK, MAPK1, MET, PDGFRA, PDGFRB		Preclinical
LJP001_24H:BRD-K68174511-001-02-5:0.4	torin-2	0.126311	mTOR inhibitor	MTOR		Preclinical
ASG001_24H:BRD-A75409952-001-05-7:2	wortmannin	0.125887	PI3K inhibitor	PI4KA, PI4KB, PIK3CA, PIK3CD, PIK3CG, PIK3R1, PLK1, PRKDC		Preclinical
CPD002_24H:BRD-K89125793-001-19-5:10	tinidazole	0.125778	antiprotozoal agent		infectious disease, obstetrics/gynecology	Launched
MUC.CP003_24H:BRD-K77987382-001-08-2:40	mebendazole	0.125041	tubulin polymerization inhibitor	TUBA1A, TUBB, TUBB4B	infectious disease	Launched
HOG001_24H:BRD-A36630025-001-02-6:11.1	SN-38	0.124803	topoisomerase inhibitor	TOP1	oncology	Launched
CPD001_24H:BRD-A55424491-001-13-2:10	methotrexate	0.124281	dihydrofolate reductase inhibitor	DHFR	oncology, hematologic malignancy, dermatology, rheumatology	Launched
HOG001_6H:BRD-K50128260-001-01-6:0.0045	sildenafil	0.123985	phosphodiesterase inhibitor	PDE5A, PDE6G, PDE6H, SLCO1B1, SLCO1B3	cardiology	Launched
ERG014_6H:BRD-A75409952-001-01-6:0.4	wortmannin	0.123936	PI3K inhibitor	PI4KA, PI4KB, PIK3CA, PIK3CD, PIK3CG, PIK3R1, PLK1, PRKDC		Preclinical
HOG002_24H:BRD-K34581968-001-01-2:11.1	BMS-536924	0.12328	IGF-1 inhibitor	AKT1, CCNE1, CDK2, CYP3A4, ERBB2, IGF1R, KDR, LCK, MAPK1, MET, PDGFRA, PDGFRB		Preclinical
CPD001_24H:BRD-K57291914-003-07-8:10	moroxydine	0.123059	antiviral		infectious disease	Launched
CPC015_24H:BRD-K14920963-304-01-9:10	erythrosine	0.122481	coloring agent			Preclinical
AML001_24H:BRD-K43389675:10	daunorubicin	0.122302	RNA synthesis inhibitor, topoisomerase inhibitor	TOP2A, TOP2B	hematologic malignancy	Launched
CPC002_6H:BRD-K18787491-001-05-2:10	U-0126	0.121714	MEK inhibitor	AKT1, CHEK1, GSK3B, LCK, MAP2K1, MAP2K2, MAP2K7, MAPK1, MAPK11, MAPK12, MAPK14, MAPK8, PRKCA, RAF1, ROCK1, RPS6KB1, SGK1		Preclinical
ERG015_6H:BRD-A90490067-001-02-7:10	fulvestrant	0.121571	estrogen receptor antagonist	ESR1, ESR2, GPER1	oncology	Launched
HOG002_24H:BRD-K21680192-300-10-2:0.0412	mitoxantrone	0.121461	topoisomerase inhibitor	TOP2A	neurology/psychiatry, oncology, hematologic malignancy	Launched
CPC011_24H:BRD-K55696337-003-16-0:10	topotecan	0.12107	topoisomerase inhibitor	TOP1, TOP1MT	oncology	Launched
HOG003_24H:BRD-A71390734-001-01-7:0.3704	idarubicin	0.1206	topoisomerase inhibitor	TOP2A	hematologic malignancy	Launched
CPD003_6H:BRD-K66615216-001-02-7:10	moxifloxacin	0.12007	bacterial DNA gyrase inhibitor	TOP2A	otolaryngology, pulmonary, infectious disease	Launched
CPD003_24H:BRD-K82846253-001-09-7:10	repaglinide	0.120035	insulin secretagogue	ABCC8, KCNJ11, PPARG	endocrinology	Launched
CPD001_24H:BRD-K43457670-001-19-5:10	acetazolamide	0.119982	carbonic anhydrase inhibitor	AQP1, CA1, CA12, CA14, CA2, CA3, CA4, CA7	ophthalmology	Launched
NMH002_6H:BRD-A50287119-001-01-5:10	sirolimus	0.119766	mTOR inhibitor	FGF2, FKBP1A, MTOR	transplant, pulmonary	Launched
HOG003_6H:BRD-K60230970-001-04-3:1.1681	MG-132	0.119676	proteasome inhibitor	PSMB1		Preclinical
CPC014_24H:BRD-K40175214-001-01-7:10	torin-1	0.119611	mTOR inhibitor	MTOR		Preclinical
CPD001_24H:BRD-A30693873-003-08-6:10	diperodon	0.119607	local anesthetic			Preclinical
AML001_24H:BRD-A75409952:1.11111	wortmannin	0.119579	PI3K inhibitor	PI4KA, PI4KB, PIK3CA, PIK3CD, PIK3CG, PIK3R1, PLK1, PRKDC		Preclinical
HOG001_24H:BRD-K06854232-001-03-3:10	AM-580	0.119151	retinoid receptor agonist	RARA		Preclinical
HOG001_6H:BRD-A36630025-001-02-6:11.1	SN-38	0.118892	topoisomerase inhibitor	TOP1	oncology	Launched
CVD001_24H:BRD-A75409952:10	wortmannin	0.11875	PI3K inhibitor	PI4KA, PI4KB, PIK3CA, PIK3CD, PIK3CG, PIK3R1, PLK1, PRKDC		Preclinical
MUC.CP002_24H:BRD-K77987382-001-08-2:10	mebendazole	0.118418	tubulin polymerization inhibitor	TUBA1A, TUBB, TUBB4B	infectious disease	Launched
CPC014_24H:BRD-K50140147-001-01-0:10	NVP-TAE684	0.118401	ALK tyrosine kinase receptor inhibitor	ALK, INSR		Preclinical
LJP001_24H:BRD-K40175214-001-03-3:2	torin-1	0.118081	mTOR inhibitor	MTOR		Preclinical
HOG001_6H:BRD-A75409952-001-01-6:3.33	wortmannin	0.117978	PI3K inhibitor	PI4KA, PI4KB, PIK3CA, PIK3CD, PIK3CG, PIK3R1, PLK1, PRKDC		Preclinical
AML001_24H:BRD-K43389675:0.37037	daunorubicin	0.117767	RNA synthesis inhibitor, topoisomerase inhibitor	TOP2A, TOP2B	hematologic malignancy	Launched
CPC013_24H:BRD-K50140147-001-03-6:10	NVP-TAE684	0.117505	ALK tyrosine kinase receptor inhibitor	ALK, INSR		Preclinical
ASG001_24H:BRD-A75409952-001-05-7:0.08	wortmannin	0.117399	PI3K inhibitor	PI4KA, PI4KB, PIK3CA, PIK3CD, PIK3CG, PIK3R1, PLK1, PRKDC		Preclinical
HOG002_6H:BRD-K34581968-001-01-2:11.1	BMS-536924	0.117342	IGF-1 inhibitor	AKT1, CCNE1, CDK2, CYP3A4, ERBB2, IGF1R, KDR, LCK, MAPK1, MET, PDGFRA, PDGFRB		Preclinical
CPD003_24H:BRD-A67097164-001-12-0:10	ifosfamide	0.117331	DNA alkylating agent	CYP2A6, CYP2B6, CYP2C18, CYP2C19, CYP2C8, CYP2C9, CYP3A4, CYP3A5, CYP3A7, PTGS1	oncology, urology	Launched
LJP001_24H:BRD-K40175214-001-03-3:10	torin-1	0.117235	mTOR inhibitor	MTOR		Preclinical
HOG002_6H:BRD-A79768653-001-02-1:10	sirolimus	0.117004	mTOR inhibitor	FGF2, FKBP1A, MTOR	transplant, pulmonary	Launched
CPD003_24H:BRD-K54262262-001-05-8:10	monobenzone	0.116152	melanin inhibitor	TYR	dermatology	Launched
CPD002_24H:BRD-K08547377-394-01-9:10	irinotecan	0.115953	topoisomerase inhibitor	TOP1, TOP1MT	oncology	Launched
CPD001_24H:BRD-A26711594-003-07-2:10	nicardipine	0.115587	calcium channel blocker	ADORA3, ADRA1A, ADRA1B, ADRA1D, CACNA1C, CACNA1D, CACNA2D1, CACNB2, CALM1, CHRM1, CHRM2, CHRM3, CHRM4, CHRM5, PDE1A, PDE1B	cardiology	Launched
CPC020_24H:BRD-K78373679-001-01-1:10	Ro-3306	0.115026	CDK inhibitor	CDK1		Preclinical
CPC020_24H:BRD-K32164935-001-24-1:10	tolazamide	0.115019	ATP channel blocker	ABCC8, KCNJ1, KCNJ10, KCNJ11	endocrinology	Launched
CPD003_24H:BRD-K11905747-300-06-3:10	spectinomycin	0.114921	bacterial 30S ribosomal subunit inhibitor		pulmonary	Launched
HDAC002_24H:BRD-K52313696-001-01-6:0.625	tacedinaline	0.114721	HDAC inhibitor	HDAC1		Phase 3
CPC010_24H:BRD-K30097969-001-04-6:10	pitavastatin	0.114704	HMGCR inhibitor	HMGCR	endocrinology	Launched
CPC011_24H:BRD-K59753975-065-02-1:10	vindesine	0.114434	tubulin polymerization inhibitor	TUBB, TUBB1	oncology	Launched
HOG003_6H:BRD-K73319509-001-02-3:0.013	PF-04217903	0.114376	c-Met inhibitor	MET		Phase 1
CPD001_24H:BRD-K50406511-001-20-3:10	hycanthone	0.114331	RNA synthesis inhibitor		infectious disease	Launched
LJP001_24H:BRD-K40175214-001-03-3:0.4	torin-1	0.11351	mTOR inhibitor	MTOR		Preclinical
HOG002_6H:BRD-A75409952-001-01-6:1.11	wortmannin	0.113409	PI3K inhibitor	PI4KA, PI4KB, PIK3CA, PIK3CD, PIK3CG, PIK3R1, PLK1, PRKDC		Preclinical
CPC020_24H:BRD-K06335600-003-13-2:10	tizanidine	0.113124	adrenergic receptor agonist	ADRA2A, ADRA2B, ADRA2C, NISCH	neurology/psychiatry	Launched
CPC002_24H:BRD-A30437061-001-02-7:10	camptothecin	0.113004	topoisomerase inhibitor	TOP1		Phase 3
ERG014_6H:BRD-A75409952-001-01-6:2	wortmannin	0.112897	PI3K inhibitor	PI4KA, PI4KB, PIK3CA, PIK3CD, PIK3CG, PIK3R1, PLK1, PRKDC		Preclinical
HOG002_24H:BRD-K34581968-001-01-2:0.4111	BMS-536924	0.112546	IGF-1 inhibitor	AKT1, CCNE1, CDK2, CYP3A4, ERBB2, IGF1R, KDR, LCK, MAPK1, MET, PDGFRA, PDGFRB		Preclinical
CPC011_24H:BRD-K19352500-050-02-7:10	prochlorperazine	0.111564	dopamine receptor antagonist	DRD1, DRD2, DRD3, DRD4	gastroenterology	Launched
ERG014_24H:BRD-A75409952-001-01-6:0.08	wortmannin	0.11128	PI3K inhibitor	PI4KA, PI4KB, PIK3CA, PIK3CD, PIK3CG, PIK3R1, PLK1, PRKDC		Preclinical
CPC002_6H:BRD-K53913732-001-01-8:10	SB-408124	0.111118	orexin receptor antagonist	HCRTR1, HCRTR2		Preclinical
CPC014_24H:BRD-K50140147-001-02-8:10	NVP-TAE684	0.111104	ALK tyrosine kinase receptor inhibitor	ALK, INSR		Preclinical
CPD002_24H:BRD-K71133585-236-10-2:10	sulfaquinoxaline	0.11039	vitamin K antagonist		infectious disease	Launched
HOG001_24H:BRD-A75409952-001-01-6:10	wortmannin	0.110332	PI3K inhibitor	PI4KA, PI4KB, PIK3CA, PIK3CD, PIK3CG, PIK3R1, PLK1, PRKDC		Preclinical
LJP002_24H:BRD-A35869383-001-01-9:2	ibrutinib	0.110314	Bruton's tyrosine kinase (BTK) inhibitor	BLK, BMX, BTK	hematologic malignancy	Launched
HOG001_24H:BRD-K06854232-001-03-3:0.1235	AM-580	0.11025	retinoid receptor agonist	RARA		Preclinical
AML001_24H:BRD-A75409952:0.37037	wortmannin	0.110246	PI3K inhibitor	PI4KA, PI4KB, PIK3CA, PIK3CD, PIK3CG, PIK3R1, PLK1, PRKDC		Preclinical
CPD002_24H:BRD-K28912512-001-16-6:10	nicotinamide	0.110083	protein synthesis stimulant	BST1, LDHA, PARP1, SIRT5	dermatology	Launched
ERG014_6H:BRD-A75409952-001-01-6:0.08	wortmannin	0.109955	PI3K inhibitor	PI4KA, PI4KB, PIK3CA, PIK3CD, PIK3CG, PIK3R1, PLK1, PRKDC		Preclinical
MUC.CP001_24H:BRD-K18910433-001-19-2:3.3333	estradiol	0.10973	estrogen receptor agonist	ESR1, ESR2, GPER1, KCNMA1, NR1I2	endocrinology	Launched
HOG002_6H:BRD-K12184916-001-04-8:10	NVP-BEZ235	0.1095	mTOR inhibitor, PI3K inhibitor	ATR, MTOR, PIK3CA, PIK3CD, PIK3CG		Phase 2
CPC020_24H:BRD-K52989797-003-22-3:10	clomipramine	0.109238	serotonin transporter (SERT) inhibitor	GSTP1, HTR2A, HTR2B, HTR2C, SLC6A2, SLC6A3, SLC6A4	neurology/psychiatry	Launched
BRAF001_24H:BRD-K38436528-003-20-4:2.5	imipramine	0.10915	norepinephrine reputake inhibitor, serotonin reuptake inhibitor	ADRA1A, ADRA1B, ADRA1D, CHRM1, CHRM2, CHRM3, CHRM4, CHRM5, DRD1, DRD2, DRD5, HRH1, HTR1A, HTR2A, HTR2C, HTR6, HTR7, KCND2, KCND3, KCNH1, KCNH2, SLC6A2, SLC6A3, SLC6A4	neurology/psychiatry, urology	Launched
CPD003_24H:BRD-K28029915-356-01-2:10	dolasetron	0.1091	serotonin receptor antagonist	HTR3A	gastroenterology	Launched
CPD002_24H:BRD-A09472452-015-17-6:10	flecainide	0.108935	sodium channel blocker	KCNA5, KCNA7, SCN4A, SCN5A	cardiology	Launched
CPD003_24H:BRD-K28595280-001-01-1:10	meglumine	0.108694	excipient			Launched
ASG001_24H:BRD-A19500257-001-04-7:0.4	geldanamycin	0.108681	HSP inhibitor	HSP90AA1, HSP90AB1		Preclinical
NMH002_24H:BRD-K77947974-001-14-8:10	fluspirilene	0.10851	dopamine receptor antagonist	CACNG1, DRD2, HRH1, HTR1A, HTR1D, HTR1E, HTR2A	neurology/psychiatry	Launched
CPC006_24H:BRD-K12184916-001-03-0:0.63	NVP-BEZ235	0.108294	mTOR inhibitor, PI3K inhibitor	ATR, MTOR, PIK3CA, PIK3CD, PIK3CG		Phase 2
HDAC002_24H:BRD-K52313696-001-01-6:0.3125	tacedinaline	0.108271	HDAC inhibitor	HDAC1		Phase 3
CPC020_24H:BRD-A29260609-003-21-1:10	acebutolol	0.108223	adrenergic receptor antagonist	ADRB1, ADRB2	cardiology	Launched
HOG002_24H:BRD-K15108141-001-01-7:0.13704	gemcitabine	0.108198	ribonucleotide reductase inhibitor	CMPK1, RRM1, RRM2, TYMS	oncology	Launched
HOG003_24H:BRD-A71390734-001-01-7:0.1234	idarubicin	0.107865	topoisomerase inhibitor	TOP2A	hematologic malignancy	Launched
ASG001_24H:BRD-A19500257-001-04-7:10	geldanamycin	0.107807	HSP inhibitor	HSP90AA1, HSP90AB1		Preclinical
CPC020_24H:BRD-K63641886-001-01-7:10	cefuroxime	0.107628	bacterial cell wall synthesis inhibitor		infectious disease	Launched
CPD003_24H:BRD-K70976396-236-20-3:10	cefoxitin	0.107493	bacterial cell wall synthesis inhibitor		infectious disease	Launched
CPC005_6H:BRD-A75409952:10	wortmannin	0.107113	PI3K inhibitor	PI4KA, PI4KB, PIK3CA, PIK3CD, PIK3CG, PIK3R1, PLK1, PRKDC		Preclinical
MUC.CP003_24H:BRD-K26997899-001-01-4:10	D-64131	0.106699	microtubule inhibitor	TUBB		Preclinical
CPC009_24H:BRD-A75409952:10	wortmannin	0.106532	PI3K inhibitor	PI4KA, PI4KB, PIK3CA, PIK3CD, PIK3CG, PIK3R1, PLK1, PRKDC		Preclinical
CPD003_24H:BRD-A19195498-103-01-5:10	trimipramine	0.106377	norepinephrine reputake inhibitor, tricyclic antidepressant	ADRA1A, ADRA1B, ADRA2A, ADRA2B, ADRB1, ADRB2, ADRB3, CHRM1, CHRM2, CHRM3, CHRM4, CHRM5, DRD1, DRD2, DRD5, HRH1, HTR1A, HTR1D, HTR2A, HTR2C, HTR3A, SLC6A2, SLC6A3, SLC6A4	neurology/psychiatry	Launched
CPC002_6H:BRD-K95785537-001-09-0:10	PP-2	0.105774	src inhibitor	ABL1, LCK, LYN, RIPK2, SRC		Preclinical
MUC.CP003_24H:BRD-K02407574-001-04-8:10	parbendazole	0.105533	tubulin polymerization inhibitor	TUBB		Preclinical
CVD001_6H:BRD-K06426971-001-01-9:10	ryuvidine	0.105505	histone lysine methyltransferase inhibitor	CDK2, CDK4		Preclinical
CPD002_24H:BRD-A75919782-238-07-5:10	leucovorin	0.105378	folate receptor ligand	TYMS	oncology	Launched
LJP001_6H:BRD-K07691486-001-11-4:10	roscovitine	0.10528	CDK inhibitor	CDK2, CDK9		Phase 2
ERG015_24H:BRD-A75409952-001-01-6:0.4	wortmannin	0.105278	PI3K inhibitor	PI4KA, PI4KB, PIK3CA, PIK3CD, PIK3CG, PIK3R1, PLK1, PRKDC		Preclinical
HOG001_24H:BRD-A45889380-300-04-8:1.11	mepacrine	0.105199	cytokine production inhibitor, NFkB pathway inhibitor, TP53 activator	PLA2G1B, PLA2G4A, PLA2G6, PLCL1	infectious disease	Launched
CPD003_24H:BRD-K14993104-001-04-2:10	bemegride	0.10517	chemoreceptor agonist	GABRA1	critical care	Launched
AML001_24H:BRD-A75409952:3.33333	wortmannin	0.105087	PI3K inhibitor	PI4KA, PI4KB, PIK3CA, PIK3CD, PIK3CG, PIK3R1, PLK1, PRKDC		Preclinical
HOG002_6H:BRD-A75409952-001-01-6:10	wortmannin	0.105054	PI3K inhibitor	PI4KA, PI4KB, PIK3CA, PIK3CD, PIK3CG, PIK3R1, PLK1, PRKDC		Preclinical
CPD001_24H:BRD-A96407378-001-12-8:10	allantoin	0.104926	cosmetic		dermatology	Launched
RAD001_24H:BRD-K81418486:10	vorinostat	0.104832	HDAC inhibitor	HDAC1, HDAC10, HDAC11, HDAC2, HDAC3, HDAC5, HDAC6, HDAC8, HDAC9	hematologic malignancy	Launched
CPD002_24H:BRD-M61872305-065-04-0:10	mephentermine	0.104321	adrenergic receptor agonist	ADRA1A, ADRA1B, ADRA1D, ADRA2A, ADRA2B, ADRA2C, ADRB1, ADRB2, ADRB3	cardiology	Launched
MUC.CP003_24H:BRD-K06854232-001-03-3:0.3704	AM-580	0.104307	retinoid receptor agonist	RARA		Preclinical
CPD002_24H:BRD-K97521363-001-10-4:10	clorsulon	0.104203	glycolysis inhibitor		infectious disease	Launched
CPD002_24H:BRD-A81233518-004-11-2:10	glycopyrrolate	0.104095	acetylcholine receptor antagonist	CHRM1, CHRM2, CHRM3, CHRM4, CHRM5	gastroenterology	Launched
CPD003_6H:BRD-M08470251-096-02-2:10	pyrvinium	0.10407	androgen receptor antagonist			Launched
LJP002_24H:BRD-K12343256-001-01-4:0.08	trametinib	0.104013	MEK inhibitor	MAP2K1, MAP2K2	oncology	Launched
CPC011_24H:BRD-K84036904-001-05-4:10	testosterone	0.103964	androgen receptor agonist	AR	endocrinology	Launched
CPD001_24H:BRD-K08619574-334-04-7:10	thioproperazine	0.103775	dopamine receptor antagonist	ADRA1A, ADRA1B, DRD1, DRD2, HTR1A, HTR2A	neurology/psychiatry	Launched
CPC002_6H:BRD-A75409952:10	wortmannin	0.103742	PI3K inhibitor	PI4KA, PI4KB, PIK3CA, PIK3CD, PIK3CG, PIK3R1, PLK1, PRKDC		Preclinical
MUC.CP003_24H:BRD-K77987382-001-08-2:20	mebendazole	0.103739	tubulin polymerization inhibitor	TUBA1A, TUBB, TUBB4B	infectious disease	Launched
HOG001_6H:BRD-K06854232-001-03-3:1.11	AM-580	0.102743	retinoid receptor agonist	RARA		Preclinical
LJP001_24H:BRD-A45498368-001-03-0:0.4	WYE-125132	0.102721	mTOR inhibitor	MTOR		Preclinical
CPC007_6H:BRD-A75409952:10	wortmannin	0.102685	PI3K inhibitor	PI4KA, PI4KB, PIK3CA, PIK3CD, PIK3CG, PIK3R1, PLK1, PRKDC		Preclinical
CPD002_24H:BRD-K93332168-001-07-3:10	isocarboxazid	0.102649	monoamine oxidase inhibitor	MAOA, MAOB	neurology/psychiatry	Launched
HOG002_24H:BRD-K41859756-001-01-9:0.013	NVP-AUY922	0.102627	HSP inhibitor	HSP90AA1, HSP90AB1		Phase 2
CVD001_24H:BRD-K53523901-001-01-0:2.5	arctigenin	0.102572	MEK inhibitor	CHUK, MAP2K1		Preclinical
ASG001_24H:BRD-A75409952-001-05-7:0.4	wortmannin	0.102478	PI3K inhibitor	PI4KA, PI4KB, PIK3CA, PIK3CD, PIK3CG, PIK3R1, PLK1, PRKDC		Preclinical
CPD001_24H:BRD-A75850590-003-07-2:10	lomefloxacin	0.102384	bacterial DNA gyrase inhibitor	TOP2A	infectious disease	Launched
MUC.CP003_24H:BRD-K23192422-001-01-1:0.3704	lestaurtinib	0.102149	FLT3 inhibitor, growth factor receptor inhibitor, JAK inhibitor	FLT3, NTRK1		Phase 3
HOG001_6H:BRD-A36630025-001-02-6:3.7	SN-38	0.102116	topoisomerase inhibitor	TOP1	oncology	Launched
DOS058_24H:BRD-A75409952:10	wortmannin	0.102062	PI3K inhibitor	PI4KA, PI4KB, PIK3CA, PIK3CD, PIK3CG, PIK3R1, PLK1, PRKDC		Preclinical
CPC011_24H:BRD-K37798499-001-13-2:10	etoposide	0.101987	topoisomerase inhibitor	TOP2A, TOP2B	oncology	Launched
ERG014_24H:BRD-A75409952-001-01-6:0.4	wortmannin	0.101679	PI3K inhibitor	PI4KA, PI4KB, PIK3CA, PIK3CD, PIK3CG, PIK3R1, PLK1, PRKDC		Preclinical
CPD003_24H:BRD-K08287586-001-10-1:10	butyl-paraben	0.10165	DNA synthesis inhibitor			Preclinical
CPC002_6H:BRD-K27351809-001-02-0:10	nomegestrol-acetate	0.101559	progesterone receptor agonist	PGR	endocrinology	Launched
CPD003_6H:BRD-A13188892-066-16-5:10	doxazosin	0.101358	adrenergic receptor antagonist	ADRA1A, ADRA1B, ADRA1D, KCNH2, KCNH6, KCNH7	urology, cardiology	Launched
LJP001_24H:BRD-K57080016-001-08-4:10	selumetinib	0.100955	MEK inhibitor	MAP2K1		Phase 3
CPD003_24H:BRD-K83257731-003-18-5:10	chloropyramine	0.10084	histamine receptor antagonist	HRH1	cardiology, ophthalmology, allergy, pulmonary	Launched
HOG001_24H:BRD-A45889380-300-04-8:10	mepacrine	0.10072	cytokine production inhibitor, NFkB pathway inhibitor, TP53 activator	PLA2G1B, PLA2G4A, PLA2G6, PLCL1	infectious disease	Launched
HOG002_24H:BRD-K92093830-003-18-3:3.33	doxorubicin	0.100604	topoisomerase inhibitor	TOP2A	hematologic malignancy, oncology	Launched
HDAC001_24H:BRD-A75409952:10	wortmannin	0.100227	PI3K inhibitor	PI4KA, PI4KB, PIK3CA, PIK3CD, PIK3CG, PIK3R1, PLK1, PRKDC		Preclinical
CPD001_24H:BRD-K48578705-001-09-3:10	methyldopa	0.100034	adrenergic receptor agonist	ADRA2A, ADRA2B, ADRA2C, DDC	cardiology	Launched
MUC.CP002_24H:BRD-K18910433-001-19-2:3.3333	estradiol	0.0998973	estrogen receptor agonist	ESR1, ESR2, GPER1, KCNMA1, NR1I2	endocrinology	Launched
ASG001_24H:BRD-A19037878-001-04-9:0.4	trichostatin-a	0.0997646	HDAC inhibitor	HDAC1, HDAC10, HDAC2, HDAC3, HDAC4, HDAC5, HDAC6, HDAC7, HDAC8, HDAC9		Preclinical
CPC012_6H:BRD-A19248578-001-03-7:10	latrunculin-b	0.099738	actin polymerization inhibitor	ACTA1, MKL1, SPIRE2		Phase 1
HOG001_24H:BRD-K16406336-311-01-2:3.33	methylene-blue	0.0996574	guanylyl cyclase inhibitor, nitric oxide production inhibitor	ACHE	hematology	Launched
BRAF001_6H:BRD-K79602928-003-13-2:2.5	metformin	0.099449	insulin sensitizer	ACACB, PRKAB1	endocrinology	Launched
CPC004_6H:BRD-K14920963-304-01-9:10	erythrosine	0.0993121	coloring agent			Preclinical
LJP002_24H:BRD-K42728290-001-02-6:10	NVP-BGJ398	0.0991936	FGFR inhibitor	FGFR1, FGFR2, FGFR3, FGFR4, KDR		Phase 2
CPD003_24H:BRD-K66788707-001-09-3:10	fludarabine	0.0989692	ribonucleotide reductase inhibitor	ADA, RRM1, RRM2	hematologic malignancy	Launched
CPD002_24H:BRD-A72130500-003-01-4:10	demeclocycline	0.0987936	bacterial 30S ribosomal subunit inhibitor		endocrinology, infectious disease, ophthalmology, urology	Launched
MUC.CP002_24H:BRD-K77987382-001-08-2:5	mebendazole	0.0987257	tubulin polymerization inhibitor	TUBA1A, TUBB, TUBB4B	infectious disease	Launched
HOG002_6H:BRD-K34581968-001-01-2:0.13704	BMS-536924	0.0986705	IGF-1 inhibitor	AKT1, CCNE1, CDK2, CYP3A4, ERBB2, IGF1R, KDR, LCK, MAPK1, MET, PDGFRA, PDGFRB		Preclinical
CPD001_24H:BRD-K91328526-048-02-2:10	clomifene	0.0985909	estrogen receptor antagonist	ESR1	obstetrics/gynecology	Launched
HOG002_24H:BRD-K21680192-300-10-2:0.3704	mitoxantrone	0.0984413	topoisomerase inhibitor	TOP2A	neurology/psychiatry, oncology, hematologic malignancy	Launched
CVD001_6H:BRD-K06426971-001-01-9:2.5	ryuvidine	0.0984261	histone lysine methyltransferase inhibitor	CDK2, CDK4		Preclinical
HOG001_24H:BRD-K50128260-001-01-6:0.013	sildenafil	0.0982867	phosphodiesterase inhibitor	PDE5A, PDE6G, PDE6H, SLCO1B1, SLCO1B3	cardiology	Launched
RAD001_6H:BRD-K37890730-001-10-2:0.1235	camptothecin	0.0981392	topoisomerase inhibitor	TOP1		Phase 3
MUC.CP002_24H:BRD-K78126613-001-04-6:11.6157	menadione	0.0980846	mitochondrial DNA polymerase inhibitor, phosphatase inhibitor	AOX1, BGLAP, F10, F2, F7, F9, GGCX, NQO1, NQO2, PROC, PROS1, PROZ, VKORC1, VKORC1L1	gastroenterology, neurology/psychiatry, dermatology, rheumatology	Launched
CPD001_24H:BRD-A17828570-001-01-0:10	fulvestrant	0.097731	estrogen receptor antagonist	ESR1, ESR2, GPER1	oncology	Launched
HOG003_6H:BRD-K21672174-001-02-2:0.0045	Ro-28-1675	0.0976777	glucokinase activator	GCK		Preclinical
HOG003_24H:BRD-K60230970-001-04-3:10.5126	MG-132	0.0974833	proteasome inhibitor	PSMB1		Preclinical
LJP001_24H:BRD-K57080016-001-08-4:0.08	selumetinib	0.097415	MEK inhibitor	MAP2K1		Phase 3
HOG001_24H:BRD-A75409952-001-01-6:3.33	wortmannin	0.0973582	PI3K inhibitor	PI4KA, PI4KB, PIK3CA, PIK3CD, PIK3CG, PIK3R1, PLK1, PRKDC		Preclinical
MUC.CP002_24H:BRD-K78126613-001-04-6:3.8719	menadione	0.0972801	mitochondrial DNA polymerase inhibitor, phosphatase inhibitor	AOX1, BGLAP, F10, F2, F7, F9, GGCX, NQO1, NQO2, PROC, PROS1, PROZ, VKORC1, VKORC1L1	gastroenterology, neurology/psychiatry, dermatology, rheumatology	Launched
CPD003_6H:BRD-K39716612-236-01-1:10	fluvastatin	0.0972479	HMGCR inhibitor	HMGCR	endocrinology, cardiology	Launched
CPD003_24H:BRD-A95939040-008-10-8:10	sertaconazole	0.0970843	sterol demethylase inhibitor		infectious disease	Launched
CPD003_6H:BRD-K33453211-003-08-1:10	levocabastine	0.0970685	histamine receptor antagonist	HRH1, NTSR2	ophthalmology	Launched
CPC016_24H:BRD-K07762753-001-02-8:10	aminopurvalanol-a	0.0970315	CDK inhibitor, tyrosine kinase inhibitor	CDK1, CDK2, CDK5, CDK6		Preclinical
CPC015_6H:BRD-K03109492-001-01-4:10	NSC-663284	0.0968228	CDC inhibitor	CDC25A, CDC25B, CDC25C		Preclinical
CPC004_24H:BRD-A75409952:10	wortmannin	0.0967806	PI3K inhibitor	PI4KA, PI4KB, PIK3CA, PIK3CD, PIK3CG, PIK3R1, PLK1, PRKDC		Preclinical
HOG003_24H:BRD-A71390734-001-01-7:1.11	idarubicin	0.0966182	topoisomerase inhibitor	TOP2A	hematologic malignancy	Launched
CPC016_24H:BRD-A75409952:10	wortmannin	0.0965759	PI3K inhibitor	PI4KA, PI4KB, PIK3CA, PIK3CD, PIK3CG, PIK3R1, PLK1, PRKDC		Preclinical
CPC006_24H:BRD-A36630025-001-02-6:0.35	SN-38	0.0963563	topoisomerase inhibitor	TOP1	oncology	Launched
HOG001_6H:BRD-K16406336-311-01-2:0.3704	methylene-blue	0.0963043	guanylyl cyclase inhibitor, nitric oxide production inhibitor	ACHE	hematology	Launched
HOG002_24H:BRD-A35588707-001-04-8:1.11	teniposide	0.0962343	topoisomerase inhibitor	TOP2A, TOP2B	hematologic malignancy	Launched
CPC017_24H:BRD-A75409952:10	wortmannin	0.0962317	PI3K inhibitor	PI4KA, PI4KB, PIK3CA, PIK3CD, PIK3CG, PIK3R1, PLK1, PRKDC		Preclinical
CPD001_24H:BRD-A24191444-045-08-0:10	ifenprodil	0.0961986	adrenergic receptor antagonist, glutamate receptor antagonist	GRIN1, GRIN2B		Launched
CPD002_24H:BRD-K05673000-323-08-5:10	dicloxacillin	0.0961631	bacterial cell wall synthesis inhibitor		infectious disease	Launched
CPD001_24H:BRD-A75409952:10	wortmannin	0.0959781	PI3K inhibitor	PI4KA, PI4KB, PIK3CA, PIK3CD, PIK3CG, PIK3R1, PLK1, PRKDC		Preclinical
HOG002_24H:BRD-A79768653-001-02-1:3.33	sirolimus	0.0957394	mTOR inhibitor	FGF2, FKBP1A, MTOR	transplant, pulmonary	Launched
CPD001_24H:BRD-K97564742-103-02-7:10	mepyramine	0.0957361	histamine receptor antagonist	HRH1	otolaryngology, obstetrics/gynecology	Launched
LJP001_24H:BRD-K50140147-001-05-1:10	NVP-TAE684	0.0957264	ALK tyrosine kinase receptor inhibitor	ALK, INSR		Preclinical
CPC010_24H:BRD-A75409952:10	wortmannin	0.0954367	PI3K inhibitor	PI4KA, PI4KB, PIK3CA, PIK3CD, PIK3CG, PIK3R1, PLK1, PRKDC		Preclinical
CPC002_6H:BRD-K70281171-103-01-1:10	U-99194	0.0953696	dopamine receptor antagonist	DRD3		Preclinical
CPD003_24H:BRD-K14116214-001-08-8:10	sulfamonomethoxine	0.0952741	bacterial antifolate		infectious disease	Launched
CPD002_6H:BRD-M35773784-330-01-7:10	atropine	0.0952439	acetylcholine receptor antagonist	CHRM1, CHRM2, CHRM3, CHRM4, CHRM5	ophthalmology	Launched
MUC.CP003_24H:BRD-K49049886-001-03-8:40	CGS-15943	0.0948988	adenosine receptor antagonist	ADORA1, ADORA2A, ADORA2B, ADORA3		Preclinical
CPC002_6H:BRD-K26997899-001-01-4:10	D-64131	0.0948608	microtubule inhibitor	TUBB		Preclinical
CPD002_6H:BRD-K54416256-001-11-6:10	methimazole	0.0947247	antithyroid agent	TPO	endocrinology	Launched
CPD001_24H:BRD-A57382968-001-21-7:10	piroxicam	0.0946961	cyclooxygenase inhibitor	PTGS1, PTGS2	rheumatology	Launched
CPC011_24H:BRD-A75409952:10	wortmannin	0.0945728	PI3K inhibitor	PI4KA, PI4KB, PIK3CA, PIK3CD, PIK3CG, PIK3R1, PLK1, PRKDC		Preclinical
CPD002_24H:BRD-K13688115-001-01-2:10	medrysone	0.0941839	glucocorticoid receptor agonist	NR3C1	ophthalmology	Launched
CPC003_6H:BRD-K28168037-001-01-3:10	fenretinide	0.0940063	apoptosis stimulant, retinoid receptor agonist	RARA		Phase 3
CPD003_6H:BRD-K85925969-001-10-9:10	zalcitabine	0.0938388	nucleoside reverse transcriptase inhibitor		infectious disease	Launched
CPC014_6H:BRD-A75409952:10	wortmannin	0.093745	PI3K inhibitor	PI4KA, PI4KB, PIK3CA, PIK3CD, PIK3CG, PIK3R1, PLK1, PRKDC		Preclinical
CVD001_24H:BRD-K01188359-065-10-8:2.5	vinblastine	0.0936705	microtubule inhibitor, tubulin polymerization inhibitor	JUN, TUBA1A, TUBB, TUBD1, TUBE1, TUBG1	hematologic malignancy, infectious disease, oncology	Launched
BRAF001_24H:BRD-K53737926-003-18-7:0.15625	amitriptyline	0.0936582	norepinephrine inhibitor, norepinephrine reuptake inhibitor, serotonin receptor antagonist, serotonin‚Äìnorepinephrine reuptake inhibitor (SNRI)	ADRA1A, ADRA1B, ADRA1D, ADRA2A, ADRB1, ADRB2, ADRB3, CHRM1, CHRM2, CHRM3, CHRM4, CHRM5, HRH1, HRH2, HRH4, HTR1A, HTR1B, HTR1D, HTR2A, HTR2C, HTR6, HTR7, KCNA1, KCND2, KCND3, KCNQ2, KCNQ3, NTRK1, NTRK2, OPRD1, OPRK1, OPRM1, SIGMAR1, SLC6A2, SLC6A4	neurology/psychiatry	Launched
CPC020_24H:BRD-K98763141-001-19-1:10	niflumic-acid	0.093616	cyclooxygenase inhibitor	ANO1, CLCN1, CLCNKA, CLCNKB, KCNQ1, PLA2G1B, PLA2G4A, PTGS1, PTGS2, UGT1A9	rheumatology, neurology/psychiatry	Launched
CPD001_24H:BRD-K88043978-335-03-4:10	amikacin	0.093592	bacterial 30S ribosomal subunit inhibitor		infectious disease	Launched
HDAC002_6H:BRD-K02130563-001-05-6:0.00244141	panobinostat	0.0935139	HDAC inhibitor	HDAC1, HDAC2, HDAC3, HDAC4, HDAC6, HDAC7, HDAC8, HDAC9	hematologic malignancy	Launched
HOG001_24H:BRD-A36630025-001-02-6:0.4111	SN-38	0.0935078	topoisomerase inhibitor	TOP1	oncology	Launched
CPD002_24H:BRD-M90449146-001-01-6:10	dinoprost	0.0932	prostacyclin analog	PTGDR, PTGDR2, PTGER1, PTGER2, PTGER3, PTGER4, PTGFR, PTGIR, TBXA2R	obstetrics/gynecology	Launched
HOG001_6H:BRD-A75409952-001-01-6:10	wortmannin	0.0929963	PI3K inhibitor	PI4KA, PI4KB, PIK3CA, PIK3CD, PIK3CG, PIK3R1, PLK1, PRKDC		Preclinical
HOG002_24H:BRD-K12184916-001-04-8:3.33	NVP-BEZ235	0.0929576	mTOR inhibitor, PI3K inhibitor	ATR, MTOR, PIK3CA, PIK3CD, PIK3CG		Phase 2
MUC.CP002_24H:BRD-K77987382-001-08-2:20	mebendazole	0.0928932	tubulin polymerization inhibitor	TUBA1A, TUBB, TUBB4B	infectious disease	Launched
CPC011_24H:BRD-K04111260-001-08-4:10	raclopride	0.0928573	dopamine receptor antagonist	DRD2, DRD3, HTR1A		Launched
NMH002_6H:BRD-K65331431-001-05-4:10	retinyl-acetate	0.0928062				Launched
CPC010_24H:BRD-K28936863-051-26-4:10	ketotifen	0.0926795	histamine receptor agonist, leukotriene receptor antagonist, phosphodiesterase inhibitor	HRH1, PDE4A, PDE4B, PDE4C, PDE4D, PDE7A, PDE7B, PDE8A, PDE8B, PGD	neurology/psychiatry	Launched
HOG001_6H:BRD-K16406336-311-01-2:1.11	methylene-blue	0.0926387	guanylyl cyclase inhibitor, nitric oxide production inhibitor	ACHE	hematology	Launched
CPC020_24H:BRD-K55044200-001-11-2:10	amoxicillin	0.092628	penicillin binding protein inhibitor	CYP2C19, SLC15A1, SLC15A2, SLC22A6	infectious disease, gastroenterology	Launched
HOG001_24H:BRD-K16406336-311-01-2:10	methylene-blue	0.0926172	guanylyl cyclase inhibitor, nitric oxide production inhibitor	ACHE	hematology	Launched
HOG001_24H:BRD-K06854232-001-03-3:0.3704	AM-580	0.0925372	retinoid receptor agonist	RARA		Preclinical
HDAC002_24H:BRD-A75409952-001-05-7:10	wortmannin	0.0924719	PI3K inhibitor	PI4KA, PI4KB, PIK3CA, PIK3CD, PIK3CG, PIK3R1, PLK1, PRKDC		Preclinical
CPC020_24H:BRD-A67799922-003-22-9:10	phenoxybenzamine	0.0922475	adrenergic receptor antagonist	ADRA1A, ADRA1B, ADRA1D, ADRA2A, ADRA2B, ADRA2C, ADRB2, CALM1	cardiology, endocrinology	Launched
CPC005_24H:BRD-A75409952:10	wortmannin	0.0921676	PI3K inhibitor	PI4KA, PI4KB, PIK3CA, PIK3CD, PIK3CG, PIK3R1, PLK1, PRKDC		Preclinical
CPC006_6H:BRD-A75409952:10	wortmannin	0.092127	PI3K inhibitor	PI4KA, PI4KB, PIK3CA, PIK3CD, PIK3CG, PIK3R1, PLK1, PRKDC		Preclinical
CPC004_24H:BRD-A79768653-001-02-1:10	sirolimus	0.092051	mTOR inhibitor	FGF2, FKBP1A, MTOR	transplant, pulmonary	Launched
HOG001_6H:BRD-K59369769-001-05-4:0.0045	tozasertib	0.0920175	Aurora kinase inhibitor, Bcr-Abl kinase inhibitor, FLT3 inhibitor, JAK inhibitor	AURKA, AURKB, AURKC, LCK		Phase 2
HOG001_6H:BRD-K16406336-311-01-2:3.33	methylene-blue	0.0919783	guanylyl cyclase inhibitor, nitric oxide production inhibitor	ACHE	hematology	Launched
CPD002_24H:BRD-M61246020-327-02-9:10	fenoprofen	0.0918801	prostaglandin inhibitor	PTGS1, PTGS2, SLC5A8	rheumatology	Launched
CPD003_24H:BRD-M30251550-065-04-7:10	penbutolol	0.0918544	adrenergic receptor antagonist	ADRB1, ADRB2, HTR1A, HTR1B	cardiology	Launched
CPD003_6H:BRD-A39390670-236-06-5:10	rabeprazole	0.0918455	ATPase inhibitor, gastrin inhibitor	ATP4A	gastroenterology	Launched
CPC011_24H:BRD-K63265447-001-05-8:10	docetaxel	0.0917089	tubulin polymerization inhibitor	BCL2, MAP2, MAP4, MAPT, NR1I2, TUBB, TUBB1	oncology	Launched
MUC.CP002_24H:BRD-A75409952-001-04-0:10	wortmannin	0.0916106	PI3K inhibitor	PI4KA, PI4KB, PIK3CA, PIK3CD, PIK3CG, PIK3R1, PLK1, PRKDC		Preclinical
MUC.CP003_24H:BRD-K35960502-001-10-1:3.3333	niclosamide	0.0915585	DNA replication inhibitor, STAT inhibitor	STAT3	infectious disease	Launched
BRAF001_6H:BRD-K38436528-003-20-4:10	imipramine	0.0915296	norepinephrine reputake inhibitor, serotonin reuptake inhibitor	ADRA1A, ADRA1B, ADRA1D, CHRM1, CHRM2, CHRM3, CHRM4, CHRM5, DRD1, DRD2, DRD5, HRH1, HTR1A, HTR2A, HTR2C, HTR6, HTR7, KCND2, KCND3, KCNH1, KCNH2, SLC6A2, SLC6A3, SLC6A4	neurology/psychiatry, urology	Launched
ASG001_24H:BRD-K81418486-001-24-4:0.4	vorinostat	0.091515	HDAC inhibitor	HDAC1, HDAC10, HDAC11, HDAC2, HDAC3, HDAC5, HDAC6, HDAC8, HDAC9	hematologic malignancy	Launched
LJP002_24H:BRD-K50168500-001-03-8:10	canertinib	0.0913706	EGFR inhibitor	AKT1, EGFR, ERBB2, ERBB4		Phase 3
CPD001_24H:BRD-K91290917-336-04-6:10	amodiaquine	0.0913588	histamine receptor agonist	HNMT	infectious disease	Launched
CPD001_24H:BRD-K63072637-046-01-2:10	pyrantel	0.0913475	nicotinic receptor agonist		infectious disease	Launched
ERG012_6H:BRD-A75409952-001-01-6:0.4	wortmannin	0.0913309	PI3K inhibitor	PI4KA, PI4KB, PIK3CA, PIK3CD, PIK3CG, PIK3R1, PLK1, PRKDC		Preclinical
CPC006_24H:BRD-M86331534-373-01-5:10	pyrvinium-pamoate	0.0913296	androgen receptor antagonist	AR		Launched
LJP001_24H:BRD-K57080016-001-08-4:0.4	selumetinib	0.0912253	MEK inhibitor	MAP2K1		Phase 3
HOG002_6H:BRD-A79768653-001-02-1:0.0045	sirolimus	0.0911974	mTOR inhibitor	FGF2, FKBP1A, MTOR	transplant, pulmonary	Launched
CPD003_24H:BRD-K91740057-001-14-9:10	felbinac	0.0911121	cyclooxygenase inhibitor	CTSL	rheumatology, neurology/psychiatry	Launched
CPC020_24H:BRD-K14888893-001-11-4:10	minoxidil	0.0910729	KATP activator, Kir6 channel (KATP) activator, vasodilator	ABCC9, KCNJ1, KCNJ10, KCNJ11, KCNJ8, PTGS1	endocrinology	Launched
CPC015_24H:BRD-K43068349-001-01-9:10	AMG-9810	0.0909918	TRPV antagonist	TRPV1		Preclinical
HOG001_24H:BRD-A36630025-001-02-6:1.2333	SN-38	0.0908905	topoisomerase inhibitor	TOP1	oncology	Launched
CPD001_24H:BRD-A97701745-001-12-9:10	pindolol	0.0908551	adrenergic receptor antagonist	ADRB1, ADRB2, HTR1A, HTR1B, HTR2A, HTR2B	cardiology	Launched
CPC012_24H:BRD-A75409952:10	wortmannin	0.0907845	PI3K inhibitor	PI4KA, PI4KB, PIK3CA, PIK3CD, PIK3CG, PIK3R1, PLK1, PRKDC		Preclinical
MUC.CP002_24H:BRD-K77987382-001-08-2:40	mebendazole	0.0907843	tubulin polymerization inhibitor	TUBA1A, TUBB, TUBB4B	infectious disease	Launched
MUC.CP002_24H:BRD-K49049886-001-03-8:20	CGS-15943	0.090726	adenosine receptor antagonist	ADORA1, ADORA2A, ADORA2B, ADORA3		Preclinical
CPD001_24H:BRD-A07932845-103-02-3:10	metitepine	0.0906848	anti-HCVE2	HTR1A, HTR1B, HTR1D, HTR1E, HTR1F, HTR2A, HTR2B, HTR2C, HTR5A, HTR6, HTR7		Preclinical
CPD003_24H:BRD-A65797496-048-05-1:10	deptropine	0.0903675	histamine receptor antagonist	HRH1		Preclinical
HOG002_6H:BRD-K71879491-001-22-6:0.0045	tretinoin	0.0902281	retinoid receptor agonist, retinoid receptor ligand	ALDH1A1, ALDH1A2, GPRC5A, NR0B1, NR2C2, PPARD, RARA, RARB, RARG, RARRES1, RORB, RORC, RXRB, RXRG	hematologic malignancy	Launched
CPC014_24H:BRD-K68174511-001-01-7:10	torin-2	0.0901774	mTOR inhibitor	MTOR		Preclinical
CPC005_24H:BRD-A81772229-001-01-6:10	simvastatin	0.0901249	HMGCR inhibitor	HMGCR, ITGB2	endocrinology, cardiology, neurology/psychiatry	Launched
CPC002_6H:BRD-K06753942-001-06-1:10	nobiletin	0.0900127	MEK inhibitor	MAP2K1		Preclinical
CPC020_24H:BRD-K77987382-001-11-6:10	mebendazole	0.0900065	tubulin polymerization inhibitor	TUBA1A, TUBB, TUBB4B	infectious disease	Launched
CPD003_24H:BRD-A70649075-008-24-1:10	sulconazole	0.089918	sterol demethylase inhibitor		infectious disease	Launched
HOG002_6H:BRD-A35588707-001-04-8:10	teniposide	0.089773	topoisomerase inhibitor	TOP2A, TOP2B	hematologic malignancy	Launched
HOG002_24H:BRD-K92093830-003-18-3:1.11	doxorubicin	0.0896773	topoisomerase inhibitor	TOP2A	hematologic malignancy, oncology	Launched
CPC017_24H:BRD-K37289225-001-19-0:10	clozapine	0.0894327	dopamine receptor antagonist, serotonin receptor antagonist	ADRA1A, ADRA1B, ADRA1D, ADRA2A, ADRA2B, ADRA2C, CALY, CHRM1, CHRM2, CHRM3, CHRM4, CHRM5, DRD1, DRD2, DRD3, DRD4, DRD5, HRH1, HRH4, HTR1A, HTR1B, HTR1D, HTR1E, HTR1F, HTR2A, HTR2B, HTR2C, HTR3A, HTR5A, HTR6, HTR7	neurology/psychiatry	Launched
MUC.CP003_24H:BRD-K02407574-001-04-8:3.3333	parbendazole	0.0892406	tubulin polymerization inhibitor	TUBB		Preclinical
RAD001_6H:BRD-K37890730-001-10-2:0.3704	camptothecin	0.0891151	topoisomerase inhibitor	TOP1		Phase 3
CPC020_24H:BRD-K69688083-004-17-3:10	mestinon	0.089089	cholinesterase inhibitor	ACHE, BCHE	neurology/psychiatry	Launched
CPC020_6H:BRD-K78373679-001-01-1:10	Ro-3306	0.0888887	CDK inhibitor	CDK1		Preclinical
MUC.CP002_24H:BRD-A55424491-001-10-8:10	methotrexate	0.0887042	dihydrofolate reductase inhibitor	DHFR	oncology, hematologic malignancy, dermatology, rheumatology	Launched
CPC004_24H:BRD-A48237631-001-03-0:10	mitomycin-c	0.0883945	DNA alkylating agent, DNA synthesis inhibitor		oncology	Launched
HOG002_24H:BRD-K15108141-001-01-7:11.1	gemcitabine	0.0883787	ribonucleotide reductase inhibitor	CMPK1, RRM1, RRM2, TYMS	oncology	Launched
CPC011_24H:BRD-K08547377-311-11-2:10	irinotecan	0.0882978	topoisomerase inhibitor	TOP1, TOP1MT	oncology	Launched
CPC011_24H:BRD-K73109821-001-16-9:10	diazoxide	0.0882213	potassium channel activator	ATP1A1, CA1, CA2, KCNJ11, KCNJ8, KCNMA1, SLC12A3	endocrinology	Launched
CPC020_24H:BRD-K56515112-001-18-2:10	medrysone	0.088009	glucocorticoid receptor agonist	NR3C1	ophthalmology	Launched
BRAF001_6H:BRD-K38436528-003-20-4:2.5	imipramine	0.0879907	norepinephrine reputake inhibitor, serotonin reuptake inhibitor	ADRA1A, ADRA1B, ADRA1D, CHRM1, CHRM2, CHRM3, CHRM4, CHRM5, DRD1, DRD2, DRD5, HRH1, HTR1A, HTR2A, HTR2C, HTR6, HTR7, KCND2, KCND3, KCNH1, KCNH2, SLC6A2, SLC6A3, SLC6A4	neurology/psychiatry, urology	Launched
CPC004_6H:BRD-A75409952:10	wortmannin	0.0879746	PI3K inhibitor	PI4KA, PI4KB, PIK3CA, PIK3CD, PIK3CG, PIK3R1, PLK1, PRKDC		Preclinical
CVD001_6H:BRD-K03109492-001-01-4:10	NSC-663284	0.0879534	CDC inhibitor	CDC25A, CDC25B, CDC25C		Preclinical
AML001_24H:BRD-K93754473:13.4584	tamoxifen	0.087911	estrogen receptor antagonist, selective estrogen receptor modulator (SERM)	EBP, ESR1, ESR2, GPER1, PRKCA, PRKCB, PRKCD, PRKCE, PRKCG, PRKCI, PRKCQ, PRKCZ	oncology	Launched
HDAC002_24H:BRD-K02130563-001-05-6:0.00244141	panobinostat	0.0878544	HDAC inhibitor	HDAC1, HDAC2, HDAC3, HDAC4, HDAC6, HDAC7, HDAC8, HDAC9	hematologic malignancy	Launched
HOG003_6H:BRD-K48692744-001-01-2:0.0027	NU-1025	0.0877792	PARP inhibitor	PARP1		Preclinical
HOG002_24H:BRD-K21680192-300-10-2:1.11	mitoxantrone	0.0875657	topoisomerase inhibitor	TOP2A	neurology/psychiatry, oncology, hematologic malignancy	Launched
LJP001_24H:BRD-K52911425-001-04-9:10	GDC-0941	0.087507	PI3K inhibitor	PIK3CA, PIK3CB, PIK3CD, PIK3CG		Phase 2
CPC003_6H:BRD-K78122587-300-01-9:10	NNC-55-0396	0.0874988	T-type calcium channel blocker	CATSPER1, CATSPER2, CATSPER3, CATSPER4		Preclinical
CPC018_24H:BRD-A75409952:10	wortmannin	0.0874513	PI3K inhibitor	PI4KA, PI4KB, PIK3CA, PIK3CD, PIK3CG, PIK3R1, PLK1, PRKDC		Preclinical
MUC.CP003_24H:BRD-K77987382-001-08-2:10	mebendazole	0.0874489	tubulin polymerization inhibitor	TUBA1A, TUBB, TUBB4B	infectious disease	Launched
CPC018_6H:BRD-K39188321-001-03-9:10	betamethasone	0.0873341	glucocorticoid receptor agonist	NR3C1	dermatology	Launched
HOG002_6H:BRD-K20755323-001-02-6:1.1111	SKI-II	0.087202	sphingosine kinase inhibitor	SPHK1		Preclinical
CPD003_24H:BRD-K59037100-001-11-3:10	oxybenzone	0.0872006	lipase inhibitor	LIPE	dermatology	Launched
CPD001_24H:BRD-M19787235-045-01-6:10	dihydroergotamine	0.0870933	serotonin receptor agonist	ADRA2A, DRD2, HTR1B, HTR1D, HTR1E, HTR1F, HTR2B, HTR7	neurology/psychiatry	Launched
HOG003_24H:BRD-A18763547-300-04-8:0.0412	BAX-channel-blocker	0.0870436	cytochrome C release inhibitor	BAX		Preclinical
ERG014_24H:BRD-A75409952-001-01-6:2	wortmannin	0.0870336	PI3K inhibitor	PI4KA, PI4KB, PIK3CA, PIK3CD, PIK3CG, PIK3R1, PLK1, PRKDC		Preclinical
HOG001_6H:BRD-K06854232-001-03-3:3.33	AM-580	0.0870195	retinoid receptor agonist	RARA		Preclinical
HOG002_24H:BRD-A35588707-001-04-8:0.3704	teniposide	0.086994	topoisomerase inhibitor	TOP2A, TOP2B	hematologic malignancy	Launched
CPC011_24H:BRD-A97674275-003-07-2:10	ranolazine	0.0869938	sodium channel blocker	SCN10A, SCN4A, SCN5A, SCN9A	cardiology	Launched
HOG002_24H:BRD-K15108141-001-01-7:0.0457	gemcitabine	0.0869685	ribonucleotide reductase inhibitor	CMPK1, RRM1, RRM2, TYMS	oncology	Launched
CPD003_24H:BRD-K63828191-003-17-2:10	raloxifene	0.0869464	estrogen receptor antagonist, selective estrogen receptor modulator (SERM)	ESR1, ESR2	orthopedics, oncology	Launched
RAD001_6H:BRD-K37890730-001-10-2:0.0412	camptothecin	0.0868877	topoisomerase inhibitor	TOP1		Phase 3
CPD002_24H:BRD-A42571354-300-09-6:10	cetirizine	0.0868477	histamine receptor antagonist	HRH1	allergy	Launched
CPD002_24H:BRD-A58837096-065-01-1:10	ribostamycin	0.0867899	bacterial 30S ribosomal subunit inhibitor		infectious disease	Launched
CPD002_24H:BRD-K04497194-001-01-3:10	lithocholic-acid	0.0867715	FXR antagonist, vitamin D receptor agonist	GPBAR1, NR1H4, NR1I2, VDR		Preclinical
CPC006_6H:BRD-A79465854-001-01-3:10	auranofin	0.08677	NFkB pathway inhibitor	IKBKB, PRDX5, TRPA1	rheumatology	Launched
HDAC002_6H:BRD-K52313696-001-01-6:0.3125	tacedinaline	0.0866892	HDAC inhibitor	HDAC1		Phase 3
HOG003_24H:BRD-K60230970-001-04-3:3.5042	MG-132	0.0866444	proteasome inhibitor	PSMB1		Preclinical
CPD002_24H:BRD-A35713041-003-05-0:10	furaltadone	0.0865771	bacterial DNA inhibitor			Launched
CPC017_24H:BRD-K06426971-001-01-9:10	ryuvidine	0.0864838	histone lysine methyltransferase inhibitor	CDK2, CDK4		Preclinical
CPC020_24H:BRD-A65013509-003-19-4:10	oxybutynin	0.0864392	acetylcholine receptor antagonist	CHRM1, CHRM2, CHRM3	urology	Launched
CVD001_6H:BRD-K59469039-001-04-9:2.5	tyrphostin-AG-879	0.0864297	tyrosine kinase inhibitor	ERBB2, KDR, NTRK1		Preclinical
CPC011_24H:BRD-A05186015-003-15-6:10	bupropion	0.0864066	dopamine uptake inhibitor	CHRNA3, SLC6A2, SLC6A3	neurology/psychiatry	Launched
CPD001_24H:BRD-K62996583-001-07-9:10	lidoflazine	0.0863497	calcium channel blocker	SCN1A, SCN3A, SLC29A1		Launched
CPC004_24H:BRD-K10995081-001-15-4:10	perphenazine	0.0863432	dopamine receptor antagonist	CALM1, DRD1, DRD2, HRH1, HTR2A, HTR2C, HTR6, HTR7	neurology/psychiatry, gastroenterology	Launched
HOG002_24H:BRD-K21680192-300-10-2:3.33	mitoxantrone	0.0862688	topoisomerase inhibitor	TOP2A	neurology/psychiatry, oncology, hematologic malignancy	Launched
HOG002_6H:BRD-K12184916-001-04-8:1.11	NVP-BEZ235	0.0862343	mTOR inhibitor, PI3K inhibitor	ATR, MTOR, PIK3CA, PIK3CD, PIK3CG		Phase 2
HOG002_6H:BRD-K34581968-001-01-2:3.7	BMS-536924	0.0862317	IGF-1 inhibitor	AKT1, CCNE1, CDK2, CYP3A4, ERBB2, IGF1R, KDR, LCK, MAPK1, MET, PDGFRA, PDGFRB		Preclinical
CPC015_24H:BRD-K09537769-001-02-4:10	NU-7026	0.0862141	DNA dependent protein kinase inhibitor, mTOR inhibitor, PI3K inhibitor	PRKDC		Preclinical
CPD001_24H:BRD-K81128206-003-19-4:10	edrophonium	0.0861975	acetylcholinesterase inhibitor	ACHE, BCHE	neurology/psychiatry	Launched
MUC.CP003_24H:BRD-K23192422-001-01-1:10	lestaurtinib	0.0860086	FLT3 inhibitor, growth factor receptor inhibitor, JAK inhibitor	FLT3, NTRK1		Phase 3
CVD001_24H:BRD-K07762753-001-03-6:12.5	aminopurvalanol-a	0.0859413	CDK inhibitor, tyrosine kinase inhibitor	CDK1, CDK2, CDK5, CDK6		Preclinical
CPC020_24H:BRD-K87226815-001-14-8:10	cycloserine-(d)	0.085886	bacterial cell wall synthesis inhibitor	GRIN1	infectious disease	Launched
HOG002_24H:BRD-K15108141-001-01-7:0.0152	gemcitabine	0.0858847	ribonucleotide reductase inhibitor	CMPK1, RRM1, RRM2, TYMS	oncology	Launched
NMH002_24H:BRD-K67868012-001-03-5:10	PI-103	0.0857561	mTOR inhibitor, PI3K inhibitor	MTOR, PIK3CA, PIK3CB, PIK3CD, PIK3CG, PRKDC		Preclinical
ASG001_6H:BRD-A06304526-001-01-0:0.08	alvespimycin	0.0855646	HSP inhibitor	HSP90AA1		Phase 2
HOG001_24H:BRD-K06854232-001-03-3:3.33	AM-580	0.0855335	retinoid receptor agonist	RARA		Preclinical
CPC020_24H:BRD-K18574842-236-14-4:10	nafcillin	0.0854877	bacterial cell wall synthesis inhibitor	CYP1A2, CYP3A4, SLC22A6	infectious disease	Launched
CPC004_24H:BRD-A11678676-001-03-4:10	wortmannin	0.0854683	PI3K inhibitor	PI4KA, PI4KB, PIK3CA, PIK3CD, PIK3CG, PIK3R1, PLK1, PRKDC		Preclinical
CPC001_24H:BRD-K14618467-003-01-8:10	IKK-16	0.0854508	IKK inhibitor	IKBKB		Preclinical
HOG002_24H:BRD-K15563106-001-08-1:0.1234	phloretin	0.0853727	sodium/glucose cotransporter inhibitor	AQP9, CLCN3, SLC23A1		Launched
CPC011_6H:BRD-A75409952:10	wortmannin	0.0853638	PI3K inhibitor	PI4KA, PI4KB, PIK3CA, PIK3CD, PIK3CG, PIK3R1, PLK1, PRKDC		Preclinical
CPC010_24H:BRD-K59369769-001-08-8:10	tozasertib	0.0853248	Aurora kinase inhibitor, Bcr-Abl kinase inhibitor, FLT3 inhibitor, JAK inhibitor	AURKA, AURKB, AURKC, LCK		Phase 2
CPD002_24H:BRD-K41406082-001-11-3:10	sulfapyridine	0.0852123	PABA antagonist			Launched
HOG002_6H:BRD-K34581968-001-01-2:0.4111	BMS-536924	0.085193	IGF-1 inhibitor	AKT1, CCNE1, CDK2, CYP3A4, ERBB2, IGF1R, KDR, LCK, MAPK1, MET, PDGFRA, PDGFRB		Preclinical
CPC005_24H:BRD-K50836978-001-01-7:10	purvalanol-a	0.085058	CDK inhibitor	CDK1, CDK2, CDK4, CDK5, CSNK1G3, RPS6KA1, SRC		Preclinical
CPC014_6H:BRD-K51313569-001-02-9:10	palbociclib	0.0849914	CDK inhibitor	CDK4, CDK6	oncology	Launched
CPD001_24H:BRD-K63550407-001-10-1:10	erythromycin	0.0849485	NFkB pathway inhibitor	MLNR	infectious disease	Launched
CPC018_24H:BRD-K36864847-303-01-7:10	BD-1047	0.08481	adrenergic receptor antagonist	SIGMAR1		Preclinical
CPC013_24H:BRD-K63068307-001-01-4:10	ZSTK-474	0.0847525	PI3K inhibitor	PIK3CB, PIK3CD, PIK3CG		Phase 1/Phase 2
CPD002_24H:BRD-A75409952:10	wortmannin	0.0846637	PI3K inhibitor	PI4KA, PI4KB, PIK3CA, PIK3CD, PIK3CG, PIK3R1, PLK1, PRKDC		Preclinical
ERG012_24H:BRD-A90490067-001-02-7:0.08	fulvestrant	0.0846205	estrogen receptor antagonist	ESR1, ESR2, GPER1	oncology	Launched
CPC015_24H:BRD-K50660797-001-03-6:10	epicatechin-gallate-(-)	0.0845906	bacterial DNA gyrase inhibitor	BACE1, FASN		Phase 2
CPC020_24H:BRD-K71799949-001-28-1:10	carbamazepine	0.0845817	carboxamide antiepileptic	SCN10A, SCN11A, SCN1A, SCN2A, SCN3A, SCN4A, SCN5A, SCN7A, SCN8A, SCN9A	neurology/psychiatry	Launched
CPC002_6H:BRD-A20126139-001-03-4:10	medrysone	0.0845773	glucocorticoid receptor agonist	NR3C1	ophthalmology	Launched
CPC013_24H:BRD-K59369769-001-05-4:10	tozasertib	0.0845763	Aurora kinase inhibitor, Bcr-Abl kinase inhibitor, FLT3 inhibitor, JAK inhibitor	AURKA, AURKB, AURKC, LCK		Phase 2
PRISM001_24H:BRD-A75409952-001-02-4:10	wortmannin	0.0845492	PI3K inhibitor	PI4KA, PI4KB, PIK3CA, PIK3CD, PIK3CG, PIK3R1, PLK1, PRKDC		Preclinical
CPC016_24H:BRD-K08547377-003-03-2:10	irinotecan	0.0844309	topoisomerase inhibitor	TOP1, TOP1MT	oncology	Launched
BRAF001_6H:BRD-A96407378-001-12-8:0.625	allantoin	0.0843522	cosmetic		dermatology	Launched
CPC009_24H:BRD-K49577446-001-09-8:10	flunisolide	0.0841231	cytochrome P450 inhibitor	NR3C1	allergy	Launched
CPC014_24H:BRD-A84327315-001-01-1:10	calcitriol	0.0841157	vitamin D receptor agonist	VDR	endocrinology, orthopedics	Launched
CPC016_24H:BRD-A42649439-001-02-8:10	triciribine	0.0841156	AKT inhibitor	AKT1, AKT2, AKT3		Phase 1/Phase 2
CPC014_24H:BRD-K52911425-001-01-5:10	GDC-0941	0.0840892	PI3K inhibitor	PIK3CA, PIK3CB, PIK3CD, PIK3CG		Phase 2
HOG002_24H:BRD-K41859756-001-01-9:10	NVP-AUY922	0.0840217	HSP inhibitor	HSP90AA1, HSP90AB1		Phase 2
NMH002_24H:BRD-K02637541-001-13-1:10	celecoxib	0.0839635	cyclooxygenase inhibitor	CA12, PDPK1, PTGS2	rheumatology, endocrinology	Launched
ASG001_6H:BRD-A75409952-001-05-7:0.08	wortmannin	0.0839508	PI3K inhibitor	PI4KA, PI4KB, PIK3CA, PIK3CD, PIK3CG, PIK3R1, PLK1, PRKDC		Preclinical
PCLB001_24H:BRD-A19037878-001-02-3:3.33	trichostatin-a	0.0838949	HDAC inhibitor	HDAC1, HDAC10, HDAC2, HDAC3, HDAC4, HDAC5, HDAC6, HDAC7, HDAC8, HDAC9		Preclinical
NMH001_24H:BRD-A75409952-001-04-0:10	wortmannin	0.0838619	PI3K inhibitor	PI4KA, PI4KB, PIK3CA, PIK3CD, PIK3CG, PIK3R1, PLK1, PRKDC		Preclinical
HOG003_6H:BRD-K73319509-001-02-3:1.11	PF-04217903	0.0837179	c-Met inhibitor	MET		Phase 1
RAD001_24H:BRD-K96042922-001-04-9:0.3704	etanidazole	0.0837132	bacterial cell wall synthesis inhibitor			Phase 3
HDAC002_24H:BRD-K52313696-001-01-6:2.5	tacedinaline	0.0835021	HDAC inhibitor	HDAC1		Phase 3
CPD001_24H:BRD-A99633051-001-06-2:10	ethosuximide	0.0834715	succinimide antiepileptic	CACNA1G, CACNA1H, CACNA1I	neurology/psychiatry	Launched
HOG003_6H:BRD-A19500257-001-01-3:0.0015	geldanamycin	0.0833891	HSP inhibitor	HSP90AA1, HSP90AB1		Preclinical
CPC011_24H:BRD-K94441233-001-09-8:10	mevastatin	0.083363	HMGCR inhibitor	HMGCR		Preclinical
PRISM001_6H:BRD-A75409952-001-02-4:10	wortmannin	0.0833541	PI3K inhibitor	PI4KA, PI4KB, PIK3CA, PIK3CD, PIK3CG, PIK3R1, PLK1, PRKDC		Preclinical
CPD003_24H:BRD-K13356952-001-19-4:10	methazolamide	0.0833447	carbonic anhydrase inhibitor	CA1, CA12, CA14, CA2, CA4, CA7	ophthalmology	Launched
CPC002_24H:BRD-A69960130-066-01-4:10	bromocriptine	0.0833235	dopamine receptor agonist	ADRA1A, ADRA1B, ADRA1D, ADRA2A, ADRA2B, ADRA2C, DRD1, DRD2, DRD3, DRD4, DRD5, HTR1A, HTR1B, HTR1D, HTR2A, HTR2B, HTR2C, HTR6, HTR7	endocrinology, neurology/psychiatry	Launched
HOG003_6H:BRD-K48692744-001-01-2:0.0009	NU-1025	0.0832974	PARP inhibitor	PARP1		Preclinical
PCLB003_24H:BRD-A52530684-003-01-7:1.11	doxorubicin	0.0832856	topoisomerase inhibitor	TOP2A	hematologic malignancy, oncology	Launched
CPD003_24H:BRD-K15108141-001-03-3:10	gemcitabine	0.0832826	ribonucleotide reductase inhibitor	CMPK1, RRM1, RRM2, TYMS	oncology	Launched
HOG002_6H:BRD-K28907958-001-02-7:0.0152	CD-437	0.0832415	retinoid receptor agonist	RARG		Preclinical
ERG014_24H:BRD-A75409952-001-01-6:10	wortmannin	0.0832276	PI3K inhibitor	PI4KA, PI4KB, PIK3CA, PIK3CD, PIK3CG, PIK3R1, PLK1, PRKDC		Preclinical
MUC.CP003_24H:BRD-K06854232-001-03-3:10	AM-580	0.083093	retinoid receptor agonist	RARA		Preclinical
CPC020_24H:BRD-K86873305-236-13-9:10	piperacillin	0.083082	bacterial cell wall synthesis inhibitor		infectious disease	Launched
LJP001_6H:BRD-K57080016-001-08-4:10	selumetinib	0.0829885	MEK inhibitor	MAP2K1		Phase 3
LJP001_6H:BRD-K50140147-001-05-1:10	NVP-TAE684	0.0828878	ALK tyrosine kinase receptor inhibitor	ALK, INSR		Preclinical
LJP001_24H:BRD-A45498368-001-03-0:2	WYE-125132	0.0828073	mTOR inhibitor	MTOR		Preclinical
AML001_24H:BRD-A19500257:3.33333	geldanamycin	0.0828009	HSP inhibitor	HSP90AA1, HSP90AB1		Preclinical
HOG002_24H:BRD-A79768653-001-02-1:10	sirolimus	0.0825913	mTOR inhibitor	FGF2, FKBP1A, MTOR	transplant, pulmonary	Launched
MUC.CP001_24H:BRD-K77987382-001-08-2:10	mebendazole	0.0824949	tubulin polymerization inhibitor	TUBA1A, TUBB, TUBB4B	infectious disease	Launched
LJP002_24H:BRD-K42191735-001-01-2:10	buparlisib	0.0823371	PI3K inhibitor	PIK3CA, PIK3CG		Phase 3
HOG001_6H:BRD-K08703257-001-06-3:0.0412	3-amino-benzamide	0.0822366	PARP inhibitor	PARP1		Phase 2
CPC006_24H:BRD-K26664453-001-03-4:10	cytochalasin-b	0.082198	microtubule inhibitor	ACTB		Phase 2
CPC020_24H:BRD-A07765530-001-03-1:10	epinephrine-(racemic)	0.0821967	carbonic anhydrase activator		cardiology, allergy, pulmonary	Launched
CPC003_24H:BRD-A36074203-003-03-5:10	remacemide	0.0821761	glutamate receptor antagonist	GRIN1		Phase 3
CPD001_24H:BRD-K71013094-065-03-8:10	neomycin	0.0821526	bacterial 30S ribosomal subunit inhibitor	CXCR4	gastroenterology, infectious disease	Launched
HOG002_24H:BRD-K20755323-001-02-6:3.3333	SKI-II	0.081781	sphingosine kinase inhibitor	SPHK1		Preclinical
HOG002_24H:BRD-K12184916-001-04-8:0.3704	NVP-BEZ235	0.0817791	mTOR inhibitor, PI3K inhibitor	ATR, MTOR, PIK3CA, PIK3CD, PIK3CG		Phase 2
LJP001_24H:BRD-A45498368-001-03-0:10	WYE-125132	0.0816131	mTOR inhibitor	MTOR		Preclinical
CPD003_24H:BRD-K39716612-236-01-1:10	fluvastatin	0.0816124	HMGCR inhibitor	HMGCR	endocrinology, cardiology	Launched
MUC.CP003_24H:BRD-A20697603-001-06-4:3.3333	thiostrepton	0.0815856	FOXM1 inhibitor, protein synthesis inhibitor	FOXM1	obstetrics/gynecology	Launched
CPD003_24H:BRD-K47832606-001-17-8:10	floxuridine	0.0815432	DNA synthesis inhibitor	TYMS	oncology	Launched
CPC011_24H:BRD-K71430621-001-02-3:10	clobenpropit	0.0815325	histamine receptor antagonist	HRH1, HRH2, HRH3, HRH4		Preclinical
ERG015_24H:BRD-A75409952-001-01-6:10	wortmannin	0.081477	PI3K inhibitor	PI4KA, PI4KB, PIK3CA, PIK3CD, PIK3CG, PIK3R1, PLK1, PRKDC		Preclinical
LJP002_24H:BRD-K12040459-001-02-9:10	AT7867	0.0814366	AKT inhibitor	AKT2, GSK3B, PKIA, PRKACA		Preclinical
LJP002_6H:BRD-K01567962-001-15-6:2	pyrazolanthrone	0.0812748	JNK inhibitor	MAPK10, MAPK8, MAPK8IP1, MAPK9, TTK		Preclinical
MUC.CP003_24H:BRD-K02407574-001-04-8:1.1111	parbendazole	0.0812274	tubulin polymerization inhibitor	TUBB		Preclinical
CPD002_6H:BRD-A90515964-001-11-6:10	guaifenesin	0.0812248	expectorant		pulmonary	Launched
CVD001_24H:BRD-K47150025-001-01-2:10	KI-8751	0.0811603	KIT inhibitor, PDGFR tyrosine kinase receptor inhibitor, VEGFR inhibitor	KDR		Preclinical
HOG003_6H:BRD-K60230970-001-04-3:0.3894	MG-132	0.0811548	proteasome inhibitor	PSMB1		Preclinical
HDAC002_24H:BRD-K52313696-001-01-6:0.15625	tacedinaline	0.0811041	HDAC inhibitor	HDAC1		Phase 3
CPD003_6H:BRD-K02407574-001-07-1:10	parbendazole	0.0810508	tubulin polymerization inhibitor	TUBB		Preclinical
CPC014_24H:BRD-K52911425-001-02-3:10	GDC-0941	0.0809742	PI3K inhibitor	PIK3CA, PIK3CB, PIK3CD, PIK3CG		Phase 2
CPC001_24H:BRD-A22783572-065-01-3:10	vinblastine	0.0808119	microtubule inhibitor, tubulin polymerization inhibitor	JUN, TUBA1A, TUBB, TUBD1, TUBE1, TUBG1	hematologic malignancy, infectious disease, oncology	Launched
CPC017_6H:BRD-K60762818-003-15-3:10	desipramine	0.080779	tricyclic antidepressant	ADRA1A, ADRA1B, ADRA1D, ADRA2A, ADRA2B, ADRA2C, ADRB1, ADRB2, CHRM1, CHRM2, CHRM3, CHRM4, CHRM5, DRD2, HRH1, HTR1A, HTR2A, HTR2C, SLC6A2, SLC6A4, SMPD1	neurology/psychiatry	Launched
CPC005_6H:BRD-A07000685-001-03-6:10	hydrocortisone-hemisuccinate	0.080751				Phase 2/Phase 3
HOG001_6H:BRD-K16406336-311-01-2:10	methylene-blue	0.0805964	guanylyl cyclase inhibitor, nitric oxide production inhibitor	ACHE	hematology	Launched
LJP001_6H:BRD-K57080016-001-08-4:0.08	selumetinib	0.0805747	MEK inhibitor	MAP2K1		Phase 3
CPC006_24H:BRD-K15108141-001-01-7:0.08	gemcitabine	0.0803509	ribonucleotide reductase inhibitor	CMPK1, RRM1, RRM2, TYMS	oncology	Launched
CPC002_24H:BRD-K07762753-001-02-8:10	aminopurvalanol-a	0.0802383	CDK inhibitor, tyrosine kinase inhibitor	CDK1, CDK2, CDK5, CDK6		Preclinical
MUC.CP003_24H:BRD-A75409952-001-04-0:10	wortmannin	0.080205	PI3K inhibitor	PI4KA, PI4KB, PIK3CA, PIK3CD, PIK3CG, PIK3R1, PLK1, PRKDC		Preclinical
LJP002_24H:BRD-K08799216-001-01-2:10	pelitinib	0.0802012	EGFR inhibitor	EGFR		Phase 2
CPD003_24H:BRD-A75409952:10	wortmannin	0.0801581	PI3K inhibitor	PI4KA, PI4KB, PIK3CA, PIK3CD, PIK3CG, PIK3R1, PLK1, PRKDC		Preclinical
CPC020_24H:BRD-A99833829-003-21-4:10	bethanechol	0.0801244	acetylcholine receptor agonist	CHRM1, CHRM2, CHRM3, CHRM4	urology	Launched
MUC.CP003_24H:BRD-K18910433-001-19-2:3.3333	estradiol	0.0799642	estrogen receptor agonist	ESR1, ESR2, GPER1, KCNMA1, NR1I2	endocrinology	Launched
CPD001_24H:BRD-K97181089-310-04-8:10	amiloride	0.0799612	sodium channel blocker	AOC1, ASIC1, ASIC2, ASIC3, PKD2, PKD2L1, PLAU, SCNN1A, SCNN1B, SCNN1D, SCNN1G, SLC9A1, TRPC7, TRPV2	cardiology	Launched
MUC.CP003_24H:BRD-A69512159-001-03-2:0.3704	carbidopa	0.0798445	aromatic L-amino acid decarboxylase inhibitor	DDC	neurology/psychiatry	Launched
CPC014_24H:BRD-K23192422-001-01-1:10	lestaurtinib	0.0798171	FLT3 inhibitor, growth factor receptor inhibitor, JAK inhibitor	FLT3, NTRK1		Phase 3
HOG001_24H:BRD-K50128260-001-01-6:0.0045	sildenafil	0.0798046	phosphodiesterase inhibitor	PDE5A, PDE6G, PDE6H, SLCO1B1, SLCO1B3	cardiology	Launched
CPD001_24H:BRD-A42759514-001-13-0:10	ornidazole	0.0797769	antiprotozoal agent		infectious disease	Launched
AML001_24H:BRD-A19500257:10	geldanamycin	0.0795494	HSP inhibitor	HSP90AA1, HSP90AB1		Preclinical
LJP002_24H:BRD-K12343256-001-01-4:0.4	trametinib	0.0795257	MEK inhibitor	MAP2K1, MAP2K2	oncology	Launched
HOG002_6H:BRD-K20755323-001-02-6:0.0045	SKI-II	0.079383	sphingosine kinase inhibitor	SPHK1		Preclinical
CPC001_6H:BRD-A47633927-001-01-8:10	NPC-15199	0.0793806	ICAM1 antagonist	PPARG		Phase 2
LJP002_24H:BRD-K67868012-001-02-7:10	PI-103	0.0792266	mTOR inhibitor, PI3K inhibitor	MTOR, PIK3CA, PIK3CB, PIK3CD, PIK3CG, PRKDC		Preclinical
CPC013_24H:BRD-A75409952:10	wortmannin	0.0791878	PI3K inhibitor	PI4KA, PI4KB, PIK3CA, PIK3CD, PIK3CG, PIK3R1, PLK1, PRKDC		Preclinical
CPD002_6H:BRD-K60507178-001-01-0:10	podophyllotoxin	0.0791736	microtubule inhibitor, tubulin polymerization inhibitor	IGF1R, TOP2A, TUBA4A, TUBB	infectious disease	Launched
CPD002_6H:BRD-K92977333-001-01-9:10	entacapone	0.0791686	catechol O methyltransferase inhibitor	COMT	neurology/psychiatry	Launched
CPC011_24H:BRD-K86003836-001-06-3:10	flubendazole	0.0790219	tubulin polymerization inhibitor	TUBB	infectious disease	Launched
CPD001_24H:BRD-A24228527-001-25-7:10	ofloxacin	0.0789452	bacterial DNA gyrase inhibitor	TOP2A	infectious disease, otolaryngology, gastroenterology, endocrinology	Launched
LJP001_6H:BRD-K83963101-001-02-8:2	MLN-8054	0.0788675	Aurora kinase inhibitor	AURKA		Phase 1
CPC002_6H:BRD-K60640630-001-03-7:10	mometasone	0.0787454	glucocorticoid receptor agonist	NR3C1	dermatology	Launched
CPC002_24H:BRD-K47598052-001-06-7:10	PP-1	0.0787385	src inhibitor	HCK, RET		Preclinical
CPC004_24H:BRD-A19195498-050-09-1:10	trimipramine	0.0787267	norepinephrine reputake inhibitor, tricyclic antidepressant	ADRA1A, ADRA1B, ADRA2A, ADRA2B, ADRB1, ADRB2, ADRB3, CHRM1, CHRM2, CHRM3, CHRM4, CHRM5, DRD1, DRD2, DRD5, HRH1, HTR1A, HTR1D, HTR2A, HTR2C, HTR3A, SLC6A2, SLC6A3, SLC6A4	neurology/psychiatry	Launched
CPC014_24H:BRD-K98684188-001-01-1:10	GSK-0660	0.0787259	PPAR receptor antagonist	PPARD		Preclinical
CPD002_24H:BRD-A37942872-003-16-4:10	eucatropine	0.0787179	acetylcholine receptor antagonist			Preclinical
HOG001_24H:BRD-K74402642-003-01-2:10	NSC-632839	0.0786448	ubiquitin specific protease inhibitor	SENP2, USP1, USP2, USP7		Preclinical
CPD002_6H:BRD-A97730597-003-08-1:10	hexylcaine	0.0786158	sodium channel blocker	SCN10A, SCN5A	neurology/psychiatry	Launched
LJP001_6H:BRD-K68174511-001-02-5:0.4	torin-2	0.0785495	mTOR inhibitor	MTOR		Preclinical
MUC.CP001_24H:BRD-K49049886-001-03-8:40	CGS-15943	0.0784757	adenosine receptor antagonist	ADORA1, ADORA2A, ADORA2B, ADORA3		Preclinical
CPD003_24H:BRD-K85925969-001-10-9:10	zalcitabine	0.0784701	nucleoside reverse transcriptase inhibitor		infectious disease	Launched
CPD003_24H:BRD-M08470251-096-02-2:10	pyrvinium	0.0784378	androgen receptor antagonist			Launched
CPD002_24H:BRD-K55106630-001-01-0:10	dienestrol	0.0784043	estrogen receptor agonist	ESR1	endocrinology	Launched
MUC.CP003_24H:BRD-K26997899-001-01-4:3.3333	D-64131	0.0783965	microtubule inhibitor	TUBB		Preclinical
HOG001_6H:BRD-K59369769-001-05-4:0.0412	tozasertib	0.0783316	Aurora kinase inhibitor, Bcr-Abl kinase inhibitor, FLT3 inhibitor, JAK inhibitor	AURKA, AURKB, AURKC, LCK		Phase 2
RAD001_6H:BRD-K81418486:10	vorinostat	0.078273	HDAC inhibitor	HDAC1, HDAC10, HDAC11, HDAC2, HDAC3, HDAC5, HDAC6, HDAC8, HDAC9	hematologic malignancy	Launched
CPC014_24H:BRD-K95901403-001-01-1:10	XL-147	0.0782067	PI3K inhibitor	PIK3CA, PIK3CD, PIK3CG		Phase 2
RAD001_6H:BRD-K37890730-001-10-2:1.1111	camptothecin	0.0781962	topoisomerase inhibitor	TOP1		Phase 3
HOG001_6H:BRD-K06854232-001-03-3:10	AM-580	0.078121	retinoid receptor agonist	RARA		Preclinical
HOG001_24H:BRD-A61304759-001-01-0:0.013	tanespimycin	0.0781182	HSP inhibitor	HSP90AA1		Phase 3
HOG001_6H:BRD-A75409952-001-01-6:1.11	wortmannin	0.0779923	PI3K inhibitor	PI4KA, PI4KB, PIK3CA, PIK3CD, PIK3CG, PIK3R1, PLK1, PRKDC		Preclinical
CPC013_24H:BRD-K66175015-001-01-7:10	afatinib	0.0779771	EGFR inhibitor	EGFR, ERBB2, ERBB4	oncology	Launched
CPC005_24H:BRD-K99946902-001-06-7:10	hexylresorcinol	0.0778859	local anesthetic	TYR	infectious disease	Launched
CPC010_6H:BRD-A75409952:10	wortmannin	0.0778336	PI3K inhibitor	PI4KA, PI4KB, PIK3CA, PIK3CD, PIK3CG, PIK3R1, PLK1, PRKDC		Preclinical
HOG002_6H:BRD-A35588707-001-04-8:0.013	teniposide	0.0778122	topoisomerase inhibitor	TOP2A, TOP2B	hematologic malignancy	Launched
CPC006_24H:BRD-K30707190-001-02-5:80	PNU-74654	0.0778004	beta-catenin inhibitor	CTNNB1, TCF4		Preclinical
PCLB003_24H:BRD-A52530684-003-01-7:0.37	doxorubicin	0.0777906	topoisomerase inhibitor	TOP2A	hematologic malignancy, oncology	Launched
CPD003_24H:BRD-A29485665-001-06-0:10	bicalutamide	0.0777788	androgen receptor antagonist	AR	oncology	Launched
CPC016_24H:BRD-K56047318-001-03-0:10	RHC-80267	0.0777468	triacylglycerol lipase inhibitor	DAGLA, DAGLB		Preclinical
LJP002_6H:BRD-K01567962-001-15-6:0.4	pyrazolanthrone	0.0777234	JNK inhibitor	MAPK10, MAPK8, MAPK8IP1, MAPK9, TTK		Preclinical
CPC016_24H:BRD-A30437061-001-02-7:10	camptothecin	0.0777177	topoisomerase inhibitor	TOP1		Phase 3
CPD002_24H:BRD-K46317332-003-13-7:10	proadifen	0.07768	nitric oxide synthase inhibitor	NOS1		Preclinical
CPC002_24H:BRD-A75409952:10	wortmannin	0.0776314	PI3K inhibitor	PI4KA, PI4KB, PIK3CA, PIK3CD, PIK3CG, PIK3R1, PLK1, PRKDC		Preclinical
HDAC002_24H:BRD-K52313696-001-01-6:5	tacedinaline	0.0775196	HDAC inhibitor	HDAC1		Phase 3
NMH002_24H:BRD-K12184916-001-08-9:10	NVP-BEZ235	0.0774529	mTOR inhibitor, PI3K inhibitor	ATR, MTOR, PIK3CA, PIK3CD, PIK3CG		Phase 2
CPD002_6H:BRD-K74741811-001-01-2:10	norgestrel	0.0774335	progesterone receptor agonist	PGR	endocrinology	Launched
CPC002_6H:BRD-K15567136-003-18-1:10	papaverine	0.0773617	phosphodiesterase inhibitor	PDE10A, PDE4B, PDE5A	cardiology, hematology, gastroenterology	Launched
CPC016_24H:BRD-K96720755-001-01-8:10	relcovaptan	0.0773557	vasopressin receptor antagonist	AVPR1A, AVPR1B, AVPR2, OXTR		Phase 2
NMH002_24H:BRD-K77830450-001-03-2:10	forskolin	0.0773354	adenylyl cyclase activator	ADCY2, ADCY5, GNAS		Launched
PCLB001_6H:BRD-A34462049-001-04-4:0.16	tigecycline	0.0773185	bacterial 30S ribosomal subunit inhibitor		infectious disease	Launched
CPC016_24H:BRD-K54330070-001-07-1:10	SB-202190	0.0772547	p38 MAPK inhibitor	AKT1, ALOX5, CHEK1, GSK3B, LCK, MAPK1, MAPK11, MAPK12, MAPK14, MAPK8, PRKCA, ROCK1, RPS6KB1, SGK1		Preclinical
CPD001_24H:BRD-K32318651-001-13-8:10	acyclovir	0.0771899	DNA polymerase inhibitor	PNP	infectious disease	Launched
CPC010_24H:BRD-K68077509-001-08-1:10	brucine	0.0771655	glycine receptor antagonist	CHRM1, CHRM2, CHRM3, CHRM4, CHRM5		Preclinical
CPC010_24H:BRD-K92000912-001-08-4:10	AM-251	0.0770683	cannabinoid receptor antagonist	CNR1, GPR18, GPR55		Preclinical
HOG003_6H:BRD-K87909389-001-01-2:0.013	alvocidib	0.0770317	CDK inhibitor	CDK1, CDK2, CDK4, CDK5, CDK6, CDK7, CDK8, CDK9, EGFR, PYGM		Phase 2
PCLB003_24H:BRD-A52530684-003-01-7:0.12	doxorubicin	0.07702	topoisomerase inhibitor	TOP2A	hematologic malignancy, oncology	Launched
BRAF001_6H:BRD-K79602928-003-13-2:10	metformin	0.0770197	insulin sensitizer	ACACB, PRKAB1	endocrinology	Launched
CPC003_6H:BRD-K13261168-001-01-4:10	quinelorane	0.0769108	dopamine receptor agonist	DRD2, DRD3		Phase 3
CPC013_6H:BRD-K59369769-001-07-0:10	tozasertib	0.076905	Aurora kinase inhibitor, Bcr-Abl kinase inhibitor, FLT3 inhibitor, JAK inhibitor	AURKA, AURKB, AURKC, LCK		Phase 2
HOG001_6H:BRD-A13122391-001-01-9:0.0015	triptolide	0.0768521	RNA polymerase inhibitor	RELA		Phase 3
CPD001_24H:BRD-K45086103-001-11-4:10	sulfaguanidine	0.0768271	bacterial antifolate		infectious disease	Launched
CPC002_6H:BRD-K67298865-001-03-3:10	SB-431542	0.0768271	TGF beta receptor inhibitor	ACVR1C, TGFBR1		Preclinical
CVD001_24H:BRD-K21680192-300-04-5:2.5	mitoxantrone	0.0767897	topoisomerase inhibitor	TOP2A	neurology/psychiatry, oncology, hematologic malignancy	Launched
CPD002_24H:BRD-K17113870-001-01-2:10	lovastatin	0.0767399	HMGCR inhibitor	HDAC2, HMGCR, ITGAL, NR1I2	cardiology, endocrinology	Launched
LJP002_6H:BRD-A58280226-001-02-0:2	Y-27632	0.0767283	rho associated kinase inhibitor	PKIA, PKN2, PRKACA, PRKCE, ROCK1, ROCK2		Preclinical
HOG003_24H:BRD-A19500257-001-01-3:3.33	geldanamycin	0.0766202	HSP inhibitor	HSP90AA1, HSP90AB1		Preclinical
MUC.CP001_24H:BRD-K49049886-001-03-8:20	CGS-15943	0.0766133	adenosine receptor antagonist	ADORA1, ADORA2A, ADORA2B, ADORA3		Preclinical
LJP001_24H:BRD-K94294671-003-02-1:10	OSI-027	0.0765758	mTOR inhibitor	MTOR		Phase 1
LJP001_24H:BRD-K68065987-300-06-7:2	MK-2206	0.0765751	AKT inhibitor	AKT1, AKT2, AKT3		Phase 2
CPC001_24H:BRD-A94413429-003-01-6:10	NTNCB	0.0765129	neuropeptide receptor antagonist	NPY5R		Preclinical
CPC017_6H:BRD-K89210380-001-03-8:10	biotin	0.0765115	vitamin B	ACACA, ACACB, HLCS, MCCC1, MCCC2, PC, PCCA, PCCB, SLC5A6		Launched
CPC013_6H:BRD-A75409952:10	wortmannin	0.0764278	PI3K inhibitor	PI4KA, PI4KB, PIK3CA, PIK3CD, PIK3CG, PIK3R1, PLK1, PRKDC		Preclinical
CPC020_6H:BRD-K63430059-001-13-1:10	methoxsalen	0.0763858	DNA synthesis inhibitor	CYP1A1, CYP1A2, CYP2A13, CYP2A6, CYP3A4	dermatology	Launched
HOG002_6H:BRD-K12184916-001-04-8:0.0412	NVP-BEZ235	0.0762589	mTOR inhibitor, PI3K inhibitor	ATR, MTOR, PIK3CA, PIK3CD, PIK3CG		Phase 2
LJP002_6H:BRD-K70511574-001-02-8:10	HMN-214	0.0760969	PLK inhibitor	PLK1		Phase 1
CPC015_6H:BRD-K17705806-003-01-0:10	JTC-801	0.0760306	opioid receptor antagonist	OPRL1		Phase 2
CPC002_24H:BRD-K06753942-001-06-1:10	nobiletin	0.0760159	MEK inhibitor	MAP2K1		Preclinical
AML001_24H:BRD-K49071277:1.11111	securinine	0.0757277	GABA receptor antagonist, TP53 activator	GABRA1		Preclinical
CPC002_24H:BRD-A64290322-001-01-6:10	cyclosporin-a	0.0757166	calcineurin inhibitor	PPP3CA	rheumatology, dermatology	Launched
CPC020_24H:BRD-K86161929-001-08-3:10	cortisone	0.0756577	glucocorticoid receptor agonist	NR3C1	gastroenterology, rheumatology, dermatology	Launched
CPD001_24H:BRD-A74667430-001-19-4:10	etodolac	0.0756372	cyclooxygenase inhibitor	PTGS1, PTGS2, RXRA	rheumatology	Launched
LJP002_6H:BRD-A21584801-001-01-4:10	brivanib	0.0755517	FGFR inhibitor, VEGFR inhibitor	CYP3A4, FGFR1, FLT1, KCNH2, KDR		Phase 3
HOG001_6H:BRD-K06854232-001-03-3:0.0412	AM-580	0.0755089	retinoid receptor agonist	RARA		Preclinical
HOG003_6H:BRD-A75409952-001-01-6:1.11	wortmannin	0.0754962	PI3K inhibitor	PI4KA, PI4KB, PIK3CA, PIK3CD, PIK3CG, PIK3R1, PLK1, PRKDC		Preclinical
MUC.CP003_24H:BRD-K35960502-001-10-1:1.1111	niclosamide	0.0754608	DNA replication inhibitor, STAT inhibitor	STAT3	infectious disease	Launched
HOG002_6H:BRD-A61304759-001-01-0:0.0412	tanespimycin	0.0754434	HSP inhibitor	HSP90AA1		Phase 3
HOG001_6H:BRD-K06854232-001-03-3:0.0015	AM-580	0.0753735	retinoid receptor agonist	RARA		Preclinical
HOG001_24H:BRD-K59369769-001-05-4:0.0412	tozasertib	0.0752904	Aurora kinase inhibitor, Bcr-Abl kinase inhibitor, FLT3 inhibitor, JAK inhibitor	AURKA, AURKB, AURKC, LCK		Phase 2
CPC009_24H:BRD-K27721098-001-07-3:10	clopidogrel	0.0752112	purinergic receptor antagonist	P2RY12	cardiology, neurology/psychiatry	Launched
BRAF001_24H:BRD-K09951645-001-02-7:0.15625	dabrafenib	0.0751659	RAF inhibitor	BRAF, LIMK1, NEK11, RAF1, SIK1	oncology	Launched
MUC.CP001_24H:BRD-K64634304-001-01-5:40	tretinoin	0.0750418	retinoid receptor agonist, retinoid receptor ligand	ALDH1A1, ALDH1A2, GPRC5A, NR0B1, NR2C2, PPARD, RARA, RARB, RARG, RARRES1, RORB, RORC, RXRB, RXRG	hematologic malignancy	Launched
CVD001_6H:BRD-A75409952:10	wortmannin	0.0750071	PI3K inhibitor	PI4KA, PI4KB, PIK3CA, PIK3CD, PIK3CG, PIK3R1, PLK1, PRKDC		Preclinical
BRAF001_6H:BRD-K10671814-001-11-4:2.5	sulfaphenazole	0.0749996	dihydropteroate synthetase inhibitor	DHPS	infectious disease	Launched
HOG001_6H:BRD-K59369769-001-05-4:3.33	tozasertib	0.0749556	Aurora kinase inhibitor, Bcr-Abl kinase inhibitor, FLT3 inhibitor, JAK inhibitor	AURKA, AURKB, AURKC, LCK		Phase 2
CPC020_24H:BRD-A79981887-003-14-9:10	midodrine	0.0749319	adrenergic receptor agonist	ADRA1A, ADRA1B, ADRA1D	cardiology	Launched
CPC017_6H:BRD-K30240666-051-08-4:10	clemastine	0.0749089	histamine receptor antagonist	HRH1	allergy	Launched
HOG003_6H:BRD-K73319509-001-02-3:0.0045	PF-04217903	0.0748858	c-Met inhibitor	MET		Phase 1
CPC016_24H:BRD-A63346720-300-01-1:10	rimcazole	0.0748618	sigma receptor antagonist	SIGMAR1		Phase 1
CPD003_6H:BRD-A35782587-001-01-8:10	verteporfin	0.0747965	photosensitizing agent		ophthalmology	Launched
CPC003_24H:BRD-K78122587-300-01-9:10	NNC-55-0396	0.0747476	T-type calcium channel blocker	CATSPER1, CATSPER2, CATSPER3, CATSPER4		Preclinical
LJP001_24H:BRD-K63068307-001-04-8:10	ZSTK-474	0.0746642	PI3K inhibitor	PIK3CB, PIK3CD, PIK3CG		Phase 1/Phase 2
RAD001_6H:BRD-K01228321-318-03-5:0.0412	cisplatin	0.0745696	DNA alkylating agent, DNA synthesis inhibitor	XIAP	oncology	Launched
HOG002_24H:BRD-A75409952-001-01-6:3.33	wortmannin	0.0745056	PI3K inhibitor	PI4KA, PI4KB, PIK3CA, PIK3CD, PIK3CG, PIK3R1, PLK1, PRKDC		Preclinical
MUC.CP003_24H:BRD-K35960502-001-10-1:10	niclosamide	0.0744863	DNA replication inhibitor, STAT inhibitor	STAT3	infectious disease	Launched
CPD002_24H:BRD-K72093121-001-11-4:10	vidarabine	0.0744449	antiviral	ADA	infectious disease	Launched
CPC018_6H:BRD-K73290745-003-01-8:10	ICI-199441	0.0743017	opioid receptor agonist	CYP2D6, OPRD1, OPRK1, OPRM1, UTS2R		Preclinical
CPC003_6H:BRD-K28183345-003-07-2:10	proguanil	0.0742923	dihydrofolate reductase inhibitor	DHFR	infectious disease	Launched
CPC016_24H:BRD-K85015012-003-01-1:10	NNC-05-2090	0.0742436	GABA uptake inhibitor, GAT inhibitor	SLC6A12		Preclinical
LJP002_24H:BRD-K49075727-001-03-6:0.4	nintedanib	0.0742386	FGFR inhibitor, PDGFR tyrosine kinase receptor inhibitor, VEGFR inhibitor	FGFR1, FGFR2, FGFR3, FGFR4, FLT1, FLT4, KDR, PDGFRA, PDGFRB	pulmonary	Launched
CPC003_24H:BRD-K31912990-003-01-0:10	CGP-71683	0.074121	neuropeptide receptor antagonist	NPY5R		Preclinical
HOG002_24H:BRD-K15563106-001-08-1:3.33	phloretin	0.0740924	sodium/glucose cotransporter inhibitor	AQP9, CLCN3, SLC23A1		Launched
HDAC002_24H:BRD-K00627859-001-03-1:0.15625	tubastatin-a	0.0740092	HDAC inhibitor	HDAC6		Preclinical
HDAC002_6H:BRD-K52313696-001-01-6:0.15625	tacedinaline	0.0739763	HDAC inhibitor	HDAC1		Phase 3
HOG002_24H:BRD-K15563106-001-08-1:0.3704	phloretin	0.0739034	sodium/glucose cotransporter inhibitor	AQP9, CLCN3, SLC23A1		Launched
MUC.CP003_24H:BRD-K16406336-311-01-2:0.3704	methylene-blue	0.0738805	guanylyl cyclase inhibitor, nitric oxide production inhibitor	ACHE	hematology	Launched
CPC009_6H:BRD-A75409952:10	wortmannin	0.0738639	PI3K inhibitor	PI4KA, PI4KB, PIK3CA, PIK3CD, PIK3CG, PIK3R1, PLK1, PRKDC		Preclinical
HOG002_24H:BRD-K20755323-001-02-6:1.1111	SKI-II	0.0738504	sphingosine kinase inhibitor	SPHK1		Preclinical
DEB001_6H:BRD-A75409952-001-05-7:5	wortmannin	0.0738214	PI3K inhibitor	PI4KA, PI4KB, PIK3CA, PIK3CD, PIK3CG, PIK3R1, PLK1, PRKDC		Preclinical
CPC019_6H:BRD-A75409952:10	wortmannin	0.0737582	PI3K inhibitor	PI4KA, PI4KB, PIK3CA, PIK3CD, PIK3CG, PIK3R1, PLK1, PRKDC		Preclinical
HOG003_24H:BRD-K73319509-001-02-3:1.11	PF-04217903	0.0737195	c-Met inhibitor	MET		Phase 1
LJP001_24H:BRD-K07691486-001-11-4:10	roscovitine	0.0736549	CDK inhibitor	CDK2, CDK9		Phase 2
CPC020_24H:BRD-A17655518-001-18-6:10	ibuprofen	0.0736269	cyclooxygenase inhibitor	PTGS1, PTGS2	neurology/psychiatry, rheumatology, otolaryngology, obstetrics/gynecology, endocrinology, dental	Launched
HOG001_6H:BRD-K50128260-001-01-6:3.33	sildenafil	0.0735918	phosphodiesterase inhibitor	PDE5A, PDE6G, PDE6H, SLCO1B1, SLCO1B3	cardiology	Launched
CVD001_24H:BRD-K13183738-317-06-0:10	pentamidine	0.0735906	anti-pneumocystis agent	TRDMT1	infectious disease	Launched
HOG003_6H:BRD-A75409952-001-01-6:0.3704	wortmannin	0.073556	PI3K inhibitor	PI4KA, PI4KB, PIK3CA, PIK3CD, PIK3CG, PIK3R1, PLK1, PRKDC		Preclinical
HOG002_6H:BRD-K34581968-001-01-2:0.0152	BMS-536924	0.0735457	IGF-1 inhibitor	AKT1, CCNE1, CDK2, CYP3A4, ERBB2, IGF1R, KDR, LCK, MAPK1, MET, PDGFRA, PDGFRB		Preclinical
CPC004_24H:BRD-K67439147-001-01-7:10	SIB-1893	0.0735314	glutamate receptor antagonist	GRM4, GRM5		Preclinical
HOG003_6H:BRD-A79465854-001-01-3:3.33	auranofin	0.0735237	NFkB pathway inhibitor	IKBKB, PRDX5, TRPA1	rheumatology	Launched
LJP001_24H:BRD-K68065987-300-06-7:10	MK-2206	0.0735143	AKT inhibitor	AKT1, AKT2, AKT3		Phase 2
CPC014_6H:BRD-K68174511-001-01-7:10	torin-2	0.0734717	mTOR inhibitor	MTOR		Preclinical
HDAC002_24H:BRD-K02130563-001-05-6:0.078125	panobinostat	0.0733612	HDAC inhibitor	HDAC1, HDAC2, HDAC3, HDAC4, HDAC6, HDAC7, HDAC8, HDAC9	hematologic malignancy	Launched
LJP002_6H:BRD-K50168500-001-03-8:10	canertinib	0.0733078	EGFR inhibitor	AKT1, EGFR, ERBB2, ERBB4		Phase 3
CPC017_24H:BRD-K13646352-001-01-2:10	midostaurin	0.073249	FLT3 inhibitor, KIT inhibitor, PKC inhibitor	FLT3, PRKCG	hematologic malignancy	Launched
CVD001_6H:BRD-K60476892-001-02-1:16.4289	YC-1	0.0731283	guanylyl cyclase activator	GUCY1A2, GUCY1A3, GUCY1B3, HIF1A		Preclinical
CPC011_24H:BRD-A68589262-001-02-7:10	troxipide	0.0730824	glucosamine synthetase stimulant		gastroenterology	Launched
CPD001_24H:BRD-K87024524-065-13-6:10	phenelzine	0.0730758	monoamine oxidase inhibitor	ABAT, AOC3, GAD2, GPT, GPT2, MAOA, MAOB, SLC6A2, SLC6A3, SLC6A4	neurology/psychiatry	Launched
ASG001_6H:BRD-A19500257-001-04-7:0.08	geldanamycin	0.0730352	HSP inhibitor	HSP90AA1, HSP90AB1		Preclinical
CPC017_24H:BRD-K29668683-300-01-4:10	BD-1063	0.0729832	sigma receptor antagonist	SIGMAR1		Preclinical
CPD002_6H:BRD-A19952358-001-07-1:10	closantel	0.0729441	chitinase inhibitor, NFkB pathway inhibitor		infectious disease	Launched
CPD002_24H:BRD-K31682896-001-18-2:10	sulfamethizole	0.0729049	bacterial antifolate		infectious disease	Launched
NMH002_24H:BRD-K94176593-001-04-5:10	TWS-119	0.0727372	glycogen synthase kinase inhibitor	GSK3B, JUN, MYC		Preclinical
HOG002_6H:BRD-K12184916-001-04-8:3.33	NVP-BEZ235	0.0727157	mTOR inhibitor, PI3K inhibitor	ATR, MTOR, PIK3CA, PIK3CD, PIK3CG		Phase 2
HOG001_24H:BRD-A13122391-001-01-9:0.0412	triptolide	0.0727052	RNA polymerase inhibitor	RELA		Phase 3
CPC001_24H:BRD-K94441233-001-03-1:10	mevastatin	0.0726893	HMGCR inhibitor	HMGCR		Preclinical
CPD001_24H:BRD-K24652731-001-07-6:10	ivermectin	0.0726502	benzodiazepine receptor agonist	CHRNA7, GABRB3, GLRA3, P2RX7	infectious disease	Launched
CPC012_24H:BRD-A19248578-001-02-9:10	latrunculin-b	0.0726377	actin polymerization inhibitor	ACTA1, MKL1, SPIRE2		Phase 1
HOG001_6H:BRD-A61304759-001-01-0:0.1235	tanespimycin	0.0725428	HSP inhibitor	HSP90AA1		Phase 3
HOG003_24H:BRD-K22503835-001-06-0:3.33	scriptaid	0.0724702	HDAC inhibitor	HDAC1, HDAC2, HDAC3, HDAC4, HDAC5, HDAC6, HDAC7, HDAC8, HDAC9		Preclinical
CPC014_24H:BRD-A45498368-001-02-2:10	WYE-125132	0.0723592	mTOR inhibitor	MTOR		Preclinical
HOG002_24H:BRD-K35960502-001-10-1:1.11	niclosamide	0.0723367	DNA replication inhibitor, STAT inhibitor	STAT3	infectious disease	Launched
CPC003_6H:BRD-A16665823-001-01-2:10	butoconazole	0.0723166	bacterial cell wall synthesis inhibitor		infectious disease	Launched
CPC006_24H:BRD-K92991072-001-02-3:10	PAC-1	0.0722584	caspase activator	CASP3		Phase 1
CPC020_6H:BRD-A51182606-001-07-4:10	chloramphenicol	0.0722233	bacterial 50S ribosomal subunit inhibitor	CD55	infectious disease, endocrinology	Launched
CPD002_24H:BRD-K52827117-001-01-6:10	aprepitant	0.0722099	tachykinin antagonist	TACR1	gastroenterology	Launched
CPC006_24H:BRD-K35960502-001-10-1:10	niclosamide	0.0721163	DNA replication inhibitor, STAT inhibitor	STAT3	infectious disease	Launched
HOG003_6H:BRD-K73319509-001-02-3:0.0015	PF-04217903	0.0720885	c-Met inhibitor	MET		Phase 1
ASG001_24H:BRD-K81418486-001-24-4:2	vorinostat	0.0720665	HDAC inhibitor	HDAC1, HDAC10, HDAC11, HDAC2, HDAC3, HDAC5, HDAC6, HDAC8, HDAC9	hematologic malignancy	Launched
HOG002_24H:BRD-K21680192-300-10-2:0.1234	mitoxantrone	0.0720533	topoisomerase inhibitor	TOP2A	neurology/psychiatry, oncology, hematologic malignancy	Launched
CPD003_6H:BRD-K78485176-001-04-5:10	olmesartan-medoxomil	0.0719899	angiotensin receptor antagonist	AGTR1	cardiology	Launched
CPD003_24H:BRD-K58662656-003-01-4:10	cefepime	0.0719431	bacterial cell wall synthesis inhibitor		infectious disease	Launched
CPC004_24H:BRD-A28746609-001-05-7:10	paclitaxel	0.0719383	tubulin polymerization inhibitor	BCL2, MAP2, MAP4, MAPT, NR1I2, TLR4, TUBB, TUBB1	oncology	Launched
NMH002_24H:BRD-K35960502-001-16-8:10	niclosamide	0.0719274	DNA replication inhibitor, STAT inhibitor	STAT3	infectious disease	Launched
LJP002_24H:BRD-K42728290-001-02-6:0.4	NVP-BGJ398	0.0719263	FGFR inhibitor	FGFR1, FGFR2, FGFR3, FGFR4, KDR		Phase 2
BRAF001_6H:BRD-A96407378-001-12-8:10	allantoin	0.0719193	cosmetic		dermatology	Launched
BRAF001_6H:BRD-A96407378-001-12-8:2.5	allantoin	0.0718827	cosmetic		dermatology	Launched
RAD001_24H:BRD-K64052750-001-04-3:10	gefitinib	0.0718672	EGFR inhibitor	EGFR	oncology	Launched
HOG001_6H:BRD-K50128260-001-01-6:0.1235	sildenafil	0.0718462	phosphodiesterase inhibitor	PDE5A, PDE6G, PDE6H, SLCO1B1, SLCO1B3	cardiology	Launched
CPC006_24H:BRD-K34581968-001-01-2:11.1	BMS-536924	0.0718343	IGF-1 inhibitor	AKT1, CCNE1, CDK2, CYP3A4, ERBB2, IGF1R, KDR, LCK, MAPK1, MET, PDGFRA, PDGFRB		Preclinical
CPC014_24H:BRD-K54472332-001-01-8:10	elvitegravir	0.0718088	HIV integrase inhibitor		infectious disease	Launched
HOG002_24H:BRD-K15108141-001-01-7:3.7	gemcitabine	0.0717723	ribonucleotide reductase inhibitor	CMPK1, RRM1, RRM2, TYMS	oncology	Launched
CPC011_24H:BRD-A96107863-001-10-0:10	nisoldipine	0.0717495	calcium channel blocker	CACNA1C, CACNA1D, CACNA1F, CACNA1S, CACNA2D1, CACNB2	cardiology	Launched
CPC015_6H:BRD-K42679050-001-01-3:10	Y-27152	0.0716859	potassium channel activator	KCNJ8		Phase 1
HOG003_24H:BRD-K60230970-001-04-3:0.0048	MG-132	0.0716381	proteasome inhibitor	PSMB1		Preclinical
CPC017_6H:BRD-K76840893-003-01-7:10	RS-17053	0.0716364	adrenergic receptor antagonist	ADRA1A, ADRA1D		Preclinical
HOG001_24H:BRD-A19500257-001-01-3:0.1235	geldanamycin	0.0716088	HSP inhibitor	HSP90AA1, HSP90AB1		Preclinical
CVD001_24H:BRD-K60476892-001-02-1:16.4289	YC-1	0.0715974	guanylyl cyclase activator	GUCY1A2, GUCY1A3, GUCY1B3, HIF1A		Preclinical
NMH002_24H:BRD-K27316855-001-10-9:10	calcitriol	0.0715137	vitamin D receptor agonist	VDR	endocrinology, orthopedics	Launched
LJP002_24H:BRD-K73368362-001-02-6:2	BIX-02189	0.0714912	MEK inhibitor	MAP2K5, MAPK7		Preclinical
LJP001_6H:BRD-K40175214-001-03-3:0.08	torin-1	0.0714874	mTOR inhibitor	MTOR		Preclinical
BRAF001_24H:BRD-A19037878-001-01-5:10	trichostatin-a	0.0714801	HDAC inhibitor	HDAC1, HDAC10, HDAC2, HDAC3, HDAC4, HDAC5, HDAC6, HDAC7, HDAC8, HDAC9		Preclinical
HOG003_6H:BRD-A18763547-300-04-8:10	BAX-channel-blocker	0.0712641	cytochrome C release inhibitor	BAX		Preclinical
CPC016_6H:BRD-A42649439-001-02-8:10	triciribine	0.0712524	AKT inhibitor	AKT1, AKT2, AKT3		Phase 1/Phase 2
CPC003_6H:BRD-A65449987-001-06-2:10	flunisolide	0.0712156	cytochrome P450 inhibitor	NR3C1	allergy	Launched
LJP002_24H:BRD-K01567962-001-15-6:2	pyrazolanthrone	0.0711926	JNK inhibitor	MAPK10, MAPK8, MAPK8IP1, MAPK9, TTK		Preclinical
CPD002_24H:BRD-K39397585-236-01-3:10	piperacillin	0.0711556	bacterial cell wall synthesis inhibitor		infectious disease	Launched
CPC017_6H:BRD-K11911061-003-02-8:10	GR-127935	0.071088	serotonin receptor antagonist	HTR1A, HTR1B, HTR1D, HTR1E, HTR1F, HTR2A, HTR2B, HTR2C, HTR6		Preclinical
CPC001_6H:BRD-A75409952:10	wortmannin	0.0710673	PI3K inhibitor	PI4KA, PI4KB, PIK3CA, PIK3CD, PIK3CG, PIK3R1, PLK1, PRKDC		Preclinical
CPD003_24H:BRD-A54635441-078-06-7:10	levopropoxyphene	0.0710299	antitussive	OPRD1, OPRK1, OPRM1	pulmonary	Launched
CPC011_24H:BRD-K59256312-066-10-8:10	gabexate	0.0710019	serine protease inhibitor	PRSS1, TPSAB1	gastroenterology	Launched
CPC004_24H:BRD-K63675182-003-14-5:10	triflupromazine	0.0709514	dopamine receptor antagonist	CHRM1, CHRM2, DRD1, DRD2, HTR2B	neurology/psychiatry, gastroenterology	Launched
BRAF001_6H:BRD-K91699951-001-07-8:10	benzonatate	0.0708951	local anesthetic	SCN5A	pulmonary	Launched
MUC.CP003_24H:BRD-K16406336-311-01-2:10	methylene-blue	0.070815	guanylyl cyclase inhibitor, nitric oxide production inhibitor	ACHE	hematology	Launched
CPC001_24H:BRD-A82590476-001-01-1:10	SDZ-NKT-343	0.0706454	tachykinin antagonist	TACR1		Phase 1
CPC013_24H:BRD-K59369769-001-07-0:10	tozasertib	0.0706252	Aurora kinase inhibitor, Bcr-Abl kinase inhibitor, FLT3 inhibitor, JAK inhibitor	AURKA, AURKB, AURKC, LCK		Phase 2
RAD001_24H:BRD-K37890730-001-10-2:0.1235	camptothecin	0.0705278	topoisomerase inhibitor	TOP1		Phase 3
CPC020_24H:BRD-K47869605-001-27-0:10	podophyllotoxin	0.0704264	microtubule inhibitor, tubulin polymerization inhibitor	IGF1R, TOP2A, TUBA4A, TUBB	infectious disease	Launched
HOG002_24H:BRD-A35588707-001-04-8:0.013	teniposide	0.0703599	topoisomerase inhibitor	TOP2A, TOP2B	hematologic malignancy	Launched
LJP001_6H:BRD-K63923597-001-06-8:2	barasertib-HQPA	0.070336	Aurora kinase inhibitor	AURKB		Phase 2/Phase 3
PCLB001_24H:BRD-A19037878-001-02-3:0.37	trichostatin-a	0.0702636	HDAC inhibitor	HDAC1, HDAC10, HDAC2, HDAC3, HDAC4, HDAC5, HDAC6, HDAC7, HDAC8, HDAC9		Preclinical
CPD002_6H:BRD-K19111024-001-13-4:10	clofibric-acid	0.0701546	PPAR receptor agonist	PPARA		Launched
CPC007_24H:BRD-A75409952:10	wortmannin	0.0701419	PI3K inhibitor	PI4KA, PI4KB, PIK3CA, PIK3CD, PIK3CG, PIK3R1, PLK1, PRKDC		Preclinical
CPC004_24H:BRD-K70914287-300-01-0:10	BIBX-1382	0.0701349	EGFR inhibitor	EGFR, ERBB2		Phase 1
LJP001_24H:BRD-A45498368-001-03-0:0.08	WYE-125132	0.0701057	mTOR inhibitor	MTOR		Preclinical
CPC006_6H:BRD-A56592690-001-01-9:30	PX-12	0.0701016	thioredoxin inhibitor	TXN, TXNRD1		Phase 2
LJP002_6H:BRD-K49075727-001-03-6:2	nintedanib	0.0700429	FGFR inhibitor, PDGFR tyrosine kinase receptor inhibitor, VEGFR inhibitor	FGFR1, FGFR2, FGFR3, FGFR4, FLT1, FLT4, KDR, PDGFRA, PDGFRB	pulmonary	Launched
HOG002_24H:BRD-A35588707-001-04-8:3.33	teniposide	0.070033	topoisomerase inhibitor	TOP2A, TOP2B	hematologic malignancy	Launched
CPC006_24H:BRD-K47983010-001-02-1:10	BX-795	0.0699724	IKK inhibitor	CDK2, CHEK1, GSK3B, KDR, PDK1, PDPK1		Preclinical
NMH002_24H:BRD-K88186167-001-01-4:10	GW-4064	0.0699377	FXR agonist	NR1H4		Preclinical
CPC005_6H:BRD-A65767837-001-03-6:10	hydrocortisone-acetate	0.0698818	glucocorticoid receptor agonist	NR3C1, NR3C2	dermatology	Launched
DOS060_24H:BRD-A75409952:10	wortmannin	0.0698166	PI3K inhibitor	PI4KA, PI4KB, PIK3CA, PIK3CD, PIK3CG, PIK3R1, PLK1, PRKDC		Preclinical
CPC011_24H:BRD-K82109576-065-20-2:10	vincristine	0.0697974	tubulin polymerization inhibitor	TUBA4A, TUBB	hematologic malignancy	Launched
CPD002_24H:BRD-K15010214-313-01-6:10	emedastine	0.0696801	histamine receptor antagonist	HRH1	ophthalmology	Launched
CPD003_24H:BRD-K40621224-001-05-9:10	pentetic-acid	0.0696783	chelating agent	PGD		Phase 2
CPC016_6H:BRD-K85015012-003-01-1:10	NNC-05-2090	0.0696428	GABA uptake inhibitor, GAT inhibitor	SLC6A12		Preclinical
HOG002_24H:BRD-K15108141-001-01-7:0.4111	gemcitabine	0.0696414	ribonucleotide reductase inhibitor	CMPK1, RRM1, RRM2, TYMS	oncology	Launched
CPC017_6H:BRD-K60476892-001-02-1:10	YC-1	0.069633	guanylyl cyclase activator	GUCY1A2, GUCY1A3, GUCY1B3, HIF1A		Preclinical
CPD003_6H:BRD-A07875874-001-02-4:10	cilnidipine	0.0695881	calcium channel blocker	CACNA1B	cardiology	Launched
CPD002_24H:BRD-K60507178-001-01-0:10	podophyllotoxin	0.0695126	microtubule inhibitor, tubulin polymerization inhibitor	IGF1R, TOP2A, TUBA4A, TUBB	infectious disease	Launched
CPC002_24H:BRD-K34170797-001-01-1:10	fexaramine	0.0694582	FXR agonist	NR1H4		Preclinical
CPC004_24H:BRD-K87343924-001-02-4:10	wortmannin	0.0694473	PI3K inhibitor	PI4KA, PI4KB, PIK3CA, PIK3CD, PIK3CG, PIK3R1, PLK1, PRKDC		Preclinical
BRAF001_24H:BRD-K09951645-001-02-7:2.5	dabrafenib	0.0693032	RAF inhibitor	BRAF, LIMK1, NEK11, RAF1, SIK1	oncology	Launched
LJP001_6H:BRD-K72420232-001-05-7:10	WZ-4002	0.0692753	EGFR inhibitor	EGFR, ERBB2		Preclinical
CPC005_6H:BRD-A37432947-004-02-5:10	ipratropium	0.0692624	acetylcholine receptor antagonist	CHRM1, CHRM2, CHRM3, CHRM4, CHRM5	pulmonary	Launched
CPC016_24H:BRD-A19500257:10	geldanamycin	0.0692486	HSP inhibitor	HSP90AA1, HSP90AB1		Preclinical
CPD002_24H:BRD-K04949373-001-01-6:10	parthenolide	0.0692282	NFkB pathway inhibitor			Phase 1
LJP001_6H:BRD-K68174511-001-02-5:10	torin-2	0.0692169	mTOR inhibitor	MTOR		Preclinical
CPD002_6H:BRD-K04111260-001-07-6:10	raclopride	0.0691705	dopamine receptor antagonist	DRD2, DRD3, HTR1A		Launched
CPC020_24H:BRD-K24023109-003-19-5:10	diltiazem	0.0691471	calcium channel blocker	CACNA1C, CACNA1S, CACNA2D1, CACNG1, HTR3A, KCNA5	cardiology	Launched
CPD003_24H:BRD-A33168282-003-11-5:10	sotalol	0.0691263	adrenergic receptor antagonist	ADRB1, ADRB2, KCNH2	cardiology	Launched
HOG003_6H:BRD-K81418486-001-32-7:0.013	vorinostat	0.0690477	HDAC inhibitor	HDAC1, HDAC10, HDAC11, HDAC2, HDAC3, HDAC5, HDAC6, HDAC8, HDAC9	hematologic malignancy	Launched
CPC011_24H:BRD-K60511616-236-04-8:10	pravastatin	0.0690197	HMGCR inhibitor	HMGCR, SLCO1B1	endocrinology, cardiology	Launched
CPD001_24H:BRD-K46211610-003-20-0:10	tolazoline	0.0690021	adrenergic receptor antagonist	ADRA1A, ADRA2A, ADRA2B, ADRA2C, HRH1, HRH2	neurology/psychiatry	Launched
RAD001_6H:BRD-K64052750-001-04-3:0.0137	gefitinib	0.0689333	EGFR inhibitor	EGFR	oncology	Launched
CPC016_6H:BRD-A11678676-001-03-4:10	wortmannin	0.0689157	PI3K inhibitor	PI4KA, PI4KB, PIK3CA, PIK3CD, PIK3CG, PIK3R1, PLK1, PRKDC		Preclinical
BRAF001_6H:BRD-K79602928-003-13-2:0.15625	metformin	0.0689136	insulin sensitizer	ACACB, PRKAB1	endocrinology	Launched
CPC018_24H:BRD-K87919739-001-03-4:10	tyrphostin-AG-825	0.0689078	protein tyrosine kinase inhibitor	ERBB2		Preclinical
CPD001_24H:BRD-K72853990-066-01-3:10	bromocriptine	0.0688741	dopamine receptor agonist	ADRA1A, ADRA1B, ADRA1D, ADRA2A, ADRA2B, ADRA2C, DRD1, DRD2, DRD3, DRD4, DRD5, HTR1A, HTR1B, HTR1D, HTR2A, HTR2B, HTR2C, HTR6, HTR7	endocrinology, neurology/psychiatry	Launched
CPC002_6H:BRD-K34154330-003-04-9:10	tracazolate	0.0688129	GABA receptor modulator	GABRA1		Phase 2
CPC004_6H:BRD-A11678676-001-03-4:10	wortmannin	0.0687822	PI3K inhibitor	PI4KA, PI4KB, PIK3CA, PIK3CD, PIK3CG, PIK3R1, PLK1, PRKDC		Preclinical
CPC017_6H:BRD-K17896185-001-01-2:10	FIT	0.0687632	opioid receptor agonist	OPRD1		Preclinical
CPC018_6H:BRD-K87919739-001-03-4:10	tyrphostin-AG-825	0.0687607	protein tyrosine kinase inhibitor	ERBB2		Preclinical
MUC.CP003_24H:BRD-K02407574-001-04-8:0.3704	parbendazole	0.0687477	tubulin polymerization inhibitor	TUBB		Preclinical
CVD001_24H:BRD-K01188359-065-10-8:10	vinblastine	0.0687311	microtubule inhibitor, tubulin polymerization inhibitor	JUN, TUBA1A, TUBB, TUBD1, TUBE1, TUBG1	hematologic malignancy, infectious disease, oncology	Launched
BRAF001_6H:BRD-K36862742-001-19-9:10	hydroflumethiazide	0.0686822	sodium/potassium/chloride transporter inhibitor	ATP1A1, CA1, CA12, CA2, CA4, CA9, KCNMA1, SLC12A1, SLC12A3	cardiology, gastroenterology, rheumatology, nephrology	Launched
CPC005_6H:BRD-A92439610-001-03-2:10	triamcinolone-acetonide	0.0686805	glucocorticoid receptor agonist, immunosuppressant	NR3C1	dermatology	Launched
CPC001_6H:BRD-K12244279-001-01-7:10	MEK1-2-inhibitor	0.068664	MEK inhibitor	MAP2K2		Preclinical
NMH001_6H:BRD-A01295252-001-02-3:10	7-hydroxy-PIPAT	0.068634	dopamine receptor ligand	DRD3		Preclinical
LJP001_24H:BRD-K63068307-001-04-8:2	ZSTK-474	0.0686094	PI3K inhibitor	PIK3CB, PIK3CD, PIK3CG		Phase 1/Phase 2
HOG002_24H:BRD-K12184916-001-04-8:10	NVP-BEZ235	0.0685438	mTOR inhibitor, PI3K inhibitor	ATR, MTOR, PIK3CA, PIK3CD, PIK3CG		Phase 2
CPC018_24H:BRD-K51318897-001-07-0:10	fenbendazole	0.068503	tubulin polymerization inhibitor	TUBB	infectious disease	Launched
CPC018_24H:BRD-K67439147-001-01-7:10	SIB-1893	0.0684622	glutamate receptor antagonist	GRM4, GRM5		Preclinical
DOS058_24H:BRD-K81418486:0.5	vorinostat	0.0683662	HDAC inhibitor	HDAC1, HDAC10, HDAC11, HDAC2, HDAC3, HDAC5, HDAC6, HDAC8, HDAC9	hematologic malignancy	Launched
CPD002_24H:BRD-A22256192-003-18-5:10	terazosin	0.0683493	adrenergic receptor antagonist	ADRA1A, ADRA1B, ADRA1D, KCNH2, KCNH6, KCNH7	urology, cardiology	Launched
HOG002_6H:BRD-A19500257-001-01-3:0.0015	geldanamycin	0.0682768	HSP inhibitor	HSP90AA1, HSP90AB1		Preclinical
CPC003_24H:BRD-K00312224-001-03-8:10	PPT	0.0682416	estrogen receptor agonist	ESR1		Preclinical
HOG003_24H:BRD-A75409952-001-01-6:10	wortmannin	0.0682388	PI3K inhibitor	PI4KA, PI4KB, PIK3CA, PIK3CD, PIK3CG, PIK3R1, PLK1, PRKDC		Preclinical
CPC006_24H:BRD-K16406336-311-01-2:10	methylene-blue	0.0682313	guanylyl cyclase inhibitor, nitric oxide production inhibitor	ACHE	hematology	Launched
CPC003_6H:BRD-A75409952:10	wortmannin	0.0682006	PI3K inhibitor	PI4KA, PI4KB, PIK3CA, PIK3CD, PIK3CG, PIK3R1, PLK1, PRKDC		Preclinical
HOG001_24H:BRD-K68202742-001-10-8:0.3704	trichostatin-a	0.0681932	HDAC inhibitor	HDAC1, HDAC10, HDAC2, HDAC3, HDAC4, HDAC5, HDAC6, HDAC7, HDAC8, HDAC9		Preclinical
PCLB003_24H:BRD-A52530684-003-01-7:0.04	doxorubicin	0.0681798	topoisomerase inhibitor	TOP2A	hematologic malignancy, oncology	Launched
CPD002_24H:BRD-A24514565-001-06-3:10	warfarin	0.0681794	vitamin K antagonist	VKORC1	hematology, cardiology	Launched
ASG001_24H:BRD-K71879491-001-17-6:0.4	tretinoin	0.0680155	retinoid receptor agonist, retinoid receptor ligand	ALDH1A1, ALDH1A2, GPRC5A, NR0B1, NR2C2, PPARD, RARA, RARB, RARG, RARRES1, RORB, RORC, RXRB, RXRG	hematologic malignancy	Launched
CPC016_6H:BRD-A30437061-001-02-7:10	camptothecin	0.0680093	topoisomerase inhibitor	TOP1		Phase 3
ERG015_24H:BRD-A75409952-001-01-6:0.08	wortmannin	0.0679697	PI3K inhibitor	PI4KA, PI4KB, PIK3CA, PIK3CD, PIK3CG, PIK3R1, PLK1, PRKDC		Preclinical
CPC016_24H:BRD-K95676198-001-02-6:10	JAK3-inhibitor-V	0.0679373	JAK inhibitor	JAK3		Preclinical
LJP001_24H:BRD-K52911425-001-04-9:2	GDC-0941	0.0679147	PI3K inhibitor	PIK3CA, PIK3CB, PIK3CD, PIK3CG		Phase 2
LJP002_6H:BRD-A35869383-001-01-9:2	ibrutinib	0.067858	Bruton's tyrosine kinase (BTK) inhibitor	BLK, BMX, BTK	hematologic malignancy	Launched
CPC015_6H:BRD-A75409952:10	wortmannin	0.0678016	PI3K inhibitor	PI4KA, PI4KB, PIK3CA, PIK3CD, PIK3CG, PIK3R1, PLK1, PRKDC		Preclinical
LJP002_6H:BRD-K12040459-001-02-9:0.4	AT7867	0.0677901	AKT inhibitor	AKT2, GSK3B, PKIA, PRKACA		Preclinical
LJP002_24H:BRD-K42728290-001-02-6:2	NVP-BGJ398	0.0677273	FGFR inhibitor	FGFR1, FGFR2, FGFR3, FGFR4, KDR		Phase 2
LJP001_24H:BRD-K63923597-001-06-8:2	barasertib-HQPA	0.0676959	Aurora kinase inhibitor	AURKB		Phase 2/Phase 3
PRISM001_24H:BRD-K59369769-001-05-4:10	tozasertib	0.0676838	Aurora kinase inhibitor, Bcr-Abl kinase inhibitor, FLT3 inhibitor, JAK inhibitor	AURKA, AURKB, AURKC, LCK		Phase 2
CPC018_24H:BRD-K80431395-001-02-4:10	triciribine	0.067564	AKT inhibitor	AKT1, AKT2, AKT3		Phase 1/Phase 2
CPC014_24H:BRD-K86930074-001-01-9:10	cediranib	0.0675086	KIT inhibitor, VEGFR inhibitor	CSF1R, FLT1, FLT3, FLT4, KDR, KIT, PDGFRA, PDGFRB		Phase 3
DOS051_24H:BRD-A75409952:10	wortmannin	0.0674877	PI3K inhibitor	PI4KA, PI4KB, PIK3CA, PIK3CD, PIK3CG, PIK3R1, PLK1, PRKDC		Preclinical
CPC005_6H:BRD-A45889380-300-04-8:10	mepacrine	0.0673988	cytokine production inhibitor, NFkB pathway inhibitor, TP53 activator	PLA2G1B, PLA2G4A, PLA2G6, PLCL1	infectious disease	Launched
CPC002_24H:BRD-K78633253-001-04-6:10	EXO-1	0.0673316	ARF inhibitor			Preclinical
BRAF001_24H:BRD-K36862742-001-19-9:0.625	hydroflumethiazide	0.0672542	sodium/potassium/chloride transporter inhibitor	ATP1A1, CA1, CA12, CA2, CA4, CA9, KCNMA1, SLC12A1, SLC12A3	cardiology, gastroenterology, rheumatology, nephrology	Launched
CPC014_6H:BRD-K83837640-001-01-4:10	JNJ-26481585	0.0672342	HDAC inhibitor	HDAC1, HDAC10, HDAC11, HDAC2, HDAC3, HDAC4, HDAC5, HDAC6, HDAC7, HDAC8, HDAC9, MDM2		Phase 2
CPD003_6H:BRD-K23566484-001-11-0:10	nilutamide	0.0672145	androgen receptor antagonist	AR	oncology	Launched
HOG002_24H:BRD-K34581968-001-01-2:1.2333	BMS-536924	0.0671851	IGF-1 inhibitor	AKT1, CCNE1, CDK2, CYP3A4, ERBB2, IGF1R, KDR, LCK, MAPK1, MET, PDGFRA, PDGFRB		Preclinical
HOG002_6H:BRD-K20755323-001-02-6:10	SKI-II	0.0671815	sphingosine kinase inhibitor	SPHK1		Preclinical
CPC016_24H:BRD-K82731415-001-05-4:10	olomoucine	0.0671581	CDK inhibitor	CDK1, CDK2, CDK5, MAPK1		Preclinical
HOG003_6H:BRD-K60230970-001-04-3:3.5042	MG-132	0.0671457	proteasome inhibitor	PSMB1		Preclinical
CPD002_24H:BRD-K28935038-001-01-4:10	loracarbef	0.067133	bacterial cell wall synthesis inhibitor		infectious disease, otolaryngology, pulmonary	Launched
HOG003_24H:BRD-K11853856-003-01-3:0.3704	PJ-34	0.0671298	PARP inhibitor	EEF2, PARP1, PARP15, PARP3		Preclinical
CPC014_6H:BRD-K52751261-001-01-2:10	TAK-715	0.0670929	p38 MAPK inhibitor	MAPK14		Phase 2
RAD001_6H:BRD-K37890730-001-10-2:10	camptothecin	0.0670609	topoisomerase inhibitor	TOP1		Phase 3
CPC020_6H:BRD-K82381502-003-19-9:10	acetylcholine	0.0670484	acetylcholine receptor agonist	ACHE, CHRM1, CHRM2, CHRM3, CHRM4, CHRM5, CHRNA2	neurology/psychiatry, gastroenterology, pulmonary	Launched
CPD002_24H:BRD-A55913614-316-07-0:10	primaquine	0.0670464	antimalarial agent, DNA inhibitor	KRT7, NQO2	infectious disease	Launched
CPC003_6H:BRD-A60414806-065-01-6:10	vincristine	0.0670228	tubulin polymerization inhibitor	TUBA4A, TUBB	hematologic malignancy	Launched
CPC012_24H:BRD-A19248578-001-03-7:10	latrunculin-b	0.0670066	actin polymerization inhibitor	ACTA1, MKL1, SPIRE2		Phase 1
CPC011_6H:BRD-A34255068-001-24-6:10	rolipram	0.0669884	phosphodiesterase inhibitor			Phase 3
CVD001_6H:BRD-K58299615-001-02-7:10	Ro-90-7501	0.066972		APP		Preclinical
HOG003_24H:BRD-A61304759-001-01-0:0.3704	tanespimycin	0.0669371	HSP inhibitor	HSP90AA1		Phase 3
PCLB002_24H:BRD-K68488863:3.33	ENMD-2076	0.0669103	Aurora kinase inhibitor, FLT3 inhibitor, VEGFR inhibitor	AURKA, FLT3, KDR, PDGFRA, PTK2, SRC		Phase 2
PCLB003_24H:BRD-A52530684-003-01-7:3.33	doxorubicin	0.0669062	topoisomerase inhibitor	TOP2A	hematologic malignancy, oncology	Launched
HOG003_6H:BRD-K87142802-001-02-7:10	veliparib	0.0668879	PARP inhibitor	PARP1, PARP2		Phase 3
CPD003_24H:BRD-A49172652-001-21-4:10	lansoprazole	0.066865	ATPase inhibitor	ATP4A, ATP4B	gastroenterology	Launched
CPC015_24H:BRD-A48237631-001-03-0:10	mitomycin-c	0.0668274	DNA alkylating agent, DNA synthesis inhibitor		oncology	Launched
CPC018_24H:BRD-K08640512-003-01-5:10	RS-100329	0.066819	adrenergic receptor antagonist	ADRA1A, ADRA1D		Preclinical
RAD001_24H:BRD-K01228321-318-03-5:0.3704	cisplatin	0.0668176	DNA alkylating agent, DNA synthesis inhibitor	XIAP	oncology	Launched
CPC020_6H:BRD-K63641886-001-01-7:10	cefuroxime	0.0667839	bacterial cell wall synthesis inhibitor		infectious disease	Launched
CPC003_6H:BRD-K15409150-001-01-7:10	penfluridol	0.0667545	T-type calcium channel blocker	CACNA1G	neurology/psychiatry	Launched
RAD001_6H:BRD-K84937637-001-03-2:10	sirolimus	0.0667526	mTOR inhibitor	FGF2, FKBP1A, MTOR	transplant, pulmonary	Launched
CPC003_6H:BRD-K59632282-052-02-3:10	quinidine	0.0667179	sodium channel blocker	KCNA5, KCNA7, KCNH1, KCNH2, KCNH5, KCNK1, KCNK6, SCN5A, SLC29A4	infectious disease, cardiology	Launched
CPD003_6H:BRD-K05510762-001-01-4:10	granisetron	0.0666815	serotonin receptor antagonist	HTR3A	gastroenterology	Launched
CPD002_24H:BRD-K82236179-001-07-6:10	dicoumarol	0.0666337	NADPH inhibitor	CRYZ, NQO1, VKORC1	hematology	Launched
NMH002_24H:BRD-A64228451-001-07-6:10	terreic-acid-(-)	0.0666318	Bruton's tyrosine kinase (BTK) inhibitor	BTK		Preclinical
CPC011_24H:BRD-A16332958-001-07-3:10	modafinil	0.0665904	adrenergic receptor agonist	ADRA1B, SLC6A3	pulmonary, neurology/psychiatry	Launched
LJP002_24H:BRD-K49075727-001-03-6:0.08	nintedanib	0.0665886	FGFR inhibitor, PDGFR tyrosine kinase receptor inhibitor, VEGFR inhibitor	FGFR1, FGFR2, FGFR3, FGFR4, FLT1, FLT4, KDR, PDGFRA, PDGFRB	pulmonary	Launched
HOG003_24H:BRD-K68202742-001-10-8:0.3704	trichostatin-a	0.0665866	HDAC inhibitor	HDAC1, HDAC10, HDAC2, HDAC3, HDAC4, HDAC5, HDAC6, HDAC7, HDAC8, HDAC9		Preclinical
CPC017_6H:BRD-A75409952:10	wortmannin	0.066551	PI3K inhibitor	PI4KA, PI4KB, PIK3CA, PIK3CD, PIK3CG, PIK3R1, PLK1, PRKDC		Preclinical
AML001_6H:BRD-K49071277:3.33333	securinine	0.06654	GABA receptor antagonist, TP53 activator	GABRA1		Preclinical
CPC010_24H:BRD-K31471398-311-04-6:10	dihydrexidine	0.0665107	dopamine receptor agonist	DRD1, DRD2, DRD3, DRD4, DRD5		Phase 2
CPC001_6H:BRD-A49370193-051-01-7:10	Ro-60-0175	0.0665072		HTR2A, HTR2B, HTR2C		Preclinical
CPD002_24H:BRD-U19872303-000-01-8:10	spiramycin	0.0664583	bacterial 50S ribosomal subunit inhibitor		infectious disease	Launched
DOSBIO002_24H:BRD-A75409952:10	wortmannin	0.0664329	PI3K inhibitor	PI4KA, PI4KB, PIK3CA, PIK3CD, PIK3CG, PIK3R1, PLK1, PRKDC		Preclinical
CPD001_24H:BRD-K68553471-003-09-9:10	todralazine	0.0664283	antihypertensive agent			Launched
NMH001_6H:BRD-K41809988-001-02-2:10	oxidopamine	0.0663572	neurotoxin			Preclinical
CPD003_24H:BRD-K71499074-001-07-9:10	diclofenamide	0.0663526	carbonic anhydrase inhibitor	CA1, CA12, CA2, CA4, CA7	ophthalmology, neurology/psychiatry	Launched
LJP001_24H:BRD-K72420232-001-05-7:10	WZ-4002	0.0663472	EGFR inhibitor	EGFR, ERBB2		Preclinical
CPC006_24H:BRD-K68065987-300-03-4:10	MK-2206	0.0663047	AKT inhibitor	AKT1, AKT2, AKT3		Phase 2
CPC002_6H:BRD-K76304753-003-08-8:10	phenazopyridine	0.0663036	local anesthetic	SCN1A	infectious disease	Launched
CPD001_24H:BRD-A67862938-034-11-5:10	naftidrofuryl	0.0663009	adrenergic receptor antagonist		cardiology	Launched
CPD002_24H:BRD-A14395271-074-11-1:10	mesoridazine	0.0662672	dopamine receptor antagonist	DRD2, HTR2A	neurology/psychiatry	Launched
CPC017_6H:BRD-A95939040-008-03-3:10	sertaconazole	0.0662243	sterol demethylase inhibitor		infectious disease	Launched
CPD001_24H:BRD-K17075857-001-10-1:10	chloroxine	0.0662142	opioid receptor antagonist	OPRK1	gastroenterology, infectious disease, dermatology	Launched
CPC002_24H:BRD-K51318897-001-07-0:10	fenbendazole	0.0661685	tubulin polymerization inhibitor	TUBB	infectious disease	Launched
CPC016_24H:BRD-A63667919-103-01-9:10	methylergometrine	0.0661648	dopamine receptor antagonist, serotonin receptor antagonist	DRD1, HTR1E, HTR1F, HTR2A, HTR2B, HTR2C	hematology, neurology/psychiatry	Launched
CPC010_24H:BRD-K70490179-311-02-7:10	rimcazole	0.0661514	sigma receptor antagonist	SIGMAR1		Phase 1
KMS002_24H:BRD-K81418486-001-01-2:9.99	vorinostat	0.066146	HDAC inhibitor	HDAC1, HDAC10, HDAC11, HDAC2, HDAC3, HDAC5, HDAC6, HDAC8, HDAC9	hematologic malignancy	Launched
CPD003_6H:BRD-K14765469-003-08-0:10	vesamicol	0.0661371	acetylcholinesterase inhibitor	SLC18A3		Preclinical
HOG003_6H:BRD-K60230970-001-04-3:0.0016	MG-132	0.0661252	proteasome inhibitor	PSMB1		Preclinical
CPC011_6H:BRD-A19736161-003-11-3:10	ondansetron	0.0661152	serotonin receptor antagonist	HTR1A, HTR1B, HTR3A, HTR3B, HTR4, OPRM1	gastroenterology	Launched
BRAF001_6H:BRD-U73308409-000-01-9:0.625	vemurafenib	0.0660684	RAF inhibitor	BRAF, RAF1	oncology	Launched
CPC015_24H:BRD-K68143200-001-04-2:10	NSC-95397	0.066027	CDC inhibitor	CDC25A, CDC25B		Preclinical
CPC017_24H:BRD-A54927599-001-07-8:10	KF-38789	0.0660207	P selectin inhibitor	SELP		Preclinical
CPC001_24H:BRD-K74305673-001-01-3:10	IKK-2-inhibitor-V	0.0660195	IKK inhibitor, NFkB pathway inhibitor	IKBKB		Phase 1
HOG001_6H:BRD-A75409952-001-01-6:0.013	wortmannin	0.065995	PI3K inhibitor	PI4KA, PI4KB, PIK3CA, PIK3CD, PIK3CG, PIK3R1, PLK1, PRKDC		Preclinical
CPC018_6H:BRD-A72703248-003-03-1:10	SKF-96365	0.0659842	calcium channel blocker	CYP3A4, PKD2, TRPC1, TRPC3, TRPC4, TRPC5, TRPV2		Preclinical
NMH001_6H:BRD-A98299281-001-01-6:10	hydroxytacrine-maleate-(r,s)	0.0659837	cholinesterase inhibitor	ACHE		Preclinical
CPC018_6H:BRD-K06712146-001-01-2:10	YM-90709	0.0659829	IL5 inhibitor	CSF2RB, IL5RA		Preclinical
CPD003_24H:BRD-K48617017-003-09-8:10	dorzolamide	0.0659617	carbonic anhydrase inhibitor	CA1, CA12, CA14, CA2, CA4, CA7	ophthalmology	Launched
CPC015_24H:BRD-K71266197-236-01-9:10	PSB-06126	0.0659609	NTPDase inhibitor	ENTPD3		Preclinical
CPD001_24H:BRD-K61236135-001-07-4:10	tiratricol	0.0659521	thyroid hormone stimulant	THRA, THRB	endocrinology	Launched
CPC014_6H:BRD-K52911425-001-02-3:10	GDC-0941	0.0659253	PI3K inhibitor	PIK3CA, PIK3CB, PIK3CD, PIK3CG		Phase 2
CPC011_24H:BRD-A30977374-001-13-1:10	nifedipine	0.065874	calcium channel blocker	CACNA1C, CACNA1D, CACNA1F, CACNA1H, CACNA1S, CACNA2D1, CACNB2, CALM1, GLRA1, GLRA3, GLRB, KCNA1, KCNA5, NR1I2, TRPM3	cardiology	Launched
CPC017_24H:BRD-K12184470-300-01-8:10	flunarizine	0.0658449	calcium channel blocker	CACNA1G, CACNA1H, CACNA1I, CALM1, HRH1	neurology/psychiatry, cardiology	Launched
CPC020_6H:BRD-M40783228-001-11-9:10	mesna	0.0658164	antioxidant		urology	Launched
CPC008_24H:BRD-A75409952:10	wortmannin	0.0656759	PI3K inhibitor	PI4KA, PI4KB, PIK3CA, PIK3CD, PIK3CG, PIK3R1, PLK1, PRKDC		Preclinical
CPC017_24H:BRD-K09635314-001-01-8:10	m-3M3FBS	0.0656747		PLCB2, PLCB3, PLCD1, PLCG1, PLCG2		Preclinical
CPC002_6H:BRD-K35559145-050-03-6:10	levomepromazine	0.0656613	dopamine receptor antagonist	ADRA1A, ADRA1B, ADRA1D, ADRA2A, ADRA2B, ADRA2C, CHRM1, CHRM2, CHRM3, CHRM4, CHRM5, DRD1, DRD2, DRD3, DRD4, DRD5, HRH1, HTR2A, HTR2C	neurology/psychiatry, gastroenterology	Launched
CPC018_6H:BRD-K35531059-001-02-4:10	molsidomine	0.0656405	guanylate cyclase stimulant	GUCY1A3	cardiology	Launched
CPD001_24H:BRD-K63630713-001-20-9:10	etacrynic-acid	0.0656377	sodium/potassium/chloride transporter inhibitor	ATP1A1, SLC12A1	cardiology, gastroenterology, nephrology, rheumatology	Launched
HOG001_24H:BRD-A61304759-001-01-0:10	tanespimycin	0.0656367	HSP inhibitor	HSP90AA1		Phase 3
CPC005_24H:BRD-K67783091-001-17-0:10	haloperidol	0.0656232	dopamine receptor antagonist	DRD1, DRD2, DRD3, DRD4, DRD5, GRIN2B, HRH1, HTR1A, HTR1D, HTR2A, HTR2B, HTR7, KCNH1	neurology/psychiatry	Launched
CPC002_6H:BRD-K42452249-001-01-7:10	EO-1428	0.0655968	p38 MAPK inhibitor	MAPK11, MAPK14		Preclinical
HOG002_6H:BRD-K81418486-001-32-7:0.013	vorinostat	0.0655784	HDAC inhibitor	HDAC1, HDAC10, HDAC11, HDAC2, HDAC3, HDAC5, HDAC6, HDAC8, HDAC9	hematologic malignancy	Launched
CPC014_24H:BRD-K50168500-001-01-2:10	canertinib	0.0655575	EGFR inhibitor	AKT1, EGFR, ERBB2, ERBB4		Phase 3
HDAC002_24H:BRD-K02130563-001-05-6:0.0390625	panobinostat	0.0655574	HDAC inhibitor	HDAC1, HDAC2, HDAC3, HDAC4, HDAC6, HDAC7, HDAC8, HDAC9	hematologic malignancy	Launched
CPC002_6H:BRD-K62810658-001-06-4:10	PD-98059	0.0655497	MEK inhibitor	AKT1, CHEK1, GSK3B, LCK, MAP2K1, MAPK1, MAPK11, MAPK12, MAPK14, MAPK8, PRKCA, RAF1, ROCK1, RPS6KB1, SGK1		Preclinical
HOG001_24H:BRD-A19633847-050-20-6:1.11	perhexiline	0.0655229	carnitine palmitoyltransferase inhibitor	CPT1A, CPT2	cardiology	Launched
CPC015_24H:BRD-K19352500-070-05-8:10	prochlorperazine	0.0655128	dopamine receptor antagonist	DRD1, DRD2, DRD3, DRD4	gastroenterology	Launched
CPD003_24H:BRD-K75958195-037-06-0:10	pizotifen	0.0655078	serotonin receptor antagonist	HTR1A, HTR2A, HTR2C	neurology/psychiatry	Launched
CVD001_24H:BRD-K62810658-001-05-6:18.707	PD-98059	0.0654663	MEK inhibitor	AKT1, CHEK1, GSK3B, LCK, MAP2K1, MAPK1, MAPK11, MAPK12, MAPK14, MAPK8, PRKCA, RAF1, ROCK1, RPS6KB1, SGK1		Preclinical
CVD001_24H:BRD-K60476892-001-02-1:4.1072	YC-1	0.065417	guanylyl cyclase activator	GUCY1A2, GUCY1A3, GUCY1B3, HIF1A		Preclinical
CPC018_6H:BRD-K61250553-003-16-5:10	loperamide	0.065396	opioid receptor agonist	CACNA1A, CALM1, OPRD1, OPRK1, OPRM1, POMC	gastroenterology	Launched
CPC002_24H:BRD-K91263825-001-03-6:10	nortriptyline	0.0653829	tricyclic antidepressant	ADRA1A, ADRA1B, ADRA1D, ADRA2A, ADRA2B, ADRA2C, ADRB1, ADRB2, ADRB3, CHRM1, CHRM2, CHRM3, CHRM4, CHRM5, DRD2, HRH1, HTR1A, HTR2A, HTR2C, HTR6, KCNJ10, PGRMC1, SIGMAR1, SLC6A2, SLC6A4	neurology/psychiatry	Launched
CPC002_24H:BRD-K15567136-003-18-1:10	papaverine	0.0651291	phosphodiesterase inhibitor	PDE10A, PDE4B, PDE5A	cardiology, hematology, gastroenterology	Launched
DOS045_24H:BRD-K81418486:0.1	vorinostat	0.0651283	HDAC inhibitor	HDAC1, HDAC10, HDAC11, HDAC2, HDAC3, HDAC5, HDAC6, HDAC8, HDAC9	hematologic malignancy	Launched
RAD001_24H:BRD-K97530723-001-11-8:1.1111	melatonin	0.0651005	melatonin receptor agonist, nitric oxide synthase inhibitor	ASMT, CALM1, CALR, EPX, ESR1, HTR2B, MPO, MTNR1A, MTNR1B, NQO2, RORB	neurology/psychiatry	Launched
CPC001_6H:BRD-K06426971-001-01-9:10	ryuvidine	0.0650641	histone lysine methyltransferase inhibitor	CDK2, CDK4		Preclinical
CPD003_6H:BRD-K64931368-001-09-1:10	aminocaproic-acid	0.0650426	plasminogen activator inhibitor	LPA, PLAT, PLG	hematology	Launched
MUC.CP003_24H:BRD-K16406336-311-01-2:3.3333	methylene-blue	0.0650075	guanylyl cyclase inhibitor, nitric oxide production inhibitor	ACHE	hematology	Launched
HOG003_24H:BRD-K60230970-001-04-3:1.1681	MG-132	0.0649611	proteasome inhibitor	PSMB1		Preclinical
RAD001_6H:BRD-K84937637-001-03-2:0.1235	sirolimus	0.064953	mTOR inhibitor	FGF2, FKBP1A, MTOR	transplant, pulmonary	Launched
CPC002_6H:BRD-K37289225-001-19-0:10	clozapine	0.0649356	dopamine receptor antagonist, serotonin receptor antagonist	ADRA1A, ADRA1B, ADRA1D, ADRA2A, ADRA2B, ADRA2C, CALY, CHRM1, CHRM2, CHRM3, CHRM4, CHRM5, DRD1, DRD2, DRD3, DRD4, DRD5, HRH1, HRH4, HTR1A, HTR1B, HTR1D, HTR1E, HTR1F, HTR2A, HTR2B, HTR2C, HTR3A, HTR5A, HTR6, HTR7	neurology/psychiatry	Launched
CPC006_24H:BRD-K20755323-001-02-6:40	SKI-II	0.0649245	sphingosine kinase inhibitor	SPHK1		Preclinical
PCLB001_6H:BRD-A34462049-001-04-4:0.63	tigecycline	0.0649123	bacterial 30S ribosomal subunit inhibitor		infectious disease	Launched
LJP001_6H:BRD-K68174511-001-02-5:0.08	torin-2	0.064906	mTOR inhibitor	MTOR		Preclinical
CPC002_6H:BRD-K80315159-051-01-2:10	DPPE	0.0648748	histamine receptor antagonist	ABCB1, HRH1		Phase 3
CPD003_6H:BRD-K45861246-001-10-0:10	azaperone	0.0648691	dopamine receptor antagonist	DRD2, DRD3	neurology/psychiatry	Launched
CPD002_6H:BRD-A61154809-001-10-0:10	gliclazide	0.0648556	ATP channel blocker, insulin secretagogue	ABCC8, VEGFA	endocrinology	Launched
CPC002_24H:BRD-K95785537-001-09-0:10	PP-2	0.0647879	src inhibitor	ABL1, LCK, LYN, RIPK2, SRC		Preclinical
CPC017_24H:BRD-K06208435-003-03-3:10	YS-035	0.0647649	calcium channel blocker			Preclinical
HOG002_24H:BRD-A79768653-001-02-1:0.0412	sirolimus	0.0647619	mTOR inhibitor	FGF2, FKBP1A, MTOR	transplant, pulmonary	Launched
CPC011_24H:BRD-K97514127-045-02-0:10	vinorelbine	0.0647499	tubulin polymerization inhibitor	TUBA1A, TUBA1B, TUBA1C, TUBA3C, TUBA3D, TUBA3E, TUBA4A, TUBB, TUBB1, TUBB2A, TUBB2B, TUBB3, TUBB4A, TUBB4B, TUBB6, TUBB8	oncology	Launched
CPD002_24H:BRD-K30600766-001-01-8:10	amphotericin-b	0.0647263	membrane permeability enhancer		infectious disease	Launched
CPD002_6H:BRD-K17378184-300-04-2:10	BP-897	0.0647149	dopamine receptor agonist	ADRA1A, ADRA1D, ADRA2A, DRD1, DRD2, DRD3, DRD4, HTR1A, HTR2B		Phase 2
LJP002_24H:BRD-K67868012-001-02-7:2	PI-103	0.0646992	mTOR inhibitor, PI3K inhibitor	MTOR, PIK3CA, PIK3CB, PIK3CD, PIK3CG, PRKDC		Preclinical
CPC011_6H:BRD-A10977446-001-09-7:10	carvedilol	0.0646879	adrenergic receptor antagonist	ADRA1A, ADRA1B, ADRA1D, ADRA2A, ADRA2B, ADRA2C, ADRB1, ADRB2, ADRB3, GJA1, HIF1A, KCNH2, NDUFC2, NPPB, SELE, VCAM1, VEGFA	cardiology	Launched
CPD002_6H:BRD-A75409952:10	wortmannin	0.0646609	PI3K inhibitor	PI4KA, PI4KB, PIK3CA, PIK3CD, PIK3CG, PIK3R1, PLK1, PRKDC		Preclinical
CPD003_24H:BRD-K65146499-001-18-8:10	nabumetone	0.0646404	cyclooxygenase inhibitor	PTGS1, PTGS2	rheumatology	Launched
BRAF001_24H:BRD-K68553471-003-09-9:0.15625	todralazine	0.0646237	antihypertensive agent			Launched
CPC001_6H:BRD-K14618467-003-01-8:10	IKK-16	0.0645951	IKK inhibitor	IKBKB		Preclinical
CPC014_6H:BRD-K72420232-001-02-4:10	WZ-4002	0.0644994	EGFR inhibitor	EGFR, ERBB2		Preclinical
CPC011_24H:BRD-A39052811-048-07-8:10	mosapride	0.0644307	serotonin receptor agonist	HTR4	gastroenterology	Launched
CPC016_6H:BRD-K10042277-001-04-3:10	desmethylclozapine	0.0643738	acetylcholine receptor agonist	HTR2C		Phase 2
CPD002_24H:BRD-A33711280-003-02-3:10	metixene	0.0643705	acetylcholine receptor antagonist	CHRM1, CHRM2, CHRM3, CHRM4, CHRM5	neurology/psychiatry	Launched
LJP001_6H:BRD-K40175214-001-03-3:2	torin-1	0.0643179	mTOR inhibitor	MTOR		Preclinical
CPD001_24H:BRD-K89732114-300-09-7:10	trifluoperazine	0.0642541	dopamine receptor antagonist	ADRA1A, CALM1, CALY, DRD2, DRD4, HRH1, HTR2A, HTR2C, S100A4, TNNC1	neurology/psychiatry	Launched
CPC017_24H:BRD-K52850071-001-01-2:10	WHI-P154	0.0642382	JAK inhibitor	EGFR, JAK1, JAK2, JAK3		Preclinical
LJP002_24H:BRD-A41692738-001-03-5:10	TGX-221	0.0642142	PI3K inhibitor	PIK3CB, PIK3CD		Preclinical
CPC020_24H:BRD-A44827100-001-03-4:10	erythromycin	0.064162	NFkB pathway inhibitor	MLNR	infectious disease	Launched
LJP001_24H:BRD-K57080016-001-08-4:2	selumetinib	0.0641444	MEK inhibitor	MAP2K1		Phase 3
CPD001_24H:BRD-A37444045-003-01-5:10	hydralazine	0.0641372	vasodilator	AOC3, P4HA1	cardiology	Launched
CPC015_24H:BRD-K42679050-001-01-3:10	Y-27152	0.0640774	potassium channel activator	KCNJ8		Phase 1
HOG003_24H:BRD-A71390734-001-01-7:0.013	idarubicin	0.0640694	topoisomerase inhibitor	TOP2A	hematologic malignancy	Launched
CPC016_24H:BRD-K04111260-001-05-0:10	raclopride	0.0640408	dopamine receptor antagonist	DRD2, DRD3, HTR1A		Launched
HOG001_6H:BRD-K16406336-311-01-2:0.0045	methylene-blue	0.0640398	guanylyl cyclase inhibitor, nitric oxide production inhibitor	ACHE	hematology	Launched
CPD002_24H:BRD-K33106058-001-10-1:10	cytarabine	0.0640255	ribonucleotide reductase inhibitor	POLA1, POLB, POLD1, POLE	hematologic malignancy	Launched
CPC017_6H:BRD-K47639036-003-03-3:10	flavoxate	0.0640056	acetylcholine receptor antagonist	CHRM1, CHRM2	urology	Launched
CPD001_24H:BRD-A09533288-003-24-7:10	verapamil	0.0638851	calcium channel blocker	CACNA1A, CACNA1B, CACNA1C, CACNA1D, CACNA1F, CACNA1G, CACNA1I, CACNA1S, CACNB1, CACNB2, CACNB3, CACNB4, CYP3A4, KCNA10, KCNA7, KCNH2, KCNJ11, NALCN, SCN5A, SLC29A4, SLC6A4	cardiology	Launched
DOSBIO002_24H:BRD-A90490067:10	fulvestrant	0.0638816	estrogen receptor antagonist	ESR1, ESR2, GPER1	oncology	Launched
MUC.CP002_24H:BRD-K81418486-001-22-8:10	vorinostat	0.0638197	HDAC inhibitor	HDAC1, HDAC10, HDAC11, HDAC2, HDAC3, HDAC5, HDAC6, HDAC8, HDAC9	hematologic malignancy	Launched
CPC014_24H:BRD-K25311561-001-02-4:10	KU-55933	0.0638195	ATM kinase inhibitor	ATM, PRKDC		Preclinical
CPD003_6H:BRD-A16311756-003-07-7:10	profenamine	0.0637852	butyrylcholinesterase inhibitor, cholinergic receptor antagonist	CHRM1, CHRM2, GRIN3A	neurology/psychiatry	Launched
CPD001_24H:BRD-K51318897-001-09-6:10	fenbendazole	0.0637736	tubulin polymerization inhibitor	TUBB	infectious disease	Launched
CPC006_6H:BRD-K78126613-001-16-0:10	menadione	0.0637592	mitochondrial DNA polymerase inhibitor, phosphatase inhibitor	AOX1, BGLAP, F10, F2, F7, F9, GGCX, NQO1, NQO2, PROC, PROS1, PROZ, VKORC1, VKORC1L1	gastroenterology, neurology/psychiatry, dermatology, rheumatology	Launched
CPD003_24H:BRD-A33447119-001-04-1:10	oxfendazole	0.0637339	anthelmintic agent		infectious disease	Launched
CPC003_24H:BRD-K89055274-048-14-4:10	alverine	0.0636851	muscle relaxant	HTR1A	gastroenterology	Launched
CPC017_24H:BRD-A23723433-001-01-2:10	paclitaxel	0.063662	tubulin polymerization inhibitor	BCL2, MAP2, MAP4, MAPT, NR1I2, TLR4, TUBB, TUBB1	oncology	Launched
HOG001_6H:BRD-K50128260-001-01-6:0.013	sildenafil	0.0636164	phosphodiesterase inhibitor	PDE5A, PDE6G, PDE6H, SLCO1B1, SLCO1B3	cardiology	Launched
NMH002_24H:BRD-K47539947-001-02-9:10	tetradecylthioacetic-acid	0.0635669	lipid peroxidase inhibitor			Phase 2
CPC006_24H:BRD-A79768653-001-02-1:10	sirolimus	0.0635609	mTOR inhibitor	FGF2, FKBP1A, MTOR	transplant, pulmonary	Launched
CPC006_6H:BRD-A36630025-001-02-6:0.35	SN-38	0.0635546	topoisomerase inhibitor	TOP1	oncology	Launched
CPD001_24H:BRD-K32744045-001-23-9:10	disulfiram	0.0635007	aldehyde dehydrogenase inhibitor, DNA methyltransferase inhibitor, TRPV agonist	ALDH2, DBH	neurology/psychiatry	Launched
CPC018_24H:BRD-K59256312-066-04-1:10	gabexate	0.0634953	serine protease inhibitor	PRSS1, TPSAB1	gastroenterology	Launched
LJP002_24H:BRD-A58280226-001-02-0:2	Y-27632	0.0634571	rho associated kinase inhibitor	PKIA, PKN2, PRKACA, PRKCE, ROCK1, ROCK2		Preclinical
NMH002_24H:BRD-K61314889-001-02-8:10	endo-IWR-1	0.0634402	PARP inhibitor	TNKS, TNKS2		Preclinical
CPC014_24H:BRD-K15891719-001-01-0:10	tenofovir	0.0634263	HIV integrase inhibitor, nucleoside reverse transcriptase inhibitor		infectious disease	Launched
LJP001_6H:BRD-K68174511-001-02-5:2	torin-2	0.0633826	mTOR inhibitor	MTOR		Preclinical
CPC016_24H:BRD-A82656074-003-01-2:10	naltrindole	0.0633718	opioid receptor antagonist	OPRD1, OPRK1, OPRM1		Preclinical
CPC005_24H:BRD-A77299732-001-01-6:10	salubrinal	0.0633511	eukaryotic translation initiation factor inhibitor	EIF2S1		Preclinical
LJP001_6H:BRD-K49669041-001-03-5:10	BX-912	0.0633251	pyruvate dehydrogenase kinase inhibitor	CDK2, CHEK1, GSK3B, KDR, PDK1, PDPK1		Preclinical
BRAF001_24H:BRD-K74820615-045-01-9:2.5	morantel	0.0632982	acetylcholine receptor agonist		infectious disease	Launched
CPD003_24H:BRD-A51964809-003-09-2:10	halofantrine	0.0632571	antimalarial agent	KCNH2, KCNN4	infectious disease	Launched
CPC018_6H:BRD-K50135270-001-01-9:10	GBR-12935	0.063256	dopamine uptake inhibitor	AGTR1, SLC6A3		Preclinical
CPC002_6H:BRD-A84389633-001-02-4:10	tropanyl-3,5-dimethylbenzoate	0.0632398	serotonin receptor antagonist	HTR3A, HTR3B		Preclinical
AML001_6H:BRD-K93754473:13.4584	tamoxifen	0.0632256	estrogen receptor antagonist, selective estrogen receptor modulator (SERM)	EBP, ESR1, ESR2, GPER1, PRKCA, PRKCB, PRKCD, PRKCE, PRKCG, PRKCI, PRKCQ, PRKCZ	oncology	Launched
CPD003_24H:BRD-A87606379-001-17-4:10	nadolol	0.0632173	adrenergic receptor antagonist	ADRB1, ADRB2, ADRB3	cardiology	Launched
CPC017_24H:BRD-K42452249-001-01-7:10	EO-1428	0.063162	p38 MAPK inhibitor	MAPK11, MAPK14		Preclinical
CPC006_24H:BRD-A70155556-001-04-4:40	lovastatin	0.0631255	HMGCR inhibitor	HDAC2, HMGCR, ITGAL, NR1I2	cardiology, endocrinology	Launched
LJP001_24H:BRD-K85606544-001-04-2:10	neratinib	0.0631202	EGFR inhibitor	EGFR, ERBB2, KDR		Phase 3
CPC018_6H:BRD-K03981224-001-02-9:10	ethisterone	0.063104	progestogen hormone	TYR		Launched
CPC006_24H:BRD-K74305673-001-01-3:10	IKK-2-inhibitor-V	0.0630316	IKK inhibitor, NFkB pathway inhibitor	IKBKB		Phase 1
CPD002_24H:BRD-K13183738-317-07-8:10	pentamidine	0.0630168	anti-pneumocystis agent	TRDMT1	infectious disease	Launched
ASG001_6H:BRD-A75409952-001-05-7:0.4	wortmannin	0.0630024	PI3K inhibitor	PI4KA, PI4KB, PIK3CA, PIK3CD, PIK3CG, PIK3R1, PLK1, PRKDC		Preclinical
HOG001_24H:BRD-A36630025-001-02-6:0.13704	SN-38	0.0629712	topoisomerase inhibitor	TOP1	oncology	Launched
CPD001_24H:BRD-K93441486-067-08-6:10	diphemanil	0.0629482	acetylcholine receptor antagonist	CHRM3	neurology/psychiatry	Launched
DEB001_6H:BRD-A75409952-001-05-7:1	wortmannin	0.0629245	PI3K inhibitor	PI4KA, PI4KB, PIK3CA, PIK3CD, PIK3CG, PIK3R1, PLK1, PRKDC		Preclinical
CPD003_24H:BRD-A51233382-001-01-8:10	tribenoside	0.0629242	anti-inflammatory agent, capillary stabilizing agent			Launched
HOG002_6H:BRD-K12184916-001-04-8:0.3704	NVP-BEZ235	0.0629179	mTOR inhibitor, PI3K inhibitor	ATR, MTOR, PIK3CA, PIK3CD, PIK3CG		Phase 2
HOG002_6H:BRD-A61304759-001-01-0:0.1235	tanespimycin	0.0629071	HSP inhibitor	HSP90AA1		Phase 3
BRAF001_24H:BRD-A03427350-001-02-1:2.5	sulindac	0.0628899	cyclooxygenase inhibitor	AKR1B1, MAPK3, PPARD, PTGDR2, PTGS1, PTGS2	rheumatology	Launched
CPD002_24H:BRD-A07893380-001-07-3:10	vigabatrin	0.0628796	GABA aminotransferase inhibitor	ABAT, GABBR1, SLC32A1	neurology/psychiatry	Launched
CPC003_24H:BRD-K66874953-004-01-3:10	pifithrin-alpha	0.0628309	TP53 inhibitor	TP53		Preclinical
LJP002_24H:BRD-K66538826-001-03-1:10	amuvatinib	0.0627907	FLT3 inhibitor, KIT inhibitor, PDGFR tyrosine kinase receptor inhibitor, RAD51 inhibitor, RET tyrosine kinase inhibitor	KIT, MET		Phase 2
HOG001_6H:BRD-K06854232-001-03-3:0.1235	AM-580	0.0627755	retinoid receptor agonist	RARA		Preclinical
RAD001_24H:BRD-K01228321-318-03-5:0.1235	cisplatin	0.0627705	DNA alkylating agent, DNA synthesis inhibitor	XIAP	oncology	Launched
CPC010_24H:BRD-A71262238-001-06-8:10	nafadotride	0.062757	dopamine receptor antagonist	DRD2, DRD3, HTR1A		Preclinical
CPC016_24H:BRD-K20714604-003-01-1:10	RS-56812	0.0627234	serotonin receptor partial agonist	HTR3A		Preclinical
CPC010_6H:BRD-K70490179-311-02-7:10	rimcazole	0.0627044	sigma receptor antagonist	SIGMAR1		Phase 1
CPD002_6H:BRD-K88538023-008-05-6:10	oxiconazole	0.0626378	bacterial cell wall synthesis inhibitor		infectious disease	Launched
CPC003_6H:BRD-K41567364-001-01-2:10	SB-334867	0.0626046	orexin receptor antagonist	HCRTR1, HCRTR2		Preclinical
CPC017_6H:BRD-K95785537-001-09-0:10	PP-2	0.06256	src inhibitor	ABL1, LCK, LYN, RIPK2, SRC		Preclinical
NMH001_6H:BRD-K59650319-003-02-5:10	YM-298198	0.0625091	glutamate receptor antagonist	GRM1		Preclinical
HOG002_24H:BRD-A75409952-001-01-6:1.11	wortmannin	0.0625038	PI3K inhibitor	PI4KA, PI4KB, PIK3CA, PIK3CD, PIK3CG, PIK3R1, PLK1, PRKDC		Preclinical
CVD001_6H:BRD-K18787491-001-05-2:13.141	U-0126	0.0624663	MEK inhibitor	AKT1, CHEK1, GSK3B, LCK, MAP2K1, MAP2K2, MAP2K7, MAPK1, MAPK11, MAPK12, MAPK14, MAPK8, PRKCA, RAF1, ROCK1, RPS6KB1, SGK1		Preclinical
HOG002_24H:BRD-K68202742-001-10-8:1.11	trichostatin-a	0.0624238	HDAC inhibitor	HDAC1, HDAC10, HDAC2, HDAC3, HDAC4, HDAC5, HDAC6, HDAC7, HDAC8, HDAC9		Preclinical
CPD003_6H:BRD-A92670106-003-04-7:10	tocainide	0.0624215	sodium channel blocker	SCN5A	cardiology	Launched
HOG001_6H:BRD-K50128260-001-01-6:10	sildenafil	0.0624169	phosphodiesterase inhibitor	PDE5A, PDE6G, PDE6H, SLCO1B1, SLCO1B3	cardiology	Launched
LJP001_24H:BRD-K94294671-003-02-1:0.4	OSI-027	0.0624136	mTOR inhibitor	MTOR		Phase 1
DOS031_24H:BRD-A75409952:10	wortmannin	0.0623799	PI3K inhibitor	PI4KA, PI4KB, PIK3CA, PIK3CD, PIK3CG, PIK3R1, PLK1, PRKDC		Preclinical
BRAF001_24H:BRD-K16478699-001-05-0:10	PLX-4720	0.0623765	RAF inhibitor	BRAF, KDR		Preclinical
LJP002_24H:BRD-K93788137-001-01-7:2	PF-431396	0.0623631	focal adhesion kinase inhibitor	PTK2, PTK2B		Preclinical
CPC018_24H:BRD-K41567364-001-01-2:10	SB-334867	0.0623593	orexin receptor antagonist	HCRTR1, HCRTR2		Preclinical
CVD001_6H:BRD-K58299615-001-02-7:2.5	Ro-90-7501	0.0623566		APP		Preclinical
CPC001_6H:BRD-K68392338-003-01-2:10	ZK-93426	0.0623437	benzodiazepine receptor antagonist	GABRA1, GABRA2, GABRA3, GABRA5		Phase 1
CPC015_24H:BRD-A51820102-008-16-4:10	econazole	0.0623315	lanosterol demethylase inhibitor, sterol demethylase inhibitor	CYP51A1, NPY1R, NPY2R, TRPM2, TRPV5	infectious disease	Launched
CPC016_24H:BRD-K18779551-003-03-7:10	bifemelane	0.0623242	acetylcholine release enhancer	MAOA, MAOB	ophthalmology, neurology/psychiatry	Launched
CPD001_24H:BRD-K48722258-300-09-4:10	dilazep	0.0623093	adenosine reuptake inhibitor	SLC29A1		Launched
LJP002_6H:BRD-K44227013-001-01-5:10	ponatinib	0.0622836	Bcr-Abl kinase inhibitor, FLT3 inhibitor, PDGFR tyrosine kinase receptor inhibitor	ABL1, BCR, FGFR1, FGFR2, FGFR3, FGFR4, FLT3, KDR, KIT, LCK, LYN, PDGFRA, RET, SRC, TEK	hematologic malignancy	Launched
CPC020_24H:BRD-A63445921-003-02-6:10	nicardipine	0.0622712	calcium channel blocker	ADORA3, ADRA1A, ADRA1B, ADRA1D, CACNA1C, CACNA1D, CACNA2D1, CACNB2, CALM1, CHRM1, CHRM2, CHRM3, CHRM4, CHRM5, PDE1A, PDE1B	cardiology	Launched
CPD001_24H:BRD-A67709388-001-04-7:10	antimycin-a	0.0622457	ATP synthase inhibitor	CYCS		Preclinical
CPD002_24H:BRD-K73541271-001-02-8:10	etofenamate	0.0622367	cyclooxygenase inhibitor	PTGS1, PTGS2	neurology/psychiatry, rheumatology	Launched
CPC006_6H:BRD-K16406336-311-01-2:10	methylene-blue	0.062231	guanylyl cyclase inhibitor, nitric oxide production inhibitor	ACHE	hematology	Launched
HOG002_24H:BRD-K20755323-001-02-6:0.0412	SKI-II	0.0621398	sphingosine kinase inhibitor	SPHK1		Preclinical
ASG001_24H:BRD-K55127134-300-06-2:0.4	fluphenazine	0.0620996	dopamine receptor antagonist	CALM1, DRD1, DRD2, DRD5, HRH1, HTR2A, HTR6, HTR7	neurology/psychiatry	Launched
CPD002_6H:BRD-A17846016-001-09-7:10	trolox	0.0620907	antioxidant			Launched
NMH002_6H:BRD-K95785537-001-19-9:10	PP-2	0.0620864	src inhibitor	ABL1, LCK, LYN, RIPK2, SRC		Preclinical
CPC005_6H:BRD-A15297126-001-03-5:10	fluocinolone-acetonide	0.0620623	glucocorticoid receptor agonist	NR3C1, SERPINA6	dermatology	Launched
CPC018_24H:BRD-K08619574-334-03-9:10	thioproperazine	0.0620569	dopamine receptor antagonist	ADRA1A, ADRA1B, DRD1, DRD2, HTR1A, HTR2A	neurology/psychiatry	Launched
NMH002_6H:BRD-K79437791-001-04-0:10	acetyl-farnesyl-cysteine	0.0620362	methyltransferase inhibitor	PPARG	dermatology	Launched
CPC002_6H:BRD-K93480852-001-02-2:10	KN-93	0.0620319	calcium/calmodulin dependent protein kinase inhibitor	CAMK2A		Preclinical
BRAF001_24H:BRD-K63675182-003-18-6:10	triflupromazine	0.0620054	dopamine receptor antagonist	CHRM1, CHRM2, DRD1, DRD2, HTR2B	neurology/psychiatry, gastroenterology	Launched
HOG002_6H:BRD-K15563106-001-08-1:0.1234	phloretin	0.0619471	sodium/glucose cotransporter inhibitor	AQP9, CLCN3, SLC23A1		Launched
CPC018_24H:BRD-A11813248-003-01-6:10	AM-92016	0.0619456	potassium channel blocker	GRIN1		Preclinical
CPC014_6H:BRD-K77286328-001-02-9:10	reversine	0.0619415	Aurora kinase inhibitor	AURKB, INCENP, MAP2K1		Preclinical
HOG002_24H:BRD-K35960502-001-10-1:10	niclosamide	0.0619352	DNA replication inhibitor, STAT inhibitor	STAT3	infectious disease	Launched
CPC016_24H:BRD-K42221274-003-02-8:10	NNC-711	0.061926	GABA uptake inhibitor	SIGMAR1, SLC6A1		Preclinical
CPC011_24H:BRD-K64994968-001-23-4:10	progesterone	0.0618574	progesterone receptor agonist	CATSPER1, CATSPER2, CATSPER3, CATSPER4, CYP17A1, ESR1, NR3C2, OPRK1, PGR, TRPC5	obstetrics/gynecology, endocrinology	Launched
BRAF001_24H:BRD-K20075662-300-03-2:0.625	betazole	0.0618525	histamine receptor agonist	HRH2	gastroenterology	Launched
LJP002_24H:BRD-A41692738-001-03-5:0.4	TGX-221	0.0618401	PI3K inhibitor	PIK3CB, PIK3CD		Preclinical
LJP002_6H:BRD-A58280226-001-02-0:10	Y-27632	0.061839	rho associated kinase inhibitor	PKIA, PKN2, PRKACA, PRKCE, ROCK1, ROCK2		Preclinical
CPC001_24H:BRD-K92758126-001-06-3:10	MD-920	0.0617941	NFkB pathway inhibitor	AADACL2		Phase 1
CPC003_24H:BRD-A75409952:10	wortmannin	0.0617785	PI3K inhibitor	PI4KA, PI4KB, PIK3CA, PIK3CD, PIK3CG, PIK3R1, PLK1, PRKDC		Preclinical
CPC001_24H:BRD-K97365803-001-01-3:10	PI-828	0.0617459	PI3K inhibitor			Preclinical
CPC014_6H:BRD-K99498722-001-01-8:10	plinabulin	0.061723	tubulin polymerization inhibitor			Phase 3
CPC020_6H:BRD-A62326914-001-02-2:10	paroxetine	0.0616949	selective serotonin reuptake inhibitor (SSRI)	CHRM1, CHRM2, CHRM3, CHRM4, CHRM5, HTR2A, SLC6A2, SLC6A4	neurology/psychiatry	Launched
HOG002_24H:BRD-K92093830-003-18-3:0.3704	doxorubicin	0.0616862	topoisomerase inhibitor	TOP2A	hematologic malignancy, oncology	Launched
CPC006_24H:BRD-K60219430-001-01-6:10	serdemetan	0.0616753	MDM inhibitor	MDM2		Phase 1
HOG002_24H:BRD-A68009927-003-02-9:0.3704	daunorubicin	0.0616671	RNA synthesis inhibitor, topoisomerase inhibitor	TOP2A, TOP2B	hematologic malignancy	Launched
CPC001_24H:BRD-K81709173-001-03-8:10	halcinonide	0.0616327	glucocorticoid receptor agonist	NR3C1	dermatology	Launched
CPC018_24H:BRD-K78126613-001-16-0:10	menadione	0.0616102	mitochondrial DNA polymerase inhibitor, phosphatase inhibitor	AOX1, BGLAP, F10, F2, F7, F9, GGCX, NQO1, NQO2, PROC, PROS1, PROZ, VKORC1, VKORC1L1	gastroenterology, neurology/psychiatry, dermatology, rheumatology	Launched
HDAC001_24H:BRD-K88742110-001-01-2:10	PCI-34051	0.061577	HDAC inhibitor	HDAC1, HDAC10, HDAC6, HDAC8		Preclinical
MUC.CP003_24H:BRD-A20697603-001-06-4:0.3704	thiostrepton	0.0615373	FOXM1 inhibitor, protein synthesis inhibitor	FOXM1	obstetrics/gynecology	Launched
HDAC002_24H:BRD-K02130563-001-05-6:0.0195312	panobinostat	0.0615196	HDAC inhibitor	HDAC1, HDAC2, HDAC3, HDAC4, HDAC6, HDAC7, HDAC8, HDAC9	hematologic malignancy	Launched
LJP002_6H:BRD-K01567962-001-15-6:10	pyrazolanthrone	0.0614863	JNK inhibitor	MAPK10, MAPK8, MAPK8IP1, MAPK9, TTK		Preclinical
HDAC002_6H:BRD-K81418486-001-10-3:0.0012207	vorinostat	0.0614754	HDAC inhibitor	HDAC1, HDAC10, HDAC11, HDAC2, HDAC3, HDAC5, HDAC6, HDAC8, HDAC9	hematologic malignancy	Launched
HOG003_6H:BRD-K48692744-001-01-2:0.0082	NU-1025	0.0614715	PARP inhibitor	PARP1		Preclinical
CVD001_6H:BRD-K33396764-001-02-0:1	alpha-linolenic-acid	0.0614506	omega 3 fatty acid stimulant	ELOVL4, FADS1, FADS2, FFAR1, FFAR4, PTGS2, SLC8A1, TRPV1		Phase 3
CPC015_6H:BRD-A55393291-001-05-7:10	testosterone	0.0614212	androgen receptor agonist	AR	endocrinology	Launched
CPC002_6H:BRD-A89337244-001-01-1:10	PD-102807	0.0614013	acetylcholine receptor antagonist	CHRM4		Preclinical
CPD003_6H:BRD-K49111258-003-22-2:10	prazosin	0.0613917	adrenergic receptor antagonist	ADRA1A, ADRA1B, ADRA1D, ADRA2A, ADRA2B, ADRA2C, KCNH2, KCNH6, KCNH7	cardiology	Launched
CPC016_24H:BRD-K97365803-001-01-3:10	PI-828	0.0613511	PI3K inhibitor			Preclinical
CPC006_24H:BRD-A79465854-001-01-3:10	auranofin	0.0613496	NFkB pathway inhibitor	IKBKB, PRDX5, TRPA1	rheumatology	Launched
CPC017_6H:BRD-K09635314-001-01-8:10	m-3M3FBS	0.0613126		PLCB2, PLCB3, PLCD1, PLCG1, PLCG2		Preclinical
HOG003_6H:BRD-K22503835-001-06-0:0.0412	scriptaid	0.0613088	HDAC inhibitor	HDAC1, HDAC2, HDAC3, HDAC4, HDAC5, HDAC6, HDAC7, HDAC8, HDAC9		Preclinical
CPC004_24H:BRD-K33308633-001-01-6:10	INCA-6	0.0613046	calcineurin inhibitor	NFATC1		Preclinical
CPC004_24H:BRD-A68723818-050-18-4:10	brompheniramine	0.0612829	histamine receptor antagonist	CHRM1, CHRM2, CHRM3, CHRM4, CHRM5, HRH1	allergy, otolaryngology	Launched
CPD001_24H:BRD-K02680176-075-08-7:10	clofilium	0.0612634	potassium channel blocker	KCNA5, KCNH1		Phase 2
CPC011_24H:BRD-K91938660-003-07-8:10	memantine	0.0612551	glutamate receptor antagonist	CHRFAM7A, DRD2, GRIN1, GRIN2A, GRIN2B, GRIN3A, HTR3A	neurology/psychiatry	Launched
HOG001_24H:BRD-A45889380-300-04-8:3.33	mepacrine	0.0612537	cytokine production inhibitor, NFkB pathway inhibitor, TP53 activator	PLA2G1B, PLA2G4A, PLA2G6, PLCL1	infectious disease	Launched
CPD002_24H:BRD-A58753560-001-01-2:10	budesonide	0.0612203	glucocorticoid receptor agonist	NR3C1	gastroenterology	Launched
CPD002_24H:BRD-A95602221-003-01-3:10	celiprolol	0.0612193	adrenergic receptor antagonist	ADRA2A, ADRB1, ADRB2	genetics	Launched
CPC006_24H:BRD-A71390734-001-01-7:0.08	idarubicin	0.0612166	topoisomerase inhibitor	TOP2A	hematologic malignancy	Launched
CPD003_24H:BRD-K28687144-001-06-1:10	fosfosal	0.061213	phosphodiesterase inhibitor	PTGS1, PTGS2		Launched
CPD001_24H:BRD-K67966701-335-04-3:10	lisinopril	0.0611816	angiotensin converting enzyme inhibitor	ACE, ACE2	cardiology, endocrinology	Launched
CPC002_6H:BRD-K32526544-001-01-2:10	DCEBIO	0.0611565	potassium channel activator	KCNN2, KCNN3, KCNN4		Preclinical
CPC015_24H:BRD-A19500257:10	geldanamycin	0.0611527	HSP inhibitor	HSP90AA1, HSP90AB1		Preclinical
CPD002_24H:BRD-K87156652-001-07-7:10	carbimazole	0.0611492	antithyroid agent	TPO	endocrinology	Launched
HOG003_24H:BRD-K11853856-003-01-3:0.1234	PJ-34	0.0611333	PARP inhibitor	EEF2, PARP1, PARP15, PARP3		Preclinical
HOG001_24H:BRD-K59369769-001-05-4:0.013	tozasertib	0.0611287	Aurora kinase inhibitor, Bcr-Abl kinase inhibitor, FLT3 inhibitor, JAK inhibitor	AURKA, AURKB, AURKC, LCK		Phase 2
CPC014_24H:BRD-K78431006-001-02-9:10	crizotinib	0.0611281	ALK tyrosine kinase receptor inhibitor	ALK, MET	oncology	Launched
CPC011_6H:BRD-K47936004-311-02-0:10	piribedil	0.0611148	dopamine receptor agonist	ADRA1A, ADRA2A, ADRA2C, DRD2, DRD3, DRD4, HTR1A, HTR2B	neurology/psychiatry	Launched
BRAF001_24H:BRD-A19037878-001-01-5:2.5	trichostatin-a	0.0610964	HDAC inhibitor	HDAC1, HDAC10, HDAC2, HDAC3, HDAC4, HDAC5, HDAC6, HDAC7, HDAC8, HDAC9		Preclinical
RAD001_24H:BRD-K64052750-001-04-3:0.0137	gefitinib	0.0610644	EGFR inhibitor	EGFR	oncology	Launched
CPD002_24H:BRD-K92977333-001-01-9:10	entacapone	0.0610466	catechol O methyltransferase inhibitor	COMT	neurology/psychiatry	Launched
BRAF001_6H:BRD-K53737926-003-18-7:2.5	amitriptyline	0.0609831	norepinephrine inhibitor, norepinephrine reuptake inhibitor, serotonin receptor antagonist, serotonin‚Äìnorepinephrine reuptake inhibitor (SNRI)	ADRA1A, ADRA1B, ADRA1D, ADRA2A, ADRB1, ADRB2, ADRB3, CHRM1, CHRM2, CHRM3, CHRM4, CHRM5, HRH1, HRH2, HRH4, HTR1A, HTR1B, HTR1D, HTR2A, HTR2C, HTR6, HTR7, KCNA1, KCND2, KCND3, KCNQ2, KCNQ3, NTRK1, NTRK2, OPRD1, OPRK1, OPRM1, SIGMAR1, SLC6A2, SLC6A4	neurology/psychiatry	Launched
CPD003_24H:BRD-K81001086-236-01-2:10	cefsulodin	0.0609776	bacterial cell wall synthesis inhibitor		infectious disease	Launched
DOS060_24H:BRD-A19500257:10	geldanamycin	0.0608885	HSP inhibitor	HSP90AA1, HSP90AB1		Preclinical
CPD003_24H:BRD-K52172416-001-06-4:10	anastrozole	0.0608178	aromatase inhibitor	CYP19A1	oncology	Launched
DEB001_24H:BRD-A75409952-001-05-7:5	wortmannin	0.0608142	PI3K inhibitor	PI4KA, PI4KB, PIK3CA, PIK3CD, PIK3CG, PIK3R1, PLK1, PRKDC		Preclinical
CPC006_24H:BRD-K49371609-310-01-1:0.09	PIK-75	0.0608019	DNA protein kinase inhibitor, PI3K inhibitor	PIK3CA, PIK3CB, PIK3CD, PIK3CG, PRKDC		Preclinical
NMH001_24H:BRD-K90711641-001-01-1:10	dopamine	0.0607571	dopamine receptor agonist	DBH, DRD1, DRD2, DRD3, DRD4, DRD5, HTR1A, HTR7, SLC6A2, SLC6A3, SLC6A4	cardiology, neurology/psychiatry	Launched
HOG001_6H:BRD-K50128260-001-01-6:0.0412	sildenafil	0.060749	phosphodiesterase inhibitor	PDE5A, PDE6G, PDE6H, SLCO1B1, SLCO1B3	cardiology	Launched
CPC004_24H:BRD-A46747628-001-01-9:10	ouabain	0.0607434	ATPase inhibitor	ATP1A1	cardiology	Launched
HOG002_24H:BRD-K34581968-001-01-2:0.005	BMS-536924	0.0607279	IGF-1 inhibitor	AKT1, CCNE1, CDK2, CYP3A4, ERBB2, IGF1R, KDR, LCK, MAPK1, MET, PDGFRA, PDGFRB		Preclinical
LJP001_24H:BRD-K87909389-001-04-6:10	alvocidib	0.0607214	CDK inhibitor	CDK1, CDK2, CDK4, CDK5, CDK6, CDK7, CDK8, CDK9, EGFR, PYGM		Phase 2
CPD002_24H:BRD-M45038741-046-03-3:10	metoprolol	0.0607208	adrenergic receptor antagonist	ADRB1, ADRB2	cardiology	Launched
CPC020_6H:BRD-K97810537-001-09-4:10	beclomethasone-dipropionate	0.0607049	glucocorticoid receptor agonist	GPR97, NR3C1	allergy	Launched
HOG002_6H:BRD-K15563106-001-08-1:3.33	phloretin	0.0606991	sodium/glucose cotransporter inhibitor	AQP9, CLCN3, SLC23A1		Launched
CPC004_24H:BRD-K30816563-003-01-1:10	ranitidine	0.060649	histamine receptor antagonist	HRH2	gastroenterology	Launched
PCLB002_24H:BRD-A83237092:1.11	fulvestrant	0.0606173	estrogen receptor antagonist	ESR1, ESR2, GPER1	oncology	Launched
HOG001_6H:BRD-A75409952-001-01-6:0.1235	wortmannin	0.0606111	PI3K inhibitor	PI4KA, PI4KB, PIK3CA, PIK3CD, PIK3CG, PIK3R1, PLK1, PRKDC		Preclinical
CPC001_6H:BRD-K28761384-003-03-6:10	zuclopenthixol	0.0605877	dopamine receptor antagonist	ADRA1A, ADRA2A, DRD1, DRD2, DRD5, HRH1, HTR2A	neurology/psychiatry	Launched
LJP001_24H:BRD-A79768653-001-05-4:10	sirolimus	0.0605767	mTOR inhibitor	FGF2, FKBP1A, MTOR	transplant, pulmonary	Launched
CPC020_6H:BRD-K79602928-003-10-8:10	metformin	0.0605415	insulin sensitizer	ACACB, PRKAB1	endocrinology	Launched
CPC010_24H:BRD-K39339537-001-18-6:10	epirizole	0.0605327	cyclooxygenase inhibitor	PTGS1, PTGS2	neurology/psychiatry	Launched
CPC017_24H:BRD-K90524085-001-06-0:10	MY-5445	0.0604925	phosphodiesterase inhibitor, platelet aggregation inhibitor	PDE5A		Preclinical
CPC018_24H:BRD-K17561142-003-16-8:10	amiodarone	0.0604562	potassium channel blocker	ADRB1, CACNA1H, CACNA2D2, KCNA7, KCNH2	cardiology	Launched
CPC002_6H:BRD-K40992116-001-05-5:10	parachlorophenol	0.0604445	antiinfective drug			Launched
HOG002_24H:BRD-K35960502-001-10-1:3.33	niclosamide	0.0604167	DNA replication inhibitor, STAT inhibitor	STAT3	infectious disease	Launched
CPD002_6H:BRD-K26104851-001-15-3:10	nifuroxazide	0.0603741	bacterial DNA inhibitor		gastroenterology	Launched
MUC.CP002_24H:BRD-K49049886-001-03-8:40	CGS-15943	0.0603526	adenosine receptor antagonist	ADORA1, ADORA2A, ADORA2B, ADORA3		Preclinical
HOG003_6H:BRD-K01976263-003-04-5:0.0015	emetine	0.0603299	protein synthesis inhibitor	RPS2		Phase 2
CVD001_24H:BRD-A19500257:10	geldanamycin	0.0603188	HSP inhibitor	HSP90AA1, HSP90AB1		Preclinical
CPD003_24H:BRD-M00539986-103-01-0:10	formoterol	0.0603147	adrenergic receptor agonist	ADRB2	pulmonary	Launched
CPC015_6H:BRD-K18194590-065-05-6:10	mephentermine	0.0603094	adrenergic receptor agonist	ADRA1A, ADRA1B, ADRA1D, ADRA2A, ADRA2B, ADRA2C, ADRB1, ADRB2, ADRB3	cardiology	Launched
HOG003_24H:BRD-K11853856-003-01-3:1.11	PJ-34	0.060288	PARP inhibitor	EEF2, PARP1, PARP15, PARP3		Preclinical
CPD001_24H:BRD-K12539581-001-16-1:10	nocodazole	0.0602754	tubulin polymerization inhibitor	HPGDS		Preclinical
CPD001_24H:BRD-A22101059-001-11-4:10	metrifonate	0.0602664	acetylcholinesterase inhibitor	ACHE		Phase 3
CPC014_24H:BRD-K94294671-003-01-3:10	OSI-027	0.0602622	mTOR inhibitor	MTOR		Phase 1
CPC005_6H:BRD-K54665485-001-04-6:10	R-59022	0.0602542	diacylglycerol kinase inhibitor, protein kinase inhibitor	DGKA		Preclinical
CPC006_24H:BRD-A75409952:10	wortmannin	0.0602126	PI3K inhibitor	PI4KA, PI4KB, PIK3CA, PIK3CD, PIK3CG, PIK3R1, PLK1, PRKDC		Preclinical
LJP002_24H:BRD-A35869383-001-01-9:10	ibrutinib	0.060207	Bruton's tyrosine kinase (BTK) inhibitor	BLK, BMX, BTK	hematologic malignancy	Launched
LJP002_24H:BRD-K44227013-001-01-5:10	ponatinib	0.0601806	Bcr-Abl kinase inhibitor, FLT3 inhibitor, PDGFR tyrosine kinase receptor inhibitor	ABL1, BCR, FGFR1, FGFR2, FGFR3, FGFR4, FLT3, KDR, KIT, LCK, LYN, PDGFRA, RET, SRC, TEK	hematologic malignancy	Launched
CPD003_6H:BRD-K29458283-001-23-2:10	chlorambucil	0.0601795	DNA inhibitor		hematologic malignancy	Launched
BRAF001_24H:BRD-K16478699-001-05-0:2.5	PLX-4720	0.0601786	RAF inhibitor	BRAF, KDR		Preclinical
RAD001_6H:BRD-K96042922-001-04-9:0.0046	etanidazole	0.0601437	bacterial cell wall synthesis inhibitor			Phase 3
RAD001_6H:BRD-K84937637-001-03-2:0.0046	sirolimus	0.0601132	mTOR inhibitor	FGF2, FKBP1A, MTOR	transplant, pulmonary	Launched
BRAF001_24H:BRD-K53737926-003-18-7:0.625	amitriptyline	0.060069	norepinephrine inhibitor, norepinephrine reuptake inhibitor, serotonin receptor antagonist, serotonin‚Äìnorepinephrine reuptake inhibitor (SNRI)	ADRA1A, ADRA1B, ADRA1D, ADRA2A, ADRB1, ADRB2, ADRB3, CHRM1, CHRM2, CHRM3, CHRM4, CHRM5, HRH1, HRH2, HRH4, HTR1A, HTR1B, HTR1D, HTR2A, HTR2C, HTR6, HTR7, KCNA1, KCND2, KCND3, KCNQ2, KCNQ3, NTRK1, NTRK2, OPRD1, OPRK1, OPRM1, SIGMAR1, SLC6A2, SLC6A4	neurology/psychiatry	Launched
HOG003_24H:BRD-A61304759-001-01-0:0.1235	tanespimycin	0.0600404	HSP inhibitor	HSP90AA1		Phase 3
HOG003_24H:BRD-K73319509-001-02-3:0.0412	PF-04217903	0.0600138	c-Met inhibitor	MET		Phase 1
HOG002_6H:BRD-A19500257-001-01-3:0.0045	geldanamycin	0.0600024	HSP inhibitor	HSP90AA1, HSP90AB1		Preclinical
CPD001_24H:BRD-A37288617-003-01-4:10	amfepramone	0.0599866	adrenergic receptor agonist	SLC6A2, SLC6A3	endocrinology	Launched
CPC013_24H:BRD-K49328571-001-04-4:10	dasatinib	0.0599697	Bcr-Abl kinase inhibitor, ephrin inhibitor, KIT inhibitor, PDGFR tyrosine kinase receptor inhibitor, src inhibitor, tyrosine kinase inhibitor	ABL1, ABL2, BLK, EPHA2, FGR, FRK, FYN, HCK, KIT, LCK, LYN, PDGFRB, SRC, SRMS, STAT5B, YES1	hematologic malignancy	Launched
CPC002_24H:BRD-K32292990-001-01-0:10	CGP-53353	0.0599153	EGFR inhibitor, PKC inhibitor	EGFR, PRKCB		Preclinical
CPC011_6H:BRD-K33211335-337-11-0:10	dextromethorphan	0.0599051	glutamate receptor antagonist, sigma receptor agonist	CHRNA2, CHRNA3, CHRNA4, CHRNA7, CHRNB2, CHRNB4, CYBA, CYBB, GRIN3A, NCF1, NCF2, NCF4, OPRD1, OPRK1, OPRM1, PGRMC1, RAC1, RAC2, SIGMAR1, SLC6A2, SLC6A4	pulmonary	Launched
LJP002_6H:BRD-K42728290-001-02-6:10	NVP-BGJ398	0.0598796	FGFR inhibitor	FGFR1, FGFR2, FGFR3, FGFR4, KDR		Phase 2
CPC011_24H:BRD-A34255068-001-24-6:10	rolipram	0.0598568	phosphodiesterase inhibitor			Phase 3
CPC002_24H:BRD-K17743697-066-02-8:10	KB-R7943	0.0598485	sodium/calcium exchange inhibitor	SLC8A1, TRPC3, TRPC5, TRPC6		Preclinical
CVD001_6H:BRD-K49049886-001-03-8:2.5	CGS-15943	0.0598356	adenosine receptor antagonist	ADORA1, ADORA2A, ADORA2B, ADORA3		Preclinical
CPC016_24H:BRD-A11678676-001-03-4:10	wortmannin	0.0598274	PI3K inhibitor	PI4KA, PI4KB, PIK3CA, PIK3CD, PIK3CG, PIK3R1, PLK1, PRKDC		Preclinical
CPC018_6H:BRD-K20655524-003-07-0:10	mefexamide	0.05977	psychoactive drug			Preclinical
CPC020_6H:BRD-A26334849-001-04-7:10	propafenone	0.0597677	antiarrhythmic	ADRB1, ADRB2, KCNA5, KCNH2, SCN5A	cardiology	Launched
CPC011_6H:BRD-K73109821-001-16-9:10	diazoxide	0.0597495	potassium channel activator	ATP1A1, CA1, CA2, KCNJ11, KCNJ8, KCNMA1, SLC12A3	endocrinology	Launched
CPD002_6H:BRD-K37187815-236-01-2:10	cefuroxime	0.0597213	bacterial cell wall synthesis inhibitor		infectious disease	Launched
HOG003_24H:BRD-A71390734-001-01-7:10	idarubicin	0.0597116	topoisomerase inhibitor	TOP2A	hematologic malignancy	Launched
CPC002_6H:BRD-K05434375-001-03-2:10	HA-1004	0.0596961	calcium channel blocker			Phase 2
HOG002_24H:BRD-K34581968-001-01-2:0.0016	BMS-536924	0.0596772	IGF-1 inhibitor	AKT1, CCNE1, CDK2, CYP3A4, ERBB2, IGF1R, KDR, LCK, MAPK1, MET, PDGFRA, PDGFRB		Preclinical
CPC006_24H:BRD-K23363278-001-01-3:1	CYT-997	0.0596325	tubulin polymerization inhibitor	TUBB		Phase 2
HOG002_24H:BRD-A79768653-001-02-1:0.0045	sirolimus	0.0596207	mTOR inhibitor	FGF2, FKBP1A, MTOR	transplant, pulmonary	Launched
CPC020_6H:BRD-K04389336-001-01-1:10	labetalol	0.0595961	adrenergic receptor antagonist	ADRA1A, ADRA1B, ADRA1D, ADRB1, ADRB2	cardiology	Launched
HOG002_6H:BRD-A75409952-001-01-6:0.1235	wortmannin	0.0595876	PI3K inhibitor	PI4KA, PI4KB, PIK3CA, PIK3CD, PIK3CG, PIK3R1, PLK1, PRKDC		Preclinical
LJP002_6H:BRD-K73319509-001-04-9:2	PF-04217903	0.059586	c-Met inhibitor	MET		Phase 1
CPD002_6H:BRD-K46317332-003-13-7:10	proadifen	0.0595753	nitric oxide synthase inhibitor	NOS1		Preclinical
CPC020_6H:BRD-K94830329-001-01-4:10	ataluren	0.0595585	CFTR channel agonist, dystrophin stimulant	DMD	genetics, pulmonary	Launched
LJP002_24H:BRD-K12343256-001-01-4:2	trametinib	0.0595514	MEK inhibitor	MAP2K1, MAP2K2	oncology	Launched
LJP002_24H:BRD-K74065929-001-02-3:0.08	doramapimod	0.0595466	p38 MAPK inhibitor	MAPK11, MAPK12, MAPK13, MAPK14		Phase 2
CPD001_24H:BRD-K74913225-001-07-4:10	brinzolamide	0.0595261	carbonic anhydrase inhibitor	CA1, CA12, CA14, CA2, CA4, CA5A, CA7	ophthalmology	Launched
CPC014_24H:BRD-K36529613-001-01-8:10	PU-H71	0.0595229	HSP inhibitor	HSP90AA1		Phase 1
CPC004_24H:BRD-A57382968-001-18-3:10	piroxicam	0.0594449	cyclooxygenase inhibitor	PTGS1, PTGS2	rheumatology	Launched
CPC004_6H:BRD-A16694057-001-03-5:10	BADGE	0.0594353	PPAR receptor antagonist	PPARG		Preclinical
PCLB001_24H:BRD-A19037878-001-02-3:10	trichostatin-a	0.0594251	HDAC inhibitor	HDAC1, HDAC10, HDAC2, HDAC3, HDAC4, HDAC5, HDAC6, HDAC7, HDAC8, HDAC9		Preclinical
CPC002_6H:BRD-A76528577-065-01-2:10	vincristine	0.0594209	tubulin polymerization inhibitor	TUBA4A, TUBB	hematologic malignancy	Launched
CPC015_6H:BRD-A68723818-050-18-4:10	brompheniramine	0.0593694	histamine receptor antagonist	CHRM1, CHRM2, CHRM3, CHRM4, CHRM5, HRH1	allergy, otolaryngology	Launched
CPC018_24H:BRD-K26241953-001-01-0:10	piceatannol	0.0593673	SYK inhibitor	ATP5A1, ATP5B, ATP5C1, IRF3		Preclinical
RAD001_6H:BRD-K84937637-001-03-2:0.0015	sirolimus	0.059327	mTOR inhibitor	FGF2, FKBP1A, MTOR	transplant, pulmonary	Launched
CPD002_6H:BRD-K54770957-001-01-9:10	etoricoxib	0.0593057	cyclooxygenase inhibitor	PTGS2	rheumatology	Launched
CPC006_24H:BRD-K91623615-001-01-9:10	ABT-751	0.0593003	tubulin polymerization inhibitor	TUBB		Phase 2
NMH002_6H:BRD-K91509126-001-19-4:10	piceatannol	0.0592822	SYK inhibitor	ATP5A1, ATP5B, ATP5C1, IRF3		Preclinical
LJP001_24H:BRD-K56343971-001-04-9:10	vemurafenib	0.0592764	RAF inhibitor	BRAF, RAF1	oncology	Launched
CPC005_6H:BRD-K44084986-001-02-1:10	Y-27632	0.0592342	rho associated kinase inhibitor	PKIA, PKN2, PRKACA, PRKCE, ROCK1, ROCK2		Preclinical
CPC016_6H:BRD-K93480852-001-02-2:10	KN-93	0.0592287	calcium/calmodulin dependent protein kinase inhibitor	CAMK2A		Preclinical
LJP002_24H:BRD-K49075727-001-03-6:10	nintedanib	0.0591909	FGFR inhibitor, PDGFR tyrosine kinase receptor inhibitor, VEGFR inhibitor	FGFR1, FGFR2, FGFR3, FGFR4, FLT1, FLT4, KDR, PDGFRA, PDGFRB	pulmonary	Launched
CPD002_24H:BRD-K78692225-001-17-9:10	leflunomide	0.0591385	dihydroorotate dehydrogenase inhibitor, PDGFR tyrosine kinase receptor inhibitor	AHR, DHODH, PTK2B	rheumatology	Launched
CPC016_6H:BRD-K97061094-001-03-2:10	azacyclonol	0.059124	histamine receptor antagonist	HRH1		Preclinical
CPD003_24H:BRD-K29458283-001-23-2:10	chlorambucil	0.0591207	DNA inhibitor		hematologic malignancy	Launched
CPC005_24H:BRD-K09778810-001-01-5:10	FGIN-1-27	0.0591193	inositol monophosphatase inhibitor	TSPO		Preclinical
HOG001_24H:BRD-A19633847-050-20-6:10	perhexiline	0.0591016	carnitine palmitoyltransferase inhibitor	CPT1A, CPT2	cardiology	Launched
LJP002_24H:BRD-K70511574-001-02-8:10	HMN-214	0.059021	PLK inhibitor	PLK1		Phase 1
HOG003_24H:BRD-K68202742-001-10-8:3.33	trichostatin-a	0.058958	HDAC inhibitor	HDAC1, HDAC10, HDAC2, HDAC3, HDAC4, HDAC5, HDAC6, HDAC7, HDAC8, HDAC9		Preclinical
HOG003_6H:BRD-K73319509-001-02-3:3.33	PF-04217903	0.0589482	c-Met inhibitor	MET		Phase 1
HDAC001_24H:BRD-K88742110-001-01-2:0.15625	PCI-34051	0.0589171	HDAC inhibitor	HDAC1, HDAC10, HDAC6, HDAC8		Preclinical
CPD002_24H:BRD-K17561142-003-22-6:10	amiodarone	0.058909	potassium channel blocker	ADRB1, CACNA1H, CACNA2D2, KCNA7, KCNH2	cardiology	Launched
CPC004_24H:BRD-K42748308-300-01-2:10	XE-991	0.0588592	potassium channel blocker	KCNQ1, KCNQ2, KCNQ3, KCNQ4, KCNQ5		Preclinical
HDAC001_24H:BRD-K88742110-001-01-2:2.5	PCI-34051	0.0588431	HDAC inhibitor	HDAC1, HDAC10, HDAC6, HDAC8		Preclinical
HOG001_6H:BRD-A75409952-001-01-6:0.0045	wortmannin	0.0588311	PI3K inhibitor	PI4KA, PI4KB, PIK3CA, PIK3CD, PIK3CG, PIK3R1, PLK1, PRKDC		Preclinical
CPC004_24H:BRD-A39255369-001-01-5:10	DCPIB	0.0588126	chloride channel blocker, gap junction modulator, glutamate inhibitor	SLC1A2		Preclinical
CPC005_24H:BRD-A55484088-050-01-7:10	BNTX	0.0587645	opioid receptor antagonist	OPRD1, OPRK1, OPRM1		Preclinical
HOG003_6H:BRD-A75409952-001-01-6:3.33	wortmannin	0.0587299	PI3K inhibitor	PI4KA, PI4KB, PIK3CA, PIK3CD, PIK3CG, PIK3R1, PLK1, PRKDC		Preclinical
NMH001_24H:BRD-K48300629-001-10-3:10	zonisamide	0.0587283	sodium channel blocker, T-type calcium channel blocker	CA1, CA10, CA11, CA12, CA13, CA14, CA2, CA3, CA4, CA5A, CA5B, CA6, CA7, CA8, CA9, CACNA1G, CACNA1H, CACNA1I, MAOA, MAOB, SCN10A, SCN11A, SCN1A, SCN1B, SCN2A, SCN2B, SCN3A, SCN3B, SCN4A, SCN4B, SCN5A, SCN7A, SCN8A, SCN9A	neurology/psychiatry	Launched
CPC005_24H:BRD-A37432947-004-02-5:10	ipratropium	0.0586994	acetylcholine receptor antagonist	CHRM1, CHRM2, CHRM3, CHRM4, CHRM5	pulmonary	Launched
PRISM001_24H:BRD-A19500257:10	geldanamycin	0.0586941	HSP inhibitor	HSP90AA1, HSP90AB1		Preclinical
CPD003_6H:BRD-K93880783-001-17-5:10	stavudine	0.058692	DNA directed DNA polymerase inhibitor, nucleoside reverse transcriptase inhibitor		infectious disease	Launched
HOG002_24H:BRD-K28907958-001-02-7:11.1	CD-437	0.058687	retinoid receptor agonist	RARG		Preclinical
CPC001_24H:BRD-A75409952:10	wortmannin	0.0586518	PI3K inhibitor	PI4KA, PI4KB, PIK3CA, PIK3CD, PIK3CG, PIK3R1, PLK1, PRKDC		Preclinical
CPC015_24H:BRD-K46137903-001-03-3:10	prednicarbate	0.0586382	phospholipase activator	NR3C1, PLA2G1B	dermatology, ophthalmology, neurology/psychiatry	Launched
CPC012_6H:BRD-A59985574-003-01-9:10	topotecan	0.0586233	topoisomerase inhibitor	TOP1, TOP1MT	oncology	Launched
CPC010_24H:BRD-K41713976-003-04-2:10	E-4031	0.0585709	potassium channel blocker	KCNH1, KCNH2		Phase 1
LJP001_24H:BRD-K50140147-001-05-1:2	NVP-TAE684	0.0585582	ALK tyrosine kinase receptor inhibitor	ALK, INSR		Preclinical
HDAC002_24H:BRD-K02130563-001-05-6:0.0012207	panobinostat	0.0585436	HDAC inhibitor	HDAC1, HDAC2, HDAC3, HDAC4, HDAC6, HDAC7, HDAC8, HDAC9	hematologic malignancy	Launched
HOG001_24H:BRD-K16406336-311-01-2:1.11	methylene-blue	0.0584627	guanylyl cyclase inhibitor, nitric oxide production inhibitor	ACHE	hematology	Launched
CPC006_24H:BRD-K20285085-001-01-4:10	fostamatinib	0.0584599	SYK inhibitor	SYK	hematology	Launched
CPC004_6H:BRD-K89997465-001-05-3:10	chlorpromazine	0.0583731	dopamine receptor antagonist	ADRA1A, ADRA1B, ADRA1D, ADRA2A, ADRA2B, ADRA2C, CALM1, CHRM1, CHRM3, DRD1, DRD2, DRD3, DRD4, DRD5, HRH1, HRH4, HTR1A, HTR2A, HTR2B, HTR2C, HTR6, HTR7, KCNH2, ORM1, ORM2, SMPD1, TRPC5	neurology/psychiatry, gastroenterology, hematology, infectious disease	Launched
LJP001_6H:BRD-K40175214-001-03-3:10	torin-1	0.058362	mTOR inhibitor	MTOR		Preclinical
CPC004_6H:BRD-K87343924-001-02-4:10	wortmannin	0.0583601	PI3K inhibitor	PI4KA, PI4KB, PIK3CA, PIK3CD, PIK3CG, PIK3R1, PLK1, PRKDC		Preclinical
HDAC002_24H:BRD-K52313696-001-01-6:1.25	tacedinaline	0.058348	HDAC inhibitor	HDAC1		Phase 3
CPC020_24H:BRD-K22031190-001-16-0:10	diflunisal	0.0583305	prostanoid receptor antagonist	PTGS1, PTGS2	rheumatology	Launched
CPC017_6H:BRD-K27737647-300-01-4:10	H-89	0.0583214	PKA inhibitor	GSG2, PKIA, PRKACA		Preclinical
CPC004_6H:BRD-K49945136-001-03-5:10	GR-113808	0.0583102	serotonin receptor antagonist	HTR4		Preclinical
BRAF001_24H:BRD-A19037878-001-01-5:0.625	trichostatin-a	0.0583071	HDAC inhibitor	HDAC1, HDAC10, HDAC2, HDAC3, HDAC4, HDAC5, HDAC6, HDAC7, HDAC8, HDAC9		Preclinical
CPC020_24H:BRD-A13188892-001-02-2:10	doxazosin	0.0582495	adrenergic receptor antagonist	ADRA1A, ADRA1B, ADRA1D, KCNH2, KCNH6, KCNH7	urology, cardiology	Launched
CPC014_24H:BRD-K14880289-001-01-4:10	GW-501516	0.0582001	PPAR receptor agonist	PPARA, PPARD		Phase 2
ERG015_6H:BRD-A90490067-001-02-7:0.08	fulvestrant	0.0581889	estrogen receptor antagonist	ESR1, ESR2, GPER1	oncology	Launched
HOG003_6H:BRD-K60230970-001-04-3:0.0433	MG-132	0.0581321	proteasome inhibitor	PSMB1		Preclinical
HOG001_6H:BRD-K06854232-001-03-3:0.3704	AM-580	0.0581217	retinoid receptor agonist	RARA		Preclinical
CPC015_24H:BRD-A49447682-001-01-6:10	desoximetasone	0.0581186	glucocorticoid receptor agonist	NR3C1, PLA2G1B	dermatology	Launched
CPD002_6H:BRD-A80017228-001-19-0:10	bendroflumethiazide	0.0581178	sodium/potassium/chloride transporter inhibitor	CA1, CA2, CA4, KCNMA1, SLC12A1, SLC12A3	cardiology	Launched
HOG001_24H:BRD-K74402642-003-01-2:3.3333	NSC-632839	0.0581152	ubiquitin specific protease inhibitor	SENP2, USP1, USP2, USP7		Preclinical
CPC014_24H:BRD-K83837640-001-01-4:10	JNJ-26481585	0.0580913	HDAC inhibitor	HDAC1, HDAC10, HDAC11, HDAC2, HDAC3, HDAC4, HDAC5, HDAC6, HDAC7, HDAC8, HDAC9, MDM2		Phase 2
HOG003_6H:BRD-K60230970-001-04-3:0.1297	MG-132	0.0580895	proteasome inhibitor	PSMB1		Preclinical
CPC016_24H:BRD-A17428743-003-03-3:10	BW-723C86	0.0580866	serotonin receptor agonist	HTR2A, HTR2B, HTR2C		Preclinical
ASG001_24H:BRD-A19500257-001-04-7:2	geldanamycin	0.0580402	HSP inhibitor	HSP90AA1, HSP90AB1		Preclinical
CPC020_24H:BRD-A11170096-001-01-8:10	pravastatin	0.0580195	HMGCR inhibitor	HMGCR, SLCO1B1	endocrinology, cardiology	Launched
BRAF001_24H:BRD-K38436528-003-20-4:0.625	imipramine	0.0580046	norepinephrine reputake inhibitor, serotonin reuptake inhibitor	ADRA1A, ADRA1B, ADRA1D, CHRM1, CHRM2, CHRM3, CHRM4, CHRM5, DRD1, DRD2, DRD5, HRH1, HTR1A, HTR2A, HTR2C, HTR6, HTR7, KCND2, KCND3, KCNH1, KCNH2, SLC6A2, SLC6A3, SLC6A4	neurology/psychiatry, urology	Launched
NMH002_6H:BRD-K99964838-001-05-1:10	bosutinib	0.0579985	Abl kinase inhibitor, Bcr-Abl kinase inhibitor, src inhibitor	ABL1, BCR, CAMK1D, CAMK2G, CDK2, FRK, FYN, HCK, LYN, MAP2K1, MAP2K2, MAP3K2, MAP4K5, SRC, STK10, STK24, STK4, TNK2, TXK	hematologic malignancy	Launched
CPC015_6H:BRD-K14920963-304-01-9:10	erythrosine	0.0579952	coloring agent			Preclinical
CPD003_24H:BRD-A14652656-236-01-6:10	bucladesine	0.0579945	adenosine receptor agonist, cAMP stimulant	PRKACA	dermatology	Launched
CPC006_6H:BRD-K32107296-001-03-7:10	temozolomide	0.0579726	DNA alkylating agent	MGMT	oncology	Launched
CPC017_24H:BRD-K81272440-236-06-9:10	dantrolene	0.057959	calcium channel blocker	RYR1, RYR3	neurology/psychiatry, endocrinology	Launched
HOG003_24H:BRD-A75409952-001-01-6:3.33	wortmannin	0.0579586	PI3K inhibitor	PI4KA, PI4KB, PIK3CA, PIK3CD, PIK3CG, PIK3R1, PLK1, PRKDC		Preclinical
HOG002_6H:BRD-A75409952-001-01-6:0.3704	wortmannin	0.0579433	PI3K inhibitor	PI4KA, PI4KB, PIK3CA, PIK3CD, PIK3CG, PIK3R1, PLK1, PRKDC		Preclinical
HDAC002_6H:BRD-A75409952-001-05-7:10	wortmannin	0.0579148	PI3K inhibitor	PI4KA, PI4KB, PIK3CA, PIK3CD, PIK3CG, PIK3R1, PLK1, PRKDC		Preclinical
RAD001_6H:BRD-K15108141-003-01-3:0.0015	gemcitabine	0.0578762	ribonucleotide reductase inhibitor	CMPK1, RRM1, RRM2, TYMS	oncology	Launched
HOG002_6H:BRD-K21680192-300-10-2:0.0412	mitoxantrone	0.0578551	topoisomerase inhibitor	TOP2A	neurology/psychiatry, oncology, hematologic malignancy	Launched
HOG003_6H:BRD-K73319509-001-02-3:0.1235	PF-04217903	0.0578133	c-Met inhibitor	MET		Phase 1
HOG003_24H:BRD-K73319509-001-02-3:0.3704	PF-04217903	0.0578125	c-Met inhibitor	MET		Phase 1
CPC006_24H:BRD-K61323504-001-03-2:11.1	SB-225002	0.0578099	CC chemokine receptor antagonist	CXCR2		Preclinical
CPD001_24H:BRD-K30816563-003-02-9:10	ranitidine	0.0578079	histamine receptor antagonist	HRH2	gastroenterology	Launched
CPC005_24H:BRD-A13133631-001-03-2:10	fluorometholone	0.0577932	glucocorticoid receptor agonist	NR3C1	ophthalmology	Launched
RAD001_6H:BRD-K15108141-003-01-3:0.0137	gemcitabine	0.0577863	ribonucleotide reductase inhibitor	CMPK1, RRM1, RRM2, TYMS	oncology	Launched
RAD001_6H:BRD-K37890730-001-10-2:0.0015	camptothecin	0.0577797	topoisomerase inhibitor	TOP1		Phase 3
CPC003_6H:BRD-A70649075-008-17-5:10	sulconazole	0.0577738	sterol demethylase inhibitor		infectious disease	Launched
CPD002_24H:BRD-K47036706-001-01-9:10	fluocinonide	0.0577663	glucocorticoid receptor agonist	NR3C1, SERPINA6, SMO	dermatology	Launched
LJP001_6H:BRD-K68065987-300-06-7:10	MK-2206	0.0577359	AKT inhibitor	AKT1, AKT2, AKT3		Phase 2
CVD001_24H:BRD-K21680192-300-04-5:10	mitoxantrone	0.0576627	topoisomerase inhibitor	TOP2A	neurology/psychiatry, oncology, hematologic malignancy	Launched
HOG003_6H:BRD-K21672174-001-02-2:0.3704	Ro-28-1675	0.0576544	glucokinase activator	GCK		Preclinical
CPD001_24H:BRD-K07237224-001-13-9:10	moclobemide	0.0576491	monoamine oxidase inhibitor	MAOA, MAOB	neurology/psychiatry	Launched
CPC002_6H:BRD-K37561857-001-06-4:10	zardaverine	0.0575955	phosphodiesterase inhibitor	PDE4D		Phase 2
CPC006_24H:BRD-K89732114-001-05-9:10	trifluoperazine	0.0575935	dopamine receptor antagonist	ADRA1A, CALM1, CALY, DRD2, DRD4, HRH1, HTR2A, HTR2C, S100A4, TNNC1	neurology/psychiatry	Launched
CPD001_24H:BRD-A84174873-001-08-6:10	baclofen	0.0575398	benzodiazepine receptor agonist	GABBR1, GABBR2, KCTD12, KCTD16, KCTD8	neurology/psychiatry	Launched
CPC011_24H:BRD-K49049886-001-05-3:10	CGS-15943	0.0575348	adenosine receptor antagonist	ADORA1, ADORA2A, ADORA2B, ADORA3		Preclinical
CPD003_24H:BRD-K59850506-001-01-0:10	gestrinone	0.0575348	progesterone receptor antagonist	AR, ESR1, PGR	obstetrics/gynecology	Launched
CPC017_24H:BRD-A64125466-236-03-8:10	dehydrocholate	0.0575155				Preclinical
BRAF001_6H:BRD-A00827783-001-18-8:10	dyphylline	0.0575115	adenosine receptor antagonist, phosphodiesterase inhibitor	ADORA1, ADORA2A, PDE3A, PDE4A, PDE4B, PDE4C, PDE4D, PDE7A, PDE7B	pulmonary	Launched
CPC014_24H:BRD-K36627727-001-01-3:10	tamibarotene	0.0574177	retinoid receptor agonist	RARA, RARB	hematologic malignancy	Launched
HDAC001_24H:BRD-K00627859-001-02-3:0.625	tubastatin-a	0.0574035	HDAC inhibitor	HDAC6		Preclinical
BRAF001_6H:BRD-K91699951-001-07-8:2.5	benzonatate	0.0574001	local anesthetic	SCN5A	pulmonary	Launched
CPD003_6H:BRD-K30480208-001-12-8:10	torasemide	0.0573944	electrolyte reabsorption inhibitor, thromboxane receptor antagonist	SLC12A1	cardiology	Launched
CPD002_6H:BRD-K54790157-001-12-2:10	trioxsalen	0.0573755	DNA synthesis inhibitor		dermatology	Launched
CPD001_24H:BRD-A19661776-003-20-1:10	mianserin	0.0573602	serotonin receptor antagonist	ADRA1A, ADRA1B, ADRA1D, ADRA2A, ADRA2B, ADRA2C, DRD1, DRD2, DRD3, DRD5, HRH1, HRH2, HRH4, HTR1A, HTR1F, HTR2A, HTR2B, HTR2C, HTR6, HTR7, OPRK1, SLC6A2, SLC6A3, SLC6A4	neurology/psychiatry	Launched
RAD001_6H:BRD-K64052750-001-04-3:10	gefitinib	0.0573582	EGFR inhibitor	EGFR	oncology	Launched
CPC004_24H:BRD-K37991163-003-06-8:10	paroxetine	0.0573431	selective serotonin reuptake inhibitor (SSRI)	CHRM1, CHRM2, CHRM3, CHRM4, CHRM5, HTR2A, SLC6A2, SLC6A4	neurology/psychiatry	Launched
CPD002_24H:BRD-A31159102-003-21-3:10	fluoxetine	0.0573229	selective serotonin reuptake inhibitor (SSRI)	ANO1, HTR2B, SLC6A4	neurology/psychiatry	Launched
LJP001_6H:BRD-K40175214-001-03-3:0.4	torin-1	0.0572931	mTOR inhibitor	MTOR		Preclinical
CPC017_24H:BRD-K15791587-003-01-7:10	L-733060	0.0572877	tachykinin antagonist	TACR1		Preclinical
CPC002_6H:BRD-A51410489-003-02-8:10	yohimbine	0.0572549	adrenergic receptor antagonist	ADRA2A, ADRA2B, ADRA2C, DRD2, DRD3, HTR1A, HTR1B, HTR1D, HTR1E, HTR1F, HTR2A, HTR2B, HTR2C, HTR5A, HTR7, KCNJ1, KCNJ10, KCNJ11, KCNJ12, KCNJ14, KCNJ15, KCNJ8	cardiology	Launched
ERG012_6H:BRD-A75409952-001-01-6:0.08	wortmannin	0.0572507	PI3K inhibitor	PI4KA, PI4KB, PIK3CA, PIK3CD, PIK3CG, PIK3R1, PLK1, PRKDC		Preclinical
CPC020_6H:BRD-A09722536-002-13-1:10	cyclophosphamide	0.0572412	DNA alkylating agent	CYP2A6, CYP2B6, CYP2C18, CYP2C19, CYP2C8, CYP2C9, CYP2D6, CYP3A4, CYP3A5, CYP3A7	hematologic malignancy, oncology	Launched
CPC003_24H:BRD-K72676686-103-01-8:10	fluvoxamine	0.0572218	selective serotonin reuptake inhibitor (SSRI)	SLC6A4	neurology/psychiatry	Launched
CPC011_24H:BRD-K59456551-002-15-8:10	methotrexate	0.0572087	dihydrofolate reductase inhibitor	DHFR	oncology, hematologic malignancy, dermatology, rheumatology	Launched
CPC006_24H:BRD-K33583600-001-09-6:10	isoliquiritigenin	0.0571876	guanylate cyclase activator	GABBR1		Preclinical
CPC001_24H:BRD-K28761384-003-03-6:10	zuclopenthixol	0.0571627	dopamine receptor antagonist	ADRA1A, ADRA2A, DRD1, DRD2, DRD5, HRH1, HTR2A	neurology/psychiatry	Launched
AML001_24H:BRD-K49071277:3.33333	securinine	0.057161	GABA receptor antagonist, TP53 activator	GABRA1		Preclinical
CPC003_6H:BRD-K12357156-001-01-5:10	AG-490	0.0571085	EGFR inhibitor, JAK inhibitor	EGFR, JAK2, JAK3		Preclinical
CPC009_24H:BRD-A67981824-236-01-2:10	cefotaxime	0.0571046	bacterial cell wall synthesis inhibitor		infectious disease	Launched
HOG002_6H:BRD-K41859756-001-01-9:0.1234	NVP-AUY922	0.0570981	HSP inhibitor	HSP90AA1, HSP90AB1		Phase 2
NMH002_24H:BRD-A91699651-001-02-4:10	chloroquine	0.0570973	antimalarial agent	GSTA2, MRGPRX1, TLR9, TNF	infectious disease	Launched
CPC002_24H:BRD-K01292756-001-10-2:10	pimozide	0.0570724	dopamine receptor antagonist	CACNA1I, CALM1, DRD1, DRD2, DRD3, DRD4, DRD5, HRH1, HTR1A, HTR2A, KCNA10, KCNH2	neurology/psychiatry	Launched
CPC011_24H:BRD-K25394294-001-11-5:10	oxaprozin	0.0569911	cyclooxygenase inhibitor	PTGS1, PTGS2	rheumatology	Launched
CPC011_24H:BRD-K51671335-001-06-4:10	levosulpiride	0.0569854	dopamine receptor antagonist	CA1, CA12, CA7, DRD2, DRD3	neurology/psychiatry, gastroenterology, urology	Launched
HOG002_24H:BRD-A68009927-003-02-9:10	daunorubicin	0.0569835	RNA synthesis inhibitor, topoisomerase inhibitor	TOP2A, TOP2B	hematologic malignancy	Launched
CPC020_24H:BRD-K86434416-003-14-8:10	selegiline	0.0569748	monoamine oxidase inhibitor	MAOA, MAOB	neurology/psychiatry	Launched
NMH002_24H:BRD-K53597484-001-01-9:10	TNP-470	0.0569745	methionine aminopeptidase inhibitor			Phase 2
RAD001_24H:BRD-K01228321-318-03-5:1.1111	cisplatin	0.0569346	DNA alkylating agent, DNA synthesis inhibitor	XIAP	oncology	Launched
DEB001_24H:BRD-K80738081-001-29-4:25	resveratrol	0.0569085	cytochrome P450 inhibitor, SIRT activator	CSNK2A1, NQO2, PTGS1, PTGS2		Launched
CPC015_6H:BRD-K51350053-048-06-6:10	toremifene	0.0569065	estrogen receptor antagonist, selective estrogen receptor modulator (SERM)	ESR1	oncology	Launched
CPC003_24H:BRD-K95435023-001-01-0:10	PHA-665752	0.0568719	c-Met inhibitor	MET		Preclinical
CPC003_6H:BRD-K06854232-001-03-3:10	AM-580	0.0568632	retinoid receptor agonist	RARA		Preclinical
CPD001_24H:BRD-A79981887-003-12-3:10	midodrine	0.0568562	adrenergic receptor agonist	ADRA1A, ADRA1B, ADRA1D	cardiology	Launched
CPC001_6H:BRD-K68336408-001-03-4:10	tyrphostin-AG-1478	0.0568481	EGFR inhibitor	EGFR, MAPK14		Preclinical
HOG001_6H:BRD-K50128260-001-01-6:0.3704	sildenafil	0.0568344	phosphodiesterase inhibitor	PDE5A, PDE6G, PDE6H, SLCO1B1, SLCO1B3	cardiology	Launched
CPC020_24H:BRD-K91601245-001-09-6:10	mercaptopurine	0.0568204	immunosuppressant, protein synthesis inhibitor, purine antagonist	HPRT1, IMPDH1, IMPDH2, PPAT	hematologic malignancy	Launched
CPC016_6H:BRD-K92984783-003-02-4:10	melperone	0.0567926	dopamine receptor antagonist, serotonin receptor antagonist	DRD2, HTR2A	neurology/psychiatry	Launched
CPD003_6H:BRD-K64514229-001-02-9:10	toltrazuril	0.0567672	antiprotozoal agent		infectious disease	Launched
NMH001_6H:BRD-A17745711-001-02-4:10	alpha-methylserotonin	0.056766	serotonin receptor agonist	HTR1D, HTR1E, HTR1F, HTR2A, HTR2B, HTR2C, HTR4		Preclinical
HOG001_24H:BRD-K50128260-001-01-6:0.3704	sildenafil	0.0567656	phosphodiesterase inhibitor	PDE5A, PDE6G, PDE6H, SLCO1B1, SLCO1B3	cardiology	Launched
MUC.CP003_24H:BRD-K23192422-001-01-1:1.1111	lestaurtinib	0.0567621	FLT3 inhibitor, growth factor receptor inhibitor, JAK inhibitor	FLT3, NTRK1		Phase 3
CPC016_6H:BRD-K59058766-003-15-1:10	chlorprothixene	0.056753	dopamine receptor antagonist	CHRM1, CHRM2, CHRM3, CHRM4, CHRM5, DRD1, DRD2, DRD3, HRH1, HTR2A, HTR2B, HTR2C	neurology/psychiatry	Launched
CPC002_24H:BRD-K67298865-001-03-3:10	SB-431542	0.0567443	TGF beta receptor inhibitor	ACVR1C, TGFBR1		Preclinical
CPC001_24H:BRD-A07875874-001-01-6:10	cilnidipine	0.0567413	calcium channel blocker	CACNA1B	cardiology	Launched
CPC004_24H:BRD-K30867024-003-01-7:10	SB-216641	0.0567367	serotonin receptor antagonist	HTR1A, HTR1B, HTR1D, HTR2A, HTR2B, HTR2C		Preclinical
CVD001_24H:BRD-K68143200-001-04-2:10	NSC-95397	0.0567156	CDC inhibitor	CDC25A, CDC25B		Preclinical
RAD001_24H:BRD-K73947551-001-02-8:0.0137	amifostine	0.0567123	reducing agent	ALPPL2, ENPP1	nephrology	Launched
CPC017_24H:BRD-K37694030-003-05-1:10	doxepin	0.056687	histamine receptor antagonist	ADRA1A, ADRA1B, ADRA1D, ADRA2A, ADRA2B, ADRA2C, CHRM1, CHRM2, CHRM3, CHRM4, CHRM5, DRD2, HRH1, HRH2, HRH4, HTR1A, HTR2A, HTR2B, HTR2C, HTR6, KCNH2, SLC6A2, SLC6A4	neurology/psychiatry	Launched
CPC001_6H:BRD-K82823804-001-01-7:10	PD-407824	0.0566786	PKC inhibitor	WEE1		Preclinical
CPC009_24H:BRD-A47598013-001-03-4:10	citalopram	0.0566767	selective serotonin reuptake inhibitor (SSRI)	SLC6A2, SLC6A4	neurology/psychiatry	Launched
DOS053_24H:BRD-A75409952:10	wortmannin	0.0566562	PI3K inhibitor	PI4KA, PI4KB, PIK3CA, PIK3CD, PIK3CG, PIK3R1, PLK1, PRKDC		Preclinical
CPD003_6H:BRD-K69726342-001-01-8:10	atorvastatin	0.0566477	HMGCR inhibitor	AHR, DPP4, HMGCR	neurology/psychiatry, cardiology	Launched
LJP001_6H:BRD-K49328571-001-06-9:0.08	dasatinib	0.0566412	Bcr-Abl kinase inhibitor, ephrin inhibitor, KIT inhibitor, PDGFR tyrosine kinase receptor inhibitor, src inhibitor, tyrosine kinase inhibitor	ABL1, ABL2, BLK, EPHA2, FGR, FRK, FYN, HCK, KIT, LCK, LYN, PDGFRB, SRC, SRMS, STAT5B, YES1	hematologic malignancy	Launched
MUC.CP002_24H:BRD-K94176593-001-02-9:15.7	TWS-119	0.0566199	glycogen synthase kinase inhibitor	GSK3B, JUN, MYC		Preclinical
CPC002_6H:BRD-K97399794-001-08-8:10	quercetin	0.0565486	polar auxin transport inhibitor	ATP5A1, ATP5B, ATP5C1, HCK, HIBCH, PIK3CG, PIM1, STK17B, UGT3A1	neurology/psychiatry, allergy	Launched
CPD002_24H:BRD-K37187815-236-01-2:10	cefuroxime	0.0565246	bacterial cell wall synthesis inhibitor		infectious disease	Launched
CPC002_6H:BRD-K95763993-001-03-7:10	trapidil	0.0564993	PDGFR tyrosine kinase receptor inhibitor	PDGFRA	cardiology	Launched
LJP001_6H:BRD-K92723993-066-12-8:0.4	imatinib	0.0564451	Bcr-Abl kinase inhibitor, KIT inhibitor, PDGFR tyrosine kinase receptor inhibitor	ABL1, CSF1R, DDR1, KIT, NTRK1, PDGFRA, PDGFRB, RET	hematologic malignancy, oncology	Launched
CPC016_24H:BRD-A76528577-065-01-2:10	vincristine	0.0564412	tubulin polymerization inhibitor	TUBA4A, TUBB	hematologic malignancy	Launched
CPC015_24H:BRD-K12219985-001-15-4:10	glipizide	0.0564365	sulfonylurea	ABCC8, KCNJ10, KCNJ11, PPARG	endocrinology	Launched
CPC011_24H:BRD-K56429665-001-06-2:10	calcipotriol	0.0563998	vitamin D receptor agonist	VDR	dermatology	Launched
CPD003_6H:BRD-K69260336-001-01-6:10	pivampicillin	0.0563568	bacterial cell wall synthesis inhibitor		pulmonary, infectious disease	Launched
CPD001_24H:BRD-K00259736-001-12-3:10	colchicine	0.0563369	microtubule inhibitor	GLRA1, GLRA2, TUBA1A, TUBA1B, TUBA1C, TUBA3C, TUBA3D, TUBA3E, TUBA4A, TUBB, TUBB1, TUBB2A, TUBB2B, TUBB3, TUBB4A, TUBB4B, TUBB6, TUBB8	rheumatology, endocrinology	Launched
CPC008_6H:BRD-K89997465-001-07-9:10	chlorpromazine	0.0562972	dopamine receptor antagonist	ADRA1A, ADRA1B, ADRA1D, ADRA2A, ADRA2B, ADRA2C, CALM1, CHRM1, CHRM3, DRD1, DRD2, DRD3, DRD4, DRD5, HRH1, HRH4, HTR1A, HTR2A, HTR2B, HTR2C, HTR6, HTR7, KCNH2, ORM1, ORM2, SMPD1, TRPC5	neurology/psychiatry, gastroenterology, hematology, infectious disease	Launched
MUC.CP001_24H:BRD-K64634304-001-01-5:13.3333	tretinoin	0.0562895	retinoid receptor agonist, retinoid receptor ligand	ALDH1A1, ALDH1A2, GPRC5A, NR0B1, NR2C2, PPARD, RARA, RARB, RARG, RARRES1, RORB, RORC, RXRB, RXRG	hematologic malignancy	Launched
HOG002_24H:BRD-A75409952-001-01-6:10	wortmannin	0.0562269	PI3K inhibitor	PI4KA, PI4KB, PIK3CA, PIK3CD, PIK3CG, PIK3R1, PLK1, PRKDC		Preclinical
CPD003_6H:BRD-A59303141-001-07-0:10	quinethazone	0.0562	thiazide diuretic	CA1, CA2, SLC12A1, SLC12A2, SLC12A3	cardiology	Launched
CPC020_24H:BRD-K57631554-001-07-4:10	5-aminolevulinic-acid	0.0561894	oxidizing agent	ALAD		Launched
MUC.CP003_24H:BRD-K77987382-001-08-2:5	mebendazole	0.0561724	tubulin polymerization inhibitor	TUBA1A, TUBB, TUBB4B	infectious disease	Launched
CPD003_6H:BRD-K44495371-001-01-4:10	reserpine	0.0561682	vesicular monoamine transporter inhibitor	SLC18A1, SLC18A2	cardiology	Launched
CPC018_24H:BRD-K31542390-001-01-5:10	mycophenolic-acid	0.0561657	dehydrogenase inhibitor, inositol monophosphatase inhibitor	IMPDH1, IMPDH2	transplant	Launched
HOG001_24H:BRD-K06854232-001-03-3:0.0412	AM-580	0.0561179	retinoid receptor agonist	RARA		Preclinical
HOG002_6H:BRD-K71879491-001-22-6:10	tretinoin	0.0561133	retinoid receptor agonist, retinoid receptor ligand	ALDH1A1, ALDH1A2, GPRC5A, NR0B1, NR2C2, PPARD, RARA, RARB, RARG, RARRES1, RORB, RORC, RXRB, RXRG	hematologic malignancy	Launched
CPC020_6H:BRD-A75409952:10	wortmannin	0.0560806	PI3K inhibitor	PI4KA, PI4KB, PIK3CA, PIK3CD, PIK3CG, PIK3R1, PLK1, PRKDC		Preclinical
CPC015_24H:BRD-K01815685-001-07-2:10	indole-3-carbinol	0.0560445	aryl hydrocarbon receptor agonist, indoleamine 2,3-dioxygenase inhibitor	AHR		Phase 2/Phase 3
CPD003_6H:BRD-K79116891-003-09-4:10	proxymetacaine	0.056013	sodium channel blocker	SCN10A, SCN5A	neurology/psychiatry	Launched
CVD001_24H:BRD-K49049886-001-03-8:2.5	CGS-15943	0.0560064	adenosine receptor antagonist	ADORA1, ADORA2A, ADORA2B, ADORA3		Preclinical
HOG003_24H:BRD-K61314889-001-01-0:10	endo-IWR-1	0.0560033	PARP inhibitor	TNKS, TNKS2		Preclinical
CPC001_24H:BRD-A58207013-001-01-2:10	pinacidil	0.0560019	ATP channel activator, potassium channel activator	ABCC8, ABCC9	cardiology	Launched
CPC020_24H:BRD-A75409952:10	wortmannin	0.0559922	PI3K inhibitor	PI4KA, PI4KB, PIK3CA, PIK3CD, PIK3CG, PIK3R1, PLK1, PRKDC		Preclinical
DEB001_24H:BRD-A75409952-001-05-7:10	wortmannin	0.0559789	PI3K inhibitor	PI4KA, PI4KB, PIK3CA, PIK3CD, PIK3CG, PIK3R1, PLK1, PRKDC		Preclinical
CPD002_6H:BRD-A37942872-003-16-4:10	eucatropine	0.0559757	acetylcholine receptor antagonist			Preclinical
RAD001_6H:BRD-K01228321-318-03-5:0.0046	cisplatin	0.0559372	DNA alkylating agent, DNA synthesis inhibitor	XIAP	oncology	Launched
CPD003_24H:BRD-A31204924-001-09-2:10	mitotane	0.0559165	antineoplastic agent	CYP11A1, CYP11B1, ESR1, FDX1	oncology	Launched
CPD002_24H:BRD-K69688083-005-01-4:10	mestinon	0.0559061	cholinesterase inhibitor	ACHE, BCHE	neurology/psychiatry	Launched
CPC015_24H:BRD-K70914287-300-01-0:10	BIBX-1382	0.0558861	EGFR inhibitor	EGFR, ERBB2		Phase 1
CPC002_24H:BRD-K37289225-001-19-0:10	clozapine	0.0558829	dopamine receptor antagonist, serotonin receptor antagonist	ADRA1A, ADRA1B, ADRA1D, ADRA2A, ADRA2B, ADRA2C, CALY, CHRM1, CHRM2, CHRM3, CHRM4, CHRM5, DRD1, DRD2, DRD3, DRD4, DRD5, HRH1, HRH4, HTR1A, HTR1B, HTR1D, HTR1E, HTR1F, HTR2A, HTR2B, HTR2C, HTR3A, HTR5A, HTR6, HTR7	neurology/psychiatry	Launched
CPD003_6H:BRD-K89923877-003-14-9:10	scopolamine	0.0558633	acetylcholine receptor antagonist		neurology/psychiatry, gastroenterology	Launched
CPC002_6H:BRD-A69960130-066-01-4:10	bromocriptine	0.0558496	dopamine receptor agonist	ADRA1A, ADRA1B, ADRA1D, ADRA2A, ADRA2B, ADRA2C, DRD1, DRD2, DRD3, DRD4, DRD5, HTR1A, HTR1B, HTR1D, HTR2A, HTR2B, HTR2C, HTR6, HTR7	endocrinology, neurology/psychiatry	Launched
CPC020_24H:BRD-A16754160-236-03-3:10	ampicillin	0.0558127	bacterial cell wall synthesis inhibitor		infectious disease	Launched
PCLB002_24H:BRD-A75409952:10	wortmannin	0.0557745	PI3K inhibitor	PI4KA, PI4KB, PIK3CA, PIK3CD, PIK3CG, PIK3R1, PLK1, PRKDC		Preclinical
LJP001_6H:BRD-K51313569-001-03-7:0.4	palbociclib	0.0557734	CDK inhibitor	CDK4, CDK6	oncology	Launched
CPC005_24H:BRD-A65076780-001-01-3:10	dihydroergocristine	0.0557195	adrenergic receptor antagonist, prolactin inhibitor	ADRA1A, ADRB1, DRD1, DRD2, DRD3, DRD4, DRD5, HTR1A, HTR2A, HTR3A, HTR4, HTR5A, HTR6, HTR7		Launched
CPC010_24H:BRD-K89839824-001-03-8:10	raltitrexed	0.0557074	thymidylate synthase inhibitor	FPGS, TYMS	oncology	Launched
CPD003_6H:BRD-A09722536-001-01-8:10	cyclophosphamide	0.0556832	DNA alkylating agent	CYP2A6, CYP2B6, CYP2C18, CYP2C19, CYP2C8, CYP2C9, CYP2D6, CYP3A4, CYP3A5, CYP3A7	hematologic malignancy, oncology	Launched
CPC013_6H:BRD-K50140147-001-03-6:10	NVP-TAE684	0.0556707	ALK tyrosine kinase receptor inhibitor	ALK, INSR		Preclinical
CPC020_24H:BRD-K68264559-001-09-2:10	brimonidine	0.0555833	adrenergic receptor agonist	ADRA2A, ADRA2B, ADRA2C	ophthalmology	Launched
CPC016_24H:BRD-K92760278-001-02-4:10	riboflavin	0.0555615	vitamin B2	BLVRB, RFK	gastroenterology	Launched
CPC014_24H:BRD-K28428262-001-01-7:10	brivanib	0.0555379	FGFR inhibitor, VEGFR inhibitor	CYP3A4, FGFR1, FLT1, KCNH2, KDR		Phase 3
HOG001_24H:BRD-K59369769-001-05-4:3.33	tozasertib	0.0555296	Aurora kinase inhibitor, Bcr-Abl kinase inhibitor, FLT3 inhibitor, JAK inhibitor	AURKA, AURKB, AURKC, LCK		Phase 2
CPC002_6H:BRD-A23072235-050-09-4:10	pheniramine	0.0554865	histamine receptor antagonist	HRH1	allergy	Launched
CPC018_24H:BRD-K96799727-001-01-7:10	pifithrin-mu	0.0554596	HSP inhibitor	HSPA1A, TP53		Preclinical
CPC003_6H:BRD-K63550407-001-08-5:10	erythromycin	0.0554438	NFkB pathway inhibitor	MLNR	infectious disease	Launched
CPD001_24H:BRD-A09467419-003-17-4:10	mebeverine	0.0554357	acetylcholine receptor antagonist	CHRM1	gastroenterology	Launched
CPC015_24H:BRD-K68867920-001-05-2:10	quetiapine	0.0554269	dopamine receptor antagonist, serotonin receptor antagonist	ADRA1A, ADRA1B, ADRA1D, ADRA2A, ADRA2B, ADRA2C, CHRM1, CHRM2, CHRM3, CHRM4, CHRM5, DRD1, DRD2, DRD3, DRD4, DRD5, HRH1, HTR1A, HTR1B, HTR1D, HTR1E, HTR1F, HTR2A, HTR2C, HTR3A, HTR6, HTR7, SLC6A2	neurology/psychiatry	Launched
CPC011_6H:BRD-K06557128-001-03-9:10	voriconazole	0.0554267	cytochrome P450 inhibitor	CYP2C19, CYP2C9, CYP3A4, CYP3A5, PTGS1	infectious disease	Launched
CPC003_6H:BRD-K76534306-001-11-0:10	enrofloxacin	0.0554011	bacterial DNA gyrase inhibitor		infectious disease	Launched
CPC005_6H:BRD-A46186775-369-01-2:10	hydrocortisone-phosphate	0.0553915		ANXA1, NOS2, NR3C1	pulmonary, gastroenterology, hematologic malignancy, ophthalmology	Launched
DEB001_6H:BRD-A75409952-001-05-7:10	wortmannin	0.0553796	PI3K inhibitor	PI4KA, PI4KB, PIK3CA, PIK3CD, PIK3CG, PIK3R1, PLK1, PRKDC		Preclinical
CPC002_6H:BRD-K47598052-001-06-7:10	PP-1	0.0553466	src inhibitor	HCK, RET		Preclinical
HOG001_24H:BRD-K08703257-001-06-3:1.11	3-amino-benzamide	0.0552313	PARP inhibitor	PARP1		Phase 2
CPC006_24H:BRD-K13049116-001-01-6:10	BMS-754807	0.0551773	IGF-1 inhibitor	AKT1, IGF1R		Phase 2
HOG002_6H:BRD-A19500257-001-01-3:0.0412	geldanamycin	0.0551623	HSP inhibitor	HSP90AA1, HSP90AB1		Preclinical
CPC011_24H:BRD-K73999723-001-07-1:10	telmisartan	0.0551608	angiotensin receptor antagonist	AGTR1, PPARG	cardiology	Launched
HOG003_24H:BRD-A71390734-001-01-7:0.0412	idarubicin	0.0550863	topoisomerase inhibitor	TOP2A	hematologic malignancy	Launched
CPC020_24H:BRD-K79602928-003-10-8:10	metformin	0.0550714	insulin sensitizer	ACACB, PRKAB1	endocrinology	Launched
HOG001_6H:BRD-A19500257-001-04-7:0.0045	geldanamycin	0.0550643	HSP inhibitor	HSP90AA1, HSP90AB1		Preclinical
HOG003_24H:BRD-K60230970-001-04-3:0.3894	MG-132	0.0550621	proteasome inhibitor	PSMB1		Preclinical
HOG002_24H:BRD-K00615600-001-06-1:0.1234	AG-14361	0.0550375	PARP inhibitor	PARP1		Preclinical
CPC014_24H:BRD-K84937637-001-03-2:10	sirolimus	0.0550126	mTOR inhibitor	FGF2, FKBP1A, MTOR	transplant, pulmonary	Launched
CPD003_6H:BRD-A34751532-001-05-1:10	homosalate	0.0549619	HSP inducer			Preclinical
CPD002_24H:BRD-K33299843-236-06-4:10	naproxen	0.0549536	cyclooxygenase inhibitor	PTGS1, PTGS2	neurology/psychiatry, rheumatology, dental, otolaryngology, endocrinology	Launched
CPC014_6H:BRD-M30523314-002-01-5:10	vinorelbine	0.054953	tubulin polymerization inhibitor	TUBA1A, TUBA1B, TUBA1C, TUBA3C, TUBA3D, TUBA3E, TUBA4A, TUBB, TUBB1, TUBB2A, TUBB2B, TUBB3, TUBB4A, TUBB4B, TUBB6, TUBB8	oncology	Launched
CPC017_6H:BRD-K54708045-001-01-3:10	nTZDpa	0.0549449	PPAR receptor agonist	PPARG		Preclinical
CPC006_24H:BRD-K57080016-001-04-3:80	selumetinib	0.054935	MEK inhibitor	MAP2K1		Phase 3
CPD003_24H:BRD-K02407574-001-07-1:10	parbendazole	0.0549302	tubulin polymerization inhibitor	TUBB		Preclinical
CPD001_24H:BRD-A53576514-003-15-5:10	orphenadrine	0.0549114	acetylcholine receptor antagonist	GRIN1, GRIN2D, GRIN3A, GRIN3B, HRH1, SCN10A, SLC6A2	neurology/psychiatry	Launched
CPC018_6H:BRD-K12057390-001-02-5:10	apigenin	0.0549088	casein kinase inhibitor, cell proliferation inhibitor	AKR1B1, AR, CDK6, CFTR, CYP19A1, CYP1B1, HSD17B1		Preclinical
CPC006_24H:BRD-A62025033-001-01-8:10	temsirolimus	0.0549014	mTOR inhibitor	MTOR	oncology	Launched
LJP002_6H:BRD-A58280226-001-02-0:0.4	Y-27632	0.0548671	rho associated kinase inhibitor	PKIA, PKN2, PRKACA, PRKCE, ROCK1, ROCK2		Preclinical
LJP001_6H:BRD-K50140147-001-05-1:0.4	NVP-TAE684	0.0548633	ALK tyrosine kinase receptor inhibitor	ALK, INSR		Preclinical
CPC017_24H:BRD-K76840893-003-01-7:10	RS-17053	0.0548265	adrenergic receptor antagonist	ADRA1A, ADRA1D		Preclinical
HDAC002_24H:BRD-K81418486-001-24-4:10	vorinostat	0.0548233	HDAC inhibitor	HDAC1, HDAC10, HDAC11, HDAC2, HDAC3, HDAC5, HDAC6, HDAC8, HDAC9	hematologic malignancy	Launched
CPC011_6H:BRD-A34817987-001-24-1:10	itraconazole	0.0548097	cytochrome P450 inhibitor	CYP51A1	infectious disease	Launched
CPC015_6H:BRD-K28936863-051-18-1:10	ketotifen	0.0548043	histamine receptor agonist, leukotriene receptor antagonist, phosphodiesterase inhibitor	HRH1, PDE4A, PDE4B, PDE4C, PDE4D, PDE7A, PDE7B, PDE8A, PDE8B, PGD	neurology/psychiatry	Launched
CPC020_6H:BRD-A65280694-003-11-1:10	molindone	0.0547964	dopamine receptor antagonist	CHRM1, DRD2, HRH1, HTR1A, HTR2A	neurology/psychiatry	Launched
LJP002_6H:BRD-K75308783-001-02-1:0.08	SAR-245409	0.0547687	PI3K inhibitor	MTOR, PIK3CG		Phase 1/Phase 2
CPC011_24H:BRD-K33226500-065-07-2:10	indinavir	0.0547656	HIV protease inhibitor	CYP3A4, CYP3A5, CYP3A7	infectious disease	Launched
CPC015_24H:BRD-K22134346-001-11-6:10	simvastatin	0.0547493	HMGCR inhibitor	HMGCR, ITGB2	endocrinology, cardiology, neurology/psychiatry	Launched
CPC002_6H:BRD-K17868609-001-02-7:10	BRL-54443	0.0547394	serotonin receptor agonist	HTR1E, HTR1F		Preclinical
LJP001_24H:BRD-K05104363-001-05-0:10	PD-184352	0.0547111	MEK inhibitor	MAP2K1, MAP3K1, MAP3K2		Phase 2
RAD001_24H:BRD-K84937637-001-03-2:0.1235	sirolimus	0.054706	mTOR inhibitor	FGF2, FKBP1A, MTOR	transplant, pulmonary	Launched
CPC015_24H:BRD-K52219182-001-01-6:10	ICI-63197	0.0546788	phosphodiesterase inhibitor			Preclinical
CPC010_24H:BRD-K06221026-001-05-0:10	DUP-697	0.054635	cyclooxygenase inhibitor	PTGS2		Phase 1
CPD001_24H:BRD-K28936863-103-01-6:10	ketotifen	0.0545968	histamine receptor agonist, leukotriene receptor antagonist, phosphodiesterase inhibitor	HRH1, PDE4A, PDE4B, PDE4C, PDE4D, PDE7A, PDE7B, PDE8A, PDE8B, PGD	neurology/psychiatry	Launched
CPC002_6H:BRD-K36864847-303-01-7:10	BD-1047	0.0545704	adrenergic receptor antagonist	SIGMAR1		Preclinical
NMH002_24H:BRD-K97399794-001-12-0:10	quercetin	0.0544861	polar auxin transport inhibitor	ATP5A1, ATP5B, ATP5C1, HCK, HIBCH, PIK3CG, PIM1, STK17B, UGT3A1	neurology/psychiatry, allergy	Launched
CPC002_6H:BRD-K51318897-001-07-0:10	fenbendazole	0.0544704	tubulin polymerization inhibitor	TUBB	infectious disease	Launched
LJP001_24H:BRD-K79090631-001-18-1:10	CGP-60474	0.0544362	CDK inhibitor	CDK1, CDK2		Preclinical
CPC017_6H:BRD-K54462405-003-03-3:10	doxepin	0.0544134	histamine receptor antagonist	ADRA1A, ADRA1B, ADRA1D, ADRA2A, ADRA2B, ADRA2C, CHRM1, CHRM2, CHRM3, CHRM4, CHRM5, DRD2, HRH1, HRH2, HRH4, HTR1A, HTR2A, HTR2B, HTR2C, HTR6, KCNH2, SLC6A2, SLC6A4	neurology/psychiatry	Launched
CPC018_6H:BRD-A92651262-003-03-9:10	nalbuphine	0.0543903	opioid receptor agonist, opioid receptor antagonist	OPRD1, OPRK1, OPRM1	neurology/psychiatry	Launched
CPC003_6H:BRD-A36471396-003-02-2:10	biperiden	0.05438	acetylcholine receptor antagonist	CHRM1, CHRM2, CHRM3, CHRM4, CHRM5, CHRNA2	neurology/psychiatry	Launched
CPC006_24H:BRD-K28360340-001-01-8:10	TW-37	0.0543328	BCL inhibitor	BCL2, BCL2L1, MCL1		Preclinical
CPD003_24H:BRD-A03216249-003-16-9:10	mepivacaine	0.0542939	potassium channel blocker, sodium channel blocker	SCN10A	neurology/psychiatry	Launched
DOS059_24H:BRD-A19037878:10	trichostatin-a	0.0542795	HDAC inhibitor	HDAC1, HDAC10, HDAC2, HDAC3, HDAC4, HDAC5, HDAC6, HDAC7, HDAC8, HDAC9		Preclinical
HOG003_6H:BRD-K73319509-001-02-3:0.0412	PF-04217903	0.0542714	c-Met inhibitor	MET		Phase 1
CPC005_24H:BRD-K54095730-001-01-5:10	CMPD-1	0.0542397	p38 MAPK inhibitor	GNRHR, MAPK14		Preclinical
CPC004_24H:BRD-K45861246-001-08-4:10	azaperone	0.0542388	dopamine receptor antagonist	DRD2, DRD3	neurology/psychiatry	Launched
LJP002_24H:BRD-K75308783-001-02-1:0.4	SAR-245409	0.0542373	PI3K inhibitor	MTOR, PIK3CG		Phase 1/Phase 2
CVD001_24H:BRD-K13183738-317-06-0:2.5	pentamidine	0.05423	anti-pneumocystis agent	TRDMT1	infectious disease	Launched
BRAF001_24H:BRD-A03427350-001-02-1:10	sulindac	0.0542209	cyclooxygenase inhibitor	AKR1B1, MAPK3, PPARD, PTGDR2, PTGS1, PTGS2	rheumatology	Launched
CPC011_6H:BRD-A39052811-048-07-8:10	mosapride	0.0542172	serotonin receptor agonist	HTR4	gastroenterology	Launched
CPC018_6H:BRD-K17497770-001-01-0:10	butein	0.0541742	EGFR inhibitor, src inhibitor	ACE		Preclinical
CPD003_6H:BRD-A34578416-001-05-9:10	ambrisentan	0.054128	endothelin receptor antagonist	EDNRA, EDNRB	pulmonary	Launched
CPC003_6H:BRD-K71059170-001-02-5:10	cefixime	0.0541192	bacterial cell wall synthesis inhibitor		infectious disease, otolaryngology, pulmonary	Launched
CPC011_6H:BRD-K85090592-003-15-2:10	pilocarpine	0.0540914	acetylcholine receptor agonist	CHRM1, CHRM2, CHRM3, CHRM4, CHRM5	ophthalmology, cardiology	Launched
HOG003_24H:BRD-A79465854-001-01-3:0.0045	auranofin	0.054057	NFkB pathway inhibitor	IKBKB, PRDX5, TRPA1	rheumatology	Launched
RAD001_6H:BRD-K96042922-001-04-9:0.0412	etanidazole	0.0540553	bacterial cell wall synthesis inhibitor			Phase 3
HOG001_6H:BRD-K08703257-001-06-3:0.3704	3-amino-benzamide	0.0540477	PARP inhibitor	PARP1		Phase 2
CPC005_24H:BRD-A70407468-001-01-2:10	PSB-36	0.0540451	adenosine receptor antagonist	ADORA1, ADORA2A, ADORA2B, ADORA3		Preclinical
CPC014_24H:BRD-M30523314-002-01-5:10	vinorelbine	0.0540173	tubulin polymerization inhibitor	TUBA1A, TUBA1B, TUBA1C, TUBA3C, TUBA3D, TUBA3E, TUBA4A, TUBB, TUBB1, TUBB2A, TUBB2B, TUBB3, TUBB4A, TUBB4B, TUBB6, TUBB8	oncology	Launched
CPD003_6H:BRD-K65146499-001-18-8:10	nabumetone	0.0540166	cyclooxygenase inhibitor	PTGS1, PTGS2	rheumatology	Launched
CPD002_6H:BRD-K15010214-313-01-6:10	emedastine	0.0539667	histamine receptor antagonist	HRH1	ophthalmology	Launched
CPD002_24H:BRD-A56702968-001-03-5:10	nystatin	0.0539499	fungal ergosterol inhibitor		infectious disease	Launched
CPD001_24H:BRD-K37890730-001-12-8:10	camptothecin	0.0539415	topoisomerase inhibitor	TOP1		Phase 3
CPC016_6H:BRD-K83637872-001-01-7:10	SANT-1	0.0539365	smoothened receptor antagonist	SHH, SMO		Preclinical
CPD001_24H:BRD-K44273375-001-17-7:10	tolnaftate	0.0539082	fungal squalene epoxidase inhibitor		infectious disease	Launched
LJP002_24H:BRD-K49075727-001-03-6:2	nintedanib	0.0538769	FGFR inhibitor, PDGFR tyrosine kinase receptor inhibitor, VEGFR inhibitor	FGFR1, FGFR2, FGFR3, FGFR4, FLT1, FLT4, KDR, PDGFRA, PDGFRB	pulmonary	Launched
CPC012_24H:BRD-A59985574-003-01-9:10	topotecan	0.0538476	topoisomerase inhibitor	TOP1, TOP1MT	oncology	Launched
CPD002_24H:BRD-K21815137-003-01-1:10	cefotiam	0.0538315	bacterial cell wall synthesis inhibitor		infectious disease	Launched
CPC018_6H:BRD-K63151507-001-01-6:10	MNITMT	0.0538314	lymphocyte inhibitor			Preclinical
CPC003_24H:BRD-K28168037-001-01-3:10	fenretinide	0.0538221	apoptosis stimulant, retinoid receptor agonist	RARA		Phase 3
CPC012_24H:BRD-K89626439-001-01-0:10	sirolimus	0.0538055	mTOR inhibitor	FGF2, FKBP1A, MTOR	transplant, pulmonary	Launched
CPD001_24H:BRD-K23204545-001-09-9:10	busulfan	0.0537992	DNA inhibitor		hematologic malignancy	Launched
ERG014_6H:BRD-A75409952-001-01-6:10	wortmannin	0.0537344	PI3K inhibitor	PI4KA, PI4KB, PIK3CA, PIK3CD, PIK3CG, PIK3R1, PLK1, PRKDC		Preclinical
CPD003_6H:BRD-K27218697-001-01-8:10	rimexolone	0.0537204	glucocorticoid receptor agonist	NR3C1, SERPINA6	ophthalmology	Launched
CPC005_6H:BRD-A22713669-001-01-9:10	BVT-948	0.0537114	tyrosine phosphatase inhibitor	PTPN1, PTPN11, PTPN2		Preclinical
LJP002_24H:BRD-K40738845-001-01-9:2	BMS-777607	0.0537102	AXL kinase inhibitor, c-Met inhibitor, FLT3 inhibitor, hepatocyte growth factor receptor inhibitor, macrophage migration inhibiting factor inhibitor, tyrosine kinase inhibitor	AXL, MERTK, MET, MST1R, TYRO3		Phase 1/Phase 2
DOS056_24H:BRD-A19500257:10	geldanamycin	0.0537005	HSP inhibitor	HSP90AA1, HSP90AB1		Preclinical
LJP001_24H:BRD-K51313569-001-03-7:0.4	palbociclib	0.0536658	CDK inhibitor	CDK4, CDK6	oncology	Launched
CPC002_24H:BRD-K08547377-003-03-2:10	irinotecan	0.0536494	topoisomerase inhibitor	TOP1, TOP1MT	oncology	Launched
CPC017_6H:BRD-K18618618-001-01-6:10	cimetidine	0.0536298	histamine receptor antagonist	HRH2, SLC29A4, SLC47A1, SLC47A2	gastroenterology, hematologic malignancy, endocrinology	Launched
CPC011_24H:BRD-K11630072-001-09-0:10	carmofur	0.0536197	thymidylate synthase inhibitor	TYMS	oncology	Launched
CPC005_6H:BRD-A09062839-003-03-5:10	amyleine	0.0536083	local anesthetic			Preclinical
HDAC002_24H:BRD-A19500257-001-04-7:10	geldanamycin	0.0536014	HSP inhibitor	HSP90AA1, HSP90AB1		Preclinical
HOG001_24H:BRD-A75409952-001-05-7:10	wortmannin	0.0535912	PI3K inhibitor	PI4KA, PI4KB, PIK3CA, PIK3CD, PIK3CG, PIK3R1, PLK1, PRKDC		Preclinical
LJP001_24H:BRD-K68065987-300-06-7:0.4	MK-2206	0.0535897	AKT inhibitor	AKT1, AKT2, AKT3		Phase 2
CPC003_6H:BRD-A94709349-001-03-4:10	metaxalone	0.0535803	muscle relaxant		neurology/psychiatry	Launched
CPC002_24H:BRD-K13646352-001-01-2:10	midostaurin	0.053553	FLT3 inhibitor, KIT inhibitor, PKC inhibitor	FLT3, PRKCG	hematologic malignancy	Launched
CPC011_6H:BRD-K89348303-001-09-7:10	ramipril	0.0535366	angiotensin converting enzyme inhibitor	ACE	cardiology	Launched
CPC003_6H:BRD-K28453807-003-05-4:10	nitrocaramiphen	0.053484	cholinergic receptor antagonist	CHRM1		Preclinical
CPC010_24H:BRD-A27489425-001-10-7:10	rolitetracycline	0.0534815	bacterial 30S ribosomal subunit inhibitor			Launched
CPC002_24H:BRD-K60487568-001-01-3:10	SU-4312	0.0534579	PDGFR tyrosine kinase receptor inhibitor, tyrosine kinase inhibitor, VEGFR inhibitor	KDR, PDGFRB		Preclinical
HDAC002_6H:BRD-K00627859-001-03-1:0.15625	tubastatin-a	0.0534412	HDAC inhibitor	HDAC6		Preclinical
HOG001_24H:BRD-K59369769-001-05-4:1.11	tozasertib	0.0534397	Aurora kinase inhibitor, Bcr-Abl kinase inhibitor, FLT3 inhibitor, JAK inhibitor	AURKA, AURKB, AURKC, LCK		Phase 2
LJP002_6H:BRD-K12040459-001-02-9:2	AT7867	0.0533841	AKT inhibitor	AKT2, GSK3B, PKIA, PRKACA		Preclinical
CPC011_6H:BRD-K19462402-003-19-6:10	buflomedil	0.0533505	adrenergic receptor antagonist, calcium channel blocker	ADRA1A	cardiology	Launched
MUC.CP003_24H:BRD-K06854232-001-03-3:1.1111	AM-580	0.0533491	retinoid receptor agonist	RARA		Preclinical
BRAF001_24H:BRD-K36862742-001-19-9:10	hydroflumethiazide	0.0533278	sodium/potassium/chloride transporter inhibitor	ATP1A1, CA1, CA12, CA2, CA4, CA9, KCNMA1, SLC12A1, SLC12A3	cardiology, gastroenterology, rheumatology, nephrology	Launched
AML001_24H:BRD-K27316855:3.33333	calcitriol	0.0533267	vitamin D receptor agonist	VDR	endocrinology, orthopedics	Launched
CPC020_6H:BRD-K77987382-001-11-6:10	mebendazole	0.0533161	tubulin polymerization inhibitor	TUBA1A, TUBB, TUBB4B	infectious disease	Launched
CPC003_24H:BRD-A72596465-001-01-3:10	GW-6471	0.0532998	PPAR receptor antagonist	PPARA		Preclinical
CPC020_24H:BRD-K37289225-001-29-9:10	clozapine	0.0532874	dopamine receptor antagonist, serotonin receptor antagonist	ADRA1A, ADRA1B, ADRA1D, ADRA2A, ADRA2B, ADRA2C, CALY, CHRM1, CHRM2, CHRM3, CHRM4, CHRM5, DRD1, DRD2, DRD3, DRD4, DRD5, HRH1, HRH4, HTR1A, HTR1B, HTR1D, HTR1E, HTR1F, HTR2A, HTR2B, HTR2C, HTR3A, HTR5A, HTR6, HTR7	neurology/psychiatry	Launched
CPC010_24H:BRD-K43736954-001-18-1:10	cortisone	0.0532767	glucocorticoid receptor agonist	NR3C1	gastroenterology, rheumatology, dermatology	Launched
LJP001_24H:BRD-K92723993-066-12-8:10	imatinib	0.0532383	Bcr-Abl kinase inhibitor, KIT inhibitor, PDGFR tyrosine kinase receptor inhibitor	ABL1, CSF1R, DDR1, KIT, NTRK1, PDGFRA, PDGFRB, RET	hematologic malignancy, oncology	Launched
HOG001_24H:BRD-A61304759-001-01-0:1.11	tanespimycin	0.0532198	HSP inhibitor	HSP90AA1		Phase 3
MUC.CP003_24H:BRD-K68143200-001-04-2:0.3704	NSC-95397	0.053207	CDC inhibitor	CDC25A, CDC25B		Preclinical
CPD003_24H:BRD-A13711138-300-01-3:10	alcuronium	0.0531921	muscle relaxant	CHRM1, CHRM2, CHRM3, CHRM4, CHRNA7	neurology/psychiatry	Launched
CPC011_24H:BRD-A10977446-001-09-7:10	carvedilol	0.0531843	adrenergic receptor antagonist	ADRA1A, ADRA1B, ADRA1D, ADRA2A, ADRA2B, ADRA2C, ADRB1, ADRB2, ADRB3, GJA1, HIF1A, KCNH2, NDUFC2, NPPB, SELE, VCAM1, VEGFA	cardiology	Launched
CPC002_6H:BRD-K49577446-001-03-1:10	flunisolide	0.0531828	cytochrome P450 inhibitor	NR3C1	allergy	Launched
MUC.CP002_24H:BRD-K49049886-001-03-8:10	CGS-15943	0.0531511	adenosine receptor antagonist	ADORA1, ADORA2A, ADORA2B, ADORA3		Preclinical
LJP002_6H:BRD-K42728290-001-02-6:0.08	NVP-BGJ398	0.0531415	FGFR inhibitor	FGFR1, FGFR2, FGFR3, FGFR4, KDR		Phase 2
BRAF001_6H:BRD-K16478699-001-05-0:0.15625	PLX-4720	0.0530991	RAF inhibitor	BRAF, KDR		Preclinical
CPC015_24H:BRD-K10995081-001-15-4:10	perphenazine	0.0530602	dopamine receptor antagonist	CALM1, DRD1, DRD2, HRH1, HTR2A, HTR2C, HTR6, HTR7	neurology/psychiatry, gastroenterology	Launched
CPC016_6H:BRD-K90027355-001-03-4:10	spironolactone	0.0530109	mineralocorticoid receptor antagonist	AR, CACNA1A, CACNA1B, CACNA1C, CACNA1D, CACNA1F, CACNA1G, CACNA1H, CACNA1I, CACNA1S, CACNA2D1, CACNA2D2, CACNA2D3, CACNB1, CACNB2, CACNB3, CACNB4, CACNG1, CYP11B2, NR3C1, NR3C2, PGR, SHBG	endocrinology, cardiology, gastroenterology, rheumatology	Launched
CPC004_6H:BRD-A10977446-001-05-5:10	carvedilol	0.0529973	adrenergic receptor antagonist	ADRA1A, ADRA1B, ADRA1D, ADRA2A, ADRA2B, ADRA2C, ADRB1, ADRB2, ADRB3, GJA1, HIF1A, KCNH2, NDUFC2, NPPB, SELE, VCAM1, VEGFA	cardiology	Launched
AML001_6H:BRD-K49071277:10	securinine	0.0529789	GABA receptor antagonist, TP53 activator	GABRA1		Preclinical
RAD001_6H:BRD-K59058747-001-09-2:0.0412	acetylcysteine	0.0529746	mucolytic agent	ACY1, CHUK, GRIN1, GRIN2A, GRIN2B, GRIN2D, GRIN3A, GSS, IKBKB, RELA, SLC7A11	gastroenterology	Launched
LJP001_24H:BRD-K94294671-003-02-1:2	OSI-027	0.0529615	mTOR inhibitor	MTOR		Phase 1
MUC.CP003_24H:BRD-A20697603-001-06-4:10	thiostrepton	0.0529582	FOXM1 inhibitor, protein synthesis inhibitor	FOXM1	obstetrics/gynecology	Launched
CPC004_24H:BRD-K35960502-001-10-1:10	niclosamide	0.052934	DNA replication inhibitor, STAT inhibitor	STAT3	infectious disease	Launched
CPD003_24H:BRD-A22152765-003-07-6:10	tridihexethyl	0.0529286	acetylcholine receptor antagonist	CHRM1, CHRM2, CHRM3	gastroenterology, ophthalmology	Launched
CPC020_6H:BRD-K90543092-001-02-0:10	levonorgestrel	0.0529013	estrogen receptor agonist, glucocorticoid receptor antagonist, progesterone receptor agonist, progesterone receptor antagonist	AR, ESR1, PGR, SRD5A1	endocrinology	Launched
HOG002_24H:BRD-K68202742-001-10-8:0.3704	trichostatin-a	0.0528914	HDAC inhibitor	HDAC1, HDAC10, HDAC2, HDAC3, HDAC4, HDAC5, HDAC6, HDAC7, HDAC8, HDAC9		Preclinical
DOS043_24H:BRD-A19500257:10	geldanamycin	0.0528886	HSP inhibitor	HSP90AA1, HSP90AB1		Preclinical
CPC018_6H:BRD-K97399794-001-10-4:10	quercetin	0.0528777	polar auxin transport inhibitor	ATP5A1, ATP5B, ATP5C1, HCK, HIBCH, PIK3CG, PIM1, STK17B, UGT3A1	neurology/psychiatry, allergy	Launched
LJP002_24H:BRD-K54256913-001-03-8:10	MK-1775	0.0528707	WEE1 kinase inhibitor	WEE1		Phase 2
CPC018_6H:BRD-K13169950-001-04-5:10	NSC-3852	0.0528509	HDAC inhibitor	HDAC1		Preclinical
CPD002_6H:BRD-A72130500-003-01-4:10	demeclocycline	0.0528358	bacterial 30S ribosomal subunit inhibitor		endocrinology, infectious disease, ophthalmology, urology	Launched
CPD001_24H:BRD-A43882281-001-13-0:10	pinacidil	0.0528252	ATP channel activator, potassium channel activator	ABCC8, ABCC9	cardiology	Launched
HDAC002_6H:BRD-K02130563-001-05-6:10	panobinostat	0.0528067	HDAC inhibitor	HDAC1, HDAC2, HDAC3, HDAC4, HDAC6, HDAC7, HDAC8, HDAC9	hematologic malignancy	Launched
CPC011_6H:BRD-A67552655-001-04-7:10	etomoxir	0.0527922	carnitine palmitoyltransferase inhibitor	CPT1A		Phase 2
CPC002_24H:BRD-K17868609-001-02-7:10	BRL-54443	0.0527617	serotonin receptor agonist	HTR1E, HTR1F		Preclinical
MUC.CP001_24H:BRD-K18910433-001-19-2:10	estradiol	0.0527614	estrogen receptor agonist	ESR1, ESR2, GPER1, KCNMA1, NR1I2	endocrinology	Launched
CPC006_24H:BRD-K85606544-001-01-8:10	neratinib	0.0527419	EGFR inhibitor	EGFR, ERBB2, KDR		Phase 3
HOG001_6H:BRD-A19633847-050-20-6:3.33	perhexiline	0.0527046	carnitine palmitoyltransferase inhibitor	CPT1A, CPT2	cardiology	Launched
DOSBIO002_24H:BRD-A19500257:10	geldanamycin	0.0526979	HSP inhibitor	HSP90AA1, HSP90AB1		Preclinical
HOG001_24H:BRD-A75409952-001-01-6:0.3704	wortmannin	0.0526224	PI3K inhibitor	PI4KA, PI4KB, PIK3CA, PIK3CD, PIK3CG, PIK3R1, PLK1, PRKDC		Preclinical
CPD001_24H:BRD-K56558538-003-07-7:10	ambroxol	0.0526127	sodium channel blocker	CYP3A4	pulmonary	Launched
CPC016_24H:BRD-A51410489-003-02-8:10	yohimbine	0.0526119	adrenergic receptor antagonist	ADRA2A, ADRA2B, ADRA2C, DRD2, DRD3, HTR1A, HTR1B, HTR1D, HTR1E, HTR1F, HTR2A, HTR2B, HTR2C, HTR5A, HTR7, KCNJ1, KCNJ10, KCNJ11, KCNJ12, KCNJ14, KCNJ15, KCNJ8	cardiology	Launched
LJP002_6H:BRD-K73368362-001-02-6:0.4	BIX-02189	0.0525972	MEK inhibitor	MAP2K5, MAPK7		Preclinical
CPD002_24H:BRD-K13238168-001-01-2:10	haloprogin	0.0525903	other antifungal		infectious disease	Launched
DOSBIO001_24H:BRD-A75409952:10	wortmannin	0.0525535	PI3K inhibitor	PI4KA, PI4KB, PIK3CA, PIK3CD, PIK3CG, PIK3R1, PLK1, PRKDC		Preclinical
CPC006_6H:BRD-K18849474-001-01-0:79.44	dalcetrapib	0.0525501	cholesteryl ester transfer protein inhibitor	CETP		Phase 3
HOG002_6H:BRD-K20755323-001-02-6:0.013	SKI-II	0.0525476	sphingosine kinase inhibitor	SPHK1		Preclinical
CPC018_24H:BRD-A89337244-001-01-1:10	PD-102807	0.05253	acetylcholine receptor antagonist	CHRM4		Preclinical
CPC011_24H:BRD-K56614220-001-15-8:10	clofazimine	0.0524925	GK0582 inhibitor		infectious disease	Launched
CPC018_6H:BRD-K77554836-001-03-3:10	triamcinolone	0.0524619	glucocorticoid receptor agonist	NR3C1, SERPINA6	dermatology	Launched
CPC017_6H:BRD-A87719232-001-02-4:10	naproxen	0.0524071	cyclooxygenase inhibitor	PTGS1, PTGS2	neurology/psychiatry, rheumatology, dental, otolaryngology, endocrinology	Launched
CPC001_6H:BRD-A94413429-003-01-6:10	NTNCB	0.0523937	neuropeptide receptor antagonist	NPY5R		Preclinical
CPC020_24H:BRD-K44276885-001-02-5:10	acarbose	0.0523838	glucosidase inhibitor	AMY2A, GAA, MGAM, SI	endocrinology	Launched
CPC017_6H:BRD-K11373525-003-01-3:10	ZD-7155	0.0523825	angiotensin receptor antagonist	AGTR1		Preclinical
CPC006_24H:BRD-K15409150-001-02-5:30	penfluridol	0.052333	T-type calcium channel blocker	CACNA1G	neurology/psychiatry	Launched
CPC004_24H:BRD-A49160188-003-04-4:10	donepezil	0.0523329	acetylcholinesterase inhibitor	ACHE, HTR2A	neurology/psychiatry	Launched
NMH002_6H:BRD-K13169950-001-10-2:10	NSC-3852	0.0523304	HDAC inhibitor	HDAC1		Preclinical
DOS055_24H:BRD-A75409952:10	wortmannin	0.0523169	PI3K inhibitor	PI4KA, PI4KB, PIK3CA, PIK3CD, PIK3CG, PIK3R1, PLK1, PRKDC		Preclinical
CPC001_24H:BRD-A63346720-300-01-1:10	rimcazole	0.0522671	sigma receptor antagonist	SIGMAR1		Phase 1
HOG003_24H:BRD-K81418486-001-32-7:1.11	vorinostat	0.0522631	HDAC inhibitor	HDAC1, HDAC10, HDAC11, HDAC2, HDAC3, HDAC5, HDAC6, HDAC8, HDAC9	hematologic malignancy	Launched
CPC018_24H:BRD-K91263825-001-03-6:10	nortriptyline	0.052227	tricyclic antidepressant	ADRA1A, ADRA1B, ADRA1D, ADRA2A, ADRA2B, ADRA2C, ADRB1, ADRB2, ADRB3, CHRM1, CHRM2, CHRM3, CHRM4, CHRM5, DRD2, HRH1, HTR1A, HTR2A, HTR2C, HTR6, KCNJ10, PGRMC1, SIGMAR1, SLC6A2, SLC6A4	neurology/psychiatry	Launched
CPD003_6H:BRD-K28183345-003-09-8:10	proguanil	0.0522243	dihydrofolate reductase inhibitor	DHFR	infectious disease	Launched
CPD001_24H:BRD-A09056319-003-05-1:10	alfuzosin	0.0521925	adrenergic receptor antagonist	ADRA1A, ADRA1B, ADRA1D, KCNH2	urology	Launched
CPC005_6H:BRD-A13133631-001-03-2:10	fluorometholone	0.0521892	glucocorticoid receptor agonist	NR3C1	ophthalmology	Launched
CPD002_24H:BRD-K70401845-001-03-3:10	erlotinib	0.0521829	EGFR inhibitor	EGFR, NR1I2	oncology	Launched
CPC016_24H:BRD-K94832621-001-01-5:10	Y-134	0.0521055	estrogen receptor antagonist	ESR1, ESR2		Preclinical
CPD001_24H:BRD-A75935363-001-01-3:10	atracurium	0.052102	acetylcholine receptor antagonist	CHRNA2	critical care, neurology/psychiatry	Launched
CPC014_6H:BRD-K81528515-001-03-9:10	nilotinib	0.052097	Abl kinase inhibitor, Bcr-Abl kinase inhibitor	ABL1, KIT	hematologic malignancy	Launched
CPC017_6H:BRD-K29950728-048-08-3:10	clomifene	0.052089	estrogen receptor antagonist	ESR1	obstetrics/gynecology	Launched
CPC006_24H:BRD-K70792160-003-02-0:24	10-DEBC	0.0520823	AKT inhibitor	PIM1		Preclinical
HOG002_24H:BRD-K21680192-300-10-2:0.013	mitoxantrone	0.0520815	topoisomerase inhibitor	TOP2A	neurology/psychiatry, oncology, hematologic malignancy	Launched
LJP002_24H:BRD-A21584801-001-01-4:10	brivanib	0.052076	FGFR inhibitor, VEGFR inhibitor	CYP3A4, FGFR1, FLT1, KCNH2, KDR		Phase 3
CPC014_6H:BRD-K79404599-001-03-6:10	enzastaurin	0.0520758	PKC inhibitor	AKT1, GSK3B, PRKCA, PRKCB, PRKCD, PRKCG		Phase 3
NMH001_24H:BRD-A13982089-005-01-4:10	ephedrine	0.0520758	adrenergic receptor agonist	ACHE, ADRA1A, ADRB2, SLC18A2, SLC6A2	cardiology, pulmonary, neurology/psychiatry, endocrinology	Launched
RAD001_24H:BRD-K01228321-318-03-5:0.0137	cisplatin	0.0520541	DNA alkylating agent, DNA synthesis inhibitor	XIAP	oncology	Launched
NMH002_24H:BRD-K93258693-001-13-2:10	GW-9662	0.0520332	PPAR receptor antagonist	NCOA2, PPARG, RXRA		Preclinical
HOG003_24H:BRD-K87909389-001-01-2:0.0412	alvocidib	0.0520038	CDK inhibitor	CDK1, CDK2, CDK4, CDK5, CDK6, CDK7, CDK8, CDK9, EGFR, PYGM		Phase 2
BRAF001_6H:BRD-K53737926-003-18-7:0.15625	amitriptyline	0.0519208	norepinephrine inhibitor, norepinephrine reuptake inhibitor, serotonin receptor antagonist, serotonin‚Äìnorepinephrine reuptake inhibitor (SNRI)	ADRA1A, ADRA1B, ADRA1D, ADRA2A, ADRB1, ADRB2, ADRB3, CHRM1, CHRM2, CHRM3, CHRM4, CHRM5, HRH1, HRH2, HRH4, HTR1A, HTR1B, HTR1D, HTR2A, HTR2C, HTR6, HTR7, KCNA1, KCND2, KCND3, KCNQ2, KCNQ3, NTRK1, NTRK2, OPRD1, OPRK1, OPRM1, SIGMAR1, SLC6A2, SLC6A4	neurology/psychiatry	Launched
CPC004_24H:BRD-K66296774-001-02-0:10	fluvastatin	0.0519037	HMGCR inhibitor	HMGCR	endocrinology, cardiology	Launched
CPC013_24H:BRD-K64881305-001-01-1:10	ispinesib	0.051888	kinesin inhibitor	KIF11		Phase 2
CPC011_6H:BRD-A30977374-001-13-1:10	nifedipine	0.0518535	calcium channel blocker	CACNA1C, CACNA1D, CACNA1F, CACNA1H, CACNA1S, CACNA2D1, CACNB2, CALM1, GLRA1, GLRA3, GLRB, KCNA1, KCNA5, NR1I2, TRPM3	cardiology	Launched
CPD003_6H:BRD-K16444452-001-06-7:10	ibudilast	0.051841	leukotriene receptor antagonist, phosphodiesterase inhibitor	IL1B, IL6, PDE3A, PDE4A, PDE4B, PDE4C, PDE4D, PDE5A	pulmonary, neurology/psychiatry	Launched
CPD001_24H:BRD-A45889380-336-04-2:10	mepacrine	0.0518116	cytokine production inhibitor, NFkB pathway inhibitor, TP53 activator	PLA2G1B, PLA2G4A, PLA2G6, PLCL1	infectious disease	Launched
CPC017_24H:BRD-A15530910-001-01-3:10	SDZ-21009	0.0518074	adrenergic receptor antagonist, serotonin receptor antagonist	HTR1A, HTR1B		Preclinical
CVD001_24H:BRD-K58299615-001-02-7:2.5	Ro-90-7501	0.0517868		APP		Preclinical
CPD002_24H:BRD-K10670311-001-11-4:10	sulfasalazine	0.0517827	cyclooxygenase inhibitor	ACAT1, ALOX5, CHUK, IKBKB, PLA2G1B, PPARG, PTGS1, PTGS2, SLC46A1, SLC7A11, TBXAS1	gastroenterology	Launched
CPC016_24H:BRD-K59058766-003-15-1:10	chlorprothixene	0.0517717	dopamine receptor antagonist	CHRM1, CHRM2, CHRM3, CHRM4, CHRM5, DRD1, DRD2, DRD3, HRH1, HTR2A, HTR2B, HTR2C	neurology/psychiatry	Launched
CPC018_24H:BRD-K20655524-003-07-0:10	mefexamide	0.0517609	psychoactive drug			Preclinical
BRAF001_24H:BRD-K91699951-001-07-8:2.5	benzonatate	0.0517507	local anesthetic	SCN5A	pulmonary	Launched
HOG003_6H:BRD-A71390734-001-01-7:0.1234	idarubicin	0.0517488	topoisomerase inhibitor	TOP2A	hematologic malignancy	Launched
CPC002_6H:BRD-K15025317-001-05-2:10	BAY-11-7082	0.0517169	NFkB pathway inhibitor	RELA		Preclinical
CPC014_6H:BRD-K50140147-001-01-0:10	NVP-TAE684	0.0517158	ALK tyrosine kinase receptor inhibitor	ALK, INSR		Preclinical
CPD002_6H:BRD-K77317635-001-06-1:10	carbadox	0.051714	other antibiotic		infectious disease, gastroenterology	Launched
CPC017_6H:BRD-K05906022-001-02-8:10	limonin	0.0517086	HIV protease inhibitor			Preclinical
CPC015_24H:BRD-A31204924-001-07-6:10	mitotane	0.0516754	antineoplastic agent	CYP11A1, CYP11B1, ESR1, FDX1	oncology	Launched
CPC003_24H:BRD-A75402480-001-03-8:10	deoxycorticosterone-acetate	0.0516695	progestogen hormone	NR3C2		Preclinical
CPD003_6H:BRD-K67043667-001-19-9:10	altretamine	0.0516459	DNA synthesis inhibitor		oncology	Launched
RAD001_24H:BRD-K37890730-001-10-2:0.0046	camptothecin	0.0515845	topoisomerase inhibitor	TOP1		Phase 3
CPC017_24H:BRD-K82823804-001-01-7:10	PD-407824	0.0515258	PKC inhibitor	WEE1		Preclinical
CPC013_6H:BRD-K49865102-001-01-9:10	PD-0325901	0.0515171	MEK inhibitor	MAP2K1		Phase 2
CPC003_6H:BRD-K31627533-001-03-8:10	rimexolone	0.0515105	glucocorticoid receptor agonist	NR3C1, SERPINA6	ophthalmology	Launched
CPC020_24H:BRD-K11433652-001-08-9:10	aspirin	0.0515089	cyclooxygenase inhibitor	AKR1C1, ASIC3, EDNRA, HSPA5, IKBKB, NFKB1, NFKB2, NFKBIA, PRKAA1, PRKAA2, PRKAB1, PRKAB2, PRKAG1, PRKAG2, PRKAG3, PTGS1, PTGS2, RPS6KA3, TP53	neurology/psychiatry, endocrinology, dental	Launched
PRISM001_24H:BRD-K59369769-001-05-4:5	tozasertib	0.0515063	Aurora kinase inhibitor, Bcr-Abl kinase inhibitor, FLT3 inhibitor, JAK inhibitor	AURKA, AURKB, AURKC, LCK		Phase 2
AML001_24H:BRD-A19500257:0.37037	geldanamycin	0.0514919	HSP inhibitor	HSP90AA1, HSP90AB1		Preclinical
MUC.CP003_24H:BRD-A19500257-001-03-9:10	geldanamycin	0.0514064	HSP inhibitor	HSP90AA1, HSP90AB1		Preclinical
CPC020_6H:BRD-K71289571-001-04-9:10	zafirlukast	0.0513496	leukotriene receptor antagonist	CYSLTR1, CYSLTR2	pulmonary	Launched
DOS042_24H:BRD-K81418486:0.1	vorinostat	0.0513062	HDAC inhibitor	HDAC1, HDAC10, HDAC11, HDAC2, HDAC3, HDAC5, HDAC6, HDAC8, HDAC9	hematologic malignancy	Launched
CPC003_6H:BRD-K81839095-001-04-6:10	estrone	0.0513036	estrogen receptor agonist, estrogenic hormone	ESR1, ESR2		Launched
CPC015_24H:BRD-A55594068-065-03-1:10	vinblastine	0.0513002	microtubule inhibitor, tubulin polymerization inhibitor	JUN, TUBA1A, TUBB, TUBD1, TUBE1, TUBG1	hematologic malignancy, infectious disease, oncology	Launched
CPC003_24H:BRD-A31801025-001-01-0:10	formestane	0.0513001	aromatase inhibitor	CYP19A1	oncology	Launched
CPC002_24H:BRD-K40992116-001-05-5:10	parachlorophenol	0.051289	antiinfective drug			Launched
DOS059_24H:BRD-A75409952:10	wortmannin	0.0512856	PI3K inhibitor	PI4KA, PI4KB, PIK3CA, PIK3CD, PIK3CG, PIK3R1, PLK1, PRKDC		Preclinical
NMH002_6H:BRD-K52313696-001-08-1:10	tacedinaline	0.0512822	HDAC inhibitor	HDAC1		Phase 3
BRAF001_6H:BRD-A19037878-001-01-5:10	trichostatin-a	0.0512784	HDAC inhibitor	HDAC1, HDAC10, HDAC2, HDAC3, HDAC4, HDAC5, HDAC6, HDAC7, HDAC8, HDAC9		Preclinical
CPC004_6H:BRD-A62525898-001-04-5:10	prednisone	0.0512558	glucocorticoid receptor agonist	HSD11B1, NR3C1	endocrinology, rheumatology, infectious disease, dermatology, ophthalmology, hematology, gastroenterology, neurology/psychiatry	Launched
CPC015_6H:BRD-K45117373-001-01-1:10	Y-26763	0.0512545	potassium channel activator	KCNJ8		Phase 1
CPC003_6H:BRD-A49765801-001-03-3:10	fludroxycortide	0.0512487	glucocorticoid receptor agonist	NR3C1, SERPINA6	infectious disease, dermatology	Launched
LJP001_6H:BRD-K59369769-001-11-2:0.08	tozasertib	0.051184	Aurora kinase inhibitor, Bcr-Abl kinase inhibitor, FLT3 inhibitor, JAK inhibitor	AURKA, AURKB, AURKC, LCK		Phase 2
LJP002_24H:BRD-K42728290-001-02-6:0.08	NVP-BGJ398	0.0511719	FGFR inhibitor	FGFR1, FGFR2, FGFR3, FGFR4, KDR		Phase 2
CPC004_24H:BRD-K43068349-001-01-9:10	AMG-9810	0.0511689	TRPV antagonist	TRPV1		Preclinical
LJP002_24H:BRD-K54256913-001-03-8:2	MK-1775	0.0511624	WEE1 kinase inhibitor	WEE1		Phase 2
LJP001_24H:BRD-K68065987-300-06-7:0.08	MK-2206	0.051158	AKT inhibitor	AKT1, AKT2, AKT3		Phase 2
HOG001_24H:BRD-A01145011-001-01-4:0.0457	zebularine	0.0511403	DNA methyltransferase inhibitor	CDA, DNMT1		Preclinical
RAD001_24H:BRD-K97530723-001-11-8:3.3333	melatonin	0.0511332	melatonin receptor agonist, nitric oxide synthase inhibitor	ASMT, CALM1, CALR, EPX, ESR1, HTR2B, MPO, MTNR1A, MTNR1B, NQO2, RORB	neurology/psychiatry	Launched
CPC018_6H:BRD-K91263825-001-03-6:10	nortriptyline	0.0511287	tricyclic antidepressant	ADRA1A, ADRA1B, ADRA1D, ADRA2A, ADRA2B, ADRA2C, ADRB1, ADRB2, ADRB3, CHRM1, CHRM2, CHRM3, CHRM4, CHRM5, DRD2, HRH1, HTR1A, HTR2A, HTR2C, HTR6, KCNJ10, PGRMC1, SIGMAR1, SLC6A2, SLC6A4	neurology/psychiatry	Launched
HOG002_24H:BRD-K12184916-001-04-8:1.11	NVP-BEZ235	0.0511279	mTOR inhibitor, PI3K inhibitor	ATR, MTOR, PIK3CA, PIK3CD, PIK3CG		Phase 2
CPC020_24H:BRD-K11905747-002-02-4:10	spectinomycin	0.0511273	bacterial 30S ribosomal subunit inhibitor		pulmonary	Launched
CPC013_24H:BRD-K71823332-001-01-1:10	epothilone-a	0.0510585	microtubule stabilizing agent			Preclinical
CPC011_6H:BRD-A42423104-011-04-7:10	benproperine	0.0510503	antitussive	SCN5A	pulmonary	Launched
CPC005_6H:BRD-K13211965-003-01-0:10	L-741742	0.0510337	dopamine receptor antagonist	DRD3, DRD4, SCN1A, SCN3A		Preclinical
ERG015_24H:BRD-A75409952-001-01-6:2	wortmannin	0.0510318	PI3K inhibitor	PI4KA, PI4KB, PIK3CA, PIK3CD, PIK3CG, PIK3R1, PLK1, PRKDC		Preclinical
MUC.CP003_24H:BRD-K81418486-001-13-7:1.1111	vorinostat	0.0510115	HDAC inhibitor	HDAC1, HDAC10, HDAC11, HDAC2, HDAC3, HDAC5, HDAC6, HDAC8, HDAC9	hematologic malignancy	Launched
CPC003_24H:BRD-K35189033-001-03-0:10	levonorgestrel	0.0510088	estrogen receptor agonist, glucocorticoid receptor antagonist, progesterone receptor agonist, progesterone receptor antagonist	AR, ESR1, PGR, SRD5A1	endocrinology	Launched
HOG003_6H:BRD-K78126613-001-16-0:10	menadione	0.0509837	mitochondrial DNA polymerase inhibitor, phosphatase inhibitor	AOX1, BGLAP, F10, F2, F7, F9, GGCX, NQO1, NQO2, PROC, PROS1, PROZ, VKORC1, VKORC1L1	gastroenterology, neurology/psychiatry, dermatology, rheumatology	Launched
CPC005_24H:BRD-K49294207-300-01-2:10	BIBU-1361	0.0509752	EGFR inhibitor	EGFR		Preclinical
CPD003_24H:BRD-A72075775-001-07-0:10	iopromide	0.05094	radiopaque medium		radiology	Launched
CPC004_6H:BRD-K78126613-001-16-0:10	menadione	0.0509235	mitochondrial DNA polymerase inhibitor, phosphatase inhibitor	AOX1, BGLAP, F10, F2, F7, F9, GGCX, NQO1, NQO2, PROC, PROS1, PROZ, VKORC1, VKORC1L1	gastroenterology, neurology/psychiatry, dermatology, rheumatology	Launched
HOG003_24H:BRD-K87909389-001-01-2:10	alvocidib	0.0508995	CDK inhibitor	CDK1, CDK2, CDK4, CDK5, CDK6, CDK7, CDK8, CDK9, EGFR, PYGM		Phase 2
CPC003_6H:BRD-K07507905-236-01-8:10	BRL-37344	0.0508961	adrenergic receptor agonist	ADRB1, ADRB2, ADRB3		Phase 2
CPC017_24H:BRD-A95939040-008-03-3:10	sertaconazole	0.0508902	sterol demethylase inhibitor		infectious disease	Launched
CPC017_6H:BRD-K06426971-001-01-9:10	ryuvidine	0.0508839	histone lysine methyltransferase inhibitor	CDK2, CDK4		Preclinical
CPC003_24H:BRD-A55594068-065-03-1:10	vinblastine	0.050863	microtubule inhibitor, tubulin polymerization inhibitor	JUN, TUBA1A, TUBB, TUBD1, TUBE1, TUBG1	hematologic malignancy, infectious disease, oncology	Launched
LJP002_6H:BRD-K71035033-001-03-0:2	masitinib	0.0508629	KIT inhibitor, PDGFR tyrosine kinase receptor inhibitor, src inhibitor	FGFR3, KIT, PDGFRA, PDGFRB	dermatology	Launched
HDAC002_6H:BRD-K00627859-001-03-1:0.078125	tubastatin-a	0.0508385	HDAC inhibitor	HDAC6		Preclinical
CPC016_24H:BRD-A22783572-065-01-3:10	vinblastine	0.0508354	microtubule inhibitor, tubulin polymerization inhibitor	JUN, TUBA1A, TUBB, TUBD1, TUBE1, TUBG1	hematologic malignancy, infectious disease, oncology	Launched
CPC001_24H:BRD-K24526313-001-08-6:10	levcromakalim	0.050815	potassium channel activator	KCNJ5		Phase 3
CPC004_6H:BRD-K70914287-300-01-0:10	BIBX-1382	0.0508068	EGFR inhibitor	EGFR, ERBB2		Phase 1
BRAF001_24H:BRD-K74820615-045-01-9:0.15625	morantel	0.0507757	acetylcholine receptor agonist		infectious disease	Launched
CPC014_24H:BRD-K13514097-001-01-2:10	everolimus	0.0507745	mTOR inhibitor	MTOR	oncology, neurology/psychiatry, genetics, urology	Launched
CVD001_24H:BRD-K26997899-001-01-4:10	D-64131	0.0507548	microtubule inhibitor	TUBB		Preclinical
CPC014_24H:BRD-K93918653-001-01-4:10	quizartinib	0.0507352	FLT3 inhibitor	CSF1R, FLT3, KIT, PDGFRA, PDGFRB, RET		Phase 3
CPC015_6H:BRD-K37991163-003-06-8:10	paroxetine	0.0507031	selective serotonin reuptake inhibitor (SSRI)	CHRM1, CHRM2, CHRM3, CHRM4, CHRM5, HTR2A, SLC6A2, SLC6A4	neurology/psychiatry	Launched
LJP002_24H:BRD-K99749624-001-03-9:0.08	linifanib	0.0507026	PDGFR tyrosine kinase receptor inhibitor, VEGFR inhibitor	CSF1, CSF1R, FLT1, FLT3, FLT4, KDR, KIT, PDGFRB, RET, TEK		Phase 3
BRAF001_24H:BRD-K09951645-001-02-7:0.625	dabrafenib	0.0506967	RAF inhibitor	BRAF, LIMK1, NEK11, RAF1, SIK1	oncology	Launched
CPD002_6H:BRD-A33711280-003-02-3:10	metixene	0.0506867	acetylcholine receptor antagonist	CHRM1, CHRM2, CHRM3, CHRM4, CHRM5	neurology/psychiatry	Launched
BRAF001_6H:BRD-A39671870-004-01-9:2.5	homatropine	0.0506837	acetylcholine receptor antagonist	CES1, CHRM1	ophthalmology	Launched
LJP002_6H:BRD-K54256913-001-03-8:2	MK-1775	0.050641	WEE1 kinase inhibitor	WEE1		Phase 2
LJP001_6H:BRD-K07691486-001-11-4:2	roscovitine	0.0506127	CDK inhibitor	CDK2, CDK9		Phase 2
CPD002_24H:BRD-K82795137-001-18-9:10	loratadine	0.0506098	histamine receptor antagonist	HRH1	allergy, neurology/psychiatry	Launched
CPC011_6H:BRD-K85503079-003-08-1:10	perospirone	0.0505803	dopamine receptor antagonist, serotonin receptor antagonist	DRD2, DRD3, DRD4	neurology/psychiatry	Launched
CPC015_24H:BRD-A34751532-001-04-4:10	homosalate	0.0505741	HSP inducer			Preclinical
HOG003_24H:BRD-K21672174-001-02-2:0.0045	Ro-28-1675	0.0505349	glucokinase activator	GCK		Preclinical
CPD003_6H:BRD-A09925278-003-04-9:10	etilefrine	0.0505253	adrenergic receptor agonist	ADRA1A, ADRB1	neurology/psychiatry, otolaryngology, endocrinology, pulmonary	Launched
HOG002_6H:BRD-K15108141-001-01-7:11.1	gemcitabine	0.0504908	ribonucleotide reductase inhibitor	CMPK1, RRM1, RRM2, TYMS	oncology	Launched
MUC.CP003_24H:BRD-K49049886-001-03-8:20	CGS-15943	0.0504444	adenosine receptor antagonist	ADORA1, ADORA2A, ADORA2B, ADORA3		Preclinical
CPD003_6H:BRD-K73999723-001-06-3:10	telmisartan	0.0503924	angiotensin receptor antagonist	AGTR1, PPARG	cardiology	Launched
CPC001_24H:BRD-K05151076-001-01-8:10	ZK-164015	0.0503821	estrogen receptor antagonist	ESR1, ESR2		Preclinical
CPC020_6H:BRD-A75479906-003-08-7:10	rimantadine	0.0503807	antiviral, RNA synthesis inhibitor		infectious disease	Launched
CPC004_6H:BRD-K20742498-003-01-1:10	RS-39604	0.0503671	serotonin receptor antagonist	HTR4		Preclinical
LJP002_24H:BRD-K70511574-001-02-8:0.08	HMN-214	0.0503505	PLK inhibitor	PLK1		Phase 1
CPC015_6H:BRD-K82036761-003-07-0:10	sertraline	0.0503492	selective serotonin reuptake inhibitor (SSRI)	SLC6A3, SLC6A4	neurology/psychiatry, obstetrics/gynecology	Launched
CPC003_24H:BRD-K36198571-001-01-2:10	WAY-170523	0.0503384	metalloproteinase inhibitor	MMP13		Preclinical
CPC002_24H:BRD-K59574735-001-05-0:10	ubenimex	0.0503272	leukotriene synthesis inhibitor	LTA4H, RNPEP	hematologic malignancy	Launched
CPC018_24H:BRD-K15567136-003-18-1:10	papaverine	0.0503243	phosphodiesterase inhibitor	PDE10A, PDE4B, PDE5A	cardiology, hematology, gastroenterology	Launched
HOG001_6H:BRD-K59369769-001-05-4:10	tozasertib	0.0502749	Aurora kinase inhibitor, Bcr-Abl kinase inhibitor, FLT3 inhibitor, JAK inhibitor	AURKA, AURKB, AURKC, LCK		Phase 2
PCLB001_24H:BRD-A19037878-001-02-3:0.16	trichostatin-a	0.0502629	HDAC inhibitor	HDAC1, HDAC10, HDAC2, HDAC3, HDAC4, HDAC5, HDAC6, HDAC7, HDAC8, HDAC9		Preclinical
CPD003_6H:BRD-A61194565-003-21-3:10	benserazide	0.0502573	DOPA decarboxylase inhibitor	DDC	neurology/psychiatry	Launched
CVD001_6H:BRD-K07762753-001-03-6:50	aminopurvalanol-a	0.0502555	CDK inhibitor, tyrosine kinase inhibitor	CDK1, CDK2, CDK5, CDK6		Preclinical
CPC015_24H:BRD-K69608737-001-03-7:10	tacrolimus	0.0501977	calcineurin inhibitor	FKBP1A	transplant	Launched
CPC020_6H:BRD-K37289225-001-29-9:10	clozapine	0.0501899	dopamine receptor antagonist, serotonin receptor antagonist	ADRA1A, ADRA1B, ADRA1D, ADRA2A, ADRA2B, ADRA2C, CALY, CHRM1, CHRM2, CHRM3, CHRM4, CHRM5, DRD1, DRD2, DRD3, DRD4, DRD5, HRH1, HRH4, HTR1A, HTR1B, HTR1D, HTR1E, HTR1F, HTR2A, HTR2B, HTR2C, HTR3A, HTR5A, HTR6, HTR7	neurology/psychiatry	Launched
CPC002_6H:BRD-K06926592-001-01-7:10	tretinoin	0.0501824	retinoid receptor agonist, retinoid receptor ligand	ALDH1A1, ALDH1A2, GPRC5A, NR0B1, NR2C2, PPARD, RARA, RARB, RARG, RARRES1, RORB, RORC, RXRB, RXRG	hematologic malignancy	Launched
CPC011_6H:BRD-A05186015-001-04-4:10	bupropion	0.0501469	dopamine uptake inhibitor	CHRNA3, SLC6A2, SLC6A3	neurology/psychiatry	Launched
HOG003_24H:BRD-A47829399-001-01-1:1.11	artesunate	0.0501399	DNA synthesis inhibitor		infectious disease	Launched
CPC002_6H:BRD-K33882852-003-01-0:10	ZK-93423	0.0501349	benzodiazepine receptor agonist	GABRA1, GABRA2, GABRA3, GABRA5, GABRB2, GABRG2		Phase 3
CPC004_24H:BRD-K98490050-001-01-8:10	amsacrine	0.0501216	topoisomerase inhibitor	KCNH2, TOP2A	hematologic malignancy	Launched
NMH002_24H:BRD-K09132007-001-03-4:10	D-4476	0.0500652	TGF beta receptor inhibitor	CSNK1A1, CSNK1D, TGFB1		Preclinical
CPD003_6H:BRD-K11298197-001-09-6:10	florfenicol	0.0500232	protein synthesis inhibitor		pulmonary	Launched
CPC020_6H:BRD-K82216340-001-19-7:10	medroxyprogesterone	0.0500023	progesterone receptor agonist	ESR1, PGR	endocrinology	Launched
HOG002_24H:BRD-K15108141-001-01-7:0.005	gemcitabine	0.0499996	ribonucleotide reductase inhibitor	CMPK1, RRM1, RRM2, TYMS	oncology	Launched
CPD002_6H:BRD-K28912512-001-16-6:10	nicotinamide	0.0499868	protein synthesis stimulant	BST1, LDHA, PARP1, SIRT5	dermatology	Launched
HOG003_6H:BRD-K21672174-001-02-2:0.1234	Ro-28-1675	0.0499839	glucokinase activator	GCK		Preclinical
CPC003_6H:BRD-A98702003-304-03-0:10	carbenoxolone	0.0499528	11-beta hydroxysteroid dehydrogenase inhibitor	GJA1, GJA10, GJA3, GJA4, GJA5, GJA8, GJA9, GJB1, GJB2, GJB3, GJB4, GJB5, GJB6, GJB7, GJC1, GJC2, GJC3, GJD2, GJD3, GJD4, GJE1, HSD11B1, PANX1, PANX2, PANX3	gastroenterology, dental	Launched
CPC005_24H:BRD-A45889380-300-04-8:10	mepacrine	0.0498405	cytokine production inhibitor, NFkB pathway inhibitor, TP53 activator	PLA2G1B, PLA2G4A, PLA2G6, PLCL1	infectious disease	Launched
CPC015_24H:BRD-K29673530-001-03-9:10	hypericin	0.0497971	tyrosine kinase inhibitor			Phase 2
CPC011_24H:BRD-K92870997-001-13-8:10	pterostilbene	0.049789	cyclooxygenase inhibitor, PPAR receptor agonist	PTGS2		Phase 2/Phase 3
CPC018_24H:BRD-K69195780-001-01-5:10	NAN-190	0.0497697	serotonin receptor agonist	ADRA1A, ADRA1B, ADRA1D, HTR1A, HTR1F		Preclinical
CPC002_6H:BRD-K60476892-001-02-1:10	YC-1	0.0497669	guanylyl cyclase activator	GUCY1A2, GUCY1A3, GUCY1B3, HIF1A		Preclinical
CPC018_24H:BRD-K06980535-003-15-0:10	promazine	0.0497408	dopamine receptor antagonist	ADRA1A, ADRA1B, ADRA1D, CHRM1, CHRM2, CHRM3, CHRM4, CHRM5, DRD1, DRD2, DRD3, DRD4, HRH1, HTR2A, HTR2C	neurology/psychiatry	Launched
HOG001_24H:BRD-A75409952-001-01-6:1.11	wortmannin	0.0497004	PI3K inhibitor	PI4KA, PI4KB, PIK3CA, PIK3CD, PIK3CG, PIK3R1, PLK1, PRKDC		Preclinical
CPC004_24H:BRD-A65671304-001-03-4:10	candesartan-cilextil	0.0496993	angiotensin receptor antagonist	AGTR1, AGTR2	cardiology	Launched
HOG002_6H:BRD-K71879491-001-22-6:3.3333	tretinoin	0.0496676	retinoid receptor agonist, retinoid receptor ligand	ALDH1A1, ALDH1A2, GPRC5A, NR0B1, NR2C2, PPARD, RARA, RARB, RARG, RARRES1, RORB, RORC, RXRB, RXRG	hematologic malignancy	Launched
CPC014_24H:BRD-K85402309-001-01-7:10	dovitinib	0.0496302	EGFR inhibitor, FGFR inhibitor, FLT3 inhibitor, PDGFR tyrosine kinase receptor inhibitor, VEGFR inhibitor	CSF1R, EGFR, FGFR1, FGFR2, FGFR3, FLT1, FLT3, FLT4, INSR, KDR, KIT, PDGFRA, PDGFRB		Phase 3
CVD001_24H:BRD-K33882852-003-01-0:10	ZK-93423	0.0496257	benzodiazepine receptor agonist	GABRA1, GABRA2, GABRA3, GABRA5, GABRB2, GABRG2		Phase 3
CPC016_24H:BRD-A87479750-001-01-9:10	tenidap	0.0496013	cyclooxygenase inhibitor	KCNJ4, PTGS1		Phase 3
CPC004_6H:BRD-A49160188-003-04-4:10	donepezil	0.049532	acetylcholinesterase inhibitor	ACHE, HTR2A	neurology/psychiatry	Launched
CPC003_24H:BRD-K09416995-001-21-7:10	lovastatin	0.0494858	HMGCR inhibitor	HDAC2, HMGCR, ITGAL, NR1I2	cardiology, endocrinology	Launched
HOG003_24H:BRD-K21672174-001-02-2:3.3333	Ro-28-1675	0.0494681	glucokinase activator	GCK		Preclinical
CPD001_24H:BRD-K24616672-003-13-6:10	procaine	0.0494647	HMGCR inhibitor	CHRNA2, GRIN3A, HTR3A, KCNMA1, KCNMB1, KCNMB2, KCNMB3, KCNMB4, KCNN1, KCNN2, KCNN3, KCNN4, MAOA, MAOB, RYR1, RYR2, SCN10A, SLC6A3	neurology/psychiatry	Launched
NMH002_6H:BRD-K53597484-001-01-9:10	TNP-470	0.0494319	methionine aminopeptidase inhibitor			Phase 2
CPC020_6H:BRD-K11129031-001-21-8:10	gemfibrozil	0.0494283	lipoprotein lipase activator	LPL, PPARA, SLCO1B1, SLCO1B3, SLCO2B1	endocrinology, cardiology	Launched
LJP001_24H:BRD-K49328571-001-06-9:2	dasatinib	0.0494189	Bcr-Abl kinase inhibitor, ephrin inhibitor, KIT inhibitor, PDGFR tyrosine kinase receptor inhibitor, src inhibitor, tyrosine kinase inhibitor	ABL1, ABL2, BLK, EPHA2, FGR, FRK, FYN, HCK, KIT, LCK, LYN, PDGFRB, SRC, SRMS, STAT5B, YES1	hematologic malignancy	Launched
CPC005_6H:BRD-A55484088-050-01-7:10	BNTX	0.0493949	opioid receptor antagonist	OPRD1, OPRK1, OPRM1		Preclinical
CPC020_6H:BRD-A86044036-001-23-2:10	flurbiprofen-(+/-)	0.0493904	cyclooxygenase inhibitor	PTGS1, PTGS2	rheumatology	Launched
CPD001_24H:BRD-K75641298-003-20-1:10	metoclopramide	0.0493818	dopamine receptor antagonist, serotonin receptor antagonist	CHRM1, DRD2, HTR3A, HTR3B, HTR4	gastroenterology	Launched
CPC005_24H:BRD-K34685430-050-06-7:10	methylergometrine	0.0493799	dopamine receptor antagonist, serotonin receptor antagonist	DRD1, HTR1E, HTR1F, HTR2A, HTR2B, HTR2C	hematology, neurology/psychiatry	Launched
CPC009_24H:BRD-A10070317-003-25-9:10	propranolol	0.0493797	adrenergic receptor antagonist		cardiology, neurology/psychiatry	Launched
CPC004_24H:BRD-K91699951-001-03-7:10	benzonatate	0.0493357	local anesthetic	SCN5A	pulmonary	Launched
CPC015_24H:BRD-K33818169-003-01-2:10	GW-3965	0.0493143	LXR agonist	NR1H2, NR1H3		Preclinical
CPC011_6H:BRD-K04196797-001-19-4:10	oxcarbazepine	0.0493125	sodium channel blocker	SCN10A, SCN11A, SCN1A, SCN2A, SCN3A, SCN4A, SCN5A, SCN7A, SCN8A, SCN9A	neurology/psychiatry	Launched
CPD002_6H:BRD-K95237249-001-19-0:10	probenecid	0.0493121	uricosuric blocker	PANX1, SLC22A11, SLC22A6, SLC22A8, SLCO1C1	nephrology, rheumatology	Launched
RAD001_6H:BRD-K84937637-001-03-2:0.0137	sirolimus	0.0493112	mTOR inhibitor	FGF2, FKBP1A, MTOR	transplant, pulmonary	Launched
CPD003_6H:BRD-K32793530-001-01-4:10	estriol	0.0492737	estrogen receptor agonist	ESR1, ESR2	endocrinology, obstetrics/gynecology, infectious disease	Launched
MUC.CP003_24H:BRD-K68143200-001-04-2:3.3333	NSC-95397	0.049222	CDC inhibitor	CDC25A, CDC25B		Preclinical
ASG001_24H:BRD-K18910433-001-14-3:2	estradiol	0.0492186	estrogen receptor agonist	ESR1, ESR2, GPER1, KCNMA1, NR1I2	endocrinology	Launched
CPC004_24H:BRD-K51350053-048-06-6:10	toremifene	0.0492076	estrogen receptor antagonist, selective estrogen receptor modulator (SERM)	ESR1	oncology	Launched
DOS039_24H:BRD-A19500257:10	geldanamycin	0.0492019	HSP inhibitor	HSP90AA1, HSP90AB1		Preclinical
LJP002_6H:BRD-K54256913-001-03-8:0.08	MK-1775	0.0491989	WEE1 kinase inhibitor	WEE1		Phase 2
CPC006_24H:BRD-K67868012-003-01-5:11.1	PI-103	0.0491401	mTOR inhibitor, PI3K inhibitor	MTOR, PIK3CA, PIK3CB, PIK3CD, PIK3CG, PRKDC		Preclinical
CPC018_6H:BRD-K12932420-001-01-5:10	YM-976	0.0491304	phosphodiesterase inhibitor	PDE4A		Phase 1
AML001_6H:BRD-A75409952:0.37037	wortmannin	0.0491302	PI3K inhibitor	PI4KA, PI4KB, PIK3CA, PIK3CD, PIK3CG, PIK3R1, PLK1, PRKDC		Preclinical
CPC016_6H:BRD-K16551401-003-02-6:10	PNU-22394	0.0490986	serotonin receptor agonist	HTR2A, HTR2B, HTR2C, MAOA, MAOB		Phase 2
HOG003_6H:BRD-K11853856-003-01-3:0.1234	PJ-34	0.04909	PARP inhibitor	EEF2, PARP1, PARP15, PARP3		Preclinical
PRISM001_6H:BRD-K59369769-001-05-4:10	tozasertib	0.0490589	Aurora kinase inhibitor, Bcr-Abl kinase inhibitor, FLT3 inhibitor, JAK inhibitor	AURKA, AURKB, AURKC, LCK		Phase 2
RAD001_6H:BRD-A58955223-001-01-2:0.0137	sulforaphane	0.0490552	anticancer agent, aryl hydrocarbon receptor antagonist	NFE2L2		Phase 2
CPC005_6H:BRD-K89732114-300-07-1:10	trifluoperazine	0.0490525	dopamine receptor antagonist	ADRA1A, CALM1, CALY, DRD2, DRD4, HRH1, HTR2A, HTR2C, S100A4, TNNC1	neurology/psychiatry	Launched
LJP002_24H:BRD-K41859756-001-03-5:0.4	NVP-AUY922	0.0490371	HSP inhibitor	HSP90AA1, HSP90AB1		Phase 2
RAD001_6H:BRD-K01228321-318-03-5:3.3333	cisplatin	0.0490308	DNA alkylating agent, DNA synthesis inhibitor	XIAP	oncology	Launched
CPC017_24H:BRD-A09828896-004-04-5:10	SKF-81297	0.0490253	dopamine receptor agonist	DRD1, DRD5		Preclinical
CPD002_6H:BRD-K11439261-001-01-4:10	dydrogesterone	0.0490229	progesterone receptor agonist	PGR	obstetrics/gynecology	Launched
CPD002_24H:BRD-K54416256-001-11-6:10	methimazole	0.0490204	antithyroid agent	TPO	endocrinology	Launched
CPC015_24H:BRD-K39733634-001-01-8:10	L-161982	0.0490101	prostanoid receptor antagonist	PTGER4		Preclinical
CPC016_24H:BRD-K91290917-336-03-8:10	amodiaquine	0.0489864	histamine receptor agonist	HNMT	infectious disease	Launched
CPC016_6H:BRD-K83508485-001-01-9:10	FK-888	0.0489863	tachykinin antagonist	TACR1, TACR2		Phase 2
CPC014_24H:BRD-K04923131-001-06-3:10	GSK-3-inhibitor-IX	0.0489555	glycogen synthase kinase inhibitor, lipoxygenase inhibitor	GSK3A, GSK3B		Preclinical
CPC005_6H:BRD-A65145453-001-02-0:10	ATPA	0.0489417	glutamate receptor agonist	GRIA2, GRIK1		Preclinical
CPC015_24H:BRD-A70649075-008-17-5:10	sulconazole	0.0489338	sterol demethylase inhibitor		infectious disease	Launched
CPD002_6H:BRD-A30815329-001-04-8:10	felodipine	0.0489311	calcium channel blocker	CACNA1C, CACNA1D, CACNA1F, CACNA1H, CACNA1S, CACNA2D1, CACNA2D2, CACNB2, CALM1, CFTR, NR3C2, PDE1A, PDE1B, TNNC1, TNNC2	cardiology	Launched
CPC014_6H:BRD-K50168500-001-01-2:10	canertinib	0.0489235	EGFR inhibitor	AKT1, EGFR, ERBB2, ERBB4		Phase 3
CPC020_24H:BRD-K23204545-001-11-5:10	busulfan	0.0488938	DNA inhibitor		hematologic malignancy	Launched
LJP002_24H:BRD-K03449891-001-03-7:10	foretinib	0.0488597	VEGFR inhibitor	FLT1, FLT4, KDR, MET		Phase 2
NMH001_6H:BRD-A47884604-001-01-7:10	cyanopindolol	0.0488338	adrenergic receptor antagonist	ADRB1, HTR1A, HTR1D		Phase 2
CPC005_6H:BRD-K34685430-050-06-7:10	methylergometrine	0.0488248	dopamine receptor antagonist, serotonin receptor antagonist	DRD1, HTR1E, HTR1F, HTR2A, HTR2B, HTR2C	hematology, neurology/psychiatry	Launched
RAD001_24H:BRD-K37890730-001-10-2:0.3704	camptothecin	0.0487942	topoisomerase inhibitor	TOP1		Phase 3
CPC011_24H:BRD-K23369905-008-01-6:10	oxiconazole	0.0487666	bacterial cell wall synthesis inhibitor		infectious disease	Launched
CPC011_6H:BRD-K17849083-001-23-8:10	tranilast	0.0487519	angiogenesis inhibitor	HPGDS, HRH1	pulmonary	Launched
CPD003_6H:BRD-A65818372-001-04-6:10	ioversol	0.0487393	radiopaque medium		radiology	Launched
LJP002_24H:BRD-K01567962-001-15-6:10	pyrazolanthrone	0.048692	JNK inhibitor	MAPK10, MAPK8, MAPK8IP1, MAPK9, TTK		Preclinical
CPD001_24H:BRD-M18219129-065-03-4:10	guanethidine	0.0486651	adrenergic inhibitor	SLC6A2	cardiology	Launched
CPC005_6H:BRD-A02367930-001-03-7:10	ethinyl-estradiol	0.0486335	estrogen receptor agonist, estrogenic hormone	ESR1, ESR2, NR1I2	endocrinology	Launched
LJP001_24H:BRD-K83963101-001-02-8:0.08	MLN-8054	0.048626	Aurora kinase inhibitor	AURKA		Phase 1
BRAF001_24H:BRD-K53737926-003-18-7:10	amitriptyline	0.0486227	norepinephrine inhibitor, norepinephrine reuptake inhibitor, serotonin receptor antagonist, serotonin‚Äìnorepinephrine reuptake inhibitor (SNRI)	ADRA1A, ADRA1B, ADRA1D, ADRA2A, ADRB1, ADRB2, ADRB3, CHRM1, CHRM2, CHRM3, CHRM4, CHRM5, HRH1, HRH2, HRH4, HTR1A, HTR1B, HTR1D, HTR2A, HTR2C, HTR6, HTR7, KCNA1, KCND2, KCND3, KCNQ2, KCNQ3, NTRK1, NTRK2, OPRD1, OPRK1, OPRM1, SIGMAR1, SLC6A2, SLC6A4	neurology/psychiatry	Launched
CPC011_6H:BRD-K68867920-051-08-1:10	quetiapine	0.0485912	dopamine receptor antagonist, serotonin receptor antagonist	ADRA1A, ADRA1B, ADRA1D, ADRA2A, ADRA2B, ADRA2C, CHRM1, CHRM2, CHRM3, CHRM4, CHRM5, DRD1, DRD2, DRD3, DRD4, DRD5, HRH1, HTR1A, HTR1B, HTR1D, HTR1E, HTR1F, HTR2A, HTR2C, HTR3A, HTR6, HTR7, SLC6A2	neurology/psychiatry	Launched
HOG002_24H:BRD-K35960502-001-10-1:0.0045	niclosamide	0.0485753	DNA replication inhibitor, STAT inhibitor	STAT3	infectious disease	Launched
LJP002_24H:BRD-K12502280-001-03-1:10	TG-101348	0.0485685	FLT3 inhibitor, JAK inhibitor	BRD4, JAK1, JAK2, JAK3, TYK2		Phase 3
HOG002_24H:BRD-K68202742-001-10-8:10	trichostatin-a	0.0485351	HDAC inhibitor	HDAC1, HDAC10, HDAC2, HDAC3, HDAC4, HDAC5, HDAC6, HDAC7, HDAC8, HDAC9		Preclinical
ERG012_24H:BRD-A90490067-001-02-7:10	fulvestrant	0.0485309	estrogen receptor antagonist	ESR1, ESR2, GPER1	oncology	Launched
CPD002_24H:BRD-K29731656-001-01-7:10	corticosterone	0.0485198	mineralocorticoid receptor agonist	HSD11B1, NCOA1, NR3C2		Preclinical
NMH002_24H:BRD-K18910433-001-24-2:10	estradiol	0.0484887	estrogen receptor agonist	ESR1, ESR2, GPER1, KCNMA1, NR1I2	endocrinology	Launched
CPC011_6H:BRD-K93645900-001-08-9:10	tadalafil	0.0484576	phosphodiesterase inhibitor	PDE11A, PDE5A	cardiology	Launched
CPD002_24H:BRD-K52237148-236-01-3:10	cefazolin	0.0484407	bacterial cell wall synthesis inhibitor	PON1	infectious disease	Launched
CPC016_6H:BRD-A75409952:10	wortmannin	0.048407	PI3K inhibitor	PI4KA, PI4KB, PIK3CA, PIK3CD, PIK3CG, PIK3R1, PLK1, PRKDC		Preclinical
CPD001_24H:BRD-A17462676-003-08-2:10	bambuterol	0.0484023	adrenergic receptor agonist	ADRB2, BCHE	pulmonary	Launched
NMH002_24H:BRD-K60230970-001-09-2:10	MG-132	0.0483958	proteasome inhibitor	PSMB1		Preclinical
PCLB001_24H:BRD-A19037878-001-02-3:1.11	trichostatin-a	0.0483886	HDAC inhibitor	HDAC1, HDAC10, HDAC2, HDAC3, HDAC4, HDAC5, HDAC6, HDAC7, HDAC8, HDAC9		Preclinical
CPC005_6H:BRD-A74975734-004-02-4:10	homatropine	0.0483709	acetylcholine receptor antagonist	CES1, CHRM1	ophthalmology	Launched
CPC018_24H:BRD-K09132007-001-01-8:10	D-4476	0.0483423	TGF beta receptor inhibitor	CSNK1A1, CSNK1D, TGFB1		Preclinical
RAD001_24H:BRD-K80738081-001-23-7:10	resveratrol	0.0483375	cytochrome P450 inhibitor, SIRT activator	CSNK2A1, NQO2, PTGS1, PTGS2		Launched
HOG003_24H:BRD-K78126613-001-16-0:0.1235	menadione	0.0483171	mitochondrial DNA polymerase inhibitor, phosphatase inhibitor	AOX1, BGLAP, F10, F2, F7, F9, GGCX, NQO1, NQO2, PROC, PROS1, PROZ, VKORC1, VKORC1L1	gastroenterology, neurology/psychiatry, dermatology, rheumatology	Launched
LJP001_6H:BRD-K83963101-001-02-8:0.08	MLN-8054	0.0483147	Aurora kinase inhibitor	AURKA		Phase 1
CPC020_6H:BRD-K35573744-001-05-0:10	erbstatin-analog	0.0483066	EGFR inhibitor, tyrosine kinase inhibitor	EGFR		Preclinical
CPC016_6H:BRD-K89274813-001-01-5:10	DMP-543	0.0482784	acetylcholine release enhancer			Phase 2
LJP002_6H:BRD-K54256913-001-03-8:10	MK-1775	0.0482767	WEE1 kinase inhibitor	WEE1		Phase 2
LJP002_24H:BRD-K75308783-001-02-1:0.08	SAR-245409	0.0482507	PI3K inhibitor	MTOR, PIK3CG		Phase 1/Phase 2
CPC001_6H:BRD-A20527803-001-01-2:10	IB-MECA	0.0482495	adenosine receptor agonist	ADORA1, ADORA2A, ADORA2B, ADORA3		Phase 3
CPC014_24H:BRD-K97764662-001-07-4:10	PD-173074	0.0482364	FGFR inhibitor, VEGFR inhibitor	FGFR1, FGFR2, FGFR3, FGFR4, FLT1, FLT4, KDR, PDGFRA, PDGFRB		Preclinical
HOG003_6H:BRD-K60230970-001-04-3:10.5126	MG-132	0.0482143	proteasome inhibitor	PSMB1		Preclinical
CPC017_6H:BRD-K21667562-001-01-4:10	AM-404	0.0482096	cyclooxygenase inhibitor, FAAH inhibitor, TRPV antagonist	CNR1, CNR2, FAAH, TRPV1		Preclinical
CPC001_24H:BRD-K25591257-001-01-2:10	resveratrol	0.0482013	cytochrome P450 inhibitor, SIRT activator	CSNK2A1, NQO2, PTGS1, PTGS2		Launched
CPC004_6H:BRD-A84174393-236-03-0:10	meloxicam	0.0481892	cyclooxygenase inhibitor	PTGS1, PTGS2	rheumatology	Launched
HOG002_6H:BRD-K20755323-001-02-6:0.0412	SKI-II	0.0481705	sphingosine kinase inhibitor	SPHK1		Preclinical
DOS045_24H:BRD-K81418486:10	vorinostat	0.0481427	HDAC inhibitor	HDAC1, HDAC10, HDAC11, HDAC2, HDAC3, HDAC5, HDAC6, HDAC8, HDAC9	hematologic malignancy	Launched
CPC018_6H:BRD-K98548675-001-02-6:10	parthenolide	0.0481382	NFkB pathway inhibitor			Phase 1
CPC011_24H:BRD-A29485665-001-07-8:10	bicalutamide	0.0481213	androgen receptor antagonist	AR	oncology	Launched
CPC014_24H:BRD-K83988098-003-01-8:10	alvespimycin	0.0481178	HSP inhibitor	HSP90AA1		Phase 2
CPC018_24H:BRD-K03384561-001-01-9:10	roquinimex	0.048037	angiogenesis inhibitor, tumor necrosis factor production inhibitor			Phase 3
HDAC002_6H:BRD-K02130563-001-05-6:0.00488281	panobinostat	0.0479461	HDAC inhibitor	HDAC1, HDAC2, HDAC3, HDAC4, HDAC6, HDAC7, HDAC8, HDAC9	hematologic malignancy	Launched
CPC005_24H:BRD-K04210847-001-01-1:10	tamoxifen	0.0479392	estrogen receptor antagonist, selective estrogen receptor modulator (SERM)	EBP, ESR1, ESR2, GPER1, PRKCA, PRKCB, PRKCD, PRKCE, PRKCG, PRKCI, PRKCQ, PRKCZ	oncology	Launched
CVD001_24H:BRD-K74305673-001-01-3:10	IKK-2-inhibitor-V	0.0479323	IKK inhibitor, NFkB pathway inhibitor	IKBKB		Phase 1
LJP001_24H:BRD-K83963101-001-02-8:2	MLN-8054	0.0479305	Aurora kinase inhibitor	AURKA		Phase 1
CPC011_24H:BRD-A42423104-011-04-7:10	benproperine	0.0479035	antitussive	SCN5A	pulmonary	Launched
CPD002_24H:BRD-K05851096-001-01-9:10	lacidipine	0.0479023	calcium channel blocker	CACNA1C	cardiology	Launched
PCLB002_24H:BRD-K68488863:10	ENMD-2076	0.0478901	Aurora kinase inhibitor, FLT3 inhibitor, VEGFR inhibitor	AURKA, FLT3, KDR, PDGFRA, PTK2, SRC		Phase 2
CPC002_6H:BRD-A44780397-001-01-1:10	mifepristone	0.0478629	glucocorticoid receptor antagonist, progesterone receptor antagonist	AR, NR1I2, NR3C1, PGR	endocrinology	Launched
HOG002_24H:BRD-K41859756-001-01-9:1.11	NVP-AUY922	0.0478305	HSP inhibitor	HSP90AA1, HSP90AB1		Phase 2
CPC002_24H:BRD-K72816382-001-01-3:10	cinalukast	0.047809	leukotriene receptor antagonist	CYSLTR1		Phase 2
CPC020_24H:BRD-A87848830-001-01-9:10	bimatoprost	0.0477743	prostanoid receptor agonist	AKR1C3, PTGER1, PTGER3, PTGFR	ophthalmology	Launched
LJP002_24H:BRD-A21584801-001-01-4:0.4	brivanib	0.0477567	FGFR inhibitor, VEGFR inhibitor	CYP3A4, FGFR1, FLT1, KCNH2, KDR		Phase 3
CPC003_6H:BRD-K15588452-003-01-9:10	R-96544	0.0477494	serotonin receptor antagonist	HTR2A		Preclinical
HOG001_6H:BRD-A36630025-001-02-6:0.005	SN-38	0.0477393	topoisomerase inhibitor	TOP1	oncology	Launched
CPC004_24H:BRD-K67100011-003-03-0:10	pivmecillinam	0.0477247	bacterial cell wall synthesis inhibitor		infectious disease	Launched
CVD001_6H:BRD-K67439147-001-01-7:10	SIB-1893	0.0477083	glutamate receptor antagonist	GRM4, GRM5		Preclinical
CPC018_24H:BRD-A41451487-001-04-7:10	PK-11195	0.0477075	benzodiazepine receptor antagonist	TSPO		Phase 1
CPC018_24H:BRD-K03642198-300-01-7:10	AY-9944	0.0476887	hedgehog pathway modulator			Preclinical
CPD003_6H:BRD-K62374253-001-04-5:10	rufloxacin	0.0476404	bacterial DNA gyrase inhibitor		infectious disease	Launched
CPC003_6H:BRD-K12219985-001-15-4:10	glipizide	0.0476061	sulfonylurea	ABCC8, KCNJ10, KCNJ11, PPARG	endocrinology	Launched
CPD003_6H:BRD-A83937277-001-07-1:10	mephenytoin	0.0476016	hydantoin antiepileptic	SCN10A, SCN11A, SCN1A, SCN2A, SCN3A, SCN4A, SCN5A, SCN7A, SCN8A, SCN9A	neurology/psychiatry	Launched
CPC018_6H:BRD-K18619710-001-03-7:10	digoxigenin	0.0475927	steroid			Preclinical
CVD001_6H:BRD-K01188359-065-10-8:2.5	vinblastine	0.0475825	microtubule inhibitor, tubulin polymerization inhibitor	JUN, TUBA1A, TUBB, TUBD1, TUBE1, TUBG1	hematologic malignancy, infectious disease, oncology	Launched
CPC002_6H:BRD-K50398167-236-12-8:10	meclofenamic-acid	0.0475658	cyclooxygenase inhibitor, prostanoid receptor antagonist	ALOX5, CNR1, KCNQ2, KCNQ3, PTGS1, PTGS2	rheumatology, neurology/psychiatry, endocrinology	Launched
PCLB002_24H:BRD-K63828191:3.33	raloxifene	0.0475527	estrogen receptor antagonist, selective estrogen receptor modulator (SERM)	ESR1, ESR2	orthopedics, oncology	Launched
CPC017_6H:BRD-K13646352-001-01-2:10	midostaurin	0.0475428	FLT3 inhibitor, KIT inhibitor, PKC inhibitor	FLT3, PRKCG	hematologic malignancy	Launched
HOG002_24H:BRD-K15108141-001-01-7:1.2333	gemcitabine	0.0475206	ribonucleotide reductase inhibitor	CMPK1, RRM1, RRM2, TYMS	oncology	Launched
HOG001_24H:BRD-A19500257-001-01-3:10	geldanamycin	0.0475054	HSP inhibitor	HSP90AA1, HSP90AB1		Preclinical
CPC002_24H:BRD-K53913732-001-01-8:10	SB-408124	0.0474908	orexin receptor antagonist	HCRTR1, HCRTR2		Preclinical
BRAF001_24H:BRD-K79602928-003-13-2:2.5	metformin	0.0474726	insulin sensitizer	ACACB, PRKAB1	endocrinology	Launched
HOG002_24H:BRD-K71879491-001-22-6:10	tretinoin	0.0474665	retinoid receptor agonist, retinoid receptor ligand	ALDH1A1, ALDH1A2, GPRC5A, NR0B1, NR2C2, PPARD, RARA, RARB, RARG, RARRES1, RORB, RORC, RXRB, RXRG	hematologic malignancy	Launched
HOG001_24H:BRD-K50128260-001-01-6:0.0412	sildenafil	0.0474147	phosphodiesterase inhibitor	PDE5A, PDE6G, PDE6H, SLCO1B1, SLCO1B3	cardiology	Launched
HOG003_24H:BRD-K22503835-001-06-0:10	scriptaid	0.0473975	HDAC inhibitor	HDAC1, HDAC2, HDAC3, HDAC4, HDAC5, HDAC6, HDAC7, HDAC8, HDAC9		Preclinical
HDAC001_6H:BRD-A75409952:10	wortmannin	0.0473849	PI3K inhibitor	PI4KA, PI4KB, PIK3CA, PIK3CD, PIK3CG, PIK3R1, PLK1, PRKDC		Preclinical
CPC018_24H:BRD-K11107424-001-01-1:10	tiotidine	0.0473677	histamine receptor antagonist	HRH2		Phase 2
ERG012_24H:BRD-A75409952-001-01-6:0.4	wortmannin	0.0473576	PI3K inhibitor	PI4KA, PI4KB, PIK3CA, PIK3CD, PIK3CG, PIK3R1, PLK1, PRKDC		Preclinical
NMH002_24H:BRD-K11528507-001-05-9:10	geldanamycin	0.0473541	HSP inhibitor	HSP90AA1, HSP90AB1		Preclinical
CPC001_24H:BRD-K89210380-001-03-8:10	biotin	0.0473531	vitamin B	ACACA, ACACB, HLCS, MCCC1, MCCC2, PC, PCCA, PCCB, SLC5A6		Launched
CPC017_24H:BRD-K11911061-003-02-8:10	GR-127935	0.0473524	serotonin receptor antagonist	HTR1A, HTR1B, HTR1D, HTR1E, HTR1F, HTR2A, HTR2B, HTR2C, HTR6		Preclinical
CPC013_24H:BRD-K79090631-001-15-7:10	CGP-60474	0.0473414	CDK inhibitor	CDK1, CDK2		Preclinical
CPC017_24H:BRD-A98378129-001-01-4:10	talniflumate	0.0473403	cyclooxygenase inhibitor	CLCA1	neurology/psychiatry	Launched
LJP002_6H:BRD-K75308783-001-02-1:2	SAR-245409	0.0473273	PI3K inhibitor	MTOR, PIK3CG		Phase 1/Phase 2
LJP002_6H:BRD-K70511574-001-02-8:0.08	HMN-214	0.0473248	PLK inhibitor	PLK1		Phase 1
LJP001_24H:BRD-K49669041-001-03-5:2	BX-912	0.0473111	pyruvate dehydrogenase kinase inhibitor	CDK2, CHEK1, GSK3B, KDR, PDK1, PDPK1		Preclinical
LJP002_6H:BRD-K50168500-001-03-8:2	canertinib	0.0472343	EGFR inhibitor	AKT1, EGFR, ERBB2, ERBB4		Phase 3
CPD002_6H:BRD-K06319591-001-01-6:10	ceforanide	0.0472308	penicillin binding protein inhibitor		infectious disease	Launched
HOG003_6H:BRD-A47829399-001-01-1:0.1235	artesunate	0.0472279	DNA synthesis inhibitor		infectious disease	Launched
HOG002_6H:BRD-K34581968-001-01-2:0.0016	BMS-536924	0.0472136	IGF-1 inhibitor	AKT1, CCNE1, CDK2, CYP3A4, ERBB2, IGF1R, KDR, LCK, MAPK1, MET, PDGFRA, PDGFRB		Preclinical
CPC001_6H:BRD-K76840893-003-01-7:10	RS-17053	0.0471978	adrenergic receptor antagonist	ADRA1A, ADRA1D		Preclinical
CPC018_6H:BRD-A14395271-001-01-5:10	mesoridazine	0.0471971	dopamine receptor antagonist	DRD2, HTR2A	neurology/psychiatry	Launched
CPC001_6H:BRD-K09963420-066-03-4:10	saquinavir	0.0471965	HIV protease inhibitor	CYP3A4	infectious disease	Launched
HOG002_24H:BRD-K20755323-001-02-6:0.0045	SKI-II	0.0471644	sphingosine kinase inhibitor	SPHK1		Preclinical
CPC018_6H:BRD-K38903228-001-02-8:10	hesperidin	0.0471479	flavanone glycoside	CACNA1B		Launched
HOG001_24H:BRD-K06854232-001-03-3:0.013	AM-580	0.0471178	retinoid receptor agonist	RARA		Preclinical
CPC018_6H:BRD-K15025317-001-11-0:10	BAY-11-7082	0.0471162	NFkB pathway inhibitor	RELA		Preclinical
CPC015_24H:BRD-A46393198-003-10-9:10	tetramisole	0.0470942	immunostimulant		infectious disease	Launched
CPC015_24H:BRD-K34776109-001-03-4:10	glimepiride	0.0470847	insulin secretagogue	ABCC8, KCNJ1, KCNJ11	endocrinology	Launched
CPC013_6H:BRD-K76908866-001-01-9:10	CP-724714	0.0470632	EGFR inhibitor, protein tyrosine kinase inhibitor	ERBB2		Phase 2
CPC003_24H:BRD-A14395271-001-01-5:10	mesoridazine	0.0470492	dopamine receptor antagonist	DRD2, HTR2A	neurology/psychiatry	Launched
HOG003_24H:BRD-A18763547-300-04-8:3.3333	BAX-channel-blocker	0.0470475	cytochrome C release inhibitor	BAX		Preclinical
CVD001_6H:BRD-K46937689-001-05-1:10.6255	phenazone	0.0470424	cyclooxygenase inhibitor	PTGS1, PTGS2	neurology/psychiatry	Launched
CPD002_24H:BRD-K32480324-066-01-1:10	reboxetine	0.046999	adrenergic receptor antagonist	SLC6A2	neurology/psychiatry	Launched
ERG015_6H:BRD-A75409952-001-01-6:10	wortmannin	0.0469863	PI3K inhibitor	PI4KA, PI4KB, PIK3CA, PIK3CD, PIK3CG, PIK3R1, PLK1, PRKDC		Preclinical
CPC015_24H:BRD-K51350053-048-06-6:10	toremifene	0.046977	estrogen receptor antagonist, selective estrogen receptor modulator (SERM)	ESR1	oncology	Launched
RAD001_6H:BRD-K84937637-001-03-2:0.0412	sirolimus	0.0469634	mTOR inhibitor	FGF2, FKBP1A, MTOR	transplant, pulmonary	Launched
CPC003_24H:BRD-A43882281-001-11-4:10	pinacidil	0.046941	ATP channel activator, potassium channel activator	ABCC8, ABCC9	cardiology	Launched
ASG001_6H:BRD-K21680192-300-08-6:0.08	mitoxantrone	0.0469352	topoisomerase inhibitor	TOP2A	neurology/psychiatry, oncology, hematologic malignancy	Launched
RAD001_24H:BRD-K73947551-001-02-8:0.1235	amifostine	0.0469168	reducing agent	ALPPL2, ENPP1	nephrology	Launched
CPC018_24H:BRD-K31699485-001-01-9:10	DMeOB	0.0468943		GRM5		Preclinical
CPC015_24H:BRD-K52075715-001-03-4:10	oxibendazole	0.0468929	tubulin polymerization inhibitor	TUBB, TUBB4B	infectious disease	Launched
MUC.CP003_24H:BRD-A69512159-001-03-2:10	carbidopa	0.0468902	aromatic L-amino acid decarboxylase inhibitor	DDC	neurology/psychiatry	Launched
CPC018_24H:BRD-K26997899-001-01-4:10	D-64131	0.0468875	microtubule inhibitor	TUBB		Preclinical
CPC010_24H:BRD-A14208071-004-16-4:10	oxyphenonium	0.0468866	cholinergic receptor antagonist	CHRM1	gastroenterology	Launched
CPC005_24H:BRD-K21680192-300-06-0:10	mitoxantrone	0.0468698	topoisomerase inhibitor	TOP2A	neurology/psychiatry, oncology, hematologic malignancy	Launched
CPC011_6H:BRD-K06388322-003-07-0:10	pramipexole	0.0468697	dopamine receptor agonist	ADRA2A, ADRA2B, ADRA2C, DRD1, DRD2, DRD3, DRD4, DRD5, HTR1A, HTR1B, HTR1D, HTR2A, HTR2B, HTR2C	neurology/psychiatry	Launched
CPC020_24H:BRD-K32821942-001-16-3:10	azathioprine	0.0468503	dehydrogenase inhibitor	HPRT1, IMPDH1, PPAT	transplant, rheumatology	Launched
CPD002_6H:BRD-K96740444-001-01-3:10	itopride	0.0468417	dopamine receptor antagonist	CHRM3, DRD2	gastroenterology, neurology/psychiatry	Launched
RAD001_24H:BRD-K37890730-001-10-2:10	camptothecin	0.0468362	topoisomerase inhibitor	TOP1		Phase 3
PCLB001_24H:BRD-A19037878-001-02-3:2.5	trichostatin-a	0.0467997	HDAC inhibitor	HDAC1, HDAC10, HDAC2, HDAC3, HDAC4, HDAC5, HDAC6, HDAC7, HDAC8, HDAC9		Preclinical
CPC014_24H:BRD-A75409952:10	wortmannin	0.0467981	PI3K inhibitor	PI4KA, PI4KB, PIK3CA, PIK3CD, PIK3CG, PIK3R1, PLK1, PRKDC		Preclinical
CPC011_24H:BRD-K37516142-001-06-3:10	idebenone	0.0467968	calcium channel modulator		neurology/psychiatry, ophthalmology	Launched
CPC020_6H:BRD-K29458283-001-25-7:10	chlorambucil	0.0467862	DNA inhibitor		hematologic malignancy	Launched
DOS060_24H:BRD-A19037878:10	trichostatin-a	0.046758	HDAC inhibitor	HDAC1, HDAC10, HDAC2, HDAC3, HDAC4, HDAC5, HDAC6, HDAC7, HDAC8, HDAC9		Preclinical
CPC015_6H:BRD-K49945136-001-03-5:10	GR-113808	0.0467244	serotonin receptor antagonist	HTR4		Preclinical
CPC015_24H:BRD-K82941592-238-02-9:10	rosuvastatin	0.0467018	HMGCR inhibitor	HMGCR	endocrinology, cardiology	Launched
CPC020_6H:BRD-K22662435-001-13-4:10	ganciclovir	0.0466999	DNA polymerase inhibitor		infectious disease	Launched
CPC003_6H:BRD-A77722753-003-02-5:10	hydralazine	0.0466989	vasodilator	AOC3, P4HA1	cardiology	Launched
CPC003_24H:BRD-K59331372-001-01-2:10	SB-366791	0.0466972	TRPV antagonist	TRPV1		Preclinical
CPC011_6H:BRD-A94543220-001-19-7:10	bifonazole	0.0466853	sterol demethylase inhibitor	CYP2B6	infectious disease	Launched
HOG003_6H:BRD-A47829399-001-01-1:0.0045	artesunate	0.0466817	DNA synthesis inhibitor		infectious disease	Launched
CPC003_24H:BRD-A73909368-001-01-5:10	dactinomycin	0.0466799	RNA polymerase inhibitor	POLR2A	oncology	Launched
LJP001_24H:BRD-K50140147-001-05-1:0.4	NVP-TAE684	0.046675	ALK tyrosine kinase receptor inhibitor	ALK, INSR		Preclinical
CPD002_6H:BRD-M45038741-046-03-3:10	metoprolol	0.0466207	adrenergic receptor antagonist	ADRB1, ADRB2	cardiology	Launched
ASG001_24H:BRD-K71879491-001-17-6:10	tretinoin	0.0465813	retinoid receptor agonist, retinoid receptor ligand	ALDH1A1, ALDH1A2, GPRC5A, NR0B1, NR2C2, PPARD, RARA, RARB, RARG, RARRES1, RORB, RORC, RXRB, RXRG	hematologic malignancy	Launched
PCLB001_6H:BRD-K07572174-001-22-0:3.33	curcumin	0.0465805	cyclooxygenase inhibitor, histone acetyltransferase inhibitor, lipoxygenase inhibitor, NFkB pathway inhibitor	APP, CA1, CA12, CA14, CA2, CA4, CA6, CA9, CYP3A4, DNMT3B, EP300, MMP13, MMP9, NOS2, PTGS1, PTGS2, XDH		Launched
CPD002_6H:BRD-K27062708-001-18-1:10	chlorotrianisene	0.0465769	estrogenic hormone	ESR1, ESR2	endocrinology, oncology	Launched
CPC001_24H:BRD-K00486786-001-01-4:10	Ro-08-2750	0.0465708		NGF		Preclinical
ASG001_6H:BRD-A90490067-001-02-7:2	fulvestrant	0.0465651	estrogen receptor antagonist	ESR1, ESR2, GPER1	oncology	Launched
CPC001_24H:BRD-K73397362-001-01-7:10	purmorphamine	0.0465622	smoothened receptor agonist	SMO		Preclinical
CPD002_6H:BRD-K55106630-001-01-0:10	dienestrol	0.046554	estrogen receptor agonist	ESR1	endocrinology	Launched
CPC002_24H:BRD-K98548675-001-02-6:10	parthenolide	0.0465533	NFkB pathway inhibitor			Phase 1
CPD001_24H:BRD-A52997285-003-01-1:10	tetracycline	0.0465233	bacterial 30S ribosomal subunit inhibitor	PRNP	infectious disease, dermatology	Launched
CPC018_24H:BRD-A61793559-001-08-1:10	metolazone	0.0465148	carbonic anhydrase inhibitor	SLC12A3	cardiology	Launched
MUC.CP002_24H:BRD-A19037878-001-02-3:10	trichostatin-a	0.0465061	HDAC inhibitor	HDAC1, HDAC10, HDAC2, HDAC3, HDAC4, HDAC5, HDAC6, HDAC7, HDAC8, HDAC9		Preclinical
CPD002_24H:BRD-A20794617-003-01-0:10	vancomycin	0.0465057	bacterial cell wall synthesis inhibitor		infectious disease	Launched
CPC004_6H:BRD-K33308633-001-01-6:10	INCA-6	0.0465045	calcineurin inhibitor	NFATC1		Preclinical
DOSBIO001_24H:BRD-A19037878:10	trichostatin-a	0.0464738	HDAC inhibitor	HDAC1, HDAC10, HDAC2, HDAC3, HDAC4, HDAC5, HDAC6, HDAC7, HDAC8, HDAC9		Preclinical
CPC015_24H:BRD-K38197229-001-17-4:10	bumetanide	0.0464661	solute carrier family member inhibitor	CFTR, GPR35, SLC12A1, SLC12A2, SLC12A4, SLC12A5	cardiology	Launched
CPC004_6H:BRD-A06352508-001-02-9:10	SB-218078	0.0464639	CHK inhibitor	CHEK1		Preclinical
CPC013_24H:BRD-K17210248-003-01-7:10	daunorubicin	0.0464616	RNA synthesis inhibitor, topoisomerase inhibitor	TOP2A, TOP2B	hematologic malignancy	Launched
CPC003_24H:BRD-K46652470-001-02-6:10	nizatidine	0.0464594	histamine receptor antagonist	HRH2	gastroenterology	Launched
CPD001_24H:BRD-K28307902-001-15-9:10	flutamide	0.0464589	androgen receptor antagonist	AHR, AR	oncology	Launched
CPC020_6H:BRD-A14792000-001-01-1:10	valsartan	0.0464577	angiotensin receptor antagonist	AGTR1	cardiology	Launched
CPD001_24H:BRD-K79131256-001-11-2:10	albendazole	0.0464508	tubulin polymerization inhibitor	TUBA1A, TUBB, TUBB4B	infectious disease	Launched
CPC003_6H:BRD-A83081521-001-01-5:10	finasteride	0.0464437	5 alpha reductase inhibitor	AKR1D1, SRD5A1, SRD5A2	endocrinology	Launched
HOG003_24H:BRD-K60230970-001-04-3:0.1297	MG-132	0.0464142	proteasome inhibitor	PSMB1		Preclinical
LJP002_24H:BRD-K73368362-001-02-6:10	BIX-02189	0.0464103	MEK inhibitor	MAP2K5, MAPK7		Preclinical
CPD003_24H:BRD-A60052764-236-01-1:10	flucloxacillin	0.0464013	bacterial cell wall synthesis inhibitor		infectious disease, otolaryngology, dermatology, gastroenterology	Launched
NMH001_6H:BRD-A23747351-001-02-7:10	sirtinol	0.0463622	SIRT inhibitor	SIRT1, SIRT2		Preclinical
CPC015_24H:BRD-K47869605-001-18-9:10	podophyllotoxin	0.0463537	microtubule inhibitor, tubulin polymerization inhibitor	IGF1R, TOP2A, TUBA4A, TUBB	infectious disease	Launched
CPD001_24H:BRD-K21283037-003-08-8:10	riluzole	0.0463511	glutamate inhibitor	KCNK10, KCNK2, KCNK4, KCNN4, SCN10A, SCN11A, SCN1A, SCN2A, SCN3A, SCN4A, SCN5A, SCN7A, SCN8A, SCN9A, SLC7A11	neurology/psychiatry	Launched
CPD002_6H:BRD-K91315211-334-03-1:10	betahistine	0.0463417	histamine receptor agonist, histamine receptor antagonist	HRH1, HRH3	neurology/psychiatry	Launched
LJP002_24H:BRD-K08799216-001-01-2:2	pelitinib	0.046329	EGFR inhibitor	EGFR		Phase 2
HOG002_24H:BRD-K12184916-001-04-8:0.0412	NVP-BEZ235	0.0463256	mTOR inhibitor, PI3K inhibitor	ATR, MTOR, PIK3CA, PIK3CD, PIK3CG		Phase 2
CPC017_6H:BRD-K02265150-001-15-8:10	amoxapine	0.0463137	norepinephrine reputake inhibitor	ADRA1A, ADRA1B, ADRA1D, ADRA2A, ADRA2B, ADRA2C, CHRM1, CHRM2, CHRM3, CHRM4, CHRM5, DRD1, DRD2, DRD3, DRD4, DRD5, GABRA1, GABRA2, GABRA3, GABRA4, GABRA5, GABRA6, GABRB1, GABRB2, GABRB3, GABRD, GABRE, GABRG1, GABRG2, GABRG3, GABRP, GABRQ, HRH1, HRH4, HTR1A, HTR1B, HTR2A, HTR2B, HTR2C, HTR3A, HTR6, HTR7, SLC6A2, SLC6A3, SLC6A4	neurology/psychiatry	Launched
DOS060_24H:BRD-K81418486:0.5	vorinostat	0.046299	HDAC inhibitor	HDAC1, HDAC10, HDAC11, HDAC2, HDAC3, HDAC5, HDAC6, HDAC8, HDAC9	hematologic malignancy	Launched
LJP002_6H:BRD-K49075727-001-03-6:0.4	nintedanib	0.04629	FGFR inhibitor, PDGFR tyrosine kinase receptor inhibitor, VEGFR inhibitor	FGFR1, FGFR2, FGFR3, FGFR4, FLT1, FLT4, KDR, PDGFRA, PDGFRB	pulmonary	Launched
CPC015_24H:BRD-K52397688-001-01-9:10	amperozide	0.046287	dopamine receptor antagonist	FAAH, HTR2A	neurology/psychiatry	Launched
DOS041_24H:BRD-A19500257:10	geldanamycin	0.0462859	HSP inhibitor	HSP90AA1, HSP90AB1		Preclinical
CPC010_24H:BRD-K10860596-003-06-3:10	granisetron	0.0462569	serotonin receptor antagonist	HTR3A	gastroenterology	Launched
NMH002_24H:BRD-A09533288-003-26-2:10	verapamil	0.0462301	calcium channel blocker	CACNA1A, CACNA1B, CACNA1C, CACNA1D, CACNA1F, CACNA1G, CACNA1I, CACNA1S, CACNB1, CACNB2, CACNB3, CACNB4, CYP3A4, KCNA10, KCNA7, KCNH2, KCNJ11, NALCN, SCN5A, SLC29A4, SLC6A4	cardiology	Launched
CPD002_24H:BRD-K27062708-001-18-1:10	chlorotrianisene	0.04622	estrogenic hormone	ESR1, ESR2	endocrinology, oncology	Launched
HOG001_6H:BRD-K63923597-001-05-0:0.013	barasertib-HQPA	0.0462158	Aurora kinase inhibitor	AURKB		Phase 2/Phase 3
HOG001_6H:BRD-A36630025-001-02-6:0.4111	SN-38	0.0461886	topoisomerase inhibitor	TOP1	oncology	Launched
LJP002_6H:BRD-K42728290-001-02-6:0.4	NVP-BGJ398	0.0461652	FGFR inhibitor	FGFR1, FGFR2, FGFR3, FGFR4, KDR		Phase 2
NMH001_6H:BRD-K73251053-001-01-0:10	clorgiline	0.046136	monoamine oxidase inhibitor	MAOA		Phase 2
AML001_24H:BRD-A19500257:1.11111	geldanamycin	0.046129	HSP inhibitor	HSP90AA1, HSP90AB1		Preclinical
LJP002_24H:BRD-K01567962-001-15-6:0.4	pyrazolanthrone	0.0461151	JNK inhibitor	MAPK10, MAPK8, MAPK8IP1, MAPK9, TTK		Preclinical
CVD001_6H:BRD-K67860401-001-02-3:2.4975	AR-A014418	0.0461023	glycogen synthase kinase inhibitor	GSK3B		Preclinical
CPC013_24H:BRD-K97764662-001-08-2:10	PD-173074	0.0460993	FGFR inhibitor, VEGFR inhibitor	FGFR1, FGFR2, FGFR3, FGFR4, FLT1, FLT4, KDR, PDGFRA, PDGFRB		Preclinical
NMH002_6H:BRD-K12184916-001-08-9:10	NVP-BEZ235	0.0460903	mTOR inhibitor, PI3K inhibitor	ATR, MTOR, PIK3CA, PIK3CD, PIK3CG		Phase 2
CPC001_24H:BRD-K29668683-300-01-4:10	BD-1063	0.0460902	sigma receptor antagonist	SIGMAR1		Preclinical
HOG002_6H:BRD-A61304759-001-01-0:0.0045	tanespimycin	0.0460879	HSP inhibitor	HSP90AA1		Phase 3
RAD001_24H:BRD-K84937637-001-03-2:0.0412	sirolimus	0.0460797	mTOR inhibitor	FGF2, FKBP1A, MTOR	transplant, pulmonary	Launched
CPC004_6H:BRD-K66296774-001-02-0:10	fluvastatin	0.046072	HMGCR inhibitor	HMGCR	endocrinology, cardiology	Launched
CPC001_24H:BRD-K26573499-300-01-3:10	DMAB-anabaseine	0.0460638	adrenergic receptor agonist	CHRNA7		Preclinical
CPC017_24H:BRD-A07029265-004-02-9:10	ipratropium	0.04606	acetylcholine receptor antagonist	CHRM1, CHRM2, CHRM3, CHRM4, CHRM5	pulmonary	Launched
CPD002_24H:BRD-K26104851-001-15-3:10	nifuroxazide	0.0460435	bacterial DNA inhibitor		gastroenterology	Launched
HDAC002_24H:BRD-K00627859-001-03-1:0.3125	tubastatin-a	0.046016	HDAC inhibitor	HDAC6		Preclinical
CPC012_24H:BRD-A19500257:10	geldanamycin	0.0460016	HSP inhibitor	HSP90AA1, HSP90AB1		Preclinical
CPC004_6H:BRD-K63675182-003-14-5:10	triflupromazine	0.0459936	dopamine receptor antagonist	CHRM1, CHRM2, DRD1, DRD2, HTR2B	neurology/psychiatry, gastroenterology	Launched
CPC016_24H:BRD-K45401373-001-04-3:10	betulinic-acid	0.045993	apoptosis stimulant, NFkB pathway inhibitor	GPBAR1		Phase 1/Phase 2
MUC.CP003_24H:BRD-K49049886-001-03-8:10	CGS-15943	0.0459878	adenosine receptor antagonist	ADORA1, ADORA2A, ADORA2B, ADORA3		Preclinical
CPC004_6H:BRD-K82036761-003-07-0:10	sertraline	0.0459852	selective serotonin reuptake inhibitor (SSRI)	SLC6A3, SLC6A4	neurology/psychiatry, obstetrics/gynecology	Launched
CPC015_6H:BRD-K10995081-001-15-4:10	perphenazine	0.0459798	dopamine receptor antagonist	CALM1, DRD1, DRD2, HRH1, HTR2A, HTR2C, HTR6, HTR7	neurology/psychiatry, gastroenterology	Launched
MUC.CP002_24H:BRD-K98548675-001-03-4:10	parthenolide	0.0459708	NFkB pathway inhibitor			Phase 1
CPD002_24H:BRD-K34776109-001-09-1:10	glimepiride	0.0459643	insulin secretagogue	ABCC8, KCNJ1, KCNJ11	endocrinology	Launched
LJP002_6H:BRD-K75308783-001-02-1:10	SAR-245409	0.0459349	PI3K inhibitor	MTOR, PIK3CG		Phase 1/Phase 2
HOG002_6H:BRD-K35960502-001-10-1:3.33	niclosamide	0.0459239	DNA replication inhibitor, STAT inhibitor	STAT3	infectious disease	Launched
NMH002_24H:BRD-K95785537-001-19-9:10	PP-2	0.0459042	src inhibitor	ABL1, LCK, LYN, RIPK2, SRC		Preclinical
CPC006_6H:BRD-K34581968-001-01-2:11.1	BMS-536924	0.0458992	IGF-1 inhibitor	AKT1, CCNE1, CDK2, CYP3A4, ERBB2, IGF1R, KDR, LCK, MAPK1, MET, PDGFRA, PDGFRB		Preclinical
ASG001_24H:BRD-K81418486-001-24-4:10	vorinostat	0.0458834	HDAC inhibitor	HDAC1, HDAC10, HDAC11, HDAC2, HDAC3, HDAC5, HDAC6, HDAC8, HDAC9	hematologic malignancy	Launched
HDAC001_6H:BRD-K52313696-001-08-1:0.625	tacedinaline	0.0458657	HDAC inhibitor	HDAC1		Phase 3
NMH002_24H:BRD-A93000692-001-06-5:10	ciglitazone	0.0458623	PPAR receptor agonist	PPARG		Phase 2
CPC006_6H:BRD-K15409150-001-02-5:30	penfluridol	0.0458565	T-type calcium channel blocker	CACNA1G	neurology/psychiatry	Launched
CPC016_6H:BRD-A22844106-001-16-1:10	tenoxicam	0.0458388	cyclooxygenase inhibitor	PTGS1, PTGS2	rheumatology, orthopedics	Launched
CPC011_6H:BRD-K55696337-003-16-0:10	topotecan	0.0458215	topoisomerase inhibitor	TOP1, TOP1MT	oncology	Launched
HOG003_24H:BRD-A19500257-001-01-3:0.0045	geldanamycin	0.0458079	HSP inhibitor	HSP90AA1, HSP90AB1		Preclinical
AML001_6H:BRD-A75409952:1.11111	wortmannin	0.0458028	PI3K inhibitor	PI4KA, PI4KB, PIK3CA, PIK3CD, PIK3CG, PIK3R1, PLK1, PRKDC		Preclinical
CPD003_6H:BRD-K92490248-001-01-7:10	anethole	0.0458022	glutathione transferase stimulant			Launched
HDAC002_24H:BRD-A19037878-001-04-9:10	trichostatin-a	0.0457825	HDAC inhibitor	HDAC1, HDAC10, HDAC2, HDAC3, HDAC4, HDAC5, HDAC6, HDAC7, HDAC8, HDAC9		Preclinical
RAD001_24H:BRD-K59058747-001-09-2:0.0046	acetylcysteine	0.0457797	mucolytic agent	ACY1, CHUK, GRIN1, GRIN2A, GRIN2B, GRIN2D, GRIN3A, GSS, IKBKB, RELA, SLC7A11	gastroenterology	Launched
HDAC002_6H:BRD-K02130563-001-05-6:0.0012207	panobinostat	0.0457379	HDAC inhibitor	HDAC1, HDAC2, HDAC3, HDAC4, HDAC6, HDAC7, HDAC8, HDAC9	hematologic malignancy	Launched
CPC017_24H:BRD-K11927976-050-01-1:10	ER-27319	0.0457372	mediator release inhibitor, SYK inhibitor	SYK		Preclinical
CPC011_24H:BRD-K37270826-001-20-1:10	mifepristone	0.0457292	glucocorticoid receptor antagonist, progesterone receptor antagonist	AR, NR1I2, NR3C1, PGR	endocrinology	Launched
HOG002_6H:BRD-A19500257-001-01-3:0.1235	geldanamycin	0.0456861	HSP inhibitor	HSP90AA1, HSP90AB1		Preclinical
LJP002_24H:BRD-K56751279-001-01-8:10	Y-39983	0.0456766	rho associated kinase inhibitor	ROCK1, ROCK2		Phase 2
CPC017_6H:BRD-K04414442-001-03-4:10	SB-222200	0.0456541	tachykinin antagonist	TACR3		Preclinical
CPC015_6H:BRD-K70914287-300-01-0:10	BIBX-1382	0.0456533	EGFR inhibitor	EGFR, ERBB2		Phase 1
DOS047_24H:BRD-A75409952:10	wortmannin	0.0456329	PI3K inhibitor	PI4KA, PI4KB, PIK3CA, PIK3CD, PIK3CG, PIK3R1, PLK1, PRKDC		Preclinical
CPC011_24H:BRD-A86044036-001-22-4:10	flurbiprofen-(+/-)	0.0456291	cyclooxygenase inhibitor	PTGS1, PTGS2	rheumatology	Launched
CPC020_6H:BRD-K83153774-001-07-1:10	mirtazapine	0.0456266	adrenergic receptor antagonist, serotonin receptor antagonist	ADRA1A, ADRA1B, ADRA1D, ADRA2A, ADRA2B, ADRA2C, ADRB1, ADRB2, DRD1, DRD2, DRD3, DRD5, HRH1, HRH3, HTR2A, HTR2B, HTR2C, HTR3A, HTR7, OPRK1, SLC6A2, SLC6A3, SLC6A4	neurology/psychiatry	Launched
CPD001_24H:BRD-K52431530-001-07-3:10	josamycin	0.0456062	bacterial 50S ribosomal subunit inhibitor		pulmonary	Launched
CPC004_6H:BRD-K06712146-001-01-2:10	YM-90709	0.0454956	IL5 inhibitor	CSF2RB, IL5RA		Preclinical
CPC020_24H:BRD-K40645748-003-11-9:10	mefloquine	0.0454841	adenosine receptor antagonist, hemoglobin antagonist	ADORA2A, HBA1	infectious disease	Launched
CPC002_24H:BRD-A35989968-001-03-4:10	megestrol-acetate	0.0454696	progesterone receptor agonist	NR3C1, PGR	neurology/psychiatry, endocrinology	Launched
CPD002_24H:BRD-K32403583-001-01-6:10	mevastatin	0.0454615	HMGCR inhibitor	HMGCR		Preclinical
CPD003_24H:BRD-K86940322-001-01-8:10	perindopril	0.045452	angiotensin converting enzyme inhibitor	ACE	cardiology	Launched
ASG001_24H:BRD-K81418486-001-24-4:0.08	vorinostat	0.0454471	HDAC inhibitor	HDAC1, HDAC10, HDAC11, HDAC2, HDAC3, HDAC5, HDAC6, HDAC8, HDAC9	hematologic malignancy	Launched
CPC003_6H:BRD-A72596465-001-01-3:10	GW-6471	0.0454107	PPAR receptor antagonist	PPARA		Preclinical
CPC016_6H:BRD-K20714604-003-01-1:10	RS-56812	0.0454055	serotonin receptor partial agonist	HTR3A		Preclinical
CPC005_6H:BRD-A77299732-001-01-6:10	salubrinal	0.0453964	eukaryotic translation initiation factor inhibitor	EIF2S1		Preclinical
NMH001_24H:BRD-U85918428-000-01-8:10	EX-527	0.0453946	SIRT inhibitor	SIRT1		Phase 2
CPC020_6H:BRD-K61250553-003-23-1:10	loperamide	0.0453935	opioid receptor agonist	CACNA1A, CALM1, OPRD1, OPRK1, OPRM1, POMC	gastroenterology	Launched
CPC002_6H:BRD-K17743697-066-02-8:10	KB-R7943	0.0453828	sodium/calcium exchange inhibitor	SLC8A1, TRPC3, TRPC5, TRPC6		Preclinical
DOSBIO002_24H:BRD-A19037878:1.11111	trichostatin-a	0.0453646	HDAC inhibitor	HDAC1, HDAC10, HDAC2, HDAC3, HDAC4, HDAC5, HDAC6, HDAC7, HDAC8, HDAC9		Preclinical
CPC008_24H:BRD-K89997465-001-07-9:10	chlorpromazine	0.0453425	dopamine receptor antagonist	ADRA1A, ADRA1B, ADRA1D, ADRA2A, ADRA2B, ADRA2C, CALM1, CHRM1, CHRM3, DRD1, DRD2, DRD3, DRD4, DRD5, HRH1, HRH4, HTR1A, HTR2A, HTR2B, HTR2C, HTR6, HTR7, KCNH2, ORM1, ORM2, SMPD1, TRPC5	neurology/psychiatry, gastroenterology, hematology, infectious disease	Launched
CPC014_24H:BRD-K77008974-001-01-6:10	WYE-354	0.0453248	mTOR inhibitor	MTOR		Preclinical
CVD001_24H:BRD-K33396764-001-02-0:1	alpha-linolenic-acid	0.0452744	omega 3 fatty acid stimulant	ELOVL4, FADS1, FADS2, FFAR1, FFAR4, PTGS2, SLC8A1, TRPV1		Phase 3
CPC017_6H:BRD-A71262238-001-04-3:10	nafadotride	0.0452662	dopamine receptor antagonist	DRD2, DRD3, HTR1A		Preclinical
CPC017_24H:BRD-K04414442-001-03-4:10	SB-222200	0.0452558	tachykinin antagonist	TACR3		Preclinical
CPD002_6H:BRD-K48470486-236-08-2:10	cefmetazole	0.0452194	bacterial cell wall synthesis inhibitor		infectious disease	Launched
CPC011_6H:BRD-K82147103-003-04-9:10	lofepramine	0.0452022	norepinephrine reuptake inhibitor, serotonin‚Äìnorepinephrine reuptake inhibitor (SNRI)	HTR1A, SLC6A2, SLC6A4	neurology/psychiatry	Launched
CPD003_24H:BRD-K69600043-328-04-8:10	thiethylperazine	0.0452019	dopamine receptor antagonist	DRD1, DRD2, DRD4	gastroenterology	Launched
CPC016_24H:BRD-K26160755-003-01-8:10	RS-45041-190	0.0451848	imidazoline receptor agonist			Preclinical
CPC017_24H:BRD-K14618467-003-01-8:10	IKK-16	0.0451734	IKK inhibitor	IKBKB		Preclinical
CPC017_24H:BRD-K16444452-001-03-4:10	ibudilast	0.0451695	leukotriene receptor antagonist, phosphodiesterase inhibitor	IL1B, IL6, PDE3A, PDE4A, PDE4B, PDE4C, PDE4D, PDE5A	pulmonary, neurology/psychiatry	Launched
RAD001_6H:BRD-K37890730-001-10-2:3.3333	camptothecin	0.0451677	topoisomerase inhibitor	TOP1		Phase 3
CPC004_6H:BRD-K37991163-003-06-8:10	paroxetine	0.0451529	selective serotonin reuptake inhibitor (SSRI)	CHRM1, CHRM2, CHRM3, CHRM4, CHRM5, HTR2A, SLC6A2, SLC6A4	neurology/psychiatry	Launched
CPD003_24H:BRD-K13240564-001-01-8:10	crotamiton	0.0451472	antipruritic		infectious disease	Launched
LJP002_6H:BRD-K49075727-001-03-6:0.08	nintedanib	0.0451356	FGFR inhibitor, PDGFR tyrosine kinase receptor inhibitor, VEGFR inhibitor	FGFR1, FGFR2, FGFR3, FGFR4, FLT1, FLT4, KDR, PDGFRA, PDGFRB	pulmonary	Launched
ASG001_6H:BRD-A79768653-001-01-3:10	sirolimus	0.0451114	mTOR inhibitor	FGF2, FKBP1A, MTOR	transplant, pulmonary	Launched
NMH001_24H:BRD-K88611939-001-18-2:10	aniracetam	0.0451066	glutamate receptor agonist	DRD2, GRIA1, GRIA2, GRIA3, GRIA4, HTR2A		Launched
CPC016_6H:BRD-K70799801-311-02-7:10	quinidine	0.0450782	sodium channel blocker	KCNA5, KCNA7, KCNH1, KCNH2, KCNH5, KCNK1, KCNK6, SCN5A, SLC29A4	infectious disease, cardiology	Launched
DOSBIO002_24H:BRD-A90490067:3.33333	fulvestrant	0.0450651	estrogen receptor antagonist	ESR1, ESR2, GPER1	oncology	Launched
HOG002_6H:BRD-A19500257-001-01-3:0.013	geldanamycin	0.045058	HSP inhibitor	HSP90AA1, HSP90AB1		Preclinical
CPC003_6H:BRD-A97739905-001-15-8:10	ketoprofen	0.0450387	cyclooxygenase inhibitor	CXCR1, PTGS1, PTGS2, SLC5A8	rheumatology	Launched
CPC005_6H:BRD-A72711497-236-02-0:10	lasalocid	0.0450323	bacterial permeability inducer		infectious disease	Launched
NMH001_6H:BRD-A75409952-001-04-0:10	wortmannin	0.045031	PI3K inhibitor	PI4KA, PI4KB, PIK3CA, PIK3CD, PIK3CG, PIK3R1, PLK1, PRKDC		Preclinical
BRAF001_6H:BRD-A19037878-001-01-5:0.625	trichostatin-a	0.0450176	HDAC inhibitor	HDAC1, HDAC10, HDAC2, HDAC3, HDAC4, HDAC5, HDAC6, HDAC7, HDAC8, HDAC9		Preclinical
CPC009_24H:BRD-K74501079-001-13-2:10	azithromycin	0.0449878	bacterial 50S ribosomal subunit inhibitor	MLNR	infectious disease	Launched
CPC015_6H:BRD-K07507905-236-01-8:10	BRL-37344	0.0449825	adrenergic receptor agonist	ADRB1, ADRB2, ADRB3		Phase 2
CPC018_6H:BRD-K17378184-300-03-4:10	BP-897	0.0449775	dopamine receptor agonist	ADRA1A, ADRA1D, ADRA2A, DRD1, DRD2, DRD3, DRD4, HTR1A, HTR2B		Phase 2
NMH002_24H:BRD-A19500257-001-03-9:10	geldanamycin	0.0449648	HSP inhibitor	HSP90AA1, HSP90AB1		Preclinical
NMH002_6H:BRD-K55591206-001-11-6:10	epigallocatechin-gallate-(-)	0.0449506	bacterial DNA gyrase inhibitor	ELANE, EP300, FASN, KAT2B, MMP14, MMP2		Phase 2/Phase 3
CPC006_24H:BRD-A56592690-001-01-9:30	PX-12	0.044888	thioredoxin inhibitor	TXN, TXNRD1		Phase 2
CPD002_24H:BRD-K52075715-001-04-2:10	oxibendazole	0.0448672	tubulin polymerization inhibitor	TUBB, TUBB4B	infectious disease	Launched
PRISM001_6H:BRD-K59369769-001-05-4:5	tozasertib	0.0448627	Aurora kinase inhibitor, Bcr-Abl kinase inhibitor, FLT3 inhibitor, JAK inhibitor	AURKA, AURKB, AURKC, LCK		Phase 2
LJP002_24H:BRD-K48488978-001-01-2:2	YM-201636	0.0448548	PI3K inhibitor			Preclinical
CPD001_24H:BRD-K74820615-045-01-9:10	morantel	0.0448495	acetylcholine receptor agonist		infectious disease	Launched
CPC002_24H:BRD-A89337244-001-01-1:10	PD-102807	0.0448401	acetylcholine receptor antagonist	CHRM4		Preclinical
CPC004_24H:BRD-K18194590-065-05-6:10	mephentermine	0.0448259	adrenergic receptor agonist	ADRA1A, ADRA1B, ADRA1D, ADRA2A, ADRA2B, ADRA2C, ADRB1, ADRB2, ADRB3	cardiology	Launched
CPC016_6H:BRD-K70487031-001-01-0:10	flupentixol	0.044824	dopamine receptor antagonist	ADRA1A, CHRM1, DRD1, DRD2, DRD3, DRD5, HTR2A	neurology/psychiatry	Launched
CPC014_6H:BRD-A45498368-001-02-2:10	WYE-125132	0.0448095	mTOR inhibitor	MTOR		Preclinical
CPC014_24H:BRD-K19540840-001-02-9:10	saracatinib	0.0448031	src inhibitor	ABL1, LCK, SRC, YES1		Phase 2/Phase 3
CPC017_24H:BRD-A98725278-103-01-9:10	methysergide	0.0447669	serotonin receptor antagonist	HTR1A, HTR1B, HTR1D, HTR1E, HTR1F, HTR2A, HTR2B, HTR2C, HTR5A, HTR6, HTR7	neurology/psychiatry	Launched
CPC015_24H:BRD-K15409150-001-01-7:10	penfluridol	0.0447633	T-type calcium channel blocker	CACNA1G	neurology/psychiatry	Launched
CPC013_6H:BRD-K49810818-001-01-0:10	sorafenib	0.0447625	FLT3 inhibitor, KIT inhibitor, PDGFR tyrosine kinase receptor inhibitor, RAF inhibitor, RET tyrosine kinase inhibitor, VEGFR inhibitor	BRAF, DDR2, FGFR1, FLT1, FLT3, FLT4, KDR, KIT, PDGFRB, RAF1, RET	oncology	Launched
HOG003_24H:BRD-K48692744-001-01-2:0.0027	NU-1025	0.0447578	PARP inhibitor	PARP1		Preclinical
HOG003_24H:BRD-A61304759-001-01-0:0.0412	tanespimycin	0.0447489	HSP inhibitor	HSP90AA1		Phase 3
CPC018_24H:BRD-A20589515-001-01-1:10	dihydroxyphenylglycine	0.0447389	glutamate receptor agonist	GRM1, GRM5		Preclinical
CPC001_24H:BRD-K11911061-003-02-8:10	GR-127935	0.0447376	serotonin receptor antagonist	HTR1A, HTR1B, HTR1D, HTR1E, HTR1F, HTR2A, HTR2B, HTR2C, HTR6		Preclinical
DEB001_6H:BRD-K80738081-001-29-4:10	resveratrol	0.0447078	cytochrome P450 inhibitor, SIRT activator	CSNK2A1, NQO2, PTGS1, PTGS2		Launched
CPC002_6H:BRD-K72816382-001-01-3:10	cinalukast	0.0447041	leukotriene receptor antagonist	CYSLTR1		Phase 2
HDAC002_24H:BRD-K02130563-001-05-6:0.15625	panobinostat	0.0447019	HDAC inhibitor	HDAC1, HDAC2, HDAC3, HDAC4, HDAC6, HDAC7, HDAC8, HDAC9	hematologic malignancy	Launched
KMS002_6H:BRD-A75409952-001-02-4:10	wortmannin	0.0446972	PI3K inhibitor	PI4KA, PI4KB, PIK3CA, PIK3CD, PIK3CG, PIK3R1, PLK1, PRKDC		Preclinical
CPC017_6H:BRD-A22707317-001-02-5:10	SB-205384	0.0446712	GABA receptor modulator	GABRA3, GABRA5, GABRA6		Preclinical
HDAC002_24H:BRD-K00627859-001-03-1:0.078125	tubastatin-a	0.0446605	HDAC inhibitor	HDAC6		Preclinical
CPC003_6H:BRD-K43860855-065-03-6:10	iobenguane	0.0446558	antineoplastic agent		oncology, cardiology, endocrinology	Launched
HOG001_24H:BRD-A19500257-001-01-3:3.33	geldanamycin	0.0446363	HSP inhibitor	HSP90AA1, HSP90AB1		Preclinical
CPD003_6H:BRD-A03216249-003-16-9:10	mepivacaine	0.0445856	potassium channel blocker, sodium channel blocker	SCN10A	neurology/psychiatry	Launched
CPC017_6H:BRD-M45964048-001-02-7:10	verteporfin	0.0445844	photosensitizing agent		ophthalmology	Launched
CVD001_24H:BRD-K18787491-001-05-2:3.2852	U-0126	0.0445835	MEK inhibitor	AKT1, CHEK1, GSK3B, LCK, MAP2K1, MAP2K2, MAP2K7, MAPK1, MAPK11, MAPK12, MAPK14, MAPK8, PRKCA, RAF1, ROCK1, RPS6KB1, SGK1		Preclinical
NMH002_24H:BRD-K76525302-001-01-3:10	sulindac	0.0445617	cyclooxygenase inhibitor	AKR1B1, MAPK3, PPARD, PTGDR2, PTGS1, PTGS2	rheumatology	Launched
CPC020_24H:BRD-K81473089-311-05-2:10	tacrine	0.0445516	acetylcholinesterase inhibitor	ACHE, BCHE	neurology/psychiatry	Launched
CPC002_6H:BRD-K87158025-003-01-2:10	benzamil	0.0445402	sodium channel blocker	ASIC1, PKD2L1, SCNN1A, SCNN1B, SCNN1D, SCNN1G, SLC8A1		Phase 2
CPC015_6H:BRD-K75958195-037-04-5:10	pizotifen	0.0445297	serotonin receptor antagonist	HTR1A, HTR2A, HTR2C	neurology/psychiatry	Launched
CPC001_24H:BRD-K12516989-001-01-9:10	zaprinast	0.0445173	phosphodiesterase inhibitor	GPR35, PDE1A, PDE4D, PDE5A, PDE9A		Phase 2
CPC017_6H:BRD-K14618467-003-01-8:10	IKK-16	0.0445169	IKK inhibitor	IKBKB		Preclinical
CPD003_24H:BRD-K03012696-001-07-1:10	cefdinir	0.0444875	bacterial cell wall synthesis inhibitor	MPO	infectious disease, otolaryngology, pulmonary	Launched
HOG002_6H:BRD-A68009927-003-02-9:1.11	daunorubicin	0.0444835	RNA synthesis inhibitor, topoisomerase inhibitor	TOP2A, TOP2B	hematologic malignancy	Launched
DOS045_24H:BRD-A19500257:10	geldanamycin	0.0444808	HSP inhibitor	HSP90AA1, HSP90AB1		Preclinical
HDAC002_6H:BRD-K88742110-001-01-2:0.078125	PCI-34051	0.0444704	HDAC inhibitor	HDAC1, HDAC10, HDAC6, HDAC8		Preclinical
LJP002_24H:BRD-K50168500-001-03-8:2	canertinib	0.0444491	EGFR inhibitor	AKT1, EGFR, ERBB2, ERBB4		Phase 3
CPC001_24H:BRD-A20527803-001-01-2:10	IB-MECA	0.0444034	adenosine receptor agonist	ADORA1, ADORA2A, ADORA2B, ADORA3		Phase 3
CPD001_24H:BRD-K13078532-001-21-9:10	hydrochlorothiazide	0.0443906	thiazide diuretic	CA1, CA12, CA2, CA4, CA9, KCNMA1, SLC12A3	cardiology	Launched
CPC005_6H:BRD-A48257147-001-01-9:10	PHCCC	0.0443795	glutamate receptor agonist	GRM1, GRM4		Preclinical
CPC020_24H:BRD-A51182606-001-07-4:10	chloramphenicol	0.0443792	bacterial 50S ribosomal subunit inhibitor	CD55	infectious disease, endocrinology	Launched
CPC011_6H:BRD-A16332958-001-07-3:10	modafinil	0.0443664	adrenergic receptor agonist	ADRA1B, SLC6A3	pulmonary, neurology/psychiatry	Launched
CPC014_6H:BRD-K02965346-001-01-8:10	SU-11274	0.0443513	hepatocyte growth factor receptor inhibitor, tyrosine kinase inhibitor	MET		Preclinical
RAD001_24H:BRD-K11153516-001-01-4:0.0412	iniparib	0.0443404	PARP inhibitor	PARP1		Phase 3
CPC014_24H:BRD-A52886023-001-01-7:10	antimycin-a	0.0443336	ATP synthase inhibitor	CYCS		Preclinical
HOG002_6H:BRD-K76674262-001-02-5:10	homoharringtonine	0.044314	protein synthesis inhibitor	RPL3	hematologic malignancy	Launched
CPD002_6H:BRD-K37814297-103-01-0:10	acepromazine	0.0442926	dopamine receptor antagonist	ADRA1A, ADRA1B, DRD1, DRD2, HTR1A, HTR2A	neurology/psychiatry	Launched
CPC017_24H:BRD-A97454584-001-02-0:10	nadolol	0.0442688	adrenergic receptor antagonist	ADRB1, ADRB2, ADRB3	cardiology	Launched
CPC015_24H:BRD-K42748308-300-01-2:10	XE-991	0.044252	potassium channel blocker	KCNQ1, KCNQ2, KCNQ3, KCNQ4, KCNQ5		Preclinical
LJP002_24H:BRD-K44227013-001-01-5:0.08	ponatinib	0.0442395	Bcr-Abl kinase inhibitor, FLT3 inhibitor, PDGFR tyrosine kinase receptor inhibitor	ABL1, BCR, FGFR1, FGFR2, FGFR3, FGFR4, FLT3, KDR, KIT, LCK, LYN, PDGFRA, RET, SRC, TEK	hematologic malignancy	Launched
DEB001_24H:BRD-A19500257-001-04-7:1	geldanamycin	0.0442346	HSP inhibitor	HSP90AA1, HSP90AB1		Preclinical
CPC016_6H:BRD-K67100011-003-03-0:10	pivmecillinam	0.044234	bacterial cell wall synthesis inhibitor		infectious disease	Launched
LJP001_6H:BRD-K72420232-001-05-7:0.4	WZ-4002	0.0442304	EGFR inhibitor	EGFR, ERBB2		Preclinical
NMH002_6H:BRD-K28470988-001-03-8:10	L-690330	0.0442249	inositol monophosphatase inhibitor	IMPA1		Preclinical
CPD003_6H:BRD-K64659768-001-09-4:10	phthalylsulfathiazole	0.0442047	dihydropteroate synthetase inhibitor		infectious disease, gastroenterology	Launched
LJP002_24H:BRD-K54256913-001-03-8:0.4	MK-1775	0.0441976	WEE1 kinase inhibitor	WEE1		Phase 2
NMH002_24H:BRD-K17561142-003-25-9:10	amiodarone	0.0441793	potassium channel blocker	ADRB1, CACNA1H, CACNA2D2, KCNA7, KCNH2	cardiology	Launched
CPD002_24H:BRD-K34411947-001-07-5:10	streptozotocin	0.044169	DNA alkylating agent	SLC2A2	oncology	Launched
CPC012_6H:BRD-M07438658-001-01-1:10	lapatinib	0.0441447	EGFR inhibitor	EGFR, ERBB2	oncology	Launched
HOG003_24H:BRD-A71390734-001-01-7:0.0045	idarubicin	0.0441351	topoisomerase inhibitor	TOP2A	hematologic malignancy	Launched
CPC004_24H:BRD-K52397688-001-01-9:10	amperozide	0.0441155	dopamine receptor antagonist	FAAH, HTR2A	neurology/psychiatry	Launched
CPC001_24H:BRD-K52850071-001-01-2:10	WHI-P154	0.0441069	JAK inhibitor	EGFR, JAK1, JAK2, JAK3		Preclinical
BRAF001_24H:BRD-K09951645-001-02-7:10	dabrafenib	0.0440983	RAF inhibitor	BRAF, LIMK1, NEK11, RAF1, SIK1	oncology	Launched
PCLB002_24H:BRD-K63828191:10	raloxifene	0.0440886	estrogen receptor antagonist, selective estrogen receptor modulator (SERM)	ESR1, ESR2	orthopedics, oncology	Launched
CPC018_6H:BRD-K18316707-001-01-9:10	O-1918	0.0440831	cannabinoid receptor antagonist			Preclinical
LJP002_24H:BRD-K66538826-001-03-1:2	amuvatinib	0.0440772	FLT3 inhibitor, KIT inhibitor, PDGFR tyrosine kinase receptor inhibitor, RAD51 inhibitor, RET tyrosine kinase inhibitor	KIT, MET		Phase 2
CPC018_24H:BRD-K19605405-001-01-9:10	ZM-241385	0.0440668	adenosine receptor antagonist	ADORA1, ADORA2A, ADORA2B, ADORA3		Preclinical
DOS048_24H:BRD-K81418486:0.1	vorinostat	0.0440665	HDAC inhibitor	HDAC1, HDAC10, HDAC11, HDAC2, HDAC3, HDAC5, HDAC6, HDAC8, HDAC9	hematologic malignancy	Launched
CPD002_24H:BRD-K96042922-001-06-4:10	etanidazole	0.044065	bacterial cell wall synthesis inhibitor			Phase 3
HOG001_6H:BRD-K16406336-311-01-2:0.013	methylene-blue	0.0440182	guanylyl cyclase inhibitor, nitric oxide production inhibitor	ACHE	hematology	Launched
MUC.CP002_24H:BRD-K78126613-001-04-6:1.2906	menadione	0.044002	mitochondrial DNA polymerase inhibitor, phosphatase inhibitor	AOX1, BGLAP, F10, F2, F7, F9, GGCX, NQO1, NQO2, PROC, PROS1, PROZ, VKORC1, VKORC1L1	gastroenterology, neurology/psychiatry, dermatology, rheumatology	Launched
CPC006_24H:BRD-K90382497-001-03-2:10	GW-843682X	0.0440019	PLK inhibitor	PLK1, PLK3		Preclinical
CPD003_24H:BRD-K95773607-004-01-2:10	darifenacin	0.043995	acetylcholine receptor antagonist	CHRM1, CHRM2, CHRM3, CHRM4, CHRM5	urology	Launched
HOG002_24H:BRD-A19500257-001-01-3:1.11	geldanamycin	0.0439837	HSP inhibitor	HSP90AA1, HSP90AB1		Preclinical
CVD001_24H:BRD-K47869605-001-18-9:2.5	podophyllotoxin	0.043983	microtubule inhibitor, tubulin polymerization inhibitor	IGF1R, TOP2A, TUBA4A, TUBB	infectious disease	Launched
CPD003_24H:BRD-K45033733-001-07-2:10	famciclovir	0.0439799	DNA polymerase inhibitor		dental, infectious disease	Launched
CPC005_24H:BRD-A15297126-001-03-5:10	fluocinolone-acetonide	0.0439728	glucocorticoid receptor agonist	NR3C1, SERPINA6	dermatology	Launched
CPC014_24H:BRD-K89085489-001-10-9:10	fenretinide	0.0439721	apoptosis stimulant, retinoid receptor agonist	RARA		Phase 3
CPC004_24H:BRD-K89997465-001-05-3:10	chlorpromazine	0.0439507	dopamine receptor antagonist	ADRA1A, ADRA1B, ADRA1D, ADRA2A, ADRA2B, ADRA2C, CALM1, CHRM1, CHRM3, DRD1, DRD2, DRD3, DRD4, DRD5, HRH1, HRH4, HTR1A, HTR2A, HTR2B, HTR2C, HTR6, HTR7, KCNH2, ORM1, ORM2, SMPD1, TRPC5	neurology/psychiatry, gastroenterology, hematology, infectious disease	Launched
LJP002_24H:BRD-K16189898-001-07-8:0.08	CHIR-99021	0.0439394	glycogen synthase kinase inhibitor	CDK1, GSK3A, GSK3B, MAPK1		Preclinical
DOS042_24H:BRD-A19500257:10	geldanamycin	0.0439388	HSP inhibitor	HSP90AA1, HSP90AB1		Preclinical
CPC002_6H:BRD-K01292756-001-10-2:10	pimozide	0.0439201	dopamine receptor antagonist	CACNA1I, CALM1, DRD1, DRD2, DRD3, DRD4, DRD5, HRH1, HTR1A, HTR2A, KCNA10, KCNH2	neurology/psychiatry	Launched
CPD002_24H:BRD-K13044802-213-15-7:10	ciclopirox	0.0439134	membrane integrity inhibitor	ATP1A1	infectious disease	Launched
CPC002_6H:BRD-K79684402-300-01-0:10	Ro-10-5824	0.0438783	dopamine receptor agonist	DRD4		Preclinical
CPD003_6H:BRD-K58662656-003-01-4:10	cefepime	0.0438612	bacterial cell wall synthesis inhibitor		infectious disease	Launched
LJP002_6H:BRD-K43389698-001-03-2:10	BMS-387032	0.0438554	CDK inhibitor, cell cycle inhibitor, MCL1 inhibitor	CDK2, CDK7, CDK9		Phase 1
CPC015_6H:BRD-A72596465-001-01-3:10	GW-6471	0.0438393	PPAR receptor antagonist	PPARA		Preclinical
CPC004_24H:BRD-K49945136-001-03-5:10	GR-113808	0.043836	serotonin receptor antagonist	HTR4		Preclinical
HOG003_24H:BRD-A71390734-001-01-7:3.33	idarubicin	0.0438338	topoisomerase inhibitor	TOP2A	hematologic malignancy	Launched
CPC003_6H:BRD-K00824317-001-03-0:10	fludroxycortide	0.0438041	glucocorticoid receptor agonist	NR3C1, SERPINA6	infectious disease, dermatology	Launched
DOSBIO001_24H:BRD-A90490067:10	fulvestrant	0.0438002	estrogen receptor antagonist	ESR1, ESR2, GPER1	oncology	Launched
CPC005_6H:BRD-K54095730-001-01-5:10	CMPD-1	0.0437821	p38 MAPK inhibitor	GNRHR, MAPK14		Preclinical
LJP002_6H:BRD-K74065929-001-02-3:0.08	doramapimod	0.0437739	p38 MAPK inhibitor	MAPK11, MAPK12, MAPK13, MAPK14		Phase 2
CPC011_6H:BRD-K50866992-003-07-9:10	tropisetron	0.0437726	serotonin receptor antagonist	GLRA1, GLRA2, GLRB, HTR3A, HTR4	gastroenterology	Launched
CPC018_24H:BRD-A14395271-001-01-5:10	mesoridazine	0.0437699	dopamine receptor antagonist	DRD2, HTR2A	neurology/psychiatry	Launched
CPC011_24H:BRD-A42759514-001-15-5:10	ornidazole	0.0437542	antiprotozoal agent		infectious disease	Launched
CPC015_24H:BRD-K79759585-048-01-4:10	sildenafil	0.0437428	phosphodiesterase inhibitor	PDE5A, PDE6G, PDE6H, SLCO1B1, SLCO1B3	cardiology	Launched
CPC016_24H:BRD-A35588707-001-03-0:10	teniposide	0.043741	topoisomerase inhibitor	TOP2A, TOP2B	hematologic malignancy	Launched
CPC002_6H:BRD-K96809896-300-01-5:10	SKF-86002	0.0437349	p38 MAPK inhibitor	ALOX5, MAPK14		Preclinical
CPC016_24H:BRD-K63675182-003-14-5:10	triflupromazine	0.0437242	dopamine receptor antagonist	CHRM1, CHRM2, DRD1, DRD2, HTR2B	neurology/psychiatry, gastroenterology	Launched
CPC004_6H:BRD-A65671304-001-03-4:10	candesartan-cilextil	0.043713	angiotensin receptor antagonist	AGTR1, AGTR2	cardiology	Launched
[truncated: 11,137 more rows]
