# Supplementary material for: Unraveling Targetable Systemic and Cell-Type-Specific Molecular Phenotypes of Alzheimer’s and Parkinson’s Brains With Digital Cytometry
Source: Front Neurosci. 2020 Dec 9;14:607215. doi: 10.3389/fnins.2020.607215 (PMC7756021; doi:10.3389/fnins.2020.607215)
Supplement: Supplementary file 5 [file Data_Sheet_5.ZIP › Table S10 to S18/Table_S14.xlsx]

## Sheet: Table S14
Joint AD&PD Disease effect’s scores from the combined AD and PD effects’ scores
Ensembl ID	Gene symbol	MayoClinic & Nativio score (AD effect)	Dumitriu & Zhang score (PD effect)	Permutation FDR	Score	Belongs to human cell type signature
ENSG00000175899	A2M	0	0	0.194093	0	yes
ENSG00000128274	A4GALT	2.79588	0.721704	0.072025	1.14252	no
ENSG00000094914	AAAS	0	1.01055	0.194403	0	no
ENSG00000081760	AACS	0	0	0.194044	0	no
ENSG00000103591	AAGAB	-2.39794	-0.811916	0.074639	-1.12703	no
ENSG00000115977	AAK1	0	0	0.194557	0	no
ENSG00000087884	AAMDC	0	0.477034	0.194365	0	no
ENSG00000127837	AAMP	-1.10237	0.849551	0.872045	0	no
ENSG00000129673	AANAT	0	0	0.194314	0	no
ENSG00000131043	AAR2	0.546376	2.39794	0.103092	0.986775	no
ENSG00000149313	AASDHPPT	-2.284	-5	0.00332	-2.47886	no
ENSG00000008311	AASS	-0.549135	-1.43652	0.139428	-0.85565	yes
ENSG00000181409	AATK	-1.03621	0	0.193859	0	no
ENSG00000183044	ABAT	0	-0.625618	0.194148	0	no
ENSG00000165029	ABCA1	0.667562	0	0.194768	0	yes
ENSG00000251595	ABCA11P	-5	-1.67778	0.007299	-2.13674	no
ENSG00000107331	ABCA2	-0.552222	0.510604	0.815494	0	no
ENSG00000167972	ABCA3	0	1.2161	0.193802	0	no
ENSG00000198691	ABCA4	1.0655	0.320027	0.178249	0.748973	no
ENSG00000154265	ABCA5	0	-1.55596	0.193746	0	no
ENSG00000154262	ABCA6	0	0	0.193844	0	no
ENSG00000064687	ABCA7	1.64207	3.69897	0.01488	1.8274	no
ENSG00000141338	ABCA8	0	-0.402305	0.194188	0	no
ENSG00000085563	ABCB1	0	0	0.1936	0	no
ENSG00000115657	ABCB6	1.93554	5	0.005067	2.29525	no
ENSG00000131269	ABCB7	1.33536	0	0.193614	0	no
ENSG00000197150	ABCB8	0	1.09691	0.194291	0	no
ENSG00000150967	ABCB9	0.440093	0	0.193867	0	no
ENSG00000103222	ABCC1	0	0.315873	0.193739	0	no
ENSG00000124574	ABCC10	1.26922	5	0.013857	1.85833	no
ENSG00000023839	ABCC2	1.44129	1.26922	0.079313	1.10066	no
ENSG00000108846	ABCC3	2.04576	1.09909	0.064321	1.19165	no
ENSG00000125257	ABCC4	0	-0.462685	0.194009	0	no
ENSG00000114770	ABCC5	0	0.851397	0.193958	0	no
ENSG00000091262	ABCC6	1.86646	0	0.193746	0	no
ENSG00000006071	ABCC8	-0.703335	0.429691	0.817339	0	no
ENSG00000069431	ABCC9	2	0	0.19408	0	no
ENSG00000101986	ABCD1	0.65014	2.18046	0.097675	1.01022	no
ENSG00000173208	ABCD2	-1.17005	-3	0.03743	-1.42678	yes
ENSG00000117528	ABCD3	-0.826231	-5	0.02992	-1.52404	no
ENSG00000119688	ABCD4	1.06956	3.69897	0.031334	1.50398	no
ENSG00000164163	ABCE1	-1.51428	-3.69897	0.017619	-1.75402	no
ENSG00000232169	ABCF1	-0.792635	0.359717	0.815475	0	no
ENSG00000033050	ABCF2	-0.856361	1.30803	0.88474	0	no
ENSG00000161204	ABCF3	-0.858864	0.738975	0.847023	0	no
ENSG00000160179	ABCG1	0	0	0.194374	0	no
ENSG00000118777	ABCG2	0	0	0.194096	0	no
ENSG00000172350	ABCG4	0	0.45917	0.193806	0	no
ENSG00000144827	ABHD10	-1.12494	0	0.193789	0	no
ENSG00000106077	ABHD11	-0.852015	-0.571217	0.165271	-0.781803	no
ENSG00000129968	ABHD17A	0	1.5986	0.194695	0	no
ENSG00000107362	ABHD17B	0	0	0.194542	0	no
ENSG00000140526	ABHD2	0	0	0.194674	0	no
ENSG00000158201	ABHD3	0	0	0.194128	0	yes
ENSG00000100439	ABHD4	1.51999	0	0.194201	0	no
ENSG00000011198	ABHD5	0.450261	0.573814	0.185513	0.731626	no
ENSG00000163686	ABHD6	0	0.801343	0.194096	0	no
ENSG00000127220	ABHD8	1.5784	1.7122	0.05293	1.2763	no
ENSG00000136754	ABI1	-0.790485	-2.18046	0.08368	-1.07738	yes
ENSG00000138443	ABI2	-2.39794	0	0.194155	0	no
ENSG00000154175	ABI3BP	0.76045	0	0.193335	0	no
ENSG00000097007	ABL1	0.753009	0.575118	0.170174	0.769107	no
ENSG00000143322	ABL2	0.8471	0	0.194432	0	no
ENSG00000099204	ABLIM1	1.098	0	0.194541	0	yes
ENSG00000173210	ABLIM3	0	-0.384471	0.19417	0	no
ENSG00000175164	ABO	0.625252	0.759451	0.166733	0.777978	no
ENSG00000159842	ABR	0.365321	0.611899	0.18796	0.725935	no
ENSG00000146109	ABT1	-0.476254	0	0.194066	0	no
ENSG00000166016	ABTB2	0	-0.345054	0.194193	0	no
ENSG00000060971	ACAA1	-0.604499	3.69897	0.934571	0	no
ENSG00000167315	ACAA2	-1.50031	0.35164	0.837683	0	no
ENSG00000076555	ACACB	0.881405	1.90658	0.085446	1.06831	no
ENSG00000111271	ACAD10	0	-0.498667	0.19409	0	no
ENSG00000151498	ACAD8	-0.721246	0	0.194344	0	no
ENSG00000115361	ACADL	0	-1.76447	0.193736	0	no
ENSG00000117054	ACADM	-1.01412	-3	0.045392	-1.34302	no
ENSG00000122971	ACADS	-0.524619	0.637895	0.819972	0	no
ENSG00000196177	ACADSB	-0.549751	-2.52288	0.099397	-1.00263	no
ENSG00000072778	ACADVL	1.17522	5	0.016209	1.79024	no
ENSG00000157766	ACAN	1.04672	0.896196	0.127011	0.896159	no
ENSG00000072818	ACAP1	0.3139	0.907982	0.184011	0.735156	no
ENSG00000114331	ACAP2	0	-0.934047	0.193793	0	no
ENSG00000075239	ACAT1	0	0	0.1932	0	no
ENSG00000120437	ACAT2	-0.323489	-0.856985	0.184099	-0.734949	no
ENSG00000182827	ACBD3	-1.5986	-2.92082	0.024119	-1.61764	no
ENSG00000181513	ACBD4	0.609772	0.925184	0.158478	0.800031	no
ENSG00000102977	ACD	0.657183	3.69897	0.05949	1.22556	no
ENSG00000159640	ACE	0.605899	1.18177	0.145027	0.838551	no
ENSG00000087085	ACHE	-0.675306	2.19382	0.904995	0	no
ENSG00000100813	ACIN1	1.36856	2.11919	0.048277	1.31626	no
ENSG00000144648	ACKR2	-0.882729	0	0.194018	0	no
ENSG00000144476	ACKR3	0.760951	0	0.194366	0	yes
ENSG00000260245	ACLY	-1.70333	-1.53462	0.054862	-1.26073	no
ENSG00000122729	ACO1	0	0	0.194201	0	no
ENSG00000100412	ACO2	-2.01773	1.9431	0.967617	0	no
ENSG00000162390	ACOT11	0.698536	0	0.194797	0	no
ENSG00000112304	ACOT13	0	0	0.193437	0	no
ENSG00000097021	ACOT7	-2.55284	0	0.193859	0	yes
ENSG00000101473	ACOT8	0.753994	0	0.195211	0	no
ENSG00000123130	ACOT9	0.640924	0	0.194241	0	no
ENSG00000161533	ACOX1	-2.46852	-2.284	0.017587	-1.75481	no
ENSG00000168306	ACOX2	2.04576	2.65758	0.018678	1.72867	yes
ENSG00000087008	ACOX3	0	0.743763	0.193755	0	yes
ENSG00000143727	ACP1	-0.852015	-1.9914	0.085392	-1.06858	no
ENSG00000134575	ACP2	-2.92082	-0.38405	0.114859	-0.939835	no
ENSG00000162836	ACP6	0	0	0.193956	0	no
ENSG00000103740	ACSBG1	0	0	0.193897	0	yes
ENSG00000167107	ACSF2	1.82391	1.26761	0.06288	1.20149	no
ENSG00000151726	ACSL1	0	-0.830914	0.193836	0	no
ENSG00000123983	ACSL3	-2.05552	-2.33724	0.023322	-1.63223	no
ENSG00000068366	ACSL4	-1.451	-3.69897	0.0189	-1.72354	yes
ENSG00000197142	ACSL5	0	0	0.193696	0	no
ENSG00000164398	ACSL6	-2.49485	-2.26761	0.017234	-1.76361	no
ENSG00000005187	ACSM3	0	0	0.194021	0	no
ENSG00000183549	ACSM5	-1.00349	-0.593801	0.155302	-0.808823	no
ENSG00000111058	ACSS3	1.51713	0.909389	0.099601	1.00174	no
ENSG00000143632	ACTA1	0	0	0.19367	0	no
ENSG00000107796	ACTA2	1.69897	0	0.193387	0	no
ENSG00000075624	ACTB	-1.9914	-0.495937	0.123678	-0.907708	no
ENSG00000159251	ACTC1	0	-0.471855	0.194229	0	no
ENSG00000163017	ACTG2	1.2993	-1.20621	0.90914	0	no
ENSG00000136518	ACTL6A	1.17134	0	0.19509	0	no
ENSG00000077080	ACTL6B	0	0	0.194435	0	yes
ENSG00000072110	ACTN1	1.03716	0.701584	0.144717	0.83948	no
ENSG00000077522	ACTN2	-3	-1.27084	0.033072	-1.48054	no
ENSG00000130402	ACTN4	0.39126	0	0.1936	0	no
ENSG00000131966	ACTR10	-2.92082	-2.69897	0.008356	-2.078	no
ENSG00000138107	ACTR1A	-0.530767	0	0.194093	0	no
ENSG00000115073	ACTR1B	-3	0.435097	0.89583	0	no
ENSG00000138071	ACTR2	-2.02687	-5	0.004528	-2.34409	no
ENSG00000115091	ACTR3	0	-3.39794	0.194073	0	no
ENSG00000133627	ACTR3B	-1.41567	-2.33724	0.040607	-1.3914	no
ENSG00000101442	ACTR5	0.713095	0.928118	0.150448	0.822614	no
ENSG00000075089	ACTR6	-1.09474	-2.79588	0.045361	-1.34332	no
ENSG00000113812	ACTR8	0	-1.22768	0.193898	0	no
ENSG00000115170	ACVR1	0.539704	-1.24109	0.850622	0	no
ENSG00000135503	ACVR1B	0	0	0.194008	0	no
ENSG00000121989	ACVR2A	0	-1.91364	0.193834	0	no
ENSG00000114739	ACVR2B	0	-0.567672	0.194288	0	no
ENSG00000139567	ACVRL1	0	1.34679	0.19414	0	no
ENSG00000119640	ACYP1	0	0	0.193675	0	no
ENSG00000170634	ACYP2	0	0	0.193662	0	no
ENSG00000196839	ADA	1.2204	1.77469	0.066838	1.17498	no
ENSG00000137845	ADAM10	0	-2.0655	0.194311	0	no
ENSG00000073670	ADAM11	-2.92082	0.67162	0.925421	0	no
ENSG00000148848	ADAM12	2.92082	0	0.193524	0	no
ENSG00000143537	ADAM15	-0.548828	1.02595	0.840737	0	no
ENSG00000151694	ADAM17	0.394264	0	0.193558	0	no
ENSG00000135074	ADAM19	0	0	0.193978	0	no
ENSG00000139985	ADAM21	-0.776764	-0.950007	0.142665	-0.845683	no
ENSG00000008277	ADAM22	0	-1.70774	0.193799	0	no
ENSG00000114948	ADAM23	-1.32422	-1.31158	0.082606	-1.08299	yes
ENSG00000042980	ADAM28	0	0.536704	0.194224	0	yes
ENSG00000151651	ADAM8	0.626353	1.92082	0.109661	0.959948	no
ENSG00000168615	ADAM9	-1.11014	-3.69897	0.030176	-1.52034	no
ENSG00000154734	ADAMTS1	0	0	0.194413	0	yes
ENSG00000260099	ADAMTS13	-0.529884	1.48149	0.860185	0	no
ENSG00000087116	ADAMTS2	5	1.52578	0.009208	2.03583	no
ENSG00000156140	ADAMTS3	-0.634887	-0.760951	0.165717	-0.780633	no
ENSG00000154736	ADAMTS5	-0.920096	-1.25649	0.112433	-0.949106	no
ENSG00000049192	ADAMTS6	0	0	0.194773	0	yes
ENSG00000136378	ADAMTS7	1.11464	0	0.194327	0	no
ENSG00000134917	ADAMTS8	0	-1.44612	0.193557	0	no
ENSG00000163638	ADAMTS9	0	0	0.193555	0	no
ENSG00000197859	ADAMTSL2	-0.373044	2.20761	0.862358	0	no
ENSG00000156218	ADAMTSL3	3.39794	-0.434152	0.904588	0	no
ENSG00000143382	ADAMTSL4	-0.338945	0	0.194299	0	no
ENSG00000105963	ADAP1	0	1.47625	0.194178	0	no
ENSG00000184060	ADAP2	-0.676954	0	0.194175	0	no
ENSG00000160710	ADAR	-0.401428	0	0.194044	0	no
ENSG00000197381	ADARB1	0	1.34679	0.193919	0	no
ENSG00000185736	ADARB2	0	0	0.193991	0	no
ENSG00000065457	ADAT1	-1.60206	0	0.194003	0	no
ENSG00000133597	ADCK2	-0.363713	5	0.919552	0	no
ENSG00000164742	ADCY1	-2.65758	-1.25493	0.040347	-1.39419	no
ENSG00000143199	ADCY10	1.22475	1.11805	0.100942	0.995928	no
ENSG00000078295	ADCY2	1.72584	0	0.194512	0	no
ENSG00000138031	ADCY3	0.511731	0.849551	0.170766	0.767599	no
ENSG00000174233	ADCY6	0	0.754981	0.194337	0	no
ENSG00000121281	ADCY7	0	0	0.193914	0	no
ENSG00000155897	ADCY8	1.06349	-0.42899	0.831546	0	no
ENSG00000162104	ADCY9	0	2.79588	0.193925	0	no
ENSG00000141433	ADCYAP1	-5	-5	0	-5	no
ENSG00000078549	ADCYAP1R1	2.65758	0	0.194145	0	yes
ENSG00000087274	ADD1	-0.924453	2.01773	0.922176	0	no
ENSG00000075340	ADD2	-1.41117	0	0.193609	0	no
ENSG00000148700	ADD3	0	-2.74473	0.194603	0	no
ENSG00000196616	ADH1B	0.734239	1.17263	0.133668	0.873973	no
ENSG00000197894	ADH5	-0.595166	-1.17653	0.146371	-0.834545	no
ENSG00000182551	ADI1	0	0	0.194043	0	no
ENSG00000159346	ADIPOR1	-0.73002	-0.828566	0.155049	-0.809531	no
ENSG00000006831	ADIPOR2	0	1.60206	0.194812	0	no
ENSG00000148671	ADIRF	0	0.363312	0.19405	0	yes
ENSG00000156110	ADK	-1.11351	-2.49485	0.050899	-1.29329	no
ENSG00000148926	ADM	0	0.313185	0.193772	0	no
ENSG00000101126	ADNP	0.449527	0	0.194721	0	no
ENSG00000101544	ADNP2	-0.475734	-1.10791	0.16211	-0.79019	no
ENSG00000181915	ADO	-0.869023	-3.39794	0.04744	-1.32386	yes
ENSG00000163485	ADORA1	0	2.35655	0.193465	0	no
ENSG00000170425	ADORA2B	0	0.627456	0.19395	0	yes
ENSG00000121933	ADORA3	0	0.429457	0.194304	0	yes
ENSG00000159322	ADPGK	-1.95078	0	0.193622	0	no
ENSG00000144843	ADPRH	0	0.322393	0.193701	0	no
ENSG00000170222	ADPRM	0	0	0.195	0	no
ENSG00000120907	ADRA1A	1.89279	-0.555019	0.880055	0	no
ENSG00000170214	ADRA1B	0	-0.429924	0.19363	0	no
ENSG00000171873	ADRA1D	-5	0	0.193183	0	no
ENSG00000150594	ADRA2A	0.519418	0	0.194873	0	no
ENSG00000184160	ADRA2C	2.85387	1.76955	0.02114	1.6749	no
ENSG00000043591	ADRB1	0	0	0.194134	0	no
ENSG00000169252	ADRB2	1.2161	0.591082	0.144914	0.83889	yes
ENSG00000130706	ADRM1	0	0.345246	0.195038	0	no
ENSG00000239900	ADSL	0.915066	-0.689944	0.846852	0	no
ENSG00000111863	ADTRP	-2.49485	0	0.193856	0	no
ENSG00000106624	AEBP1	2.4437	0.993962	0.059855	1.2229	no
ENSG00000181026	AEN	1.27901	1.55909	0.072792	1.13792	yes
ENSG00000196526	AFAP1	0	0	0.19455	0	no
ENSG00000172493	AFF1	2.23657	-0.444664	0.87587	0	no
ENSG00000155966	AFF2	0	0	0.193812	0	no
ENSG00000144218	AFF3	0	0	0.194319	0	no
ENSG00000072364	AFF4	0.436756	0	0.194419	0	no
ENSG00000141385	AFG3L2	-2.74473	0	0.193885	0	no
ENSG00000119844	AFTPH	0	0	0.193865	0	no
ENSG00000038002	AGA	-2.55284	-1.70333	0.027796	-1.55602	yes
ENSG00000157985	AGAP1	1.66959	-0.54485	0.869849	0	yes
ENSG00000135439	AGAP2	-0.391046	0.592099	0.811346	0	no
ENSG00000165923	AGBL2	0	0	0.194078	0	no
ENSG00000146856	AGBL3	-0.919374	-1.34104	0.107611	-0.968143	no
ENSG00000084693	AGBL5	0	0	0.193912	0	no
ENSG00000173744	AGFG1	0	-3.09691	0.193671	0	no
ENSG00000106351	AGFG2	3.69897	5	0.000357	3.44733	no
ENSG00000164252	AGGF1	-0.786748	-1.92812	0.092725	-1.0328	no
ENSG00000006530	AGK	-1.96658	-2.284	0.02586	-1.58737	no
ENSG00000162688	AGL	-1.86012	-3.39794	0.013786	-1.86056	no
ENSG00000116771	AGMAT	0	0	0.19362	0	no
ENSG00000092847	AGO1	0.38258	0	0.193757	0	no
ENSG00000126070	AGO3	0	-0.872247	0.193866	0	no
ENSG00000134698	AGO4	0	-0.732359	0.194167	0	no
ENSG00000206324	AGPAT1	-1.12843	0.371611	0.827115	0	yes
ENSG00000169692	AGPAT2	0	2.23657	0.192888	0	no
ENSG00000160216	AGPAT3	-1.92812	-0.6874	0.102784	-0.988074	no
ENSG00000026652	AGPAT4	0	0	0.194537	0	yes
ENSG00000155189	AGPAT5	-0.912219	-5	0.025178	-1.59898	no
ENSG00000018510	AGPS	-0.36512	0	0.193623	0	no
ENSG00000188157	AGRN	0	1.92812	0.193896	0	no
ENSG00000135744	AGT	-1.09691	0	0.193817	0	yes
ENSG00000135049	AGTPBP1	-0.584359	-2.74473	0.088886	-1.05117	yes
ENSG00000153207	AHCTF1	1.17263	0	0.19284	0	no
ENSG00000101444	AHCY	-0.848937	0	0.194141	0	yes
ENSG00000168710	AHCYL1	-1.28067	-1.49485	0.075644	-1.12123	no
ENSG00000158467	AHCYL2	1.66555	0.638272	0.118677	0.925633	yes
ENSG00000126705	AHDC1	1.75945	0.742321	0.103165	0.986468	no
ENSG00000135541	AHI1	0	0	0.194063	0	no
ENSG00000124942	AHNAK	1.63451	1.33348	0.066631	1.17632	yes
ENSG00000185567	AHNAK2	0	0	0.194192	0	yes
ENSG00000106546	AHR	0.605198	-2.25181	0.899214	0	no
ENSG00000100591	AHSA1	1.24565	1.07676	0.101357	0.994146	no
ENSG00000186063	AIDA	0	0	0.193449	0	no
ENSG00000237727	AIF1	-0.878112	0	0.194253	0	yes
ENSG00000156709	AIFM1	-1.2993	0	0.193993	0	no
ENSG00000164022	AIMP1	-1.79048	-1.37469	0.058787	-1.23072	no
ENSG00000106305	AIMP2	-0.747147	-1.27572	0.126643	-0.897419	no
ENSG00000110711	AIP	1.45593	1.26922	0.078604	1.10456	yes
ENSG00000160224	AIRE	0.422738	1.07883	0.169283	0.771387	no
ENSG00000196581	AJAP1	0	0	0.193523	0	no
ENSG00000106992	AK1	0	5	0.193382	0	no
ENSG00000004455	AK2	-0.304168	0	0.193953	0	no
ENSG00000162433	AK4	2.4437	0	0.194066	0	yes
ENSG00000154027	AK5	-0.883392	-0.427361	0.175755	-0.755092	no
ENSG00000121057	AKAP1	0.891435	-0.5867	0.836502	0	no
ENSG00000108599	AKAP10	0.959398	0	0.193729	0	no
ENSG00000023516	AKAP11	-0.865186	-5	0.027491	-1.56081	no
ENSG00000131016	AKAP12	0.941574	-0.551294	0.837305	0	yes
ENSG00000170776	AKAP13	0	0	0.194296	0	no
ENSG00000197976	AKAP17A	-0.777804	1.47625	0.886676	0	yes
ENSG00000111254	AKAP3	0	0	0.19401	0	no
ENSG00000179841	AKAP5	-0.917933	-0.677781	0.153734	-0.81323	no
ENSG00000151320	AKAP6	-2.10791	-3.69897	0.00878	-2.05651	no
ENSG00000118507	AKAP7	0	0	0.193294	0	no
ENSG00000105127	AKAP8	0.63865	2.25181	0.097076	1.01289	no
ENSG00000011243	AKAP8L	2.18046	2.55284	0.017729	1.75132	yes
ENSG00000127914	AKAP9	0	-2.26761	0.194173	0	no
ENSG00000166452	AKIP1	0	0	0.193849	0	no
ENSG00000174574	AKIRIN1	-0.521722	-0.698536	0.17739	-0.751071	no
ENSG00000135334	AKIRIN2	0	-0.833274	0.194536	0	no
ENSG00000117448	AKR1A1	-1.4389	0	0.193892	0	no
ENSG00000085662	AKR1B1	0.520569	3.09691	0.088059	1.05523	no
ENSG00000187134	AKR1C1	2.58503	1.68613	0.027072	1.56748	no
ENSG00000265231	AKR1C2	5	5	0	5	yes
ENSG00000265685	AKR1C3	2.55284	0.318216	0.137385	0.862061	yes
ENSG00000053371	AKR7A2	0	0	0.194357	0	no
ENSG00000162482	AKR7A3	1.54363	1.61979	0.057522	1.24017	no
ENSG00000142208	AKT1	0.779369	3.69897	0.048915	1.31056	no
ENSG00000105221	AKT2	1.60906	1.69037	0.052326	1.28128	no
ENSG00000117020	AKT3	0	-2.61979	0.193801	0	no
ENSG00000166971	AKTIP	0	-0.676129	0.19455	0	no
ENSG00000148218	ALAD	-1.46852	0	0.194237	0	no
ENSG00000023330	ALAS1	-1.47886	-0.363111	0.160304	-0.795056	yes
ENSG00000170017	ALCAM	0	-1.96658	0.194206	0	no
ENSG00000059573	ALDH18A1	0	0	0.194195	0	no
ENSG00000165092	ALDH1A1	-3.09691	-5	0.001071	-2.97021	yes
ENSG00000128918	ALDH1A2	-0.848324	0	0.194066	0	no
ENSG00000184254	ALDH1A3	-2.04576	-2.04576	0.028923	-1.53876	no
ENSG00000137124	ALDH1B1	-1.35655	-0.987163	0.101773	-0.992367	no
ENSG00000144908	ALDH1L1	0.43866	1.40012	0.154293	0.811654	no
ENSG00000111275	ALDH2	0	2.07572	0.194139	0	no
ENSG00000072210	ALDH3A2	0.757459	0	0.194026	0	no
ENSG00000006534	ALDH3B1	0	0.632644	0.194466	0	no
ENSG00000159423	ALDH4A1	0	0.942334	0.19426	0	no
ENSG00000112294	ALDH5A1	-3.39794	-2.79588	0.005387	-2.26865	no
ENSG00000119711	ALDH6A1	-1.51713	-0.439854	0.149375	-0.825722	no
ENSG00000164904	ALDH7A1	-3	0	0.19391	0	no
ENSG00000118514	ALDH8A1	0	0	0.194759	0	no
ENSG00000143149	ALDH9A1	-0.430392	-0.978811	0.171398	-0.765994	no
ENSG00000149925	ALDOA	-1.92082	0	0.193873	0	no
ENSG00000136872	ALDOB	0	2.42022	0.193849	0	no
ENSG00000109107	ALDOC	-0.616185	0	0.193973	0	yes
ENSG00000182858	ALG12	1.5376	0	0.193726	0	no
ENSG00000101901	ALG13	0	-2.284	0.194254	0	no
ENSG00000214160	ALG3	2.35655	0.395774	0.128052	0.892614	no
ENSG00000120697	ALG5	-2.37675	-0.859492	0.071466	-1.1459	no
ENSG00000088035	ALG6	0	-0.325139	0.193881	0	no
ENSG00000159063	ALG8	0.711304	-0.435097	0.817959	0	no
ENSG00000086848	ALG9	0	-0.827397	0.193856	0	no
ENSG00000171094	ALK	1.16241	0	0.193737	0	no
ENSG00000100601	ALKBH1	0	0	0.19458	0	yes
ENSG00000160993	ALKBH4	0.839231	0	0.194116	0	no
ENSG00000116127	ALMS1	0	0	0.193791	0	no
ENSG00000108839	ALOX12	0.45942	0	0.193771	0	no
ENSG00000179477	ALOX12B	-3.69897	0	0.193563	0	no
ENSG00000262943	ALOX12P2	0.925184	1.31336	0.109075	0.962275	no
ENSG00000179593	ALOX15B	1.10347	0.914353	0.122331	0.912463	no
ENSG00000012779	ALOX5	0	0	0.193809	0	yes
ENSG00000132965	ALOX5AP	0.56671	0.943095	0.16147	0.791908	yes
ENSG00000179148	ALOXE3	0	0.622694	0.194527	0	no
ENSG00000073331	ALPK1	0.851397	0	0.194043	0	no
ENSG00000136383	ALPK3	0	0	0.193917	0	yes
ENSG00000162551	ALPL	0	0	0.194436	0	no
ENSG00000178038	ALS2CL	0.452718	0.587707	0.18511	0.73257	no
ENSG00000242110	AMACR	0	0	0.194365	0	no
ENSG00000110497	AMBRA1	0.639785	1.19246	0.141451	0.849394	no
ENSG00000123505	AMD1	0	-1.34294	0.194254	0	no
ENSG00000159461	AMFR	-0.32039	0	0.193479	0	no
ENSG00000139211	AMIGO2	-0.869023	-1.86012	0.087517	-1.05791	no
ENSG00000101935	AMMECR1	0	0	0.193163	0	no
ENSG00000126016	AMOT	0.942334	0.461426	0.170543	0.768166	yes
ENSG00000114019	AMOTL2	0	-0.346595	0.193819	0	yes
ENSG00000116337	AMPD2	2.26761	5	0.003283	2.48373	no
ENSG00000133805	AMPD3	0	0	0.194655	0	no
ENSG00000078053	AMPH	0	0	0.193527	0	yes
ENSG00000145020	AMT	0	0.679023	0.19431	0	no
ENSG00000262747	AMZ2	-1.41341	-0.903785	0.105284	-0.977638	no
ENSG00000164162	ANAPC10	0	-2.30103	0.194705	0	no
ENSG00000129055	ANAPC13	-2.09691	-2.01773	0.028696	-1.54218	no
ENSG00000110200	ANAPC15	0	0	0.193488	0	no
ENSG00000176248	ANAPC2	-0.809108	1.69037	0.899231	0	no
ENSG00000089053	ANAPC5	0	0	0.194152	0	no
ENSG00000013523	ANGEL1	0	0	0.193794	0	no
ENSG00000174606	ANGEL2	0	-1.55909	0.194382	0	no
ENSG00000154188	ANGPT1	2.49485	0	0.194157	0	no
ENSG00000091879	ANGPT2	1.62342	0.54333	0.131737	0.880292	no
ENSG00000136859	ANGPTL2	-1.12033	0	0.193437	0	yes
ENSG00000167772	ANGPTL4	0	0	0.193993	0	no
ENSG00000029534	ANK1	0	0	0.194581	0	no
ENSG00000145362	ANK2	0	0	0.194049	0	no
ENSG00000151150	ANK3	-0.940815	-2.35655	0.065745	-1.18214	no
ENSG00000132623	ANKEF1	0	0.614394	0.194355	0	no
ENSG00000185722	ANKFY1	0	0	0.193638	0	no
ENSG00000154122	ANKH	0	0	0.194152	0	no
ENSG00000176915	ANKLE2	0	0.713544	0.194563	0	no
ENSG00000144504	ANKMY1	-0.941574	0	0.194097	0	no
ENSG00000106524	ANKMY2	-3.09691	-2.05552	0.013823	-1.8594	no
ENSG00000164331	ANKRA2	-3.69897	-2.79588	0.004209	-2.37582	yes
ENSG00000088448	ANKRD10	0.670806	0	0.193941	0	no
ENSG00000167522	ANKRD11	0.317494	0	0.194183	0	no
ENSG00000101745	ANKRD12	0	-0.9897	0.194141	0	no
ENSG00000132466	ANKRD17	0	-0.741842	0.194646	0	no
ENSG00000165887	ANKRD2	0	0.725842	0.193998	0	no
ENSG00000107890	ANKRD26	0	-2.79588	0.193819	0	no
ENSG00000105186	ANKRD27	2.35655	0	0.19413	0	no
ENSG00000206560	ANKRD28	-0.961777	0	0.193571	0	no
ENSG00000235711	ANKRD34C	0	-1.10902	0.194109	0	no
ENSG00000135976	ANKRD36	0	0	0.193637	0	no
ENSG00000196912	ANKRD36B	0	-1.4023	0.19419	0	no
ENSG00000230006	ANKRD36BP2	0	0	0.193445	0	no
ENSG00000154945	ANKRD40	0.608359	0	0.194353	0	no
ENSG00000186106	ANKRD46	0	-2.37675	0.194138	0	no
ENSG00000168876	ANKRD49	0	-0.506124	0.194486	0	no
ENSG00000144031	ANKRD53	2.69897	1.7122	0.024872	1.60429	no
ENSG00000164512	ANKRD55	-0.672028	-0.89279	0.155609	-0.807965	yes
ENSG00000135299	ANKRD6	0	-1.22621	0.194406	0	no
ENSG00000064999	ANKS1A	2.39794	0.523458	0.106857	0.971197	no
ENSG00000185046	ANKS1B	0	-0.537303	0.194071	0	no
ENSG00000163516	ANKZF1	0	3	0.193698	0	no
ENSG00000131620	ANO1	-1.5784	-1.32606	0.069793	-1.15619	no
ENSG00000160746	ANO10	0	0.560036	0.19368	0	no
ENSG00000047617	ANO2	3.69897	2.13077	0.008393	2.07608	no
ENSG00000134343	ANO3	-1.95078	-1.63451	0.042856	-1.36799	no
ENSG00000140350	ANP32A	-1.04964	0	0.193863	0	no
ENSG00000136938	ANP32B	0	0	0.194586	0	no
ENSG00000143401	ANP32E	-2.23657	-2.23657	0.021863	-1.66029	no
ENSG00000166825	ANPEP	2.284	2.85387	0.012971	1.88703	no
ENSG00000169604	ANTXR1	0.880744	0	0.193874	0	no
ENSG00000135046	ANXA1	0.907279	-0.514563	0.831454	0	no
ENSG00000122359	ANXA11	0.735654	0.978811	0.143941	0.841815	no
ENSG00000182718	ANXA2	0.487316	0	0.194045	0	no
ENSG00000138772	ANXA3	1.96658	0.431329	0.134621	0.870887	no
ENSG00000196975	ANXA4	0	-2.08619	0.194703	0	no
ENSG00000164111	ANXA5	0.813044	0	0.19456	0	yes
ENSG00000197043	ANXA6	-5	-0.427361	0.06819	-1.16628	no
ENSG00000138279	ANXA7	-2.31876	-3	0.011185	-1.95136	no
ENSG00000143412	ANXA9	0.323489	0.730487	0.186596	0.729098	no
ENSG00000136250	AOAH	0	0.811353	0.193521	0	no
ENSG00000131480	AOC2	1.47625	2.11919	0.043952	1.35702	no
ENSG00000131471	AOC3	1.12726	-0.532244	0.844323	0	no
ENSG00000138356	AOX1	1.33724	0	0.194186	0	no
ENSG00000138660	AP1AR	-1.28904	-3.69897	0.023735	-1.62461	no
ENSG00000100280	AP1B1	-1.06651	0	0.194739	0	no
ENSG00000166747	AP1G1	0	0	0.193947	0	no
ENSG00000213983	AP1G2	0.552842	2.92082	0.088425	1.05342	no
ENSG00000106367	AP1S1	-1.73518	0	0.193799	0	no
ENSG00000182287	AP1S2	0	-3.39794	0.194361	0	no
ENSG00000183020	AP2A2	0.352031	1.62342	0.158364	0.800344	no
ENSG00000006125	AP2B1	-1.06854	-2.09691	0.064864	-1.188	no
ENSG00000161203	AP2M1	-2.284	0	0.193435	0	no
ENSG00000042753	AP2S1	-1.00612	0	0.194268	0	no
ENSG00000132842	AP3B1	-0.54546	-0.881405	0.166265	-0.779199	no
ENSG00000103723	AP3B2	-1.27737	0.492414	0.846776	0	no
ENSG00000065000	AP3D1	-0.466228	2.02687	0.872263	0	no
ENSG00000070718	AP3M2	-2.25181	-0.492414	0.11543	-0.937681	no
ENSG00000177879	AP3S1	0	-2.49485	0.193947	0	no
ENSG00000081014	AP4E1	0	0	0.194493	0	no
ENSG00000221838	AP4M1	0.368962	1.1296	0.171607	0.765465	no
ENSG00000100478	AP4S1	0	-1.82391	0.194767	0	no
ENSG00000053770	AP5M1	0	-1.67366	0.195034	0	no
ENSG00000125843	AP5S1	-0.319664	-0.488919	0.192009	-0.716678	no
ENSG00000120868	APAF1	0	0	0.194126	0	no
ENSG00000107282	APBA1	0	-0.412065	0.193288	0	no
ENSG00000034053	APBA2	-1.84164	2.42022	0.973516	0	no
ENSG00000011132	APBA3	0.753994	5	0.034001	1.46851	no
ENSG00000166313	APBB1	-1.63078	1.43652	0.937538	0	yes
ENSG00000077420	APBB1IP	-0.317314	0	0.194098	0	yes
ENSG00000163697	APBB2	-0.323672	-1.33913	0.170554	-0.768138	no
ENSG00000134982	APC	0.415217	-1.77469	0.856229	0	no
ENSG00000115266	APC2	0	0	0.194218	0	no
ENSG00000164062	APEH	-1.13077	-0.31894	0.177729	-0.750242	no
ENSG00000100823	APEX1	-2.61979	0	0.193805	0	no
ENSG00000169188	APEX2	0	0.461426	0.19437	0	no
ENSG00000117362	APH1A	-1.25493	-0.743282	0.12747	-0.894592	no
ENSG00000138613	APH1B	-1.12033	-0.599289	0.148766	-0.827496	no
ENSG00000166181	API5	0	-1.97469	0.194223	0	no
ENSG00000149089	APIP	0	-1.35067	0.194298	0	no
ENSG00000134817	APLNR	0	0	0.194146	0	no
ENSG00000105290	APLP1	-1.1549	0.426664	0.835337	0	no
ENSG00000084234	APLP2	-0.770574	-1.2204	0.127599	-0.894153	no
ENSG00000101474	APMAP	-1.74958	0.826814	0.904298	0	no
ENSG00000244509	APOBEC3C	0	0.688246	0.19455	0	no
ENSG00000239713	APOBEC3G	0.389553	0	0.194278	0	no
ENSG00000184730	APOBR	0	1.9914	0.194333	0	no
ENSG00000130208	APOC1	0	0	0.193937	0	no
ENSG00000189058	APOD	0	1.19382	0.193761	0	yes
ENSG00000130203	APOE	0	1.87943	0.194143	0	no
ENSG00000100342	APOL1	0	0	0.194867	0	no
ENSG00000128335	APOL2	-1.34679	5	0.987543	0	no
ENSG00000128284	APOL3	0	0	0.194038	0	no
ENSG00000221963	APOL6	0	-0.435571	0.194104	0	no
ENSG00000178878	APOLD1	0	-0.300509	0.194169	0	no
ENSG00000184831	APOO	-1.11919	0	0.193943	0	no
ENSG00000155008	APOOL	0	-1.97469	0.194136	0	no
ENSG00000142192	APP	-1.49485	-2.03621	0.045529	-1.34171	no
ENSG00000062725	APPBP2	0	0	0.193872	0	no
ENSG00000157500	APPL1	0	-1.42713	0.193892	0	no
ENSG00000136044	APPL2	0	0	0.194572	0	no
ENSG00000198931	APRT	-0.812479	0.871601	0.854319	0	no
ENSG00000137074	APTX	-0.4642	0	0.193745	0	no
ENSG00000240583	AQP1	0	0	0.194326	0	no
ENSG00000165272	AQP3	1.73518	2.0655	0.03662	1.43628	no
ENSG00000171885	AQP4	0	0	0.193547	0	yes
ENSG00000086159	AQP6	1.69897	1.4437	0.059002	1.22913	no
ENSG00000103569	AQP9	0	0	0.193063	0	no
ENSG00000021776	AQR	0	0	0.193523	0	no
ENSG00000169083	AR	0	0	0.194016	0	no
ENSG00000078061	ARAF	0.484656	1.25493	0.15408	0.812254	no
ENSG00000186635	ARAP1	2.39794	5	0.002643	2.5779	no
ENSG00000120318	ARAP3	0	0.379448	0.193843	0	no
ENSG00000198576	ARC	-0.788346	0	0.193809	0	no
ENSG00000095139	ARCN1	-1.35458	-1.42946	0.07479	-1.12616	no
ENSG00000119682	AREL1	-1.34486	0	0.193987	0	no
ENSG00000134287	ARF3	-3	-0.723079	0.067206	-1.17259	yes
ENSG00000168374	ARF4	-0.921543	-2.13077	0.073973	-1.13093	no
ENSG00000004059	ARF5	-2.65758	0	0.193791	0	yes
ENSG00000165527	ARF6	-0.384471	-1.12843	0.170744	-0.767655	no
ENSG00000101199	ARFGAP1	-0.733298	3.69897	0.947258	0	no
ENSG00000149182	ARFGAP2	-1.95078	0.63865	0.892155	0	no
ENSG00000242247	ARFGAP3	0	-0.627088	0.194235	0	no
ENSG00000066777	ARFGEF1	0	-2.284	0.194025	0	no
ENSG00000124198	ARFGEF2	-0.520569	-2.26761	0.111091	-0.954321	no
ENSG00000164144	ARFIP1	0	-1.49757	0.194139	0	no
ENSG00000132254	ARFIP2	-1.12726	0	0.193612	0	no
ENSG00000101246	ARFRP1	0	1.89279	0.194544	0	no
ENSG00000081181	ARG2	1.25964	0	0.193811	0	no
ENSG00000134884	ARGLU1	0	-0.391474	0.193512	0	no
ENSG00000175220	ARHGAP1	-1.82974	0.674895	0.891726	0	no
ENSG00000071205	ARHGAP10	0.814175	2.02687	0.086796	1.0615	no
ENSG00000198826	ARHGAP11A	0.366128	0.310159	0.193529	0.713254	no
ENSG00000165322	ARHGAP12	0	-2.55284	0.194422	0	no
ENSG00000140750	ARHGAP17	1.08938	2.35655	0.055344	1.25693	no
ENSG00000213390	ARHGAP19	-1.84771	0	0.194147	0	yes
ENSG00000128805	ARHGAP22	0	1.77469	0.193915	0	no
ENSG00000138639	ARHGAP24	0	-0.473661	0.194427	0	no
ENSG00000163219	ARHGAP25	0	0	0.193568	0	yes
ENSG00000145819	ARHGAP26	-0.813609	0	0.193371	0	no
ENSG00000088756	ARHGAP28	0	0	0.194755	0	no
ENSG00000137962	ARHGAP29	1.61979	-1.15366	0.922516	0	no
ENSG00000134909	ARHGAP32	0	0	0.194507	0	yes
ENSG00000004777	ARHGAP33	-0.52491	0.927383	0.833412	0	no
ENSG00000160007	ARHGAP35	3.69897	0.973875	0.036542	1.43721	no
ENSG00000089820	ARHGAP4	0	1.16241	0.194029	0	no
ENSG00000006740	ARHGAP44	0	0	0.193955	0	no
ENSG00000100852	ARHGAP5	1.17653	-0.377372	0.829584	0	no
ENSG00000047648	ARHGAP6	0	-0.878769	0.193834	0	no
ENSG00000141522	ARHGDIA	0	1.28567	0.19417	0	no
ENSG00000111348	ARHGDIB	0	1.12378	0.193616	0	yes
ENSG00000242173	ARHGDIG	0	0	0.194455	0	no
ENSG00000104728	ARHGEF10	0.595166	0	0.193634	0	no
ENSG00000074964	ARHGEF10L	5	3.69897	0.000515	3.28819	no
ENSG00000132694	ARHGEF11	-0.693789	0	0.193775	0	no
ENSG00000196914	ARHGEF12	1.61618	0	0.193909	0	no
ENSG00000198844	ARHGEF15	0	0.954677	0.195013	0	no
ENSG00000130762	ARHGEF16	2.58503	0.537303	0.099264	1.00321	no
ENSG00000110237	ARHGEF17	1.77469	2.14267	0.033257	1.47812	no
ENSG00000104880	ARHGEF18	0.375099	2.35655	0.1317	0.880414	no
ENSG00000116584	ARHGEF2	-2.0655	0	0.193701	0	no
ENSG00000114790	ARHGEF26	2.35655	0	0.194173	0	no
ENSG00000214944	ARHGEF28	1.14388	0	0.194079	0	no
ENSG00000163947	ARHGEF3	-2.22185	0	0.193089	0	yes
ENSG00000136002	ARHGEF4	0	5	0.193867	0	no
ENSG00000165801	ARHGEF40	0.977159	1.9431	0.076215	1.11796	no
ENSG00000050327	ARHGEF5	0.873544	0	0.193759	0	no
ENSG00000129675	ARHGEF6	1.15366	0	0.193947	0	no
ENSG00000102606	ARHGEF7	0	0	0.194139	0	no
ENSG00000131089	ARHGEF9	-2.55284	0	0.19417	0	no
ENSG00000117713	ARID1A	1.451	0.907279	0.102868	0.98772	no
ENSG00000116017	ARID3A	0.723538	1.53462	0.115657	0.936828	no
ENSG00000179361	ARID3B	0.587036	1.48678	0.132651	0.877289	no
ENSG00000032219	ARID4A	0	-0.838632	0.193592	0	no
ENSG00000054267	ARID4B	-0.537003	-1.19928	0.151138	-0.820626	no
ENSG00000196843	ARID5A	0	2.18046	0.193808	0	no
ENSG00000150347	ARID5B	0	0	0.19424	0	yes
ENSG00000166233	ARIH1	0	-3	0.193253	0	no
ENSG00000177479	ARIH2	0	0.38279	0.193356	0	no
ENSG00000120805	ARL1	-1.28735	-2.25181	0.048907	-1.31063	no
ENSG00000185305	ARL15	0	-2.35655	0.194414	0	no
ENSG00000213465	ARL2	0.502794	1.76955	0.131647	0.880589	no
ENSG00000102931	ARL2BP	-0.519418	0	0.193935	0	no
ENSG00000138175	ARL3	0	0	0.194119	0	no
ENSG00000122644	ARL4A	0	1.23807	0.194644	0	yes
ENSG00000188042	ARL4C	-0.637895	-3.39794	0.066927	-1.1744	no
ENSG00000175906	ARL4D	-3.22185	-1.22475	0.031882	-1.49645	no
ENSG00000170540	ARL6IP1	-2.1549	-2.26761	0.022503	-1.64776	no
ENSG00000182196	ARL6IP4	-0.572839	3	0.915869	0	no
ENSG00000144746	ARL6IP5	0	-3.39794	0.194534	0	no
ENSG00000134108	ARL8B	-1	-1.51428	0.093159	-1.03078	no
ENSG00000104442	ARMC1	0	-5	0.193955	0	no
ENSG00000169126	ARMC4	0	0	0.194539	0	no
ENSG00000105676	ARMC6	0.492414	1.75449	0.132839	0.876674	no
ENSG00000125449	ARMC7	0.865823	1.61618	0.09805	1.00855	no
ENSG00000114098	ARMC8	0	-2.09691	0.193781	0	no
ENSG00000135931	ARMC9	0	0	0.194615	0	no
ENSG00000126947	ARMCX1	-2.01773	-2.05552	0.029567	-1.52919	no
ENSG00000184867	ARMCX2	-0.576099	-0.524329	0.182647	-0.738387	yes
ENSG00000102401	ARMCX3	-3.69897	-5	0.000367	-3.43533	yes
ENSG00000196440	ARMCX4	-2.0655	0	0.194403	0	no
ENSG00000125962	ARMCX5	-5	-5	0	-5	no
ENSG00000198960	ARMCX6	-0.463947	0	0.193427	0	no
ENSG00000143437	ARNT	1.57512	-2.31876	0.963982	0	no
ENSG00000172379	ARNT2	-0.61261	0	0.194242	0	no
ENSG00000133794	ARNTL	1.63827	0.928118	0.092147	1.03552	no
ENSG00000029153	ARNTL2	-0.386158	0	0.194272	0	no
ENSG00000241685	ARPC1A	-0.59998	0	0.193884	0	no
ENSG00000130429	ARPC1B	0.777284	1.03058	0.137707	0.861044	no
ENSG00000163466	ARPC2	-0.568315	-1.23657	0.147011	-0.83265	no
ENSG00000111229	ARPC3	-1.41794	0	0.193867	0	no
ENSG00000241553	ARPC4	-1.06956	0	0.193966	0	no
ENSG00000162704	ARPC5	0	-1.9914	0.194104	0	no
ENSG00000136950	ARPC5L	-2.85387	0	0.194173	0	no
ENSG00000128989	ARPP19	-0.547907	-5	0.052013	-1.28389	no
ENSG00000172995	ARPP21	-2.42022	-1.33348	0.042103	-1.37569	yes
ENSG00000137486	ARRB1	0.98464	0	0.194004	0	no
ENSG00000141480	ARRB2	0	5	0.193491	0	no
ENSG00000100299	ARSA	-0.36271	0.881405	0.818951	0	no
ENSG00000113273	ARSB	0	0	0.194881	0	no
ENSG00000006756	ARSD	0	0	0.193964	0	no
ENSG00000062096	ARSF	0.370998	0.642446	0.186858	0.728488	no
ENSG00000180801	ARSJ	0.429457	-1.39794	0.844149	0	no
ENSG00000156219	ART3	0.973058	0.8041	0.139406	0.855719	no
ENSG00000117407	ARTN	1.00612	0.395774	0.173414	0.760916	no
ENSG00000099889	ARVCF	0	1.32606	0.194113	0	no
ENSG00000104763	ASAH1	-0.672028	-2.09691	0.098217	-1.00781	no
ENSG00000153317	ASAP1	0.323124	-1.89279	0.845202	0	no
ENSG00000151693	ASAP2	0.704653	-0.834459	0.843266	0	yes
ENSG00000088280	ASAP3	0	0	0.193971	0	no
ENSG00000065802	ASB1	0	0.643592	0.193943	0	no
ENSG00000196372	ASB13	-1.12263	0	0.194249	0	no
ENSG00000005981	ASB4	0	0	0.194159	0	no
ENSG00000148331	ASB6	0	2.10791	0.194148	0	no
ENSG00000183475	ASB7	0	-0.364919	0.193891	0	no
ENSG00000177981	ASB8	-0.661942	-0.423428	0.184045	-0.735076	no
ENSG00000138303	ASCC1	0	0	0.193148	0	no
ENSG00000100325	ASCC2	0	0.934794	0.194715	0	no
ENSG00000112249	ASCC3	0	-1.04191	0.193196	0	no
ENSG00000139352	ASCL1	1.81816	1.54061	0.050676	1.2952	no
ENSG00000111875	ASF1A	0	-0.512579	0.194044	0	no
ENSG00000141505	ASGR1	0.845272	0.931072	0.139809	0.854465	no
ENSG00000116539	ASH1L	0	0	0.194053	0	no
ENSG00000129691	ASH2L	-1.68194	0	0.194006	0	no
ENSG00000110881	ASIC1	0.862013	2.16749	0.077048	1.11324	no
ENSG00000108684	ASIC2	-1.23657	0	0.194125	0	no
ENSG00000072182	ASIC4	0.790485	1.22915	0.125037	0.902961	no
ENSG00000126522	ASL	-1.49757	0.347947	0.837016	0	no
ENSG00000169093	ASMTL	-2.79588	0	0.194295	0	no
ENSG00000070669	ASNS	-0.797512	0.781464	0.845715	0	no
ENSG00000138381	ASNSD1	0	0	0.193977	0	no
ENSG00000108381	ASPA	-0.983803	-1.81248	0.080438	-1.09454	no
ENSG00000198363	ASPH	0	-2.10791	0.194432	0	yes
ENSG00000174939	ASPHD1	-2.85387	1.00349	0.950708	0	no
ENSG00000066279	ASPM	0	-1.70333	0.194002	0	no
ENSG00000169696	ASPSCR1	0.357535	3.09691	0.115422	0.937711	no
ENSG00000162174	ASRGL1	0	0	0.193691	0	no
ENSG00000130707	ASS1	0	0	0.193621	0	yes
ENSG00000034533	ASTE1	0	-0.845272	0.194548	0	no
ENSG00000152092	ASTN1	-1.17134	-1.51999	0.08067	-1.09329	yes
ENSG00000148219	ASTN2	0	-0.484126	0.193539	0	no
ENSG00000171456	ASXL1	1.92082	0	0.193652	0	no
ENSG00000143970	ASXL2	2.05552	-0.621602	0.894884	0	no
ENSG00000156802	ATAD2	0.452718	-1.29757	0.842972	0	no
ENSG00000119778	ATAD2B	0	-0.494036	0.194154	0	no
ENSG00000176208	ATAD5	0	0	0.194041	0	no
ENSG00000229061	ATAT1	0	0	0.194056	0	no
ENSG00000123268	ATF1	3.69897	-0.449527	0.913849	0	no
ENSG00000115966	ATF2	0	-2.42022	0.193942	0	no
ENSG00000162772	ATF3	-0.495122	0	0.193941	0	yes
ENSG00000128272	ATF4	2.92082	2.74473	0.008081	2.09253	no
ENSG00000169136	ATF5	-0.382161	1.12378	0.827731	0	no
ENSG00000118217	ATF6	-0.487049	-3.39794	0.086549	-1.06274	no
ENSG00000234539	ATF6B	0	2.30103	0.193523	0	no
ENSG00000170653	ATF7	0	0	0.194008	0	no
ENSG00000171681	ATF7IP	0	-0.888066	0.193686	0	no
ENSG00000166669	ATF7IP2	-0.494307	0	0.194542	0	no
ENSG00000152348	ATG10	0	0.468266	0.194121	0	no
ENSG00000145782	ATG12	0	-1.77469	0.194306	0	no
ENSG00000175224	ATG13	0	1.20761	0.19326	0	no
ENSG00000126775	ATG14	-1.14997	-2.55284	0.047748	-1.32104	no
ENSG00000085978	ATG16L1	-1.03716	-0.476514	0.165604	-0.780929	yes
ENSG00000110046	ATG2A	0	0.718967	0.194255	0	no
ENSG00000066739	ATG2B	0	0	0.193976	0	no
ENSG00000144848	ATG3	-2.20761	-1.5817	0.038353	-1.4162	no
ENSG00000101844	ATG4A	1.02965	0.869023	0.130567	0.884167	no
ENSG00000168397	ATG4B	2.79588	5	0.001634	2.78675	no
ENSG00000057663	ATG5	0	-1.72584	0.192909	0	no
ENSG00000197548	ATG7	2.00877	1.41341	0.049723	1.30344	no
ENSG00000198925	ATG9A	0	3.69897	0.194619	0	no
ENSG00000138363	ATIC	0.480697	0.398375	0.190512	0.720078	no
ENSG00000149311	ATM	0	0	0.194344	0	no
ENSG00000166454	ATMIN	-0.734239	-1.79588	0.102942	-0.987407	no
ENSG00000111676	ATN1	5	2.85387	0.001451	2.83833	no
ENSG00000177556	ATOX1	-1.17263	0	0.19351	0	no
ENSG00000206190	ATP10A	0	1.36653	0.193837	0	no
ENSG00000118322	ATP10B	0	-1.1296	0.194467	0	no
ENSG00000145246	ATP10D	1.79048	0	0.193948	0	no
ENSG00000068650	ATP11A	0	-1.46597	0.194051	0	no
ENSG00000058063	ATP11B	0	-0.639407	0.194222	0	no
ENSG00000105726	ATP13A1	1.08619	5	0.018685	1.72851	no
ENSG00000159363	ATP13A2	-1.54061	1.00087	0.90786	0	no
ENSG00000133657	ATP13A3	-1.26122	-1.24872	0.090137	-1.0451	no
ENSG00000163399	ATP1A1	-2.07572	-0.366532	0.140863	-0.851203	no
ENSG00000018625	ATP1A2	0	0.531357	0.194126	0	yes
ENSG00000105409	ATP1A3	-2.61979	0.529884	0.900017	0	no
ENSG00000143153	ATP1B1	-1.89963	-1.91364	0.035949	-1.44431	no
ENSG00000129244	ATP1B2	0	0	0.193563	0	no
ENSG00000069849	ATP1B3	1.56225	0	0.194003	0	yes
ENSG00000196296	ATP2A1	0.376337	0.30945	0.19313	0.71415	no
ENSG00000174437	ATP2A2	-0.864549	-2.85387	0.058373	-1.23379	no
ENSG00000074370	ATP2A3	0	0	0.19423	0	no
ENSG00000070961	ATP2B1	-3	-2.85387	0.007024	-2.15342	no
ENSG00000157087	ATP2B2	-2.284	-3.09691	0.011084	-1.9553	yes
ENSG00000067842	ATP2B3	-1.64207	0	0.194396	0	yes
ENSG00000058668	ATP2B4	1.18977	-0.765483	0.869439	0	no
ENSG00000017260	ATP2C1	-0.667158	-1.73993	0.111782	-0.951628	no
ENSG00000064270	ATP2C2	0	0.834459	0.193837	0	no
ENSG00000105675	ATP4A	0.856985	0.8671	0.143155	0.844193	no
ENSG00000071553	ATP6AP1	-1.50864	0	0.194186	0	no
ENSG00000182220	ATP6AP2	-3.09691	-5	0.001034	-2.98548	no
ENSG00000033627	ATP6V0A1	-1.95861	0.641684	0.89359	0	no
ENSG00000185344	ATP6V0A2	0	0	0.193922	0	no
ENSG00000117410	ATP6V0B	-1.09909	0	0.194253	0	no
ENSG00000185883	ATP6V0C	-1.92082	0	0.194006	0	no
ENSG00000159720	ATP6V0D1	-1.72584	0	0.193932	0	no
ENSG00000113732	ATP6V0E1	1.41117	2.03621	0.049108	1.30885	no
ENSG00000171130	ATP6V0E2	-2.4437	-0.432033	0.119258	-0.923512	no
ENSG00000114573	ATP6V1A	-2.0655	-1.95861	0.030711	-1.51271	no
ENSG00000147416	ATP6V1B2	-2.69897	-1.58838	0.027884	-1.55464	yes
ENSG00000155097	ATP6V1C1	-1.41567	-3.69897	0.019892	-1.70132	no
ENSG00000100554	ATP6V1D	-2.92082	-0.920096	0.053386	-1.27257	no
ENSG00000131100	ATP6V1E1	-3.22185	-0.474696	0.092005	-1.03619	no
ENSG00000128524	ATP6V1F	0	1.14752	0.194287	0	no
ENSG00000136888	ATP6V1G1	-3	-1.43652	0.027664	-1.55809	no
ENSG00000227587	ATP6V1G2	-2.69897	-2.92082	0.008632	-2.06389	no
ENSG00000047249	ATP6V1H	-2.39794	0	0.193437	0	no
ENSG00000165240	ATP7A	-0.518557	-2.10791	0.117019	-0.931744	no
ENSG00000123191	ATP7B	0.59176	0	0.194257	0	no
ENSG00000124406	ATP8A1	-0.634887	-1.02595	0.150285	-0.823084	no
ENSG00000132932	ATP8A2	-1.69897	0	0.193768	0	yes
ENSG00000081923	ATP8B1	0.938548	0	0.193617	0	no
ENSG00000143515	ATP8B2	1.4318	1.16241	0.085872	1.06615	no
ENSG00000130270	ATP8B3	0.556581	0	0.193554	0	no
ENSG00000104043	ATP8B4	-1.04866	0.441772	0.831717	0	yes
ENSG00000054793	ATP9A	-1.31876	0	0.193963	0	no
ENSG00000166377	ATP9B	0	0	0.193764	0	no
ENSG00000171953	ATPAF2	1.24565	1.72125	0.068214	1.16613	no
ENSG00000175054	ATR	-1.39577	-3.22185	0.025821	-1.58803	no
ENSG00000138085	ATRAID	-0.692504	0.450261	0.818765	0	no
ENSG00000088812	ATRN	-2.26761	0	0.194647	0	no
ENSG00000107518	ATRNL1	-2	-2.07572	0.029555	-1.52937	yes
ENSG00000085224	ATRX	0	-2.85387	0.194204	0	no
ENSG00000124788	ATXN1	-1.1549	-2.19382	0.056827	-1.24545	no
ENSG00000130638	ATXN10	-2.92082	-1.98297	0.016308	-1.7876	no
ENSG00000204842	ATXN2	0	-0.380489	0.193804	0	no
ENSG00000168488	ATXN2L	0.957031	1.80688	0.0829	1.08145	no
ENSG00000066427	ATXN3	0	-1.05453	0.19433	0	no
ENSG00000163635	ATXN7	0.599635	0	0.193815	0	no
ENSG00000146776	ATXN7L1	0	0	0.194086	0	no
ENSG00000253719	ATXN7L3B	-2.11919	0	0.193215	0	no
ENSG00000148090	AUH	-3.69897	-2.4437	0.006081	-2.21602	no
ENSG00000127423	AUNIP	0	0.454198	0.193563	0	no
ENSG00000115307	AUP1	5	5	0	5	no
ENSG00000087586	AURKA	-1.83565	0	0.194413	0	no
ENSG00000175756	AURKAIP1	0	0	0.193874	0	no
ENSG00000105146	AURKC	0.596879	0	0.194329	0	no
ENSG00000158321	AUTS2	0	0	0.194373	0	no
ENSG00000169857	AVEN	2.13077	0.779369	0.086256	1.06421	no
ENSG00000135407	AVIL	0	0	0.193354	0	no
ENSG00000105778	AVL9	0	-1.63451	0.194243	0	no
ENSG00000119986	AVPI1	0.483861	0	0.193811	0	no
ENSG00000166148	AVPR1A	0.706859	0	0.192923	0	no
ENSG00000103126	AXIN1	2.69897	5	0.001893	2.72285	no
ENSG00000167601	AXL	0	0.84588	0.193331	0	yes
ENSG00000160862	AZGP1	1.85387	1.7167	0.042976	1.36677	no
ENSG00000163512	AZI2	-0.578396	-3	0.083256	-1.07958	no
ENSG00000155096	AZIN1	-1.35458	-3.69897	0.021299	-1.67164	no
ENSG00000172232	AZU1	0	1.62342	0.1942	0	no
ENSG00000166710	B2M	0	-1.79588	0.193489	0	no
ENSG00000169255	B3GALNT1	-1.59176	-2.61979	0.029132	-1.53563	yes
ENSG00000172318	B3GALT1	0	0.356745	0.193741	0	no
ENSG00000162630	B3GALT2	-0.39794	-2	0.139143	-0.856539	yes
ENSG00000206285	B3GALT4	0.431329	1.79588	0.139843	0.854359	no
ENSG00000183778	B3GALT5	1.39794	0.836242	0.111825	0.951461	no
ENSG00000109956	B3GAT1	0	1.007	0.194347	0	no
ENSG00000149541	B3GAT3	0	5	0.194761	0	no
ENSG00000170340	B3GNT2	-0.382161	-0.645507	0.186655	-0.72896	no
ENSG00000176383	B3GNT4	0	1.284	0.194277	0	no
ENSG00000175711	B3GNTL1	0	0	0.194066	0	yes
ENSG00000135454	B4GALNT1	1.08725	0.98464	0.117753	0.929028	no
ENSG00000086062	B4GALT1	0	0	0.193578	0	no
ENSG00000117411	B4GALT2	0.958607	2.1549	0.070403	1.15241	no
ENSG00000158850	B4GALT3	0.654038	2.55284	0.086182	1.06458	yes
ENSG00000121578	B4GALT4	2.16749	0	0.193583	0	no
ENSG00000158470	B4GALT5	-0.500313	0	0.193269	0	no
ENSG00000118276	B4GALT6	0	-5	0.194083	0	yes
ENSG00000027847	B4GALT7	0.630042	1.22768	0.140013	0.853832	no
ENSG00000108641	B9D1	-1.73993	0	0.194243	0	yes
ENSG00000123810	B9D2	1.81248	2.23657	0.030456	1.51633	no
ENSG00000164929	BAALC	0	-1.79048	0.193479	0	no
ENSG00000136881	BAAT	-1.17393	0	0.193642	0	no
ENSG00000105393	BABAM1	-1.02411	1.32606	0.898724	0	no
ENSG00000186318	BACE1	0	-1.72125	0.194124	0	yes
ENSG00000182240	BACE2	1.69037	0.813609	0.099915	1.00037	no
ENSG00000156273	BACH1	0	-2.14267	0.194141	0	yes
ENSG00000112182	BACH2	0	-0.418392	0.193801	0	no
ENSG00000002330	BAD	0	1.63827	0.194188	0	no
ENSG00000107262	BAG1	0	1.44855	0.194207	0	no
ENSG00000112208	BAG2	0.659953	0	0.194389	0	no
ENSG00000151929	BAG3	0.421819	0.960983	0.172989	0.761982	no
ENSG00000156735	BAG4	0	0	0.193598	0	no
ENSG00000166170	BAG5	-1.82391	-1.10018	0.072835	-1.13766	no
ENSG00000233348	BAG6	0	1.62709	0.193926	0	no
ENSG00000266074	BAHCC1	1.01502	0	0.194021	0	no
ENSG00000140320	BAHD1	0	0	0.194025	0	no
ENSG00000175866	BAIAP2	0	3.22185	0.193302	0	no
ENSG00000128298	BAIAP2L2	-1.09583	1.03716	0.885932	0	no
ENSG00000007516	BAIAP3	0	1.11464	0.193783	0	no
ENSG00000030110	BAK1	0	0	0.194275	0	no
ENSG00000095739	BAMBI	0.4786	0	0.194147	0	yes
ENSG00000175334	BANF1	1.76955	1.75945	0.044374	1.35287	no
ENSG00000153064	BANK1	0.522589	0	0.194136	0	no
ENSG00000172530	BANP	1.0575	2.92082	0.044784	1.34888	no
ENSG00000163930	BAP1	0	2.25181	0.193263	0	no
ENSG00000138376	BARD1	1.06753	0	0.193364	0	no
ENSG00000043039	BARX2	1.34872	-0.364315	0.834121	0	no
ENSG00000176788	BASP1	-3.69897	0	0.194336	0	no
ENSG00000123685	BATF3	-0.298778	0	0.193902	0	yes
ENSG00000087088	BAX	1.36452	3.22185	0.026808	1.57174	no
ENSG00000198604	BAZ1A	1.30803	-0.720333	0.872129	0	yes
ENSG00000009954	BAZ1B	0.576099	1.9914	0.113332	0.945647	no
ENSG00000076108	BAZ2A	0.353596	0	0.194097	0	no
ENSG00000123636	BAZ2B	0	0	0.193751	0	no
ENSG00000214413	BBIP1	0	-3.22185	0.194659	0	no
ENSG00000129151	BBOX1	0.631527	-0.589054	0.823856	0	yes
ENSG00000174483	BBS1	0	0	0.193125	0	no
ENSG00000179941	BBS10	0	-3.09691	0.194207	0	no
ENSG00000140463	BBS4	-2.16749	-1.46852	0.042542	-1.37118	no
ENSG00000138686	BBS7	0	-3.22185	0.193756	0	no
ENSG00000122507	BBS9	1.56864	0	0.194043	0	yes
ENSG00000114439	BBX	0	-1.66555	0.193642	0	no
ENSG00000187244	BCAM	1.57187	2.55284	0.031186	1.50604	no
ENSG00000132692	BCAN	0	3	0.193716	0	yes
ENSG00000075790	BCAP29	0	-2.10791	0.193828	0	no
ENSG00000185825	BCAP31	0	2.4437	0.19385	0	no
ENSG00000137936	BCAR3	3	0.734239	0.066187	1.17923	no
ENSG00000064787	BCAS1	-0.618704	0	0.194172	0	yes
ENSG00000116752	BCAS2	-3.39794	-3.22185	0.003598	-2.44394	no
ENSG00000141376	BCAS3	0	0	0.194017	0	no
ENSG00000124243	BCAS4	0	0.839231	0.194721	0	no
ENSG00000060982	BCAT1	-1.25337	0	0.19411	0	no
ENSG00000105552	BCAT2	1.95861	5	0.004981	2.30268	no
ENSG00000107949	BCCIP	1.11919	0	0.193688	0	no
ENSG00000114200	BCHE	-0.939302	-2.55284	0.061081	-1.21409	yes
ENSG00000248098	BCKDHA	-0.733298	0	0.194073	0	no
ENSG00000083123	BCKDHB	-2.85387	-2.35655	0.012254	-1.91172	no
ENSG00000103507	BCKDK	-0.376751	-0.425969	0.191507	-0.717815	no
ENSG00000142867	BCL10	0	-0.776245	0.194146	0	no
ENSG00000119866	BCL11A	-1.74958	-1.29243	0.064845	-1.18812	no
ENSG00000127152	BCL11B	-0.691649	0	0.193013	0	yes
ENSG00000171791	BCL2	1.25026	1.65758	0.069801	1.15614	no
ENSG00000171552	BCL2L1	2.22185	5	0.003476	2.45892	no
ENSG00000153094	BCL2L11	0.732359	1.63451	0.110517	0.956571	no
ENSG00000099968	BCL2L13	0	0	0.193572	0	no
ENSG00000129473	BCL2L2	-2.08619	-1.33724	0.050641	-1.2955	no
ENSG00000113916	BCL6	3.69897	1.16241	0.028041	1.55221	no
ENSG00000110987	BCL7A	0	0.457175	0.193412	0	no
ENSG00000106635	BCL7B	0.423428	2.65758	0.114075	0.94281	no
ENSG00000099385	BCL7C	1.4437	2.74473	0.031423	1.50275	no
ENSG00000116128	BCL9	0	0	0.193717	0	no
ENSG00000029363	BCLAF1	0	-3.69897	0.194332	0	no
ENSG00000183337	BCOR	0	0	0.194042	0	no
ENSG00000085185	BCORL1	1.23062	1.5784	0.074325	1.12887	no
ENSG00000186716	BCR	0.428524	0	0.194543	0	no
ENSG00000074582	BCS1L	-0.682354	0	0.194621	0	no
ENSG00000161267	BDH1	-2.33724	-0.331055	0.1408	-0.851397	no
ENSG00000164039	BDH2	0	0	0.194114	0	yes
ENSG00000168398	BDKRB2	0	-1.45346	0.193785	0	no
ENSG00000176697	BDNF	-5	-2.30103	0.003158	-2.50059	no
ENSG00000166546	BEAN1	0	0	0.194216	0	no
ENSG00000126581	BECN1	-2.65758	-0.993106	0.053781	-1.26937	no
ENSG00000183092	BEGAIN	0	1.66959	0.193542	0	no
ENSG00000162373	BEND5	-5	-0.765483	0.033548	-1.47433	no
ENSG00000167995	BEST1	0	0	0.194033	0	no
ENSG00000105829	BET1	0	-1.25493	0.193837	0	no
ENSG00000177951	BET1L	0	0	0.193695	0	yes
ENSG00000133169	BEX1	-3.39794	0	0.193617	0	no
ENSG00000102409	BEX4	-3.39794	-1.98297	0.012167	-1.91482	no
ENSG00000103429	BFAR	0	0	0.193925	0	no
ENSG00000125864	BFSP1	-2.92082	0	0.193827	0	no
ENSG00000182492	BGN	0.910095	0	0.193089	0	no
ENSG00000198908	BHLHB9	0	-1.24109	0.194097	0	no
ENSG00000134107	BHLHE40	0	-0.854493	0.194832	0	yes
ENSG00000123095	BHLHE41	0	-0.426664	0.193904	0	no
ENSG00000145692	BHMT	-0.646661	0.462181	0.817209	0	no
ENSG00000132840	BHMT2	2.13077	0	0.19389	0	no
ENSG00000122870	BICC1	0	0	0.193267	0	no
ENSG00000151746	BICD1	0	-2.79588	0.193942	0	yes
ENSG00000185963	BICD2	-0.388064	0	0.193694	0	no
ENSG00000015475	BID	0.559406	0	0.194477	0	no
ENSG00000136717	BIN1	0	3.09691	0.19403	0	no
ENSG00000110934	BIN2	0	0.654822	0.193676	0	no
ENSG00000147439	BIN3	2.04576	2.69897	0.018078	1.74285	no
ENSG00000110330	BIRC2	0	-0.890084	0.194158	0	no
ENSG00000023445	BIRC3	1.11691	0	0.194298	0	no
ENSG00000166619	BLCAP	0	3.39794	0.19426	0	no
ENSG00000197299	BLM	1.29414	0	0.194037	0	no
ENSG00000108578	BLMH	0	0.419303	0.193835	0	no
ENSG00000262509	BLNK	0	0	0.193869	0	yes
ENSG00000135441	BLOC1S1	0	0	0.193846	0	no
ENSG00000106605	BLVRA	-1.4023	0	0.193698	0	yes
ENSG00000090013	BLVRB	0	1.44612	0.193507	0	no
ENSG00000117475	BLZF1	0	-3.22185	0.193654	0	no
ENSG00000168487	BMP1	1.98297	3.22185	0.013666	1.86436	no
ENSG00000125845	BMP2	0	-1.44612	0.194013	0	no
ENSG00000138756	BMP2K	0.811916	-1.58838	0.89474	0	yes
ENSG00000152785	BMP3	-0.779892	0	0.193907	0	no
ENSG00000125378	BMP4	0	0.519706	0.193784	0	no
ENSG00000153162	BMP6	0.533726	0.786748	0.171249	0.766372	no
ENSG00000101144	BMP7	0.570248	1.64589	0.127612	0.894108	no
ENSG00000183682	BMP8A	0	1.63827	0.193597	0	no
ENSG00000116985	BMP8B	0	-0.317133	0.193953	0	no
ENSG00000107779	BMPR1A	3.69897	-0.370998	0.899181	0	no
ENSG00000138696	BMPR1B	0	-0.42435	0.19436	0	yes
ENSG00000204217	BMPR2	0	-2	0.194541	0	no
ENSG00000165733	BMS1	-0.478078	0	0.194345	0	no
ENSG00000173068	BNC2	2.04576	0	0.194434	0	no
ENSG00000113734	BNIP1	-0.44636	1.35655	0.844348	0	no
ENSG00000140299	BNIP2	0.484391	-0.680686	0.819641	0	no
ENSG00000176171	BNIP3	-2.92082	-1.47108	0.027672	-1.55796	no
ENSG00000104765	BNIP3L	-1.62709	-2.65758	0.027554	-1.55982	no
ENSG00000178096	BOLA1	0	1.04287	0.192884	0	no
ENSG00000136122	BORA	0	-0.705093	0.193525	0	no
ENSG00000172331	BPGM	-2.85387	-1.74958	0.021584	-1.66587	no
ENSG00000137274	BPHL	-0.775208	0	0.193833	0	no
ENSG00000162813	BPNT1	-1.37675	0	0.194477	0	no
ENSG00000262858	BPTF	0	-2.46852	0.193474	0	no
ENSG00000089234	BRAP	0	0	0.193991	0	no
ENSG00000012048	BRCA1	0	0	0.194293	0	no
ENSG00000139618	BRCA2	0	0	0.194043	0	no
ENSG00000185515	BRCC3	0	-2.74473	0.19413	0	no
ENSG00000100425	BRD1	0.345438	0.359121	0.193768	0.712718	yes
ENSG00000236227	BRD2	0	0.651306	0.194448	0	no
ENSG00000169925	BRD3	-0.33236	0	0.194126	0	no
ENSG00000141867	BRD4	0.791021	1.20621	0.125941	0.899833	no
ENSG00000166164	BRD7	0	0	0.19398	0	no
ENSG00000112983	BRD8	0	0.601019	0.19433	0	no
ENSG00000028310	BRD9	0	-0.69037	0.194643	0	yes
ENSG00000185024	BRF1	0	2.4437	0.194051	0	no
ENSG00000104221	BRF2	-2.03621	0	0.193376	0	no
ENSG00000078725	BRINP1	-0.855115	-1.29414	0.115336	-0.938035	no
ENSG00000198797	BRINP2	-1.86646	-0.538201	0.122338	-0.912439	yes
ENSG00000162670	BRINP3	-0.526075	-1.17393	0.153862	-0.812869	yes
ENSG00000136492	BRIP1	0	-1.30103	0.194402	0	no
ENSG00000113460	BRIX1	-0.621966	-1.12033	0.147283	-0.831847	no
ENSG00000174744	BRMS1	0	2.69897	0.194379	0	yes
ENSG00000156983	BRPF1	0	1.04479	0.193392	0	no
ENSG00000174672	BRSK2	0.4262	0.76853	0.180347	0.743891	no
ENSG00000185658	BRWD1	0	0	0.193913	0	no
ENSG00000160058	BSDC1	0.458421	1.5376	0.1465	0.834162	no
ENSG00000172270	BSG	0	1.15989	0.193945	0	no
ENSG00000164061	BSN	0	0	0.193354	0	yes
ENSG00000119411	BSPRY	0.620151	1.62342	0.122561	0.911648	no
ENSG00000109743	BST1	0	0	0.193754	0	no
ENSG00000130303	BST2	0	0	0.194104	0	no
ENSG00000095564	BTAF1	-0.724458	-0.826814	0.15528	-0.808884	no
ENSG00000064726	BTBD1	0	-5	0.194205	0	no
ENSG00000133243	BTBD2	0	2.49485	0.19359	0	no
ENSG00000132640	BTBD3	0	-1.24413	0.193168	0	yes
ENSG00000011114	BTBD7	3	0.812479	0.05944	1.22592	no
ENSG00000261530	BTC	-3.69897	-0.850165	0.043619	-1.36032	no
ENSG00000169814	BTD	0	0.832092	0.194264	0	no
ENSG00000145741	BTF3	-1.34872	0	0.193954	0	no
ENSG00000133639	BTG1	2.61979	0.493224	0.104156	0.982316	no
ENSG00000159388	BTG2	0	-0.928855	0.194158	0	no
ENSG00000154640	BTG3	0	-1.05061	0.193848	0	yes
ENSG00000010671	BTK	0	0.429691	0.193811	0	yes
ENSG00000112763	BTN2A1	0	-0.416121	0.193789	0	no
ENSG00000124508	BTN2A2	0.883392	-0.621602	0.839913	0	no
ENSG00000124549	BTN2A3P	0.615826	0	0.194265	0	no
ENSG00000026950	BTN3A1	-0.376751	0	0.193717	0	no
ENSG00000186470	BTN3A2	0	0	0.194105	0	no
ENSG00000111801	BTN3A3	-1.10568	0	0.193733	0	no
ENSG00000166167	BTRC	0	0	0.19381	0	no
ENSG00000154473	BUB3	0	-1.73993	0.194147	0	no
ENSG00000106245	BUD31	-0.629672	0	0.193219	0	no
ENSG00000112578	BYSL	0	1.63827	0.194172	0	no
ENSG00000082153	BZW1	-1.5784	-3.22185	0.021179	-1.67409	no
ENSG00000136261	BZW2	-3.39794	-2.02687	0.011605	-1.93535	yes
ENSG00000119965	C10orf88	0	-2.49485	0.194195	0	no
ENSG00000137720	C11orf1	-0.613679	0	0.194407	0	no
ENSG00000171067	C11orf24	-2.65758	-0.852633	0.064404	-1.19109	no
ENSG00000149179	C11orf49	-1.25649	0	0.194276	0	no
ENSG00000110696	C11orf58	-2.85387	-5	0.001579	-2.80162	no
ENSG00000175573	C11orf68	0	1.63078	0.194326	0	no
ENSG00000180425	C11orf71	-0.404283	0	0.193991	0	yes
ENSG00000173715	C11orf80	0	0	0.194042	0	no
ENSG00000188070	C11orf95	0	0	0.194346	0	no
ENSG00000139637	C12orf10	-2.09691	0.610834	0.894354	0	no
ENSG00000133641	C12orf29	0	-3.22185	0.194224	0	no
ENSG00000047621	C12orf4	0	0	0.194395	0	no
ENSG00000157895	C12orf43	0	0.484126	0.193761	0	no
ENSG00000111412	C12orf49	-1.33913	-1.2321	0.086867	-1.06115	no
ENSG00000100802	C14orf93	0.686133	1.49214	0.121346	0.915975	no
ENSG00000167173	C15orf39	0.425969	3.22185	0.099945	1.00024	no
ENSG00000140688	C16orf58	-2.37675	0	0.193878	0	no
ENSG00000125149	C16orf70	0	1.2993	0.194542	0	no
ENSG00000166246	C16orf71	1.01592	0	0.193822	0	no
ENSG00000182831	C16orf72	-1.40894	-0.817585	0.112998	-0.946929	no
ENSG00000108666	C17orf75	0	-0.726304	0.19423	0	no
ENSG00000141219	C17orf80	0	0	0.194237	0	no
ENSG00000152242	C18orf25	-1.63451	-1.14026	0.077695	-1.10961	no
ENSG00000104979	C19orf53	0	1.42481	0.194443	0	no
ENSG00000188493	C19orf54	0	2.33724	0.194229	0	no
ENSG00000132016	C19orf57	0	0.524329	0.193946	0	no
ENSG00000221916	C19orf73	0.5867	1.75449	0.120465	0.919139	no
ENSG00000197223	C1D	0	-5	0.194069	0	no
ENSG00000106392	C1GALT1	0	-2.85387	0.193786	0	no
ENSG00000171155	C1GALT1C1	0	-0.565751	0.193859	0	yes
ENSG00000116922	C1orf109	-0.838033	-1.92082	0.088834	-1.05142	no
ENSG00000000460	C1orf112	0	0.603452	0.19389	0	no
ENSG00000162817	C1orf115	-0.574792	0	0.193995	0	no
ENSG00000131591	C1orf159	-0.376337	0.520281	0.808519	0	no
ENSG00000198912	C1orf174	0	0	0.194249	0	no
ENSG00000116667	C1orf21	0	-0.779369	0.194621	0	no
ENSG00000142686	C1orf216	-0.68487	0	0.194378	0	no
ENSG00000143793	C1orf35	0.537902	5	0.05324	1.27376	no
ENSG00000164008	C1orf50	-0.437469	0	0.193445	0	no
ENSG00000118292	C1orf54	0	0.369165	0.193927	0	yes
ENSG00000143443	C1orf56	0	0	0.194614	0	no
ENSG00000125462	C1orf61	-2.04576	0	0.193882	0	no
ENSG00000173372	C1QA	0.433209	0.331801	0.192861	0.714756	yes
ENSG00000173369	C1QB	0.455932	0.525784	0.18645	0.729438	yes
ENSG00000108561	C1QBP	-1.47625	0	0.193493	0	no
ENSG00000131094	C1QL1	0.550059	2.284	0.106496	0.972667	no
ENSG00000173918	C1QTNF1	0.929593	0	0.19387	0	no
ENSG00000082196	C1QTNF3	1.5376	-1.54668	0.938602	0	no
ENSG00000159403	C1R	1.04964	0	0.194516	0	no
ENSG00000139178	C1RL	0	0	0.194484	0	no
ENSG00000182326	C1S	0.767004	0	0.194594	0	no
ENSG00000206372	C2	-0.764472	-0.829738	0.152567	-0.816539	no
ENSG00000101220	C20orf27	0	1.59517	0.194546	0	no
ENSG00000154642	C21orf91	0	0	0.194261	0	yes
ENSG00000184208	C22orf46	0	1.65365	0.193982	0	no
ENSG00000157617	C2CD2	0.624885	2.69897	0.085306	1.06902	no
ENSG00000172375	C2CD2L	-0.946922	1.05948	0.876402	0	no
ENSG00000168014	C2CD3	0	0	0.194173	0	no
ENSG00000111731	C2CD5	-0.853252	-1.5376	0.103507	-0.98503	no
ENSG00000197927	C2orf27A	-1.32422	0	0.193511	0	no
ENSG00000115998	C2orf42	0	3.69897	0.194909	0	no
ENSG00000135974	C2orf49	0	0	0.194377	0	no
ENSG00000168887	C2orf68	0	0	0.194699	0	no
ENSG00000204128	C2orf72	1.50864	0.934047	0.098217	1.00781	yes
ENSG00000125730	C3	0.68403	0.479647	0.179817	0.745169	no
ENSG00000171860	C3AR1	0	1.29585	0.193946	0	yes
ENSG00000114405	C3orf14	0	-1.68194	0.193928	0	no
ENSG00000088543	C3orf18	-0.841638	0.436994	0.823461	0	no
ENSG00000154274	C4orf19	2.35655	0.735182	0.082853	1.08169	no
ENSG00000106804	C5	-1.21325	0	0.193801	0	no
ENSG00000197405	C5AR1	1.06048	0.672845	0.14573	0.836451	no
ENSG00000134830	C5AR2	0.696804	0.825649	0.157403	0.802987	no
ENSG00000113583	C5orf15	0	-1.29414	0.193993	0	no
ENSG00000082213	C5orf22	-2.69897	-3.09691	0.007436	-2.12866	no
ENSG00000261887	C5orf30	0	-0.853872	0.194113	0	yes
ENSG00000185127	C6orf120	-2.04576	-1.75449	0.036503	-1.43767	no
ENSG00000226103	C6orf47	-1.88606	0	0.194337	0	no
ENSG00000112308	C6orf62	-3.39794	-3.69897	0.002385	-2.62251	yes
ENSG00000112936	C7	1.44129	0.640544	0.128609	0.890729	no
ENSG00000146576	C7orf26	0.563201	3.69897	0.069705	1.15674	no
ENSG00000182307	C8orf33	0	-0.916497	0.194598	0	no
ENSG00000213865	C8orf44	0	-1.40671	0.194407	0	no
ENSG00000160345	C9orf116	0	2.18046	0.193578	0	no
ENSG00000171159	C9orf16	0	5	0.194257	0	no
ENSG00000135045	C9orf40	0	0.44539	0.193766	0	no
ENSG00000136819	C9orf78	-0.319121	0	0.193898	0	no
ENSG00000154975	CA10	-2.65758	-2.20761	0.01622	-1.78995	no
ENSG00000063180	CA11	-0.554707	0	0.194878	0	no
ENSG00000074410	CA12	-0.371407	-1.10018	0.173073	-0.761771	no
ENSG00000118298	CA14	-1.13668	-0.700711	0.138593	-0.858259	no
ENSG00000104267	CA2	0	0	0.194247	0	yes
ENSG00000164879	CA3	2	0.456429	0.12908	0.889141	no
ENSG00000167434	CA4	0	0	0.194799	0	no
ENSG00000174990	CA5A	0.771087	1.12726	0.13226	0.878571	no
ENSG00000169239	CA5B	0	-1.16622	0.194871	0	no
ENSG00000186312	CA5BP1	3.69897	2.61979	0.005136	2.28937	yes
ENSG00000168748	CA7	0.489187	1.25181	0.154357	0.811474	no
ENSG00000178538	CA8	1.66555	1.18977	0.073534	1.13351	yes
ENSG00000120159	CAAP1	-1.60206	-3	0.023286	-1.63291	no
ENSG00000135932	CAB39	0	-1.59517	0.193993	0	no
ENSG00000102547	CAB39L	2.74473	0.636764	0.08216	1.08534	no
ENSG00000099991	CABIN1	0	1.96658	0.193821	0	no
ENSG00000157782	CABP1	-1.34486	1.08831	0.90418	0	no
ENSG00000154040	CABYR	0	0	0.193805	0	no
ENSG00000260502	CACFD1	2.1549	3.09691	0.012501	1.90306	no
ENSG00000141837	CACNA1A	0	0	0.194094	0	no
ENSG00000148408	CACNA1B	0	0	0.193996	0	yes
ENSG00000151067	CACNA1C	0	0	0.19422	0	no
ENSG00000157388	CACNA1D	0	-0.776245	0.194546	0	no
ENSG00000198216	CACNA1E	0	0	0.194002	0	yes
ENSG00000102001	CACNA1F	-0.999132	1.28567	0.894388	0	no
ENSG00000006283	CACNA1G	0	0	0.19436	0	no
ENSG00000196557	CACNA1H	0	0	0.193478	0	no
ENSG00000100346	CACNA1I	2.13077	5	0.003923	2.40638	no
ENSG00000081248	CACNA1S	0.399681	-0.418619	0.807749	0	no
ENSG00000153956	CACNA2D1	-1.68613	-1.16368	0.074259	-1.12925	no
ENSG00000007402	CACNA2D2	0	1.97469	0.193708	0	no
ENSG00000157445	CACNA2D3	-1.84771	0	0.19406	0	no
ENSG00000067191	CACNB1	-1.10018	0.47237	0.836758	0	no
ENSG00000165995	CACNB2	0	-2.11919	0.194518	0	yes
ENSG00000167535	CACNB3	0	0.812479	0.194085	0	no
ENSG00000182389	CACNB4	0	-1.74473	0.193212	0	no
ENSG00000166862	CACNG2	0	0	0.193097	0	no
ENSG00000006116	CACNG3	-2.61979	-0.724458	0.076521	-1.11622	yes
ENSG00000075461	CACNG4	0	0.37924	0.194303	0	no
ENSG00000105298	CACTIN	0	3.22185	0.194402	0	no
ENSG00000116161	CACYBP	0	0	0.194104	0	no
ENSG00000084774	CAD	0	2.03621	0.193911	0	no
ENSG00000182985	CADM1	1.19382	-0.985479	0.888175	0	no
ENSG00000162706	CADM3	0	1.51999	0.194327	0	no
ENSG00000105767	CADM4	-2.0655	0	0.194079	0	no
ENSG00000163618	CADPS	-1.88606	-0.915781	0.083463	-1.07851	yes
ENSG00000081803	CADPS2	-0.597911	-0.689944	0.172445	-0.763349	no
ENSG00000104327	CALB1	0	-0.860121	0.193718	0	no
ENSG00000172137	CALB2	0.885389	1.23508	0.116524	0.933585	yes
ENSG00000012822	CALCOCO1	0	1.22768	0.193483	0	no
ENSG00000136436	CALCOCO2	0.572839	0	0.194041	0	no
ENSG00000064989	CALCRL	0	-0.822175	0.194214	0	no
ENSG00000122786	CALD1	3.09691	-1.4023	0.972291	0	yes
ENSG00000138172	CALHM2	0.764977	1.51428	0.11188	0.951248	no
ENSG00000198668	CALM1	0	-2.33724	0.193925	0	no
ENSG00000129007	CALML4	2.30103	1.81248	0.029157	1.53526	no
ENSG00000179218	CALR	0	0	0.194355	0	no
ENSG00000128595	CALU	0	-2.0655	0.194336	0	no
ENSG00000130643	CALY	-2.85387	0	0.193638	0	no
ENSG00000134072	CAMK1	0	2.26761	0.193658	0	no
ENSG00000183049	CAMK1D	-1.19928	0	0.19377	0	no
ENSG00000008118	CAMK1G	-1.64975	0.384892	0.847209	0	yes
ENSG00000070808	CAMK2A	-1.23062	0	0.193999	0	no
ENSG00000058404	CAMK2B	0	5	0.194021	0	no
ENSG00000148660	CAMK2G	-0.340084	0.883392	0.817599	0	no
ENSG00000162545	CAMK2N1	-0.983803	-1.45842	0.096394	-1.01595	no
ENSG00000152495	CAMK4	-2.22185	-1.44855	0.042361	-1.37303	yes
ENSG00000110931	CAMKK2	-3.09691	-2.14267	0.012578	-1.90039	no
ENSG00000143919	CAMKMT	0	0	0.194011	0	no
ENSG00000164076	CAMKV	-0.737075	0.864549	0.847145	0	yes
ENSG00000164615	CAMLG	-1.7167	0	0.193842	0	no
ENSG00000130559	CAMSAP1	-0.482804	0	0.193441	0	no
ENSG00000118200	CAMSAP2	0	-3.22185	0.194724	0	no
ENSG00000171735	CAMTA1	-2.92082	-1.54061	0.025827	-1.58793	no
ENSG00000108509	CAMTA2	-0.358526	2.22185	0.860959	0	no
ENSG00000111530	CAND1	0	-2.10791	0.193789	0	no
ENSG00000144712	CAND2	-0.899629	0	0.19435	0	no
ENSG00000171302	CANT1	0	1.04191	0.193702	0	no
ENSG00000127022	CANX	-0.918653	-2.37675	0.066505	-1.17715	no
ENSG00000131236	CAP1	-0.555955	-0.744727	0.171828	-0.764906	yes
ENSG00000112186	CAP2	-5	-3.22185	0.000967	-3.01457	yes
ENSG00000042493	CAPG	0	0.316953	0.194543	0	yes
ENSG00000014216	CAPN1	0	1.23807	0.194589	0	no
ENSG00000142330	CAPN10	1.00261	2.85387	0.048902	1.31067	no
ENSG00000103326	CAPN15	1.5817	5	0.008483	2.07145	no
ENSG00000162909	CAPN2	5	3.22185	0.000943	3.02549	no
ENSG00000092529	CAPN3	0	0	0.193769	0	yes
ENSG00000262875	CAPN5	0	0	0.194397	0	no
ENSG00000131375	CAPN7	0.409381	-0.778325	0.818578	0	no
ENSG00000135773	CAPN9	-1.08619	0	0.194235	0	no
ENSG00000126247	CAPNS1	0	0	0.19383	0	no
ENSG00000135387	CAPRIN1	-0.559721	-1.007	0.157923	-0.801555	no
ENSG00000110888	CAPRIN2	0	0	0.193957	0	no
ENSG00000116489	CAPZA1	0	-2.79588	0.194255	0	no
ENSG00000198898	CAPZA2	-0.37059	-2.65758	0.123026	-0.910003	no
ENSG00000077549	CAPZB	-1.85387	0.75597	0.902052	0	no
ENSG00000100065	CARD10	0	1.49757	0.193897	0	no
ENSG00000141527	CARD14	0.303644	2.22185	0.148885	0.827149	no
ENSG00000105483	CARD8	2	0	0.193384	0	no
ENSG00000138380	CARF	-1.30452	-1.68613	0.066548	-1.17686	no
ENSG00000153048	CARHSP1	5	0.98632	0.021999	1.6576	no
ENSG00000134905	CARS2	2.85387	5	0.001551	2.80939	no
ENSG00000164326	CARTPT	-0.790485	0	0.194104	0	no
ENSG00000118307	CASC1	-0.835053	-0.587371	0.165012	-0.782484	no
ENSG00000127995	CASD1	0	-2.52288	0.193854	0	no
ENSG00000147044	CASK	0	-1.76447	0.193923	0	no
ENSG00000177303	CASKIN2	0	2.05552	0.194235	0	yes
ENSG00000137752	CASP1	0.398375	1.34872	0.161279	0.792422	yes
ENSG00000003400	CASP10	0.858237	0	0.193626	0	no
ENSG00000106144	CASP2	0	0.677367	0.193608	0	no
ENSG00000164305	CASP3	0	0	0.194286	0	no
ENSG00000196954	CASP4	0.965773	0.697236	0.148342	0.828736	no
ENSG00000138794	CASP6	1.54363	1.38722	0.067463	1.17093	no
ENSG00000165806	CASP7	1.48149	1.32057	0.074299	1.12902	no
ENSG00000064012	CASP8	0.738024	-2.52288	0.921582	0	no
ENSG00000118412	CASP8AP2	0	-1.05159	0.19334	0	yes
ENSG00000132906	CASP9	-0.5157	0.850781	0.829387	0	no
ENSG00000143318	CASQ1	-0.946154	0	0.194268	0	no
ENSG00000118729	CASQ2	0	0	0.194162	0	no
ENSG00000087589	CASS4	0	0	0.194531	0	no
ENSG00000153113	CAST	-0.527536	-2.65758	0.09834	-1.00727	no
ENSG00000130940	CASZ1	0.588717	1.12378	0.149783	0.824537	no
ENSG00000121691	CAT	0	0	0.193799	0	yes
ENSG00000099338	CATSPERG	0.543027	0	0.194334	0	no
ENSG00000105974	CAV1	0.318216	0	0.193809	0	no
ENSG00000105971	CAV2	0	-1.97469	0.19419	0	no
ENSG00000078699	CBFA2T2	0	0.352421	0.193945	0	no
ENSG00000129993	CBFA2T3	1.22768	2.61979	0.042394	1.3727	no
ENSG00000067955	CBFB	0	0	0.19357	0	no
ENSG00000110395	CBL	1.33913	0.327533	0.170081	0.769344	no
ENSG00000114423	CBLB	0	-1.4045	0.193581	0	no
ENSG00000105879	CBLL1	0	-1.39362	0.193564	0	no
ENSG00000102924	CBLN1	0.795337	0.455188	0.176631	0.752933	no
ENSG00000159228	CBR1	-2.00877	-0.319121	0.151284	-0.820207	yes
ENSG00000159231	CBR3	0	0	0.194212	0	no
ENSG00000145439	CBR4	0	-0.534023	0.193614	0	no
ENSG00000160200	CBS	0.872895	0	0.193736	0	no
ENSG00000108468	CBX1	-1.39577	-0.811353	0.114402	-0.941566	no
ENSG00000262762	CBX2	1.54061	0.969805	0.094157	1.02615	no
ENSG00000122565	CBX3	-1.52871	-2.69897	0.029884	-1.52456	no
ENSG00000141582	CBX4	-1.86646	0.845272	0.909047	0	no
ENSG00000094916	CBX5	1.11577	0	0.193503	0	no
ENSG00000183741	CBX6	-0.748119	1.01233	0.85783	0	no
ENSG00000100307	CBX7	-1.5376	1.05257	0.911455	0	no
ENSG00000262572	CBX8	0	0.641304	0.194207	0	no
ENSG00000100211	CBY1	1.02411	0.45892	0.166842	0.777695	no
ENSG00000132024	CC2D1A	1.47366	2.55284	0.034466	1.46261	no
ENSG00000158941	CCAR2	-1.28904	0.711751	0.870177	0	no
ENSG00000150636	CCDC102B	-1.39794	-0.686555	0.125845	-0.900164	no
ENSG00000173581	CCDC106	0	1.02411	0.193598	0	no
ENSG00000176714	CCDC121	0	0	0.194094	0	no
ENSG00000104957	CCDC130	-0.316593	1.56225	0.834044	0	no
ENSG00000100147	CCDC134	-0.432033	0	0.194246	0	no
ENSG00000170160	CCDC144A	0	0	0.19386	0	no
ENSG00000149548	CCDC15	0	0	0.19389	0	no
ENSG00000120262	CCDC170	-1.49757	-0.337998	0.163097	-0.787554	no
ENSG00000255994	CCDC177	-0.382371	-0.735654	0.183619	-0.736082	no
ENSG00000117477	CCDC181	0	-0.301725	0.194509	0	yes
ENSG00000101997	CCDC22	-0.739452	2.19382	0.911682	0	no
ENSG00000147419	CCDC25	-0.583359	-0.462685	0.185292	-0.732143	no
ENSG00000024862	CCDC28A	0.732359	0	0.193676	0	no
ENSG00000160050	CCDC28B	0.844057	1.81248	0.092099	1.03575	no
ENSG00000186409	CCDC30	0	0	0.194274	0	no
ENSG00000141519	CCDC40	1.03339	1.87943	0.074437	1.12821	no
ENSG00000108588	CCDC47	-2.1549	-0.693789	0.09421	-1.0259	no
ENSG00000164051	CCDC51	-0.567993	0.694219	0.825021	0	no
ENSG00000176155	CCDC57	0.404063	0.489723	0.189093	0.723325	no
ENSG00000133773	CCDC59	0	-0.413638	0.193755	0	no
ENSG00000108091	CCDC6	0.829738	0	0.194706	0	no
ENSG00000166510	CCDC68	0	-0.322393	0.19342	0	no
ENSG00000198624	CCDC69	2.52288	1.93554	0.022637	1.64518	no
ENSG00000216937	CCDC7	0	0	0.193454	0	no
ENSG00000177352	CCDC71	-1.77989	0	0.194008	0	no
ENSG00000149201	CCDC81	1.01502	0	0.19435	0	no
ENSG00000149231	CCDC82	-1.00966	0	0.194012	0	no
ENSG00000175602	CCDC85B	0	2.39794	0.194787	0	no
ENSG00000205476	CCDC85C	2.11919	1.06148	0.065107	1.18637	no
ENSG00000110104	CCDC86	0	0.673255	0.193849	0	no
ENSG00000115355	CCDC88A	-1.77469	-2.00877	0.03681	-1.43403	no
ENSG00000015133	CCDC88C	0.327717	1.54668	0.163217	0.787235	no
ENSG00000105321	CCDC9	0	2.42022	0.194036	0	no
ENSG00000137500	CCDC90B	0	-0.947691	0.194445	0	no
ENSG00000123106	CCDC91	-0.690796	-5	0.038654	-1.41281	no
ENSG00000119242	CCDC92	1.20066	3.22185	0.032768	1.48455	no
ENSG00000125633	CCDC93	0	0	0.194134	0	no
ENSG00000206355	CCHCR1	0	3.69897	0.193543	0	no
ENSG00000187094	CCK	-1.52871	0	0.194177	0	yes
ENSG00000110148	CCKBR	-3.22185	-1.54061	0.022087	-1.65586	no
ENSG00000108691	CCL2	0	0	0.193966	0	yes
ENSG00000133101	CCNA1	-0.326058	-1.60555	0.162066	-0.790308	no
ENSG00000145386	CCNA2	0.461175	1.45346	0.149153	0.826368	no
ENSG00000134057	CCNB1	0	-1.16877	0.193608	0	no
ENSG00000100814	CCNB1IP1	0	-0.765483	0.194749	0	no
ENSG00000112237	CCNC	0	-5	0.193958	0	no
ENSG00000110092	CCND1	0	0	0.193925	0	no
ENSG00000118971	CCND2	-2.04576	-5	0.004407	-2.35586	no
ENSG00000112576	CCND3	0	5	0.193699	0	no
ENSG00000105173	CCNE1	0	1.74473	0.194076	0	no
ENSG00000175305	CCNE2	0	-1.60206	0.194525	0	yes
ENSG00000162063	CCNF	0.946154	3	0.049708	1.30357	no
ENSG00000113328	CCNG1	2.03621	-0.907982	0.921045	0	no
ENSG00000138764	CCNG2	0	-1.79588	0.193821	0	no
ENSG00000134480	CCNH	0	-3	0.194143	0	no
ENSG00000118816	CCNI	0	-2.31876	0.194181	0	no
ENSG00000107443	CCNJ	0	0	0.194262	0	no
ENSG00000135083	CCNJL	3.22185	2.69897	0.006762	2.16992	no
ENSG00000090061	CCNK	-0.344094	5	0.915688	0	no
ENSG00000163660	CCNL1	0	0	0.194794	0	no
ENSG00000221978	CCNL2	0	1.81248	0.194209	0	no
ENSG00000152669	CCNO	-0.501965	0.914353	0.830949	0	no
ENSG00000129315	CCNT1	0	0	0.19409	0	no
ENSG00000082258	CCNT2	0	-2.23657	0.193815	0	no
ENSG00000103540	CCP110	0	0	0.193374	0	no
ENSG00000260916	CCPG1	0	-2.55284	0.194163	0	no
ENSG00000163823	CCR1	0	-0.956245	0.193943	0	yes
ENSG00000184451	CCR10	0.318759	1.17134	0.175354	0.756084	no
ENSG00000160791	CCR5	0	0	0.193732	0	yes
ENSG00000112486	CCR6	0	-0.587371	0.193564	0	no
ENSG00000173992	CCS	-1.18575	1.05061	0.891545	0	no
ENSG00000107771	CCSER2	0	-2.19382	0.193737	0	no
ENSG00000166226	CCT2	-1.05061	0	0.193717	0	no
ENSG00000163468	CCT3	0.746662	1.27084	0.126351	0.898421	no
ENSG00000115484	CCT4	0	0	0.19348	0	no
ENSG00000150753	CCT5	0.462937	0.625252	0.1822	0.739452	no
ENSG00000146731	CCT6A	-0.862646	0	0.192602	0	no
ENSG00000132141	CCT6B	0	-2.25181	0.19373	0	no
ENSG00000135624	CCT7	-0.740406	0.719422	0.838205	0	no
ENSG00000156261	CCT8	-0.698102	0	0.194334	0	no
ENSG00000122674	CCZ1	0	-0.908685	0.193998	0	no
ENSG00000146574	CCZ1B	0.564474	1.23508	0.146813	0.833235	no
ENSG00000134256	CD101	0	1.54363	0.194267	0	no
ENSG00000170458	CD14	0	0.510886	0.193525	0	yes
ENSG00000177697	CD151	2.74473	1.92082	0.0197	1.70553	no
ENSG00000117281	CD160	1.8729	0	0.193965	0	no
ENSG00000177575	CD163	0.779369	0.779369	0.154309	0.811609	no
ENSG00000135535	CD164	0	-2.85387	0.194095	0	no
ENSG00000134061	CD180	1.41117	1.0575	0.093858	1.02753	no
ENSG00000091972	CD200	-1.73049	-3.69897	0.013284	-1.87667	yes
ENSG00000090659	CD209	2.14267	0.555019	0.110517	0.956571	no
ENSG00000012124	CD22	0	1.7167	0.194253	0	no
ENSG00000150637	CD226	0	0	0.193426	0	no
ENSG00000272398	CD24	0	0	0.194612	0	no
ENSG00000198821	CD247	1.52288	0.672028	0.121404	0.915767	no
ENSG00000174807	CD248	0	0.735654	0.193948	0	no
ENSG00000198087	CD2AP	0.565751	-1.30452	0.855388	0	no
ENSG00000169217	CD2BP2	0	3.69897	0.193889	0	yes
ENSG00000167851	CD300A	0	0.90101	0.193904	0	yes
ENSG00000167775	CD320	0	2.85387	0.193932	0	no
ENSG00000105383	CD33	0	0.747632	0.194068	0	no
ENSG00000174059	CD34	1.23062	0.977984	0.109387	0.961034	no
ENSG00000135218	CD36	0	0	0.193461	0	no
ENSG00000104894	CD37	0	1.04383	0.195012	0	no
ENSG00000004468	CD38	-3.09691	0	0.19324	0	no
ENSG00000117877	CD3EAP	0	0	0.194184	0	no
ENSG00000010610	CD4	-0.353008	2.92082	0.879451	0	yes
ENSG00000101017	CD40	0.689094	1.65758	0.113524	0.944912	no
ENSG00000026508	CD44	0.460422	0	0.194319	0	no
ENSG00000117335	CD46	0	0	0.194029	0	no
ENSG00000196776	CD47	0	-2.08619	0.193718	0	no
ENSG00000143119	CD53	0	1.29757	0.193992	0	yes
ENSG00000196352	CD55	0.705093	-1.25649	0.86832	0	no
ENSG00000116815	CD58	1.91364	0.848937	0.08759	1.05755	no
ENSG00000085063	CD59	1.2161	2.19382	0.053036	1.27543	no
ENSG00000013725	CD6	0	0	0.193301	0	no
ENSG00000135404	CD63	0	1.68194	0.193712	0	no
ENSG00000137101	CD72	-1.30627	-0.493495	0.151326	-0.820086	no
ENSG00000019582	CD74	-0.339514	0	0.193752	0	yes
ENSG00000110651	CD81	0	2.31876	0.193431	0	no
ENSG00000085117	CD82	0	0	0.19399	0	no
ENSG00000112149	CD83	-1.46597	-0.477817	0.146595	-0.833881	yes
ENSG00000066294	CD84	0	1.82974	0.193685	0	no
ENSG00000114013	CD86	0	0	0.194116	0	yes
ENSG00000153563	CD8A	0	0	0.194306	0	no
ENSG00000010278	CD9	-1.39362	-2.16749	0.046177	-1.33557	yes
ENSG00000125810	CD93	0	0.316953	0.193566	0	no
ENSG00000002586	CD99	0	1.37882	0.193659	0	yes
ENSG00000158825	CDA	1.5784	2.23657	0.037327	1.42798	no
ENSG00000102543	CDADC1	0	0	0.194503	0	no
ENSG00000151465	CDC123	-2.13077	0	0.194412	0	no
ENSG00000079335	CDC14A	1.30277	0.610125	0.138726	0.857842	no
ENSG00000081377	CDC14B	0	-1.82974	0.193963	0	no
ENSG00000130177	CDC16	1.08725	0	0.19385	0	no
ENSG00000117399	CDC20	0	0	0.194616	0	no
ENSG00000094880	CDC23	0	-0.392974	0.194143	0	no
ENSG00000164045	CDC25A	0.8471	1.33161	0.1143	0.941954	no
ENSG00000101224	CDC25B	1.91364	5	0.005158	2.28752	yes
ENSG00000004897	CDC27	0	-2.33724	0.193651	0	no
ENSG00000099804	CDC34	0	1.63078	0.194646	0	no
ENSG00000105401	CDC37	-0.466228	0.719877	0.820056	0	no
ENSG00000106993	CDC37L1	-1.75449	-1.80688	0.043496	-1.36155	no
ENSG00000168438	CDC40	-1.64207	-1.93554	0.043287	-1.36364	no
ENSG00000070831	CDC42	-2.31876	-3.39794	0.008552	-2.06793	no
ENSG00000143776	CDC42BPA	0	0	0.193741	0	yes
ENSG00000198752	CDC42BPB	0	0.459921	0.194423	0	no
ENSG00000128283	CDC42EP1	-1.07469	0	0.194334	0	no
ENSG00000149798	CDC42EP2	0	0.72723	0.194102	0	yes
ENSG00000163171	CDC42EP3	-0.383	0	0.193547	0	no
ENSG00000179604	CDC42EP4	2.74473	2.05552	0.017518	1.75652	yes
ENSG00000197622	CDC42SE1	0.367745	-1.28067	0.831922	0	no
ENSG00000096401	CDC5L	0	-1.52288	0.194613	0	no
ENSG00000094804	CDC6	0.609772	1.19791	0.143679	0.842607	no
ENSG00000097046	CDC7	-1.4045	-2.00877	0.049762	-1.3031	no
ENSG00000134371	CDC73	0	-1.56543	0.194487	0	no
ENSG00000111665	CDCA3	0	1.5986	0.193251	0	no
ENSG00000170779	CDCA4	0.569602	0.897566	0.162974	0.787882	no
ENSG00000134690	CDCA8	-0.713993	0.39599	0.815934	0	no
ENSG00000163814	CDCP1	1.09583	0.558462	0.15399	0.812507	no
ENSG00000039068	CDH1	0	-0.464453	0.193782	0	no
ENSG00000040731	CDH10	-0.860751	-2.69897	0.062971	-1.20086	yes
ENSG00000140937	CDH11	0	-2.49485	0.193219	0	no
ENSG00000154162	CDH12	-0.520281	-1.44129	0.142672	-0.845661	no
ENSG00000140945	CDH13	0	-3.22185	0.193722	0	no
ENSG00000145526	CDH18	0	-0.359916	0.194236	0	no
ENSG00000071991	CDH19	0	0	0.193743	0	yes
ENSG00000170558	CDH2	0.665144	0	0.19383	0	yes
ENSG00000101542	CDH20	0	0	0.193658	0	yes
ENSG00000149654	CDH22	-0.529884	0	0.194785	0	no
ENSG00000062038	CDH3	0	-1.27084	0.194047	0	no
ENSG00000179242	CDH4	0	1.21325	0.193026	0	yes
ENSG00000179776	CDH5	0	0	0.193584	0	no
ENSG00000113361	CDH6	-0.623423	-1.15989	0.144025	-0.841562	no
ENSG00000081138	CDH7	0	-1.42251	0.193801	0	no
ENSG00000150394	CDH8	0	-2.85387	0.19391	0	no
ENSG00000113100	CDH9	-0.912219	-3.39794	0.044507	-1.35157	yes
ENSG00000148600	CDHR1	0.932557	1.25181	0.111916	0.951108	no
ENSG00000074276	CDHR2	0.388064	-0.556581	0.810511	0	no
ENSG00000089486	CDIP1	0	2.74473	0.193722	0	no
ENSG00000103502	CDIPT	-0.980468	1.89963	0.92192	0	no
ENSG00000185324	CDK10	1.7122	5	0.007059	2.15126	no
ENSG00000167258	CDK12	0	0	0.193739	0	no
ENSG00000065883	CDK13	1.19111	0	0.19447	0	no
ENSG00000058091	CDK14	0	-2.39794	0.194213	0	yes
ENSG00000102225	CDK16	-0.623058	0.715795	0.829974	0	no
ENSG00000059758	CDK17	0	-3.69897	0.193003	0	no
ENSG00000117266	CDK18	0	0.990549	0.19414	0	no
ENSG00000155111	CDK19	0	0	0.194105	0	yes
ENSG00000123374	CDK2	0	0	0.193777	0	no
ENSG00000156345	CDK20	-0.359717	0	0.193673	0	no
ENSG00000111328	CDK2AP1	3.69897	2.07572	0.009085	2.04168	no
ENSG00000167797	CDK2AP2	5	3.69897	0.000496	3.30452	no
ENSG00000135446	CDK4	0	2.01773	0.19429	0	no
ENSG00000164885	CDK5	-2.01773	0	0.194108	0	yes
ENSG00000176749	CDK5R1	0	0	0.194795	0	no
ENSG00000171450	CDK5R2	-1.61979	0	0.19428	0	no
ENSG00000101391	CDK5RAP1	0	0	0.194298	0	no
ENSG00000136861	CDK5RAP2	0.719877	0	0.193289	0	no
ENSG00000108465	CDK5RAP3	0	5	0.194181	0	no
ENSG00000105810	CDK6	-1.08619	0	0.194468	0	yes
ENSG00000134058	CDK7	0	-0.625618	0.19394	0	yes
ENSG00000132964	CDK8	0	0	0.193852	0	no
ENSG00000136807	CDK9	0	0.679438	0.193884	0	no
ENSG00000145996	CDKAL1	0	-0.834459	0.194166	0	no
ENSG00000100490	CDKL1	0	0	0.194631	0	no
ENSG00000138769	CDKL2	0	0	0.194437	0	no
ENSG00000006837	CDKL3	0	0.756466	0.19356	0	no
ENSG00000008086	CDKL5	0	0	0.19365	0	no
ENSG00000124762	CDKN1A	0	0.551912	0.194183	0	yes
ENSG00000111276	CDKN1B	0	0	0.193691	0	no
ENSG00000129757	CDKN1C	0	0.740884	0.19443	0	yes
ENSG00000147889	CDKN2A	0	0	0.193809	0	no
ENSG00000168564	CDKN2AIP	0	-0.695079	0.194613	0	no
ENSG00000147883	CDKN2B	0	0	0.19439	0	no
ENSG00000123080	CDKN2C	3.39794	1.02503	0.037765	1.42291	no
ENSG00000129355	CDKN2D	-1.59517	1.05355	0.913701	0	no
ENSG00000129596	CDO1	-0.961777	0	0.194788	0	no
ENSG00000064309	CDON	1.85387	0	0.194683	0	no
ENSG00000184258	CDR1	0.466736	0	0.194523	0	no
ENSG00000109089	CDR2L	-0.358328	1.17522	0.827717	0	yes
ENSG00000163624	CDS1	-0.49812	-1.79588	0.130922	-0.882987	no
ENSG00000101290	CDS2	0	-1.11805	0.1938	0	no
ENSG00000167513	CDT1	0	-1.08407	0.193361	0	no
ENSG00000091527	CDV3	1.00087	0	0.193324	0	yes
ENSG00000153046	CDYL	0	-1.2233	0.194861	0	no
ENSG00000245848	CEBPA	0	3	0.194144	0	no
ENSG00000172216	CEBPB	1.04479	1.45346	0.09331	1.03007	no
ENSG00000221869	CEBPD	0.590067	1.02411	0.154133	0.812104	yes
ENSG00000153879	CEBPG	2.19382	1.30452	0.048955	1.3102	no
ENSG00000115816	CEBPZ	0	-0.742321	0.19416	0	no
ENSG00000170835	CEL	2.61979	2.26761	0.015713	1.80374	no
ENSG00000149187	CELF1	0.556894	0	0.194344	0	no
ENSG00000048740	CELF2	0	-1.12726	0.193646	0	no
ENSG00000159409	CELF3	0	0	0.194402	0	no
ENSG00000075275	CELSR1	0.793714	1.91364	0.092748	1.0327	no
ENSG00000143126	CELSR2	-0.435097	1.25649	0.839456	0	no
ENSG00000008300	CELSR3	1.1296	5	0.017383	1.75988	no
ENSG00000205923	CEMP1	0	1.31158	0.193177	0	no
ENSG00000184524	CEND1	-2.13077	1.62342	0.961709	0	no
ENSG00000125817	CENPB	0	2.11919	0.193661	0	no
ENSG00000213753	CENPBD1P1	0	1.57512	0.194219	0	no
ENSG00000145241	CENPC	0	-1.34679	0.193983	0	no
ENSG00000138778	CENPE	-0.505567	-0.569925	0.183389	-0.736627	no
ENSG00000117724	CENPF	0	-1.14026	0.194155	0	no
ENSG00000151849	CENPJ	0	-0.355364	0.193587	0	no
ENSG00000166451	CENPN	0	-1.74958	0.194543	0	no
ENSG00000138092	CENPO	1.55284	0	0.194211	0	no
ENSG00000031691	CENPQ	-0.679438	-1.18842	0.137536	-0.861584	no
ENSG00000102901	CENPT	0.485984	2.37675	0.112827	0.947587	no
ENSG00000116198	CEP104	0	-0.922269	0.194188	0	no
ENSG00000154240	CEP112	5	0	0.194393	0	no
ENSG00000174799	CEP135	1.51428	0	0.194436	0	no
ENSG00000103995	CEP152	0.530473	0.407823	0.188886	0.7238	no
ENSG00000110274	CEP164	0	0.374893	0.194468	0	no
ENSG00000099814	CEP170B	-0.590743	1.03152	0.844385	0	no
ENSG00000101639	CEP192	0	0	0.193916	0	no
ENSG00000126001	CEP250	1.53165	0.628563	0.125485	0.901408	no
ENSG00000198707	CEP290	0	-2.69897	0.194266	0	no
ENSG00000135837	CEP350	0	0	0.193948	0	no
ENSG00000265594	CEP41	-1.01055	0	0.193891	0	no
ENSG00000166037	CEP57	0	-3.69897	0.193766	0	no
ENSG00000182923	CEP63	0	-1.16622	0.194014	0	no
ENSG00000011523	CEP68	-2.22185	-2.49485	0.018152	-1.74108	no
ENSG00000114107	CEP70	0	-0.603452	0.193382	0	no
ENSG00000112877	CEP72	0	0	0.19364	0	no
ENSG00000101624	CEP76	0	0	0.193664	0	no
ENSG00000130695	CEP85	0	0.647817	0.193893	0	yes
ENSG00000182504	CEP97	0	0	0.193655	0	no
ENSG00000134255	CEPT1	0	-0.649364	0.193897	0	no
ENSG00000100422	CERK	0	0	0.19396	0	no
ENSG00000143418	CERS2	0	0	0.193985	0	yes
ENSG00000090661	CERS4	2.79588	2.49485	0.011433	1.94184	no
ENSG00000172292	CERS6	0	-2.11919	0.194368	0	no
ENSG00000172831	CES2	-2.92082	0	0.193497	0	no
ENSG00000172828	CES3	0	0.771087	0.194222	0	no
ENSG00000147400	CETN2	0	0	0.194331	0	no
ENSG00000153140	CETN3	0	-0.608712	0.193622	0	no
ENSG00000241253	CFB	0.442974	0	0.194026	0	no
ENSG00000197766	CFD	0	2.14267	0.193877	0	no
ENSG00000153774	CFDP1	0.530473	2.4437	0.103991	0.983004	no
ENSG00000000971	CFH	0.429924	0.443456	0.190402	0.720328	no
ENSG00000205403	CFI	0.993106	0.382371	0.175386	0.756005	no
ENSG00000172757	CFL1	-1.37263	0	0.193643	0	no
ENSG00000003402	CFLAR	1.01863	0	0.194297	0	no
ENSG00000126759	CFP	0	1.08197	0.194675	0	no
ENSG00000001626	CFTR	-2.35655	-0.809668	0.075812	-1.12026	no
ENSG00000163320	CGGBP1	0.633764	0	0.193865	0	yes
ENSG00000138028	CGREF1	-1.58503	-0.863279	0.099931	-1.0003	no
ENSG00000100532	CGRRF1	0	-0.920819	0.194298	0	no
ENSG00000138135	CH25H	0	-1.42022	0.194538	0	yes
ENSG00000128965	CHAC1	0.42435	2.20761	0.127391	0.894861	no
ENSG00000136457	CHAD	1.27409	0.632271	0.137998	0.860127	no
ENSG00000167670	CHAF1A	-1.82974	0.494036	0.86953	0	no
ENSG00000159259	CHAF1B	0	-0.496482	0.193933	0	no
ENSG00000106153	CHCHD2	-2.92082	-1.3279	0.032447	-1.48883	no
ENSG00000106554	CHCHD3	-3	-0.406714	0.108896	-0.962988	no
ENSG00000170791	CHCHD7	-2.69897	-2.85387	0.008968	-2.0473	no
ENSG00000153922	CHD1	1.44612	-1.52288	0.933376	0	no
ENSG00000131778	CHD1L	-1.64589	0	0.194227	0	no
ENSG00000173575	CHD2	0	-0.348528	0.193566	0	no
ENSG00000170004	CHD3	0.823909	0.416121	0.178331	0.748773	no
ENSG00000111642	CHD4	0	1.2644	0.19399	0	no
ENSG00000116254	CHD5	0	1.12494	0.193908	0	no
ENSG00000171316	CHD7	0	0	0.193445	0	no
ENSG00000100888	CHD8	-0.615826	0	0.193999	0	no
ENSG00000177200	CHD9	0	-1.89963	0.194105	0	no
ENSG00000149554	CHEK1	0	0	0.193966	0	no
ENSG00000183765	CHEK2	2.09691	1.29585	0.05241	1.28059	no
ENSG00000085872	CHERP	0.643592	5	0.042329	1.37336	no
ENSG00000072609	CHFR	0	0	0.194105	0	no
ENSG00000100604	CHGA	0	1.44612	0.193976	0	no
ENSG00000089199	CHGB	-5	-1.42946	0.010627	-1.97359	no
ENSG00000133048	CHI3L1	1.28067	0	0.193956	0	no
ENSG00000064886	CHI3L2	0	0	0.192871	0	no
ENSG00000109220	CHIC2	0	0	0.194422	0	no
ENSG00000133063	CHIT1	-0.840433	0.489723	0.827209	0	no
ENSG00000110721	CHKA	0.398157	1.48678	0.15596	0.806987	no
ENSG00000100288	CHKB	1.36856	1.2204	0.08645	1.06324	no
ENSG00000134121	CHL1	-3	-2.79588	0.007443	-2.12825	yes
ENSG00000188419	CHM	0	-0.752027	0.194583	0	no
ENSG00000203668	CHML	-2.49485	0	0.194303	0	no
ENSG00000131165	CHMP1A	0	3.69897	0.194188	0	no
ENSG00000255112	CHMP1B	-1.77469	-1.63827	0.048817	-1.31143	no
ENSG00000130724	CHMP2A	-1.37675	0	0.193958	0	no
ENSG00000083937	CHMP2B	-1.78516	-2.16749	0.032573	-1.48714	no
ENSG00000086065	CHMP5	-3	-5	0.001175	-2.92996	no
ENSG00000176108	CHMP6	-0.602755	0	0.193396	0	no
ENSG00000147457	CHMP7	0	3.39794	0.194409	0	no
ENSG00000128656	CHN1	-3.69897	-1.60206	0.015891	-1.79885	no
ENSG00000106069	CHN2	0.692932	0.574792	0.173735	0.760113	yes
ENSG00000154645	CHODL	-0.417028	0	0.193602	0	no
ENSG00000110172	CHORDC1	0.932557	0	0.19454	0	no
ENSG00000187446	CHP1	-5	-3.22185	0.000948	-3.02319	no
ENSG00000123989	CHPF	0	1.24718	0.19377	0	no
ENSG00000033100	CHPF2	0	1.38934	0.194211	0	no
ENSG00000111666	CHPT1	2.74473	0	0.193552	0	no
ENSG00000090539	CHRD	-0.431564	1.05257	0.831161	0	no
ENSG00000101938	CHRDL1	0	-0.371611	0.193861	0	yes
ENSG00000181072	CHRM2	0	0	0.193485	0	no
ENSG00000133019	CHRM3	-1.10347	-1.90658	0.069031	-1.16096	yes
ENSG00000180720	CHRM4	-1.84771	0	0.194297	0	no
ENSG00000184984	CHRM5	0	1.72584	0.194076	0	no
ENSG00000129749	CHRNA10	0.858864	2.46852	0.068266	1.1658	no
ENSG00000120903	CHRNA2	0	0	0.193689	0	no
ENSG00000101204	CHRNA4	0	1.61618	0.193744	0	no
ENSG00000169684	CHRNA5	0.836242	0	0.194521	0	no
ENSG00000170175	CHRNB1	0.975514	0	0.193372	0	no
ENSG00000160716	CHRNB2	-2.74473	-0.528122	0.096167	-1.01697	no
ENSG00000108556	CHRNE	0	1.51145	0.194506	0	no
ENSG00000175264	CHST1	1.51145	1.25026	0.076607	1.11573	no
ENSG00000115526	CHST10	-0.449527	2.01773	0.869874	0	yes
ENSG00000171310	CHST11	1.83565	1.1549	0.068706	1.16301	no
ENSG00000136213	CHST12	2.79588	2.79588	0.008559	2.06758	no
ENSG00000182022	CHST15	-0.452718	0.457922	0.81028	0	yes
ENSG00000175040	CHST2	-0.504178	0	0.194174	0	no
ENSG00000122863	CHST3	0	0	0.193663	0	no
ENSG00000135702	CHST5	1.2321	0.497573	0.154461	0.811181	no
ENSG00000147119	CHST7	0	0	0.193999	0	no
ENSG00000124302	CHST8	0	0.570248	0.194604	0	no
ENSG00000131873	CHSY1	0	-0.446845	0.193745	0	yes
ENSG00000160679	CHTOP	-0.673255	0	0.193701	0	no
ENSG00000213341	CHUK	0.970616	0	0.193828	0	no
ENSG00000144021	CIAO1	-0.872895	0	0.193844	0	no
ENSG00000005194	CIAPIN1	-5	-0.319483	0.089075	-1.05024	no
ENSG00000185043	CIB1	0	0.825068	0.193787	0	no
ENSG00000136425	CIB2	1.43652	0.977984	0.098646	1.00592	no
ENSG00000079432	CIC	3.22185	2.92082	0.005551	2.25563	no
ENSG00000176194	CIDEA	-2.92082	0.363713	0.881057	0	no
ENSG00000136305	CIDEB	-0.397072	0.631527	0.812815	0	no
ENSG00000179583	CIITA	0.489723	1.08197	0.161123	0.792842	no
ENSG00000100865	CINP	-1.69465	0	0.193648	0	no
ENSG00000138433	CIR1	-1.05257	-0.50307	0.161771	-0.791099	no
ENSG00000099622	CIRBP	-5	-1.47625	0.010067	-1.9971	no
ENSG00000122873	CISD1	-2.92082	-0.806875	0.061532	-1.2109	no
ENSG00000114737	CISH	0	0	0.194177	0	no
ENSG00000125931	CITED1	-0.778847	0	0.193884	0	no
ENSG00000164442	CITED2	-1.48678	-2.52288	0.033853	-1.4704	no
ENSG00000148337	CIZ1	3.69897	3	0.00338	2.47108	no
ENSG00000136108	CKAP2	0	-2.58503	0.194444	0	yes
ENSG00000136026	CKAP4	0	0	0.194738	0	no
ENSG00000175216	CKAP5	-0.865823	-0.659953	0.157645	-0.80232	no
ENSG00000166165	CKB	0	1.81248	0.193578	0	no
ENSG00000217555	CKLF	0.773142	0.683191	0.161549	0.791696	no
ENSG00000131730	CKMT2	0	-0.58603	0.19382	0	no
ENSG00000173207	CKS1B	1.2644	0	0.193282	0	no
ENSG00000074054	CLASP1	0	0	0.194217	0	no
ENSG00000163539	CLASP2	-0.616903	-2.79588	0.082865	-1.08163	no
ENSG00000104859	CLASRP	0	0.454693	0.195158	0	no
ENSG00000016602	CLCA4	0	-0.539102	0.193623	0	yes
ENSG00000121940	CLCC1	0	-1.50864	0.194016	0	no
ENSG00000175505	CLCF1	1.93554	0	0.194019	0	no
ENSG00000114859	CLCN2	0	2.69897	0.193517	0	no
ENSG00000109572	CLCN3	0	-2.284	0.193379	0	no
ENSG00000073464	CLCN4	0	-1.04096	0.1944	0	yes
ENSG00000171365	CLCN5	0	0.296709	0.194555	0	no
ENSG00000011021	CLCN6	0.747632	1.098	0.13639	0.865217	no
ENSG00000103249	CLCN7	2.52288	5	0.002269	2.64417	no
ENSG00000163347	CLDN1	-0.60206	0	0.194585	0	no
ENSG00000134873	CLDN10	1.87943	0.532244	0.123299	0.90904	yes
ENSG00000013297	CLDN11	-0.707301	0	0.19358	0	no
ENSG00000106404	CLDN15	1.55284	1.5817	0.058777	1.23079	no
ENSG00000113946	CLDN16	-2.49485	0	0.193415	0	no
ENSG00000189143	CLDN4	1.05257	2.22185	0.06204	1.20733	no
ENSG00000184113	CLDN5	0	1.2321	0.194191	0	no
ENSG00000213937	CLDN9	2.79588	1.39577	0.032552	1.48742	no
ENSG00000080822	CLDND1	0	-1.5986	0.19399	0	yes
ENSG00000105472	CLEC11A	0	1.92082	0.194082	0	no
ENSG00000038532	CLEC16A	0.698536	0.647817	0.168828	0.772556	no
ENSG00000150048	CLEC1A	1.41794	0.609772	0.133524	0.874441	no
ENSG00000110852	CLEC2B	1.09474	0.52959	0.157248	0.803415	no
ENSG00000069493	CLEC2D	1.56543	0	0.194384	0	no
ENSG00000111729	CLEC4A	0	0	0.194433	0	no
ENSG00000166523	CLEC4E	0	0	0.193596	0	no
ENSG00000261180	CLEC5A	0.602408	1.11919	0.148779	0.827458	no
ENSG00000172243	CLEC7A	-0.455684	0	0.194579	0	no
ENSG00000153132	CLGN	-2.69897	-2.13077	0.016675	-1.77793	yes
ENSG00000223639	CLIC1	0	0.771087	0.193663	0	yes
ENSG00000155962	CLIC2	1.53165	0	0.19415	0	no
ENSG00000169504	CLIC4	-0.505845	-2.49485	0.106206	-0.973851	yes
ENSG00000112782	CLIC5	-0.460924	0	0.194024	0	no
ENSG00000113282	CLINT1	-0.393404	-2.10791	0.135613	-0.867699	no
ENSG00000130779	CLIP1	0.551912	-2.30103	0.893736	0	no
ENSG00000106665	CLIP2	1.69465	2.37675	0.030832	1.511	no
ENSG00000105270	CLIP3	-5	0	0.193928	0	no
ENSG00000115295	CLIP4	0	-3.22185	0.193441	0	no
ENSG00000013441	CLK1	0	0.450506	0.19324	0	no
ENSG00000261893	CLK2	0.425274	3.39794	0.096229	1.01669	no
ENSG00000179335	CLK3	0	2.4437	0.193981	0	no
ENSG00000113240	CLK4	0	-0.726304	0.193568	0	no
ENSG00000165959	CLMN	0	1.14026	0.194261	0	no
ENSG00000261832	CLN3	2.69897	5	0.001898	2.7217	no
ENSG00000102805	CLN5	0	-1.45346	0.19428	0	no
ENSG00000128973	CLN6	0	1.59176	0.194468	0	no
ENSG00000182372	CLN8	-0.73002	0.60206	0.82933	0	no
ENSG00000074201	CLNS1A	-1.5376	-0.928118	0.097099	-1.01279	no
ENSG00000134852	CLOCK	0	0	0.193853	0	yes
ENSG00000172409	CLP1	-0.411168	0	0.193762	0	no
ENSG00000162129	CLPB	0.855115	0	0.193909	0	no
ENSG00000125656	CLPP	0	1.51428	0.194058	0	no
ENSG00000104853	CLPTM1	-0.319483	0.943095	0.81671	0	no
ENSG00000166855	CLPX	-2.85387	-1.2426	0.037219	-1.42924	no
ENSG00000092853	CLSPN	-0.514563	-0.779892	0.17322	-0.761402	no
ENSG00000171603	CLSTN1	-1.77469	0.579384	0.878548	0	no
ENSG00000158258	CLSTN2	0	0	0.194844	0	no
ENSG00000139182	CLSTN3	-5	0	0.193848	0	no
ENSG00000122705	CLTA	-2.49485	1.91364	0.976811	0	no
ENSG00000175416	CLTB	0.502794	3.69897	0.078154	1.10705	no
ENSG00000141367	CLTC	-1.86646	-1.95861	0.03557	-1.44892	no
ENSG00000070371	CLTCL1	0	0	0.193576	0	no
ENSG00000120885	CLU	0	1.66959	0.193177	0	yes
ENSG00000103351	CLUAP1	0	-1.60906	0.194084	0	no
ENSG00000132361	CLUH	0	5	0.194081	0	no
ENSG00000131797	CLUHP3	0	0	0.194043	0	no
ENSG00000079101	CLUL1	-1.04964	-0.664342	0.146875	-0.833052	no
ENSG00000168405	CMAHP	0	0	0.193778	0	no
ENSG00000111726	CMAS	-5	-1.33724	0.012267	-1.91126	no
ENSG00000103121	CMC2	0	-2.19382	0.1944	0	no
ENSG00000182712	CMC4	0.542421	0.96417	0.162552	0.789008	no
ENSG00000174600	CMKLR1	-0.43866	0.726767	0.819399	0	no
ENSG00000162368	CMPK1	0	-1.76955	0.194018	0	no
ENSG00000091317	CMTM6	0	0	0.194461	0	yes
ENSG00000137200	CMTR1	-0.668775	0	0.194375	0	no
ENSG00000169714	CNBP	-1.04576	-1.32057	0.099768	-1.00101	no
ENSG00000133313	CNDP2	-1.89279	0.327164	0.845496	0	no
ENSG00000144191	CNGA3	-0.438422	0	0.194298	0	no
ENSG00000070729	CNGB1	0	0	0.193331	0	no
ENSG00000100528	CNIH1	0	-1.47108	0.194306	0	no
ENSG00000143786	CNIH3	0	-1.07366	0.194571	0	no
ENSG00000143771	CNIH4	1.14026	0.489455	0.158843	0.799032	no
ENSG00000142675	CNKSR1	0.33762	0	0.19449	0	no
ENSG00000149970	CNKSR2	0	-2.4437	0.194375	0	yes
ENSG00000130176	CNN1	0.499489	-0.352617	0.807814	0	no
ENSG00000064666	CNN2	0	0	0.194207	0	no
ENSG00000117519	CNN3	0	-1.4045	0.193878	0	no
ENSG00000119946	CNNM1	0	-0.314079	0.194243	0	yes
ENSG00000148842	CNNM2	0	0.532244	0.193936	0	no
ENSG00000168763	CNNM3	0	0	0.19397	0	no
ENSG00000158158	CNNM4	-0.682773	-0.993106	0.148042	-0.829615	no
ENSG00000125107	CNOT1	0.475474	0	0.193746	0	no
ENSG00000111596	CNOT2	0	0	0.19393	0	no
ENSG00000088038	CNOT3	1.04001	1.55284	0.088189	1.05459	no
ENSG00000080802	CNOT4	0	0	0.194003	0	no
ENSG00000113300	CNOT6	0.737075	-0.368556	0.815047	0	no
ENSG00000198791	CNOT7	0	-2.79588	0.194326	0	no
ENSG00000155508	CNOT8	0.941574	0	0.194154	0	no
ENSG00000260283	CNP	-2.39794	0	0.194669	0	yes
ENSG00000115649	CNPPD1	-0.294821	1.49214	0.829701	0	no
ENSG00000257727	CNPY2	-2.46852	-0.423198	0.120204	-0.920081	no
ENSG00000137161	CNPY3	1.30103	0.812479	0.11935	0.923178	yes
ENSG00000166997	CNPY4	0.765483	0.539102	0.171312	0.766212	no
ENSG00000118432	CNR1	0	-1.05355	0.193775	0	yes
ENSG00000105219	CNTD2	0.735182	1.14026	0.13473	0.870536	no
ENSG00000242689	CNTF	0	0.610834	0.194154	0	no
ENSG00000122756	CNTFR	1.49214	1.08938	0.08789	1.05606	no
ENSG00000044459	CNTLN	0.906578	0	0.193795	0	no
ENSG00000018236	CNTN1	-0.654038	0	0.194516	0	no
ENSG00000184144	CNTN2	0	0	0.194088	0	yes
ENSG00000149972	CNTN5	0	-0.876148	0.194905	0	yes
ENSG00000134115	CNTN6	-0.821599	-1.52578	0.106362	-0.973214	no
ENSG00000108797	CNTNAP1	-0.757459	0	0.193926	0	no
ENSG00000174469	CNTNAP2	0	-1.95861	0.194673	0	no
ENSG00000119397	CNTRL	0	0	0.193671	0	no
ENSG00000106603	COA1	0	-2.74473	0.194433	0	no
ENSG00000183978	COA3	-1.51145	0	0.193921	0	no
ENSG00000181924	COA4	-1.54061	0	0.194455	0	no
ENSG00000162377	COA7	0	-1.46597	0.193856	0	no
ENSG00000068120	COASY	1.32239	3.39794	0.025954	1.5858	no
ENSG00000106078	COBL	2	0.863914	0.082816	1.08189	yes
ENSG00000082438	COBLL1	1.59517	0	0.193936	0	no
ENSG00000100473	COCH	0	-1.26922	0.194707	0	no
ENSG00000135775	COG2	0.90309	0	0.194445	0	no
ENSG00000103051	COG4	0	2.46852	0.193984	0	no
ENSG00000164597	COG5	0	-1.77469	0.194015	0	no
ENSG00000168434	COG7	0.73002	1.11014	0.137649	0.861227	no
ENSG00000121058	COIL	0	-0.66837	0.193623	0	no
ENSG00000123500	COL10A1	0	0	0.194047	0	no
ENSG00000060718	COL11A1	0.602755	0	0.193822	0	yes
ENSG00000235708	COL11A2	0	1.34486	0.194005	0	no
ENSG00000197467	COL13A1	0	0	0.194006	0	no
ENSG00000187955	COL14A1	0	-1.16622	0.193756	0	no
ENSG00000204291	COL15A1	0	-1.73518	0.194197	0	no
ENSG00000084636	COL16A1	-0.709075	3.69897	0.945183	0	no
ENSG00000065618	COL17A1	-0.721704	0	0.194259	0	no
ENSG00000182871	COL18A1	0	0	0.193892	0	no
ENSG00000082293	COL19A1	-0.959398	0	0.194064	0	no
ENSG00000108821	COL1A1	0	0.317674	0.193899	0	no
ENSG00000164692	COL1A2	0	0.652865	0.193247	0	no
ENSG00000124749	COL21A1	1.77469	0.645892	0.11268	0.948153	no
ENSG00000168542	COL3A1	0	0	0.193439	0	no
ENSG00000187498	COL4A1	0	0	0.194107	0	no
ENSG00000134871	COL4A2	0	0	0.194374	0	no
ENSG00000169031	COL4A3	0.457673	0	0.193758	0	no
ENSG00000081052	COL4A4	0.632644	0	0.193783	0	no
ENSG00000188153	COL4A5	-1.41794	-0.550367	0.139728	-0.854717	yes
ENSG00000197565	COL4A6	0.364114	0	0.194686	0	no
ENSG00000130635	COL5A1	0.897566	0.440093	0.173275	0.761264	no
ENSG00000204262	COL5A2	-1.19246	-0.585695	0.146676	-0.833641	no
ENSG00000080573	COL5A3	2.46852	5	0.002467	2.60783	yes
ENSG00000142156	COL6A1	2.25181	5	0.00332	2.47886	no
ENSG00000142173	COL6A2	0	1.34104	0.194276	0	no
ENSG00000163359	COL6A3	0	0	0.194074	0	no
ENSG00000114270	COL7A1	0	2.55284	0.193779	0	no
ENSG00000144810	COL8A1	3	0	0.194376	0	no
ENSG00000171812	COL8A2	2.58503	1.266	0.041482	1.38214	no
ENSG00000112280	COL9A1	0	0	0.194038	0	no
ENSG00000049089	COL9A2	-1.42946	0.328087	0.831755	0	yes
ENSG00000092758	COL9A3	-2.92082	-1.12263	0.041405	-1.38295	no
ENSG00000118004	COLEC11	1.06854	0	0.193884	0	no
ENSG00000158270	COLEC12	1.5784	-1.17005	0.921059	0	no
ENSG00000130309	COLGALT1	3.09691	2.37675	0.009867	2.00581	yes
ENSG00000198756	COLGALT2	-0.455932	0	0.194203	0	no
ENSG00000206561	COLQ	1.11805	1.95078	0.066696	1.1759	no
ENSG00000145781	COMMD10	-0.515131	-2.92082	0.093508	-1.02915	no
ENSG00000148444	COMMD3	0	0	0.194007	0	no
ENSG00000140365	COMMD4	0	0.973875	0.19497	0	no
ENSG00000169019	COMMD8	0	-1.85387	0.193609	0	yes
ENSG00000110442	COMMD9	-0.563519	0.497027	0.815379	0	no
ENSG00000093010	COMT	0	1.7122	0.194152	0	no
ENSG00000122218	COPA	-0.36512	0.431564	0.806565	0	no
ENSG00000129083	COPB1	0	-1.51999	0.194767	0	no
ENSG00000184432	COPB2	0.416801	-1.14267	0.833509	0	no
ENSG00000105669	COPE	-1.69465	0	0.194294	0	no
ENSG00000181789	COPG1	-2.49485	0	0.194055	0	no
ENSG00000166200	COPS2	0	-3.22185	0.19459	0	no
ENSG00000141030	COPS3	-1.20482	-0.556894	0.149334	-0.825841	no
ENSG00000138663	COPS4	-1.25493	-1.08197	0.100786	-0.9966	no
ENSG00000121022	COPS5	-1.69897	0	0.193461	0	no
ENSG00000168090	COPS6	-0.606952	5	0.953759	0	no
ENSG00000111652	COPS7A	-5	-0.636012	0.042862	-1.36793	no
ENSG00000144524	COPS7B	0	1.23958	0.193896	0	no
ENSG00000198612	COPS8	-1.34104	-2.49485	0.040128	-1.39655	no
ENSG00000111481	COPZ1	-0.893469	0.413863	0.823745	0	no
ENSG00000005243	COPZ2	0	0.821023	0.19441	0	no
ENSG00000115520	COQ10B	-2.00877	-3.69897	0.009689	-2.01372	no
ENSG00000173085	COQ2	-0.33517	0	0.19436	0	no
ENSG00000132423	COQ3	-3.22185	0	0.193129	0	no
ENSG00000167113	COQ4	-0.631527	0	0.194359	0	no
ENSG00000119723	COQ6	0	0	0.193803	0	no
ENSG00000167186	COQ7	-1.50864	-1.11464	0.085421	-1.06844	no
ENSG00000088682	COQ9	0.569925	0.543027	0.181576	0.740942	no
ENSG00000145244	CORIN	2.05552	0.402744	0.136078	0.866212	no
ENSG00000102879	CORO1A	0	0	0.194249	0	no
ENSG00000172725	CORO1B	0.812479	1.47108	0.109592	0.960221	no
ENSG00000110880	CORO1C	-0.302771	-1.19518	0.177066	-0.751865	no
ENSG00000106789	CORO2A	0	0.330497	0.193886	0	no
ENSG00000103647	CORO2B	-0.798603	0	0.194223	0	no
ENSG00000262246	CORO7	-0.424581	0.862646	0.823189	0	no
ENSG00000241563	CORT	-2.74473	0	0.193927	0	no
ENSG00000006695	COX10	-0.508358	-0.896196	0.168796	-0.772638	no
ENSG00000166260	COX11	0	-5	0.193435	0	no
ENSG00000014919	COX15	-2.30103	-2.74473	0.013677	-1.86401	no
ENSG00000131143	COX4I1	-1.37469	0	0.194143	0	no
ENSG00000178741	COX5A	-0.625252	0	0.19441	0	no
ENSG00000135940	COX5B	-0.745694	0	0.193828	0	no
ENSG00000111775	COX6A1	0.306801	0	0.194549	0	no
ENSG00000126267	COX6B1	-1.28567	0	0.193844	0	no
ENSG00000164919	COX6C	-1.9914	0	0.193925	0	no
ENSG00000161281	COX7A1	0	0.427128	0.193903	0	no
ENSG00000112695	COX7A2	-0.823909	0	0.193728	0	no
ENSG00000115944	COX7A2L	-1.80688	0	0.194193	0	no
ENSG00000131174	COX7B	-2.65758	-0.434388	0.112562	-0.948608	no
ENSG00000127184	COX7C	0	0	0.193575	0	no
ENSG00000176340	COX8A	-1.10127	0.825068	0.869767	0	no
ENSG00000047457	CP	-0.324038	0	0.194604	0	yes
ENSG00000128510	CPA4	-0.329569	0.61261	0.809595	0	no
ENSG00000108582	CPD	0	-2.79588	0.193807	0	no
ENSG00000109472	CPE	0	0	0.194308	0	yes
ENSG00000214575	CPEB1	0	0	0.194327	0	no
ENSG00000107864	CPEB3	0	-1.14752	0.194434	0	no
ENSG00000106034	CPED1	0	0.844664	0.194073	0	no
ENSG00000145920	CPLX2	-0.976336	0	0.193732	0	yes
ENSG00000213578	CPLX3	-0.403183	0	0.193698	0	no
ENSG00000135678	CPM	0	0.931072	0.195378	0	no
ENSG00000214078	CPNE1	0.892112	3	0.053726	1.26982	no
ENSG00000085719	CPNE3	0	-1.8729	0.193404	0	no
ENSG00000100884	CPNE6	0	0	0.193524	0	yes
ENSG00000178773	CPNE7	-0.689519	0.696372	0.834262	0	no
ENSG00000080819	CPOX	0	-2.42022	0.194559	0	yes
ENSG00000103381	CPPED1	0	-1.28567	0.19398	0	no
ENSG00000104324	CPQ	3.22185	0.680686	0.066702	1.17586	no
ENSG00000021826	CPS1	-1.09366	-1.66959	0.078855	-1.10317	no
ENSG00000261230	CPSF1	0	1.81816	0.19387	0	no
ENSG00000160917	CPSF4	0.505289	1.9431	0.124585	0.904534	no
ENSG00000111605	CPSF6	0	-2.0655	0.194453	0	no
ENSG00000149532	CPSF7	0	1.10791	0.192731	0	no
ENSG00000110090	CPT1A	0	1.37469	0.193783	0	no
ENSG00000157184	CPT2	-2.02687	-1.51713	0.04533	-1.34361	no
ENSG00000106066	CPVL	0.621602	0.768021	0.166491	0.778609	no
ENSG00000203710	CR1	0.656788	0	0.193922	0	no
ENSG00000166426	CRABP1	1.42481	0	0.194036	0	no
ENSG00000143320	CRABP2	0	0	0.193253	0	no
ENSG00000169372	CRADD	0	0	0.194507	0	no
ENSG00000095321	CRAT	0	2.30103	0.193868	0	no
ENSG00000134376	CRB1	0.838033	-0.368353	0.818104	0	no
ENSG00000113851	CRBN	0	-1.86012	0.194444	0	no
ENSG00000241258	CRCP	0	0	0.193753	0	no
ENSG00000118260	CREB1	0	-1.35853	0.194092	0	no
ENSG00000107175	CREB3	0	1.85387	0.194026	0	no
ENSG00000157613	CREB3L1	-1.1296	0	0.194263	0	no
ENSG00000182158	CREB3L2	0	-0.971429	0.194142	0	no
ENSG00000005339	CREBBP	5	2.25181	0.003361	2.47353	no
ENSG00000111269	CREBL2	1.04096	0	0.193735	0	no
ENSG00000137504	CREBZF	-0.59346	-2.74473	0.087142	-1.05977	no
ENSG00000143162	CREG1	-1.16877	-1.90658	0.065283	-1.1852	no
ENSG00000163703	CRELD1	0.506124	3.09691	0.090268	1.04447	yes
ENSG00000184164	CRELD2	-0.968188	1.46597	0.902004	0	no
ENSG00000095794	CREM	0.642828	-1.12033	0.855185	0	yes
ENSG00000147571	CRH	-5	-2.74473	0.001716	-2.76548	yes
ENSG00000145708	CRHBP	-1.97469	-1.44612	0.049328	-1.30691	yes
ENSG00000120088	CRHR1	-0.352226	0.668775	0.812009	0	no
ENSG00000106113	CRHR2	0	-0.450997	0.194191	0	no
ENSG00000261899	CRIM1	0	-2.31876	0.194348	0	no
ENSG00000213145	CRIP1	0.349887	1.84164	0.193357	0.71364	no
ENSG00000213145	CRIP1	0	1.84164	0.193357	0	no
ENSG00000182809	CRIP2	0	1.31336	0.193793	0	no
ENSG00000119878	CRIPT	-0.883392	-0.878112	0.140293	-0.852964	no
ENSG00000103196	CRISPLD2	0.360115	-0.542118	0.808939	0	no
ENSG00000167193	CRK	1.50585	0	0.194282	0	no
ENSG00000099942	CRKL	0.777284	0	0.194037	0	no
ENSG00000006016	CRLF1	0	0	0.193684	0	no
ENSG00000176390	CRLF3	1.74473	-0.641304	0.8854	0	no
ENSG00000072832	CRMP1	-2.20761	0	0.194216	0	yes
ENSG00000101343	CRNKL1	-0.977159	-1.73518	0.08468	-1.07222	no
ENSG00000058453	CROCC	1.56543	5	0.008542	2.06844	no
ENSG00000080947	CROCCP3	0.982967	2.1549	0.068856	1.16206	no
ENSG00000005469	CROT	-1.91364	0	0.193996	0	no
ENSG00000095713	CRTAC1	0.714443	1.4045	0.122582	0.911573	no
ENSG00000170275	CRTAP	2.61979	0	0.193977	0	no
ENSG00000105662	CRTC1	0	1.79588	0.194197	0	no
ENSG00000140577	CRTC3	0	0	0.193987	0	yes
ENSG00000008405	CRY1	1.28233	-0.929593	0.889056	0	no
ENSG00000121671	CRY2	-2.0655	0	0.194222	0	no
ENSG00000109846	CRYAB	0.676542	1.66555	0.114653	0.940615	yes
ENSG00000100058	CRYBB2P1	1.68194	0	0.194526	0	no
ENSG00000233280	CRYBG3	0	-0.409158	0.193798	0	yes
ENSG00000165475	CRYL1	-0.832092	-0.29465	0.187114	-0.727894	no
ENSG00000103316	CRYM	-3.69897	-2.0655	0.009237	-2.03447	yes
ENSG00000116791	CRYZ	0.869023	-0.875496	0.857744	0	no
ENSG00000205758	CRYZL1	0	-2.55284	0.194357	0	no
ENSG00000062485	CS	-1.36653	0.358328	0.834025	0	no
ENSG00000139631	CSAD	0	0	0.193178	0	no
ENSG00000172346	CSDC2	1.2321	1.07676	0.103287	0.985954	no
ENSG00000009307	CSDE1	-0.392116	-1.40671	0.159737	-0.796594	no
ENSG00000124207	CSE1L	0	-1.06349	0.19441	0	no
ENSG00000184371	CSF1	3.69897	2.1549	0.008296	2.08113	no
ENSG00000182578	CSF1R	0	1.81816	0.194367	0	no
ENSG00000198223	CSF2RA	0	2.58503	0.194566	0	no
ENSG00000100368	CSF2RB	0	-0.814741	0.194261	0	no
ENSG00000108342	CSF3	0	0.594824	0.19415	0	no
ENSG00000119535	CSF3R	0.636012	1.98297	0.105887	0.975157	no
ENSG00000147408	CSGALNACT1	-0.57741	-0.655608	0.175612	-0.755446	yes
ENSG00000169826	CSGALNACT2	-0.454445	-2.07572	0.126444	-0.898102	no
ENSG00000103653	CSK	3.69897	5	0.000372	3.42946	no
ENSG00000113712	CSNK1A1	0	-3.09691	0.19354	0	no
ENSG00000141551	CSNK1D	0	1.87943	0.194445	0	no
ENSG00000213923	CSNK1E	0	0.806319	0.194124	0	no
ENSG00000169118	CSNK1G1	0	0	0.193968	0	no
ENSG00000133275	CSNK1G2	0.890759	2.42022	0.067242	1.17236	no
ENSG00000151292	CSNK1G3	0	-2.85387	0.193989	0	no
ENSG00000101266	CSNK2A1	-1.07988	-2.13077	0.062977	-1.20082	no
ENSG00000070770	CSNK2A2	0	0.666351	0.193683	0	no
ENSG00000224774	CSNK2B	-0.703335	1.85387	0.895459	0	no
ENSG00000173546	CSPG4	0	0.907279	0.194772	0	no
ENSG00000114646	CSPG5	0	0	0.194033	0	no
ENSG00000104218	CSPP1	0	-0.330125	0.194663	0	no
ENSG00000110925	CSRNP2	0	0	0.193963	0	no
ENSG00000178662	CSRNP3	0	-1.91364	0.194009	0	yes
ENSG00000159176	CSRP1	1.49214	1.77989	0.054413	1.2643	yes
ENSG00000175183	CSRP2	-0.919374	0	0.193414	0	no
ENSG00000101439	CST3	0	0	0.19458	0	yes
ENSG00000160213	CSTB	0.922996	2.35655	0.066419	1.17771	no
ENSG00000101138	CSTF1	0	-0.495122	0.193714	0	no
ENSG00000101811	CSTF2	-1.50585	0	0.1935	0	no
ENSG00000177613	CSTF2T	0	-1.08831	0.193953	0	no
ENSG00000176102	CSTF3	0	0	0.193574	0	no
ENSG00000159692	CTBP1	0	3.39794	0.194337	0	no
ENSG00000175029	CTBP2	2.42022	2.58503	0.014042	1.85257	no
ENSG00000117151	CTBS	-1.49214	-5	0.009717	-2.01247	no
ENSG00000178971	CTC1	1.2644	1.66154	0.06949	1.15808	no
ENSG00000102974	CTCF	0.565431	0	0.194171	0	no
ENSG00000175826	CTDNEP1	1.84164	2.69897	0.021854	1.66047	no
ENSG00000060069	CTDP1	0	2.08619	0.194606	0	no
ENSG00000144579	CTDSP1	0	0.871601	0.19385	0	no
ENSG00000175215	CTDSP2	2.58503	2.85387	0.009694	2.0135	no
ENSG00000144677	CTDSPL	3.69897	3.69897	0.001766	2.75301	no
ENSG00000150281	CTF1	0	1.84771	0.193745	0	no
ENSG00000116761	CTH	-0.96417	-2.13077	0.070612	-1.15112	no
ENSG00000134030	CTIF	1.23062	5	0.01477	1.83062	no
ENSG00000044115	CTNNA1	0	0	0.194143	0	no
ENSG00000066032	CTNNA2	0	0	0.194128	0	no
ENSG00000183230	CTNNA3	-1.17783	0	0.193973	0	yes
ENSG00000119326	CTNNAL1	0.569925	-0.855115	0.834486	0	no
ENSG00000168036	CTNNB1	-0.497573	-1.84771	0.129094	-0.889094	no
ENSG00000178585	CTNNBIP1	-1.39362	0.46572	0.847785	0	yes
ENSG00000132792	CTNNBL1	0	1.50864	0.194195	0	no
ENSG00000169862	CTNND2	0	-1.11014	0.194828	0	no
ENSG00000040531	CTNS	0	2.74473	0.194457	0	no
ENSG00000171793	CTPS1	0	1.85387	0.193782	0	no
ENSG00000047230	CTPS2	0	-1.12148	0.194075	0	no
ENSG00000198730	CTR9	-0.356942	-0.824488	0.1821	-0.73969	no
ENSG00000141086	CTRL	0.76853	2.46852	0.076254	1.11774	no
ENSG00000064601	CTSA	0.659556	1.59176	0.119321	0.923283	no
ENSG00000164733	CTSB	-0.584693	0	0.193704	0	no
ENSG00000109861	CTSC	0.512014	0	0.193893	0	no
ENSG00000117984	CTSD	0	0	0.194416	0	no
ENSG00000174080	CTSF	0	2.58503	0.194201	0	no
ENSG00000103811	CTSH	2.61979	1.03621	0.052485	1.27996	yes
ENSG00000143387	CTSK	0.988853	0.729088	0.144386	0.840475	yes
ENSG00000135047	CTSL	-1.70333	0.426432	0.855067	0	no
ENSG00000263238	CTSO	-3.69897	-1.96658	0.010288	-1.98767	no
ENSG00000163131	CTSS	0.339135	0.508078	0.190323	0.720509	no
ENSG00000136943	CTSV	0	0	0.193903	0	no
ENSG00000101160	CTSZ	0.357338	1.63827	0.156887	0.804413	no
ENSG00000085733	CTTN	0	2.92082	0.193498	0	no
ENSG00000107611	CUBN	2.39794	0	0.194115	0	no
ENSG00000180891	CUEDC1	-0.931072	0.303469	0.81544	0	yes
ENSG00000107874	CUEDC2	-2.25181	0	0.194029	0	no
ENSG00000055130	CUL1	0	0	0.194286	0	no
ENSG00000108094	CUL2	-0.765989	-2.23657	0.083979	-1.07583	no
ENSG00000036257	CUL3	0	-1.16877	0.194287	0	no
ENSG00000139842	CUL4A	0.444906	-1.02687	0.830948	0	no
ENSG00000158290	CUL4B	0	-1.76955	0.194274	0	no
ENSG00000166266	CUL5	-0.785156	-2.79588	0.06613	-1.1796	no
ENSG00000044090	CUL7	0.674895	5	0.039858	1.39948	no
ENSG00000112659	CUL9	1.07058	2.19382	0.062378	1.20497	no
ENSG00000112514	CUTA	-1.46852	0	0.194734	0	no
ENSG00000119929	CUTC	0.405386	-0.875496	0.822112	0	yes
ENSG00000257923	CUX1	0	1.70774	0.194423	0	no
ENSG00000111249	CUX2	0	0.410497	0.193841	0	no
ENSG00000138161	CUZD1	2.74473	0	0.193333	0	no
ENSG00000095485	CWF19L1	-0.856361	0	0.193735	0	no
ENSG00000006210	CX3CL1	0	0	0.19398	0	no
ENSG00000168329	CX3CR1	-1.28567	0	0.193994	0	yes
ENSG00000154639	CXADR	-0.620876	-1.9914	0.10748	-0.968672	yes
ENSG00000163739	CXCL1	0	1.61261	0.193552	0	no
ENSG00000107562	CXCL12	0	-0.968188	0.193546	0	no
ENSG00000145824	CXCL14	0	0	0.194041	0	no
ENSG00000081041	CXCL2	0	-0.327164	0.194165	0	yes
ENSG00000163735	CXCL5	0	0	0.19449	0	no
ENSG00000121966	CXCR4	2.09691	3.22185	0.01224	1.91222	yes
ENSG00000160683	CXCR5	0.988853	1.40671	0.099177	1.00359	no
ENSG00000197620	CXorf40A	-1.80688	-0.710411	0.105269	-0.9777	no
ENSG00000197021	CXorf40B	-1.451	-0.354774	0.162598	-0.788885	no
ENSG00000018610	CXorf56	-3	-0.735654	0.066051	-1.18012	no
ENSG00000154832	CXXC1	2.37675	5	0.002799	2.553	no
ENSG00000168772	CXXC4	0	1.02411	0.194745	0	no
ENSG00000008283	CYB561	-0.494579	0	0.193934	0	no
ENSG00000114395	CYB561D2	-0.996539	0	0.194157	0	no
ENSG00000166347	CYB5A	0	-1.90658	0.194434	0	no
ENSG00000103018	CYB5B	0	-1.73049	0.193792	0	no
ENSG00000159348	CYB5R1	-1.3098	0	0.194516	0	no
ENSG00000166394	CYB5R2	0	0	0.193894	0	no
ENSG00000100243	CYB5R3	0	0	0.194098	0	no
ENSG00000065615	CYB5R4	0	-2.00877	0.194618	0	no
ENSG00000051523	CYBA	0	0.602408	0.193692	0	no
ENSG00000165168	CYBB	-0.388914	0	0.193981	0	yes
ENSG00000071967	CYBRD1	-0.498393	0.342753	0.808131	0	no
ENSG00000179091	CYC1	-1.35458	0	0.193409	0	no
ENSG00000172115	CYCS	-2.74473	-5	0.001856	-2.73142	no
ENSG00000055163	CYFIP2	0	0	0.19537	0	no
ENSG00000187954	CYHR1	2.11919	5	0.003877	2.4115	no
ENSG00000083799	CYLD	0	-1.91364	0.193839	0	no
[truncated: 7,817 more rows]
