# Supplementary material for: Unraveling Targetable Systemic and Cell-Type-Specific Molecular Phenotypes of Alzheimer’s and Parkinson’s Brains With Digital Cytometry
Source: Front Neurosci. 2020 Dec 9;14:607215. doi: 10.3389/fnins.2020.607215 (PMC7756021; doi:10.3389/fnins.2020.607215)
Supplement: Supplementary file 5 [file Data_Sheet_5.ZIP › Table S10 to S18/Table_S13.xlsx]

## Sheet: Table S13
Combined Neuronal proportion effect’s scores from t-statistics of differential expression of common genes in the PD datasets
Ensemb ID	Gene symbol	t - Neuronal porportion Dumitriu dataset	t - Neuronal proportion Zhang dataset	Permutation FDR	Score	Belongs to human cell type signature
ENSG00000198363	ASPH	-1.88384	-6.84199	0.0062	-2.20761	yes
ENSG00000034053	APBA2	3.40323	6.47487	1e-05	5	no
ENSG00000155368	DBI	-5.93215	-6.09531	0.3624	-0.440812	yes
ENSG00000171766	GATM	-9.80765	-5.9863	0.0182	-1.73993	no
ENSG00000185650	ZFP36L1	-2.56743	-5.97368	0.1362	-0.865823	yes
ENSG00000095637	SORBS1	-1.00458	-5.9159	0.1986	-0.702021	yes
ENSG00000196914	ARHGEF12	1.40218	-5.891	0.2212	0	no
ENSG00000100644	HIF1A	-1.45772	-5.72975	0.002	-2.69897	yes
ENSG00000104067	TJP1	-11.6477	-5.68244	0.0036	-2.4437	no
ENSG00000169439	SDC2	-2.95889	-5.67377	0.0766	-1.11577	no
ENSG00000146701	MDH2	4.03327	5.57611	0.525	0.279841	no
ENSG00000172201	ID4	-4.36806	-5.36192	0.6924	-0.159643	yes
ENSG00000126777	KTN1	-8.44252	-5.33165	0.0576	-1.23958	no
ENSG00000097033	SH3GLB1	-7.99978	-5.30363	0.02	-1.69897	no
ENSG00000165029	ABCA1	-5.36521	-5.29018	0.0106	-1.97469	yes
ENSG00000150093	ITGB1	-7.17061	-5.28478	0.4336	-0.362911	no
ENSG00000104324	CPQ	-10.903	-5.26969	0.454	-0.342944	no
ENSG00000135744	AGT	-5.97114	-5.25184	0.2952	-0.529884	yes
ENSG00000168710	AHCYL1	-2.94941	-5.24731	0.0638	-1.19518	no
ENSG00000116044	NFE2L2	-8.86277	-5.24563	0.0872	-1.05948	no
ENSG00000158470	B4GALT5	3.56419	5.20162	0.7716	0.112608	no
ENSG00000129657	SEC14L1	-0.923377	-5.19329	0.6874	-0.16279	no
ENSG00000169504	CLIC4	-9.28668	-5.16882	0.0118	-1.92812	yes
ENSG00000132932	ATP8A2	4.79336	5.14985	0.3466	0.460171	yes
ENSG00000170370	EMX2	-3.86535	-5.1344	0.2086	-0.680686	no
ENSG00000117410	ATP6V0B	1.95238	5.13114	0.1416	0.848937	no
ENSG00000170989	S1PR1	-2.9911	-5.10148	0.3782	-0.422278	yes
ENSG00000135535	CD164	-4.71682	-5.05568	0.0058	-2.23657	no
ENSG00000171606	ZNF274	-7.80751	-5.03096	0.1344	-0.871601	no
ENSG00000140262	TCF12	-11.7948	-5.02033	0.229	-0.640165	no
ENSG00000133597	ADCK2	-0.0386797	5.0197	0.1514	0	no
ENSG00000066468	FGFR2	-13.3902	-5.01027	0.7102	-0.148619	no
ENSG00000067900	ROCK1	-5.77103	-5.00031	0.3658	-0.436756	no
ENSG00000132669	RIN2	-6.5923	-4.95184	0.619	-0.208309	yes
ENSG00000065057	NTHL1	-0.443644	4.94431	0.4394	0	no
ENSG00000151779	NBAS	1.41681	4.91836	0.0918	1.03716	no
ENSG00000143545	RAB13	-3.10415	-4.90961	0.7714	-0.11272	no
ENSG00000110696	C11orf58	-0.494445	-4.89516	0.0054	-2.26761	no
ENSG00000174939	ASPHD1	-0.863875	4.88815	0.425	0	no
ENSG00000163453	IGFBP7	-2.7715	-4.88573	0.0386	-1.41341	no
ENSG00000100304	TTLL12	3.9932	4.86105	1e-05	5	no
ENSG00000131051	RBM39	-5.92323	-4.84695	0.068	-1.16749	no
ENSG00000048707	VPS13D	0.194206	4.84537	0.7684	0.114413	no
ENSG00000130159	ECSIT	3.01382	4.82179	1e-05	5	no
ENSG00000006432	MAP3K9	5.83125	4.82071	0.0648	1.18842	no
ENSG00000145431	PDGFC	-0.560368	-4.80684	0.23	-0.638272	yes
ENSG00000046651	OFD1	-8.3988	-4.79976	0.5898	-0.229295	no
ENSG00000101384	JAG1	0.948189	-4.79014	0.7974	0	no
ENSG00000162374	ELAVL4	7.01121	4.78375	0.0376	1.42481	yes
ENSG00000103479	RBL2	-3.00927	-4.77466	0.0158	-1.80134	no
ENSG00000182985	CADM1	-2.49497	-4.77292	0.1284	-0.891435	no
ENSG00000162909	CAPN2	-4.00149	-4.76299	0.2352	-0.628563	no
ENSG00000167378	IRGQ	2.66843	4.74712	0.5512	0.258691	no
ENSG00000240972	MIF	0.964046	4.73907	0.0256	1.59176	no
ENSG00000176105	YES1	-7.69791	-4.73275	0.226	-0.645892	no
ENSG00000018408	WWTR1	-3.13595	-4.70649	0.0792	-1.10127	no
ENSG00000152661	GJA1	-3.79927	-4.66772	0.7158	-0.145208	yes
ENSG00000047849	MAP4	-4.71576	-4.66611	0.7308	-0.136201	no
ENSG00000137409	MTCH1	3.3644	4.65808	0.2408	0.618344	no
ENSG00000171914	TLN2	4.52801	4.64871	0.085	1.07058	yes
ENSG00000100234	TIMP3	-1.5676	-4.64685	0.773	-0.111821	yes
ENSG00000100485	SOS2	-10.4736	-4.64559	0.0458	-1.33913	no
ENSG00000085831	TTC39A	3.5386	4.61891	0.0068	2.16749	no
ENSG00000175470	PPP2R2D	2.22889	4.61881	0.2608	0.583692	no
ENSG00000154556	SORBS2	3.64684	4.61609	0.096	1.01773	no
ENSG00000080200	CRYBG3	-4.38419	-4.60978	0.5162	-0.287182	yes
ENSG00000109099	PMP22	-13.8796	-4.58173	0.035	-1.45593	yes
ENSG00000157954	WIPI2	0.759209	4.57926	0.0084	2.07572	no
ENSG00000091409	ITGA6	-3.1161	-4.53728	0.0038	-2.42022	yes
ENSG00000106278	PTPRZ1	-3.16869	-4.53195	0.0778	-1.10902	yes
ENSG00000198242	RPL23A	-4.48577	-4.52725	0.212	-0.673664	no
ENSG00000130733	YIPF2	-0.680368	4.50075	0.6726	0	no
ENSG00000035403	VCL	0.980922	-4.49641	0.2662	0	no
ENSG00000102468	HTR2A	7.06962	4.48799	0.4626	0.334794	yes
ENSG00000107854	TNKS2	-1.83792	-4.48646	0.0052	-2.284	no
ENSG00000166974	MAPRE2	1.26514	4.48195	0.0828	1.08197	no
ENSG00000148516	ZEB1	1.03324	-4.4781	0.969	0	no
ENSG00000125166	GOT2	3.95384	4.4589	0.0704	1.15243	no
ENSG00000114978	MOB1A	-1.81834	-4.45767	0.6536	-0.184688	yes
ENSG00000010438	PRSS3	5.87906	4.4567	0.1464	0.834459	no
ENSG00000130489	SCO2	1.33168	4.45612	0.0562	1.25026	no
ENSG00000178878	APOLD1	-1.02508	-4.45063	0.596	-0.224754	no
ENSG00000095794	CREM	0.0991445	-4.44832	0.7654	0	yes
ENSG00000174628	IQCK	-4.48096	-4.44588	0.0974	-1.01144	yes
ENSG00000138378	STAT4	4.62715	4.4371	0.7628	0.117589	yes
ENSG00000152977	ZIC1	-7.41609	-4.41631	0.7778	-0.109132	no
ENSG00000147457	CHMP7	2.14698	4.40742	0.001	3	no
ENSG00000074590	NUAK1	3.49819	4.40589	0.5712	0.243212	no
ENSG00000148175	STOM	-2.94093	-4.36459	0.071	-1.14874	no
ENSG00000183283	DAZAP2	-5.51295	-4.35884	0.023	-1.63827	no
ENSG00000148700	ADD3	-6.38781	-4.35461	0.0472	-1.32606	no
ENSG00000164949	GEM	-1.2379	-4.35404	0.7854	-0.104909	yes
ENSG00000114698	PLSCR4	-3.08946	-4.35228	0.1338	-0.873544	yes
ENSG00000127561	SYNGR3	5.14388	4.34423	0.2302	0.637895	yes
ENSG00000077080	ACTL6B	5.34063	4.34255	0.2464	0.608359	yes
ENSG00000101888	NXT2	-7.36027	-4.34234	0.001	-3	no
ENSG00000071054	MAP4K4	-9.77137	-4.33827	0.5028	-0.298605	no
ENSG00000165512	ZNF22	-7.84381	-4.33664	0.0118	-1.92812	yes
ENSG00000160563	MED27	0.570473	4.33619	0.1772	0.751536	no
ENSG00000196090	PTPRT	4.23718	4.32884	0.782	0.106793	yes
ENSG00000165061	ZMAT4	7.10442	4.32685	0.6142	0.21169	no
ENSG00000138448	ITGAV	-4.43618	-4.32403	0.1422	-0.8471	no
ENSG00000141232	TOB1	-3.362	-4.32386	0.0516	-1.28735	no
ENSG00000135624	CCT7	0.910743	4.30798	0.1582	0.800794	no
ENSG00000185920	PTCH1	-3.16099	-4.30624	0.1934	-0.713544	no
ENSG00000112531	QKI	-15.5621	-4.29758	0.2012	-0.696372	no
ENSG00000122705	CLTA	1.49645	4.29609	0.0914	1.03905	no
ENSG00000018625	ATP1A2	-2.51621	-4.29036	0.739	-0.131356	yes
ENSG00000168824	NSG1	5.36526	4.28389	0.45	0.346787	no
ENSG00000137726	FXYD6	3.44777	4.28203	0.26	0.585027	yes
ENSG00000165801	ARHGEF40	-10.7005	-4.25962	0.1696	-0.770574	no
ENSG00000115685	PPP1R7	3.58269	4.25784	0.5276	0.277695	no
ENSG00000163812	ZDHHC3	1.07614	4.25651	0.5872	0.231214	no
ENSG00000119711	ALDH6A1	-3.42734	-4.23978	0.212	-0.673664	no
ENSG00000130147	SH3BP4	-16.0741	-4.22382	0.745	-0.127844	yes
ENSG00000143337	TOR1AIP1	-4.62836	-4.21099	0.0098	-2.00877	no
ENSG00000040933	INPP4A	5.92181	4.20976	0.682	0.166216	no
ENSG00000069966	GNB5	7.11418	4.19845	0.403	0.394695	no
ENSG00000117152	RGS4	5.18577	4.19447	0.0468	1.32975	yes
ENSG00000105472	CLEC11A	0.322046	4.18406	0.0908	1.04191	no
ENSG00000078328	RBFOX1	4.9752	4.17975	0.4806	0.318216	yes
ENSG00000008118	CAMK1G	5.24312	4.17246	0.3622	0.441052	yes
ENSG00000068697	LAPTM4A	-3.23902	-4.1711	0.1352	-0.869023	no
ENSG00000170759	KIF5B	-6.467	-4.17049	0.2156	-0.666351	no
ENSG00000029534	ANK1	4.60283	4.17036	0.3052	0.515415	no
ENSG00000143995	MEIS1	-8.42537	-4.16785	0.039	-1.40894	yes
ENSG00000084731	KIF3C	5.1847	4.16054	0.1068	0.971429	yes
ENSG00000173267	SNCG	4.52279	4.1588	0.0028	2.55284	no
ENSG00000183715	OPCML	5.80395	4.15836	0.5812	0.235674	yes
ENSG00000111328	CDK2AP1	-3.89226	-4.15068	0.634	-0.197911	no
ENSG00000100908	EMC9	2.12727	4.13819	0.1166	0.933301	no
ENSG00000064419	TNPO3	2.07012	4.12223	0.5186	0.285167	no
ENSG00000137710	RDX	-11.3767	-4.11914	0.009	-2.04576	no
ENSG00000111275	ALDH2	-3.07695	-4.11581	0.634	-0.197911	no
ENSG00000147862	NFIB	-1.32529	-4.11317	0.7628	-0.117589	no
ENSG00000089053	ANAPC5	-3.66087	4.10833	0.7484	0	no
ENSG00000187735	TCEA1	-8.00834	-4.10348	0.0456	-1.34104	no
ENSG00000149575	SCN2B	4.72055	4.10343	0.1966	0.706416	no
ENSG00000105409	ATP1A3	6.10165	4.10322	0.3948	0.403623	no
ENSG00000136158	SPRY2	-0.277771	-4.09979	0.0796	-1.09909	yes
ENSG00000197444	OGDHL	5.75646	4.09742	0.2358	0.627456	no
ENSG00000170271	FAXDC2	-9.62516	-4.08933	0.0254	-1.59517	no
ENSG00000089006	SNX5	-3.92737	-4.08805	0.5164	-0.287014	no
ENSG00000100362	PVALB	3.1333	4.08606	0.7134	0.146667	no
ENSG00000141376	BCAS3	0.859034	4.08483	0.0688	1.16241	no
ENSG00000166257	SCN3B	3.50299	4.0821	0.7856	0.104799	no
ENSG00000079819	EPB41L2	-1.84294	-4.07995	0.0468	-1.32975	yes
ENSG00000078018	MAP2	4.74941	4.07696	0.3334	0.477034	no
ENSG00000168175	MAPK1IP1L	-0.939432	-4.07524	0.0066	-2.18046	no
ENSG00000185432	METTL7A	-4.89101	-4.07191	0.6168	-0.209856	no
ENSG00000166619	BLCAP	4.60759	4.06984	1e-05	5	no
ENSG00000110514	MADD	4.02588	4.05634	0.0008	3.09691	no
ENSG00000180425	C11orf71	-5.86035	-4.05508	0.0374	-1.42713	yes
ENSG00000157152	SYN2	5.34333	4.05376	0.7838	0.105795	yes
ENSG00000214575	CPEB1	-0.221317	4.04995	0.7436	0	no
ENSG00000049245	VAMP3	-15.0135	-4.04945	0.7412	-0.130065	no
ENSG00000117519	CNN3	-3.41898	-4.04461	0.0056	-2.25181	no
ENSG00000213625	LEPROT	-5.34368	-4.03698	0.0146	-1.83565	no
ENSG00000182899	RPL35A	-2.28471	-4.03438	0.0484	-1.31515	no
ENSG00000101365	IDH3B	1.97469	4.03299	0.309	0.510042	no
ENSG00000162373	BEND5	5.23537	4.03016	0.607	0.216811	no
ENSG00000183036	PCP4	2.68567	4.02239	0.5982	0.223154	yes
ENSG00000092820	EZR	-3.59455	-4.01903	0.5704	-0.24382	yes
ENSG00000139998	RAB15	6.54835	4.01823	0.2208	0.656001	yes
ENSG00000181852	RNF41	4.26603	4.0156	0.7712	0.112833	no
ENSG00000146247	PHIP	-4.54124	-4.01434	0.3322	-0.4786	no
ENSG00000154917	RAB6B	5.71575	4.00979	0.2758	0.559406	yes
ENSG00000178075	GRAMD1C	-2.75029	-4.00704	0.6888	-0.161907	yes
ENSG00000104381	GDAP1	4.37821	4.00655	0.543	0.2652	no
ENSG00000138685	FGF2	-3.65116	-4.0013	0.1224	-0.912219	no
ENSG00000073712	FERMT2	-4.84879	-3.99817	0.233	-0.632644	no
ENSG00000117525	F3	-1.74241	-3.99513	0.0056	-2.25181	yes
ENSG00000005020	SKAP2	4.73521	3.9939	0.5094	0.292941	yes
ENSG00000117115	PADI2	-10.4518	-3.98651	0.7532	-0.12309	no
ENSG00000082458	DLG3	5.82997	3.98362	0.5334	0.272947	yes
ENSG00000123562	MORF4L2	4.05215	3.98311	0.7702	0.113396	no
ENSG00000262655	SPON1	-4.90985	-3.98191	0.132	-0.879426	yes
ENSG00000138382	METTL5	-0.0123263	-3.98068	0.7352	-0.133595	no
ENSG00000134250	NOTCH2	-3.42447	-3.97775	0.7578	-0.120445	no
ENSG00000166710	B2M	-4.05258	-3.97775	0.0328	-1.48413	no
ENSG00000180182	MED14	-1.63121	3.97424	0.9576	0	no
ENSG00000197712	FAM114A1	-10.6483	-3.9686	0.3736	-0.427593	no
ENSG00000067560	RHOA	-6.67067	-3.96571	0.673	-0.171985	no
ENSG00000182541	LIMK2	-3.27417	-3.95882	0.6028	-0.219827	no
ENSG00000114279	FGF12	6.77332	3.95084	0.3598	0.443939	yes
ENSG00000205629	LCMT1	1.61627	3.94925	0.3656	0.436994	no
ENSG00000122786	CALD1	-1.516	-3.94788	0.5326	-0.273599	yes
ENSG00000124783	SSR1	-4.17416	-3.94706	0.0184	-1.73518	no
ENSG00000060237	WNK1	-7.24865	-3.94491	0.3772	-0.423428	no
ENSG00000165389	SPTSSA	-5.89991	-3.9445	0.2594	-0.58603	no
ENSG00000182473	EXOC7	-0.0414839	3.94063	0.7978	0	no
ENSG00000157064	NMNAT2	4.93714	3.93631	0.6284	0.201764	yes
ENSG00000172292	CERS6	2.37266	3.9342	0.7158	0.145208	no
ENSG00000145555	MYO10	-7.67042	-3.93082	0.801	-0.0963675	no
ENSG00000148671	ADIRF	-4.39222	-3.9293	0.6104	-0.214385	yes
ENSG00000106688	SLC1A1	5.02334	3.92725	0.52	0.283997	no
ENSG00000065978	YBX1	-7.36399	-3.92443	0.5012	-0.299989	no
ENSG00000197006	METTL9	2.21047	-3.92067	0.8046	0	no
ENSG00000102078	SLC25A14	4.76725	3.92066	0.1872	0.727694	no
ENSG00000156515	HK1	4.73647	3.91826	0.0038	2.42022	no
ENSG00000089472	HEPH	-5.78989	-3.91639	0.4918	-0.308211	yes
ENSG00000130540	SULT4A1	5.68257	3.91398	0.249	0.603801	yes
ENSG00000104907	TRMT1	-1.61853	3.90789	0.9988	0	no
ENSG00000103710	RASL12	-5.14728	-3.90685	0.0244	-1.61261	no
ENSG00000101160	CTSZ	-0.26315	3.90384	0.3116	0	no
ENSG00000142227	EMP3	-3.1393	-3.90337	0.083	-1.08092	no
ENSG00000101132	PFDN4	1.96583	3.90235	0.0194	1.7122	no
ENSG00000112578	BYSL	2.33356	3.88672	0.0088	2.05552	no
ENSG00000105894	PTN	-3.07107	-3.88076	0.1742	-0.758952	yes
ENSG00000119326	CTNNAL1	-0.562002	-3.87959	0.2048	-0.68867	no
ENSG00000115286	NDUFS7	-3.87749	3.8792	0.8258	0	no
ENSG00000117697	NSL1	-8.33217	-3.87268	0.0016	-2.79588	no
ENSG00000078295	ADCY2	0.496239	3.87024	0.4238	0.372839	no
ENSG00000115414	FN1	0.120396	-3.86854	0.1472	0	no
ENSG00000046653	GPM6B	-8.42323	-3.86628	0.035	-1.45593	no
ENSG00000102699	PARP4	-8.20758	-3.86408	0.3536	-0.451488	yes
ENSG00000101654	RNMT	2.59673	3.86175	0.7418	0.129713	no
ENSG00000107104	KANK1	-7.24322	-3.85919	0.8016	-0.0960423	no
ENSG00000169282	KCNAB1	4.77011	3.85613	0.3028	0.518844	no
ENSG00000108848	LUC7L3	-2.82648	-3.85333	0.0054	-2.26761	no
ENSG00000151491	EPS8	-2.97551	-3.84458	0.0864	-1.06349	no
ENSG00000177954	RPS27	-4.251	-3.84272	0.183	-0.737549	no
ENSG00000141556	TBCD	1.48023	3.84206	0.0034	2.46852	no
ENSG00000147439	BIN3	0.228785	3.84169	0.0626	1.20343	no
ENSG00000003402	CFLAR	-6.44761	-3.83794	0.0274	-1.56225	no
ENSG00000114166	KAT2B	-8.5521	-3.83615	0.1886	-0.724458	yes
ENSG00000008441	NFIX	-2.37317	3.83455	0.2816	0	no
ENSG00000240694	PNMA2	5.33715	3.83176	0.7402	0.130651	yes
ENSG00000165424	ZCCHC24	-15.2722	-3.82935	0.6828	-0.165706	yes
ENSG00000117543	DPH5	-2.7637	-3.82151	0.7038	-0.152551	no
ENSG00000054965	FAM168A	-0.249113	-3.8215	0.0616	-1.21042	no
ENSG00000150760	DOCK1	-12.113	-3.81972	0.7062	-0.151072	yes
ENSG00000143772	ITPKB	-8.43654	-3.81701	0.0814	-1.08938	no
ENSG00000197586	ENTPD6	3.50883	3.817	0.0454	1.34294	yes
ENSG00000168876	ANKRD49	-2.62303	-3.81591	0.3302	-0.481223	no
ENSG00000083857	FAT1	-4.01459	-3.80951	0.6866	-0.163296	yes
ENSG00000116514	RNF19B	2.39206	3.8095	0.7308	0.136201	no
ENSG00000105854	PON2	-7.66777	-3.80702	0.7314	-0.135845	yes
ENSG00000078114	NEBL	-1.82178	-3.80597	0.7876	-0.103694	yes
ENSG00000112759	SLC29A1	7.16133	3.80593	0.0232	1.63451	no
ENSG00000146278	PNRC1	-3.62566	-3.80569	0.1254	-0.901702	no
ENSG00000153904	DDAH1	0.311853	-3.80379	0.2254	0	yes
ENSG00000104490	NCALD	4.07969	3.80321	0.5852	0.232696	no
ENSG00000151414	NEK7	-7.28843	-3.80109	0.0174	-1.75945	yes
ENSG00000117528	ABCD3	-5.90019	-3.79676	0.0014	-2.85387	no
ENSG00000113140	SPARC	-3.09194	-3.79646	0.3394	-0.469288	yes
ENSG00000117592	PRDX6	-5.42087	-3.79302	0.6626	-0.178749	no
ENSG00000111666	CHPT1	-2.08549	-3.78704	0.3098	-0.508919	no
ENSG00000144021	CIAO1	1.52547	3.78306	0.7022	0.153539	no
ENSG00000185085	INTS5	2.79348	3.78271	0.0036	2.4437	no
ENSG00000197442	MAP3K5	-0.510741	-3.77547	0.2968	-0.527536	yes
ENSG00000177426	TGIF1	-4.80357	-3.77309	0.0154	-1.81248	no
ENSG00000122254	HS3ST2	0.0107794	3.76959	0.3816	0.418392	no
ENSG00000073584	SMARCE1	-4.80792	-3.76761	0.0004	-3.39794	no
ENSG00000134352	IL6ST	-4.49927	-3.76649	0.0254	-1.59517	yes
ENSG00000181722	ZBTB20	-1.41204	-3.76047	0.4682	-0.329569	no
ENSG00000092531	SNAP23	-7.96741	-3.75874	0.244	-0.61261	no
ENSG00000215305	VPS16	-0.0572015	3.75492	0.2696	0	no
ENSG00000152558	TMEM123	-10.519	-3.75158	0.0274	-1.56225	yes
ENSG00000118900	UBN1	1.51663	3.74103	0.4528	0.344094	no
ENSG00000111674	ENO2	4.34721	3.73972	0.3562	0.448306	no
ENSG00000084764	MAPRE3	5.2197	3.73854	0.2356	0.627825	no
ENSG00000099194	SCD	-8.26064	-3.73779	0.1102	-0.957818	yes
ENSG00000115840	SLC25A12	3.50854	3.73567	0.8024	0.0956091	yes
ENSG00000197977	ELOVL2	-2.89839	-3.73335	0.0988	-1.00524	yes
ENSG00000097021	ACOT7	4.90659	3.73239	0.5872	0.231214	yes
ENSG00000157782	CABP1	2.64728	3.73068	0.4082	0.389127	no
ENSG00000102226	USP11	3.3364	3.72954	0.453	0.343902	no
ENSG00000126803	HSPA2	-12.0007	-3.72313	0.8048	-0.094312	no
ENSG00000196586	MYO6	-9.07947	-3.723	0.0068	-2.16749	no
ENSG00000065989	PDE4A	4.4343	3.71984	0.243	0.614394	yes
ENSG00000185825	BCAP31	1.94408	3.70875	0.0078	2.10791	no
ENSG00000117791	2002-03-01	0.970705	-3.70738	0.8874	0	no
ENSG00000110171	TRIM3	2.36832	3.70728	0.0914	1.03905	no
ENSG00000138029	HADHB	-9.45764	-3.70501	0.8026	-0.0955008	no
ENSG00000067445	TRO	1.50771	3.70353	0.001	3	no
ENSG00000115194	SLC30A3	5.96578	3.70172	0.4492	0.34756	no
ENSG00000116731	PRDM2	2.15619	3.7008	0.3824	0.417482	no
ENSG00000241973	PI4KA	3.89082	3.70003	0.555	0.255707	no
ENSG00000157542	KCNJ6	4.651	3.69215	0.2336	0.631527	no
ENSG00000107164	FUBP3	-5.06081	-3.69104	0.001	-3	no
ENSG00000119729	RHOQ	-4.84106	-3.68877	0.7772	-0.109467	no
ENSG00000174944	P2RY14	1.1129	-3.68292	0.9944	0	yes
ENSG00000114315	HES1	-2.20011	-3.6789	0.1022	-0.990549	yes
ENSG00000152518	ZFP36L2	-5.33861	-3.67619	0.7892	-0.102813	yes
ENSG00000145817	YIPF5	2.59959	3.67596	0.7348	0.133831	no
ENSG00000114805	PLCH1	3.73695	3.67231	0.638	0.195179	no
ENSG00000107105	ELAVL2	4.97128	3.67212	0.6716	0.172889	no
ENSG00000100427	MLC1	-3.71631	-3.67087	0.8026	-0.0955008	yes
ENSG00000134285	FKBP11	3.47208	3.66246	0.5436	0.264721	no
ENSG00000080493	SLC4A4	-2.01365	-3.6624	0.1622	-0.789949	yes
ENSG00000165973	NELL1	3.15133	3.65824	0.632	0.199283	yes
ENSG00000158270	COLEC12	-1.8719	-3.65182	0.0976	-1.01055	no
ENSG00000143183	TMCO1	-3.40971	-3.6506	0.0146	-1.83565	no
ENSG00000198918	RPL39	-3.59328	-3.65003	0.167	-0.777284	no
ENSG00000164300	SERINC5	-9.91867	-3.64265	0.0004	-3.39794	no
ENSG00000178718	RPP25	2.19122	3.64125	0.008	2.09691	no
ENSG00000013016	EHD3	5.23827	3.63469	0.1396	0.855115	yes
ENSG00000144749	LRIG1	-4.58445	-3.63415	0.6494	-0.187488	yes
ENSG00000253719	ATXN7L3B	3.41884	3.63285	0.6938	0.158766	no
ENSG00000100294	MCAT	4.33366	3.63125	0.6388	0.194635	no
ENSG00000164111	ANXA5	-6.38144	-3.63123	0.72	-0.142668	yes
ENSG00000168066	SF1	-3.00925	3.62971	0.9902	0	no
ENSG00000167107	ACSF2	-2.53997	-3.62956	0.7914	-0.101604	no
ENSG00000145242	EPHA5	2.40688	3.62915	0.6654	0.176917	yes
ENSG00000011405	PIK3C2A	-4.09982	-3.62858	0.0034	-2.46852	yes
ENSG00000004487	KDM1A	1.49489	3.62684	0.287	0.542118	no
ENSG00000133816	MICAL2	4.31542	3.62638	0.165	0.782516	no
ENSG00000171450	CDK5R2	5.3344	3.62554	0.5212	0.282996	no
ENSG00000188042	ARL4C	7.06106	3.6254	0.336	0.473661	no
ENSG00000180901	KCTD2	2.03217	3.62431	0.0002	3.69897	no
ENSG00000172336	POP7	2.10213	3.62086	0.383	0.416801	no
ENSG00000007372	PAX6	-3.30646	-3.61632	0.482	-0.316953	yes
ENSG00000050405	LIMA1	-6.00303	-3.61554	0.0258	-1.58838	yes
ENSG00000128567	PODXL	-0.299491	-3.61528	0.621	-0.206908	no
ENSG00000102098	SCML2	0.086895	-3.6146	0.3774	0	no
ENSG00000000003	TSPAN6	-3.21954	-3.61309	0.5536	-0.256804	no
ENSG00000122566	HNRNPA2B1	-5.42309	-3.61092	0.0662	-1.17914	no
ENSG00000136436	CALCOCO2	-6.36584	-3.6109	0.794	-0.100179	no
ENSG00000124194	GDAP1L1	4.74493	3.61047	0.3006	0.522011	yes
ENSG00000135821	GLUL	-3.27856	-3.61016	0.6522	-0.185619	no
ENSG00000163913	IFT122	1.66282	3.60983	0.0096	2.01773	no
ENSG00000108947	EFNB3	4.90593	3.60789	0.7506	0.124591	yes
ENSG00000143514	TP53BP2	-4.77542	-3.60765	0.8148	-0.088949	no
ENSG00000198931	APRT	-0.872348	3.60067	0.9586	0	no
ENSG00000073803	MAP3K13	1.63373	3.59725	0.4428	0.353792	no
ENSG00000106617	PRKAG2	3.24674	3.59523	0.79	0.102373	no
ENSG00000011465	DCN	0.676823	-3.59484	0.4334	0	no
ENSG00000102678	FGF9	5.27119	3.59253	0.7188	0.143392	no
ENSG00000163110	PDLIM5	-4.62066	-3.59143	0.6712	-0.173148	no
ENSG00000134531	EMP1	-2.44288	-3.59126	0.1722	-0.763967	no
ENSG00000161202	DVL3	-2.39902	-3.58918	0.638	-0.195179	no
ENSG00000116754	SRSF11	-1.79426	-3.58885	0.0568	-1.24565	no
ENSG00000124243	BCAS4	7.40685	3.58862	0.005	2.30103	no
ENSG00000136869	TLR4	-3.94258	-3.58636	0.7018	-0.153787	yes
ENSG00000114200	BCHE	-3.73561	-3.58531	0.0022	-2.65758	yes
ENSG00000113328	CCNG1	-4.67942	-3.58262	0.0362	-1.44129	no
ENSG00000075043	KCNQ2	8.10863	3.58052	0.0008	3.09691	no
ENSG00000171865	RNASEH1	0.866605	3.57635	0.1456	0.836839	no
ENSG00000033627	ATP6V0A1	4.6202	3.5761	0.1186	0.925915	no
ENSG00000143502	SUSD4	5.86022	3.57547	0.759	0.119758	yes
ENSG00000187147	RNF220	-4.30797	3.56635	0.997	0	no
ENSG00000047644	WWC3	-10.4537	-3.5662	0.6778	-0.168898	no
ENSG00000136205	TNS3	-0.893004	-3.56542	0.7536	-0.122859	no
ENSG00000137642	SORL1	2.2698	3.56023	0.1056	0.976336	no
ENSG00000137185	ZSCAN9	-4.53719	-3.55975	0.7068	-0.150703	no
ENSG00000147408	CSGALNACT1	-1.31066	-3.55806	0.2264	-0.645124	yes
ENSG00000213024	NUP62	-0.78115	3.55193	0.5906	0	no
ENSG00000100697	DICER1	-7.41478	-3.55163	0.0316	-1.50031	no
ENSG00000115306	SPTBN1	-1.13182	-3.54975	0.0164	-1.78516	no
ENSG00000197381	ADARB1	8.52537	3.54788	0.2154	0.666754	no
ENSG00000167601	AXL	-2.83609	-3.54783	0.784	-0.105684	yes
ENSG00000180855	ZNF443	-1.09807	-3.54707	0.3878	-0.411392	no
ENSG00000171316	CHD7	-12.275	-3.54463	0.7182	-0.143755	no
ENSG00000134001	EIF2S1	2.0137	3.5442	0.7902	0.102263	no
ENSG00000115419	GLS	5.56642	3.54374	0.3844	0.415217	no
ENSG00000135622	SEMA4F	5.79873	3.54373	0.0358	1.44612	no
ENSG00000179115	FARSA	4.25637	3.54208	0.2628	0.580375	no
ENSG00000104447	TRPS1	-5.12939	-3.54099	0.653	-0.185087	no
ENSG00000198838	RYR3	-3.77667	-3.53939	0.116	-0.935542	yes
ENSG00000161681	SHANK1	4.06832	3.53917	0.0062	2.20761	no
ENSG00000176714	CCDC121	-8.45641	-3.53853	0.0012	-2.92082	no
ENSG00000044115	CTNNA1	-9.55356	-3.53818	0.081	-1.09151	no
ENSG00000118418	HMGN3	-3.06868	-3.53613	0.7512	-0.124244	no
ENSG00000148053	NTRK2	-3.19081	-3.53484	0.2158	-0.665949	yes
ENSG00000127616	SMARCA4	2.33649	3.53409	0.1056	0.976336	no
ENSG00000176956	LY6H	0.806863	3.53244	0.07	1.1549	no
ENSG00000178568	ERBB4	1.66879	3.53016	0.692	0.159894	no
ENSG00000174021	GNG5	-3.89875	-3.52728	0.7566	-0.121134	yes
ENSG00000115762	PLEKHB2	3.89211	3.52697	0.7044	0.152181	no
ENSG00000087258	GNAO1	-1.69865	3.5202	0.2594	0	no
ENSG00000166716	ZNF592	-3.31976	3.51665	0.9692	0	no
ENSG00000070669	ASNS	5.01248	3.51664	0.1468	0.833274	no
ENSG00000175352	NRIP3	4.21556	3.51606	0.6886	0.162033	yes
ENSG00000151923	TIAL1	-5.70042	3.51589	0.9812	0	no
ENSG00000175029	CTBP2	-2.32311	-3.5156	0.731	-0.136083	no
ENSG00000152700	SAR1B	-7.37243	-3.51214	0.0066	-2.18046	no
ENSG00000101972	STAG2	-8.4386	-3.51199	0.2914	-0.53551	no
ENSG00000099817	POLR2E	2.17543	3.50762	0.231	0.636388	no
ENSG00000125398	SOX9	-4.33499	-3.50223	0.7766	-0.109803	yes
ENSG00000142655	PEX14	2.94642	3.49792	0.1782	0.749092	no
ENSG00000196976	LAGE3	1.88435	3.49546	0.055	1.25964	no
ENSG00000164442	CITED2	4.74265	3.49042	0.7158	0.145208	no
ENSG00000196876	SCN8A	5.03509	3.48877	0.6536	0.184688	yes
ENSG00000261371	PECAM1	-1.57647	-3.48819	0.6586	-0.181378	no
ENSG00000162734	PEA15	-0.497529	-3.4865	0.8052	-0.0940962	yes
ENSG00000124942	AHNAK	-3.51057	-3.48497	0.7234	-0.140621	yes
ENSG00000125968	ID1	-2.53975	-3.48484	0.7616	-0.118273	no
ENSG00000169306	IL1RAPL1	-2.38084	3.48441	0.9732	0	yes
ENSG00000169862	CTNND2	1.3986	-3.48436	0.936	0	no
ENSG00000187741	FANCA	2.80909	3.48429	0.0194	1.7122	no
ENSG00000182287	AP1S2	1.29341	3.48161	0.7854	0.104909	no
ENSG00000105221	AKT2	-5.5071	3.48068	0.9166	0	no
ENSG00000164885	CDK5	5.3251	3.47836	0.1918	0.717151	yes
ENSG00000138030	KHK	2.21702	3.47827	0.0244	1.61261	no
ENSG00000100320	RBFOX2	5.55204	3.47392	0.0838	1.07676	yes
ENSG00000147588	PMP2	-4.5197	-3.47325	0.0002	-3.69897	yes
ENSG00000204560	DHX16	-2.14897	3.46888	0.9662	0	no
ENSG00000218336	TENM3	1.91282	3.46884	0.7752	0.110586	yes
ENSG00000182621	PLCB1	4.57338	3.46797	0.1748	0.757459	yes
ENSG00000100949	RABGGTA	0.573399	3.46251	0.0328	1.48413	no
ENSG00000145147	SLIT2	7.04096	3.46126	0.2362	0.62672	yes
ENSG00000157445	CACNA2D3	4.82437	3.4608	0.8016	0.0960423	no
ENSG00000085063	CD59	-1.01802	-3.45994	0.684	-0.164944	no
ENSG00000142686	C1orf216	4.92213	3.45923	0.7338	0.134422	no
ENSG00000176406	RIMS2	-0.0600126	3.45916	0.9042	0	no
ENSG00000135472	FAIM2	3.97393	3.45845	0.043	1.36653	no
ENSG00000149313	AASDHPPT	3.23045	3.45556	0.301	0.521434	no
ENSG00000131844	MCCC2	-2.35822	-3.45512	0.2118	-0.674074	no
ENSG00000176953	NFATC2IP	-0.783726	3.45009	0.999	0	no
ENSG00000132424	PNISR	-1.70968	-3.44903	0.288	-0.540608	no
ENSG00000129003	VPS13C	-3.0977	-3.44649	0.089	-1.05061	no
ENSG00000183020	AP2A2	3.97934	3.44538	0.0474	1.32422	no
ENSG00000152952	PLOD2	-3.8531	-3.44287	0.3886	-0.410497	no
ENSG00000151914	DST	-5.76967	-3.44119	0.1736	-0.76045	no
ENSG00000123104	ITPR2	-2.08485	-3.43662	0.0504	-1.29757	yes
ENSG00000124155	PIGT	-4.24545	3.43629	0.9702	0	no
ENSG00000060762	MPC1	-4.78984	-3.43577	0.0078	-2.10791	no
ENSG00000170017	ALCAM	-5.44332	-3.43337	0.0096	-2.01773	no
ENSG00000133639	BTG1	-0.77259	-3.43231	0.7712	-0.112833	no
ENSG00000203666	EFCAB2	-3.29013	-3.42356	0.001	-3	no
ENSG00000114923	SLC4A3	8.47196	3.42253	0.0008	3.09691	yes
ENSG00000197496	SLC2A10	-2.80864	-3.42194	0.1382	-0.859492	no
ENSG00000172500	FIBP	2.70495	3.42093	0.6446	0.19071	no
ENSG00000157895	C12orf43	3.22564	3.41863	0.418	0.378824	no
ENSG00000113070	HBEGF	-6.70748	3.41668	0.9538	0	no
ENSG00000122862	SRGN	-0.843455	-3.41384	0.4	-0.39794	yes
ENSG00000127314	RAP1B	-6.23882	-3.4136	0.012	-1.92082	no
ENSG00000163659	TIPARP	-5.77669	-3.40843	0.2664	-0.574466	no
ENSG00000064687	ABCA7	0.337368	3.4038	0.0074	2.13077	no
ENSG00000131187	F12	3.57673	3.40309	0.018	1.74473	no
ENSG00000163013	FBXO41	8.71584	3.39936	0.0186	1.73049	yes
ENSG00000116251	RPL22	-2.79401	-3.39887	0.6566	-0.182699	no
ENSG00000126214	KLC1	4.19227	3.39799	0.7728	0.111933	no
ENSG00000130748	TMEM160	0.632884	3.39663	0.4384	0.358129	no
ENSG00000058056	USP13	-1.89252	3.3949	0.9784	0	no
ENSG00000172340	SUCLG2	-4.63318	-3.39162	0.0156	-1.80688	no
ENSG00000083312	TNPO1	-2.94933	-3.38944	0.09	-1.04576	no
ENSG00000107872	FBXL15	3.84405	3.38721	0.0168	1.77469	no
ENSG00000150625	GPM6A	3.19261	-3.38622	0.9886	0	no
ENSG00000184258	CDR1	2.01933	3.38522	0.7314	0.135845	no
ENSG00000105726	ATP13A1	-2.83996	3.37949	0.9836	0	no
ENSG00000213672	NCKIPSD	2.69196	3.37775	0.0312	1.50585	no
ENSG00000204442	FAM155A	5.23307	3.37352	0.6412	0.193006	no
ENSG00000119782	FKBP1B	4.55232	3.37044	0.3584	0.445632	no
ENSG00000156697	UTP14A	1.22285	3.37027	0.2696	0.56928	yes
ENSG00000022355	GABRA1	7.33373	3.36942	0.3416	0.466482	yes
ENSG00000110925	CSRNP2	2.01095	3.36534	0.6378	0.195315	no
ENSG00000143947	RPS27A	-3.50827	-3.36392	0.3822	-0.417709	no
ENSG00000139190	VAMP1	2.0729	3.36279	0.2652	0.576426	no
ENSG00000159176	CSRP1	-14.549	-3.36264	0.7016	-0.15391	yes
ENSG00000115970	THADA	-4.8688	3.36258	0.9904	0	no
ENSG00000064607	SUGP2	2.8254	3.36249	0.007	2.1549	no
ENSG00000103723	AP3B2	7.28549	3.36078	0.1726	0.762959	no
ENSG00000164690	SHH	2.86573	3.36016	0.014	1.85387	no
ENSG00000052749	RRP12	2.61644	3.35722	0.062	1.20761	no
ENSG00000133316	WDR74	-0.01416	3.35704	0.0988	0	no
ENSG00000171847	FAM90A1	1.2361	3.35652	0.2814	0.550676	no
ENSG00000115844	DLX2	4.60643	3.35545	0.6808	0.16698	yes
ENSG00000080345	RIF1	-2.70562	3.35351	0.9912	0	no
ENSG00000130305	NSUN5	-2.21975	3.35213	0.9984	0	no
ENSG00000065665	SEC61A2	2.15231	3.35093	0.3618	0.441531	no
ENSG00000197958	RPL12	-4.92065	-3.35056	0.8046	-0.09442	no
ENSG00000070756	PABPC1	-3.27067	-3.34985	0.0672	-1.17263	yes
ENSG00000143793	C1orf35	-1.85863	3.3453	0.9996	0	no
ENSG00000107551	RASSF4	-4.64546	-3.34333	0.477	-0.321482	no
ENSG00000136854	STXBP1	5.86148	3.34226	0.6388	0.194635	no
ENSG00000163346	PBXIP1	-3.7491	-3.34125	0.6066	-0.217098	yes
ENSG00000133818	RRAS2	-1.45638	-3.33947	0.0202	-1.69465	no
ENSG00000112306	RPS12	-4.78848	-3.33719	0.029	-1.5376	no
ENSG00000135316	SYNCRIP	-1.90317	-3.33618	0.4794	-0.319302	yes
ENSG00000117016	RIMS3	7.86252	3.33609	0.0316	1.50031	yes
ENSG00000115525	ST3GAL5	0.45752	3.33491	0.613	0.21254	no
ENSG00000173064	HECTD4	2.11758	3.33411	0.0846	1.07263	no
ENSG00000135750	KCNK1	5.35166	3.33407	0.26	0.585027	no
ENSG00000137764	MAP2K5	2.32155	3.33374	0.161	0.793174	no
ENSG00000081803	CADPS2	1.70042	3.33348	0.788	0.103474	no
ENSG00000102879	CORO1A	3.25491	3.32736	0.5578	0.253521	no
ENSG00000116473	RAP1A	-8.48592	-3.32513	0.0682	-1.16622	yes
ENSG00000135709	KIAA0513	6.10744	3.32511	0.1222	0.912929	no
ENSG00000101443	WFDC2	3.04992	3.32432	0.1598	0.796423	no
ENSG00000138107	ACTR1A	1.07955	3.31858	0.435	0.361511	no
ENSG00000144747	TMF1	-1.72116	3.31849	0.993	0	no
ENSG00000196981	WDR5B	-7.7106	-3.31736	0.1006	-0.997402	no
ENSG00000138175	ARL3	2.96238	3.31646	0.329	0.482804	no
ENSG00000170525	PFKFB3	-1.23446	-3.31583	0.745	-0.127844	no
ENSG00000172493	AFF1	-4.82284	-3.31535	0.731	-0.136083	no
ENSG00000164076	CAMKV	5.93701	3.31396	0.0982	1.00789	yes
ENSG00000151012	SLC7A11	-2.42922	-3.31351	0.6352	-0.19709	yes
ENSG00000136928	GABBR2	9.52442	3.31263	0.6076	0.216382	yes
ENSG00000164039	BDH2	-7.80137	-3.31166	0.7476	-0.126331	yes
ENSG00000204965	PCDHA5	2.76946	3.30984	0.1018	0.992252	no
ENSG00000153707	PTPRD	-3.12156	3.30978	0.8904	0	yes
ENSG00000101310	SEC23B	-2.93958	-3.30846	0.0004	-3.39794	no
ENSG00000135547	HEY2	-8.08766	-3.30678	0.0116	-1.93554	no
ENSG00000180739	S1PR5	-7.75028	3.30557	0.8318	0	no
ENSG00000172086	KRCC1	-9.95508	-3.3032	0.1352	-0.869023	yes
ENSG00000164754	RAD21	-2.65602	-3.30243	0.0088	-2.05552	no
ENSG00000119139	TJP2	-10.9064	-3.30216	0.7912	-0.101714	no
ENSG00000160445	ZER1	3.14645	3.30142	0.004	2.39794	no
ENSG00000135423	GLS2	4.52502	3.30056	0.1524	0.817015	yes
ENSG00000105048	TNNT1	0.952202	-3.29598	0.9056	0	no
ENSG00000092199	HNRNPC	-3.59142	-3.29391	0.126	-0.899629	no
ENSG00000185420	SMYD3	2.7004	3.29303	0.7992	0.0973445	no
ENSG00000093010	COMT	-10.3403	-3.28655	0.3624	-0.440812	no
ENSG00000109670	FBXW7	3.49653	3.28465	0.1786	0.748119	no
ENSG00000078902	TOLLIP	6.17679	3.28464	0.7712	0.112833	no
ENSG00000164292	RHOBTB3	-7.09738	-3.28395	0.616	-0.210419	no
ENSG00000140905	GCSH	-7.09932	-3.28327	0.0078	-2.10791	no
ENSG00000135919	SERPINE2	-0.606713	-3.28297	0.014	-1.85387	yes
ENSG00000105443	CYTH2	0.207132	3.27725	0.082	1.08619	no
ENSG00000141522	ARHGDIA	0.59307	3.27507	0.0708	1.14997	no
ENSG00000113732	ATP6V0E1	-7.4769	-3.27507	0.697	-0.156767	no
ENSG00000151208	DLG5	-1.12787	3.27478	0.7008	0	no
ENSG00000129128	SPCS3	1.45393	3.27311	0.1442	0.841035	no
ENSG00000178104	PDE4DIP	-0.23611	-3.27135	0.8174	-0.0875654	no
ENSG00000026025	VIM	-2.56492	-3.27042	0.7194	-0.14303	yes
ENSG00000109472	CPE	-1.29835	-3.26843	0.0224	-1.64975	yes
ENSG00000106299	WASL	2.57916	3.26684	0.7584	0.120102	no
ENSG00000135119	RNFT2	3.92111	3.26459	0.7104	0.148497	no
ENSG00000189221	MAOA	-1.24023	-3.26434	0.4956	-0.304869	yes
ENSG00000060558	GNA15	2.578	3.26324	0.0404	1.39362	no
ENSG00000075142	SRI	-1.58331	-3.26274	0.0022	-2.65758	no
ENSG00000243709	LEFTY1	0.418597	3.26267	0.0514	1.28904	no
ENSG00000185838	GNB1L	2.04229	3.26077	0.0042	2.37675	no
ENSG00000067955	CBFB	-10.9088	-3.26059	0.3584	-0.445632	no
ENSG00000174469	CNTNAP2	5.42838	3.25868	0.5422	0.26584	no
ENSG00000142192	APP	1.4009	3.25858	0.7886	0.103143	no
ENSG00000113327	GABRG2	5.76522	3.25722	0.7096	0.148986	yes
ENSG00000012660	ELOVL5	-7.86227	-3.25433	0.0566	-1.24718	no
ENSG00000136147	PHF11	-6.22668	-3.25416	0.6446	-0.19071	no
ENSG00000185386	MAPK11	2.86882	3.25281	0.016	1.79588	no
ENSG00000174938	SEZ6L2	4.41088	3.25132	0.7404	0.130534	no
ENSG00000117245	KIF17	2.62788	3.24798	0.099	1.00436	no
ENSG00000115289	PCGF1	0.363525	3.24514	0.0296	1.52871	no
ENSG00000085719	CPNE3	-5.73327	-3.2447	0.2012	-0.696372	no
ENSG00000149294	NCAM1	-3.61996	3.24264	0.995	0	yes
ENSG00000133112	TPT1	-4.01361	-3.2388	0.6332	-0.198459	no
ENSG00000129521	EGLN3	-8.21851	-3.23731	0.056	-1.25181	no
ENSG00000136240	KDELR2	-4.3088	-3.23585	0.001	-3	no
ENSG00000038427	VCAN	-5.78159	-3.23325	0.8208	-0.0857627	no
ENSG00000081189	MEF2C	6.24061	3.23277	0.455	0.341989	yes
ENSG00000100505	TRIM9	1.99501	-3.231	0.4522	0	no
ENSG00000185917	SETD4	-0.0502553	3.22754	0.7244	0	no
ENSG00000161203	AP2M1	4.39533	3.22586	0.5042	0.297397	no
ENSG00000137804	NUSAP1	-0.462725	-3.22579	0.0712	-1.14752	no
ENSG00000081760	AACS	4.63623	3.22426	0.171	0.767004	no
ENSG00000064545	TMEM161A	-1.73702	3.2241	0.9876	0	no
ENSG00000154229	PRKCA	0.518876	-3.22399	0.176	0	no
ENSG00000135720	DYNC1LI2	-3.12553	-3.22034	0.0164	-1.78516	no
ENSG00000123610	TNFAIP6	-5.64916	-3.22016	0.1024	-0.9897	yes
ENSG00000155111	CDK19	-8.89627	-3.21935	0.2198	-0.657972	yes
ENSG00000065000	AP3D1	2.51326	3.21909	0.015	1.82391	no
ENSG00000148219	ASTN2	-1.50068	3.216	0.3406	0	no
ENSG00000010256	UQCRC1	2.72983	3.21492	0.1772	0.751536	no
ENSG00000048828	FAM120A	-2.45676	-3.21345	0.0002	-3.69897	no
ENSG00000196878	LAMB3	3.59018	3.21195	0.01	2	no
ENSG00000197043	ANXA6	4.35923	3.21063	0.7968	0.0986507	no
ENSG00000139352	ASCL1	-1.80546	-3.21055	0.7316	-0.135726	no
ENSG00000158560	DYNC1I1	3.71449	3.2088	0.7978	0.098106	no
ENSG00000129151	BBOX1	-4.04764	-3.20754	0.2566	-0.590743	yes
ENSG00000117614	SYF2	-2.38588	-3.20723	0.7556	-0.121708	no
ENSG00000100722	ZC3H14	-0.597409	3.20691	0.953	0	no
ENSG00000008294	SPAG9	-6.49828	-3.20632	0.1882	-0.72538	no
ENSG00000148498	PARD3	-2.98184	-3.20615	0.5962	-0.224608	no
ENSG00000129083	COPB1	-2.37373	-3.19961	0.1008	-0.996539	no
ENSG00000134419	RPS15A	-4.00317	-3.19851	0.1062	-0.973875	no
ENSG00000116199	FAM20B	4.09357	3.19512	0.674	0.17134	no
ENSG00000101367	MAPRE1	-7.57568	-3.1924	0.55	-0.259637	no
ENSG00000035115	SH3YL1	-2.70951	-3.19233	0.1966	-0.706416	no
ENSG00000196700	ZNF512B	2.30104	3.192	0.0006	3.22185	no
ENSG00000204592	HLA-E	-2.06091	-3.1907	0.5776	-0.238373	no
ENSG00000156650	KAT6B	-1.65589	-3.18925	0.2622	-0.581367	no
ENSG00000101161	PRPF6	-0.681767	3.18908	0.2078	0	no
ENSG00000160207	HSF2BP	-0.339242	3.18775	0.879	0	no
ENSG00000136156	ITM2B	-1.39609	-3.18729	0.0032	-2.49485	no
ENSG00000184990	SIVA1	-0.94169	3.18581	0.8572	0	no
ENSG00000117394	SLC2A1	-2.14773	-3.1827	0.7116	-0.147764	no
ENSG00000204315	FKBPL	1.28863	3.18228	0.0396	1.4023	no
ENSG00000117859	OSBPL9	-6.55837	-3.18211	0.008	-2.09691	no
ENSG00000113578	FGF1	-11.8816	-3.18194	0.0126	-1.89963	yes
ENSG00000123374	CDK2	-3.02885	-3.18179	0.4606	-0.336676	no
ENSG00000114670	NEK11	-0.455376	3.18128	0.7008	0	yes
ENSG00000133216	EPHB2	1.52748	3.18022	0.5766	0.239125	no
ENSG00000134996	OSTF1	-0.696731	3.17981	0.4514	0	no
ENSG00000172348	RCAN2	4.73346	3.17881	0.7122	0.147398	no
ENSG00000114648	KLHL18	3.32187	3.17546	0.0404	1.39362	no
ENSG00000172845	SP3	-1.63444	-3.17385	0.0006	-3.22185	no
ENSG00000021645	NRXN3	5.86	3.17369	0.0822	1.08513	no
ENSG00000109339	MAPK10	4.41098	3.1735	0.8166	0.0879906	no
ENSG00000114062	UBE3A	2.38293	3.17229	0.4362	0.360314	no
ENSG00000179604	CDC42EP4	-3.86728	-3.16489	0.7904	-0.102153	yes
ENSG00000173114	LRRN3	2.67549	-3.16467	0.975	0	no
ENSG00000119866	BCL11A	2.23366	3.1646	0.7626	0.117703	no
ENSG00000121940	CLCC1	-3.27311	-3.16455	0.0862	-1.06449	no
ENSG00000151239	TWF1	-5.21525	-3.16389	0.0058	-2.23657	no
ENSG00000112333	NR2E1	-1.43284	-3.16107	0.784	-0.105684	no
ENSG00000197111	PCBP2	-2.42405	-3.1596	0.2374	-0.624519	no
ENSG00000127920	GNG11	-1.70975	-3.15916	0.256	-0.59176	no
ENSG00000196584	XRCC2	-0.992397	-3.15911	0.153	-0.815309	no
ENSG00000122034	GTF3A	1.19208	3.15677	0.0006	3.22185	no
ENSG00000115380	EFEMP1	-3.7912	-3.15612	0.0668	-1.17522	yes
ENSG00000165949	IFI27	-1.50705	-3.1553	0.4852	-0.314079	no
ENSG00000117222	RBBP5	2.01896	3.15447	0.661	0.179799	no
ENSG00000138834	MAPK8IP3	1.84667	3.15316	0.1384	0.858864	no
ENSG00000137103	TMEM8B	1.78231	3.15213	0.019	1.72125	no
ENSG00000111145	ELK3	-1.62048	-3.15177	0.0382	-1.41794	no
ENSG00000164050	PLXNB1	-13.6868	-3.15076	0.35	-0.455932	no
ENSG00000164929	BAALC	0.657914	-3.15058	0.5422	0	no
ENSG00000148737	TCF7L2	-2.80655	-3.15032	0.196	-0.707744	yes
ENSG00000178764	ZHX2	-13.9356	-3.14943	0.7678	-0.114752	no
ENSG00000132970	WASF3	0.586981	-3.14636	0.5298	0	no
ENSG00000103502	CDIPT	1.31674	3.14524	0.0242	1.61618	no
ENSG00000078674	PCM1	-3.81071	3.1436	0.9814	0	no
ENSG00000132274	TRIM22	-2.64749	-3.14313	0.1512	-0.820448	no
ENSG00000185518	SV2B	4.47495	3.14085	0.7154	0.145451	yes
ENSG00000104375	STK3	-5.51724	-3.14003	0.0866	-1.06248	no
ENSG00000163565	IFI16	-4.0382	-3.13895	0.07	-1.1549	yes
ENSG00000154380	ENAH	-4.73625	-3.13852	0.2374	-0.624519	no
ENSG00000155093	PTPRN2	6.02938	3.13802	0.6106	0.214243	no
ENSG00000148180	GSN	-12.8831	-3.13795	0.188	-0.725842	no
ENSG00000102977	ACD	0.609628	3.13539	0.012	1.92082	no
ENSG00000118985	ELL2	-3.16537	3.13536	0.9474	0	yes
ENSG00000102103	PQBP1	-1.07779	3.13502	0.197	0	no
ENSG00000213780	GTF2H4	1.50785	3.13481	0.7308	0.136201	no
ENSG00000130559	CAMSAP1	2.35527	3.13438	0.6222	0.20607	no
ENSG00000073536	NLE1	3.29566	3.13317	0.2384	0.622694	no
ENSG00000081913	PHLPP1	-11.048	-3.1326	0.1896	-0.722162	no
ENSG00000177606	JUN	1.39006	-3.13107	0.843	0	no
ENSG00000135272	MDFIC	-4.157	-3.1308	0.0124	-1.90658	no
ENSG00000053501	USE1	-0.324939	3.13071	0.1532	0	no
ENSG00000111907	TPD52L1	-3.64069	-3.13012	0.6728	-0.172114	no
ENSG00000119938	PPP1R3C	-0.990474	-3.12958	0.7368	-0.13265	yes
ENSG00000099942	CRKL	0.377616	3.12667	0.4608	0.336488	no
ENSG00000119471	HSDL2	-3.34942	-3.12559	0.0058	-2.23657	no
ENSG00000265972	TXNIP	-6.0373	-3.12543	0.7182	-0.143755	no
ENSG00000163399	ATP1A1	4.23094	3.12458	0.7354	0.133476	no
ENSG00000116016	EPAS1	-0.0269068	-3.12319	0.2182	-0.661145	no
ENSG00000067606	PRKCZ	3.66145	3.12235	0.0482	1.31695	no
ENSG00000167632	TRAPPC9	0.91832	3.1214	0.7744	0.111035	no
ENSG00000077044	DGKD	-3.93794	3.12083	0.996	0	no
ENSG00000183207	RUVBL2	1.23965	3.12076	0.0254	1.59517	no
ENSG00000148798	INA	5.77949	3.11977	0.2744	0.561616	yes
ENSG00000187372	PCDHB13	-1.52716	3.11855	0.9924	0	no
ENSG00000145191	EIF2B5	-0.908136	3.11829	0.7142	0	no
ENSG00000089199	CHGB	3.54503	3.11629	0.7286	0.137511	no
ENSG00000154277	UCHL1	5.2841	3.11562	0.6464	0.189499	yes
ENSG00000186297	GABRA5	2.29201	3.11394	0.666	0.176526	yes
ENSG00000113595	TRIM23	2.37418	3.11118	0.6644	0.17757	no
ENSG00000077585	GPR137B	-4.62321	-3.10894	0.0422	-1.37469	no
ENSG00000103485	QPRT	1.39167	3.10578	0.026	1.58503	no
ENSG00000165699	TSC1	-0.348265	3.10484	0.9684	0	no
ENSG00000171302	CANT1	0.459077	3.10449	0.156	0.806875	no
ENSG00000175832	ETV4	1.23392	-3.1011	0.882	0	no
ENSG00000108094	CUL2	2.30089	3.1007	0.8044	0.0945279	no
ENSG00000158195	WASF2	-11.7387	-3.10036	0.8234	-0.0843891	yes
ENSG00000114541	FRMD4B	-10.2883	-3.10034	0.1176	-0.929593	no
ENSG00000156427	FGF18	0.89398	3.09552	0.1372	0.862646	no
ENSG00000137274	BPHL	1.7146	3.09365	0.1256	0.90101	no
ENSG00000065135	GNAI3	-2.92015	-3.0936	0.3264	-0.48625	no
ENSG00000087263	OGFOD1	0.505008	3.09317	0.8206	0.0858685	no
ENSG00000090674	MCOLN1	1.87754	3.09165	0.012	1.92082	no
ENSG00000113119	TMCO6	-2.83295	3.08953	0.985	0	yes
ENSG00000005194	CIAPIN1	3.09762	3.08816	0.7484	0.125866	no
ENSG00000182712	CMC4	-4.14352	-3.08763	0.674	-0.17134	no
ENSG00000179399	GPC5	-1.327	-3.08582	0.1114	-0.953115	yes
ENSG00000003147	ICA1	2.67345	3.08492	0.3184	0.497027	no
ENSG00000204262	COL5A2	5.66049	3.08278	0.5156	0.287687	no
ENSG00000105509	HAS1	4.09596	3.07815	0.8234	0.0843891	no
ENSG00000150672	DLG2	2.07707	3.07671	0.7972	0.0984327	no
ENSG00000120053	GOT1	4.42481	3.0754	0.8176	0.0874591	no
ENSG00000100284	TOM1	1.77833	3.07291	0.0162	1.79048	no
ENSG00000185339	TCN2	-1.81581	-3.07146	0.49	-0.309804	no
ENSG00000198825	INPP5F	4.72565	3.06932	0.5604	0.251502	no
ENSG00000142149	HUNK	4.90122	3.06683	0.3152	0.501414	no
ENSG00000100246	DNAL4	1.9081	3.06538	0.4072	0.390192	no
ENSG00000187778	MCRS1	-0.501919	3.06492	0.7188	0	no
ENSG00000167191	GPRC5B	-14.6009	-3.06449	0.8296	-0.0811313	yes
ENSG00000083454	P2RX5	6.36569	3.061	0.4382	0.358328	no
ENSG00000104325	DECR1	-3.63273	-3.06071	0.185	-0.732828	no
ENSG00000110931	CAMKK2	6.81306	3.05741	0.4308	0.365724	no
ENSG00000145012	LPP	-1.64794	-3.0571	0.7094	-0.149109	no
ENSG00000159259	CHAF1B	3.29292	3.05593	0.7186	0.143513	no
ENSG00000176454	LPCAT4	5.2792	3.05378	0.0204	1.69037	no
ENSG00000018189	RUFY3	0.708194	3.05297	0.7792	0.108351	no
ENSG00000134569	LRP4	-4.59135	-3.05271	0.7988	-0.0975619	yes
ENSG00000213626	LBH	3.93938	3.05267	0.6256	0.203703	no
ENSG00000157045	NTAN1	1.3352	3.05116	0.004	2.39794	no
ENSG00000170946	DNAJC24	0.509767	-3.05045	0.7044	0	no
ENSG00000214063	TSPAN4	-2.03557	3.04867	0.942	0	no
ENSG00000108641	B9D1	1.50152	3.04843	0.6482	0.188291	yes
ENSG00000185862	EVI2B	-8.29866	-3.04549	0.7844	-0.105462	yes
ENSG00000119231	SENP5	0.639579	3.04496	0.7818	0.106904	no
ENSG00000160683	CXCR5	-1.06393	3.04448	0.6398	0	no
ENSG00000235863	B3GALT4	-0.158526	3.04189	0.399	0	no
ENSG00000143149	ALDH9A1	-4.36228	-3.03901	0.0886	-1.05257	no
ENSG00000128016	ZFP36	-1.26261	-3.03897	0.4744	-0.323855	yes
ENSG00000090661	CERS4	-5.72968	3.03865	0.9914	0	no
ENSG00000162409	PRKAA2	4.02335	-3.03772	0.746	0	yes
ENSG00000171617	ENC1	7.62432	3.03737	0.7706	0.113171	yes
ENSG00000055208	TAB2	-1.77574	-3.03697	0.2344	-0.630042	no
ENSG00000181191	PJA1	3.79859	3.03659	0.792	0.101275	no
ENSG00000095059	DHPS	-1.24774	3.03377	0.5226	0	no
ENSG00000125851	PCSK2	4.86173	3.03365	0.7358	0.13324	no
ENSG00000093000	NUP50	3.21939	3.03315	0.5888	0.230032	no
ENSG00000156931	VPS8	0.629085	3.03268	0.718	0.143876	no
ENSG00000185442	FAM174B	1.77396	3.03166	0.4278	0.368759	no
ENSG00000117500	TMED5	-2.38225	-3.03042	0.0202	-1.69465	no
ENSG00000136160	EDNRB	-1.9384	-3.02649	0.1066	-0.972243	yes
ENSG00000131370	SH3BP5	-0.65316	3.02502	0.6934	0	no
ENSG00000129422	MTUS1	-12.662	-3.02482	0.7586	-0.119987	no
ENSG00000205726	ITSN1	2.42675	-3.02482	0.2654	0	no
ENSG00000033050	ABCF2	2.46887	3.02422	0.1236	0.907982	no
ENSG00000113384	GOLPH3	-1.86043	-3.02361	0.0236	-1.62709	yes
ENSG00000123096	SSPN	-5.3244	-3.02353	0.0688	-1.16241	no
ENSG00000137845	ADAM10	-5.78781	-3.0233	0.0378	-1.42251	no
ENSG00000067167	TRAM1	-7.65996	-3.02311	0.0724	-1.14026	no
ENSG00000137628	DDX60	-3.08751	-3.01737	0.0082	-2.08619	no
ENSG00000136535	TBR1	1.41245	3.01654	0.762	0.118045	no
ENSG00000125650	PSPN	1.51704	3.0142	0.0004	3.39794	no
ENSG00000115234	SNX17	0.988025	3.01342	0.394	0.404504	no
ENSG00000134769	DTNA	-2.31326	-3.01297	0.061	-1.21467	no
ENSG00000105971	CAV2	-0.701542	-3.01287	0.0696	-1.15739	no
ENSG00000159658	EFCAB14	-11.3051	-3.01221	0.002	-2.69897	no
ENSG00000168938	PPIC	-2.53247	-3.0122	0.62	-0.207608	no
ENSG00000101210	EEF1A2	4.80935	3.01056	0.1142	0.942334	no
ENSG00000272325	NUDT3	0.850638	-3.01034	0.184	0	no
ENSG00000188641	DPYD	-5.47481	-3.01013	0.097	-1.01323	no
ENSG00000151640	DPYSL4	2.85384	3.0101	0.005	2.30103	no
ENSG00000129675	ARHGEF6	-4.03023	-3.00993	0.5728	-0.241997	no
ENSG00000171476	HOPX	4.23961	-3.00928	1	0	no
ENSG00000107742	SPOCK2	4.14328	3.00858	0.006	2.22185	no
ENSG00000129116	PALLD	-2.63825	-3.00577	0.7556	-0.121708	no
ENSG00000092010	PSME1	-4.05689	-3.00554	0.8186	-0.0869283	no
ENSG00000131467	PSME3	3.18394	3.00512	0.747	0.126679	no
ENSG00000082212	ME2	-0.375568	-3.00505	0.0036	-2.4437	no
ENSG00000128626	MRPS12	2.45636	3.00377	0.1358	0.8671	no
ENSG00000182022	CHST15	3.10056	3.00255	0.0158	1.80134	yes
ENSG00000177951	BET1L	-2.97361	3.00152	0.8674	0	yes
ENSG00000114107	CEP70	-0.992238	-3.00097	0.2196	-0.658368	no
ENSG00000148411	NACC2	-5.21678	-3.00021	0.727	-0.138466	no
ENSG00000135631	RAB11FIP5	4.41652	2.99986	0.0014	2.85387	no
ENSG00000103222	ABCC1	3.40135	2.99815	0.0466	1.33161	no
ENSG00000164683	HEY1	3.01516	-2.99708	0.9942	0	yes
ENSG00000147509	RGS20	-2.49	-2.99483	0.0466	-1.33161	yes
ENSG00000080031	PTPRH	-3.1106	2.99361	0.982	0	no
ENSG00000169554	ZEB2	-7.20288	-2.99216	0.0016	-2.79588	no
ENSG00000143384	MCL1	-2.3662	-2.99135	0.0156	-1.80688	yes
ENSG00000180720	CHRM4	3.84588	2.99106	0.0772	1.11238	no
ENSG00000174197	MGA	-4.34547	-2.98938	0.038	-1.42022	no
ENSG00000147475	ERLIN2	-5.56276	-2.98875	0.0112	-1.95078	no
ENSG00000181830	SLC35C1	0.289767	2.98835	0.0194	1.7122	no
ENSG00000158445	KCNB1	5.60215	2.98805	0.8078	0.0926962	no
ENSG00000188677	PARVB	3.21261	2.98427	0.0076	2.11919	no
ENSG00000085365	SCAMP1	3.15758	2.9831	0.5386	0.268734	no
ENSG00000120742	SERP1	-1.29375	-2.98227	0.0064	-2.19382	no
ENSG00000042753	AP2S1	2.47606	2.98164	0.0416	1.38091	no
ENSG00000134030	CTIF	2.98596	2.97983	0.0002	3.69897	no
ENSG00000150394	CDH8	7.98113	2.9774	0.4016	0.396206	no
ENSG00000124782	RREB1	-2.33067	-2.97679	0.5708	-0.243516	no
ENSG00000133059	DSTYK	2.44481	2.9759	0.2268	0.644357	no
ENSG00000135318	NT5E	-0.544827	-2.97533	0.0526	-1.27901	yes
ENSG00000173706	HEG1	-1.88372	-2.97459	0.5558	-0.255081	no
ENSG00000198794	SCAMP5	6.56813	2.97228	0.129	0.88941	no
ENSG00000171885	AQP4	-5.08728	-2.97153	0.524	-0.280669	yes
ENSG00000168496	FEN1	0.90853	2.97054	0.7252	0.139542	no
ENSG00000007174	DNAH9	3.66338	2.96965	0.002	2.69897	no
ENSG00000170638	TRABD	-3.90138	2.96641	0.9938	0	no
ENSG00000066136	NFYC	0.214864	2.96624	0.1452	0.838033	no
ENSG00000179262	RAD23A	0.407899	2.96503	0.2434	0.613679	no
ENSG00000137285	TUBB2B	-1.28861	-2.96501	0.0204	-1.69037	yes
ENSG00000073969	NSF	4.67527	2.96421	0.82	0.0861861	no
ENSG00000058404	CAMK2B	4.92108	2.96267	0.002	2.69897	no
ENSG00000122729	ACO1	-3.24154	-2.96244	0.6838	-0.165071	no
ENSG00000164089	ETNPPL	-3.69441	-2.96209	0.3106	-0.507799	yes
ENSG00000120451	SNX19	-3.31389	-2.96111	0.041	-1.38722	no
ENSG00000167642	SPINT2	5.34685	2.95975	0.4544	0.342562	no
ENSG00000085377	PREP	4.8853	2.95892	0.733	0.134896	no
ENSG00000213753	CENPBD1P1	3.55446	2.95844	0.0196	1.70774	no
ENSG00000188313	PLSCR1	-1.74182	-2.95722	0.0094	-2.02687	yes
ENSG00000108854	SMURF2	-3.9924	-2.95701	0.0538	-1.26922	no
ENSG00000154832	CXXC1	-3.41067	2.9551	1	0	no
ENSG00000228315	GUSBP11	-0.486226	2.95412	0.6102	0	yes
ENSG00000132507	EIF5A	-0.414614	2.95017	0.1728	0	no
ENSG00000119655	NPC2	-10.1118	-2.94867	0.8146	-0.0890556	yes
ENSG00000106780	MEGF9	-2.73318	-2.94845	0.2352	-0.628563	no
ENSG00000146576	C7orf26	-1.80842	2.94682	0.9872	0	no
ENSG00000115884	SDC1	5.39612	2.94646	0.0478	1.32057	no
ENSG00000012983	MAP4K5	-8.60389	2.94598	0.9888	0	no
ENSG00000007237	GAS7	1.25971	2.94593	0.4846	0.314617	no
ENSG00000185238	PRMT3	-3.66188	-2.94337	0.0052	-2.284	no
ENSG00000058335	RASGRF1	4.86327	2.9426	0.5574	0.253833	no
ENSG00000155189	AGPAT5	-2.41314	-2.94207	1e-05	-5	no
ENSG00000114790	ARHGEF26	-2.96495	-2.94096	0.5108	-0.291749	no
ENSG00000165195	PIGA	-7.86311	-2.94042	0.0418	-1.37882	no
ENSG00000100599	RIN3	-3.67947	2.94017	0.8486	0	no
ENSG00000198300	PEG3	2.49733	2.94012	0.6848	0.164436	no
ENSG00000103275	UBE2I	0.715996	2.93536	0.086	1.0655	no
ENSG00000119820	YIPF4	-2.74529	-2.9349	0.3808	-0.419303	no
ENSG00000147065	MSN	-3.37444	-2.93414	0.8046	-0.09442	no
ENSG00000154096	THY1	5.31026	2.93389	0.6424	0.192194	yes
ENSG00000121769	FABP3	2.69227	2.93329	0.7864	0.104356	yes
ENSG00000163625	WDFY3	-3.47818	-2.93303	0.0166	-1.77989	no
ENSG00000115145	STAM2	-3.407	-2.93024	0.0002	-3.69897	no
ENSG00000164934	DCAF13	-3.11018	2.92987	0.997	0	no
ENSG00000164190	NIPBL	-7.35289	-2.92523	0.528	-0.277366	no
ENSG00000122012	SV2C	3.1447	2.9236	0.726	0.139063	no
ENSG00000183690	EFHC2	0.172831	-2.92304	0.5248	0	yes
ENSG00000109519	GRPEL1	1.96858	2.92296	0.5786	0.237622	no
ENSG00000196154	S100A4	-1.68219	-2.91961	0.7304	-0.136439	no
ENSG00000139433	GLTP	-11.3606	-2.91867	0.1662	-0.779369	yes
ENSG00000147604	RPL7	-1.62189	-2.91863	0.2572	-0.589729	no
ENSG00000123636	BAZ2B	-9.75925	-2.91816	0.6544	-0.184157	no
ENSG00000179091	CYC1	1.4958	2.91797	0.3324	0.478339	no
ENSG00000187239	FNBP1	-13.9114	-2.91763	0.5198	-0.284164	no
ENSG00000168434	COG7	-3.33111	2.9167	0.9868	0	no
ENSG00000123352	SPATS2	6.29422	2.9133	0.7746	0.110923	no
ENSG00000145604	SKP2	-5.04387	-2.91312	0.1582	-0.800794	no
ENSG00000112137	PHACTR1	4.60049	2.91115	0.7952	0.0995236	no
ENSG00000104365	IKBKB	-5.15414	-2.91032	0.8062	-0.0935572	no
ENSG00000087085	ACHE	5.31288	2.90413	0.2706	0.567672	no
ENSG00000120156	TEK	1.36454	-2.90332	0.3456	0	no
ENSG00000169933	FRMPD4	4.15308	2.9024	0.6522	0.185619	yes
ENSG00000219481	NBPF1	-2.40406	-2.90205	0.7482	-0.125982	no
ENSG00000106852	LHX6	4.32705	2.90045	0.818	0.0872467	yes
ENSG00000096746	HNRNPH3	-4.03856	-2.89949	0.068	-1.16749	no
ENSG00000154734	ADAMTS1	-2.07405	-2.89925	0.6284	-0.201764	yes
ENSG00000112081	SRSF3	-2.19122	-2.89877	0.0706	-1.1512	no
ENSG00000162105	SHANK2	4.32209	2.89816	0.0722	1.14146	yes
ENSG00000146122	DAAM2	-9.42433	-2.89754	0.271	-0.567031	no
ENSG00000100263	RHBDD3	-1.43034	2.89726	0.9876	0	no
ENSG00000143401	ANP32E	-1.4899	-2.89725	0.0132	-1.87943	no
ENSG00000123080	CDKN2C	-5.61997	-2.89683	0.827	-0.0824945	no
ENSG00000145545	SRD5A1	3.86816	2.89635	0.7434	0.128777	no
ENSG00000168310	IRF2	-7.96091	-2.89511	0.045	-1.34679	no
ENSG00000188153	COL4A5	-10.5291	-2.89393	0.2574	-0.589391	yes
ENSG00000130764	LRRC47	2.02816	2.89357	0.6454	0.190171	no
ENSG00000131981	LGALS3	-2.46473	-2.89347	0.5854	-0.232547	no
ENSG00000143742	SRP9	-2.19696	-2.89316	0.0202	-1.69465	no
ENSG00000141385	AFG3L2	1.80312	2.89174	0.5642	0.248567	no
ENSG00000159388	BTG2	-2.20398	-2.89127	0.113	-0.946922	no
ENSG00000152102	FAM168B	3.02515	2.89045	0.0032	2.49485	no
ENSG00000010704	HFE	-3.49644	-2.88852	0.0406	-1.39147	no
ENSG00000178233	TMEM151B	6.7765	2.88835	0.32	0.49485	no
ENSG00000117632	STMN1	1.03992	2.88775	0.7442	0.12831	no
ENSG00000196372	ASB13	1.77822	2.88755	0.6336	0.198185	no
ENSG00000124444	ZNF576	-0.0758834	2.88737	0.2528	0	no
ENSG00000143418	CERS2	-14.6759	-2.88722	0.8382	-0.0766523	yes
ENSG00000161956	SENP3	2.68542	2.88691	1e-05	5	no
ENSG00000116809	ZBTB17	-4.27432	2.88679	0.9986	0	no
ENSG00000082068	WDR70	-1.62495	2.88554	0.733	0	no
ENSG00000140391	TSPAN3	-1.2005	-2.88513	0.1366	-0.864549	no
ENSG00000115641	FHL2	4.3589	2.88491	0.761	0.118615	no
ENSG00000167754	KLK5	1.16978	2.88453	0.32	0.49485	no
ENSG00000183763	TRAIP	0.97183	2.88446	0.1122	0.950007	no
ENSG00000184194	GPR173	-0.833027	2.88255	0.8514	0	no
ENSG00000173473	SMARCC1	-9.86521	-2.88128	0.7062	-0.151072	no
ENSG00000104517	UBR5	-2.20257	-2.88106	0.582	-0.235077	no
ENSG00000186868	MAPT	2.72597	2.88018	0.8118	0.090551	no
ENSG00000105323	HNRNPUL1	-6.6202	-2.87822	0.76	-0.119186	no
ENSG00000204231	RXRB	-0.416187	2.87531	0.7506	0	no
ENSG00000148730	EIF4EBP2	-2.36271	-2.87529	0.3654	-0.437231	no
ENSG00000189337	KAZN	-1.39506	2.87518	0.9622	0	no
ENSG00000134138	MEIS2	-2.43142	-2.87284	0.0654	-1.18442	no
ENSG00000078369	GNB1	5.7267	2.87189	0.0344	1.46344	no
ENSG00000100417	PMM1	1.7083	2.87154	0.0868	1.06148	no
ENSG00000047410	TPR	-2.51462	-2.87115	0.0566	-1.24718	no
ENSG00000136840	ST6GALNAC4	-0.738209	2.87065	0.5874	0	no
ENSG00000103415	HMOX2	1.67285	2.8695	0.3848	0.414765	no
ENSG00000118564	FBXL5	-3.0851	-2.86919	0.0052	-2.284	no
ENSG00000119242	CCDC92	2.04575	2.86656	0.0028	2.55284	no
ENSG00000132153	DHX30	1.18673	2.86649	0.1462	0.835053	no
ENSG00000170049	KCNAB3	3.55044	2.86541	0.0206	1.68613	no
ENSG00000125676	THOC2	-2.98112	-2.86475	0.024	-1.61979	no
ENSG00000148943	LIN7C	-1.72591	-2.86352	0.0162	-1.79048	no
ENSG00000197622	CDC42SE1	-4.01249	-2.86338	0.0058	-2.23657	no
ENSG00000170348	TMED10	-6.24611	-2.86327	0.0632	-1.19928	no
ENSG00000037042	TUBG2	2.88701	2.86317	0.4	0.39794	no
ENSG00000069482	GAL	0.595285	2.85902	0.0498	1.30277	no
ENSG00000160584	SIK3	-5.51671	2.85854	0.8068	0	no
ENSG00000067842	ATP2B3	5.8288	2.85829	0.1328	0.876802	yes
ENSG00000124164	VAPB	2.99333	2.8582	0.7792	0.108351	no
ENSG00000155511	GRIA1	4.19092	2.85629	0.826	0.08302	yes
ENSG00000111906	HDDC2	0.976825	-2.85554	0.8948	0	no
ENSG00000164815	ORC5	3.23537	2.85502	0.7404	0.130534	no
ENSG00000107779	BMPR1A	-3.433	-2.85484	0.5422	-0.26584	no
ENSG00000166913	YWHAB	5.00416	2.85339	0.7878	0.103584	no
ENSG00000102144	PGK1	3.11989	2.8529	0.7618	0.118159	no
ENSG00000177614	PGBD5	5.50248	2.85254	0.1514	0.819874	no
ENSG00000154721	JAM2	-1.34514	-2.85232	0.4522	-0.344669	no
ENSG00000213246	SUPT4H1	2.86902	2.85204	0.6316	0.199558	no
ENSG00000073464	CLCN4	1.29209	2.85192	0.7944	0.0999608	yes
ENSG00000114857	NKTR	-3.86839	-2.84772	0.0192	-1.7167	no
ENSG00000133789	SWAP70	-4.41554	-2.84752	0.2546	-0.594142	no
ENSG00000124422	USP22	2.75847	2.84654	0.0468	1.32975	no
ENSG00000242173	ARHGDIG	3.99918	2.8462	0.2576	0.589054	no
ENSG00000099330	OCEL1	2.24405	2.84554	0.4202	0.376544	no
ENSG00000116266	STXBP3	-10.1979	-2.8453	0.0152	-1.81816	no
ENSG00000134873	CLDN10	-3.12391	-2.84523	0.5934	-0.226652	yes
ENSG00000125731	SH2D3A	-1.56979	2.84522	0.2222	0	no
ENSG00000118276	B4GALT6	6.14356	2.84517	0.131	0.882729	yes
ENSG00000204237	OXLD1	-0.723229	2.84309	0.2126	0	no
ENSG00000085662	AKR1B1	0.478414	2.84303	0.0202	1.69465	no
ENSG00000144834	TAGLN3	4.73982	2.84218	0.7344	0.134067	yes
ENSG00000205213	LGR4	-3.00831	-2.84055	0.1316	-0.880744	yes
ENSG00000204576	PRR3	1.18545	2.84041	0.6608	0.17993	no
ENSG00000166579	NDEL1	5.64675	2.83944	0.663	0.178486	no
ENSG00000164904	ALDH7A1	-6.53106	-2.83799	0.191	-0.718967	no
ENSG00000145901	TNIP1	-0.918821	2.83668	0.977	0	no
ENSG00000134324	LPIN1	-0.981849	-2.8352	0.579	-0.237321	no
ENSG00000079215	SLC1A3	-2.97531	-2.83479	0.8326	-0.0795636	no
ENSG00000002016	RAD52	-4.20131	2.83402	0.9726	0	no
ENSG00000197063	MAFG	2.62096	2.83279	0.0034	2.46852	no
ENSG00000122642	FKBP9	0.133611	-2.83274	0.5654	0	no
ENSG00000106789	CORO2A	2.61895	2.83245	0.5706	0.243668	no
ENSG00000152270	PDE3B	0.50435	-2.83112	0.8578	0	no
ENSG00000179295	PTPN11	-2.78963	-2.83057	0.008	-2.09691	no
ENSG00000105393	BABAM1	2.37351	2.8296	0.0522	1.28233	no
ENSG00000154217	PITPNC1	-2.44869	-2.82944	0.7042	-0.152304	yes
ENSG00000178896	EXOSC4	1.64246	2.82913	0.0388	1.41117	no
ENSG00000104904	OAZ1	4.43724	2.82909	0.0528	1.27737	no
ENSG00000116815	CD58	-1.23379	-2.82829	0.7646	-0.116566	no
ENSG00000137509	PRCP	-2.87539	-2.82764	0.739	-0.131356	no
ENSG00000185730	ZNF696	0.85364	2.82736	0.0136	1.86646	no
ENSG00000156711	MAPK13	4.66304	2.82709	0.002	2.69897	no
ENSG00000132600	PRMT7	1.21303	2.82206	0.323	0.490797	no
ENSG00000139921	TMX1	-4.00159	-2.82088	0.0576	-1.23958	no
ENSG00000110107	PRPF19	3.60866	2.82042	0.5904	0.228854	no
ENSG00000141499	WRAP53	-2.43362	2.81974	0.8074	0	no
ENSG00000116962	NID1	-1.34683	-2.81865	0.4376	-0.358923	no
ENSG00000198948	MFAP3L	-7.2769	-2.81842	0.0966	-1.01502	yes
ENSG00000171453	POLR1C	1.93931	2.81839	0.0232	1.63451	no
ENSG00000129993	CBFA2T3	5.3879	2.81813	0.004	2.39794	no
ENSG00000198964	SGMS1	-6.86104	-2.81655	0.0584	-1.23359	yes
ENSG00000052841	TTC17	-3.63542	-2.81484	0.034	-1.46852	no
ENSG00000010017	RANBP9	4.1238	2.81455	0.6912	0.160396	no
ENSG00000065882	TBC1D1	0.0953549	-2.81392	0.4636	0	no
ENSG00000198910	L1CAM	5.58824	2.81355	0.7314	0.135845	no
ENSG00000059377	TBXAS1	-3.51582	2.81329	0.9878	0	no
ENSG00000159055	MIS18A	-0.858837	2.81242	0.8952	0	no
ENSG00000114573	ATP6V1A	3.96199	2.81221	0.8056	0.0938805	no
ENSG00000164342	TLR3	-2.59514	-2.81032	0.0674	-1.17134	no
ENSG00000196912	ANKRD36B	-1.10044	-2.80977	0.0332	-1.47886	no
ENSG00000108175	ZMIZ1	-0.913246	-2.80911	0.2874	-0.541513	no
ENSG00000166557	TMED3	1.00067	2.80711	0.4572	0.339894	no
ENSG00000101911	PRPS2	3.325	2.80684	0.6644	0.17757	no
ENSG00000115825	PRKD3	-3.92432	-2.80572	0.1272	-0.895513	no
ENSG00000198218	QRICH1	0.995496	2.80444	0.323	0.490797	no
ENSG00000135837	CEP350	-5.43729	-2.80094	0.691	-0.160522	no
ENSG00000108389	MTMR4	0.804668	2.80049	0.7588	0.119873	no
ENSG00000100321	SYNGR1	6.22561	2.79862	0.44	0.356547	no
ENSG00000144827	ABHD10	1.99068	2.79816	0.5212	0.282996	no
ENSG00000125848	FLRT3	4.1781	2.79797	0.8256	0.0832303	no
ENSG00000159363	ATP13A2	4.15689	2.79742	0.1482	0.829152	no
ENSG00000165868	HSPA12A	3.74121	2.79718	0.7834	0.106016	yes
ENSG00000043143	JADE2	0.551897	2.79707	0.019	1.72125	no
ENSG00000089280	FUS	-1.26734	2.79521	0.9848	0	no
ENSG00000214517	PPME1	4.19416	2.79478	0.414	0.383	no
ENSG00000099901	RANBP1	-0.286336	2.79409	0.5548	0	no
ENSG00000162188	GNG3	5.26964	2.79289	0.8362	0.0776898	yes
ENSG00000014123	UFL1	-6.46435	-2.79211	0.0018	-2.74473	no
ENSG00000108684	ASIC2	3.02546	2.79129	0.7842	0.105573	no
ENSG00000003249	DBNDD1	6.85905	2.79099	0.0332	1.47886	no
ENSG00000184056	VPS33B	1.23907	2.79024	0.6516	0.186019	no
ENSG00000137699	TRIM29	2.22099	2.78826	0.004	2.39794	no
ENSG00000134815	DHX34	-2.1713	2.78809	0.9716	0	no
ENSG00000163697	APBB2	-6.79414	-2.78704	0.0534	-1.27246	no
ENSG00000139946	PELI2	-6.418	-2.78632	0.5228	-0.281664	yes
ENSG00000101849	TBL1X	-6.21642	-2.7855	0.785	-0.10513	no
ENSG00000115977	AAK1	5.66199	2.78543	0.0022	2.65758	no
ENSG00000079841	RIMS1	1.5611	2.78519	0.7278	0.137988	no
ENSG00000158186	MRAS	0.749198	-2.78363	0.9772	0	no
ENSG00000142546	NOSIP	-2.45386	2.78184	0.9422	0	no
ENSG00000105819	PMPCB	1.27493	-2.78172	0.9454	0	no
ENSG00000186298	PPP1CC	-2.44473	-2.78116	0.2658	-0.575445	no
ENSG00000140937	CDH11	-2.52008	-2.78103	0.0028	-2.55284	no
ENSG00000247596	TWF2	3.92589	2.77967	0.0496	1.30452	no
ENSG00000106683	LIMK1	4.99098	2.77967	0.126	0.899629	no
ENSG00000231500	RPS18	-3.75772	-2.77922	0.2458	-0.609418	no
ENSG00000149927	DOC2A	5.19569	2.77878	0.5658	0.247337	no
ENSG00000121966	CXCR4	-3.23832	-2.77878	0.4848	-0.314437	yes
ENSG00000145819	ARHGAP26	5.02092	2.77874	0.2496	0.602755	no
ENSG00000160323	ADAMTS13	-0.736028	2.77846	0.5522	0	no
ENSG00000156076	WIF1	0.918352	-2.77719	0.9828	0	yes
ENSG00000090020	SLC9A1	4.71939	2.77584	0.1434	0.843451	no
ENSG00000164543	STK17A	1.50915	-2.77576	0.9642	0	no
ENSG00000132963	POMP	-0.135808	-2.77563	0.417	-0.379864	no
ENSG00000228716	DHFR	-1.4015	-2.77443	0.4594	-0.337809	no
ENSG00000125744	RTN2	6.60219	2.77372	0.0034	2.46852	no
ENSG00000135966	TGFBRAP1	1.87086	2.77288	0.1692	0.7716	no
ENSG00000130066	SAT1	-0.817339	-2.77266	0.578	-0.238072	yes
ENSG00000161533	ACOX1	-2.59768	2.77258	0.9018	0	no
ENSG00000129933	MAU2	-5.47744	2.77185	0.965	0	no
ENSG00000198626	RYR2	2.52453	2.7709	0.7982	0.0978883	yes
ENSG00000150907	FOXO1	-7.45335	-2.7705	0.8394	-0.076031	yes
ENSG00000197045	GMFB	1.33198	-2.77037	0.988	0	no
ENSG00000215301	DDX3X	-0.666304	2.76796	0.7446	0	no
ENSG00000158321	AUTS2	-1.40455	-2.76779	0.5564	-0.254613	no
ENSG00000236017	ASMTL-AS1	0.678646	2.76761	0.1056	0.976336	no
ENSG00000163703	CRELD1	2.18794	2.76713	0.0032	2.49485	yes
ENSG00000151694	ADAM17	0.739224	-2.76664	0.2476	0	no
ENSG00000100271	TTLL1	0.669583	2.76614	0.1834	0.736601	no
ENSG00000016402	IL20RA	-1.97397	-2.76597	0.0668	-1.17522	no
ENSG00000103018	CYB5B	2.31594	-2.76477	0.9944	0	no
ENSG00000136451	VEZF1	-11.5189	-2.76469	0.1088	-0.963371	yes
ENSG00000106635	BCL7B	3.19467	2.76396	0.002	2.69897	no
ENSG00000186329	TMEM212	-1.03878	-2.76388	0.474	-0.324222	no
ENSG00000168461	RAB31	-2.97096	-2.7637	0.721	-0.142065	yes
ENSG00000072858	SIDT1	4.48569	2.76143	0.841	0.075204	no
ENSG00000166340	TPP1	-3.98957	-2.75749	0.5296	-0.276052	no
ENSG00000171303	KCNK3	9.14948	2.75729	0.123	0.910095	no
ENSG00000148408	CACNA1B	4.80025	2.7556	0.0688	1.16241	yes
ENSG00000168528	SERINC2	-2.36766	2.7555	0.7444	0	no
ENSG00000112186	CAP2	5.28128	2.75517	0.4328	0.363713	yes
ENSG00000189171	S100A13	-5.97162	2.75483	0.5552	0	yes
ENSG00000198121	LPAR1	-8.21959	-2.75433	0.8042	-0.0946359	yes
ENSG00000102755	FLT1	-1.37792	-2.75412	0.557	-0.254145	no
ENSG00000102003	SYP	4.98899	2.75264	0.8252	0.0834408	no
ENSG00000160957	RECQL4	1.02859	2.75245	0.0124	1.90658	no
ENSG00000138032	PPM1B	-5.58428	-2.75237	0.0234	-1.63078	no
ENSG00000156304	SCAF4	-2.9219	-2.75208	0.8078	-0.0926962	no
ENSG00000008952	SEC62	0.407486	-2.75115	0.7746	0	no
ENSG00000164114	MAP9	4.34932	2.75094	0.3456	0.461426	no
ENSG00000143153	ATP1B1	3.97085	2.75047	0.8052	0.0940962	no
ENSG00000184916	JAG2	3.80963	2.75042	1e-05	5	no
ENSG00000041982	TNC	-5.49533	-2.74721	0.0132	-1.87943	no
ENSG00000134072	CAMK1	3.651	2.74563	0.021	1.67778	no
ENSG00000010404	IDS	4.24338	2.74552	0.7998	0.0970186	no
ENSG00000171222	SCAND1	-0.010234	2.74511	0.1152	0	no
ENSG00000182389	CACNB4	3.75844	2.74475	0.3098	0.508919	no
ENSG00000128656	CHN1	6.62728	2.74465	0.817	0.0877779	no
ENSG00000106624	AEBP1	-1.46738	-2.74022	0.1648	-0.783043	no
ENSG00000110090	CPT1A	-2.10194	-2.74004	0.7552	-0.121938	no
ENSG00000151729	SLC25A4	4.34611	2.73964	0.7884	0.103253	no
ENSG00000145526	CDH18	5.78756	2.73852	0.6298	0.200797	no
ENSG00000166411	IDH3A	4.46695	2.73817	0.8336	0.0790423	no
ENSG00000184007	PTP4A2	-7.57056	-2.73788	0.5148	-0.288361	yes
ENSG00000124702	KLHDC3	3.97614	2.73786	0.0122	1.91364	no
ENSG00000147255	IGSF1	-1.55937	-2.73691	0.072	-1.14267	no
ENSG00000221916	C19orf73	-1.54378	2.73653	0.7502	0	no
ENSG00000197405	C5AR1	-0.663019	-2.73573	0.7478	-0.126215	no
ENSG00000107295	SH3GL2	4.14644	2.73512	0.4142	0.38279	yes
ENSG00000065268	WDR18	-0.0335163	2.73493	0.098	0	no
ENSG00000130723	PRRC2B	1.50071	2.73431	0.006	2.22185	no
ENSG00000169715	MT1E	-4.0716	-2.73429	0.6454	-0.190171	yes
ENSG00000105127	AKAP8	0.159898	2.73405	0.0714	1.1463	no
ENSG00000011132	APBA3	-6.25497	2.73388	0.9998	0	no
ENSG00000002586	CD99	-6.39773	-2.73386	0.1138	-0.943858	yes
ENSG00000049239	H6PD	-6.57198	2.73371	0.9326	0	no
ENSG00000101265	RASSF2	-8.18874	-2.73262	0.286	-0.543634	no
ENSG00000135678	CPM	-10.8953	-2.73183	0.8274	-0.0822845	no
ENSG00000184708	EIF4ENIF1	1.35878	2.73149	0.6548	0.183891	no
ENSG00000122257	RBBP6	-2.88886	-2.73075	0.5366	-0.270349	no
ENSG00000164056	SPRY1	1.5996	-2.73045	0.5854	0	no
ENSG00000136040	PLXNC1	3.87516	2.72935	0.6786	0.168386	yes
ENSG00000115935	WIPF1	-10.4794	-2.72924	0.0096	-2.01773	no
ENSG00000177971	IMP3	0.549178	2.72899	0.0842	1.07469	no
ENSG00000113916	BCL6	-2.06936	-2.7284	0.4284	-0.368151	no
ENSG00000186575	NF2	3.05396	2.728	0.007	2.1549	no
ENSG00000172466	ZNF24	-9.65121	-2.72724	0.843	-0.0741724	yes
ENSG00000114388	NPRL2	-0.672593	2.72691	0.9358	0	no
ENSG00000137100	DCTN3	2.66959	2.726	0.57	0.244125	no
ENSG00000159202	UBE2Z	0.175102	2.72526	0.4548	0.34218	no
ENSG00000120690	ELF1	-7.123	-2.72456	0.227	-0.643974	yes
ENSG00000141404	GNAL	4.5473	2.72444	0.3266	0.485984	no
ENSG00000181523	SGSH	0.0258426	2.72389	0.6596	0.180719	no
ENSG00000061987	MON2	-3.22339	-2.72329	0.0172	-1.76447	no
ENSG00000146425	DYNLT1	-5.66484	-2.72202	0.7034	-0.152798	no
ENSG00000153560	UBP1	4.21842	2.72133	0.6122	0.213107	no
ENSG00000123728	RAP2C	-1.55636	-2.72127	0.004	-2.39794	no
ENSG00000081138	CDH7	4.33486	2.72025	0.832	0.0798767	no
ENSG00000137962	ARHGAP29	0.18094	-2.71919	0.3878	0	no
ENSG00000144476	ACKR3	-2.0475	-2.71916	0.4706	-0.327348	yes
ENSG00000137575	SDCBP	1.38528	-2.71899	0.6614	0	no
ENSG00000008513	ST3GAL1	0.605501	2.71838	0.0862	1.06449	no
ENSG00000163794	UCN	-3.07174	2.7183	0.9726	0	no
ENSG00000114391	RPL24	-1.84057	-2.71799	0.1092	-0.961777	no
ENSG00000012232	EXTL3	3.35904	2.7162	0.4864	0.313006	no
ENSG00000128050	PAICS	-0.992049	-2.71604	0.0864	-1.06349	no
ENSG00000156639	ZFAND3	-4.64166	-2.7159	0.7248	-0.139782	no
ENSG00000171532	NEUROD2	3.35144	2.71582	0.0124	1.90658	no
ENSG00000033867	SLC4A7	1.72325	-2.71498	0.9764	0	yes
ENSG00000115524	SF3B1	-4.96196	-2.71418	0.3276	-0.484656	no
ENSG00000178802	MPI	-0.249917	2.7137	0.3818	0	no
ENSG00000178307	TMEM11	-1.12529	2.71351	0.877	0	no
ENSG00000185019	UBOX5	-0.413012	2.71348	0.5892	0	no
ENSG00000179915	NRXN1	5.28543	2.71318	0.555	0.255707	yes
ENSG00000116001	TIA1	-3.72083	-2.71222	0.0212	-1.67366	no
ENSG00000136826	KLF4	0.754112	-2.70961	0.564	0	yes
ENSG00000134802	SLC43A3	-2.15289	-2.7093	0.5396	-0.267928	no
ENSG00000150764	DIXDC1	-3.99612	2.70742	0.5546	0	no
ENSG00000131473	ACLY	1.1492	2.70737	0.819	0.0867161	no
ENSG00000112425	EPM2A	-1.69012	-2.70668	0.012	-1.92082	no
ENSG00000131626	PPFIA1	-5.26306	-2.70644	0.834	-0.0788339	no
ENSG00000075340	ADD2	6.66719	2.70634	0.0718	1.14388	no
ENSG00000182568	SATB1	4.68752	2.70618	0.0932	1.03058	yes
ENSG00000138795	LEF1	0.0565336	-2.70558	0.6512	0	no
ENSG00000080822	CLDND1	-11.01	-2.70453	0.02	-1.69897	yes
ENSG00000138207	RBP4	5.8675	2.70431	0.3274	0.484921	no
ENSG00000104313	EYA1	-1.49987	-2.70234	0.552	-0.258061	no
ENSG00000198642	KLHL9	-0.656512	-2.7023	0.0536	-1.27084	no
ENSG00000106025	TSPAN12	-1.53986	-2.70149	0.0368	-1.43415	no
ENSG00000112658	SRF	1.14837	2.70029	0.096	1.01773	no
ENSG00000151320	AKAP6	0.990856	2.7	0.835	0.0783135	no
ENSG00000133401	PDZD2	1.59144	-2.69934	0.808	0	no
ENSG00000118495	PLAGL1	1.65971	2.69897	0.8196	0.0863981	no
ENSG00000107679	PLEKHA1	0.121755	2.69882	0.87	0.0604807	no
ENSG00000171735	CAMTA1	3.98054	2.69828	0.6672	0.175744	no
ENSG00000164985	PSIP1	1.83318	2.69794	0.787	0.104025	no
ENSG00000100034	PPM1F	4.12604	2.69761	0.0006	3.22185	no
ENSG00000105750	ZNF85	0.0326921	-2.69755	0.2192	0	no
ENSG00000168061	SAC3D1	-0.272641	2.69738	0.1962	0	no
ENSG00000171793	CTPS1	2.64807	2.69662	0.0094	2.02687	no
ENSG00000091831	ESR1	-0.687419	-2.69576	0.2678	-0.572189	no
ENSG00000138821	SLC39A8	1.40358	-2.69494	0.914	0	no
ENSG00000198900	TOP1	0.284416	2.69467	0.7966	0.0987597	no
ENSG00000062822	POLD1	-4.98659	2.69443	0.997	0	no
ENSG00000114956	DGUOK	0.902977	2.6938	0.249	0.603801	no
ENSG00000127022	CANX	-1.57347	-2.69374	0.007	-2.1549	no
ENSG00000146648	EGFR	-3.22193	-2.69371	0.7778	-0.109132	yes
ENSG00000143436	MRPL9	1.66649	2.69239	0.2416	0.616903	no
ENSG00000063046	EIF4B	-0.873466	-2.69176	0.0214	-1.66959	no
ENSG00000168546	GFRA2	4.77527	2.69163	0.0544	1.2644	no
ENSG00000010219	DYRK4	-4.14858	2.6914	0.9856	0	no
ENSG00000159110	IFNAR2	-2.72104	-2.69108	0.0686	-1.16368	no
ENSG00000161955	TNFSF13	-2.55257	-2.69043	0.8414	-0.0749975	yes
ENSG00000143801	PSEN2	3.17749	2.68922	0.3416	0.466482	no
ENSG00000130164	LDLR	-2.05604	-2.68826	0.728	-0.137869	no
ENSG00000070785	EIF2B3	0.844133	2.68708	0.6276	0.202317	no
ENSG00000196365	LONP1	-0.200735	2.6864	0.1112	0	no
ENSG00000144909	OSBPL11	-4.05104	-2.68638	0.094	-1.02687	no
ENSG00000139218	SCAF11	-4.2483	-2.68628	0.0048	-2.31876	no
ENSG00000145592	RPL37	-4.37842	-2.68622	0.6702	-0.173796	no
ENSG00000169714	CNBP	-3.32381	-2.68571	0.024	-1.61979	no
ENSG00000204574	ABCF1	-0.387575	2.68203	0.4666	0	no
ENSG00000160867	FGFR4	-1.84114	2.68138	0.974	0	no
ENSG00000041515	MYO16	4.10612	2.68127	0.6976	0.156394	no
ENSG00000204287	HLA-DRA	-2.6103	-2.6808	0.6644	-0.17757	no
ENSG00000139637	C12orf10	2.79206	2.68061	0.3004	0.5223	no
ENSG00000131652	THOC6	-4.43171	2.68022	0.9942	0	no
ENSG00000150401	DCUN1D2	-0.993526	2.68021	0.9168	0	no
ENSG00000171206	TRIM8	-3.66854	-2.67926	0.0818	-1.08725	no
ENSG00000142156	COL6A1	1.30516	2.67641	0.0002	3.69897	no
ENSG00000143196	DPT	4.78092	2.67542	0.1558	0.807433	no
ENSG00000185088	RPS27L	-5.13637	-2.67454	0.4464	-0.350276	no
ENSG00000162517	PEF1	2.03097	2.67447	0.1374	0.862013	no
ENSG00000163660	CCNL1	-5.72146	-2.67397	0.218	-0.661544	no
ENSG00000197694	SPTAN1	4.38693	-2.6718	0.213	0	no
ENSG00000185585	OLFML2A	1.73095	-2.67074	0.2982	0	no
ENSG00000155849	ELMO1	-0.0490625	2.67069	0.801	0	no
ENSG00000206561	COLQ	-0.360393	2.66972	0.8302	0	no
ENSG00000117151	CTBS	-2.7577	-2.66809	0.0062	-2.20761	no
ENSG00000131236	CAP1	-0.926207	-2.66792	0.4368	-0.359717	yes
ENSG00000082397	EPB41L3	2.35015	2.66757	0.7596	0.119415	yes
ENSG00000179918	SEPHS2	2.3	2.66663	0.831	0.080399	no
ENSG00000197386	HTT	3.87773	2.66643	0.0008	3.09691	no
ENSG00000170579	DLGAP1	5.34304	2.66628	0.6276	0.202317	yes
ENSG00000121691	CAT	-8.228	-2.66529	0.8086	-0.0922663	yes
ENSG00000039650	PNKP	0.300043	2.66377	0.0784	1.10568	no
ENSG00000131100	ATP6V1E1	3.15097	2.66241	0.831	0.080399	no
ENSG00000130714	POMT1	-0.256311	2.6616	0.9158	0	no
ENSG00000005893	LAMP2	-10.8086	-2.66036	0.1906	-0.719877	yes
ENSG00000186153	WWOX	-5.11102	-2.66028	0.475	-0.323306	no
ENSG00000180176	TH	-1.38616	2.66008	0.808	0	no
ENSG00000099308	MAST3	2.55588	2.65861	0.0166	1.77989	no
ENSG00000116005	PCYOX1	1.70309	2.65832	0.809	0.0920515	no
ENSG00000162694	EXTL2	4.52628	2.65715	0.8058	0.0937727	no
ENSG00000091592	NLRP1	4.99781	2.657	0.0048	2.31876	no
ENSG00000152642	GPD1L	4.55544	2.65589	0.825	0.0835461	yes
ENSG00000137273	FOXF2	2.17627	-2.65555	0.435	0	no
ENSG00000144283	PKP4	-3.87711	-2.65337	0.6804	-0.167236	yes
ENSG00000100842	EFS	-9.04401	-2.65242	0.364	-0.438899	yes
ENSG00000142230	SAE1	4.33386	2.65241	0.4328	0.363713	no
ENSG00000198521	ZNF43	-2.00074	-2.65163	0.024	-1.61979	no
ENSG00000167699	GLOD4	1.92052	2.6515	0.7928	0.100836	no
ENSG00000157554	ERG	-1.17287	-2.65138	0.2918	-0.534915	no
ENSG00000153266	FEZF2	-1.13537	2.65113	0.1812	0	no
ENSG00000136238	RAC1	-0.373854	2.65071	0.9798	0	no
ENSG00000143603	KCNN3	-4.47929	-2.65067	0.804	-0.094744	yes
ENSG00000136603	SKIL	0.067114	2.65023	0.8628	0.0640899	no
ENSG00000096717	SIRT1	-4.45242	-2.65021	0.3868	-0.412514	no
ENSG00000158864	NDUFS2	0.105127	2.6496	0.126	0.899629	no
ENSG00000121957	GPSM2	-10.2869	-2.64904	0.0076	-2.11919	yes
ENSG00000161021	MAML1	-6.09819	-2.64831	0.7896	-0.102593	no
ENSG00000131095	GFAP	-5.80207	-2.64735	0.7566	-0.121134	yes
ENSG00000066855	MTFR1	-10.3781	-2.64734	0.0022	-2.65758	no
ENSG00000170889	RPS9	-3.72687	-2.64675	0.1208	-0.917933	no
ENSG00000124374	PAIP2B	-7.04613	-2.64625	0.839	-0.076238	no
ENSG00000189143	CLDN4	1.38055	2.64621	0.0082	2.08619	no
ENSG00000088992	TESC	3.33519	2.64576	0.4152	0.381743	no
ENSG00000038382	TRIO	2.80633	2.64451	0.058	1.23657	no
ENSG00000107362	ABHD17B	-6.91341	2.64238	0.6526	0	no
ENSG00000130475	FCHO1	-6.10027	2.6421	0.9948	0	no
ENSG00000010810	FYN	-4.27203	-2.64119	0.2732	-0.563519	no
ENSG00000145362	ANK2	1.89836	2.64086	0.8278	0.0820746	no
ENSG00000263753	LINC00667	-2.8304	-2.64018	0.6166	-0.209996	no
ENSG00000011376	LARS2	-0.900329	-2.6395	0.6824	-0.165961	no
ENSG00000147119	CHST7	-0.465637	-2.63944	0.6004	-0.221559	no
ENSG00000090273	NUDC	1.12667	2.63898	1e-05	5	no
ENSG00000160688	FLAD1	-0.663741	2.63701	0.9548	0	no
ENSG00000120159	CAAP1	-1.17809	-2.63676	0.0012	-2.92082	no
ENSG00000179941	BBS10	-1.87998	-2.63675	0.0008	-3.09691	no
ENSG00000153936	HS2ST1	1.43729	-2.63657	0.9716	0	no
ENSG00000110851	PRDM4	1.93671	2.63596	0.1452	0.838033	yes
ENSG00000089127	OAS1	-2.55719	-2.6358	0.3992	-0.398809	no
ENSG00000136878	USP20	1.74554	2.63488	0.02	1.69897	no
ENSG00000169045	HNRNPH1	-4.74467	-2.63397	0.0032	-2.49485	no
ENSG00000235750	KIAA0040	-0.576915	-2.63218	0.4596	-0.33762	no
ENSG00000104695	PPP2CB	-1.5495	-2.63197	0.2218	-0.654038	no
ENSG00000163683	SMIM14	-0.237329	2.63158	0.9718	0	no
ENSG00000153187	HNRNPU	-4.05406	-2.6309	0.0012	-2.92082	no
ENSG00000071564	TCF3	-6.78611	-2.63087	0.1366	-0.864549	no
ENSG00000138764	CCNG2	1.52435	-2.62926	0.9856	0	no
ENSG00000160201	U2AF1	-2.05493	-2.6291	0.0992	-1.00349	no
ENSG00000106976	DNM1	5.9623	2.62906	0.0648	1.18842	no
ENSG00000146535	GNA12	-4.57308	-2.62804	0.7074	-0.150335	no
ENSG00000100285	NEFH	2.88188	2.62783	0.2208	0.656001	no
ENSG00000092203	TOX4	1.55751	2.62646	0.5614	0.250728	no
ENSG00000147027	TMEM47	-2.02131	-2.62551	0.8118	-0.090551	yes
ENSG00000221823	PPP3R1	6.03577	2.62328	0.7174	0.144239	no
ENSG00000106236	NPTX2	1.45482	2.62308	0.7922	0.101165	yes
ENSG00000171132	PRKCE	4.73171	2.62302	0.631	0.199971	yes
ENSG00000166073	GPR176	5.79471	2.62159	0.7596	0.119415	yes
ENSG00000166037	CEP57	-0.0958622	-2.62003	0.0718	-1.14388	no
ENSG00000135250	SRPK2	2.45824	2.6193	0.795	0.0996329	no
ENSG00000180370	PAK2	-7.74493	-2.61713	0.0906	-1.04287	no
ENSG00000087157	PGS1	-2.35401	2.61708	0.763	0	no
ENSG00000123095	BHLHE41	-4.83527	-2.6162	0.1948	-0.710411	no
ENSG00000156299	TIAM1	2.14598	2.6158	0.8198	0.0862921	no
ENSG00000127472	PLA2G5	-0.456163	-2.61551	0.1182	-0.927383	yes
ENSG00000148484	RSU1	-2.90507	-2.61541	0.0016	-2.79588	no
ENSG00000162975	KCNF1	2.76785	2.61423	0.842	0.0746879	no
ENSG00000100239	PPP6R2	0.19101	2.61387	0.0316	1.50031	no
ENSG00000132824	SERINC3	1.78033	2.61339	0.7822	0.106682	no
ENSG00000113552	GNPDA1	3.64432	2.61328	0.3766	0.42412	no
ENSG00000149100	EIF3M	0.511436	-2.61237	0.5558	0	no
ENSG00000164106	SCRG1	-2.28567	-2.61213	0.008	-2.09691	no
ENSG00000180263	FGD6	-1.50203	-2.6114	0.1588	-0.79915	no
ENSG00000146966	DENND2A	-7.84147	-2.61125	0.6014	-0.220837	no
ENSG00000154027	AK5	2.53712	2.60927	0.7082	0.149844	no
ENSG00000128951	DUT	-1.35286	2.60918	0.5952	0	no
ENSG00000166741	NNMT	0.93999	2.6078	0.0304	1.51713	no
ENSG00000186732	MPPED1	6.05748	2.6077	0.5848	0.232993	no
ENSG00000100814	CCNB1IP1	-0.207008	2.60594	0.6376	0	no
ENSG00000157168	NRG1	1.82421	2.6054	0.7892	0.102813	no
ENSG00000133083	DCLK1	4.19498	2.60481	0.7882	0.103364	yes
ENSG00000054277	OPN3	3.43128	2.60301	0.8356	0.0780016	no
ENSG00000101977	MCF2	5.5127	2.60269	0.8206	0.0858685	yes
ENSG00000196482	ESRRG	3.04968	2.60235	0.8076	0.0928037	no
ENSG00000107929	LARP4B	0.915012	2.60197	0.1244	0.90518	no
ENSG00000167315	ACAA2	-7.07911	-2.60129	0.7394	-0.131121	no
ENSG00000168522	FNTA	-7.46293	-2.60029	0.0824	-1.08407	no
ENSG00000101846	STS	7.55564	2.60015	0.6676	0.175484	no
ENSG00000142751	GPN2	-0.938502	2.59986	0.1698	0	no
ENSG00000040731	CDH10	3.41709	2.59937	0.736	0.133122	yes
ENSG00000140521	POLG	-0.179018	2.5985	0.823	0	no
ENSG00000132386	SERPINF1	3.98137	2.59763	0.814	0.0893756	no
ENSG00000211592	IGKC	-0.487377	2.59747	0.5338	0	no
ENSG00000167186	COQ7	-0.24168	2.59693	0.775	0	no
ENSG00000115267	IFIH1	-2.33253	-2.59623	0.2724	-0.564793	no
ENSG00000198604	BAZ1A	-9.00437	-2.59609	0.3716	-0.429924	yes
ENSG00000105856	HBP1	-8.99613	-2.5932	0.7972	-0.0984327	no
ENSG00000213722	DDAH2	-3.97389	-2.59292	0.5734	-0.241542	no
ENSG00000067066	SP100	-2.8941	-2.5921	0.2784	-0.555331	no
ENSG00000173715	C11orf80	2.93732	2.59136	0.2784	0.555331	no
ENSG00000144677	CTDSPL	0.707394	-2.58847	0.8746	0	no
ENSG00000131873	CHSY1	-3.03667	-2.58686	0.3138	-0.503347	yes
ENSG00000214113	LYRM4	4.68164	2.586	0.819	0.0867161	no
ENSG00000241839	PLEKHO2	-2.97365	-2.58503	0.5164	-0.287014	no
ENSG00000100228	RAB36	1.47848	2.58382	0.6228	0.205651	no
ENSG00000153140	CETN3	-7.61076	-2.5836	0.0356	-1.44855	no
ENSG00000197165	SULT1A2	1.74788	2.58349	0.0214	1.66959	no
ENSG00000163406	SLC15A2	-2.30882	-2.5826	0.4756	-0.322758	yes
ENSG00000114331	ACAP2	-2.78725	-2.58239	0.1486	-0.827981	no
ENSG00000164587	RPS14	-2.10859	-2.58233	0.1578	-0.801893	no
ENSG00000262621	NAA60	-0.708963	2.58228	0.9572	0	no
ENSG00000112977	DAP	-1.99669	-2.58129	0.7894	-0.102703	no
ENSG00000243725	TTC4	-1.17157	2.58125	0.9802	0	no
ENSG00000174606	ANGEL2	-2.50023	-2.58059	0.1914	-0.718058	no
ENSG00000124614	RPS10	-3.05879	-2.57986	0.1486	-0.827981	no
ENSG00000103591	AAGAB	4.1655	2.57958	0.8346	0.0785216	no
ENSG00000146950	SHROOM2	5.81212	2.57858	0.141	0.850781	yes
ENSG00000074755	ZZEF1	-1.35909	2.57556	0.9154	0	no
ENSG00000151240	DIP2C	-2.60611	2.57503	0.9976	0	no
ENSG00000126934	MAP2K2	0.696993	2.57387	0.0142	1.84771	no
ENSG00000049192	ADAMTS6	0.979683	2.57343	0.5466	0.26233	yes
ENSG00000160766	GBAP1	1.05574	2.57291	0.191	0.718967	no
ENSG00000130119	GNL3L	-1.02838	2.57136	0.8952	0	no
ENSG00000267909	CCDC177	5.31131	2.5713	0.7948	0.0997421	no
ENSG00000176788	BASP1	5.53614	2.56887	0.5392	0.26825	no
ENSG00000001461	NIPAL3	-3.443	2.56869	0.4994	0	no
ENSG00000205138	SDHAF1	-1.0014	2.56826	0.2924	0	no
ENSG00000162706	CADM3	7.47979	2.56823	0.6022	0.220259	no
ENSG00000010295	IFFO1	0.453934	2.56687	0.1558	0.807433	no
ENSG00000138081	FBXO11	3.99642	-2.56684	0.4876	0	no
ENSG00000159592	GPBP1L1	-6.45667	-2.5668	0.2482	-0.605198	no
ENSG00000092068	SLC7A8	3.76865	2.56594	0.0924	1.03433	yes
ENSG00000171791	BCL2	-3.09179	-2.5651	0.78	-0.107905	no
ENSG00000110148	CCKBR	4.54835	2.5649	0.7372	0.132415	no
ENSG00000198089	SFI1	0.339334	2.56485	0.0352	1.45346	no
ENSG00000105325	FZR1	-0.194121	2.56483	0.1394	0	no
ENSG00000166135	HIF1AN	1.71124	2.56482	0.3464	0.460422	no
ENSG00000153822	KCNJ16	0.40485	-2.56463	0.8368	0	yes
ENSG00000164120	HPGD	0.627934	2.56158	0.2118	0.674074	no
ENSG00000186654	PRR5	0.391727	2.56083	0.0176	1.75449	no
ENSG00000157350	ST3GAL2	6.06791	2.56083	0.012	1.92082	no
ENSG00000050748	MAPK9	4.79636	2.56052	0.291	0.536107	no
ENSG00000124357	NAGK	-2.04623	2.5605	0.9804	0	no
ENSG00000187608	ISG15	0.280402	-2.56003	0.7056	0	no
ENSG00000127152	BCL11B	1.30279	2.55982	0.7584	0.120102	yes
ENSG00000125148	MT2A	-4.6063	-2.55961	0.4612	-0.336111	no
ENSG00000075975	MKRN2	1.0556	2.55764	0.1574	0.802995	no
ENSG00000169057	MECP2	0.379004	2.55675	0.1082	0.965773	no
ENSG00000105618	PRPF31	-2.94194	2.55605	0.988	0	no
ENSG00000066056	TIE1	-1.13298	-2.55578	0.7676	-0.114865	no
ENSG00000013375	PGM3	-5.26396	-2.55539	0.2916	-0.535212	no
ENSG00000113389	NPR3	4.39853	-2.55498	0.4344	0	no
ENSG00000178149	DALRD3	2.49278	2.5538	0.0898	1.04672	no
ENSG00000119421	NDUFA8	2.75438	2.5536	0.0646	1.18977	no
ENSG00000076716	GPC4	-2.07156	-2.55265	0.7842	-0.105573	no
ENSG00000116906	GNPAT	-1.94241	-2.55195	0.2514	-0.599635	no
ENSG00000128512	DOCK4	-0.0440201	-2.55032	0.0828	-1.08197	no
ENSG00000170745	KCNS3	3.51338	2.54993	0.3472	0.45942	no
ENSG00000148297	MED22	-2.05799	2.54921	0.9566	0	no
ENSG00000187513	GJA4	-0.0284635	-2.54775	0.8234	-0.0843891	no
ENSG00000170385	SLC30A1	-0.533199	-2.54757	0.6274	-0.202455	no
ENSG00000081237	PTPRC	-1.96417	-2.54722	0.0294	-1.53165	yes
ENSG00000184470	TXNRD2	-0.555129	2.54669	0.7184	0	no
ENSG00000121058	COIL	0.0587845	2.54652	0.6774	0.169155	no
ENSG00000054356	PTPRN	6.32696	2.54637	0.4	0.39794	yes
ENSG00000128266	GNAZ	2.0874	2.54625	0.0928	1.03245	no
ENSG00000178057	NDUFAF3	-1.47398	2.54584	0.223	0	no
ENSG00000177807	KCNJ10	-7.05343	-2.54424	0.6982	-0.15602	no
ENSG00000074071	MRPS34	0.464315	2.5439	0.0334	1.47625	no
ENSG00000160307	S100B	-10.1394	-2.5434	0.1134	-0.945387	yes
ENSG00000108187	PBLD	-3.08306	-2.5433	0.0006	-3.22185	no
ENSG00000100024	UPB1	-0.100602	2.5433	0.7078	0	no
ENSG00000004455	AK2	-8.71992	-2.54329	0.276	-0.559091	no
ENSG00000180875	GREM2	3.25102	2.54242	0.8314	0.08019	no
ENSG00000184986	TMEM121	0.00128316	2.54183	0.2174	0.66274	no
ENSG00000197702	PARVA	0.464709	-2.54047	0.5698	0	no
ENSG00000134371	CDC73	-3.35072	-2.54009	0.016	-1.79588	no
ENSG00000136518	ACTL6A	-9.91069	-2.54002	0.093	-1.03152	no
ENSG00000007923	DNAJC11	1.29173	2.53956	0.026	1.58503	no
ENSG00000112218	GPR63	1.52574	2.53943	0.0488	1.31158	no
ENSG00000211896	IGHG1	-1.75371	2.53735	0.6676	0	no
ENSG00000111879	FAM184A	0.754384	-2.53714	0.3014	0	no
ENSG00000163563	MNDA	-0.873752	-2.53702	0.342	-0.465974	no
ENSG00000074621	SLC24A1	-0.0953894	-2.53625	0.0628	-1.20204	no
ENSG00000109501	WFS1	-0.198766	-2.53602	0.9166	-0.0378201	yes
ENSG00000167977	KCTD5	-7.6302	-2.53587	0.7854	-0.104909	no
ENSG00000132359	RAP1GAP2	2.56713	2.53451	0.762	0.118045	no
ENSG00000197872	FAM49A	5.38187	2.53375	0.7622	0.117931	no
ENSG00000170291	ELP5	0.652512	2.53257	0.118	0.928118	yes
ENSG00000136872	ALDOB	-0.0459645	2.53173	0.1334	0	no
ENSG00000166908	PIP4K2C	5.45803	2.53072	0.6586	0.181378	yes
ENSG00000160633	SAFB	-1.74329	2.53069	0.9666	0	no
ENSG00000205189	ZBTB10	-4.6426	-2.53031	0.0276	-1.55909	no
ENSG00000082258	CCNT2	-2.24596	2.52952	0.979	0	no
ENSG00000127481	UBR4	-0.924746	2.52916	0.9944	0	no
ENSG00000185963	BICD2	0.251325	2.52905	0.522	0.282329	no
ENSG00000109332	UBE2D3	0.854227	-2.52864	0.9318	0	no
ENSG00000100401	RANGAP1	1.76401	2.52788	0.0478	1.32057	no
ENSG00000108510	MED13	-3.83001	-2.52777	0.686	-0.163676	no
ENSG00000146021	KLHL3	-1.37272	2.52725	0.9978	0	no
ENSG00000068615	REEP1	5.86465	2.52716	0.8414	0.0749975	yes
ENSG00000170381	SEMA3E	-1.1583	2.52673	0.4356	0	yes
ENSG00000137834	SMAD6	-0.260502	-2.52591	0.5174	-0.286174	no
ENSG00000168209	DDIT4	-3.87778	-2.52534	0.694	-0.158641	yes
ENSG00000124145	SDC4	-4.18092	-2.52521	0.7884	-0.103253	yes
ENSG00000021300	PLEKHB1	-14.616	-2.52465	0.8338	-0.0789381	no
ENSG00000168397	ATG4B	-0.666591	2.52274	0.9936	0	no
ENSG00000171940	ZNF217	-5.33539	-2.52252	0.0866	-1.06248	yes
ENSG00000049323	LTBP1	-2.69881	2.52129	0.9104	0	yes
ENSG00000136856	SLC2A8	-0.952513	2.52126	0.8646	0	no
ENSG00000163431	LMOD1	-2.74289	-2.52045	0.7488	-0.125634	no
ENSG00000099860	GADD45B	-0.882545	-2.5199	0.5478	-0.261378	no
ENSG00000101400	SNTA1	-2.68531	-2.51951	0.7908	-0.101933	yes
ENSG00000122870	BICC1	2.79577	-2.51734	0.4272	0	no
ENSG00000144908	ALDH1L1	-2.81673	-2.51696	0.8514	-0.0698664	no
ENSG00000015475	BID	0.86877	2.51603	0.1134	0.945387	no
ENSG00000113580	NR3C1	0.440698	-2.51577	0.1476	0	no
ENSG00000127957	PMS2P3	0.171837	2.51455	0.859	0.0660068	no
ENSG00000161011	SQSTM1	-3.33801	2.51438	0.9734	0	no
ENSG00000005810	MYCBP2	4.00401	2.51424	0.4874	0.312114	no
ENSG00000108106	UBE2S	0.927803	2.51368	0.3816	0.418392	no
ENSG00000141560	FN3KRP	-0.657794	2.513	0.3996	0	no
ENSG00000100347	SAMM50	2.00671	2.51197	0.7156	0.14533	no
ENSG00000152931	PART1	3.91365	2.50992	0.7374	0.132297	no
ENSG00000130985	UBA1	0.939859	2.50966	0.1092	0.961777	no
ENSG00000081377	CDC14B	-10.5066	-2.50875	0.0394	-1.4045	no
ENSG00000123992	DNPEP	-0.533654	2.5087	0.7486	0	no
ENSG00000169035	KLK7	2.91069	2.50812	0.401	0.396856	no
ENSG00000122674	CCZ1	-1.89069	-2.50716	0.061	-1.21467	no
ENSG00000105810	CDK6	-5.95378	2.50658	0.8872	0	yes
ENSG00000176046	NUPR1	-3.41061	-2.50621	0.806	-0.093665	no
ENSG00000177885	GRB2	1.6994	2.50594	0.6852	0.164183	no
ENSG00000159348	CYB5R1	0.0198778	-2.50351	0.5994	0	no
ENSG00000198157	HMGN5	1.09228	-2.50319	0.8154	0	no
ENSG00000071082	RPL31	-1.30552	-2.50306	0.0902	-1.04479	no
ENSG00000187555	USP7	2.4958	2.50305	0.6318	0.19942	no
ENSG00000184207	PGP	4.09563	2.50287	0.005	2.30103	no
ENSG00000121067	SPOP	-1.45308	-2.50283	0.0392	-1.40671	no
ENSG00000109475	RPL34	-3.51022	-2.50263	0.7556	-0.121708	no
ENSG00000131089	ARHGEF9	4.4947	2.50261	0.8176	0.0874591	no
ENSG00000108582	CPD	-0.960722	-2.50221	0.0058	-2.23657	no
ENSG00000090266	NDUFB2	0.403477	2.50121	0.132	0.879426	no
ENSG00000123643	SLC36A1	2.62142	2.50104	0.003	2.52288	no
ENSG00000100852	ARHGAP5	-3.48089	-2.5008	0.197	-0.705534	no
ENSG00000092201	SUPT16H	2.21105	2.50035	0.7514	0.124129	no
ENSG00000023171	GRAMD1B	5.44323	2.5003	0.0246	1.60906	no
ENSG00000187775	DNAH17	-7.09968	2.49987	0.4224	0	no
ENSG00000117020	AKT3	3.86207	-2.49891	0.9506	0	no
ENSG00000168394	TAP1	-3.34098	-2.49826	0.3994	-0.398592	no
ENSG00000170542	SERPINB9	-0.786745	-2.49818	0.1592	-0.798057	no
ENSG00000138757	G3BP2	3.90417	2.49747	0.7032	0.152921	no
ENSG00000063176	SPHK2	2.50088	2.49699	0.0018	2.74473	no
ENSG00000214413	BBIP1	-7.10278	-2.49539	0.003	-2.52288	no
ENSG00000196220	SRGAP3	5.88206	2.49476	0.1416	0.848937	no
ENSG00000064692	SNCAIP	-0.524614	-2.49457	0.2414	-0.617263	no
ENSG00000161509	GRIN2C	-3.18599	2.49325	0.981	0	no
ENSG00000176248	ANAPC2	-2.81662	2.49166	0.8716	0	no
ENSG00000135111	TBX3	0.417017	-2.49146	0.5458	0	no
ENSG00000090615	GOLGA3	-0.14338	2.49108	0.1674	0	no
ENSG00000137312	FLOT1	1.06358	2.49059	0.0096	2.01773	yes
ENSG00000020577	SAMD4A	-0.608237	-2.49043	0.6906	-0.160773	no
ENSG00000131711	MAP1B	3.52439	2.49004	0.8338	0.0789381	no
ENSG00000115956	PLEK	-1.42363	-2.48958	0.7254	-0.139422	yes
ENSG00000092621	PHGDH	-11.5448	-2.48944	0.4152	-0.381743	yes
ENSG00000139644	TMBIM6	-6.57386	-2.48926	0.8352	-0.0782095	no
ENSG00000128683	GAD1	5.97328	2.48923	0.429	0.367543	yes
ENSG00000047634	SCML1	-2.06861	-2.48923	0.0048	-2.31876	no
ENSG00000178695	KCTD12	0.0382475	-2.48887	0.384	0	yes
ENSG00000197429	IPP	-1.72364	-2.48856	0.0026	-2.58503	no
ENSG00000111875	ASF1A	-3.00211	-2.48816	0.0144	-1.84164	no
ENSG00000116521	SCAMP3	-3.26623	2.48763	0.821	0	no
ENSG00000107331	ABCA2	-8.2163	2.48754	0.8612	0	no
ENSG00000261126	RBFADN	-1.1858	2.48753	0.9878	0	no
ENSG00000198373	WWP2	-0.721834	2.48747	0.5482	0	no
ENSG00000145246	ATP10D	-2.2773	-2.48655	0.7458	-0.127378	no
ENSG00000078053	AMPH	4.22118	2.48597	0.8318	0.0799811	yes
ENSG00000189266	PNRC2	-1.42216	-2.48356	0.4128	-0.38426	yes
ENSG00000089157	RPLP0	-4.4177	-2.48335	0.2288	-0.640544	no
ENSG00000127946	HIP1	-13.1794	-2.48274	0.732	-0.135489	no
ENSG00000148400	NOTCH1	-8.91649	-2.48143	0.777	-0.109579	no
ENSG00000139155	SLCO1C1	-2.92508	-2.48132	0.0682	-1.16622	yes
ENSG00000029363	BCLAF1	-0.843121	2.4812	0.846	0	no
ENSG00000067177	PHKA1	-1.65826	-2.48076	0.7068	-0.150703	yes
ENSG00000167513	CDT1	1.24968	2.48027	0.7952	0.0995236	no
ENSG00000142684	ZNF593	-0.112887	2.48011	0.5054	0	yes
ENSG00000134851	TMEM165	-10.533	-2.4794	0.1354	-0.868381	no
ENSG00000106366	SERPINE1	-0.916505	-2.47935	0.536	-0.270835	no
ENSG00000064012	CASP8	1.36724	-2.47818	0.927	0	no
ENSG00000104888	SLC17A7	5.48608	2.47715	0.3758	0.425043	no
ENSG00000139182	CLSTN3	5.64559	2.47662	0.2824	0.549135	no
ENSG00000241553	ARPC4	1.29126	2.47587	0.4204	0.376337	no
ENSG00000160145	KALRN	4.7732	2.47573	0.4808	0.318036	no
ENSG00000144724	PTPRG	0.750079	-2.47532	0.9568	0	yes
ENSG00000198301	SDAD1	2.87978	2.47491	0.2892	0.538802	no
ENSG00000204444	APOM	-3.53055	2.47385	0.39	0	no
ENSG00000006116	CACNG3	7.08309	2.4736	0.7786	0.108686	yes
ENSG00000106333	PCOLCE	-1.17533	2.47342	0.9976	0	no
ENSG00000113645	WWC1	-0.63317	-2.47301	0.7298	-0.136796	no
ENSG00000120158	RCL1	-3.49567	-2.47205	0.0788	-1.10347	no
ENSG00000172380	GNG12	-5.36758	-2.47204	0.7698	-0.113622	yes
ENSG00000112146	FBXO9	3.32873	2.47163	0.831	0.080399	no
ENSG00000185379	RAD51D	1.66724	2.47155	0.364	0.438899	no
ENSG00000171100	MTM1	-3.0078	-2.46999	0.082	-1.08619	no
ENSG00000123349	PFDN5	-2.68088	-2.46916	0.2828	-0.548521	no
ENSG00000101204	CHRNA4	1.57244	2.46896	0.2044	0.689519	no
ENSG00000117523	PRRC2C	-0.950842	-2.46877	0.0034	-2.46852	no
ENSG00000148331	ASB6	1.25454	2.46877	0.0086	2.0655	no
ENSG00000198960	ARMCX6	-2.51488	-2.46851	0.3356	-0.474178	no
ENSG00000172239	PAIP1	-0.607512	-2.46845	0.0756	-1.12148	no
ENSG00000109738	GLRB	5.57373	2.46845	0.7528	0.12332	no
ENSG00000162383	SLC1A7	-1.01865	-2.46827	0.8368	-0.0773783	no
ENSG00000163904	SENP2	1.85538	2.46704	0.5704	0.24382	no
ENSG00000198417	MT1F	-3.22159	-2.46679	0.5322	-0.273925	yes
ENSG00000157005	SST	0.858135	2.4664	0.7966	0.0987597	yes
ENSG00000025796	SEC63	-0.744208	-2.46613	0.001	-3	no
ENSG00000117174	ZNHIT6	-5.05197	-2.46588	0.0034	-2.46852	no
ENSG00000169213	RAB3B	1.12658	2.46555	0.7434	0.128777	no
ENSG00000064042	LIMCH1	-4.03723	-2.46513	0.0384	-1.41567	yes
ENSG00000001167	NFYA	-2.90564	-2.4651	0.1048	-0.979639	no
ENSG00000136750	GAD2	5.11261	2.46504	0.7154	0.145451	yes
ENSG00000004897	CDC27	1.40957	2.46364	0.6968	0.156892	no
ENSG00000063244	U2AF2	-2.50711	2.46364	0.9284	0	no
ENSG00000151150	ANK3	-2.1559	2.463	0.8374	0	no
ENSG00000183963	SMTN	-1.99757	-2.46289	0.645	-0.19044	no
ENSG00000141568	FOXK2	1.13118	2.46243	0.0022	2.65758	no
ENSG00000269190	FBXO17	1.64909	2.46239	0.002	2.69897	no
ENSG00000112812	PRSS16	5.34469	2.46155	0.0584	1.23359	no
ENSG00000129351	ILF3	-1.54928	2.46154	0.8018	0	no
ENSG00000119396	RAB14	1.09557	2.46088	0.8416	0.0748943	yes
ENSG00000054793	ATP9A	2.61223	-2.46025	0.187	0	no
ENSG00000005007	UPF1	-1.81273	2.45977	0.998	0	no
ENSG00000149541	B3GAT3	-1.08195	2.45899	0.9356	0	no
ENSG00000197375	SLC22A5	-2.84912	-2.45889	0.7592	-0.119644	no
ENSG00000128602	SMO	-4.23859	-2.45876	0.747	-0.126679	yes
ENSG00000147533	GOLGA7	-11.0942	-2.45849	0.1132	-0.946154	yes
ENSG00000234745	HLA-B	-2.36643	-2.45818	0.8092	-0.0919441	no
ENSG00000077157	PPP1R12B	-0.325022	-2.45776	0.1998	-0.699405	no
ENSG00000076685	NT5C2	-3.60586	-2.45646	0.7944	-0.0999608	no
ENSG00000105677	TMEM147	-2.61937	2.45608	0.999	0	no
ENSG00000116729	WLS	-3.88612	-2.45559	0.8024	-0.0956091	no
ENSG00000112902	SEMA5A	-1.75309	-2.4552	0.0028	-2.55284	no
ENSG00000138286	FAM149B1	-3.68562	-2.4539	0.0064	-2.19382	yes
ENSG00000118181	RPS25	-4.47599	-2.45345	0.6608	-0.17993	no
ENSG00000103740	ACSBG1	-3.85647	-2.4519	0.7766	-0.109803	yes
ENSG00000101079	NDRG3	4.01181	2.44988	0.8568	0.0671205	no
ENSG00000172020	GAP43	5.64034	2.4481	0.8632	0.0638886	no
ENSG00000197818	SLC9A8	-1.10374	2.44809	0.9916	0	no
ENSG00000125510	OPRL1	3.53675	2.44744	0.3938	0.404724	no
ENSG00000198589	LRBA	-1.4936	-2.44738	0.0262	-1.5817	no
ENSG00000009307	CSDE1	0.0179045	2.44635	0.7438	0.128544	no
ENSG00000153310	FAM49B	3.25668	-2.4461	0.3264	0	no
ENSG00000133169	BEX1	4.36335	2.44359	0.8356	0.0780016	no
ENSG00000135148	TRAFD1	-8.33155	2.44235	0.9636	0	yes
ENSG00000140553	UNC45A	-1.15316	2.44156	0.9924	0	no
ENSG00000165732	DDX21	-0.989115	-2.44031	0.1514	-0.819874	yes
ENSG00000184014	DENND5A	-6.50414	-2.43879	0.6134	-0.212256	no
ENSG00000135063	FAM189A2	-6.17923	-2.43875	0.75	-0.124939	yes
ENSG00000197971	MBP	-6.81375	-2.43642	0.6134	-0.212256	yes
ENSG00000119685	TTLL5	0.370273	2.43596	0.5344	0.272134	no
ENSG00000117305	HMGCL	-3.0569	-2.4359	0.3956	-0.402744	no
ENSG00000069702	TGFBR3	-3.09619	-2.43559	0.82	-0.0861861	no
ENSG00000034510	TMSB10	0.666457	2.43548	0.1932	0.713993	yes
ENSG00000198046	ZNF667	2.83104	2.43401	0.8134	0.0896958	no
ENSG00000163735	CXCL5	0.56463	2.43375	0.401	0.396856	no
ENSG00000176340	COX8A	1.56851	2.43371	0.1226	0.91151	no
ENSG00000113083	LOX	0.866036	2.43308	0.1926	0.715344	no
ENSG00000140992	PDPK1	2.69766	2.43208	0.428	0.368556	no
ENSG00000101474	APMAP	2.8454	2.43158	0.1386	0.858237	no
ENSG00000107949	BCCIP	-1.91332	-2.43108	0.329	-0.482804	no
ENSG00000160183	TMPRSS3	-0.825184	-2.43087	0.7216	-0.141703	no
ENSG00000115464	USP34	-1.11052	2.4301	0.64	0	no
ENSG00000006744	ELAC2	-0.0233011	2.429	0.5898	0	no
ENSG00000124440	HIF3A	-2.63242	-2.4288	0.6538	-0.184555	no
ENSG00000102531	FNDC3A	-1.92264	-2.42841	0.0012	-2.92082	no
ENSG00000136531	SCN2A	5.40792	2.42797	0.3422	0.46572	yes
ENSG00000006530	AGK	1.20565	2.42792	0.841	0.075204	no
ENSG00000211455	STK38L	0.538442	-2.42688	0.8912	0	no
ENSG00000004059	ARF5	2.82949	2.42681	0.6284	0.201764	yes
ENSG00000241685	ARPC1A	1.86919	2.42679	0.5056	0.296193	no
ENSG00000111652	COPS7A	3.5809	2.42466	0.8308	0.0805035	no
ENSG00000160209	PDXK	1.91414	2.42403	0.2048	0.68867	no
ENSG00000143393	PI4KB	-2.46045	2.42332	0.9958	0	no
ENSG00000213064	SFT2D2	-10.6881	2.4231	0.9712	0	no
ENSG00000005889	ZFX	-5.56891	-2.4215	0.0154	-1.81248	no
ENSG00000204525	HLA-C	-1.06812	-2.42136	0.49	-0.309804	no
ENSG00000213281	NRAS	-0.955785	-2.42075	0.0248	-1.60555	no
ENSG00000136982	DSCC1	-0.566826	-2.41938	0.0424	-1.37263	no
ENSG00000163655	GMPS	1.63328	-2.41922	0.3958	0	no
ENSG00000111596	CNOT2	-3.13976	2.41887	0.6854	0	no
ENSG00000079308	TNS1	-7.31994	-2.41887	0.8206	-0.0858685	no
ENSG00000133026	MYH10	5.54782	2.41862	0.218	0.661544	no
ENSG00000164022	AIMP1	-6.28721	-2.41854	0.0444	-1.35262	no
ENSG00000006740	ARHGAP44	4.17782	2.41829	0.7208	0.142185	no
ENSG00000089737	DDX24	3.19507	2.41788	0.735	0.133713	no
ENSG00000116497	S100PBP	-6.64984	-2.41782	0.3448	-0.462433	no
ENSG00000112293	GPLD1	2.75229	2.4167	0.308	0.511449	no
ENSG00000106689	LHX2	-0.540004	-2.41594	0.857	-0.0670192	yes
ENSG00000184058	TBX1	0.639886	2.41443	0.038	1.42022	no
ENSG00000171503	ETFDH	-2.27814	-2.41392	0.4384	-0.358129	no
ENSG00000171843	MLLT3	0.946143	2.41361	0.2932	0.532836	no
ENSG00000160695	VPS11	0.215701	2.41356	0.3072	0.512579	no
ENSG00000126903	SLC10A3	-2.05265	2.41335	0.9914	0	no
ENSG00000108395	TRIM37	5.02431	2.4117	0.7568	0.121019	no
ENSG00000136002	ARHGEF4	1.36189	2.41105	0.0012	2.92082	no
ENSG00000104763	ASAH1	-0.428765	-2.41053	0.0424	-1.37263	no
ENSG00000158467	AHCYL2	-0.650273	-2.40906	0.71	-0.148742	yes
ENSG00000189306	RRP7A	1.53435	2.40836	0.3914	0.407379	no
ENSG00000100324	TAB1	-2.59846	2.40712	0.9696	0	no
ENSG00000088538	DOCK3	2.30773	2.40696	0.8234	0.0843891	no
ENSG00000010322	NISCH	3.70428	2.40647	0.0014	2.85387	no
ENSG00000100105	PATZ1	-8.49022	2.40605	0.8268	0	no
ENSG00000170265	ZNF282	-2.07844	2.40586	0.9528	0	no
ENSG00000088832	FKBP1A	4.84541	2.40504	0.6806	0.167108	no
ENSG00000087884	AAMDC	-7.41299	-2.40502	0.805	-0.0942041	no
ENSG00000106327	TFR2	4.59176	2.40487	0.0372	1.42946	no
ENSG00000125633	CCDC93	-1.52105	-2.40463	0.0812	-1.09044	no
ENSG00000083168	KAT6A	-6.38035	2.40401	0.828	0	no
ENSG00000167434	CA4	3.01518	2.40324	0.2318	0.634887	no
ENSG00000110274	CEP164	-3.66893	2.40186	0.9926	0	no
ENSG00000198742	SMURF1	-1.47238	2.40095	0.789	0	no
ENSG00000102981	PARD6A	4.64745	2.40061	0.0312	1.50585	no
ENSG00000175264	CHST1	2.71769	2.40024	0.042	1.37675	no
ENSG00000124198	ARFGEF2	0.754884	2.4	0.8042	0.0946359	no
ENSG00000084093	REST	-8.86119	2.39983	0.9766	0	no
ENSG00000168159	RNF187	3.83299	2.39952	0.6518	0.185886	no
ENSG00000130643	CALY	3.18505	2.39948	0.398	0.400117	no
ENSG00000026508	CD44	-4.93507	-2.39841	0.8194	-0.086504	no
ENSG00000003056	M6PR	0.227631	2.3979	0.7056	0.151441	yes
ENSG00000175182	FAM131A	4.11158	2.39737	0.8512	0.0699684	no
ENSG00000146802	TMEM168	-3.94907	-2.39723	0.0066	-2.18046	no
ENSG00000183454	GRIN2A	6.06075	2.39626	0.6346	0.1975	no
ENSG00000112159	MDN1	-3.14515	2.39529	0.985	0	no
ENSG00000077348	EXOSC5	0.407791	2.39455	0.432	0.364516	no
ENSG00000106733	NMRK1	0.76398	2.39448	0.6302	0.200522	no
ENSG00000112640	PPP2R5D	4.15177	2.39355	0.6638	0.177963	no
ENSG00000135596	MICAL1	1.15108	2.39347	0.0016	2.79588	yes
ENSG00000101751	POLI	-3.29351	-2.39301	0.0058	-2.23657	no
ENSG00000166526	ZNF3	-5.32331	2.39279	0.897	0	no
ENSG00000160294	MCM3AP	-1.19246	2.3925	0.9276	0	no
ENSG00000142864	SERBP1	-1.24166	-2.39186	0.0004	-3.39794	no
ENSG00000150540	HNMT	-1.54444	2.39181	0.9834	0	no
ENSG00000148840	PPRC1	-0.970943	2.39165	0.9512	0	no
ENSG00000162889	MAPKAPK2	-7.78877	-2.39147	0.7238	-0.140381	no
ENSG00000074410	CA12	-0.545716	-2.39053	0.0888	-1.05159	no
ENSG00000139970	RTN1	5.31658	2.3899	0.7844	0.105462	yes
ENSG00000196776	CD47	0.93236	-2.38975	0.7068	0	no
ENSG00000170425	ADORA2B	-1.5439	-2.38699	0.7734	-0.111596	yes
ENSG00000162520	SYNC	-1.22312	-2.38614	0.0202	-1.69465	no
ENSG00000182158	CREB3L2	-8.92008	-2.38495	0.1608	-0.793714	no
ENSG00000241258	CRCP	0.553806	-2.3849	0.9392	0	no
ENSG00000093217	XYLB	2.19069	2.38474	0.5346	0.271971	no
ENSG00000205364	MT1M	-3.42939	-2.38321	0.6834	-0.165325	yes
ENSG00000101638	ST8SIA5	4.20249	2.38295	0.7196	0.142909	no
ENSG00000105135	ILVBL	-4.87291	2.38247	0.9662	0	no
ENSG00000004478	FKBP4	0.664644	2.38234	0.0192	1.7167	yes
ENSG00000164104	HMGB2	-2.64568	-2.38003	0.017	-1.76955	no
ENSG00000196531	NACA	-1.0749	-2.37883	0.6812	-0.166725	no
ENSG00000127603	MACF1	-5.3773	-2.3788	0.2774	-0.556894	no
ENSG00000075399	VPS9D1	2.24067	2.3787	0.0002	3.69897	no
ENSG00000172296	SPTLC3	-1.50269	-2.37853	0.3554	-0.449283	no
ENSG00000104835	SARS2	0.944138	2.37845	0.0404	1.39362	no
ENSG00000147155	EBP	0.0452364	2.37795	0.2022	0.694219	yes
ENSG00000112062	MAPK14	1.60412	2.37781	0.076	1.11919	no
ENSG00000135116	HRK	2.53251	2.37758	0.7122	0.147398	yes
ENSG00000171298	GAA	-2.36771	2.37728	0.9718	0	no
ENSG00000111206	FOXM1	-0.97149	2.37708	0.6394	0	no
ENSG00000154114	TBCEL	-1.91714	2.37666	0.9942	0	no
ENSG00000159692	CTBP1	0.761845	2.37635	0.0064	2.19382	no
ENSG00000008838	MED24	-0.0831436	2.37593	0.0734	0	no
ENSG00000108469	RECQL5	-2.31309	2.37582	0.3878	0	no
ENSG00000138593	SECISBP2L	-5.8375	-2.3751	0.0148	-1.82974	no
ENSG00000123268	ATF1	-1.56758	-2.37505	0.1274	-0.894831	no
ENSG00000131097	HIGD1B	-0.872027	-2.37462	0.8522	-0.0694585	no
ENSG00000104728	ARHGEF10	-8.09804	-2.37406	0.8618	-0.0645935	no
ENSG00000008282	SYPL1	-12.3362	-2.37405	0.0184	-1.73518	no
ENSG00000178951	ZBTB7A	4.16425	2.37243	0.0192	1.7167	no
ENSG00000172731	LRRC20	4.13559	2.37228	0.2524	0.597911	no
ENSG00000072501	SMC1A	-3.61978	-2.37152	0.7036	-0.152674	no
ENSG00000171552	BCL2L1	-2.74998	2.37109	0.988	0	no
ENSG00000101337	TM9SF4	1.47944	2.37044	0.1098	0.959398	yes
ENSG00000168216	LMBRD1	-4.42363	-2.37034	0.0056	-2.25181	no
ENSG00000103423	DNAJA3	1.40651	2.36954	0.7082	0.149844	no
ENSG00000178538	CA8	-0.683982	-2.36895	0.7952	-0.0995236	yes
ENSG00000095380	NANS	0.975213	2.36826	0.1312	0.882066	no
ENSG00000177084	POLE	-1.20629	2.36805	0.9708	0	no
ENSG00000188419	CHM	3.13575	2.36793	0.641	0.193142	no
ENSG00000166833	NAV2	-1.27034	-2.36735	0.3694	-0.432503	no
ENSG00000138095	LRPPRC	2.7459	2.3668	0.792	0.101275	no
ENSG00000186566	GPATCH8	-0.943877	-2.36627	0.165	-0.782516	no
ENSG00000103495	MAZ	1.44918	2.36594	0.0066	2.18046	no
ENSG00000112599	GUCA1B	-2.66259	2.36574	0.4224	0	no
ENSG00000140688	C16orf58	0.569837	2.36562	0.4698	0.328087	no
ENSG00000187122	SLIT1	2.36304	2.36522	0.4362	0.360314	no
ENSG00000181396	OGFOD3	-0.78411	2.36453	0.9826	0	no
ENSG00000118432	CNR1	5.55413	2.36419	0.7172	0.14436	yes
ENSG00000136758	YME1L1	0.708751	2.36284	0.7752	0.110586	no
ENSG00000204054	LINC00963	-1.69663	-2.36202	0.8182	-0.0871405	no
ENSG00000027075	PRKCH	-0.799514	-2.3619	0.698	-0.156145	no
ENSG00000065717	TLE2	2.08355	2.36128	0.0016	2.79588	no
ENSG00000116353	MECR	2.26242	2.36096	0.7946	0.0998514	no
ENSG00000070718	AP3M2	4.57251	2.36055	0.709	0.149354	no
ENSG00000182890	GLUD2	2.30985	-2.35983	0.8254	0	no
ENSG00000124839	RAB17	1.75031	2.35958	0.0316	1.50031	no
ENSG00000198055	GRK6	1.99661	2.35782	0.0818	1.08725	no
ENSG00000130158	DOCK6	-2.63969	2.35645	0.9474	0	no
ENSG00000151748	SAV1	-5.44509	-2.3562	0.0638	-1.19518	no
ENSG00000103184	SEC14L5	-3.73829	2.35511	0.9968	0	no
ENSG00000105404	RABAC1	-0.289329	2.35338	0.1124	0	no
ENSG00000176884	GRIN1	6.12097	2.35338	0.0586	1.2321	no
ENSG00000090316	MAEA	2.56669	2.35288	0.0546	1.26281	no
ENSG00000147650	LRP12	2.786	2.35145	0.0732	1.13549	no
ENSG00000116141	MARK1	5.93201	2.34974	0.2186	0.66035	no
ENSG00000106723	SPIN1	3.04252	2.34967	0.7366	0.132768	no
ENSG00000127511	SIN3B	1.73835	2.34913	0.009	2.04576	no
ENSG00000008083	JARID2	-2.52383	-2.34907	0.8048	-0.094312	no
ENSG00000105204	DYRK1B	1.54831	2.34889	0.0232	1.63451	no
ENSG00000181789	COPG1	2.26335	2.34868	0.792	0.101275	no
ENSG00000155380	SLC16A1	-4.04095	-2.34823	0.2692	-0.569925	no
ENSG00000066027	PPP2R5A	-6.41157	2.34816	0.9528	0	no
ENSG00000164062	APEH	2.63541	2.34764	0.6744	0.171082	no
ENSG00000148842	CNNM2	2.08483	2.34761	0.0208	1.68194	no
ENSG00000125355	TMEM255A	-2.92694	-2.34594	0.0174	-1.75945	no
ENSG00000136237	RAPGEF5	-3.36523	2.34547	0.4228	0	yes
ENSG00000100106	TRIOBP	-6.09874	-2.34393	0.8344	-0.0786257	no
ENSG00000115275	MOGS	-0.438959	2.34379	0.7868	0	no
ENSG00000091656	ZFHX4	-8.01382	-2.34362	0.6744	-0.171082	yes
ENSG00000099822	HCN2	1.48487	2.34354	0.0136	1.86646	no
ENSG00000096080	MRPS18A	1.2833	2.3416	0.4342	0.36231	no
ENSG00000163629	PTPN13	-6.24884	-2.34036	0.1234	-0.908685	yes
ENSG00000101958	GLRA2	2.37411	2.33994	0.1144	0.941574	yes
ENSG00000153922	CHD1	-5.72027	-2.33956	0.0518	-1.28567	no
ENSG00000163682	RPL9	0.347255	-2.33933	0.8464	0	no
ENSG00000070423	RNF126	-0.390256	2.3389	0.4522	0	no
ENSG00000148824	MTG1	-3.6662	2.33716	0.993	0	no
ENSG00000182185	RAD51B	-6.06316	-2.33701	0.0138	-1.86012	no
ENSG00000063241	ISOC2	-0.847523	2.33615	0.3792	0	no
ENSG00000072121	ZFYVE26	-3.60406	-2.33568	0.7256	-0.139303	no
ENSG00000225921	NOL7	-2.35712	-2.33485	0.011	-1.95861	no
ENSG00000128524	ATP6V1F	2.86292	2.33371	0.0882	1.05453	no
ENSG00000025800	KPNA6	1.6312	2.33347	0.5498	0.259795	no
ENSG00000198951	NAGA	-2.7561	-2.33226	0.7216	-0.141703	no
ENSG00000154822	PLCL2	4.15427	2.33219	0.8422	0.0745848	no
ENSG00000136720	HS6ST1	4.14982	2.33082	0.007	2.1549	yes
ENSG00000112357	PEX7	-0.33623	-2.33074	0.0458	-1.33913	no
ENSG00000154975	CA10	8.21785	2.33028	0.8098	0.0916222	no
ENSG00000139793	MBNL2	-2.85243	-2.32998	0.0064	-2.19382	yes
ENSG00000100461	RBM23	0.706289	2.32938	0.0988	1.00524	no
ENSG00000135503	ACVR1B	4.47706	2.32865	0.1488	0.827397	no
ENSG00000166313	APBB1	0.28333	2.32829	0.104	0.982967	yes
ENSG00000100359	SGSM3	2.07879	2.32815	0.0016	2.79588	no
ENSG00000152291	TGOLN2	0.0835119	2.3277	0.7328	0.135015	no
ENSG00000213983	AP1G2	-0.0869535	2.32765	0.2278	0	no
ENSG00000168135	KCNJ4	5.5461	2.32742	0.5536	0.256804	no
ENSG00000130226	DPP6	7.19473	2.32477	0.2604	0.584359	no
ENSG00000100439	ABHD4	-7.87516	-2.32458	0.761	-0.118615	no
ENSG00000132170	PPARG	3.10643	2.32357	0.0432	1.36452	no
ENSG00000151376	ME3	4.60341	2.32296	0.609	0.215383	no
ENSG00000006757	PNPLA4	0.511588	-2.32287	0.985	0	no
ENSG00000142676	RPL11	-5.12497	-2.32281	0.0258	-1.58838	no
ENSG00000155959	VBP1	0.43632	-2.32255	0.9568	0	no
ENSG00000115594	IL1R1	-1.43213	-2.32203	0.5486	-0.260744	no
ENSG00000079102	RUNX1T1	2.29467	2.32183	0.5746	0.240634	no
ENSG00000021355	SERPINB1	-5.94407	-2.32163	0.0368	-1.43415	no
ENSG00000100726	TELO2	-1.42975	2.3204	0.9792	0	no
ENSG00000182180	MRPS16	0.878122	2.32033	0.5008	0.300336	no
ENSG00000124067	SLC12A4	-5.08281	-2.32006	0.8532	-0.0689492	no
ENSG00000141759	TXNL4A	1.36596	2.31647	0.214	0.669586	no
ENSG00000189067	LITAF	-10.3652	-2.31495	0.3046	-0.51627	no
ENSG00000113657	DPYSL3	-2.41849	-2.31469	0.7908	-0.101933	yes
ENSG00000118322	ATP10B	-7.07286	-2.31376	0.049	-1.3098	no
ENSG00000106367	AP1S1	6.97247	2.31371	0.7986	0.0976707	no
ENSG00000133030	MPRIP	0.240647	2.31354	0.1286	0.890759	no
ENSG00000097007	ABL1	-11.7083	-2.31264	0.857	-0.0670192	no
ENSG00000085415	SEH1L	3.83676	2.3123	0.7774	0.109355	no
ENSG00000108946	PRKAR1A	2.81248	2.3106	0.388	0.411168	no
ENSG00000213930	GALT	1.06562	2.3105	0.0182	1.73993	no
ENSG00000123064	DDX54	-0.102673	2.31046	0.1784	0	no
ENSG00000115353	TACR1	2.35454	2.31017	0.282	0.549751	no
ENSG00000001626	CFTR	-4.13366	-2.3086	0.1072	-0.969805	no
ENSG00000103091	WDR59	-7.87855	2.3082	0.9988	0	no
ENSG00000198887	SMC5	-5.49356	-2.30705	0.0232	-1.63451	no
ENSG00000121680	PEX16	-0.398865	2.30638	0.3012	0	no
ENSG00000135404	CD63	-3.39115	-2.30637	0.812	-0.090444	no
ENSG00000164828	SUN1	-0.915067	-2.30539	0.4888	-0.310869	no
ENSG00000188554	NBR1	-3.29989	-2.30495	0.0276	-1.55909	no
ENSG00000166133	RPUSD2	-2.3754	2.30453	0.5076	0	no
ENSG00000025423	HSD17B6	-3.12222	-2.30443	0.0096	-2.01773	yes
ENSG00000175895	PLEKHF2	-2.65142	-2.30359	0.1432	-0.844057	no
ENSG00000136874	STX17	-1.6076	-2.30333	0.046	-1.33724	no
ENSG00000114757	PEX5L	-1.35621	2.30313	0.76	0	yes
ENSG00000197565	COL4A6	-5.33615	-2.30274	0.7404	-0.130534	no
ENSG00000140854	KATNB1	4.26633	2.30232	0.1736	0.76045	no
ENSG00000187954	CYHR1	-1.59145	2.30218	0.9928	0	no
ENSG00000153006	SREK1IP1	-1.34401	2.30211	0.5886	0	no
ENSG00000055163	CYFIP2	5.6719	2.30078	0.0618	1.20901	no
ENSG00000179344	HLA-DQB1	0.252922	-2.30025	0.6702	0	no
ENSG00000090104	RGS1	-1.65033	-2.30015	0.652	-0.185752	yes
ENSG00000162688	AGL	-0.149768	-2.29977	0.0388	-1.41117	no
ENSG00000107831	FGF8	0.769542	2.29967	0.058	1.23657	no
ENSG00000116586	LAMTOR2	0.749467	2.29949	0.1868	0.728623	yes
ENSG00000095303	PTGS1	-2.21439	2.2992	0.9876	0	no
ENSG00000074181	NOTCH3	0.397144	-2.29918	0.4024	0	no
ENSG00000144712	CAND2	2.53263	2.29892	0.0966	1.01502	no
ENSG00000124006	OBSL1	1.88291	2.29696	0.0066	2.18046	no
ENSG00000136527	TRA2B	-1.3552	-2.29689	0.0168	-1.77469	no
ENSG00000119537	KDSR	-9.6006	-2.29637	0.2288	-0.640544	no
ENSG00000123178	SPRYD7	4.37966	2.29601	0.8022	0.0957173	no
ENSG00000116171	SCP2	-1.36071	-2.29601	0.0036	-2.4437	no
ENSG00000182087	TMEM259	-3.80672	2.29591	0.979	0	no
ENSG00000028116	VRK2	-13.1707	-2.29464	0.2218	-0.654038	yes
ENSG00000065243	PKN2	-4.7515	-2.29448	0.166	-0.779892	no
ENSG00000056736	IL17RB	-2.83406	-2.29367	0.5878	-0.23077	no
ENSG00000178726	THBD	1.09909	-2.29153	0.7698	0	no
ENSG00000134716	CYP2J2	-9.01668	-2.29134	0.8728	-0.0590853	yes
ENSG00000139874	SSTR1	4.97596	2.29127	0.0746	1.12726	no
ENSG00000174428	GTF2IRD2B	-7.65777	2.29095	0.9332	0	no
ENSG00000068976	PYGM	-1.53512	-2.28955	0.8218	-0.0852339	no
ENSG00000119812	FAM98A	0.032886	2.28886	0.8224	0.0849169	no
ENSG00000087460	GNAS	1.85248	2.28766	0.6498	0.18722	no
ENSG00000134874	DZIP1	1.69372	-2.28666	0.8368	0	no
ENSG00000041988	THAP3	-1.36648	2.28622	0.1718	0	no
ENSG00000135454	B4GALNT1	6.36644	2.2858	0.1534	0.814175	no
ENSG00000143164	DCAF6	6.10078	2.28565	0.8106	0.0911934	no
ENSG00000163531	NFASC	-4.95425	2.28536	0.7002	0	no
ENSG00000198189	HSD17B11	-1.29384	-2.28531	0.015	-1.82391	no
ENSG00000011105	TSPAN9	3.99513	2.28529	0.1422	0.8471	no
ENSG00000230989	HSBP1	0.838728	-2.28403	0.792	0	no
ENSG00000105438	KDELR1	-2.87249	2.28381	0.3424	0	no
ENSG00000060138	YBX3	-1.69819	-2.28353	0.2472	-0.606952	no
ENSG00000126858	RHOT1	1.87227	-2.28329	0.9604	0	no
ENSG00000127334	DYRK2	0.0637536	2.28279	0.8746	0.0581905	no
ENSG00000138792	ENPEP	0.346355	-2.28254	0.8062	0	no
ENSG00000115468	EFHD1	-13.5297	-2.2825	0.7656	-0.115998	yes
ENSG00000106483	SFRP4	0.46914	-2.28051	0.131	0	no
ENSG00000072415	MPP5	-3.33532	-2.28018	0.0212	-1.67366	no
ENSG00000169914	OTUD3	1.2242	2.27921	0.1998	0.699405	no
ENSG00000146242	TPBG	5.3098	2.27881	0.514	0.289037	no
ENSG00000112514	CUTA	-0.118182	2.27802	0.1072	0	no
ENSG00000229358	DPY19L1P1	-0.809997	-2.27757	0.407	-0.390406	no
ENSG00000168484	SFTPC	-6.68802	2.27746	0.9974	0	no
ENSG00000198835	GJC2	-6.59398	2.27698	0.7658	0	no
ENSG00000100014	SPECC1L	1.07889	2.27672	0.0044	2.35655	no
ENSG00000030066	NUP160	-6.0809	-2.27663	0.0296	-1.52871	no
ENSG00000148600	CDHR1	2.4986	2.27638	0.0634	1.19791	no
ENSG00000162367	TAL1	-1.47467	2.27631	0.9544	0	no
ENSG00000165879	FRAT1	0.363399	2.27615	0.0102	1.9914	no
ENSG00000071553	ATP6AP1	3.35276	2.27505	0.825	0.0835461	no
ENSG00000116977	LGALS8	1.45179	2.27484	0.762	0.118045	no
ENSG00000126709	IFI6	0.160518	2.27317	0.6572	0.182302	no
ENSG00000110799	VWF	-1.57601	-2.26988	0.8028	-0.0953926	no
ENSG00000104731	KLHDC4	0.155882	2.26971	0.0816	1.08831	no
ENSG00000122126	OCRL	3.67233	2.26914	0.6916	0.160145	no
ENSG00000147180	ZNF711	2.96109	2.26899	0.16	0.79588	yes
ENSG00000131724	IL13RA1	-2.37654	-2.26795	0.7082	-0.149844	no
ENSG00000117139	KDM5B	1.24663	2.2679	0.2298	0.63865	no
ENSG00000110442	COMMD9	2.0232	2.2671	0.1508	0.821599	no
ENSG00000160710	ADAR	2.46088	2.26655	0.1164	0.934047	no
ENSG00000100422	CERK	3.85046	2.26612	0.7558	0.121593	no
ENSG00000167792	NDUFV1	0.982827	2.26606	0.2394	0.620876	no
ENSG00000138413	IDH1	-2.9615	-2.26579	0.1866	-0.729088	no
ENSG00000138386	NAB1	-1.00872	-2.26508	0.008	-2.09691	no
ENSG00000136828	RALGPS1	1.06344	2.26495	0.0634	1.19791	no
ENSG00000125651	GTF2F1	2.06954	2.26493	0.6034	0.219395	no
ENSG00000256223	ZNF10	-0.590438	-2.26417	0.079	-1.10237	no
ENSG00000129355	CDKN2D	3.55227	2.26385	0.117	0.931814	no
ENSG00000167264	DUS2	-1.11141	2.26313	0.6668	0	no
ENSG00000104980	TIMM44	-1.43637	2.26306	0.8712	0	no
ENSG00000132017	DCAF15	-2.26046	2.26194	0.902	0	no
ENSG00000076554	TPD52	3.28675	2.26173	0.8264	0.0828097	no
ENSG00000070601	FRMPD1	0.130037	2.26089	0.1618	0.791021	no
ENSG00000122194	PLG	-0.0308599	2.26011	0.7072	0	no
ENSG00000163430	FSTL1	-1.49327	-2.25983	0.7444	-0.128194	no
ENSG00000081154	PCNP	2.07127	-2.25814	0.996	0	no
ENSG00000167965	MLST8	2.19103	2.25776	0.004	2.39794	no
ENSG00000058453	CROCC	-2.63698	2.2576	0.9294	0	no
ENSG00000160714	UBE2Q1	3.13043	2.25745	0.035	1.45593	yes
ENSG00000129680	MAP7D3	-2.78402	2.2563	0.9676	0	no
ENSG00000025770	NCAPH2	-1.1638	2.25515	0.9512	0	no
ENSG00000111653	ING4	-1.81473	2.25483	0.9942	0	yes
ENSG00000101773	RBBP8	-2.7694	-2.25265	0.0206	-1.68613	yes
ENSG00000080854	IGSF9B	2.72551	2.25257	0.3808	0.419303	no
ENSG00000178607	ERN1	-3.85178	2.25199	0.9476	0	no
ENSG00000185567	AHNAK2	2.89887	2.25133	0.6712	0.173148	yes
ENSG00000157193	LRP8	2.00717	-2.25102	0.9698	0	no
ENSG00000112367	FIG4	3.87781	2.2508	0.08	1.09691	yes
ENSG00000124570	SERPINB6	-7.60656	-2.24947	0.7112	-0.148008	no
ENSG00000149573	MPZL2	-1.40397	-2.24927	0.3066	-0.513428	no
ENSG00000015592	STMN4	-2.31048	2.24917	0.6058	0	no
ENSG00000169635	HIC2	1.54899	2.24911	0.0526	1.27901	no
ENSG00000105771	SMG9	-3.8012	2.24887	0.9992	0	no
ENSG00000102466	FGF14	6.70645	2.24879	0.779	0.108463	yes
ENSG00000123240	OPTN	3.06113	2.24822	0.8476	0.0718091	no
ENSG00000088367	EPB41L1	4.6546	2.24803	0.7946	0.0998514	no
ENSG00000135414	GDF11	-1.32021	-2.24799	0.6716	-0.172889	no
ENSG00000126522	ASL	0.551496	2.24795	0.3688	0.433209	no
ENSG00000006756	ARSD	-3.93995	2.24693	0.8948	0	no
ENSG00000198740	ZNF652	-9.57716	-2.24552	0.76	-0.119186	no
ENSG00000198721	ECI2	-5.83281	-2.24406	0.4476	-0.34911	no
ENSG00000159140	SON	-1.96939	-2.24404	0.084	-1.07572	no
ENSG00000091428	RAPGEF4	-0.284079	-2.24276	0.018	-1.74473	yes
ENSG00000143013	LMO4	7.69304	2.24237	0.853	0.069051	no
ENSG00000004799	PDK4	-6.31656	-2.24092	0.049	-1.3098	no
ENSG00000101608	MYL12A	-4.58651	-2.24056	0.7124	-0.147276	yes
ENSG00000197157	SND1	0.744314	2.24053	0.2254	0.647046	no
ENSG00000166501	PRKCB	5.40651	2.24035	0.0406	1.39147	no
ENSG00000145494	NDUFS6	0.946697	2.23985	0.1848	0.733298	no
ENSG00000196159	FAT4	-7.45008	-2.23978	0.0294	-1.53165	no
ENSG00000253352	TUG1	-6.52195	-2.23948	0.6072	-0.216668	no
ENSG00000111276	CDKN1B	-4.45651	-2.23906	0.0108	-1.96658	no
ENSG00000184371	CSF1	-7.93665	2.2385	0.9866	0	no
ENSG00000107186	MPDZ	-2.05637	-2.23815	0.0164	-1.78516	no
ENSG00000129244	ATP1B2	-2.28517	-2.23789	0.3514	-0.454198	no
ENSG00000171462	DLK2	2.12081	2.23727	0.2506	0.601019	no
ENSG00000066926	FECH	-3.91833	-2.23719	0.0724	-1.14026	no
ENSG00000120899	PTK2B	3.90325	2.23689	0.3066	0.513428	yes
ENSG00000077721	UBE2A	-1.59009	-2.23646	0.0202	-1.69465	no
ENSG00000167565	SERTAD3	-7.3898	-2.23644	0.6548	-0.183891	yes
ENSG00000114904	NEK4	-0.0548002	-2.23518	0.1272	-0.895513	no
ENSG00000070159	PTPN3	5.16901	2.23516	0.215	0.667562	no
ENSG00000079462	PAFAH1B3	1.06893	2.23515	0.0004	3.39794	yes
ENSG00000115657	ABCB6	0.207471	2.23514	0.0002	3.69897	no
ENSG00000197457	STMN3	4.22917	2.23494	0.3386	0.470313	no
ENSG00000105866	SP4	-2.65754	-2.23396	0.0874	-1.05849	no
ENSG00000127947	PTPN12	-1.96789	-2.23354	0.163	-0.787812	no
ENSG00000213741	RPS29	-4.07665	-2.23353	0.4502	-0.346595	no
ENSG00000164830	OXR1	3.6064	2.23338	0.4368	0.359717	no
ENSG00000132330	SCLY	-4.19324	2.23327	0.853	0	no
ENSG00000109084	TMEM97	1.50141	2.23244	0.7892	0.102813	no
ENSG00000099341	PSMD8	2.67239	2.23226	0.7508	0.124476	no
ENSG00000010319	SEMA3G	1.20448	-2.23082	0.3784	0	no
ENSG00000177519	RPRM	-1.04177	2.23029	0.2212	0	no
ENSG00000259207	ITGB3	0.61975	2.2298	0.5518	0.258218	no
ENSG00000133318	RTN3	3.91897	2.22951	0.871	0.0599818	no
ENSG00000101868	POLA1	-6.29811	-2.22884	0.0952	-1.02136	no
ENSG00000204252	HLA-DOA	-2.64598	2.22835	0.8932	0	no
ENSG00000136404	TM6SF1	3.7653	2.22753	0.8038	0.094852	yes
ENSG00000181991	MRPS11	2.78858	2.22728	0.3444	0.462937	no
ENSG00000184271	POU6F1	4.3818	2.22697	0.022	1.65758	no
ENSG00000122218	COPA	-0.137366	2.22684	0.426	0	no
ENSG00000079332	SAR1A	0.148675	-2.22669	0.4072	0	no
ENSG00000135899	SP110	-4.8707	-2.22633	0.3106	-0.507799	no
ENSG00000173442	EHBP1L1	0.0247155	2.2254	0.1038	0.983803	no
ENSG00000111640	GAPDH	0.88207	2.22539	0.511	0.291579	no
ENSG00000138698	RAP1GDS1	0.716706	2.22529	0.8404	0.075514	no
ENSG00000164930	FZD6	-0.555777	-2.22485	0.0068	-2.16749	no
ENSG00000184613	NELL2	3.85757	2.22475	0.8632	0.0638886	yes
ENSG00000169738	DCXR	-2.43209	-2.22466	0.537	-0.270026	yes
ENSG00000117318	ID3	-4.3224	-2.22455	0.8638	-0.0635868	no
ENSG00000139278	GLIPR1	2.61825	2.22387	0.2036	0.691222	yes
ENSG00000070413	DGCR2	2.55194	2.22343	0.0238	1.62342	no
ENSG00000152465	NMT2	2.63412	2.22326	0.8406	0.0754106	no
ENSG00000178950	GAK	-0.192221	2.22324	0.734	0	no
ENSG00000140939	NOL3	-6.42202	-2.22285	0.5886	-0.23018	no
ENSG00000157150	TIMP4	-0.571201	-2.22217	0.4044	-0.393189	no
ENSG00000104368	PLAT	-1.26027	-2.22047	0.5068	-0.295163	no
ENSG00000007168	PAFAH1B1	2.69982	2.22038	0.841	0.075204	no
ENSG00000183624	HMCES	3.75795	2.22031	0.2332	0.632271	no
ENSG00000188404	SELL	-5.90447	-2.21884	0.3174	-0.498393	no
ENSG00000122779	TRIM24	-2.91233	-2.21811	0.226	-0.645892	no
ENSG00000135363	LMO2	0.143998	-2.21792	0.294	0	no
ENSG00000135341	MAP3K7	-1.67025	2.21773	0.679	0	no
ENSG00000090382	LYZ	-0.528856	-2.2177	0.786	-0.104577	no
ENSG00000187094	CCK	6.29835	2.21757	0.809	0.0920515	yes
ENSG00000100991	TRPC4AP	-2.56841	2.21715	0.4808	0	no
ENSG00000150048	CLEC1A	-1.46174	-2.21659	0.7698	-0.113622	no
ENSG00000118363	SPCS2	-3.93295	-2.21656	0.019	-1.72125	no
ENSG00000119950	MXI1	-9.21766	-2.21648	0.7068	-0.150703	yes
ENSG00000259494	MRPL46	0.893209	2.21591	0.2532	0.596536	no
ENSG00000069329	VPS35	3.75969	2.2141	0.6976	0.156394	no
ENSG00000172828	CES3	2.7629	2.21391	0.0148	1.82974	no
ENSG00000129562	DAD1	-5.16485	-2.21257	0.0658	-1.18177	no
ENSG00000197780	TAF13	1.19065	2.21256	0.2446	0.611544	no
ENSG00000103196	CRISPLD2	-1.99167	-2.21252	0.3224	-0.491605	no
ENSG00000082512	TRAF5	2.58169	2.21167	0.1478	0.830326	no
ENSG00000005075	POLR2J	-4.03361	-2.21151	0.36	-0.443697	no
ENSG00000124795	DEK	-2.26946	-2.21128	0.1082	-0.965773	no
ENSG00000273032	DGCR9	4.7135	2.21077	0.097	1.01323	no
ENSG00000054983	GALC	-6.68027	2.21042	0.999	0	no
ENSG00000140396	NCOA2	-1.05275	2.20973	0.8248	0	no
ENSG00000099910	KLHL22	2.53373	2.20915	0.0164	1.78516	no
ENSG00000166819	PLIN1	-4.61408	-2.20878	0.023	-1.63827	yes
ENSG00000133110	POSTN	-1.37297	2.20877	0.6318	0	no
ENSG00000069424	KCNAB2	7.68438	2.20865	0.204	0.69037	no
ENSG00000050426	LETMD1	1.42755	2.20862	0.8384	0.0765487	no
ENSG00000144036	EXOC6B	-1.87544	-2.20779	0.0858	-1.06651	no
ENSG00000143797	MBOAT2	-6.33174	-2.20766	0.0918	-1.03716	no
ENSG00000115486	GGCX	-3.0429	2.20747	0.254	0	no
ENSG00000174720	LARP7	-5.54779	-2.20729	0.054	-1.26761	yes
ENSG00000044090	CUL7	3.40882	2.20693	0.0008	3.09691	no
ENSG00000074319	TSG101	-2.21893	-2.20691	0.0638	-1.19518	no
ENSG00000102218	RP2	-4.39973	-2.20677	0.055	-1.25964	no
ENSG00000102921	N4BP1	-1.87696	2.20671	0.9458	0	no
ENSG00000189091	SF3B3	-0.112616	2.2065	0.5096	0	no
ENSG00000157259	GATAD1	-3.05125	-2.20643	0.1294	-0.888066	no
ENSG00000120910	PPP3CC	-0.174896	-2.20643	0.63	-0.200659	no
ENSG00000136250	AOAH	-2.29198	2.20635	0.9338	0	no
ENSG00000211448	DIO2	0.837241	-2.20608	0.92	0	yes
ENSG00000135845	PIGC	-2.28049	2.20565	0.7442	0	no
ENSG00000139112	GABARAPL1	3.70222	2.20374	0.8364	0.077586	no
ENSG00000165672	PRDX3	-0.123773	2.20328	0.8384	0	no
ENSG00000144231	POLR2D	-2.10657	2.2023	0.9518	0	no
ENSG00000077264	PAK3	5.06309	2.20209	0.1454	0.837436	yes
ENSG00000074054	CLASP1	1.94722	2.20159	0.0068	2.16749	no
ENSG00000073417	PDE8A	-9.78816	-2.20153	0.0662	-1.17914	no
ENSG00000118762	PKD2	-4.33646	-2.20141	0.1614	-0.792096	no
ENSG00000103316	CRYM	5.26853	2.20076	0.8334	0.0791465	yes
ENSG00000153558	FBXL2	5.31494	2.20053	0.837	0.0772745	no
ENSG00000109736	MFSD10	-1.26318	2.20043	0.9498	0	no
ENSG00000125144	MT1G	-2.21124	-2.20038	0.78	-0.107905	yes
ENSG00000196743	GM2A	-7.06059	2.20032	0.9962	0	yes
ENSG00000116478	HDAC1	-10.6597	-2.20001	0.8212	-0.0855511	no
ENSG00000204138	PHACTR4	-8.48916	-2.19923	0.8272	-0.0823895	no
ENSG00000131094	C1QL1	0.363506	2.19887	0.0146	1.83565	no
ENSG00000060749	QSER1	-5.68978	-2.19845	0.172	-0.764472	no
ENSG00000112312	GMNN	-2.47575	-2.19845	0.5882	-0.230475	no
ENSG00000172613	RAD9A	-0.263307	2.19815	0.8748	0	no
ENSG00000170142	UBE2E1	-3.26235	-2.19814	0.0052	-2.284	no
ENSG00000108788	MLX	-0.602654	2.19786	0.511	0	no
ENSG00000100307	CBX7	3.8327	2.19755	0.1232	0.909389	no
ENSG00000095564	BTAF1	-2.79693	-2.19688	0.165	-0.782516	no
ENSG00000135002	RFK	5.87921	2.19634	0.6432	0.191654	no
ENSG00000136059	VILL	1.31464	2.19628	0.014	1.85387	no
ENSG00000175426	PCSK1	2.81025	2.19621	0.7034	0.152798	no
ENSG00000104435	STMN2	5.45946	2.19555	0.8774	0.0568024	yes
ENSG00000171314	PGAM1	4.36383	2.19543	0.8374	0.077067	no
ENSG00000197217	ENTPD4	3.54491	2.19501	0.7176	0.144118	no
ENSG00000133661	SFTPD	1.24733	2.19474	0.7318	0.135608	no
ENSG00000172765	TMCC1	-0.733046	2.19439	0.8546	0	no
ENSG00000103148	NPRL3	0.0521316	2.19397	0.0456	1.34104	no
ENSG00000082213	C5orf22	2.80895	2.19355	0.7736	0.111484	no
ENSG00000100154	TTC28	-0.120787	-2.19311	0.8578	-0.066614	no
ENSG00000125827	TMX4	4.1457	2.19285	0.8332	0.0792507	no
ENSG00000134046	MBD2	-0.323806	-2.19233	0.4656	-0.331987	no
[truncated: 8,027 more rows]
