# Supplementary material for: Unraveling Targetable Systemic and Cell-Type-Specific Molecular Phenotypes of Alzheimer’s and Parkinson’s Brains With Digital Cytometry
Source: Front Neurosci. 2020 Dec 9;14:607215. doi: 10.3389/fnins.2020.607215 (PMC7756021; doi:10.3389/fnins.2020.607215)
Supplement: Supplementary file 5 [file Data_Sheet_5.ZIP › Table S10 to S18/Table_S12.xlsx]

## Sheet: Table S12
Combined PD effect’s scores from t-statistics of differential expression of common genes
Ensemb ID	Gene symbol	t - PD Dumitriu dataset	t - PD Zhang dataset	Permutation FDR	Score	Belongs to human cell type signature
ENSG00000103257	SLC7A5	7.41561	1.76332	0.0002	3.69897	no
ENSG00000115657	ABCB6	6.6109	5.2874	0	5	no
ENSG00000106624	AEBP1	6.57365	0.187105	0.1014	0.993962	no
ENSG00000103710	RASL12	6.41147	-0.0265361	0.6428	0	no
ENSG00000108465	CDK5RAP3	6.37539	2.23873	0	5	no
ENSG00000165792	METTL17	6.05092	3.50281	0	5	no
ENSG00000243156	MICAL3	5.7783	-0.771053	0.9956	0	no
ENSG00000154832	CXXC1	5.70012	5.04398	0	5	no
ENSG00000171476	HOPX	-5.5495	-0.400785	0.0366	-1.43652	no
ENSG00000127663	KDM4B	5.49617	1.15665	0.0006	3.22185	no
ENSG00000071205	ARHGAP10	5.49035	0.655893	0.0094	2.02687	no
ENSG00000126814	TRMT5	-5.4181	-1.09678	0.0008	-3.09691	no
ENSG00000196700	ZNF512B	5.32464	1.16076	0.0012	2.92082	no
ENSG00000166619	BLCAP	5.27298	1.51491	0.0004	3.39794	no
ENSG00000112237	CCNC	-5.27106	-3.3056	0	-5	no
ENSG00000105397	TYK2	5.24974	3.95456	0	5	no
ENSG00000064607	SUGP2	5.2496	0.870162	0.0042	2.37675	no
ENSG00000004534	RBM6	5.24786	2.30262	0	5	no
ENSG00000003402	CFLAR	5.17646	-0.685013	0.9936	0	no
ENSG00000177889	UBE2N	-5.16141	-1.91556	0	-5	no
ENSG00000108604	SMARCD2	5.12115	2.56734	0	5	no
ENSG00000101224	CDC25B	5.10366	2.76818	0	5	yes
ENSG00000180901	KCTD2	5.07741	1.7637	0.0002	3.69897	no
ENSG00000160285	LSS	5.03473	1.72387	0.0002	3.69897	no
ENSG00000105677	TMEM147	4.99958	3.02328	0	5	no
ENSG00000163635	ATXN7	4.99658	-3.0647	1	0	no
ENSG00000101310	SEC23B	-4.96646	-2.09898	0	-5	no
ENSG00000128989	ARPP19	-4.94521	-3.28613	0	-5	no
ENSG00000174243	DDX23	4.94237	2.99602	0	5	no
ENSG00000116560	SFPQ	-4.93687	-2.59077	0	-5	no
ENSG00000114405	C3orf14	-4.906	-0.569903	0.0208	-1.68194	no
ENSG00000108946	PRKAR1A	-4.90504	-3.75194	0	-5	no
ENSG00000164830	OXR1	-4.88782	-2.40163	0	-5	no
ENSG00000142227	EMP3	4.8799	1.96094	0.0002	3.69897	no
ENSG00000071859	FAM50A	4.87663	3.74536	0	5	no
ENSG00000160209	PDXK	4.84973	2.30239	0.0004	3.39794	no
ENSG00000177733	HNRNPA0	-4.8329	-0.633258	0.0142	-1.84771	no
ENSG00000112081	SRSF3	-4.83088	-0.815876	0.0062	-2.20761	no
ENSG00000136068	FLNB	4.82893	-1.44	1	0	no
ENSG00000124222	STX16	4.81287	0.0820486	0.2462	0.608712	no
ENSG00000197223	C1D	-4.80263	-2.86577	0	-5	no
ENSG00000171475	WIPF2	4.78222	0.0885059	0.2314	0.635637	no
ENSG00000100346	CACNA1I	4.75986	1.70037	0	5	no
ENSG00000066557	LRRC40	-4.75939	-4.63886	0	-5	no
ENSG00000103528	SYT17	4.75791	1.72951	0.0004	3.39794	no
ENSG00000213551	DNAJC9	4.75325	2.22031	0	5	no
ENSG00000106153	CHCHD2	-4.75236	-0.412287	0.047	-1.3279	no
ENSG00000051128	HOMER3	4.73434	2.7648	0	5	no
ENSG00000100364	KIAA0930	4.72699	3.7119	0	5	no
ENSG00000106012	IQCE	4.72559	4.12327	0	5	no
ENSG00000106263	EIF3B	4.69812	3.33779	0	5	no
ENSG00000165119	HNRNPK	-4.67759	-0.527769	0.0242	-1.61618	no
ENSG00000110514	MADD	4.65386	-0.00955539	0.5456	0	no
ENSG00000008083	JARID2	4.64494	-0.237919	0.8996	0	no
ENSG00000138071	ACTR2	-4.64379	-3.5098	0	-5	no
ENSG00000175727	MLXIP	4.60222	0.631892	0.0156	1.80688	no
ENSG00000011132	APBA3	4.60126	3.78107	0	5	no
ENSG00000110696	C11orf58	-4.56576	-2.15162	0	-5	no
ENSG00000164924	YWHAZ	-4.56024	-2.18633	0.0002	-3.69897	no
ENSG00000034053	APBA2	4.55097	0.98487	0.0038	2.42022	no
ENSG00000198836	OPA1	-4.54908	-3.40323	0	-5	no
ENSG00000008300	CELSR3	4.53358	2.83528	0	5	no
ENSG00000134030	CTIF	4.51306	1.79566	0	5	no
ENSG00000072778	ACADVL	4.49487	4.03023	0	5	no
ENSG00000126217	MCF2L	4.49343	1.58079	0.0002	3.69897	no
ENSG00000166226	CCT2	-4.47399	0.100964	0.7732	0	no
ENSG00000176619	LMNB2	4.4668	2.42359	0.0002	3.69897	no
ENSG00000176953	NFATC2IP	4.46303	-1.6587	0.9994	0	no
ENSG00000135596	MICAL1	4.42882	1.24251	0.0024	2.61979	yes
ENSG00000168397	ATG4B	4.42791	5.84199	0	5	no
ENSG00000086598	TMED2	-4.40489	-1.59797	0.0006	-3.22185	no
ENSG00000157637	SLC38A10	4.38594	3.21982	0	5	no
ENSG00000134905	CARS2	4.38486	3.21515	0	5	no
ENSG00000106333	PCOLCE	4.38327	4.57779	0	5	no
ENSG00000183943	PRKX	4.37908	2.2986	0	5	no
ENSG00000241489	IDS	-4.3787	-2.3391	0	-5	no
ENSG00000128590	DNAJB9	-4.3766	-1.6022	0.0004	-3.39794	no
ENSG00000147457	CHMP7	4.37084	1.79242	0.0004	3.39794	no
ENSG00000182872	RBM10	4.3697	3.39363	0	5	no
ENSG00000178252	WDR6	4.36806	4.62877	0	5	no
ENSG00000130714	POMT1	4.36292	2.64044	0	5	no
ENSG00000138279	ANXA7	-4.34835	-1.65837	0.001	-3	no
ENSG00000135924	DNAJB2	4.34229	3.88832	0	5	no
ENSG00000162704	ARPC5	-4.34143	-0.841018	0.0102	-1.9914	no
ENSG00000169249	ZRSR2	4.3343	2.98889	0	5	no
ENSG00000143190	POU2F1	4.33249	-0.83907	0.9918	0	no
ENSG00000095794	CREM	-4.33136	-0.334127	0.0758	-1.12033	yes
ENSG00000184916	JAG2	4.32835	2.24703	0	5	no
ENSG00000215788	TNFRSF25	4.32073	3.19473	0	5	no
ENSG00000164134	NAA15	-4.31596	-1.04701	0.0034	-2.46852	yes
ENSG00000005007	UPF1	4.31219	2.64422	0	5	no
ENSG00000124574	ABCC10	4.29019	3.4988	0	5	no
ENSG00000073584	SMARCE1	-4.26082	-0.910566	0.0046	-2.33724	no
ENSG00000148180	GSN	4.25906	1.31434	0.0026	2.58503	no
ENSG00000132388	UBE2G1	-4.25059	-2.46624	0	-5	no
ENSG00000166888	STAT6	4.23782	0.859503	0.0078	2.10791	no
ENSG00000088256	GNA11	4.2363	2.87458	0	5	no
ENSG00000169635	HIC2	4.23256	1.87628	0.0004	3.39794	no
ENSG00000101040	ZMYND8	4.22842	3.07842	0	5	no
ENSG00000172037	LAMB2	4.22831	3.06238	0	5	yes
ENSG00000105655	ISYNA1	4.21891	4.46321	0	5	no
ENSG00000198830	HMGN2	-4.2187	-1.18392	0.0036	-2.4437	no
ENSG00000023228	NDUFS1	-4.21343	-2.35218	0	-5	no
ENSG00000112335	SNX3	-4.21095	-0.0519863	0.3124	-0.505289	yes
ENSG00000197386	HTT	4.21058	-0.93226	0.9952	0	no
ENSG00000104112	SCG3	-4.20994	-2.23962	0.0006	-3.22185	no
ENSG00000104907	TRMT1	4.20967	3.3654	0	5	no
ENSG00000172845	SP3	-4.20086	-1.86569	0.0002	-3.69897	no
ENSG00000143772	ITPKB	4.19474	2.24242	0.0002	3.69897	no
ENSG00000075399	VPS9D1	4.19059	3.59515	0	5	no
ENSG00000133135	RNF128	-4.17901	-4.59938	0	-5	no
ENSG00000085872	CHERP	4.17777	3.60562	0	5	no
ENSG00000164114	MAP9	-4.176	-1.9685	0	-5	no
ENSG00000111906	HDDC2	-4.17469	1.80891	1	0	no
ENSG00000125337	KIF25	4.16941	0.10124	0.2538	0.595508	no
ENSG00000214717	ZBED1	4.16875	1.55132	0.0008	3.09691	no
ENSG00000171456	ASXL1	4.16812	-0.283634	0.9002	0	no
ENSG00000117906	RCN2	-4.15744	-1.86478	0.0002	-3.69897	no
ENSG00000115145	STAM2	-4.15645	-1.02408	0.0034	-2.46852	no
ENSG00000257727	CNPY2	-4.15574	-0.0349108	0.3774	-0.423198	no
ENSG00000147588	PMP2	-4.1513	-3.09667	0	-5	yes
ENSG00000100304	TTLL12	4.14972	2.70033	0	5	no
ENSG00000076555	ACACB	4.14863	0.837772	0.0124	1.90658	no
ENSG00000117152	RGS4	-4.14672	-3.28827	0	-5	yes
ENSG00000223705	NSUN5P1	4.14478	1.6646	0.0008	3.09691	no
ENSG00000203666	EFCAB2	-4.14321	-0.0669904	0.3088	-0.510323	no
ENSG00000064687	ABCA7	4.14085	3.26233	0.0002	3.69897	no
ENSG00000112308	C6orf62	-4.13777	-2.00848	0.0002	-3.69897	yes
ENSG00000103168	TAF1C	4.13751	2.64392	0.0002	3.69897	no
ENSG00000169919	GUSB	4.1365	0.848002	0.0098	2.00877	no
ENSG00000138660	AP1AR	-4.12424	-3.18656	0.0002	-3.69897	no
ENSG00000085733	CTTN	4.1216	1.423	0.0012	2.92082	no
ENSG00000025796	SEC63	-4.12074	-2.18279	0	-5	no
ENSG00000144451	SPAG16	-4.11777	-2.43898	0	-5	no
ENSG00000116337	AMPD2	4.10706	2.93936	0	5	no
ENSG00000130703	OSBPL2	4.10116	2.36435	0	5	no
ENSG00000149084	HSD17B12	-4.09729	-3.32255	0	-5	no
ENSG00000176444	CLK2	4.09315	1.75702	0.0004	3.39794	no
ENSG00000084676	NCOA1	4.08812	-1.02267	0.9952	0	no
ENSG00000061936	SFSWAP	4.08138	-0.256263	0.8766	0	no
ENSG00000138231	DBR1	-4.07834	-0.850227	0.0068	-2.16749	no
ENSG00000143793	C1orf35	4.07136	4.96269	0	5	no
ENSG00000123091	RNF11	-4.07054	-3.76363	0	-5	no
ENSG00000026297	RNASET2	4.06983	2.34608	0.0002	3.69897	yes
ENSG00000116661	FBXO2	4.06424	4.84973	0	5	no
ENSG00000137221	TJAP1	4.06259	1.80191	0.0006	3.22185	no
ENSG00000075413	MARK3	4.05325	0.641347	0.0164	1.78516	no
ENSG00000134802	SLC43A3	4.05186	2.02696	0.0006	3.22185	no
ENSG00000140521	POLG	4.05123	2.02006	0.0004	3.39794	no
ENSG00000131446	MGAT1	4.03	4.02835	0	5	no
ENSG00000139318	DUSP6	-4.02834	-2.42692	0.0002	-3.69897	yes
ENSG00000129636	ITFG1	-4.01764	-2.43247	0	-5	no
ENSG00000144366	GULP1	-4.01761	-4.09473	0	-5	no
ENSG00000130779	CLIP1	-4.01028	-1.02952	0.005	-2.30103	no
ENSG00000204569	PPP1R10	4.00831	2.92536	0.0002	3.69897	no
ENSG00000065154	OAT	-4.00734	-2.01953	0.0004	-3.39794	no
ENSG00000144746	ARL6IP5	-4.00714	-1.56743	0.0004	-3.39794	no
ENSG00000181915	ADO	-4.0059	-1.79367	0.0004	-3.39794	yes
ENSG00000187531	SIRT7	4.00412	5.25731	0	5	no
ENSG00000082212	ME2	-3.9974	-2.89709	0	-5	no
ENSG00000131459	GFPT2	3.99656	0.861646	0.0114	1.9431	no
ENSG00000188603	CLN3	3.99596	2.63491	0	5	no
ENSG00000167515	TRAPPC2L	-3.98914	0.925523	0.9908	0	no
ENSG00000138078	PREPL	-3.98809	-2.70809	0	-5	no
ENSG00000176463	SLCO3A1	3.98683	0.611683	0.0294	1.53165	no
ENSG00000130159	ECSIT	3.97767	4.59034	0	5	no
ENSG00000110721	CHKA	3.97481	0.555324	0.0326	1.48678	no
ENSG00000100060	MFNG	3.97353	1.65208	0	5	no
ENSG00000064115	TM7SF3	-3.97195	-0.961111	0.0072	-2.14267	no
ENSG00000006757	PNPLA4	-3.95978	-1.10244	0.0054	-2.26761	no
ENSG00000141568	FOXK2	3.94968	1.10478	0.003	2.52288	no
ENSG00000162604	TM2D1	-3.94655	-2.23061	0.0002	-3.69897	no
ENSG00000172115	CYCS	-3.92747	-2.97852	0	-5	no
ENSG00000176454	LPCAT4	3.9273	2.24984	0.0002	3.69897	no
ENSG00000196218	RYR1	3.92674	1.0252	0.009	2.04576	no
ENSG00000122034	GTF3A	3.92039	2.4562	0	5	no
ENSG00000128309	MPST	3.91746	3.42013	0	5	no
ENSG00000167964	RAB26	3.9163	1.74185	0.0004	3.39794	no
ENSG00000196422	PPP1R26	3.91232	3.59687	0	5	no
ENSG00000056736	IL17RB	3.9048	2.89052	0	5	no
ENSG00000113558	SKP1	-3.90227	-1.18235	0.0018	-2.74473	no
ENSG00000102401	ARMCX3	-3.89567	-2.77327	0	-5	yes
ENSG00000150779	TIMM8B	-3.89532	0.430996	0.9452	0	no
ENSG00000133083	DCLK1	-3.89261	-2.32302	0	-5	yes
ENSG00000173706	HEG1	3.88806	-0.41499	0.9332	0	no
ENSG00000182220	ATP6AP2	-3.8747	-2.58231	0	-5	no
ENSG00000135750	KCNK1	-3.86976	-1.30415	0.0028	-2.55284	no
ENSG00000090273	NUDC	3.86216	4.51397	0	5	no
ENSG00000168214	RBPJ	3.86111	-0.795882	0.9844	0	no
ENSG00000113595	TRIM23	-3.86022	-3.38034	0	-5	no
ENSG00000113387	SUB1	-3.85342	-2.58694	0	-5	no
ENSG00000178605	GTPBP6	3.84969	3.74181	0	5	no
ENSG00000115520	COQ10B	-3.84797	-1.9111	0.0002	-3.69897	no
ENSG00000198925	ATG9A	3.84333	2.60939	0.0002	3.69897	no
ENSG00000182199	SHMT2	3.83939	1.81876	0.0006	3.22185	no
ENSG00000178950	GAK	3.83528	4.10475	0	5	no
ENSG00000120159	CAAP1	-3.83295	-1.89138	0.001	-3	no
ENSG00000134375	TIMM17A	-3.83151	-0.093754	0.2678	-0.572189	no
ENSG00000103365	GGA2	3.83129	2.08782	0	5	no
ENSG00000136238	RAC1	3.82925	-0.204033	0.8526	0	no
ENSG00000179941	BBS10	-3.82902	-1.66583	0.0008	-3.09691	no
ENSG00000083807	SLC27A5	3.82016	2.04556	0.0002	3.69897	no
ENSG00000100644	HIF1A	-3.81976	-1.76167	0.0008	-3.09691	yes
ENSG00000177731	FLII	3.81503	4.29595	0	5	no
ENSG00000127528	KLF2	3.79712	1.894	0.0006	3.22185	no
ENSG00000109929	SC5D	-3.78672	-2.91162	0	-5	no
ENSG00000144677	CTDSPL	3.78329	2.57094	0.0002	3.69897	no
ENSG00000165092	ALDH1A1	-3.77375	-3.80738	0	-5	yes
ENSG00000198089	SFI1	3.76289	1.58791	0.0016	2.79588	no
ENSG00000131174	COX7B	-3.75644	-0.0358485	0.3678	-0.434388	no
ENSG00000168884	TNIP2	3.75333	2.44109	0.0002	3.69897	no
ENSG00000132463	GRSF1	-3.75247	-1.52003	0.0012	-2.92082	no
ENSG00000133422	MORC2	3.75095	3.30923	0	5	no
ENSG00000183963	SMTN	3.74546	4.0832	0	5	no
ENSG00000204592	HLA-E	3.73906	0.0611059	0.3224	0.491605	no
ENSG00000048828	FAM120A	-3.72968	-2.99085	0	-5	no
ENSG00000109083	IFT20	3.72738	0.580223	0.0388	1.41117	no
ENSG00000130684	ZNF337	3.72464	-1.16487	0.9968	0	no
ENSG00000100403	ZC3H7B	3.72396	1.07115	0.0056	2.25181	no
ENSG00000116809	ZBTB17	3.721	4.08811	0	5	no
ENSG00000142864	SERBP1	-3.71943	-1.0971	0.0024	-2.61979	no
ENSG00000114374	USP9Y	-3.71646	-2.97671	0	-5	no
ENSG00000164615	CAMLG	-3.71605	0.0612807	0.6814	0	no
ENSG00000147130	ZMYM3	3.71495	1.03793	0.0054	2.26761	no
ENSG00000130305	NSUN5	3.7111	1.43544	0.001	3	no
ENSG00000153187	HNRNPU	-3.70201	-1.91174	0.0002	-3.69897	no
ENSG00000006128	TAC1	-3.70195	-2.84574	0.0002	-3.69897	yes
ENSG00000198612	COPS8	-3.69388	-1.25224	0.0032	-2.49485	no
ENSG00000115977	AAK1	3.69219	-2.08477	0.9998	0	no
ENSG00000136888	ATP6V1G1	-3.69083	-0.525522	0.0366	-1.43652	no
ENSG00000100083	GGA1	3.69032	3.54036	0	5	no
ENSG00000198837	DENND4B	3.68523	2.61412	0	5	no
ENSG00000136531	SCN2A	-3.68302	-3.20408	0	-5	yes
ENSG00000179388	EGR3	-3.67219	-2.12729	0.0004	-3.39794	yes
ENSG00000130723	PRRC2B	3.67065	-0.963969	0.9914	0	no
ENSG00000108187	PBLD	-3.66795	-1.75107	0.0012	-2.92082	no
ENSG00000115486	GGCX	-3.66482	-0.249053	0.1266	-0.897566	no
ENSG00000101132	PFDN4	-3.66477	-0.923265	0.0098	-2.00877	no
ENSG00000115282	TTC31	3.65385	1.35902	0.0032	2.49485	no
ENSG00000089163	SIRT4	3.65041	3.01301	0	5	no
ENSG00000091039	OSBPL8	-3.64718	-3.79508	0	-5	no
ENSG00000128335	APOL2	3.64567	2.41595	0	5	no
ENSG00000154473	BUB3	-3.64541	-0.691953	0.0182	-1.73993	no
ENSG00000004399	PLXND1	3.64046	1.10804	0.0064	2.19382	no
ENSG00000101856	PGRMC1	-3.64034	-1.45964	0.0024	-2.61979	no
ENSG00000196663	TECPR2	3.63818	-0.0292306	0.599	0	yes
ENSG00000213398	LCAT	3.63789	2.49384	0.0002	3.69897	yes
ENSG00000103042	SLC38A7	3.63648	0.239527	0.1414	0.849551	no
ENSG00000076984	MAP2K7	3.63299	3.26906	0	5	no
ENSG00000187601	MAGEH1	-3.63246	-0.73577	0.0228	-1.64207	no
ENSG00000014824	SLC30A9	-3.63164	-2.73666	0	-5	no
ENSG00000164877	MICALL2	3.62976	4.1586	0	5	no
ENSG00000086065	CHMP5	-3.62787	-2.78203	0	-5	no
ENSG00000160803	UBQLN4	3.62229	1.16162	0.005	2.30103	no
ENSG00000064042	LIMCH1	-3.62043	-1.53591	0.002	-2.69897	yes
ENSG00000160191	PDE9A	3.61938	2.57052	0	5	no
ENSG00000171163	ZNF692	3.61353	3.24577	0	5	no
ENSG00000103184	SEC14L5	3.61022	-1.54398	0.9984	0	no
ENSG00000083290	ULK2	3.60656	-3.36193	1	0	no
ENSG00000164209	SLC25A46	-3.60317	-2.48944	0	-5	no
ENSG00000081154	PCNP	-3.60277	-3.21128	0	-5	no
ENSG00000107165	TYRP1	-3.60267	-2.81695	0	-5	no
ENSG00000124570	SERPINB6	3.59909	1.79025	0.001	3	no
ENSG00000140553	UNC45A	3.59581	2.19	0.0004	3.39794	no
ENSG00000198722	UNC13B	3.5915	-1.56068	0.9986	0	no
ENSG00000189337	KAZN	3.59148	-1.17702	0.9946	0	no
ENSG00000168137	SETD5	3.59134	-1.55856	0.9992	0	no
ENSG00000165949	IFI27	3.59049	0.182267	0.1966	0.706416	no
ENSG00000139505	MTMR6	-3.58802	-3.43492	0	-5	no
ENSG00000167202	TBC1D2B	3.58695	2.10487	0.0006	3.22185	no
ENSG00000155189	AGPAT5	-3.58686	-4.2235	0	-5	no
ENSG00000118200	CAMSAP2	-3.58499	-2.00855	0.0006	-3.22185	no
ENSG00000075142	SRI	-3.58255	-0.566176	0.0444	-1.35262	no
ENSG00000147669	POLR2K	-3.5818	-1.3521	0.0032	-2.49485	no
ENSG00000168282	MGAT2	-3.57967	0.359384	0.9066	0	no
ENSG00000067445	TRO	3.57885	1.93939	0.0006	3.22185	no
ENSG00000136717	BIN1	3.57883	1.91063	0.0008	3.09691	no
ENSG00000127481	UBR4	3.57721	-0.736765	0.9786	0	no
ENSG00000196547	MAN2A2	3.57549	-1.00231	0.9916	0	no
ENSG00000073605	GSDMB	3.57339	1.49295	0.003	2.52288	no
ENSG00000146457	WTAP	-3.57244	0.05366	0.6724	0	no
ENSG00000133597	ADCK2	3.57073	2.37154	0	5	no
ENSG00000115687	PASK	3.57034	1.37014	0.0036	2.4437	no
ENSG00000165219	GAPVD1	3.56946	-1.57576	0.998	0	no
ENSG00000140937	CDH11	-3.56815	-1.39664	0.0032	-2.49485	no
ENSG00000153147	SMARCA5	-3.5649	-2.30502	0.0002	-3.69897	no
ENSG00000091972	CD200	-3.56481	-2.63487	0.0002	-3.69897	yes
ENSG00000167987	VPS37C	3.5628	1.96686	0.0006	3.22185	no
ENSG00000155097	ATP6V1C1	-3.56196	-1.6434	0.0002	-3.69897	no
ENSG00000102897	LYRM1	-3.55751	-2.82674	0	-5	no
ENSG00000198846	TOX	-3.55643	-1.54999	0.0016	-2.79588	yes
ENSG00000157617	C2CD2	3.55328	1.61877	0.002	2.69897	no
ENSG00000196498	NCOR2	3.54665	2.03569	0.0002	3.69897	no
ENSG00000204351	SKIV2L	3.54552	1.1997	0.0058	2.23657	no
ENSG00000169567	HINT1	-3.54409	0.963134	0.9898	0	no
ENSG00000135108	FBXO21	3.53913	-1.19351	0.996	0	no
ENSG00000198961	PJA2	-3.5384	-3.30059	0	-5	no
ENSG00000143393	PI4KB	3.53713	1.771	0.001	3	no
ENSG00000141084	RANBP10	3.53643	0.424899	0.0638	1.19518	no
ENSG00000006611	USH1C	3.53616	-0.306298	0.8964	0	no
ENSG00000075234	TTC38	3.5327	2.3731	0	5	no
ENSG00000174891	RSRC1	-3.52932	-1.66893	0.0024	-2.61979	no
ENSG00000140538	NTRK3	3.52477	-1.76888	0.999	0	no
ENSG00000157379	DHRS1	3.52458	1.70678	0.0012	2.92082	no
ENSG00000125870	SNRPB2	-3.52287	0.337301	0.9102	0	no
ENSG00000180543	TSPYL5	-3.52125	-2.46861	0.0006	-3.22185	yes
ENSG00000170949	ZNF160	3.5201	-1.1966	0.9962	0	no
ENSG00000080503	SMARCA2	-3.51947	-2.30019	0	-5	no
ENSG00000142156	COL6A1	3.51812	2.82307	0	5	no
ENSG00000176170	SPHK1	3.51779	-0.0978432	0.7338	0	no
ENSG00000166260	COX11	-3.51733	-2.75871	0	-5	no
ENSG00000114784	EIF1B	-3.51579	0.084608	0.7066	0	no
ENSG00000142875	PRKACB	-3.51097	-2.24514	0	-5	yes
ENSG00000110108	TMEM109	3.50949	1.96355	0.001	3	yes
ENSG00000147654	EBAG9	-3.50369	-1.0421	0.007	-2.1549	yes
ENSG00000150625	GPM6A	-3.50282	-2.78492	0.0002	-3.69897	no
ENSG00000061794	MRPS35	-3.49934	-0.772229	0.0196	-1.70774	no
ENSG00000196628	TCF4	-3.49826	-1.71869	0.001	-3	no
ENSG00000065717	TLE2	3.49738	2.31332	0.0008	3.09691	no
ENSG00000151247	EIF4E	-3.49596	-4.02787	0	-5	no
ENSG00000160200	CBS	3.49591	-0.109568	0.733	0	no
ENSG00000185324	CDK10	3.49456	3.77392	0	5	no
ENSG00000135063	FAM189A2	3.48944	0.701518	0.0256	1.59176	yes
ENSG00000136002	ARHGEF4	3.48738	3.02911	0	5	no
ENSG00000134001	EIF2S1	-3.48571	-1.20025	0.0056	-2.25181	no
ENSG00000163634	THOC7	-3.48512	-1.59302	0.0014	-2.85387	no
ENSG00000135919	SERPINE2	-3.48364	-0.721152	0.0266	-1.57512	yes
ENSG00000103199	ZNF500	3.48087	-0.767517	0.9792	0	no
ENSG00000130560	UBAC1	3.48009	3.85718	0	5	no
ENSG00000113721	PDGFRB	3.4745	2.75303	0.0002	3.69897	yes
ENSG00000136521	NDUFB5	-3.47208	-0.633364	0.0332	-1.47886	no
ENSG00000213760	ATP6V1G2	-3.46506	-1.78427	0.0012	-2.92082	no
ENSG00000080854	IGSF9B	3.46365	-2.08067	0.9996	0	no
ENSG00000079950	STX7	-3.46359	-1.80575	0.0008	-3.09691	no
ENSG00000117697	NSL1	-3.46069	-1.30685	0.0016	-2.79588	no
ENSG00000099204	ABLIM1	3.45753	-0.932531	0.9862	0	yes
ENSG00000174944	P2RY14	-3.4558	0.869206	0.9836	0	yes
ENSG00000131626	PPFIA1	3.45551	-0.198817	0.8352	0	no
ENSG00000144635	DYNC1LI1	-3.45499	-1.50436	0.0014	-2.85387	no
ENSG00000213639	PPP1CB	-3.45325	-3.87348	0	-5	no
ENSG00000123643	SLC36A1	3.45166	-0.443676	0.9378	0	no
ENSG00000089048	ESF1	-3.45015	-1.89109	0.0014	-2.85387	no
ENSG00000120742	SERP1	-3.44301	-0.151757	0.2036	-0.691222	no
ENSG00000116774	OLFML3	3.43599	1.11459	0.0066	2.18046	yes
ENSG00000112697	TMEM30A	-3.43514	-2.62819	0	-5	no
ENSG00000132000	PODNL1	3.43313	-0.573887	0.9578	0	no
ENSG00000115268	RPS15	3.43166	3.28748	0	5	no
ENSG00000069020	MAST4	3.42795	-1.48043	0.998	0	no
ENSG00000175426	PCSK1	-3.41886	-2.94235	0	-5	no
ENSG00000144224	UBXN4	-3.41816	-2.50152	0	-5	no
ENSG00000140009	ESR2	3.4171	-1.56473	0.9968	0	no
ENSG00000163516	ANKZF1	3.41671	1.9543	0.001	3	no
ENSG00000127603	MACF1	3.4158	-3.15899	1	0	no
ENSG00000178053	MLF1	-3.41286	-2.32518	0.0006	-3.22185	yes
ENSG00000133069	TMCC2	3.41164	2.97528	0	5	no
ENSG00000134871	COL4A2	3.41058	-0.404099	0.9228	0	no
ENSG00000142892	PIGK	-3.40408	-2.68311	0	-5	no
ENSG00000182636	NDN	-3.40396	0.100508	0.7254	0	no
ENSG00000161671	EMC10	3.40354	1.46925	0.0028	2.55284	no
ENSG00000182325	FBXL6	3.4005	3.3665	0	5	no
ENSG00000185515	BRCC3	-3.39698	-1.36242	0.0018	-2.74473	no
ENSG00000136754	ABI1	-3.39628	-1.10663	0.0066	-2.18046	yes
ENSG00000158480	SPATA2	3.39535	0.480438	0.06	1.22185	no
ENSG00000165879	FRAT1	3.39506	2.91255	0	5	no
ENSG00000119638	NEK9	3.395	0.480817	0.057	1.24413	no
ENSG00000164850	GPER1	3.39151	2.69807	0.0006	3.22185	no
ENSG00000181830	SLC35C1	3.39139	1.98801	0.0004	3.39794	no
ENSG00000105372	RPS19	3.39125	3.02884	0	5	no
ENSG00000214548	MEG3	3.38874	1.26028	0.0054	2.26761	yes
ENSG00000169045	HNRNPH1	-3.38359	-0.347137	0.0852	-1.06956	no
ENSG00000104529	EEF1D	3.38225	4.2911	0	5	no
ENSG00000142949	PTPRF	3.38054	-0.680831	0.9734	0	no
ENSG00000145990	GFOD1	3.38023	0.614758	0.0376	1.42481	no
ENSG00000176171	BNIP3	-3.37931	-0.600185	0.0338	-1.47108	no
ENSG00000084463	WBP11	-3.3788	-1.29807	0.0034	-2.46852	no
ENSG00000160305	DIP2A	3.37834	-1.94053	0.9984	0	no
ENSG00000115526	CHST10	3.37729	1.00979	0.0096	2.01773	yes
ENSG00000180370	PAK2	-3.37382	-0.817384	0.0146	-1.83565	no
ENSG00000136240	KDELR2	-3.37128	-0.664211	0.0238	-1.62342	no
ENSG00000137269	LRRC1	3.36914	0.883851	0.013	1.88606	no
ENSG00000085832	EPS15	-3.3686	-3.63168	0	-5	no
ENSG00000155959	VBP1	-3.36791	-1.46468	0.0024	-2.61979	no
ENSG00000083937	CHMP2B	-3.3653	-1.17406	0.0068	-2.16749	no
ENSG00000142599	RERE	3.36439	1.75267	0.0016	2.79588	no
ENSG00000044090	CUL7	3.36379	3.35752	0	5	no
ENSG00000103335	PIEZO1	3.36237	1.64879	0.0016	2.79588	no
ENSG00000164258	NDUFS4	-3.36024	-0.0449508	0.3724	-0.42899	no
ENSG00000104442	ARMC1	-3.35942	-2.66694	0	-5	no
ENSG00000168958	MFF	-3.35606	-0.206921	0.1546	-0.810791	yes
ENSG00000106399	RPA3	-3.35514	-1.20689	0.0074	-2.13077	no
ENSG00000135040	NAA35	-3.3542	-2.27948	0	-5	no
ENSG00000084636	COL16A1	3.3527	2.84471	0.0002	3.69897	no
ENSG00000136367	ZFHX2	3.35228	1.92281	0.0006	3.22185	no
ENSG00000198417	MT1F	3.34998	3.21845	0	5	yes
ENSG00000119048	UBE2B	-3.34949	0.236082	0.8476	0	no
ENSG00000119318	RAD23B	-3.34908	-1.46734	0.0018	-2.74473	no
ENSG00000111445	RFC5	-3.349	-0.470957	0.0656	-1.1831	no
ENSG00000104880	ARHGEF18	3.34871	1.28003	0.0044	2.35655	no
ENSG00000162521	RBBP4	-3.34485	-1.73415	0.001	-3	no
ENSG00000136758	YME1L1	-3.34388	-2.21085	0.0004	-3.39794	no
ENSG00000156858	PRR14	3.3429	3.03854	0	5	no
ENSG00000168906	MAT2A	3.34235	2.83161	0	5	no
ENSG00000124214	STAU1	3.34151	0.830627	0.016	1.79588	no
ENSG00000110148	CCKBR	-3.34065	-0.693941	0.0288	-1.54061	no
ENSG00000198276	UCKL1	3.34043	5.11728	0	5	no
ENSG00000197747	S100A10	3.33913	0.231003	0.163	0.787812	no
ENSG00000143748	NVL	3.33721	-1.08081	0.992	0	no
ENSG00000100906	NFKBIA	3.33522	2.52398	0.0004	3.39794	yes
ENSG00000197226	TBC1D9B	3.33449	0.993833	0.01	2	no
ENSG00000184203	PPP1R2	-3.33394	-3.68667	0	-5	no
ENSG00000169598	DFFB	3.33393	0.762576	0.029	1.5376	no
ENSG00000187239	FNBP1	3.33144	-0.750485	0.9776	0	no
ENSG00000137497	NUMA1	3.33054	0.99524	0.0086	2.0655	no
ENSG00000167552	TUBA1A	-3.33024	-1.79234	0.0026	-2.58503	no
ENSG00000002933	TMEM176A	3.32194	0.788271	0.0252	1.5986	no
ENSG00000213585	VDAC1	-3.32014	-0.775218	0.0278	-1.55596	no
ENSG00000109906	ZBTB16	3.31677	0.106626	0.2786	0.555019	no
ENSG00000075043	KCNQ2	3.31556	0.686174	0.031	1.50864	no
ENSG00000023734	STRAP	-3.31363	-0.964474	0.0124	-1.90658	no
ENSG00000115540	MOB4	-3.31345	-3.32781	0	-5	no
ENSG00000150995	ITPR1	-3.31206	-3.15149	0	-5	no
ENSG00000108439	PNPO	-3.31164	-1.85492	0.0008	-3.09691	no
ENSG00000173674	EIF1AX	-3.3111	-3.11047	0	-5	no
ENSG00000198467	TPM2	3.31038	1.49666	0.0028	2.55284	no
ENSG00000070087	PFN2	-3.30803	-2.38251	0.0002	-3.69897	no
ENSG00000168374	ARF4	-3.307	-1.09566	0.0074	-2.13077	no
ENSG00000113615	SEC24A	-3.30584	-1.80839	0.0014	-2.85387	no
ENSG00000109436	TBC1D9	-3.30491	-2.71624	0	-5	yes
ENSG00000120738	EGR1	-3.30437	-2.2339	0.0008	-3.09691	no
ENSG00000154001	PPP2R5E	-3.30341	-1.43984	0.0026	-2.58503	yes
ENSG00000149294	NCAM1	3.30198	-0.0592661	0.639	0	yes
ENSG00000168014	C2CD3	3.30142	-2.14097	1	0	no
ENSG00000159339	PADI4	3.30119	-0.863272	0.9836	0	no
ENSG00000105229	PIAS4	3.30098	4.10079	0	5	no
ENSG00000146021	KLHL3	3.30059	-0.850137	0.9822	0	no
ENSG00000102738	MRPS31	-3.29628	1.18327	0.9952	0	no
ENSG00000175866	BAIAP2	3.29472	2.10893	0.0006	3.22185	no
ENSG00000132780	NASP	3.29449	-0.57516	0.9554	0	no
ENSG00000198700	IPO9	3.29113	-1.90987	1	0	no
ENSG00000141429	GALNT1	-3.28929	-1.15093	0.0048	-2.31876	no
ENSG00000204525	HLA-C	3.28857	-0.991858	0.9872	0	no
ENSG00000132305	IMMT	-3.28269	-0.980892	0.0124	-1.90658	no
ENSG00000206190	ATP10A	3.28054	0.648557	0.043	1.36653	no
ENSG00000068120	COASY	3.27628	2.7413	0.0004	3.39794	no
ENSG00000184787	UBE2G2	3.27553	2.63214	0	5	no
ENSG00000173457	PPP1R14B	3.27529	3.01135	0	5	no
ENSG00000131094	C1QL1	3.27139	1.31742	0.0052	2.284	no
ENSG00000169905	TOR1AIP2	-3.26958	-0.596364	0.0304	-1.51713	no
ENSG00000112245	PTP4A1	-3.26865	-3.80379	0	-5	no
ENSG00000188042	ARL4C	-3.26847	-2.71498	0.0004	-3.39794	no
ENSG00000100564	PIGH	-3.26742	0.524542	0.957	0	no
ENSG00000102572	STK24	-3.26705	-0.188718	0.1674	-0.776245	no
ENSG00000161057	PSMC2	-3.26496	-1.60525	0.0018	-2.74473	no
ENSG00000132196	HSD17B7	3.26462	1.81189	0.0022	2.65758	no
ENSG00000076382	SPAG5	3.26459	3.53664	0.0002	3.69897	no
ENSG00000108960	MMD	-3.26434	-2.17095	0.0008	-3.09691	yes
ENSG00000108424	KPNB1	3.2624	-0.881018	0.9862	0	no
ENSG00000064726	BTBD1	-3.26203	-2.45885	0	-5	no
ENSG00000079134	THOC1	3.26061	-1.60538	0.999	0	yes
ENSG00000131966	ACTR10	-3.26009	-1.5735	0.002	-2.69897	no
ENSG00000183255	PTTG1IP	3.25888	1.05673	0.0104	1.98297	no
ENSG00000269190	FBXO17	3.25842	2.0624	0.0002	3.69897	no
ENSG00000091428	RAPGEF4	-3.25841	-1.99361	0.0014	-2.85387	yes
ENSG00000131171	SH3BGRL	-3.2583	-1.78991	0.002	-2.69897	yes
ENSG00000221829	FANCG	3.25785	1.2751	0.0044	2.35655	no
ENSG00000070831	CDC42	-3.25687	-1.99354	0.0004	-3.39794	no
ENSG00000103091	WDR59	3.25526	1.16782	0.008	2.09691	no
ENSG00000196150	ZNF250	3.25481	0.964233	0.0064	2.19382	yes
ENSG00000136261	BZW2	-3.25425	-1.10749	0.0094	-2.02687	yes
ENSG00000085365	SCAMP1	-3.252	-3.50648	0	-5	no
ENSG00000143543	JTB	3.2482	3.95492	0	5	yes
ENSG00000091513	TF	3.24362	-0.246033	0.8414	0	yes
ENSG00000023516	AKAP11	-3.24146	-4.13487	0	-5	no
ENSG00000135336	ORC3	-3.23917	-2.42564	0.001	-3	no
ENSG00000125144	MT1G	3.23627	2.51632	0.0004	3.39794	yes
ENSG00000145781	COMMD10	-3.23615	-1.80458	0.0012	-2.92082	no
ENSG00000228315	GUSBP11	3.23338	-0.00948482	0.5456	0	yes
ENSG00000079277	MKNK1	3.23174	0.446892	0.0752	1.12378	no
ENSG00000169554	ZEB2	-3.23162	-2.74926	0.0002	-3.69897	no
ENSG00000120265	PCMT1	-3.22843	-1.22377	0.007	-2.1549	no
ENSG00000114520	SNX4	-3.21901	-3.32977	0	-5	no
ENSG00000185896	LAMP1	3.21881	0.846531	0.0192	1.7167	no
ENSG00000148843	PDCD11	3.21546	0.377943	0.0838	1.07676	no
ENSG00000105835	NAMPT	-3.21522	-1.84358	0.0012	-2.92082	yes
ENSG00000166508	MCM7	3.21496	1.92723	0.0018	2.74473	yes
ENSG00000104388	RAB2A	-3.21171	-3.00352	0	-5	no
ENSG00000074054	CLASP1	3.21117	-0.368727	0.9148	0	no
ENSG00000160310	PRMT2	3.21075	2.16045	0.0002	3.69897	no
ENSG00000157005	SST	-3.21027	-1.87436	0.0012	-2.92082	yes
ENSG00000118971	CCND2	-3.20889	-3.82107	0	-5	no
ENSG00000140945	CDH13	-3.20753	-2.09905	0.0006	-3.22185	no
ENSG00000231925	TAPBP	3.20702	2.68975	0	5	no
ENSG00000205364	MT1M	3.2056	2.5818	0.0006	3.22185	yes
ENSG00000100075	SLC25A1	3.20353	4.55278	0	5	yes
ENSG00000138757	G3BP2	-3.20268	-1.91084	0.0006	-3.22185	no
ENSG00000182952	HMGN4	-3.20012	-1.44197	0.0038	-2.42022	no
ENSG00000214022	REPIN1	3.19857	3.81257	0	5	no
ENSG00000197892	KIF13B	3.19738	-1.51952	0.9962	0	yes
ENSG00000152102	FAM168B	3.19602	-0.560997	0.9506	0	no
ENSG00000007174	DNAH9	3.19539	-0.880598	0.9888	0	no
ENSG00000120889	TNFRSF10B	3.18889	1.22556	0.0064	2.19382	no
ENSG00000174306	ZHX3	3.1868	2.11861	0.0002	3.69897	no
ENSG00000131725	WDR44	-3.18567	-3.40418	0	-5	no
ENSG00000077044	DGKD	3.18531	-0.875267	0.985	0	no
ENSG00000109654	TRIM2	-3.18404	-2.03576	0.0006	-3.22185	no
ENSG00000133030	MPRIP	3.18378	-0.432848	0.9256	0	no
ENSG00000167996	FTH1	3.18343	2.2623	0	5	no
ENSG00000096092	TMEM14A	-3.18308	-0.967573	0.0146	-1.83565	no
ENSG00000114480	GBE1	-3.17564	-1.6734	0.0012	-2.92082	no
ENSG00000204160	ZDHHC18	3.17535	4.2418	0	5	no
ENSG00000112079	STK38	3.17474	2.5331	0.0008	3.09691	no
ENSG00000136158	SPRY2	-3.17214	-0.796599	0.023	-1.63827	yes
ENSG00000168002	POLR2G	-3.1713	0.00509688	0.5356	0	no
ENSG00000147601	TERF1	-3.17041	-2.55483	0.0002	-3.69897	no
ENSG00000155096	AZIN1	-3.17011	-3.2532	0.0002	-3.69897	no
ENSG00000104852	SNRNP70	3.16967	3.25025	0	5	no
ENSG00000095752	IL11	3.16889	1.2562	0.0068	2.16749	no
ENSG00000139684	ESD	-3.16877	0.465791	0.935	0	no
ENSG00000133641	C12orf29	-3.16877	-2.57514	0.0006	-3.22185	no
ENSG00000156467	UQCRB	-3.16764	1.12077	0.9918	0	no
ENSG00000158805	ZNF276	3.16642	2.40694	0.0002	3.69897	no
ENSG00000119242	CCDC92	3.16638	2.4295	0.0006	3.22185	no
ENSG00000108094	CUL2	-3.16622	-1.18211	0.0058	-2.23657	no
ENSG00000111011	RSRC2	-3.16448	0.206804	0.835	0	no
ENSG00000143333	RGS16	3.15975	-0.233983	0.8342	0	no
ENSG00000119013	NDUFB3	-3.15646	0.307574	0.8812	0	no
ENSG00000093000	NUP50	-3.1564	-1.63096	0.002	-2.69897	no
ENSG00000261126	RBFADN	3.15306	0.364066	0.1054	0.977159	no
ENSG00000130821	SLC6A8	3.15029	1.97354	0.001	3	no
ENSG00000124333	VAMP7	-3.14871	-2.99318	0	-5	no
ENSG00000006283	CACNA1G	3.14831	-1.51253	0.9972	0	no
ENSG00000101199	ARFGAP1	3.14722	3.06303	0.0002	3.69897	no
ENSG00000079462	PAFAH1B3	3.14657	5.23701	0	5	yes
ENSG00000120992	LYPLA1	-3.14552	-2.73803	0.0002	-3.69897	no
ENSG00000140575	IQGAP1	3.14426	-1.04242	0.9852	0	no
ENSG00000196975	ANXA4	-3.13794	-1.23141	0.0082	-2.08619	no
ENSG00000107554	DNMBP	3.13729	1.16595	0.0086	2.0655	no
ENSG00000178913	TAF7	-3.1357	0.363678	0.9002	0	no
ENSG00000112200	ZNF451	3.13551	-1.69786	0.9992	0	no
ENSG00000103018	CYB5B	-3.13447	-0.817935	0.0186	-1.73049	no
ENSG00000121775	TMEM39B	3.13418	3.51411	0	5	no
ENSG00000145901	TNIP1	3.13346	3.5535	0.0004	3.39794	no
ENSG00000164600	NEUROD6	-3.13323	-1.92726	0.002	-2.69897	yes
ENSG00000198947	DMD	-3.13233	-2.7934	0	-5	no
ENSG00000173726	TOMM20	-3.1316	-2.1084	0	-5	no
ENSG00000161016	RPL8	3.12812	2.42302	0.0002	3.69897	no
ENSG00000173269	MMRN2	3.1281	0.670172	0.0384	1.41567	no
ENSG00000101888	NXT2	-3.12808	-1.43189	0.0048	-2.31876	no
ENSG00000132155	RAF1	3.12805	1.95946	0	5	no
ENSG00000082397	EPB41L3	-3.12754	-1.8168	0.0014	-2.85387	yes
ENSG00000116030	SUMO1	-3.12573	0.676651	0.9674	0	no
ENSG00000182473	EXOC7	3.12398	-1.14135	0.9922	0	no
ENSG00000010322	NISCH	3.12319	2.46217	0.0004	3.39794	no
ENSG00000124831	LRRFIP1	3.12204	-0.758533	0.9706	0	no
ENSG00000132639	SNAP25	-3.12203	-3.05529	0	-5	yes
ENSG00000131196	NFATC1	3.1214	2.10457	0.0006	3.22185	no
ENSG00000125846	ZNF133	3.12074	0.533657	0.0526	1.27901	no
ENSG00000171159	C9orf16	3.12069	3.39268	0	5	no
ENSG00000156711	MAPK13	3.12056	0.775282	0.0232	1.63451	no
ENSG00000172893	DHCR7	3.11923	1.04542	0.0138	1.86012	no
ENSG00000174951	FUT1	3.11887	1.51763	0.0034	2.46852	no
ENSG00000151276	MAGI1	3.11779	-2.35773	0.9996	0	no
ENSG00000050628	PTGER3	-3.11743	-2.92661	0.0002	-3.69897	no
ENSG00000157110	RBPMS	3.11571	0.535466	0.0574	1.24109	no
ENSG00000103550	KNOP1	3.11458	0.773243	0.0304	1.51713	no
ENSG00000125386	FAM193A	3.11069	1.26304	0.0034	2.46852	no
ENSG00000100300	TSPO	3.10813	2.62854	0.0002	3.69897	yes
ENSG00000153234	NR4A2	-3.10572	-0.0835861	0.3264	-0.48625	no
ENSG00000165804	ZNF219	3.10432	5.40079	0	5	no
ENSG00000179295	PTPN11	-3.10366	-2.58447	0.0004	-3.39794	no
ENSG00000143303	RRNAD1	3.10345	2.89607	0	5	no
ENSG00000132341	RAN	-3.1033	-0.177572	0.2048	-0.68867	no
ENSG00000101236	RNF24	3.10064	1.80382	0.0008	3.09691	no
ENSG00000121871	SLITRK3	-3.1002	-1.83577	0.0024	-2.61979	no
ENSG00000115307	AUP1	3.09934	4.29654	0	5	no
ENSG00000138835	RGS3	3.09778	0.683481	0.0384	1.41567	no
ENSG00000164344	KLKB1	3.0977	2.24908	0	5	yes
ENSG00000171992	SYNPO	3.09619	1.26372	0.006	2.22185	no
ENSG00000197045	GMFB	-3.09458	-1.78641	0.0016	-2.79588	no
ENSG00000134815	DHX34	3.09443	4.57813	0	5	no
ENSG00000124181	PLCG1	3.09296	4.18932	0	5	no
ENSG00000044446	PHKA2	3.09011	0.189543	0.1892	0.723079	no
ENSG00000167088	SNRPD1	-3.08909	-0.536208	0.0564	-1.24872	no
ENSG00000121310	ECHDC2	3.0877	1.97938	0.0014	2.85387	no
ENSG00000080573	COL5A3	3.08519	4.56296	0	5	yes
ENSG00000168484	SFTPC	3.08327	2.90975	0	5	no
ENSG00000075785	RAB7A	-3.08033	-0.979186	0.014	-1.85387	no
ENSG00000113712	CSNK1A1	-3.08001	-1.85159	0.0008	-3.09691	no
ENSG00000136104	RNASEH2B	-3.07977	-0.125461	0.262	-0.581699	no
ENSG00000148516	ZEB1	-3.07949	-3.66492	0	-5	no
ENSG00000073711	PPP2R3A	3.07945	-1.51583	0.997	0	no
ENSG00000148484	RSU1	-3.07834	-2.11163	0.0004	-3.39794	no
ENSG00000026508	CD44	3.07762	-0.809509	0.9798	0	no
ENSG00000189043	NDUFA4	-3.07701	1.15182	0.9892	0	no
ENSG00000007372	PAX6	3.07276	1.31889	0.0086	2.0655	yes
ENSG00000196502	SULT1A1	3.06867	0.871805	0.0224	1.64975	no
ENSG00000103264	FBXO31	3.06792	2.92386	0	5	no
ENSG00000111450	STX2	3.06765	-0.0513393	0.637	0	no
ENSG00000007402	CACNA2D2	3.0674	1.05494	0.0106	1.97469	no
ENSG00000132470	ITGB4	3.06675	-0.685538	0.9638	0	yes
ENSG00000213020	ZNF611	3.0641	-2.05494	0.9986	0	no
ENSG00000136630	HLX	3.06341	2.11456	0.0006	3.22185	no
ENSG00000162413	KLHL21	3.0612	3.35562	0	5	no
ENSG00000108515	ENO3	3.05806	3.94915	0	5	no
ENSG00000138663	COPS4	-3.05296	-0.451974	0.0828	-1.08197	no
ENSG00000243709	LEFTY1	3.05273	0.149593	0.2218	0.654038	no
ENSG00000083099	LYRM2	-3.05243	-1.64637	0.0022	-2.65758	no
ENSG00000272047	GTF2H5	-3.05126	-2.2273	0.001	-3	no
ENSG00000115310	RTN4	-3.04942	-2.01822	0.0002	-3.69897	no
ENSG00000180530	NRIP1	-3.04936	-2.37997	0.0002	-3.69897	no
ENSG00000109103	UNC119	3.04877	4.51612	0	5	no
ENSG00000164398	ACSL6	-3.04758	-1.72491	0.0054	-2.26761	no
ENSG00000004975	DVL2	3.04264	4.13211	0	5	no
ENSG00000164168	TMEM184C	-3.0408	-1.94067	0.0008	-3.09691	no
ENSG00000114859	CLCN2	3.0385	1.65287	0.002	2.69897	no
ENSG00000114030	KPNA1	-3.03811	-1.72482	0.0016	-2.79588	no
ENSG00000139636	LMBR1L	3.03693	2.10563	0.0008	3.09691	no
ENSG00000114023	FAM162A	-3.03686	-1.57334	0.0032	-2.49485	no
ENSG00000109065	NAT9	3.03659	2.83281	0.0004	3.39794	no
ENSG00000006555	TTC22	3.03624	1.00095	0.0156	1.80688	no
ENSG00000145982	FARS2	3.03317	0.128592	0.2472	0.606952	yes
ENSG00000185000	DGAT1	3.03281	4.32567	0	5	no
ENSG00000148824	MTG1	3.0327	2.07995	0.0014	2.85387	no
ENSG00000134644	PUM1	-3.03171	-1.62221	0.0008	-3.09691	no
ENSG00000213983	AP1G2	3.03156	2.44951	0.0012	2.92082	no
ENSG00000135250	SRPK2	-3.03103	-2.24501	0.0004	-3.39794	no
ENSG00000072401	UBE2D1	-3.03063	-4.2923	0	-5	no
ENSG00000102081	FMR1	-3.02954	-4.58018	0	-5	no
ENSG00000105552	BCAT2	3.0291	3.49886	0	5	no
ENSG00000115271	GCA	-3.02832	-3.11097	0.0002	-3.69897	yes
ENSG00000160688	FLAD1	3.02825	2.65179	0.0002	3.69897	no
ENSG00000113448	PDE4D	-3.02532	-1.9592	0.0006	-3.22185	no
ENSG00000162630	B3GALT2	-3.02197	-1.21077	0.01	-2	yes
ENSG00000249915	PDCD6	-3.0211	-1.1556	0.0078	-2.10791	no
ENSG00000165527	ARF6	-3.02004	-0.452596	0.0744	-1.12843	no
ENSG00000040731	CDH10	-3.01972	-1.63594	0.002	-2.69897	yes
ENSG00000117151	CTBS	-3.01962	-3.34779	0	-5	no
ENSG00000198900	TOP1	-3.01886	-1.29217	0.0056	-2.25181	no
ENSG00000135002	RFK	-3.01864	-3.46256	0	-5	no
ENSG00000155304	HSPA13	-3.01797	-3.26762	0	-5	no
ENSG00000103522	IL21R	3.01704	1.26475	0.0048	2.31876	no
ENSG00000140396	NCOA2	-3.01703	-2.57706	0	-5	no
ENSG00000185651	UBE2L3	-3.01683	3.4775	1	0	no
ENSG00000058404	CAMK2B	3.01605	3.65392	0	5	no
ENSG00000127870	RNF6	-3.01518	-1.81592	0.0026	-2.58503	no
ENSG00000198042	MAK16	-3.01443	-2.50771	0	-5	no
ENSG00000003756	RBM5	3.0141	-0.157544	0.7714	0	no
ENSG00000108010	GLRX3	-3.01364	-0.250431	0.1506	-0.822175	no
ENSG00000187446	CHP1	-3.01321	-2.36505	0.0006	-3.22185	no
ENSG00000064199	SPA17	-3.01164	-1.23242	0.0092	-2.03621	no
ENSG00000198668	CALM1	-3.01129	-1.43581	0.0046	-2.33724	no
ENSG00000156515	HK1	3.00784	0.390362	0.097	1.01323	no
ENSG00000078140	UBE2K	-3.00637	-2.12719	0.0008	-3.09691	no
ENSG00000110075	PPP6R3	3.00437	-0.898706	0.9818	0	no
ENSG00000122565	CBX3	-3.00431	-1.44323	0.002	-2.69897	no
ENSG00000124785	NRN1	-3.00417	-2.66566	0	-5	no
ENSG00000197063	MAFG	3.0041	2.0704	0.0022	2.65758	no
ENSG00000154556	SORBS2	3.0031	-1.97822	0.999	0	no
ENSG00000128512	DOCK4	-3.00066	-2.71432	0.0002	-3.69897	no
ENSG00000091409	ITGA6	-3.00054	-0.45743	0.069	-1.16115	yes
ENSG00000068784	SRBD1	-2.99964	-2.3261	0.0002	-3.69897	yes
ENSG00000100227	POLDIP3	2.9981	3.98807	0	5	no
ENSG00000166913	YWHAB	-2.99683	-1.44283	0.0042	-2.37675	no
ENSG00000117525	F3	-2.99583	-1.46503	0.006	-2.22185	yes
ENSG00000152104	PTPN14	2.99301	-3.09993	1	0	no
ENSG00000075914	EXOSC7	2.98954	0.722486	0.033	1.48149	no
ENSG00000157954	WIPI2	2.98633	2.13839	0.0004	3.39794	no
ENSG00000156973	PDE6D	-2.98467	-0.95512	0.0166	-1.77989	no
ENSG00000255302	EID1	-2.98464	-1.68863	0.003	-2.52288	no
ENSG00000071537	SEL1L	-2.98031	-2.39726	0.0002	-3.69897	no
ENSG00000011275	RNF216	2.97913	1.69441	0.0016	2.79588	no
ENSG00000129055	ANAPC13	-2.97886	-1.21085	0.0096	-2.01773	no
ENSG00000166340	TPP1	2.97649	0.187443	0.2068	0.684449	no
ENSG00000114354	TFG	-2.97585	-1.37366	0.003	-2.52288	no
ENSG00000055955	ITIH4	2.97545	-0.662665	0.957	0	no
ENSG00000135070	ISCA1	-2.97508	-1.69315	0.0028	-2.55284	no
ENSG00000155090	KLF10	-2.97382	-2.72511	0.0004	-3.39794	no
ENSG00000141562	NARF	2.97295	2.77184	0.0004	3.39794	no
ENSG00000101442	ACTR5	2.9729	0.30375	0.118	0.928118	no
ENSG00000132824	SERINC3	-2.97246	-1.68423	0.0022	-2.65758	no
ENSG00000100330	MTMR3	2.97008	0.087069	0.3044	0.516555	no
ENSG00000126903	SLC10A3	2.96957	1.19636	0.0078	2.10791	no
ENSG00000152457	DCLRE1C	2.96949	-1.34128	0.9938	0	no
ENSG00000100034	PPM1F	2.96849	3.98842	0	5	no
ENSG00000108773	KAT2A	2.96804	3.00267	0.0002	3.69897	no
ENSG00000053747	LAMA3	2.96741	0.25836	0.1514	0.819874	no
ENSG00000182534	MXRA7	-2.96699	-0.901787	0.0194	-1.7122	no
ENSG00000176387	HSD11B2	2.96677	3.26227	0.0002	3.69897	no
ENSG00000096384	HSP90AB1	-2.96655	1.3933	0.9952	0	no
ENSG00000261701	HPR	2.96577	2.84921	0.0006	3.22185	yes
ENSG00000198363	ASPH	-2.96383	-1.31007	0.0078	-2.10791	yes
ENSG00000144724	PTPRG	-2.96305	-2.92082	0	-5	yes
ENSG00000163531	NFASC	2.96301	-1.05562	0.9842	0	no
ENSG00000165699	TSC1	2.96145	-1.50224	0.9974	0	no
ENSG00000115365	LANCL1	-2.96118	-2.68495	0.0002	-3.69897	yes
ENSG00000078403	MLLT10	2.96116	-0.942577	0.9886	0	yes
ENSG00000213853	EMP2	2.96087	-0.164281	0.7636	0	no
ENSG00000137486	ARRB1	2.96053	-0.775791	0.9682	0	no
ENSG00000029363	BCLAF1	-2.96033	-2.66844	0.0002	-3.69897	no
ENSG00000151240	DIP2C	2.9575	-1.0352	0.9862	0	no
ENSG00000074621	SLC24A1	-2.95586	-2.57709	0.0006	-3.22185	no
ENSG00000176871	WSB2	-2.9552	-2.23853	0	-5	no
ENSG00000113048	MRPS27	-2.95467	-0.920417	0.0214	-1.66959	no
ENSG00000118276	B4GALT6	-2.95454	-4.31304	0	-5	yes
ENSG00000058453	CROCC	2.95273	4.58057	0	5	no
ENSG00000136603	SKIL	2.95063	-2.57808	0.9998	0	no
ENSG00000197471	SPN	2.94989	0.0436922	0.3724	0.42899	no
ENSG00000108848	LUC7L3	-2.94931	-1.78909	0.003	-2.52288	no
ENSG00000196591	HDAC2	-2.94806	0.371707	0.8972	0	no
ENSG00000117174	ZNHIT6	-2.94643	-1.36335	0.0046	-2.33724	no
ENSG00000138398	PPIG	-2.94426	-1.8746	0.0008	-3.09691	no
ENSG00000170017	ALCAM	-2.94426	-1.20539	0.0108	-1.96658	no
ENSG00000100242	SUN2	2.94414	2.10221	0.0008	3.09691	no
ENSG00000198498	TMA16	-2.94393	-2.98614	0	-5	no
ENSG00000100889	PCK2	2.94335	0.223405	0.18	0.744727	no
ENSG00000070476	ZXDC	2.93878	0.349356	0.1112	0.953895	yes
ENSG00000166471	TMEM41B	-2.93701	-1.84159	0.0016	-2.79588	no
ENSG00000138172	CALHM2	2.9363	0.764576	0.0306	1.51428	no
ENSG00000114200	BCHE	-2.93559	-1.79176	0.0028	-2.55284	yes
ENSG00000187147	RNF220	2.93524	3.16439	0	5	no
ENSG00000197355	UAP1L1	2.93447	0.955305	0.0166	1.77989	no
ENSG00000131435	PDLIM4	2.93387	0.516408	0.07	1.1549	no
ENSG00000164683	HEY1	-2.93385	-0.926081	0.0178	-1.74958	yes
ENSG00000116918	TSNAX	-2.93194	-2.80462	0.0004	-3.39794	no
ENSG00000018189	RUFY3	-2.93157	-1.35187	0.0054	-2.26761	no
ENSG00000196367	TRRAP	2.92788	-1.06839	0.987	0	no
ENSG00000175606	TMEM70	-2.92744	-0.635684	0.0422	-1.37469	no
ENSG00000170791	CHCHD7	-2.92649	-2.03582	0.0014	-2.85387	no
ENSG00000078295	ADCY2	2.9257	-0.0517962	0.637	0	no
ENSG00000198822	GRM3	-2.9244	-1.13065	0.013	-1.88606	no
ENSG00000163875	MEAF6	-2.92353	-0.538207	0.0588	-1.23062	no
ENSG00000085063	CD59	2.92302	1.42714	0.0064	2.19382	no
ENSG00000106723	SPIN1	-2.92276	-2.48947	0.0002	-3.69897	no
ENSG00000121350	PYROXD1	-2.92214	-3.00298	0.0002	-3.69897	no
ENSG00000144935	TRPC1	-2.92166	-4.12119	0	-5	no
ENSG00000171314	PGAM1	-2.92121	-0.53084	0.0648	-1.18842	no
ENSG00000137764	MAP2K5	2.92067	0.88393	0.0228	1.64207	no
ENSG00000186297	GABRA5	-2.92036	-0.528669	0.0696	-1.15739	yes
ENSG00000006007	GDE1	-2.91948	-0.164578	0.2188	-0.659953	no
ENSG00000107581	EIF3A	-2.91744	-1.21929	0.0084	-2.07572	no
ENSG00000183808	RBM12B	-2.91669	-0.92806	0.0128	-1.89279	no
ENSG00000165995	CACNB2	-2.91662	-1.22361	0.0076	-2.11919	yes
ENSG00000107742	SPOCK2	2.91159	0.239182	0.165	0.782516	no
ENSG00000087274	ADD1	2.91048	1.12512	0.0096	2.01773	no
ENSG00000156076	WIF1	-2.91022	0.73391	0.9588	0	yes
ENSG00000168314	MOBP	-2.90977	-0.77701	0.0364	-1.4389	yes
ENSG00000079332	SAR1A	-2.90936	-2.79253	0.0004	-3.39794	no
ENSG00000266904	LINC00663	2.90791	-0.247227	0.8554	0	no
ENSG00000144659	SLC25A38	2.90578	3.41543	0	5	no
ENSG00000065548	ZC3H15	-2.90576	-1.6817	0.0022	-2.65758	no
ENSG00000135622	SEMA4F	2.90575	1.05925	0.007	2.1549	no
ENSG00000162735	PEX19	-2.90554	-1.18415	0.0114	-1.9431	no
ENSG00000070785	EIF2B3	-2.90468	0.0807678	0.6842	0	no
ENSG00000137040	RANBP6	-2.9035	-1.29714	0.0068	-2.16749	no
ENSG00000196154	S100A4	2.9028	1.27498	0.0114	1.9431	no
ENSG00000085511	MAP3K4	2.90275	0.038349	0.3762	0.424581	no
ENSG00000108582	CPD	-2.90108	-1.72507	0.0016	-2.79588	no
ENSG00000188130	MAPK12	2.89874	2.07967	0.001	3	no
ENSG00000155287	SLC25A28	2.89831	1.75162	0.0042	2.37675	yes
ENSG00000172613	RAD9A	2.89686	0.671669	0.0478	1.32057	no
ENSG00000135929	CYP27A1	2.89643	0.274361	0.1468	0.833274	yes
ENSG00000130635	COL5A1	2.89547	0.0481593	0.363	0.440093	no
ENSG00000129696	TTI2	2.89394	1.04785	0.0128	1.89279	no
ENSG00000025423	HSD17B6	-2.89392	-0.253088	0.1632	-0.78728	yes
ENSG00000176783	RUFY1	2.89248	2.69168	0	5	no
ENSG00000115415	STAT1	-2.88985	-2.5426	0.0002	-3.69897	no
ENSG00000138674	SEC31A	-2.88263	-2.32186	0.001	-3	no
ENSG00000047849	MAP4	2.88237	-0.477405	0.9178	0	no
ENSG00000065833	ME1	-2.88196	-1.72309	0.0036	-2.4437	yes
ENSG00000100095	SEZ6L	-2.88092	-0.528232	0.0746	-1.12726	yes
ENSG00000151834	GABRA2	-2.87962	-2.39396	0.0004	-3.39794	yes
ENSG00000072133	RPS6KA6	2.87942	-4.01957	1	0	no
ENSG00000075945	KIFAP3	-2.87886	-1.081	0.0148	-1.82974	no
ENSG00000117758	STX12	-2.87827	-2.5034	0.0002	-3.69897	no
ENSG00000122515	ZMIZ2	2.87769	2.43872	0.0004	3.39794	no
ENSG00000122741	DCAF10	2.87656	-0.603625	0.948	0	no
ENSG00000005238	FAM214B	2.87591	0.942692	0.0176	1.75449	no
ENSG00000101052	IFT52	-2.87379	-1.92416	0.0012	-2.92082	no
ENSG00000082153	BZW1	-2.87352	-2.36927	0.0006	-3.22185	no
ENSG00000107829	FBXW4	2.87309	2.45463	0.0006	3.22185	no
ENSG00000135318	NT5E	-2.87102	-0.0872388	0.31	-0.508638	yes
ENSG00000174059	CD34	2.87052	0.382077	0.1052	0.977984	no
ENSG00000139910	NOVA1	-2.87029	-2.46901	0.0004	-3.39794	no
ENSG00000112981	NME5	-2.86832	-1.85742	0.002	-2.69897	no
ENSG00000109738	GLRB	-2.86803	-1.83192	0.0022	-2.65758	no
ENSG00000089159	PXN	2.8677	1.52663	0.0062	2.20761	yes
ENSG00000080823	MOK	2.86748	0.768098	0.0338	1.47108	no
ENSG00000115091	ACTR3	-2.867	-2.44465	0.0004	-3.39794	no
ENSG00000162688	AGL	-2.86625	-2.78194	0.0004	-3.39794	no
ENSG00000105053	VRK3	2.86574	0.559947	0.0528	1.27737	no
ENSG00000135631	RAB11FIP5	2.86497	1.1864	0.0128	1.89279	no
ENSG00000213024	NUP62	2.86182	2.73659	0	5	no
ENSG00000135686	KLHL36	2.86164	1.25962	0.0054	2.26761	no
ENSG00000095303	PTGS1	2.86039	0.213764	0.1962	0.707301	no
ENSG00000168393	DTYMK	2.8598	2.78873	0.0002	3.69897	no
ENSG00000164300	SERINC5	-2.8587	-3.28487	0.0002	-3.69897	no
ENSG00000182899	RPL35A	2.85825	2.18896	0.0006	3.22185	no
ENSG00000169019	COMMD8	-2.85795	-1.10974	0.014	-1.85387	yes
ENSG00000113269	RNF130	2.85771	0.79632	0.0294	1.53165	no
ENSG00000121774	KHDRBS1	-2.85759	-2.20408	0.0012	-2.92082	no
ENSG00000196924	FLNA	2.8571	0.204168	0.202	0.694649	no
ENSG00000185507	IRF7	2.85683	1.26464	0.0096	2.01773	no
ENSG00000237441	RGL2	2.85657	3.12401	0	5	no
ENSG00000164106	SCRG1	-2.85631	0.725148	0.962	0	no
ENSG00000106617	PRKAG2	2.85604	-0.901454	0.9798	0	no
ENSG00000184007	PTP4A2	2.85598	-0.731865	0.9586	0	yes
ENSG00000116171	SCP2	-2.85544	-1.96476	0.0018	-2.74473	no
ENSG00000101680	LAMA1	2.85422	-0.452302	0.9278	0	no
ENSG00000065150	IPO5	-2.85283	-2.09379	0.0012	-2.92082	no
ENSG00000147571	CRH	-2.85222	-2.11173	0.0018	-2.74473	yes
ENSG00000205339	IPO7	-2.85198	-1.89715	0.0024	-2.61979	no
ENSG00000182903	ZNF721	2.85177	-1.07515	0.9864	0	no
ENSG00000145287	PLAC8	2.85104	-0.392891	0.903	0	no
ENSG00000135912	TTLL4	2.8502	-1.46581	0.997	0	no
ENSG00000106443	PHF14	-2.85004	-1.19278	0.009	-2.04576	no
ENSG00000186575	NF2	2.84951	2.69071	0.0002	3.69897	no
ENSG00000119396	RAB14	-2.84883	-1.92258	0.0008	-3.09691	yes
ENSG00000008130	NADK	2.84764	5.33129	0	5	no
ENSG00000120709	FAM53C	2.84699	1.13123	0.0122	1.91364	no
ENSG00000113597	TRAPPC13	-2.84573	-2.62634	0.0002	-3.69897	no
ENSG00000185010	F8	-2.84555	-1.80198	0.0014	-2.85387	yes
ENSG00000077782	FGFR1	2.84472	0.696395	0.0408	1.38934	no
ENSG00000183785	TUBA8	2.8437	0.927292	0.0166	1.77989	no
ENSG00000129757	CDKN1C	2.84318	0.217515	0.1816	0.740884	yes
ENSG00000100263	RHBDD3	2.83922	3.23744	0.0004	3.39794	no
ENSG00000116752	BCAS2	-2.83899	-2.71296	0.0006	-3.22185	no
ENSG00000038274	MAT2B	-2.83775	-1.06204	0.0144	-1.84164	no
ENSG00000171951	SCG2	-2.83772	-3.13354	0	-5	yes
ENSG00000047410	TPR	-2.83695	-2.3635	0	-5	no
ENSG00000086300	SNX10	-2.8364	-3.92423	0	-5	yes
ENSG00000151632	AKR1C2	2.83591	4.29644	0	5	yes
ENSG00000213145	CRIP1	2.83568	1.13229	0.0144	1.84164	no
ENSG00000131504	DIAPH1	2.83557	1.56593	0.0042	2.37675	no
ENSG00000135723	FHOD1	2.83462	3.027	0	5	no
ENSG00000149313	AASDHPPT	-2.83356	-3.40866	0	-5	no
ENSG00000138385	SSB	-2.83223	0.270963	0.854	0	no
ENSG00000152767	FARP1	2.8297	-1.0337	0.9836	0	no
ENSG00000145545	SRD5A1	-2.82915	-2.07175	0.0006	-3.22185	no
ENSG00000147592	LACTB2	-2.82841	-3.19451	0	-5	yes
ENSG00000141556	TBCD	2.82834	3.39814	0	5	no
ENSG00000131508	UBE2D2	-2.82792	-0.340934	0.117	-0.931814	no
ENSG00000138760	SCARB2	-2.82719	-2.19352	0.0012	-2.92082	no
ENSG00000173473	SMARCC1	2.82626	0.836929	0.021	1.67778	no
ENSG00000117748	RPA2	-2.82281	-0.36945	0.1112	-0.953895	no
ENSG00000075089	ACTR6	-2.82251	-1.95306	0.0016	-2.79588	no
ENSG00000114209	PDCD10	-2.82166	-2.48428	0.0012	-2.92082	no
ENSG00000180304	OAZ2	-2.81918	1.31453	0.994	0	no
ENSG00000123124	WWP1	-2.81842	-2.42232	0.0004	-3.39794	no
ENSG00000127948	POR	2.81826	2.39883	0.0006	3.22185	no
ENSG00000168610	STAT3	2.81734	-0.548178	0.935	0	no
ENSG00000115464	USP34	2.8172	-1.34542	0.994	0	no
ENSG00000100811	YY1	-2.81704	1.71926	0.9994	0	no
ENSG00000140905	GCSH	-2.81387	-1.80439	0.0016	-2.79588	no
ENSG00000067225	PKM	2.81321	0.744293	0.0376	1.42481	no
ENSG00000205683	DPF3	2.81316	0.758519	0.0342	1.46597	no
ENSG00000137573	SULF1	-2.81311	-2.02028	0.002	-2.69897	no
ENSG00000160613	PCSK7	2.81212	-0.37139	0.8862	0	no
ENSG00000129625	REEP5	-2.81178	-2.0357	0.0014	-2.85387	no
ENSG00000100918	REC8	2.81142	1.73508	0.0032	2.49485	no
ENSG00000078808	SDF4	2.81026	1.12633	0.0134	1.8729	no
ENSG00000104763	ASAH1	-2.80902	-1.3076	0.008	-2.09691	no
ENSG00000180398	MCFD2	-2.80818	-0.99248	0.0182	-1.73993	no
ENSG00000136560	TANK	-2.80788	-1.85164	0.0022	-2.65758	no
ENSG00000182240	BACE2	2.80723	0.272647	0.1536	0.813609	no
ENSG00000127526	SLC35E1	2.8061	0.26827	0.1602	0.795337	no
ENSG00000164930	FZD6	-2.8058	-3.07673	0	-5	no
ENSG00000137876	RSL24D1	-2.80496	-0.0311797	0.406	-0.391474	no
ENSG00000101194	SLC17A9	2.80449	2.41005	0.0014	2.85387	no
ENSG00000170035	UBE2E3	-2.80425	-0.212794	0.1876	-0.726767	no
ENSG00000249437	NAIP	2.80328	-0.538372	0.924	0	no
ENSG00000168175	MAPK1IP1L	-2.80307	-2.34491	0.0006	-3.22185	no
ENSG00000169255	B3GALNT1	-2.80294	-1.79081	0.0024	-2.61979	yes
ENSG00000106459	NRF1	2.80261	0.158356	0.23	0.638272	no
ENSG00000177879	AP3S1	-2.80224	-1.52567	0.0032	-2.49485	no
ENSG00000005249	PRKAR2B	-2.80201	-1.60354	0.0058	-2.23657	no
ENSG00000114388	NPRL2	2.80052	2.61104	0.0006	3.22185	no
ENSG00000128609	NDUFA5	-2.80001	-3.34466	0.0002	-3.69897	no
ENSG00000197622	CDC42SE1	-2.8	-0.642373	0.0524	-1.28067	no
ENSG00000198223	CSF2RA	2.79704	1.43999	0.0026	2.58503	no
ENSG00000144867	SRPRB	-2.79674	0.352281	0.8782	0	no
ENSG00000130287	NCAN	2.79614	1.91158	0.0026	2.58503	yes
ENSG00000117523	PRRC2C	-2.79559	-2.51752	0.0006	-3.22185	no
ENSG00000185950	IRS2	2.79524	1.09636	0.013	1.88606	no
ENSG00000234465	PINLYP	2.79491	0.0564777	0.348	0.458421	no
ENSG00000137992	DBT	2.79359	-1.98925	0.9984	0	no
ENSG00000118217	ATF6	-2.79273	-2.39917	0.0004	-3.39794	no
ENSG00000143248	RGS5	-2.79239	-1.57781	0.0052	-2.284	yes
ENSG00000139218	SCAF11	-2.79234	-2.82826	0.0008	-3.09691	no
ENSG00000088280	ASAP3	2.7917	-0.382694	0.892	0	no
ENSG00000111186	WNT5B	2.79133	2.56643	0.0002	3.69897	no
ENSG00000107731	UNC5B	2.79108	-0.552201	0.9268	0	yes
ENSG00000174748	RPL15	-2.79052	-0.85358	0.0264	-1.5784	no
ENSG00000151474	FRMD4A	2.78929	-0.0901911	0.6884	0	no
ENSG00000056586	RC3H2	-2.78928	-1.33309	0.009	-2.04576	no
ENSG00000136810	TXN	-2.78924	0.805483	0.9674	0	no
ENSG00000240583	AQP1	2.78799	-1.03727	0.9786	0	no
ENSG00000124486	USP9X	-2.78704	-2.46141	0.0002	-3.69897	no
ENSG00000130475	FCHO1	2.78605	2.59926	0.0006	3.22185	no
ENSG00000144591	GMPPA	2.78587	3.37424	0	5	no
ENSG00000126822	PLEKHG3	2.78571	-0.211883	0.8034	0	yes
ENSG00000102531	FNDC3A	-2.78504	-3.31467	0	-5	no
ENSG00000032444	PNPLA6	2.78431	4.65764	0	5	no
ENSG00000123728	RAP2C	-2.78403	-1.81242	0.002	-2.69897	no
ENSG00000170144	HNRNPA3	-2.78301	-1.27888	0.0064	-2.19382	no
ENSG00000063046	EIF4B	-2.78285	-0.442008	0.0956	-1.01954	no
ENSG00000114554	PLXNA1	2.78214	1.9324	0.0012	2.92082	no
ENSG00000072042	RDH11	2.7821	-1.14182	0.9906	0	no
ENSG00000109472	CPE	-2.78167	0.884989	0.9716	0	yes
ENSG00000140350	ANP32A	-2.77802	0.116493	0.7254	0	no
ENSG00000115875	SRSF7	-2.77789	-0.0712291	0.3248	-0.488384	no
ENSG00000162104	ADCY9	2.77617	2.10365	0.0016	2.79588	no
ENSG00000135503	ACVR1B	2.77568	-0.0542122	0.6468	0	no
ENSG00000065029	ZNF76	2.77538	1.31292	0.0048	2.31876	no
ENSG00000106608	URGCP	2.77463	1.81117	0.0016	2.79588	no
ENSG00000104998	IL27RA	2.77431	1.90056	0.0026	2.58503	no
ENSG00000197959	DNM3	-2.77116	-2.56576	0.0004	-3.39794	yes
ENSG00000112695	COX7A2	-2.77083	1.88697	0.9988	0	no
ENSG00000138801	PAPSS1	-2.76982	-0.984181	0.02	-1.69897	yes
ENSG00000006715	VPS41	-2.7693	-1.54589	0.0046	-2.33724	no
ENSG00000114378	HYAL1	2.76782	-0.328816	0.8662	0	no
ENSG00000115514	TXNDC9	-2.76749	-2.73049	0.001	-3	no
ENSG00000155093	PTPRN2	-2.76658	-1.93626	0.0022	-2.65758	no
ENSG00000107758	PPP3CB	-2.76601	-1.48482	0.0062	-2.20761	no
ENSG00000197256	KANK2	2.76597	2.60726	0.0002	3.69897	no
ENSG00000128683	GAD1	-2.76441	-3.43126	0	-5	yes
ENSG00000014123	UFL1	-2.76306	-3.73353	0	-5	no
ENSG00000124067	SLC12A4	2.76284	1.27647	0.0058	2.23657	no
ENSG00000157087	ATP2B2	-2.7621	-2.30425	0.0008	-3.09691	yes
ENSG00000146701	MDH2	-2.76193	0.707474	0.9578	0	no
ENSG00000000419	DPM1	-2.76115	-1.4955	0.0044	-2.35655	no
ENSG00000115970	THADA	2.76106	0.340043	0.1194	0.922996	no
ENSG00000143164	DCAF6	-2.76066	-1.44047	0.007	-2.1549	no
ENSG00000112038	OPRM1	2.76057	-2.31593	1	0	no
ENSG00000135378	PRRG4	2.76025	0.547291	0.06	1.22185	no
ENSG00000010017	RANBP9	-2.75959	-2.50974	0	-5	no
ENSG00000130558	OLFM1	2.75792	-1.53573	0.9964	0	yes
ENSG00000136156	ITM2B	-2.75642	-2.08995	0.0008	-3.09691	no
ENSG00000107372	ZFAND5	-2.75637	-3.39396	0.0004	-3.39794	no
ENSG00000166037	CEP57	-2.75617	-2.95303	0.0002	-3.69897	no
ENSG00000198931	APRT	2.75516	0.33372	0.1344	0.871601	no
ENSG00000138764	CCNG2	-2.75404	-1.04737	0.016	-1.79588	no
ENSG00000008226	DLEC1	2.75289	1.00035	0.0186	1.73049	no
ENSG00000145819	ARHGAP26	2.75255	-1.9814	0.9988	0	no
ENSG00000006530	AGK	-2.75253	-1.36976	0.0052	-2.284	no
ENSG00000115129	TP53I3	2.7525	1.90016	0.002	2.69897	no
ENSG00000110274	CEP164	2.75174	0.0222589	0.4218	0.374893	no
ENSG00000157045	NTAN1	2.75172	1.70722	0.0024	2.61979	no
ENSG00000258227	CLEC5A	2.75146	0.506171	0.076	1.11919	no
ENSG00000126821	SGPP1	-2.75132	-2.88686	0	-5	no
ENSG00000166169	POLL	2.75123	-0.381677	0.8834	0	no
ENSG00000153113	CAST	-2.75077	-1.94277	0.0022	-2.65758	no
ENSG00000118564	FBXL5	-2.75067	-2.13874	0.0016	-2.79588	no
ENSG00000092531	SNAP23	2.7506	1.25137	0.0056	2.25181	no
ENSG00000071794	HLTF	-2.74913	-2.93303	0.0008	-3.09691	no
ENSG00000102317	RBM3	-2.74784	-2.28659	0.002	-2.69897	no
ENSG00000076554	TPD52	-2.7478	-2.05554	0.001	-3	no
ENSG00000073060	SCARB1	-2.74768	0.613732	0.9572	0	no
ENSG00000198707	CEP290	-2.74739	-1.8635	0.002	-2.69897	no
ENSG00000184271	POU6F1	2.7473	1.00677	0.0134	1.8729	no
ENSG00000174915	PTDSS2	2.7463	4.4156	0	5	no
ENSG00000049283	EPN3	2.7457	0.934672	0.024	1.61979	no
ENSG00000113013	HSPA9	-2.74454	-0.629834	0.0548	-1.26122	no
ENSG00000141447	OSBPL1A	-2.74397	-1.54727	0.0048	-2.31876	no
ENSG00000122863	CHST3	2.74236	-0.0424776	0.617	0	no
ENSG00000135502	SLC26A10	2.74203	2.75099	0.0002	3.69897	no
ENSG00000062822	POLD1	2.74123	3.21234	0	5	no
ENSG00000139112	GABARAPL1	-2.74047	-1.41972	0.0062	-2.20761	no
ENSG00000092020	PPP2R3C	-2.7397	0.792087	0.9676	0	no
ENSG00000066422	ZBTB11	-2.73914	-2.00948	0.002	-2.69897	no
ENSG00000170860	LSM3	-2.73805	-0.0806401	0.3198	-0.495122	no
ENSG00000143442	POGZ	2.73803	-0.783854	0.9652	0	no
ENSG00000072736	NFATC3	2.73766	-0.663667	0.9438	0	no
ENSG00000130702	LAMA5	2.73759	2.48499	0.0006	3.22185	no
ENSG00000181195	PENK	-2.73581	-0.512795	0.0794	-1.10018	no
ENSG00000154803	FLCN	2.735	2.22863	0.0024	2.61979	no
ENSG00000181396	OGFOD3	2.73494	-0.437669	0.9056	0	no
ENSG00000069345	DNAJA2	-2.73413	-1.21801	0.0104	-1.98297	no
ENSG00000087087	SRRT	2.7338	4.12485	0	5	no
ENSG00000101158	NELFCD	2.73269	3.55856	0	5	no
ENSG00000031823	RANBP3	2.73208	5.19277	0	5	no
ENSG00000111276	CDKN1B	-2.73098	0.0781994	0.6626	0	no
ENSG00000178741	COX5A	-2.73033	1.17173	0.9866	0	no
ENSG00000197818	SLC9A8	2.73001	-1.08433	0.985	0	no
ENSG00000044524	EPHA3	-2.7297	-4.12604	0	-5	no
ENSG00000129596	CDO1	-2.72953	0.254117	0.829	0	no
ENSG00000048544	MRPS10	-2.72936	-1.12683	0.0158	-1.80134	no
ENSG00000091262	ABCC6	2.72844	-1.13514	0.991	0	no
ENSG00000168615	ADAM9	-2.72781	-2.84531	0.0002	-3.69897	no
ENSG00000105771	SMG9	2.7265	4.79163	0	5	no
ENSG00000166261	ZNF202	2.7265	0.276049	0.1458	0.836242	no
ENSG00000095637	SORBS1	2.7265	-1.29701	0.9892	0	yes
ENSG00000156136	DCK	-2.72646	-2.77067	0.0002	-3.69897	no
ENSG00000112701	SENP6	-2.72568	-3.28792	0	-5	no
ENSG00000204713	TRIM27	2.72456	2.02647	0.0012	2.92082	no
ENSG00000206561	COLQ	2.72248	1.29557	0.0112	1.95078	no
ENSG00000115947	ORC4	-2.7211	-0.939687	0.0192	-1.7167	no
ENSG00000100722	ZC3H14	-2.72026	-0.623503	0.047	-1.3279	no
ENSG00000117519	CNN3	-2.71918	-0.788981	0.0394	-1.4045	no
ENSG00000083642	PDS5B	-2.71847	-1.41939	0.007	-2.1549	no
ENSG00000112992	NNT	-2.71793	-2.46144	0.0004	-3.39794	no
ENSG00000139718	SETD1B	2.71552	1.56438	0.0034	2.46852	no
ENSG00000168256	NKIRAS2	2.71524	0.262454	0.16	0.79588	no
ENSG00000114062	UBE3A	-2.7137	-2.62723	0.0004	-3.39794	no
ENSG00000198586	TLK1	-2.71271	-3.00189	0	-5	no
ENSG00000165525	NEMF	-2.71262	-2.38599	0.0006	-3.22185	no
ENSG00000164405	UQCRQ	-2.71177	2.58802	0.9988	0	no
ENSG00000110651	CD81	2.71169	1.51402	0.0048	2.31876	no
ENSG00000117155	SSX2IP	-2.70999	-1.12343	0.0126	-1.89963	yes
ENSG00000043093	DCUN1D1	-2.70969	-1.14885	0.0112	-1.95078	no
ENSG00000145335	SNCA	-2.7091	-0.818589	0.0372	-1.42946	no
ENSG00000116138	DNAJC16	-2.70903	-1.58801	0.0052	-2.284	no
ENSG00000107186	MPDZ	-2.70837	-3.27753	0.0002	-3.69897	no
ENSG00000162909	CAPN2	2.70801	2.37329	0.0006	3.22185	no
ENSG00000124217	MOCS3	2.70787	-1.25601	0.993	0	no
ENSG00000117569	PTBP2	-2.70659	-2.23864	0.0016	-2.79588	no
ENSG00000112305	SMAP1	-2.70635	-0.607463	0.0656	-1.1831	no
ENSG00000104915	STX10	2.70462	3.72435	0.0002	3.69897	yes
ENSG00000213658	LAT	2.70453	2.34678	0.0006	3.22185	no
ENSG00000148700	ADD3	-2.70395	-2.18987	0.0018	-2.74473	no
ENSG00000101191	DIDO1	2.70382	1.44111	0.0036	2.4437	no
ENSG00000166949	SMAD3	2.70343	-0.917826	0.9834	0	no
ENSG00000081237	PTPRC	-2.70126	0.165543	0.7662	0	yes
ENSG00000004779	NDUFAB1	-2.70089	0.609708	0.9348	0	no
ENSG00000173621	LRFN4	2.70005	4.74548	0	5	no
ENSG00000138593	SECISBP2L	-2.69999	-3.22861	0	-5	no
ENSG00000157350	ST3GAL2	2.69946	3.56715	0	5	no
ENSG00000064545	TMEM161A	2.69763	3.16533	0	5	no
ENSG00000119042	SATB2	2.69662	-2.0885	0.9982	0	no
ENSG00000185499	MUC1	2.69634	0.485089	0.0712	1.14752	no
ENSG00000072135	PTPN18	2.69553	1.5404	0.0064	2.19382	no
ENSG00000087269	NOP14	2.69509	1.87852	0.0022	2.65758	no
ENSG00000171345	KRT19	2.69332	0.202761	0.2014	0.695941	no
ENSG00000168824	NSG1	-2.6912	-0.766208	0.04	-1.39794	no
ENSG00000072657	TRHDE	-2.68798	-1.93411	0.0026	-2.58503	no
ENSG00000137834	SMAD6	2.68771	-0.211395	0.7916	0	no
ENSG00000011304	PTBP1	2.68713	2.90294	0.0006	3.22185	no
ENSG00000163754	GYG1	-2.68713	-0.739329	0.0474	-1.32422	yes
ENSG00000151116	UEVLD	-2.68672	-2.48329	0.0002	-3.69897	no
ENSG00000113504	SLC12A7	2.6865	1.88447	0.0026	2.58503	no
ENSG00000114770	ABCC5	2.68602	0.318609	0.1408	0.851397	no
ENSG00000115602	IL1RL1	2.68514	0.488324	0.0876	1.0575	no
ENSG00000133703	KRAS	-2.68245	-3.19388	0	-5	no
ENSG00000155111	CDK19	2.6815	-2.50866	0.9992	0	yes
ENSG00000172007	RAB33B	-2.68075	-1.75882	0.004	-2.39794	no
ENSG00000169139	UBE2V2	-2.68046	-2.44552	0.001	-3	no
ENSG00000136143	SUCLA2	-2.67986	-2.63255	0	-5	no
ENSG00000185730	ZNF696	2.67885	0.953527	0.0192	1.7167	no
ENSG00000158813	EDA	2.6775	-0.165635	0.7684	0	no
ENSG00000100442	FKBP3	-2.67742	0.710929	0.9562	0	no
ENSG00000108799	EZH1	2.67573	2.20467	0.0008	3.09691	no
ENSG00000168434	COG7	2.6755	0.496148	0.0776	1.11014	no
ENSG00000136144	RCBTB1	-2.67493	-2.56518	0.0008	-3.09691	no
ENSG00000021488	SLC7A9	2.67425	2.70964	0.001	3	no
ENSG00000111647	UHRF1BP1L	-2.67408	-2.18281	0.0014	-2.85387	no
ENSG00000188763	FZD9	2.67274	3.67679	0	5	no
ENSG00000162607	USP1	-2.67271	-1.62185	0.0044	-2.35655	no
ENSG00000111961	SASH1	2.67235	1.42925	0.0074	2.13077	no
ENSG00000135148	TRAFD1	2.67235	-0.444063	0.9258	0	yes
ENSG00000117676	RPS6KA1	2.67228	0.931346	0.0238	1.62342	no
ENSG00000067715	SYT1	-2.6709	-2.00613	0.0016	-2.79588	yes
ENSG00000166333	ILK	2.66794	2.55217	0.0006	3.22185	no
ENSG00000011083	SLC6A7	2.66617	1.19302	0.0116	1.93554	no
ENSG00000169217	CD2BP2	2.66509	2.6733	0.0002	3.69897	yes
ENSG00000221978	CCNL2	2.66508	1.15415	0.0154	1.81248	no
ENSG00000163867	ZMYM6	2.66468	-1.91585	0.9986	0	no
ENSG00000080947	CROCCP3	2.66416	1.38798	0.007	2.1549	no
ENSG00000177613	CSTF2T	-2.66414	-0.491044	0.0816	-1.08831	no
ENSG00000035681	NSMAF	2.66366	-2.75693	0.9998	0	no
ENSG00000115998	C2orf42	2.66292	3.00804	0.0002	3.69897	no
ENSG00000164985	PSIP1	-2.66291	-2.33374	0.0012	-2.92082	no
ENSG00000152082	MZT2B	2.66196	3.06802	0.0004	3.39794	no
ENSG00000103150	MLYCD	2.66193	1.26598	0.0124	1.90658	no
ENSG00000103316	CRYM	-2.66092	-1.55429	0.0086	-2.0655	yes
ENSG00000120705	ETF1	-2.6603	-0.800868	0.0354	-1.451	no
ENSG00000164442	CITED2	-2.65933	-1.94643	0.003	-2.52288	no
ENSG00000111885	MAN1A1	-2.65782	-1.94554	0.0028	-2.55284	yes
ENSG00000183340	JRKL	-2.65709	-0.704022	0.0434	-1.36251	no
ENSG00000143653	SCCPDH	-2.65682	0.697751	0.9538	0	no
ENSG00000129084	PSMA1	-2.65541	0.108082	0.717	0	yes
ENSG00000157557	ETS2	-2.65533	-1.77313	0.004	-2.39794	yes
ENSG00000109189	USP46	-2.65397	-1.39119	0.0046	-2.33724	no
ENSG00000141279	NPEPPS	-2.65215	-0.0724229	0.3636	-0.439376	no
ENSG00000105287	PRKD2	2.65186	2.11454	0.0016	2.79588	no
ENSG00000091483	FH	-2.65028	0.447305	0.9016	0	no
ENSG00000157450	RNF111	-2.65004	-1.99449	0.0024	-2.61979	no
ENSG00000132773	TOE1	2.64926	-1.32429	0.9912	0	yes
ENSG00000204370	SDHD	-2.64854	-0.665993	0.0468	-1.32975	yes
ENSG00000104723	TUSC3	-2.6472	-1.32149	0.0116	-1.93554	no
ENSG00000104341	LAPTM4B	-2.64586	-2.26389	0.0016	-2.79588	no
ENSG00000134853	PDGFRA	2.64515	-0.977009	0.9788	0	yes
ENSG00000022267	FHL1	-2.6448	-0.996173	0.0198	-1.70333	no
ENSG00000083720	OXCT1	-2.64461	-1.6103	0.0048	-2.31876	yes
ENSG00000106479	ZNF862	2.64285	0.226467	0.183	0.737549	no
ENSG00000171033	PKIA	-2.64157	-1.78544	0.0038	-2.42022	no
ENSG00000168259	DNAJC7	-2.63971	1.14414	0.988	0	no
ENSG00000197429	IPP	-2.63936	-2.73687	0.0004	-3.39794	no
ENSG00000083812	ZNF324	2.63894	0.178992	0.222	0.653647	no
ENSG00000100014	SPECC1L	2.63779	2.31799	0.0016	2.79588	no
ENSG00000140526	ABHD2	2.63746	-1.12145	0.9892	0	no
ENSG00000166902	MRPL16	-2.63632	0.644943	0.9454	0	no
ENSG00000211455	STK38L	-2.63444	-2.17016	0.0008	-3.09691	no
ENSG00000139629	GALNT6	2.63416	0.172642	0.2316	0.635261	no
ENSG00000265808	SEC22B	-2.63402	-2.73811	0.0002	-3.69897	no
ENSG00000111530	CAND1	-2.63351	-1.40363	0.0078	-2.10791	no
ENSG00000072786	STK10	2.63332	1.01085	0.0224	1.64975	no
ENSG00000214078	CPNE1	2.63321	2.39167	0.001	3	no
ENSG00000129682	FGF13	-2.63266	-3.22891	0	-5	yes
ENSG00000114503	NCBP2	-2.63243	-0.790802	0.0354	-1.451	no
ENSG00000146232	NFKBIE	-2.63161	0.298599	0.865	0	yes
ENSG00000164754	RAD21	-2.63152	-0.970772	0.0242	-1.61618	no
ENSG00000111358	GTF2H3	2.63151	-2.54332	0.9994	0	no
ENSG00000143127	ITGA10	2.6314	2.99052	0.0004	3.39794	no
ENSG00000066382	MPPED2	-2.63069	-2.68653	0.0006	-3.22185	no
ENSG00000134900	TPP2	-2.63029	-3.15382	0	-5	no
ENSG00000165029	ABCA1	-2.62999	0.600934	0.9324	0	yes
ENSG00000149150	SLC43A1	2.62951	2.58757	0.0004	3.39794	no
ENSG00000037280	FLT4	2.62944	1.81309	0.0004	3.39794	no
ENSG00000225921	NOL7	-2.62921	0.103682	0.7126	0	no
ENSG00000087502	ERGIC2	-2.62874	-1.57393	0.0046	-2.33724	no
ENSG00000023608	SNAPC1	-2.62866	-0.574686	0.0672	-1.17263	no
ENSG00000106688	SLC1A1	-2.6273	-1.41131	0.008	-2.09691	no
ENSG00000087460	GNAS	-2.62608	1.14123	0.9848	0	no
ENSG00000171208	NETO2	-2.62337	-1.84421	0.0026	-2.58503	no
ENSG00000078304	PPP2R5C	-2.62282	-1.73958	0.0032	-2.49485	no
ENSG00000158467	AHCYL2	2.62138	0.168504	0.23	0.638272	yes
ENSG00000111875	ASF1A	-2.62102	-0.0873394	0.3072	-0.512579	no
ENSG00000157978	LDLRAP1	2.62047	1.0351	0.017	1.76955	no
ENSG00000076242	MLH1	-2.6195	-1.37591	0.0064	-2.19382	no
ENSG00000107164	FUBP3	-2.61857	-3.02634	0.0002	-3.69897	no
ENSG00000071242	RPS6KA2	2.61843	-0.170985	0.7664	0	no
ENSG00000081923	ATP8B1	2.61819	-1.48411	0.9908	0	no
ENSG00000169271	HSPB3	-2.61729	-1.52799	0.0074	-2.13077	no
ENSG00000107854	TNKS2	-2.61588	-2.21657	0.0012	-2.92082	no
ENSG00000157483	MYO1E	2.61566	-1.45867	0.995	0	no
ENSG00000106603	COA1	-2.61432	-1.9251	0.0018	-2.74473	no
ENSG00000139289	PHLDA1	-2.61393	1.05233	0.9818	0	yes
ENSG00000089199	CHGB	-2.61195	-0.855124	0.0372	-1.42946	no
ENSG00000213079	SCAF8	-2.61128	-2.87752	0.0004	-3.39794	no
ENSG00000080824	HSP90AA1	-2.61112	1.55914	0.9924	0	no
ENSG00000176533	GNG7	-2.6097	2.09168	0.999	0	no
ENSG00000159658	EFCAB14	-2.60956	-2.7704	0	-5	no
ENSG00000175220	ARHGAP1	2.60898	0.160662	0.2114	0.674895	no
ENSG00000174807	CD248	2.60886	0.239062	0.1838	0.735654	no
ENSG00000106344	RBM28	2.60884	0.27588	0.1582	0.800794	no
ENSG00000076321	KLHL20	2.6078	-2.57239	1	0	no
ENSG00000112996	MRPS30	-2.60727	-2.51837	0.0004	-3.39794	no
ENSG00000148384	INPP5E	2.60723	3.89363	0	5	no
ENSG00000069974	RAB27A	2.60655	0.953497	0.0296	1.52871	no
ENSG00000166451	CENPN	-2.60627	-1.01306	0.0178	-1.74958	no
ENSG00000113194	FAF2	-2.60548	-1.15228	0.0112	-1.95078	no
ENSG00000051825	MPHOSPH9	2.6053	-1.64747	0.9948	0	no
ENSG00000007952	NOX1	2.60406	0.689177	0.033	1.48149	no
ENSG00000102409	BEX4	-2.60339	-1.31876	0.0104	-1.98297	no
ENSG00000106236	NPTX2	-2.60319	-1.34305	0.0102	-1.9914	yes
ENSG00000165006	UBAP1	2.60169	2.12983	0.0008	3.09691	no
ENSG00000122873	CISD1	-2.60037	-0.289237	0.156	-0.806875	no
ENSG00000116675	DNAJC6	-2.59967	-1.98908	0.0024	-2.61979	no
ENSG00000197147	LRRC8B	-2.59784	-3.55416	0.0002	-3.69897	no
ENSG00000127022	CANX	-2.59734	-1.81497	0.0042	-2.37675	no
ENSG00000143384	MCL1	-2.59725	0.70175	0.9506	0	yes
ENSG00000234745	HLA-B	2.59693	0.179517	0.2414	0.617263	no
ENSG00000198692	EIF1AY	-2.59667	-0.688013	0.0472	-1.32606	no
ENSG00000163683	SMIM14	2.59649	-3.04827	1	0	no
ENSG00000165246	NLGN4Y	-2.59633	-1.29706	0.0116	-1.93554	no
ENSG00000100726	TELO2	2.59394	1.84599	0.0028	2.55284	no
ENSG00000187193	MT1X	2.59347	2.44045	0.0018	2.74473	yes
ENSG00000163032	VSNL1	-2.59338	-3.065	0.0006	-3.22185	yes
ENSG00000055332	EIF2AK2	-2.59318	-2.04386	0.0024	-2.61979	no
ENSG00000119185	ITGB1BP1	-2.59314	-0.660435	0.046	-1.33724	no
ENSG00000164919	COX6C	-2.59201	1.51482	0.9934	0	no
ENSG00000119707	RBM25	-2.59198	-3.12212	0	-5	no
ENSG00000101846	STS	-2.5905	-2.26824	0.0014	-2.85387	no
ENSG00000169718	DUS1L	2.58921	2.97974	0	5	no
ENSG00000104765	BNIP3L	-2.58833	-1.85365	0.0022	-2.65758	no
ENSG00000187109	NAP1L1	-2.58803	-0.685093	0.044	-1.35655	no
ENSG00000150907	FOXO1	2.58685	0.895658	0.0342	1.46597	yes
ENSG00000166233	ARIH1	-2.58633	-2.17107	0.001	-3	no
ENSG00000198189	HSD17B11	-2.58296	-0.266728	0.1738	-0.75995	no
ENSG00000104419	NDRG1	2.58161	-0.387302	0.8724	0	no
ENSG00000163485	ADORA1	2.58091	1.68745	0.0044	2.35655	no
ENSG00000126214	KLC1	2.58074	0.421334	0.1068	0.971429	no
ENSG00000166592	RRAD	2.57994	1.67509	0.0044	2.35655	no
ENSG00000135547	HEY2	-2.57988	0.391182	0.8836	0	no
ENSG00000158417	EIF5B	-2.5795	0.879284	0.9696	0	no
ENSG00000119688	ABCD4	2.57836	3.23276	0.0002	3.69897	no
ENSG00000137261	KIAA0319	-2.57787	-1.68911	0.005	-2.30103	yes
ENSG00000103197	TSC2	2.57785	1.89138	0.0012	2.92082	no
ENSG00000135968	GCC2	-2.5776	-2.47186	0.0012	-2.92082	no
ENSG00000064419	TNPO3	2.5775	0.102165	0.2922	0.53432	no
ENSG00000113916	BCL6	2.57723	0.576931	0.0688	1.16241	no
ENSG00000111261	MANSC1	-2.5764	-1.25831	0.009	-2.04576	no
ENSG00000183087	GAS6	2.57576	3.21287	0.0002	3.69897	no
ENSG00000086717	PPEF1	-2.57542	-2.7395	0.0008	-3.09691	no
ENSG00000165973	NELL1	-2.57527	-1.45441	0.0094	-2.02687	yes
ENSG00000189403	HMGB1	-2.57514	-1.51267	0.006	-2.22185	no
ENSG00000137103	TMEM8B	2.57437	-1.1439	0.9854	0	no
ENSG00000123106	CCDC91	-2.57426	-2.95732	0	-5	no
ENSG00000135316	SYNCRIP	-2.57264	-0.792495	0.0362	-1.44129	yes
ENSG00000153233	PTPRR	-2.57233	-1.75671	0.004	-2.39794	yes
ENSG00000125148	MT2A	2.57206	3.58724	0.0002	3.69897	no
ENSG00000136535	TBR1	-2.57173	-1.55769	0.0088	-2.05552	no
ENSG00000157881	PANK4	2.57172	2.59253	0.0006	3.22185	no
ENSG00000188313	PLSCR1	-2.5716	-1.1244	0.019	-1.72125	yes
ENSG00000124006	OBSL1	2.57146	1.87033	0.0032	2.49485	no
ENSG00000023287	RB1CC1	-2.57087	-1.64706	0.0072	-2.14267	no
ENSG00000089280	FUS	2.57069	0.173179	0.2174	0.66274	no
ENSG00000123983	ACSL3	-2.57062	-1.52534	0.0046	-2.33724	no
ENSG00000262655	SPON1	2.57015	0.146986	0.2672	0.573164	yes
ENSG00000165672	PRDX3	-2.56974	-1.46791	0.0058	-2.23657	no
ENSG00000143314	MRPL24	-2.56938	0.850736	0.9696	0	no
ENSG00000114573	ATP6V1A	-2.56917	-1.40122	0.011	-1.95861	no
ENSG00000133226	SRRM1	-2.56863	-2.26406	0.0016	-2.79588	no
ENSG00000187535	IFT140	2.5685	3.1343	0.0004	3.39794	no
ENSG00000170629	DPY19L2P2	-2.56821	-1.86099	0.0034	-2.46852	no
ENSG00000084774	CAD	2.56798	1.2532	0.0092	2.03621	no
ENSG00000161202	DVL3	2.56674	2.78725	0	5	no
ENSG00000102763	VWA8	-2.56665	-2.95412	0.0004	-3.39794	no
ENSG00000131507	NDFIP1	-2.56534	-2.68284	0.0006	-3.22185	no
ENSG00000170142	UBE2E1	-2.56498	-2.72411	0.0006	-3.22185	no
ENSG00000198898	CAPZA2	-2.56341	-1.95422	0.0022	-2.65758	no
ENSG00000243725	TTC4	2.56341	0.516015	0.0738	1.13194	no
ENSG00000166136	NDUFB8	2.56306	2.77433	0.0002	3.69897	no
ENSG00000184216	IRAK1	2.56289	1.77017	0.0034	2.46852	no
ENSG00000204128	C2orf72	2.56288	0.388099	0.1164	0.934047	yes
ENSG00000196878	LAMB3	2.56273	0.526746	0.0818	1.08725	no
ENSG00000169564	PCBP1	-2.5625	1.52179	0.994	0	no
ENSG00000176700	SCAND2P	2.56243	-1.83698	0.9976	0	no
ENSG00000127995	CASD1	-2.56231	-1.83468	0.003	-2.52288	no
ENSG00000138604	GLCE	-2.5623	-2.50183	0.0008	-3.09691	no
ENSG00000080493	SLC4A4	-2.5608	-0.404163	0.1188	-0.925184	yes
ENSG00000147454	SLC25A37	2.56063	-0.73634	0.954	0	no
ENSG00000164941	INTS8	2.56013	-0.459721	0.908	0	no
ENSG00000130787	HIP1R	2.55993	2.40894	0.0008	3.09691	no
ENSG00000114270	COL7A1	2.55948	2.34231	0.0028	2.55284	no
ENSG00000185127	C6orf120	-2.55944	-1.11207	0.0176	-1.75449	no
ENSG00000124380	SNRNP27	-2.5592	-0.670958	0.0478	-1.32057	no
ENSG00000059378	PARP12	2.55915	-1.59291	0.9952	0	no
ENSG00000129422	MTUS1	-2.55762	-1.32647	0.0112	-1.95078	no
ENSG00000244509	APOBEC3C	2.55694	0.223283	0.205	0.688246	no
ENSG00000060069	CTDP1	2.55684	1.38944	0.0082	2.08619	no
ENSG00000141738	GRB7	2.55642	-0.0696928	0.648	0	no
ENSG00000167721	TSR1	2.55613	-1.42069	0.9918	0	no
ENSG00000114923	SLC4A3	2.55539	3.49224	0	5	yes
ENSG00000144566	RAB5A	-2.55364	-2.70532	0.0006	-3.22185	no
ENSG00000075826	SEC31B	2.55354	1.50549	0.009	2.04576	no
ENSG00000147439	BIN3	2.55334	2.1445	0.002	2.69897	no
ENSG00000001561	ENPP4	-2.55298	-1.92941	0.0008	-3.09691	no
ENSG00000117020	AKT3	-2.55176	-1.94293	0.0024	-2.61979	no
ENSG00000213722	DDAH2	2.55161	3.37746	0.0004	3.39794	no
ENSG00000137699	TRIM29	2.55127	0.29676	0.1412	0.850165	no
ENSG00000165983	PTER	-2.55106	-0.689503	0.0576	-1.23958	yes
ENSG00000159167	STC1	-2.54981	-0.144899	0.2474	-0.6066	no
ENSG00000006468	ETV1	-2.54939	-1.94254	0.0022	-2.65758	no
ENSG00000153132	CLGN	-2.54843	-1.5245	0.0074	-2.13077	yes
ENSG00000135473	PAN2	2.54798	1.96234	0.0018	2.74473	no
ENSG00000121101	TEX14	2.54744	-0.259905	0.8184	0	yes
ENSG00000124587	PEX6	2.54712	2.25411	0.0024	2.61979	no
ENSG00000161956	SENP3	2.54559	4.01986	0	5	no
ENSG00000159403	C1R	2.54501	-0.0902493	0.6734	0	no
ENSG00000117528	ABCD3	-2.54438	-3.38288	0	-5	no
ENSG00000100365	NCF4	2.5429	1.55052	0.0054	2.26761	no
ENSG00000187954	CYHR1	2.54131	5.33024	0	5	no
ENSG00000170776	AKAP13	2.54101	-0.99302	0.9788	0	no
ENSG00000119630	PGF	2.54037	0.718989	0.055	1.25964	no
ENSG00000146828	SLC12A9	2.54023	2.90788	0.0002	3.69897	no
ENSG00000077942	FBLN1	2.53971	3.59684	0	5	no
ENSG00000168216	LMBRD1	-2.53967	-2.43801	0.0006	-3.22185	no
ENSG00000116786	PLEKHM2	2.53919	2.76346	0.0002	3.69897	no
ENSG00000114446	IFT57	-2.53894	-1.14115	0.0158	-1.80134	no
ENSG00000018280	SLC11A1	2.53844	0.181828	0.2262	0.645507	no
ENSG00000161681	SHANK1	2.53804	-0.461194	0.9202	0	no
ENSG00000085415	SEH1L	-2.53741	-2.28092	0.0012	-2.92082	no
ENSG00000065526	SPEN	2.5371	-0.181445	0.7686	0	no
ENSG00000010244	ZNF207	-2.53707	-1.80032	0.0012	-2.92082	no
ENSG00000100605	ITPK1	2.53636	2.86156	0.0006	3.22185	no
ENSG00000151239	TWF1	-2.53604	-2.14383	0.0012	-2.92082	no
ENSG00000124357	NAGK	2.53518	1.57625	0.0062	2.20761	no
ENSG00000182050	MGAT4C	-2.53509	-2.17585	0.0016	-2.79588	no
ENSG00000006831	ADIPOR2	2.53505	0.976336	0.025	1.60206	no
ENSG00000146859	TMEM140	2.53502	-0.971587	0.973	0	no
ENSG00000117054	ACADM	-2.53481	-2.47484	0.001	-3	no
ENSG00000144744	UBA3	-2.53428	-1.51075	0.0054	-2.26761	no
ENSG00000159788	RGS12	2.53406	1.24204	0.0108	1.96658	no
ENSG00000170231	FABP6	-2.53358	-0.486817	0.1046	-0.980468	no
ENSG00000196576	PLXNB2	2.5334	3.03723	0.0006	3.22185	no
ENSG00000182149	IST1	2.53336	1.87661	0.0024	2.61979	no
ENSG00000073712	FERMT2	-2.53198	-0.904229	0.0294	-1.53165	no
ENSG00000162105	SHANK2	2.53154	-2.85472	0.999	0	yes
ENSG00000174780	SRP72	-2.53116	-1.8734	0.003	-2.52288	no
ENSG00000142528	ZNF473	2.52999	1.29963	0.0112	1.95078	yes
ENSG00000152503	TRIM36	-2.52945	-2.12197	0.0026	-2.58503	no
ENSG00000178568	ERBB4	-2.52944	-1.7579	0.0044	-2.35655	no
ENSG00000213930	GALT	2.5287	0.523452	0.0824	1.08407	no
ENSG00000162496	DHRS3	2.52866	2.48326	0.0024	2.61979	yes
ENSG00000066056	TIE1	2.52856	0.511252	0.089	1.05061	no
ENSG00000145782	ATG12	-2.52579	-0.981105	0.0168	-1.77469	no
ENSG00000127184	COX7C	-2.52551	2.30397	0.999	0	no
ENSG00000138592	USP8	-2.52513	-2.25237	0.0018	-2.74473	no
ENSG00000065883	CDK13	2.52493	-1.80738	0.999	0	no
ENSG00000198496	NBR2	2.52489	0.245241	0.1948	0.710411	no
ENSG00000102172	SMS	-2.52266	0.340822	0.8646	0	no
ENSG00000006740	ARHGAP44	2.52154	-0.670486	0.9438	0	no
ENSG00000119138	KLF9	-2.52133	-2.03168	0.0026	-2.58503	no
ENSG00000137267	TUBB2A	-2.52125	-0.344174	0.147	-0.832683	no
ENSG00000169057	MECP2	2.52113	-0.291812	0.8376	0	no
ENSG00000139514	SLC7A1	2.52048	0.812045	0.037	1.4318	no
ENSG00000132326	PER2	-2.51908	-1.58384	0.0092	-2.03621	no
ENSG00000148300	REXO4	2.51862	2.97169	0.0004	3.39794	no
ENSG00000079308	TNS1	2.51858	-0.325069	0.8334	0	no
ENSG00000147872	PLIN2	2.5181	0.395846	0.1094	0.960983	yes
ENSG00000169733	RFNG	2.51795	4.95838	0	5	no
ENSG00000087263	OGFOD1	-2.51737	-2.01653	0.0024	-2.61979	no
ENSG00000143842	SOX13	2.51686	2.54642	0.0006	3.22185	no
ENSG00000107819	SFXN3	2.51676	0.226165	0.1978	0.703774	no
ENSG00000168309	FAM107A	2.51649	1.38548	0.0114	1.9431	yes
ENSG00000242265	PEG10	-2.51631	-0.318436	0.158	-0.801343	no
ENSG00000069966	GNB5	-2.51327	-1.53043	0.0064	-2.19382	no
ENSG00000116977	LGALS8	-2.51313	-1.2099	0.0152	-1.81816	no
ENSG00000182378	PLCXD1	2.51272	-0.222679	0.7928	0	no
ENSG00000156475	PPP2R2B	-2.51266	-2.59392	0.001	-3	no
ENSG00000090661	CERS4	2.51172	1.96851	0.0032	2.49485	no
ENSG00000148468	FAM171A1	2.51164	3.1477	0.0002	3.69897	no
ENSG00000179583	CIITA	2.5116	0.494721	0.0828	1.08197	no
ENSG00000110719	TCIRG1	2.51147	2.30862	0.0012	2.92082	no
ENSG00000149596	JPH2	2.51139	-1.44323	0.9944	0	no
ENSG00000204536	CCHCR1	2.51059	4.05686	0.0002	3.69897	no
ENSG00000139793	MBNL2	-2.51035	-1.86091	0.0026	-2.58503	yes
ENSG00000113657	DPYSL3	2.51025	-0.402567	0.881	0	yes
ENSG00000135535	CD164	-2.50949	-2.14398	0.0014	-2.85387	no
ENSG00000066455	GOLGA5	-2.50948	-1.80265	0.0034	-2.46852	no
ENSG00000172340	SUCLG2	-2.50883	-0.350591	0.1458	-0.836242	no
ENSG00000103148	NPRL3	2.50802	4.57678	0	5	no
ENSG00000106992	AK1	2.50778	4.23074	0	5	no
ENSG00000143621	ILF2	-2.50671	-0.188641	0.2318	-0.634887	no
ENSG00000116096	SPR	2.50527	4.27522	0.0002	3.69897	no
ENSG00000124440	HIF3A	2.50492	3.49037	0.0002	3.69897	no
ENSG00000188677	PARVB	2.50473	-0.0149972	0.5608	0	no
ENSG00000137210	TMEM14B	-2.50432	-1.04441	0.0216	-1.66555	no
ENSG00000160345	C9orf116	2.504	1.35157	0.0066	2.18046	no
ENSG00000059377	TBXAS1	2.50397	1.94987	0.0044	2.35655	no
ENSG00000059758	CDK17	-2.50382	-3.5031	0.0002	-3.69897	no
ENSG00000108591	DRG2	2.50283	3.67813	0	5	no
ENSG00000066135	KDM4A	2.50282	0.251753	0.1812	0.741842	no
ENSG00000136933	RABEPK	-2.50194	-0.164587	0.2446	-0.611544	no
ENSG00000214274	ANG	2.50169	0.352545	0.1288	0.890084	no
ENSG00000122390	NAA60	2.50134	3.30497	0	5	no
ENSG00000182718	ANXA2	2.50028	-0.0394377	0.5916	0	no
ENSG00000054965	FAM168A	-2.49967	-2.18918	0.0004	-3.39794	no
ENSG00000068079	IFI35	2.49922	-1.53918	0.9934	0	no
ENSG00000134480	CCNH	-2.49855	-2.39094	0.001	-3	no
ENSG00000104870	FCGRT	2.49841	3.21606	0.0004	3.39794	yes
ENSG00000249115	HAUS5	2.49758	0.856552	0.0194	1.7122	no
ENSG00000197905	TEAD4	2.49662	0.728179	0.0436	1.36051	no
ENSG00000106636	YKT6	2.49462	4.13818	0	5	no
ENSG00000122679	RAMP3	2.49438	1.63119	0.0052	2.284	no
ENSG00000086544	ITPKC	2.49406	0.613803	0.0698	1.15614	no
ENSG00000205726	ITSN1	2.49228	0.203019	0.2062	0.685711	no
ENSG00000166086	JAM3	2.49167	-0.73634	0.9468	0	yes
ENSG00000012124	CD22	2.49146	1.12703	0.0192	1.7167	no
ENSG00000186635	ARAP1	2.49084	5.72491	0	5	no
ENSG00000069956	MAPK6	-2.49039	-2.85547	0.0004	-3.39794	no
ENSG00000133731	IMPA1	-2.49	-1.5528	0.007	-2.1549	no
ENSG00000131788	PIAS3	2.48912	0.0641018	0.3558	0.448794	no
ENSG00000151746	BICD1	-2.48818	-2.49337	0.0016	-2.79588	yes
ENSG00000105618	PRPF31	2.48795	3.80109	0	5	no
ENSG00000205358	MT1H	2.48793	0.666062	0.0632	1.19928	no
ENSG00000106351	AGFG2	2.48779	4.33342	0	5	no
ENSG00000205531	NAP1L4	2.48775	2.24055	0.0002	3.69897	no
ENSG00000179915	NRXN1	-2.4876	-2.89001	0.0004	-3.39794	yes
ENSG00000146576	C7orf26	2.48672	3.23284	0.0002	3.69897	no
ENSG00000006625	GGCT	-2.48656	-0.397641	0.1234	-0.908685	no
ENSG00000198909	MAP3K3	2.48633	3.00112	0	5	no
ENSG00000169231	THBS3	2.48624	0.123695	0.2882	0.540306	yes
ENSG00000174405	LIG4	-2.48584	-3.60256	0.0002	-3.69897	no
ENSG00000166033	HTRA1	2.48519	2.50694	0.0006	3.22185	no
ENSG00000124228	DDX27	2.48507	3.3526	0.0002	3.69897	no
ENSG00000153786	ZDHHC7	2.48346	1.76153	0.003	2.52288	no
ENSG00000143337	TOR1AIP1	-2.48281	-0.580795	0.0692	-1.15989	no
ENSG00000168702	LRP1B	-2.48269	-1.98997	0.003	-2.52288	no
ENSG00000214413	BBIP1	-2.48136	-2.46442	0.0006	-3.22185	no
ENSG00000165458	INPPL1	2.48096	3.59528	0.0002	3.69897	no
ENSG00000167969	ECI1	2.48056	4.22584	0	5	no
ENSG00000169282	KCNAB1	-2.48052	-2.80846	0.0006	-3.22185	no
ENSG00000116260	QSOX1	2.48011	-0.115144	0.707	0	no
ENSG00000163785	RYK	2.47994	-0.330283	0.8756	0	no
ENSG00000124422	USP22	2.47957	0.298039	0.1622	0.789949	no
ENSG00000197969	VPS13A	-2.47951	-1.832	0.0028	-2.55284	no
ENSG00000219481	NBPF1	2.47918	0.186121	0.246	0.609065	no
ENSG00000099949	LZTR1	2.4785	2.94449	0.0004	3.39794	no
ENSG00000106538	RARRES2	2.47778	1.08985	0.023	1.63827	no
ENSG00000134769	DTNA	-2.47741	-0.667253	0.063	-1.20066	no
ENSG00000157168	NRG1	-2.47625	-0.419216	0.1116	-0.952336	no
ENSG00000168918	INPP5D	2.47621	1.76707	0.004	2.39794	no
ENSG00000154134	ROBO3	2.47611	1.79609	0.0046	2.33724	no
ENSG00000134463	ECHDC3	2.47579	1.62544	0.0054	2.26761	no
ENSG00000167173	C15orf39	2.47543	2.79953	0.0006	3.22185	no
ENSG00000172349	IL16	2.47489	1.17652	0.0162	1.79048	no
ENSG00000118495	PLAGL1	-2.47475	-2.29648	0.0016	-2.79588	no
ENSG00000161944	ASGR2	2.47424	0.950619	0.0324	1.48945	no
ENSG00000115966	ATF2	-2.47365	-1.7248	0.0038	-2.42022	no
ENSG00000120688	WBP4	-2.47327	-2.08397	0.0016	-2.79588	no
ENSG00000198791	CNOT7	-2.47225	-2.02014	0.0016	-2.79588	no
ENSG00000171723	GPHN	-2.47215	-1.39695	0.011	-1.95861	no
ENSG00000176974	SHMT1	2.47092	0.536126	0.059	1.22915	no
ENSG00000185624	P4HB	2.47055	2.4737	0.0008	3.09691	no
ENSG00000171608	PIK3CD	2.46987	2.14813	0.003	2.52288	no
ENSG00000104365	IKBKB	2.46976	1.37666	0.0086	2.0655	no
ENSG00000106615	RHEB	-2.46907	-0.868057	0.0308	-1.51145	no
ENSG00000169715	MT1E	2.46817	2.94119	0.0008	3.09691	yes
ENSG00000170382	LRRN2	2.46772	2.86372	0	5	no
ENSG00000115159	GPD2	2.4667	-0.756111	0.9612	0	no
ENSG00000106078	COBL	2.4659	0.368334	0.1368	0.863914	yes
ENSG00000272655	POLR2J4	2.46571	3.12863	0	5	no
ENSG00000009954	BAZ1B	2.46557	1.32963	0.0102	1.9914	no
ENSG00000068366	ACSL4	-2.46535	-3.32542	0.0002	-3.69897	yes
ENSG00000137817	PARP6	2.46524	0.666658	0.0472	1.32606	no
ENSG00000081189	MEF2C	-2.465	-2.56212	0.001	-3	yes
ENSG00000164252	AGGF1	-2.46414	-1.23127	0.0118	-1.92812	no
ENSG00000143776	CDC42BPA	2.46384	-2.42205	0.9998	0	yes
ENSG00000168209	DDIT4	2.46377	2.90132	0.001	3	yes
ENSG00000100934	SEC23A	-2.46362	-2.39187	0.0006	-3.22185	no
ENSG00000145293	ENOPH1	-2.46301	-2.88243	0	-5	yes
ENSG00000167965	MLST8	2.46035	2.46863	0.0006	3.22185	no
ENSG00000105063	PPP6R1	2.45954	3.78182	0	5	no
ENSG00000054983	GALC	2.45952	-2.50536	0.9994	0	no
ENSG00000162032	SPSB3	2.45725	4.08203	0	5	no
ENSG00000100473	COCH	-2.45679	-0.678673	0.0538	-1.26922	no
ENSG00000231690	LINC00574	2.45662	-0.199142	0.7726	0	no
ENSG00000147475	ERLIN2	-2.45599	-1.07255	0.0218	-1.66154	no
ENSG00000172465	TCEAL1	-2.45558	0.64393	0.9386	0	no
ENSG00000182287	AP1S2	-2.45555	-3.15008	0.0004	-3.39794	no
ENSG00000204130	RUFY2	2.45535	-3.05348	1	0	no
ENSG00000010219	DYRK4	2.45467	-0.212533	0.7896	0	no
ENSG00000153936	HS2ST1	-2.45461	-0.773542	0.0372	-1.42946	no
ENSG00000085719	CPNE3	-2.45313	-1.14688	0.0134	-1.8729	no
ENSG00000185085	INTS5	2.45305	2.35291	0.002	2.69897	no
ENSG00000124942	AHNAK	2.45257	0.786282	0.0464	1.33348	yes
ENSG00000080819	CPOX	-2.45249	-1.76534	0.0038	-2.42022	yes
ENSG00000137070	IL11RA	2.45223	1.98408	0.0034	2.46852	no
ENSG00000196712	NF1	-2.45213	-3.43029	0.0002	-3.69897	no
ENSG00000158825	CDA	2.45159	1.68099	0.0058	2.23657	no
ENSG00000166851	PLK1	2.44906	2.28281	0.0024	2.61979	no
ENSG00000172575	RASGRP1	-2.44892	-1.95554	0.0046	-2.33724	no
ENSG00000163013	FBXO41	2.44706	-0.367425	0.881	0	yes
ENSG00000121579	NAA50	-2.44681	-1.35307	0.0104	-1.98297	no
ENSG00000111641	NOP2	2.44669	3.26159	0.0002	3.69897	no
ENSG00000125868	DSTN	-2.44654	-0.475318	0.1026	-0.988853	no
ENSG00000110917	MLEC	2.44569	0.736096	0.0486	1.31336	no
ENSG00000159899	NPR2	2.44424	2.10159	0.001	3	yes
ENSG00000170540	ARL6IP1	-2.44203	-1.52333	0.0054	-2.26761	no
ENSG00000172915	NBEA	-2.44172	-2.78157	0.0006	-3.22185	no
ENSG00000090061	CCNK	2.44156	3.01593	0	5	no
ENSG00000131370	SH3BP5	-2.4414	-1.26306	0.016	-1.79588	no
ENSG00000132467	UTP3	-2.44137	-0.784203	0.0492	-1.30803	no
ENSG00000204969	PCDHA2	2.44086	-2.24036	0.9994	0	no
ENSG00000152700	SAR1B	-2.44046	-1.89045	0.0026	-2.58503	no
ENSG00000138074	SLC5A6	2.43947	0.137823	0.2814	0.550676	no
ENSG00000181061	HIGD1A	-2.43898	-1.26472	0.0124	-1.90658	no
ENSG00000178718	RPP25	2.43875	1.21073	0.0112	1.95078	no
ENSG00000140386	SCAPER	-2.43832	-1.71694	0.0066	-2.18046	no
ENSG00000120314	WDR55	2.43691	0.635972	0.049	1.3098	no
ENSG00000101311	FERMT1	2.43661	0.0305822	0.4224	0.374276	no
ENSG00000232859	LYRM9	-2.43653	-1.1488	0.0202	-1.69465	no
ENSG00000164049	FBXW12	2.4364	-0.258867	0.8084	0	no
ENSG00000198677	TTC37	-2.43621	-2.07795	0.002	-2.69897	no
ENSG00000111231	GPN3	-2.43612	-0.0103676	0.4596	-0.33762	no
ENSG00000134574	DDB2	2.4348	1.80266	0.005	2.30103	no
ENSG00000060762	MPC1	-2.43333	-1.72975	0.0044	-2.35655	no
ENSG00000006125	AP2B1	-2.43326	-1.53926	0.008	-2.09691	no
ENSG00000072163	LIMS2	2.43309	1.2774	0.0132	1.87943	no
ENSG00000101596	SMCHD1	-2.43235	-3.13977	0	-5	no
ENSG00000153253	SCN3A	-2.4317	-0.742871	0.055	-1.25964	no
ENSG00000132294	EFR3A	-2.43144	-1.88384	0.0038	-2.42022	no
ENSG00000140740	UQCRC2	-2.42961	-1.39749	0.0118	-1.92812	no
ENSG00000184207	PGP	2.42848	2.40069	0.001	3	no
ENSG00000137491	SLCO2B1	2.42637	0.960507	0.0364	1.4389	no
ENSG00000160299	PCNT	2.42625	-0.956063	0.9688	0	no
ENSG00000152465	NMT2	-2.42619	-0.329061	0.154	-0.812479	no
ENSG00000147481	SNTG1	-2.42559	0.360642	0.8582	0	no
ENSG00000065308	TRAM2	2.42505	1.08034	0.0218	1.66154	no
ENSG00000164975	SNAPC3	-2.42485	-1.39574	0.0084	-2.07572	no
ENSG00000169855	ROBO1	-2.4243	-2.03489	0.0028	-2.55284	no
ENSG00000100697	DICER1	-2.42426	-2.63516	0.0012	-2.92082	no
ENSG00000100028	SNRPD3	-2.42334	-0.999118	0.0312	-1.50585	no
ENSG00000128654	MTX2	-2.42301	-0.59389	0.0678	-1.16877	no
ENSG00000101473	ACOT8	-2.42127	2.58323	0.9994	0	no
ENSG00000009790	TRAF3IP3	2.42076	2.05797	0.0018	2.74473	no
ENSG00000173744	AGFG1	-2.42004	-2.45314	0.0008	-3.09691	no
ENSG00000106554	CHCHD3	-2.41878	-0.0419427	0.392	-0.406714	no
ENSG00000169032	MAP2K1	-2.41711	-0.0150943	0.4512	-0.345631	no
ENSG00000163466	ARPC2	-2.41672	-0.64013	0.058	-1.23657	no
ENSG00000068489	PRR11	2.41621	-2.49639	0.9982	0	no
ENSG00000110435	PDHX	-2.41555	-1.96301	0.0028	-2.55284	no
ENSG00000196428	TSC22D2	-2.41495	-1.7254	0.0034	-2.46852	no
ENSG00000160213	CSTB	2.41472	2.03208	0.0044	2.35655	no
ENSG00000143756	FBXO28	-2.41445	-1.314	0.0092	-2.03621	no
ENSG00000136750	GAD2	2.41413	-2.8749	1	0	yes
ENSG00000124243	BCAS4	2.41335	0.295603	0.1448	0.839231	no
ENSG00000108091	CCDC6	-2.41335	1.23445	0.9868	0	no
ENSG00000140983	RHOT2	2.41312	2.20205	0.0012	2.92082	no
ENSG00000175782	SLC35E3	-2.41299	-0.625552	0.0618	-1.20901	no
ENSG00000108840	HDAC5	2.4124	2.66819	0.0004	3.39794	no
ENSG00000139567	ACVRL1	2.41232	0.798061	0.045	1.34679	no
ENSG00000145741	BTF3	-2.41181	0.868532	0.9668	0	no
ENSG00000167613	LAIR1	2.41168	0.809111	0.045	1.34679	no
ENSG00000197170	PSMD12	-2.41126	-0.447327	0.0802	-1.09583	no
ENSG00000244754	N4BP2L2	-2.411	-3.33871	0.0002	-3.69897	no
ENSG00000164794	KCNV1	-2.41089	-2.49971	0.002	-2.69897	no
ENSG00000154188	ANGPT1	2.41073	-0.776191	0.9584	0	no
ENSG00000137752	CASP1	2.41013	0.805223	0.0448	1.34872	yes
ENSG00000100711	ZFYVE21	-2.40969	1.36039	0.9876	0	no
ENSG00000198780	FAM169A	-2.40952	-0.96824	0.0338	-1.47108	no
ENSG00000150938	CRIM1	-2.40803	-1.65108	0.0048	-2.31876	no
ENSG00000152931	PART1	-2.40778	-2.51777	0.0012	-2.92082	no
ENSG00000133627	ACTR3B	-2.40724	-1.64243	0.0046	-2.33724	no
ENSG00000122965	RBM19	2.40613	0.652071	0.0558	1.25337	no
ENSG00000169764	UGP2	-2.40593	0.0451418	0.6164	0	no
ENSG00000060971	ACAA1	2.40591	2.70747	0.0002	3.69897	no
ENSG00000088053	GP6	2.40559	-0.861995	0.9642	0	no
ENSG00000126458	RRAS	2.40468	1.97773	0.003	2.52288	no
ENSG00000110047	EHD1	2.40458	2.30551	0.0006	3.22185	no
ENSG00000147162	OGT	-2.40367	-1.34131	0.0096	-2.01773	no
ENSG00000092445	TYRO3	2.40347	1.05152	0.02	1.69897	no
ENSG00000059804	SLC2A3	-2.4032	0.226633	0.7892	0	no
ENSG00000137601	NEK1	-2.40217	-1.76463	0.006	-2.22185	no
ENSG00000134121	CHL1	-2.40211	-2.48183	0.0016	-2.79588	yes
ENSG00000108961	RANGRF	-2.40202	2.97909	0.9996	0	no
ENSG00000037637	FBXO42	2.40183	0.936046	0.0302	1.51999	no
ENSG00000154059	IMPACT	-2.40144	-2.81124	0.001	-3	no
ENSG00000126953	TIMM8A	-2.40106	-2.56994	0	-5	no
ENSG00000116922	C1orf109	-2.40079	-1.22313	0.012	-1.92082	no
ENSG00000087250	MT3	2.40057	3.79887	0	5	yes
ENSG00000163950	SLBP	-2.39913	0.168803	0.7556	0	yes
ENSG00000152270	PDE3B	-2.3986	-1.22057	0.0158	-1.80134	no
ENSG00000137177	KIF13A	2.39828	-0.940934	0.9658	0	no
ENSG00000111962	UST	2.39783	-4.84141	1	0	no
ENSG00000112425	EPM2A	-2.39781	-1.33658	0.016	-1.79588	no
ENSG00000102359	SRPX2	2.39704	1.54158	0.0062	2.20761	yes
ENSG00000142082	SIRT3	2.39651	2.13646	0.001	3	no
ENSG00000140400	MAN2C1	2.39642	2.18576	0.003	2.52288	no
ENSG00000025770	NCAPH2	2.39538	2.44816	0.0006	3.22185	no
ENSG00000165916	PSMC3	-2.39472	1.96358	0.9964	0	no
ENSG00000175215	CTDSP2	2.39443	2.27334	0.0014	2.85387	no
ENSG00000111684	LPCAT3	2.39281	-1.11129	0.98	0	no
ENSG00000071054	MAP4K4	2.39211	-1.0462	0.969	0	no
ENSG00000134308	YWHAQ	-2.39146	-2.08465	0.002	-2.69897	no
ENSG00000101849	TBL1X	2.39144	0.604123	0.0758	1.12033	no
ENSG00000107521	HPS1	2.39139	1.88847	0.0018	2.74473	no
ENSG00000102024	PLS3	-2.39083	-3.63418	0	-5	no
ENSG00000176623	RMDN1	-2.38983	-2.01816	0.002	-2.69897	no
ENSG00000100038	TOP3B	2.38929	3.92923	0	5	no
ENSG00000075790	BCAP29	-2.38917	-1.50835	0.0078	-2.10791	no
ENSG00000090054	SPTLC1	-2.38847	-1.41492	0.0104	-1.98297	no
ENSG00000170899	GSTA4	-2.38819	-1.44585	0.0094	-2.02687	no
ENSG00000125657	TNFSF9	-2.38722	0.286459	0.8486	0	no
ENSG00000213903	LTB4R	2.3868	-0.885304	0.964	0	no
ENSG00000128789	PSMG2	-2.38677	-0.0376686	0.398	-0.400117	no
ENSG00000085224	ATRX	-2.38613	-2.48273	0.0014	-2.85387	no
ENSG00000162368	CMPK1	-2.38532	-1.14553	0.017	-1.76955	no
ENSG00000162373	BEND5	-2.38409	-0.284169	0.1716	-0.765483	no
ENSG00000099326	MZF1	2.38373	2.66397	0.001	3	no
ENSG00000176714	CCDC121	-2.38364	0.566502	0.9482	0	no
ENSG00000159082	SYNJ1	-2.38347	-2.89774	0.001	-3	yes
ENSG00000165389	SPTSSA	-2.38337	-1.70685	0.0044	-2.35655	no
ENSG00000163558	PRKCI	-2.38248	-3.144	0.0002	-3.69897	no
ENSG00000148604	RGR	2.38236	0.300107	0.1684	0.773658	no
ENSG00000049249	TNFRSF9	2.38212	-0.885238	0.9698	0	no
ENSG00000148943	LIN7C	-2.38192	-0.724549	0.0506	-1.29585	no
ENSG00000129559	NEDD8	-2.38186	1.32829	0.9854	0	no
ENSG00000143183	TMCO1	-2.38071	-1.17157	0.0124	-1.90658	no
ENSG00000177302	TOP3A	2.38025	-1.42106	0.9904	0	no
ENSG00000079999	KEAP1	2.37984	4.36354	0	5	no
ENSG00000071246	VASH1	2.37983	1.33164	0.0136	1.86646	yes
ENSG00000185736	ADARB2	2.37951	-0.772011	0.9488	0	no
ENSG00000068831	RASGRP2	2.37919	3.53601	0	5	no
ENSG00000141425	RPRD1A	-2.3791	-1.51269	0.0072	-2.14267	no
ENSG00000101187	SLCO4A1	2.37899	1.35116	0.0174	1.75945	no
ENSG00000119685	TTLL5	2.37843	-0.822318	0.9648	0	no
ENSG00000119541	VPS4B	-2.37838	-2.51924	0.0014	-2.85387	no
ENSG00000030582	GRN	2.37823	3.31222	0.0002	3.69897	yes
ENSG00000110429	FBXO3	-2.37813	-1.97343	0.004	-2.39794	no
ENSG00000213397	HAUS7	2.37796	2.64813	0.0004	3.39794	no
ENSG00000132286	TIMM10B	-2.3778	-2.03599	0.002	-2.69897	no
ENSG00000125630	POLR1B	2.37747	-1.8727	0.9958	0	no
ENSG00000135119	RNFT2	-2.3757	-1.28594	0.0132	-1.87943	no
ENSG00000196586	MYO6	-2.37563	-2.2753	0.001	-3	no
ENSG00000036672	USP2	2.37523	1.13028	0.018	1.74473	no
ENSG00000185551	NR2F2	-2.37381	0.146343	0.7572	0	yes
ENSG00000267855	NDUFA7	-2.37364	-0.132745	0.2886	-0.539704	no
ENSG00000168066	SF1	2.37332	0.579413	0.0662	1.17914	no
ENSG00000147394	ZNF185	-2.37265	-1.16807	0.0174	-1.75945	no
ENSG00000112186	CAP2	-2.37262	-3.50472	0.0006	-3.22185	yes
ENSG00000119953	SMNDC1	-2.37256	0.697556	0.9416	0	yes
ENSG00000112679	DUSP22	2.37246	0.486621	0.0994	1.00261	no
ENSG00000170390	DCLK2	2.37233	1.75116	0.0072	2.14267	yes
ENSG00000112304	ACOT13	-2.37166	0.528536	0.9148	0	no
ENSG00000089775	ZBTB25	2.37157	-1.81953	0.998	0	no
ENSG00000159263	SIM2	2.37132	1.62719	0.0076	2.11919	no
ENSG00000126947	ARMCX1	-2.37065	-1.48644	0.0088	-2.05552	no
ENSG00000173531	MST1	2.37021	2.19871	0.0016	2.79588	no
ENSG00000004961	HCCS	-2.37013	-0.147452	0.2596	-0.585695	yes
ENSG00000143252	SDHC	-2.37012	-1.83103	0.0028	-2.55284	no
ENSG00000084652	TXLNA	2.3698	2.65696	0.0012	2.92082	no
ENSG00000011405	PIK3C2A	-2.36931	-3.02314	0.0006	-3.22185	yes
ENSG00000114098	ARMC8	-2.36911	-1.55243	0.008	-2.09691	no
ENSG00000136875	PRPF4	-2.3686	-0.73887	0.051	-1.29243	no
ENSG00000108561	C1QBP	-2.3685	0.24943	0.8098	0	no
ENSG00000028203	VEZT	2.36849	-3.53152	1	0	no
ENSG00000113621	TXNDC15	-2.36779	-0.975713	0.031	-1.50864	no
ENSG00000163913	IFT122	2.36774	1.07397	0.0222	1.65365	no
ENSG00000112902	SEMA5A	-2.36663	-3.65842	0.0004	-3.39794	no
ENSG00000157916	RER1	2.36619	2.7484	0.0002	3.69897	no
ENSG00000131781	FMO5	2.36574	0.802042	0.0286	1.54363	no
ENSG00000126561	STAT5A	2.3656	0.430417	0.1072	0.969805	no
ENSG00000148842	CNNM2	2.36449	0.108779	0.2936	0.532244	no
ENSG00000172594	SMPDL3A	-2.36431	-1.52246	0.0078	-2.10791	no
ENSG00000137814	HAUS2	2.36387	-1.52652	0.991	0	no
ENSG00000104728	ARHGEF10	2.36276	-0.351833	0.8522	0	no
ENSG00000111058	ACSS3	2.36274	0.419566	0.1232	0.909389	no
ENSG00000163703	CRELD1	2.36262	2.93525	0.0008	3.09691	yes
ENSG00000175193	PARL	-2.36237	-0.11514	0.2936	-0.532244	no
ENSG00000100311	PDGFB	2.36204	0.660508	0.0586	1.2321	no
ENSG00000105516	DBP	2.36167	1.35568	0.005	2.30103	no
ENSG00000020633	RUNX3	2.36163	0.872942	0.0344	1.46344	no
ENSG00000143858	SYT2	2.36157	1.05673	0.0278	1.55596	no
ENSG00000111087	GLI1	2.36124	3.12025	0.0002	3.69897	no
ENSG00000114026	OGG1	-2.36045	0.648636	0.9438	0	no
ENSG00000261371	PECAM1	2.36004	0.226301	0.2146	0.66837	no
ENSG00000117632	STMN1	-2.35937	-0.532126	0.0884	-1.05355	no
ENSG00000163539	CLASP2	-2.35893	-2.64954	0.0016	-2.79588	no
ENSG00000083750	RRAGB	-2.35869	-1.16082	0.0208	-1.68194	no
ENSG00000078668	VDAC3	-2.35862	0.000831821	0.508	0	no
ENSG00000040199	PHLPP2	2.35767	-1.08307	0.9796	0	no
ENSG00000115306	SPTBN1	-2.35716	-1.60593	0.009	-2.04576	no
ENSG00000090263	MRPS33	-2.3562	1.07873	0.9778	0	no
ENSG00000101444	AHCY	-2.35612	0.774373	0.9512	0	yes
ENSG00000176406	RIMS2	2.35581	-2.90287	1	0	no
ENSG00000161011	SQSTM1	2.35386	2.45495	0.0012	2.92082	no
ENSG00000129946	SHC2	2.35303	2.47342	0.0002	3.69897	no
ENSG00000159377	PSMB4	-2.35255	1.32652	0.9878	0	no
ENSG00000096080	MRPS18A	-2.35237	-0.078853	0.346	-0.460924	no
ENSG00000133026	MYH10	-2.35221	-1.66373	0.0048	-2.31876	no
ENSG00000087266	SH3BP2	2.35096	-0.149352	0.7438	0	no
ENSG00000182022	CHST15	2.3505	0.0790295	0.3484	0.457922	yes
ENSG00000255112	CHMP1B	-2.34994	-0.927422	0.023	-1.63827	no
ENSG00000010327	STAB1	2.34848	0.951925	0.0356	1.44855	no
ENSG00000081870	HSPB11	-2.34838	-1.02279	0.026	-1.58503	no
ENSG00000130844	ZNF331	2.34818	-0.836003	0.9554	0	no
ENSG00000141376	BCAS3	2.34814	-0.0953625	0.6634	0	no
ENSG00000126581	BECN1	-2.34745	-0.497787	0.1016	-0.993106	no
ENSG00000175352	NRIP3	-2.34725	-1.41141	0.013	-1.88606	yes
ENSG00000008952	SEC62	-2.34666	-1.66667	0.0048	-2.31876	no
ENSG00000155329	ZCCHC10	-2.34645	-0.067218	0.3466	-0.460171	no
ENSG00000144231	POLR2D	-2.34583	-0.325443	0.1082	-0.965773	no
ENSG00000127241	MASP1	2.34572	-1.52012	0.9926	0	no
ENSG00000113734	BNIP1	2.34559	0.722059	0.044	1.35655	no
ENSG00000137500	CCDC90B	-2.34517	-0.43835	0.1128	-0.947691	no
ENSG00000167258	CDK12	2.34513	-1.87294	0.9978	0	no
ENSG00000069667	RORA	-2.34455	-0.463678	0.1048	-0.979639	no
ENSG00000187134	AKR1C1	2.3418	1.15746	0.0206	1.68613	no
ENSG00000058272	PPP1R12A	-2.34141	-2.40663	0.0012	-2.92082	no
ENSG00000171867	PRNP	-2.34078	-1.21291	0.0178	-1.74958	no
ENSG00000123136	DDX39A	2.34045	3.5789	0.0004	3.39794	no
ENSG00000103811	CTSH	2.33985	0.575136	0.092	1.03621	yes
ENSG00000262943	ALOX12P2	2.33935	0.76725	0.0486	1.31336	no
ENSG00000156395	SORCS3	-2.33913	-2.7182	0.0006	-3.22185	yes
ENSG00000104738	MCM4	-2.33899	-1.10977	0.0242	-1.61618	no
ENSG00000135486	HNRNPA1	2.3386	-1.11818	0.9766	0	no
ENSG00000112339	HBS1L	-2.33837	-2.40625	0.0032	-2.49485	no
ENSG00000166266	CUL5	-2.33611	-2.6542	0.0016	-2.79588	no
ENSG00000111653	ING4	2.33552	3.38336	0	5	yes
ENSG00000071243	ING3	-2.33523	-1.67101	0.0042	-2.37675	no
ENSG00000121964	GTDC1	-2.33503	-1.21625	0.017	-1.76955	no
ENSG00000146938	NLGN4X	-2.33503	-2.17444	0.0016	-2.79588	no
ENSG00000049759	NEDD4L	2.33394	-0.451489	0.8876	0	no
ENSG00000182985	CADM1	-2.33377	-0.47402	0.1034	-0.985479	no
ENSG00000009307	CSDE1	-2.33325	-0.920517	0.0392	-1.40671	no
ENSG00000047617	ANO2	2.33228	1.38009	0.0074	2.13077	no
ENSG00000118257	NRP2	2.33198	0.309603	0.1354	0.868381	no
ENSG00000198814	GK	2.33087	-2.74506	0.9996	0	no
ENSG00000198919	DZIP3	-2.33053	-2.70427	0.0014	-2.85387	no
ENSG00000106610	STAG3L4	-2.33046	-2.54071	0.002	-2.69897	no
ENSG00000127511	SIN3B	2.33026	1.73316	0.0058	2.23657	no
ENSG00000043143	JADE2	2.33024	3.37496	0	5	no
ENSG00000078114	NEBL	2.33013	1.27097	0.0152	1.81816	yes
ENSG00000125952	MAX	-2.32999	3.53093	0.9996	0	no
ENSG00000100554	ATP6V1D	-2.32952	-0.431553	0.1202	-0.920096	no
ENSG00000100023	PPIL2	2.32882	0.227812	0.2108	0.676129	no
ENSG00000182253	SYNM	2.32688	-1.26873	0.9858	0	no
ENSG00000182578	CSF1R	2.3268	1.37506	0.0152	1.81816	no
ENSG00000120137	PANK3	-2.32613	-4.35139	0.0002	-3.69897	no
ENSG00000135821	GLUL	2.32558	1.60339	0.0122	1.91364	no
ENSG00000061938	TNK2	2.32468	4.8992	0	5	no
ENSG00000112739	PRPF4B	-2.32464	-1.725	0.0064	-2.19382	no
ENSG00000146574	CCZ1B	2.32453	0.705441	0.0582	1.23508	no
ENSG00000168288	MMADHC	-2.32453	-0.919501	0.0356	-1.44855	no
ENSG00000143847	PPFIA4	2.32427	0.689864	0.0614	1.21183	no
ENSG00000128928	IVD	-2.32426	-0.933909	0.0376	-1.42481	no
ENSG00000205758	CRYZL1	-2.32332	-1.83115	0.0028	-2.55284	no
ENSG00000102890	ELMO3	2.32302	3.16886	0	5	no
ENSG00000115944	COX7A2L	-2.32295	0.652439	0.9346	0	no
ENSG00000215305	VPS16	2.32221	1.10098	0.0258	1.58838	no
ENSG00000157514	TSC22D3	2.32139	2.35021	0.0024	2.61979	no
ENSG00000125962	ARMCX5	-2.32116	-2.89369	0	-5	no
ENSG00000088387	DOCK9	2.32109	-1.6794	0.9974	0	no
ENSG00000074803	SLC12A1	-2.32005	-1.40802	0.0042	-2.37675	no
ENSG00000100815	TRIP11	2.31962	-1.29547	0.9888	0	no
ENSG00000164331	ANKRA2	-2.31912	-2.4761	0.0016	-2.79588	yes
ENSG00000133119	RFC3	-2.31895	-3.10547	0.0004	-3.39794	no
ENSG00000119866	BCL11A	-2.3188	-0.760543	0.051	-1.29243	no
ENSG00000105538	RASIP1	2.31787	1.96175	0.003	2.52288	no
ENSG00000116199	FAM20B	-2.31735	-1.85885	0.0056	-2.25181	no
ENSG00000137547	MRPL15	-2.31637	0.955141	0.9676	0	no
ENSG00000147140	NONO	2.31612	0.555318	0.0738	1.13194	no
ENSG00000177700	POLR2L	2.31576	3.45692	0.0002	3.69897	no
ENSG00000102125	TAZ	2.31561	3.3653	0	5	no
ENSG00000164104	HMGB2	-2.31506	-0.22644	0.221	-0.655608	no
ENSG00000181274	FRAT2	2.31456	4.08743	0.0002	3.69897	no
ENSG00000168994	PXDC1	2.31422	1.21576	0.0192	1.7167	no
ENSG00000099331	MYO9B	2.31376	1.15841	0.0236	1.62709	no
ENSG00000182087	TMEM259	2.31357	2.83055	0.0006	3.22185	no
ENSG00000065057	NTHL1	2.31333	3.30363	0.0004	3.39794	no
ENSG00000152284	TCF7L1	2.31329	4.05999	0.0004	3.39794	no
ENSG00000213996	TM6SF2	2.31265	0.902402	0.0376	1.42481	no
ENSG00000127914	AKAP9	-2.31252	-1.7229	0.0054	-2.26761	no
ENSG00000113119	TMCO6	2.31136	0.739209	0.0492	1.30803	yes
ENSG00000117620	SLC35A3	-2.31116	-2.73287	0.0008	-3.09691	no
ENSG00000108064	TFAM	-2.31102	-1.4156	0.0086	-2.0655	no
ENSG00000150787	PTS	-2.31068	-0.767206	0.0458	-1.33913	no
ENSG00000137193	PIM1	2.3104	1.09954	0.0296	1.52871	no
ENSG00000113638	TTC33	-2.30825	-1.35859	0.0122	-1.91364	no
ENSG00000171204	TMEM126B	-2.30809	-0.384237	0.1356	-0.86774	no
ENSG00000185359	HGS	2.30802	4.65468	0	5	no
ENSG00000177084	POLE	2.30698	-0.0986332	0.6672	0	no
ENSG00000127191	TRAF2	2.30665	3.83711	0.0004	3.39794	no
ENSG00000146067	FAM193B	2.30586	2.17557	0.0026	2.58503	no
ENSG00000135272	MDFIC	-2.30557	-1.07626	0.0272	-1.56543	no
ENSG00000111254	AKAP3	2.30542	-0.434512	0.8978	0	no
ENSG00000173039	RELA	2.30495	3.4818	0.0002	3.69897	no
ENSG00000145868	FBXO38	-2.30458	-2.52637	0.001	-3	no
ENSG00000205238	SPDYE2	2.30386	-1.94863	0.9974	0	no
ENSG00000173156	RHOD	2.30376	2.31843	0.0016	2.79588	no
ENSG00000244462	RBM12	-2.30369	-2.35744	0.002	-2.69897	no
ENSG00000187741	FANCA	2.30295	-0.0721199	0.6352	0	no
ENSG00000127472	PLA2G5	-2.30217	0.331994	0.8412	0	yes
ENSG00000145675	PIK3R1	-2.30103	-2.15957	0.003	-2.52288	no
ENSG00000211448	DIO2	-2.30097	0.937498	0.9624	0	yes
ENSG00000266714	MYO15B	2.30058	0.566588	0.087	1.06048	no
ENSG00000118402	ELOVL4	-2.29879	-2.03208	0.003	-2.52288	yes
ENSG00000140836	ZFHX3	2.29868	-1.3363	0.9902	0	no
ENSG00000138777	PPA2	-2.2986	-0.357849	0.1476	-0.830914	no
ENSG00000132510	KDM6B	2.29791	2.74741	0.0008	3.09691	no
ENSG00000102886	GDPD3	2.29657	2.95077	0.0008	3.09691	no
ENSG00000168090	COPS6	2.29656	2.61673	0	5	no
ENSG00000114686	MRPL3	-2.29632	-2.06167	0.0038	-2.42022	no
ENSG00000250120	PCDHA10	2.29594	-1.14921	0.9764	0	no
ENSG00000125826	RBCK1	2.29584	3.03917	0	5	no
ENSG00000105894	PTN	-2.29577	-0.829956	0.0458	-1.33913	yes
ENSG00000184083	FAM120C	2.29552	-1.90985	0.9974	0	no
ENSG00000100201	DDX17	2.29525	-1.14466	0.9768	0	no
ENSG00000139597	N4BP2L1	2.2943	-1.33954	0.9878	0	no
ENSG00000179271	GADD45GIP1	2.29353	3.53593	0	5	no
ENSG00000150459	SAP18	-2.29349	0.249212	0.8196	0	no
ENSG00000146648	EGFR	2.29343	1.06285	0.0272	1.56543	yes
ENSG00000164163	ABCE1	-2.29304	-3.10969	0.0002	-3.69897	no
ENSG00000151348	EXT2	-2.29268	-0.14553	0.2698	-0.568958	no
ENSG00000108669	CYTH1	2.29125	0.858455	0.0358	1.44612	no
ENSG00000128245	YWHAH	-2.29119	-0.432916	0.1172	-0.931072	yes
ENSG00000165512	ZNF22	-2.2901	-0.439697	0.1038	-0.983803	yes
ENSG00000164951	PDP1	-2.28989	-3.096	0.0002	-3.69897	no
ENSG00000146834	MEPCE	2.28979	6.31778	0	5	no
ENSG00000075218	GTSE1	2.28946	0.864198	0.0334	1.47625	no
ENSG00000068745	IP6K2	2.2886	2.5066	0.0008	3.09691	no
ENSG00000129518	EAPP	-2.28792	-0.0298244	0.4154	-0.381534	no
ENSG00000136404	TM6SF1	-2.2878	-2.53407	0.0022	-2.65758	yes
ENSG00000214706	IFRD2	2.2871	2.15188	0.0018	2.74473	no
ENSG00000117475	BLZF1	-2.28651	-2.72285	0.0006	-3.22185	no
ENSG00000143158	MPC2	-2.28542	-1.55146	0.007	-2.1549	no
ENSG00000159131	GART	-2.2853	-2.05093	0.002	-2.69897	no
ENSG00000064309	CDON	2.28482	-1.34238	0.988	0	no
ENSG00000233927	RPS28	2.28479	3.98467	0.0002	3.69897	no
ENSG00000099725	PRKY	2.28476	0.837777	0.0472	1.32606	no
ENSG00000149131	SERPING1	2.28266	0.125914	0.3122	0.505567	no
ENSG00000169155	ZBTB43	2.28258	-0.728847	0.947	0	no
ENSG00000169223	LMAN2	2.2817	3.49812	0.0002	3.69897	no
ENSG00000064300	NGFR	2.28123	0.404422	0.1278	0.893469	no
ENSG00000108622	ICAM2	2.28085	1.20698	0.0236	1.62709	no
ENSG00000137821	LRRC49	-2.28047	-2.52703	0.0012	-2.92082	no
ENSG00000182606	TRAK1	2.28014	-0.209411	0.7846	0	no
ENSG00000134809	TIMM10	-2.2799	0.752241	0.9476	0	no
ENSG00000134333	LDHA	-2.27899	-1.26799	0.0168	-1.77469	no
ENSG00000143537	ADAM15	2.27809	0.509635	0.0942	1.02595	no
ENSG00000141524	TMC6	2.27694	0.939645	0.0302	1.51999	no
ENSG00000075415	SLC25A3	-2.27656	-0.831508	0.0454	-1.34294	no
ENSG00000171793	CTPS1	2.27638	1.33525	0.014	1.85387	no
ENSG00000165264	NDUFB6	-2.27621	0.825907	0.9578	0	no
ENSG00000166974	MAPRE2	2.27536	-2.4993	0.9982	0	no
ENSG00000133818	RRAS2	-2.27507	-0.796137	0.0436	-1.36051	no
ENSG00000103326	CAPN15	2.27416	4.8884	0	5	no
ENSG00000162520	SYNC	-2.27394	-0.586173	0.0752	-1.12378	no
ENSG00000023041	ZDHHC6	-2.27381	-0.807296	0.0414	-1.383	no
ENSG00000271447	MMP28	-2.27336	0.549161	0.9144	0	yes
ENSG00000130638	ATXN10	-2.27301	-1.50677	0.0104	-1.98297	no
ENSG00000025772	TOMM34	2.27277	1.9686	0.004	2.39794	no
ENSG00000137285	TUBB2B	-2.27244	-1.18067	0.0254	-1.59517	yes
ENSG00000063978	RNF4	-2.27178	0.3971	0.8828	0	no
ENSG00000116489	CAPZA1	-2.27112	-2.14523	0.0016	-2.79588	no
ENSG00000177426	TGIF1	-2.27059	1.10327	0.9758	0	no
ENSG00000100650	SRSF5	2.26977	-0.533107	0.9052	0	no
ENSG00000107105	ELAVL2	-2.26969	-1.40653	0.0144	-1.84164	no
ENSG00000100519	PSMC6	-2.26925	-1.35076	0.0112	-1.95078	no
ENSG00000006451	RALA	-2.26873	-1.26724	0.0124	-1.90658	no
ENSG00000179218	CALR	-2.26853	0.685743	0.9306	0	no
ENSG00000101695	RNF125	2.26847	-2.36183	0.9992	0	no
ENSG00000110002	VWA5A	-2.26723	-2.30609	0.0018	-2.74473	no
ENSG00000052126	PLEKHA5	2.26704	-1.67483	0.9922	0	no
ENSG00000131831	RAI2	-2.26674	1.55558	0.9914	0	no
ENSG00000118058	KMT2A	2.26588	-2.97464	0.9998	0	no
ENSG00000067992	PDK3	2.26558	-1.05222	0.9764	0	no
ENSG00000105675	ATP4A	2.26512	0.419448	0.1358	0.8671	no
ENSG00000148090	AUH	-2.26471	-1.96831	0.0036	-2.4437	no
ENSG00000183161	FANCF	-2.26463	-1.70981	0.0024	-2.61979	no
ENSG00000020577	SAMD4A	2.26446	0.542626	0.0812	1.09044	no
ENSG00000117318	ID3	2.26433	0.38441	0.141	0.850781	no
ENSG00000115677	HDLBP	2.26374	0.649194	0.0626	1.20343	no
ENSG00000114654	EFCC1	2.26301	0.832075	0.0502	1.2993	no
ENSG00000010818	HIVEP2	-2.26292	-3.154	0.0008	-3.09691	no
ENSG00000141527	CARD14	2.26262	1.75274	0.006	2.22185	no
ENSG00000105173	CCNE1	2.26237	1.22142	0.018	1.74473	no
ENSG00000109501	WFS1	2.26218	3.70288	0	5	yes
ENSG00000168016	TRANK1	2.262	-2.3462	0.9976	0	no
ENSG00000051341	POLQ	2.26179	0.627805	0.0784	1.10568	no
ENSG00000089818	NECAP1	-2.26165	-1.53713	0.0112	-1.95078	no
ENSG00000132718	SYT11	-2.26128	-1.64622	0.009	-2.04576	no
ENSG00000167797	CDK2AP2	2.26125	3.57789	0.0002	3.69897	no
ENSG00000139998	RAB15	2.26085	0.704811	0.0588	1.23062	yes
ENSG00000186654	PRR5	2.2594	3.67198	0	5	no
ENSG00000184983	NDUFA6	-2.25927	0.852804	0.9588	0	no
ENSG00000110768	GTF2H1	-2.25899	-1.994	0.0042	-2.37675	no
ENSG00000170522	ELOVL6	-2.25885	-1.48409	0.0094	-2.02687	no
ENSG00000160867	FGFR4	2.25858	1.18973	0.0182	1.73993	no
ENSG00000130311	DDA1	-2.25802	1.92736	0.995	0	no
ENSG00000112699	GMDS	2.25791	0.675364	0.072	1.14267	no
ENSG00000077454	LRCH4	2.25781	4.43308	0	5	no
ENSG00000127463	EMC1	-2.25777	-1.10271	0.0252	-1.5986	no
ENSG00000183036	PCP4	-2.25754	0.287634	0.8074	0	yes
ENSG00000129667	RHBDF2	2.25737	1.68666	0.0094	2.02687	no
ENSG00000124212	PTGIS	2.2573	-1.22642	0.992	0	no
ENSG00000170889	RPS9	2.25708	1.46395	0.01	2	no
ENSG00000134371	CDC73	-2.25661	-1.04735	0.0272	-1.56543	no
ENSG00000204482	LST1	2.25565	0.95939	0.0402	1.39577	no
ENSG00000148498	PARD3	2.25536	1.94392	0.006	2.22185	no
ENSG00000112893	MAN2A1	2.25497	-2.03869	0.9976	0	no
ENSG00000183091	NEB	2.25404	-0.33182	0.8848	0	no
ENSG00000112294	ALDH5A1	-2.25175	-2.47574	0.0016	-2.79588	no
ENSG00000136213	CHST12	2.25155	2.56591	0.0016	2.79588	no
ENSG00000120694	HSPH1	-2.25137	1.07293	0.9694	0	no
ENSG00000053770	AP5M1	-2.25111	-1.06216	0.0212	-1.67366	no
ENSG00000077721	UBE2A	-2.2505	-0.755148	0.0526	-1.27901	no
ENSG00000115233	PSMD14	-2.25037	-0.763057	0.0594	-1.22621	no
ENSG00000198816	ZNF358	2.25036	4.5256	0	5	no
ENSG00000233276	GPX1	2.24972	3.36526	0.0012	2.92082	yes
ENSG00000100412	ACO2	2.24799	1.3229	0.0114	1.9431	no
ENSG00000131016	AKAP12	-2.24723	-0.137784	0.281	-0.551294	yes
ENSG00000104343	UBE2W	-2.24718	-1.99395	0.0034	-2.46852	no
ENSG00000152377	SPOCK1	-2.24678	-2.06738	0.003	-2.52288	no
ENSG00000083168	KAT6A	2.24658	-1.11342	0.9782	0	no
ENSG00000134115	CNTN6	-2.24648	-1.01659	0.0298	-1.52578	no
ENSG00000185024	BRF1	2.24613	1.9844	0.0036	2.4437	no
ENSG00000113282	CLINT1	-2.24596	-1.68609	0.0078	-2.10791	no
ENSG00000162736	NCSTN	2.24455	0.0748311	0.3492	0.456926	no
ENSG00000186063	AIDA	-2.24261	0.207414	0.7762	0	no
ENSG00000118363	SPCS2	-2.24238	-0.413087	0.1056	-0.976336	no
ENSG00000176095	IP6K1	2.24192	2.18361	0.0022	2.65758	no
ENSG00000258839	MC1R	2.24179	3.46231	0	5	no
ENSG00000188269	OR7A5	2.24129	2.13442	0.0036	2.4437	no
ENSG00000128272	ATF4	2.24129	2.78456	0.0018	2.74473	no
ENSG00000034693	PEX3	-2.24112	-3.1538	0.0004	-3.39794	no
ENSG00000135823	STX6	2.24051	-0.223161	0.826	0	no
ENSG00000009950	MLXIPL	2.23959	3.59246	0	5	no
ENSG00000138794	CASP6	2.23954	0.722552	0.041	1.38722	no
ENSG00000165678	GHITM	-2.23828	-1.53491	0.01	-2	no
ENSG00000104490	NCALD	-2.23817	-2.07741	0.003	-2.52288	no
ENSG00000150782	IL18	2.23807	1.94494	0.002	2.69897	no
ENSG00000120913	PDLIM2	2.2379	0.821539	0.046	1.33724	no
ENSG00000187778	MCRS1	2.23726	2.47173	0.0006	3.22185	no
ENSG00000121741	ZMYM2	-2.237	-2.33334	0.0008	-3.09691	no
ENSG00000088808	PPP1R13B	2.23657	2.12725	0.0036	2.4437	no
ENSG00000076716	GPC4	2.23636	0.852554	0.0422	1.37469	no
ENSG00000139644	TMBIM6	2.2359	0.360411	0.1468	0.833274	no
ENSG00000204634	TBC1D8	2.23578	-1.74933	0.9972	0	no
ENSG00000125818	PSMF1	-2.23563	0.986827	0.9696	0	no
ENSG00000129007	CALML4	2.23554	1.21068	0.0154	1.81248	no
ENSG00000184831	APOO	-2.23474	0.695307	0.933	0	no
ENSG00000038382	TRIO	2.23449	-1.04471	0.9824	0	no
ENSG00000170365	SMAD1	2.23401	-0.671379	0.9298	0	no
ENSG00000185608	MRPL40	-2.23369	1.31441	0.9856	0	no
ENSG00000081307	UBA5	-2.23354	-2.8753	0.0014	-2.85387	no
ENSG00000011009	LYPLA2	2.23346	3.22549	0	5	no
ENSG00000102837	OLFM4	-2.23326	-0.6539	0.058	-1.23657	no
ENSG00000172232	AZU1	2.23261	1.08609	0.0238	1.62342	no
ENSG00000184347	SLIT3	2.23217	-0.90278	0.9668	0	no
ENSG00000198648	STK39	-2.23179	-0.98057	0.0378	-1.42251	yes
ENSG00000023171	GRAMD1B	2.23132	-0.513599	0.901	0	no
ENSG00000040341	STAU2	-2.23125	-2.95763	0.0004	-3.39794	no
ENSG00000089639	GMIP	2.23122	1.14718	0.0216	1.66555	no
ENSG00000086967	MYBPC2	2.23025	-0.841453	0.9696	0	no
ENSG00000064961	HMG20B	2.23024	4.25183	0	5	no
ENSG00000153201	RANBP2	-2.23009	-0.871008	0.0428	-1.36856	no
ENSG00000167380	ZNF226	-2.22946	-2.58882	0.0008	-3.09691	no
ENSG00000136950	ARPC5L	-2.22674	0.870852	0.9582	0	no
ENSG00000168675	LDLRAD4	-2.22478	-2.07869	0.0048	-2.31876	no
ENSG00000184677	ZBTB40	2.22345	2.04701	0.0034	2.46852	no
ENSG00000119965	C10orf88	-2.22299	-2.02146	0.0032	-2.49485	no
ENSG00000160991	ORAI2	2.22253	3.08368	0.0008	3.09691	no
ENSG00000084731	KIF3C	2.22236	0.405152	0.1416	0.848937	yes
ENSG00000164933	SLC25A32	-2.22226	-3.10474	0.0002	-3.69897	yes
ENSG00000100528	CNIH1	-2.22194	-0.905046	0.0338	-1.47108	no
ENSG00000089057	SLC23A2	-2.22182	-2.11201	0.0032	-2.49485	no
ENSG00000100749	VRK1	-2.22171	-3.30093	0.0004	-3.39794	no
ENSG00000117500	TMED5	-2.22101	-0.376865	0.1456	-0.836839	no
ENSG00000254245	PCDHGA3	2.2207	0.101994	0.3304	0.48096	no
ENSG00000130158	DOCK6	2.22065	2.36276	0.0018	2.74473	no
ENSG00000033050	ABCF2	2.2199	0.768302	0.0492	1.30803	no
ENSG00000144747	TMF1	2.21967	-2.24452	0.9976	0	no
ENSG00000002822	MAD1L1	2.21894	2.59405	0.0006	3.22185	no
ENSG00000174446	SNAPC5	-2.21831	-0.266502	0.1818	-0.740406	no
ENSG00000142347	MYO1F	2.21722	1.92919	0.0066	2.18046	no
ENSG00000235863	B3GALT4	2.21705	1.32025	0.016	1.79588	no
ENSG00000143013	LMO4	-2.21657	0.554819	0.9098	0	no
ENSG00000125650	PSPN	2.21647	3.95171	0	5	no
ENSG00000120675	DNAJC15	-2.21573	-0.698559	0.0638	-1.19518	no
ENSG00000166484	MAPK7	2.21549	1.4077	0.0132	1.87943	no
ENSG00000187372	PCDHB13	2.215	-2.25737	0.9976	0	no
ENSG00000178623	GPR35	2.2149	3.10154	0.0004	3.39794	no
ENSG00000078043	PIAS2	-2.2146	-3.04959	0.0002	-3.69897	no
ENSG00000115806	GORASP2	-2.21441	-1.53605	0.011	-1.95861	no
ENSG00000105193	RPS16	2.21339	2.95384	0.0012	2.92082	no
ENSG00000070961	ATP2B1	-2.2129	-2.50543	0.0014	-2.85387	no
ENSG00000164708	PGAM2	2.21259	1.12955	0.0248	1.60555	no
ENSG00000099250	NRP1	-2.21212	-1.278	0.0198	-1.70333	no
ENSG00000143369	ECM1	2.2115	1.11893	0.0272	1.56543	no
ENSG00000100100	PIK3IP1	-2.21113	-1.92308	0.0044	-2.35655	no
ENSG00000089356	FXYD3	2.2097	1.35301	0.0152	1.81816	no
ENSG00000033867	SLC4A7	-2.2093	-1.68604	0.003	-2.52288	yes
ENSG00000136450	SRSF1	-2.20916	0.0296549	0.5918	0	yes
ENSG00000144524	COPS7B	2.20854	0.676836	0.0576	1.23958	no
ENSG00000100281	HMGXB4	-2.20831	-1.74973	0.005	-2.30103	no
ENSG00000166741	NNMT	2.20774	0.318077	0.1484	0.828566	no
ENSG00000130222	GADD45G	2.20667	1.94437	0.0074	2.13077	no
ENSG00000080546	SESN1	2.20554	1.55943	0.0138	1.86012	no
ENSG00000189143	CLDN4	2.20547	1.64515	0.006	2.22185	no
ENSG00000146072	TNFRSF21	-2.20528	-0.926683	0.0364	-1.4389	yes
ENSG00000169925	BRD3	-2.20519	0.134206	0.7124	0	no
ENSG00000171766	GATM	-2.20432	-1.76994	0.0048	-2.31876	no
ENSG00000114115	RBP1	-2.20389	-0.121832	0.3036	-0.517698	no
ENSG00000133805	AMPD3	2.20353	-1.77233	0.9922	0	no
ENSG00000135049	AGTPBP1	-2.20301	-2.40854	0.0018	-2.74473	yes
ENSG00000112578	BYSL	2.203	1.1087	0.023	1.63827	no
ENSG00000171552	BCL2L1	2.20293	4.21378	0	5	no
ENSG00000186104	CYP2R1	2.20289	-1.70051	0.9958	0	no
ENSG00000126215	XRCC3	2.20238	4.63109	0	5	no
ENSG00000160691	SHC1	2.20128	-0.432637	0.8762	0	no
ENSG00000132664	POLR3F	-2.20112	-2.12208	0.0026	-2.58503	yes
ENSG00000140992	PDPK1	2.20095	-1.47729	0.9928	0	no
ENSG00000132432	SEC61G	-2.20068	-0.491988	0.12	-0.920819	no
ENSG00000134324	LPIN1	2.19819	0.925311	0.0386	1.41341	no
ENSG00000106052	TAX1BP1	-2.19743	-1.92375	0.0026	-2.58503	no
ENSG00000148396	SEC16A	2.19677	0.714625	0.0608	1.2161	no
ENSG00000124613	ZNF391	2.19641	-1.71283	0.9974	0	no
ENSG00000108639	SYNGR2	2.19572	0.574667	0.0902	1.04479	no
ENSG00000169047	IRS1	-2.1946	0.770556	0.9424	0	no
ENSG00000007392	LUC7L	2.19445	0.105483	0.3106	0.507799	no
ENSG00000124783	SSR1	-2.19443	-0.695464	0.0572	-1.2426	no
ENSG00000175387	SMAD2	-2.1935	-0.7185	0.051	-1.29243	no
ENSG00000094631	HDAC6	2.19349	1.11791	0.0228	1.64207	no
ENSG00000149100	EIF3M	-2.19337	-0.378435	0.1414	-0.849551	no
ENSG00000143155	TIPRL	-2.19316	-2.78261	0.0006	-3.22185	no
ENSG00000125637	PSD4	2.19246	1.93403	0.003	2.52288	no
ENSG00000149499	EML3	2.19209	1.03162	0.0276	1.55909	no
ENSG00000111615	KRR1	-2.19122	-2.99292	0.0006	-3.22185	no
ENSG00000111711	GOLT1B	-2.19112	-3.80266	0	-5	no
ENSG00000110080	ST3GAL4	2.19103	0.524916	0.064	1.19382	no
ENSG00000071889	FAM3A	2.19098	1.39853	0.0094	2.02687	no
ENSG00000137818	RPLP1	2.19081	3.52172	0.0002	3.69897	no
ENSG00000137713	PPP2R1B	2.19067	2.01603	0.004	2.39794	no
ENSG00000049540	ELN	2.19016	1.32809	0.0206	1.68613	no
ENSG00000127831	VIL1	2.1889	2.31663	0.0016	2.79588	no
ENSG00000204120	GIGYF2	2.18815	-0.160992	0.7358	0	no
ENSG00000136444	RSAD1	2.18779	3.68998	0.0004	3.39794	no
ENSG00000267272	LINC01140	-2.18766	-1.21384	0.0236	-1.62709	no
ENSG00000077235	GTF3C1	2.18748	2.96009	0.0002	3.69897	no
ENSG00000150961	SEC24D	2.18737	-2.36285	0.9984	0	no
ENSG00000085433	WDR47	-2.18716	-2.78997	0.001	-3	no
ENSG00000168878	SFTPB	2.18573	2.1366	0.0042	2.37675	no
ENSG00000109814	UGDH	-2.18561	-2.23712	0.0018	-2.74473	no
ENSG00000225190	PLEKHM1	2.18528	3.30024	0	5	no
ENSG00000175029	CTBP2	2.18486	2.14962	0.0026	2.58503	no
[truncated: 8,027 more rows]
