# Supplementary material for: Unraveling Targetable Systemic and Cell-Type-Specific Molecular Phenotypes of Alzheimer’s and Parkinson’s Brains With Digital Cytometry
Source: Front Neurosci. 2020 Dec 9;14:607215. doi: 10.3389/fnins.2020.607215 (PMC7756021; doi:10.3389/fnins.2020.607215)
Supplement: Supplementary file 5 [file Data_Sheet_5.ZIP › Table S10 to S18/Table_S11.xlsx]

## Sheet: PD
Differential Gene Expression - Zhang Dataset - PD effect
Probes ID	Gene symbol	logFC	AveExpr	t	P.Value	adj.P.Val	B
201195_s_at	SLC7A5	0.963065	9.56587	7.41561	2.15347e-06	0.0426623	4.59129
203192_at	ABCB6	0.634518	8.39698	6.6109	8.24757e-06	0.0492231	3.52206
201792_at	AEBP1	0.796606	8.0364	6.57365	8.79527e-06	0.0492231	3.46986
219167_at	RASL12	0.55147	7.50679	6.41147	1.16617e-05	0.0492231	3.23982
218740_s_at	CDK5RAP3	0.629502	9.68306	6.37539	1.24232e-05	0.0492231	3.18802
218366_x_at	METTL17	0.497194	9.38366	6.05092	2.21198e-05	0.0662163	2.7119
212186_at	ACACA	0.513073	10.3521	6.01978	2.33968e-05	0.0662163	2.66523
212715_s_at	MICAL3	0.769181	7.53568	5.7783	3.63198e-05	0.0899415	2.29766
218058_at	CXXC1	0.68713	8.02783	5.70012	4.19488e-05	0.0923386	2.17649
211597_s_at	HOPX	-1.05271	10.6825	-5.5495	5.54974e-05	0.102281	1.94013
212496_s_at	KDM4B	0.660378	8.80565	5.49617	6.13237e-05	0.102281	1.85551
219431_at	ARHGAP10	0.3563	6.87459	5.49035	6.19976e-05	0.102281	1.84624
221952_x_at	TRMT5	-0.609705	9.84903	-5.4181	7.10229e-05	0.102281	1.73077
55872_at	ZNF512B	0.735833	8.26322	5.32464	8.47597e-05	0.102281	1.58012
201032_at	BLCAP	0.381327	11.0382	5.27298	9.35063e-05	0.102281	1.49624
201955_at	CCNC	-0.946249	9.12684	-5.27106	9.38497e-05	0.102281	1.49311
205546_s_at	TYK2	0.474856	8.03566	5.24974	9.77422e-05	0.102281	1.45836
212001_at	SUGP2	0.908277	9.06834	5.2496	9.77683e-05	0.102281	1.45813
201967_at	RBM6	0.755694	8.68194	5.24786	9.80941e-05	0.102281	1.45529
209508_x_at	CFLAR	0.206133	6.83254	5.17646	0.000112445	0.104947	1.33835
201524_x_at	UBE2N	-0.540132	9.38915	-5.16141	0.000115738	0.104947	1.3136
201827_at	SMARCD2	0.410215	7.27719	5.12115	0.000125045	0.104947	1.24721
201853_s_at	CDC25B	0.613042	9.15125	5.10366	0.000129327	0.104947	1.21828
34858_at	KCTD2	0.565164	10.1457	5.07741	0.00013604	0.104947	1.17478
202245_at	LSS	0.791788	9.6142	5.03473	0.00014773	0.104947	1.10384
202475_at	TMEM147	0.343088	9.75793	4.99958	0.000158137	0.104947	1.04519
209964_s_at	ATXN7	0.675477	7.59315	4.99658	0.00015906	0.104947	1.04018
201582_at	SEC23B	-0.60018	7.18069	-4.96646	0.000168635	0.104947	0.989763
214553_s_at	ARPP19	-1.2086	8.96287	-4.94521	0.000175745	0.104947	0.95412
201440_at	DDX23	0.427698	8.59256	4.94237	0.000176719	0.104947	0.94935
201586_s_at	SFPQ	-0.700599	8.76821	-4.93687	0.000178622	0.104947	0.940103
219288_at	C3orf14	-0.796029	9.25059	-4.906	0.000189691	0.104947	0.88816
200605_s_at	PRKAR1A	-1.8313	9.78511	-4.90504	0.000190049	0.104947	0.886531
218197_s_at	OXR1	-1.58047	7.20234	-4.88782	0.000196542	0.104947	0.857492
203729_at	EMP3	0.584368	7.24578	4.8799	0.000199603	0.104947	0.844125
203262_s_at	FAM50A	0.547173	9.01002	4.87663	0.000200883	0.104947	0.838599
218019_s_at	PDXK	0.520216	11.333	4.84973	0.000211731	0.104947	0.793092
201054_at	HNRNPA0	-0.767234	9.62269	-4.8329	0.000218822	0.104947	0.76457
208673_s_at	SRSF3	-1.18247	7.69273	-4.83088	0.000219688	0.104947	0.761151
208614_s_at	FLNB	0.453799	8.87102	4.82893	0.000220529	0.104947	0.757842
221500_s_at	STX16	0.431489	9.97556	4.81287	0.00022758	0.104947	0.730578
200056_s_at	C1D	-0.908719	6.66128	-4.80263	0.000232195	0.104947	0.713182
212049_at	WIPF2	0.661384	10.5417	4.78222	0.000241687	0.104947	0.678449
221631_at	CACNA1I	0.636651	8.45388	4.75986	0.000252543	0.104947	0.640341
218577_at	LRRC40	-1.35495	7.2538	-4.75939	0.000252776	0.104947	0.63954
205613_at	SYT17	0.636026	9.70387	4.75791	0.000253513	0.104947	0.637014
213088_s_at	DNAJC9	0.475754	8.80147	4.75325	0.000255848	0.104947	0.629056
217720_at	CHCHD2	-0.577055	11.5424	-4.75236	0.000256297	0.104947	0.627535
204647_at	HOMER3	0.387497	6.56186	4.73434	0.000265551	0.104947	0.596748
217118_s_at	KIAA0930	1.09007	10.9334	4.72699	0.000269423	0.104947	0.58418
204202_at	IQCE	0.611539	7.94934	4.72559	0.000270168	0.104947	0.581784
208688_x_at	EIF3B	0.650638	10.0956	4.69812	0.000285204	0.107044	0.534734
218565_at	SPOUT1	0.394683	6.71091	4.69605	0.000286372	0.107044	0.531184
200097_s_at	HNRNPK	-0.94514	9.67107	-4.67759	0.000297003	0.108962	0.499502
38398_at	MADD	0.406016	9.4365	4.65386	0.000311273	0.110362	0.45869
203297_s_at	JARID2	0.491514	9.5933	4.64494	0.00031681	0.110362	0.443352
200729_s_at	ACTR2	-1.19238	8.27874	-4.64379	0.000317533	0.110362	0.441368
202519_at	MLXIP	0.95286	6.89578	4.60222	0.000344793	0.115995	0.36967
215148_s_at	APBA3	0.427957	6.84944	4.60126	0.000345451	0.115995	0.368011
200084_at	C11orf58	-0.538505	10.0217	-4.56576	0.000370683	0.120496	0.306584
200641_s_at	YWHAZ	-0.947436	8.91338	-4.56024	0.00037477	0.120496	0.297027
209871_s_at	APBA2	0.482438	11.3799	4.55097	0.000381742	0.120496	0.280956
212214_at	OPA1	-0.623404	8.72652	-4.54908	0.000383184	0.120496	0.277669
205165_at	CELSR3	0.551344	8.45789	4.53358	0.00039518	0.122327	0.250783
204303_s_at	CTIF	0.882788	8.76606	4.51306	0.000411664	0.125469	0.215128
200710_at	ACADVL	0.883814	10.1932	4.49487	0.000426873	0.125569	0.183462
35147_at	MCF2L	0.59446	10.6389	4.49343	0.000428095	0.125569	0.180966
201946_s_at	CCT2	-0.823928	7.02958	-4.47399	0.000445034	0.125569	0.147081
216952_s_at	LMNB2	0.484069	8.27853	4.4668	0.000451469	0.125569	0.13454
217527_s_at	NFATC2IP	0.47197	8.09218	4.46303	0.000454876	0.125569	0.127973
218376_s_at	MICAL1	0.885783	7.74318	4.42882	0.000487073	0.125569	0.0682055
212280_x_at	ATG4B	0.511646	8.51388	4.42791	0.00048797	0.125569	0.0665973
200087_s_at	TMED2	-0.916461	9.09004	-4.40489	0.000510976	0.125569	0.0263129
209054_s_at	NSD2	0.437535	7.45237	4.39782	0.000518266	0.125569	0.0139228
212890_at	SLC38A10	0.412146	8.63243	4.38594	0.000530757	0.125569	-0.00691317
218153_at	CARS2	0.52051	8.71756	4.38486	0.000531905	0.125569	-0.00880396
202465_at	PCOLCE	0.383942	6.47949	4.38327	0.000533609	0.125569	-0.0116028
205638_at	ADGRB3	-0.787231	9.26569	-4.38095	0.000536092	0.125569	-0.0156646
204061_at	PRKX	0.502651	6.36874	4.37908	0.000538105	0.125569	-0.0189432
212223_at	IDS	-0.583044	10.4928	-4.3787	0.000538518	0.125569	-0.019615
202842_s_at	DNAJB9	-0.845827	9.31942	-4.3766	0.000540793	0.125569	-0.0233046
212313_at	CHMP7	0.409232	8.18333	4.37084	0.000547074	0.125569	-0.033411
215089_s_at	RBM10	0.59903	8.94079	4.3697	0.000548324	0.125569	-0.0354086
217734_s_at	WDR6	0.775167	9.5598	4.36806	0.000550138	0.125569	-0.0382981
218476_at	POMT1	0.575453	7.36325	4.36292	0.00055584	0.125569	-0.0473247
202819_s_at	ELOA	0.281349	6.8348	4.3556	0.000564063	0.125569	-0.0601805
212935_at	MCF2L	0.614887	10.7742	4.35212	0.000568026	0.125569	-0.0663096
209860_s_at	ANXA7	-0.839326	9.34539	-4.34835	0.000572333	0.125569	-0.072923
202500_at	DNAJB2	0.64019	9.83297	4.34229	0.000579345	0.125569	-0.0835861
211963_s_at	ARPC5	-0.450634	9.46069	-4.34143	0.000580352	0.125569	-0.0851066
208174_x_at	ZRSR2	0.548342	8.82546	4.3343	0.000588716	0.125569	-0.0976391
206789_s_at	POU2F1	0.51438	7.52875	4.33249	0.000590869	0.125569	-0.100836
209967_s_at	CREM	-0.55258	7.936	-4.33136	0.000592212	0.125569	-0.102824
209784_s_at	JAG2	0.594963	8.66173	4.32835	0.000595803	0.125569	-0.108119
210847_x_at	TNFRSF25	0.926819	7.4489	4.32073	0.000605003	0.125703	-0.121543
219158_s_at	NAA15	-0.559797	6.36177	-4.31596	0.000610834	0.125703	-0.129945
211168_s_at	UPF1	0.717423	8.42851	4.31219	0.000615477	0.125703	-0.13658
215873_x_at	ABCC10	0.431265	8.2952	4.29019	0.000643343	0.127821	-0.175385
211988_at	SMARCE1	-0.411771	9.06138	-4.26082	0.000682547	0.127821	-0.227248
200696_s_at	GSN	0.524626	10.7944	4.25906	0.000684975	0.127821	-0.230362
209141_at	UBE2G1	-0.393725	9.01396	-4.25059	0.000696781	0.127821	-0.24535
201331_s_at	STAT6	0.485225	9.23701	4.23782	0.000714957	0.127821	-0.267939
213766_x_at	GNA11	0.543561	9.55122	4.2363	0.000717158	0.127821	-0.270636
212964_at	HIC2	0.689794	8.02841	4.23256	0.000722589	0.127821	-0.277255
214795_at	ZMYND8	0.400677	7.25237	4.22842	0.000728651	0.127821	-0.284585
216264_s_at	LAMB2	0.517781	6.79546	4.22831	0.000728804	0.127821	-0.284769
222240_s_at	ISYNA1	0.316914	7.07684	4.21891	0.00074278	0.127821	-0.301437
208668_x_at	HMGN2	-0.583024	10.9196	-4.2187	0.000743096	0.127821	-0.301811
203039_s_at	NDUFS1	-0.936057	8.36309	-4.21343	0.000751036	0.127821	-0.311139
213545_x_at	SNX3	-0.46827	11.3668	-4.21095	0.000754813	0.127821	-0.315542
202390_s_at	HTT	0.549834	9.3463	4.21058	0.000755376	0.127821	-0.316196
219196_at	SCG3	-1.44485	8.03041	-4.20994	0.000756349	0.127821	-0.317327
210463_x_at	TRMT1	0.495535	7.20052	4.20967	0.000756762	0.127821	-0.317805
213168_at	SP3	-0.671861	8.20086	-4.20086	0.00077035	0.127821	-0.333426
203723_at	ITPKB	0.791562	9.9331	4.19474	0.000779946	0.127821	-0.344294
205781_at	VPS9D1	0.43125	7.63187	4.19059	0.000786514	0.127821	-0.351656
219263_at	RNF128	-0.523875	6.60672	-4.17901	0.000805147	0.127821	-0.372216
202230_s_at	CHERP	0.615059	9.76756	4.17777	0.000807159	0.127821	-0.374408
220145_at	MAP9	-0.665085	6.38016	-4.176	0.000810055	0.127821	-0.377552
203260_at	HDDC2	-0.214905	6.55461	-4.17469	0.000812213	0.127821	-0.379889
208128_x_at	KIF25	0.320897	7.4105	4.16941	0.000820926	0.127821	-0.38926
203043_at	ZBED1	0.473239	8.76239	4.16875	0.000822022	0.127821	-0.390431
212234_at	ASXL1	0.420209	7.89908	4.16812	0.000823073	0.127821	-0.391554
201485_s_at	RCN2	-1.16612	8.06527	-4.15744	0.00084106	0.127821	-0.410542
209649_at	STAM2	-0.452317	5.77772	-4.15645	0.000842737	0.127821	-0.412292
209797_at	CNPY2	-0.603681	8.33134	-4.15574	0.000843951	0.127821	-0.413557
206826_at	PMP2	-1.35331	9.37152	-4.1513	0.00085158	0.127821	-0.421462
216251_s_at	TTLL12	0.400649	8.23605	4.14972	0.000854294	0.127821	-0.424258
43427_at	ACACB	0.531491	8.29569	4.14863	0.000856196	0.127821	-0.426211
204339_s_at	RGS4	-1.0009	9.72912	-4.14672	0.000859502	0.127821	-0.429597
214100_x_at	NSUN5P1	0.649517	8.66122	4.14478	0.000862886	0.127821	-0.43305
211200_s_at	EFCAB2	-0.325442	5.63865	-4.14321	0.000865631	0.127821	-0.435841
219577_s_at	ABCA7	0.394889	6.61352	4.14085	0.000869785	0.127821	-0.440047
213875_x_at	C6orf62	-0.777846	7.4028	-4.13777	0.000875232	0.127821	-0.445532
203938_s_at	TAF1C	0.577694	8.43984	4.13751	0.00087568	0.127821	-0.445982
202605_at	GUSB	0.505981	8.33674	4.1365	0.000877478	0.127821	-0.447784
221133_s_at	CLDN18	0.223206	5.68107	4.1307	0.000887845	0.128059	-0.458106
219023_at	AP1AR	-0.366126	5.91982	-4.12424	0.000899553	0.128059	-0.469618
201059_at	CTTN	0.611271	10.2397	4.1216	0.000904369	0.128059	-0.474311
201916_s_at	SEC63	-0.813536	8.48367	-4.12074	0.000905955	0.128059	-0.475851
219109_at	SPAG16	-0.639554	7.3132	-4.11777	0.000911429	0.128059	-0.481146
212360_at	AMPD2	0.420171	10.0358	4.10706	0.000931431	0.129948	-0.500228
209221_s_at	OSBPL2	0.340083	8.56367	4.10116	0.000942632	0.130591	-0.510737
217869_at	HSD17B12	-0.721287	10.1754	-4.09729	0.000950064	0.130706	-0.517641
203229_s_at	CLK2	0.374056	8.85882	4.09315	0.000958072	0.130899	-0.52502
209107_x_at	NCOA1	0.599374	10.6085	4.08812	0.000967906	0.131337	-0.534
202775_s_at	SFSWAP	0.590316	8.02556	4.08138	0.00098123	0.13179	-0.546022
219149_x_at	DBR1	-0.234292	5.48512	-4.07834	0.00098731	0.13179	-0.551454
219063_at	C1orf35	0.381089	7.8311	4.07136	0.00100139	0.13179	-0.56391
208924_at	RNF11	-1.01734	9.85892	-4.07054	0.00100306	0.13179	-0.565371
217984_at	RNASET2	0.909833	9.86125	4.06983	0.0010045	0.13179	-0.566639
219305_x_at	FBXO2	0.708527	10.3038	4.06424	0.00101597	0.131829	-0.576618
47608_at	TJAP1	0.445487	8.47477	4.06259	0.00101938	0.131829	-0.579567
202568_s_at	MARK3	0.541345	8.65902	4.05325	0.0010389	0.131829	-0.596252
213113_s_at	SLC43A3	0.368636	8.09975	4.05186	0.00104183	0.131829	-0.598736
203366_at	POLG	0.433694	7.46185	4.05123	0.00104318	0.131829	-0.599867
212834_at	DDX52	0.280265	7.30573	4.0505	0.00104473	0.131829	-0.60118
202749_at	GET1	-0.741805	10.0867	-4.03003	0.0010891	0.133666	-0.63777
201126_s_at	MGAT1	0.51346	8.85126	4.03	0.00108918	0.133666	-0.637835
208893_s_at	DUSP6	-0.441114	8.06839	-4.02834	0.00109286	0.133666	-0.640804
221449_s_at	ITFG1	-0.893988	9.078	-4.01764	0.00111689	0.133666	-0.659945
204237_at	GULP1	-0.642978	6.07517	-4.01761	0.00111695	0.133666	-0.659997
221928_at	ACACB	0.55064	8.48307	4.01236	0.00112896	0.133666	-0.669404
210716_s_at	CLIP1	-0.282565	5.88813	-4.01028	0.00113373	0.133666	-0.673118
201703_s_at	PPP1R10	0.414808	9.18992	4.00831	0.00113828	0.133666	-0.676643
201599_at	OAT	-0.872646	10.5915	-4.00734	0.00114054	0.133666	-0.678388
200760_s_at	ARL6IP5	-1.19983	9.25032	-4.00714	0.00114101	0.133666	-0.678752
212500_at	ADO	-0.478701	9.24307	-4.0059	0.00114388	0.133666	-0.680966
218797_s_at	SIRT7	0.521193	8.10368	4.00412	0.00114802	0.133666	-0.684146
204902_s_at	ATG4B	0.440799	9.22574	3.9995	0.00115888	0.133666	-0.692429
209397_at	ME2	-0.957608	9.12241	-3.9974	0.00116384	0.133666	-0.696191
205100_at	GFPT2	0.464947	7.66604	3.99656	0.00116582	0.133666	-0.697687
210859_x_at	CLN3	0.361409	7.6866	3.99596	0.00116724	0.133666	-0.698761
218354_at	TRAPPC2L	-0.616666	8.19631	-3.98914	0.00118356	0.133853	-0.710981
212217_at	PREPL	-1.3824	9.00717	-3.98809	0.00118609	0.133853	-0.712863
219229_at	SLCO3A1	0.469958	7.207	3.98683	0.00118914	0.133853	-0.715125
218225_at	ECSIT	0.321075	7.75423	3.97767	0.00121153	0.134904	-0.73155
204266_s_at	CHKA	0.53745	9.17364	3.97481	0.0012186	0.134904	-0.736671
204153_s_at	MFNG	0.301397	6.86365	3.97353	0.00122178	0.134904	-0.738968
217974_at	TM7SF3	-0.266919	5.99863	-3.97195	0.00122572	0.134904	-0.7418
209740_s_at	PNPLA4	-0.518061	6.8697	-3.95978	0.00125648	0.137525	-0.763628
203064_s_at	FOXK2	0.328158	8.14513	3.94968	0.0012826	0.138981	-0.781752
220750_s_at	P3H1	0.316323	7.08548	3.94829	0.00128625	0.138981	-0.784254
213883_s_at	TM2D1	-0.669995	9.08895	-3.94655	0.00129083	0.138981	-0.787381
208905_at	CYCS	-0.71345	11.1451	-3.92747	0.00134202	0.142386	-0.821643
215409_at	LPCAT4	0.216352	6.1962	3.9273	0.00134248	0.142386	-0.821947
205485_at	RYR1	0.634447	7.071	3.92674	0.00134401	0.142386	-0.822945
215091_s_at	GTF3A	0.433578	10.757	3.92039	0.00136152	0.143152	-0.834349
203524_s_at	MPST	0.371271	7.55833	3.91746	0.0013697	0.143152	-0.83963
219562_at	RAB26	0.511759	9.03544	3.9163	0.00137292	0.143152	-0.841698
203955_at	PPP1R26	0.551262	8.85423	3.91232	0.00138411	0.143564	-0.848853
219255_x_at	IL17RB	1.09114	8.93271	3.9048	0.00140553	0.145021	-0.862382
200711_s_at	SKP1	-0.44761	11.7628	-3.90227	0.00141281	0.145021	-0.866933
217858_s_at	ARMCX3	-0.894777	9.65562	-3.89567	0.00143195	0.14531	-0.878791
218357_s_at	TIMM8B	-0.364825	9.80441	-3.89532	0.00143298	0.14531	-0.879429
215303_at	DCLK1	-1.20837	7.40323	-3.89261	0.00144092	0.14531	-0.8843
219627_at	ZNF767P	0.410298	8.03453	3.88882	0.00145212	0.14531	-0.891118
212822_at	HEG1	0.291291	8.16296	3.88806	0.00145437	0.14531	-0.892486
208745_at	ATP5MG	-0.855068	9.14106	-3.88629	0.00145963	0.14531	-0.895668
201444_s_at	ATP6AP2	-1.15752	8.07793	-3.8747	0.00149458	0.147078	-0.91652
212453_at	KIFBP	-1.09784	8.74017	-3.87385	0.00149717	0.147078	-0.918046
216459_x_at	DDR1-DT	0.17724	5.11884	3.87304	0.00149966	0.147078	-0.919512
204678_s_at	KCNK1	-0.630593	7.167	-3.86976	0.00150972	0.147332	-0.925408
32137_at	JAG2	0.62905	9.34183	3.86541	0.00152321	0.147332	-0.933249
201173_x_at	NUDC	0.413228	10.536	3.86216	0.00153336	0.147332	-0.9391
211974_x_at	RBPJ	0.6467	10.4422	3.86111	0.00153664	0.147332	-0.940984
204732_s_at	TRIM23	-0.643067	6.50385	-3.86022	0.00153944	0.147332	-0.942589
221727_at	SUB1	-1.2056	9.27417	-3.85342	0.00156096	0.148425	-0.954827
203314_at	GTPBP6	0.495051	8.65377	3.84969	0.00157291	0.148425	-0.961551
219397_at	COQ10B	-0.569557	8.70663	-3.84797	0.00157845	0.148425	-0.964652
202492_at	ATG9A	0.481998	9.1021	3.84333	0.00159348	0.148425	-0.973006
214096_s_at	SHMT2	0.550229	9.59127	3.83939	0.00160635	0.148425	-0.980099
40225_at	GAK	0.631176	10.5874	3.83528	0.00161992	0.148425	-0.987518
219276_x_at	CAAP1	-0.351671	6.93856	-3.83295	0.00162765	0.148425	-0.991716
215171_s_at	TIMM17A	-0.825316	10.0186	-3.83151	0.00163243	0.148425	-0.994302
200728_at	ACTR2	-1.15539	10.0854	-3.83133	0.00163305	0.148425	-0.994636
208914_at	GGA2	0.277924	7.89343	3.83129	0.00163317	0.148425	-0.994698
208641_s_at	RAC1	0.490534	11.4423	3.82925	0.00164	0.148425	-0.998377
219487_at	BBS10	-0.428668	6.11	-3.82902	0.00164076	0.148425	-0.998789
219733_s_at	SLC27A5	0.310365	8.12299	3.82016	0.00167076	0.149894	-1.01477
200989_at	HIF1A	-0.394511	10.2527	-3.81976	0.00167213	0.149894	-1.01549
212024_x_at	FLII	0.36565	9.03318	3.81503	0.00168838	0.150669	-1.02402
219371_s_at	KLF2	0.499004	8.67385	3.79712	0.00175135	0.155587	-1.05631
209222_s_at	OSBPL2	0.455226	8.55109	3.79021	0.00177628	0.156541	-1.06878
200842_s_at	EPRS1	-0.629704	8.90463	-3.78977	0.00177789	0.156541	-1.06958
211423_s_at	SC5D	-0.862122	9.2524	-3.78672	0.00178901	0.156768	-1.07507
201904_s_at	CTDSPL	0.84607	9.12511	3.78329	0.00180161	0.156768	-1.08127
208892_s_at	DUSP6	-1.11927	7.56442	-3.78249	0.00180458	0.156768	-1.08272
211282_x_at	TNFRSF25	0.747691	7.62821	3.77923	0.00181665	0.156768	-1.0886
202440_s_at	DENND2B	0.420476	7.92086	3.77832	0.00182003	0.156768	-1.09024
212224_at	ALDH1A1	-1.02784	6.25063	-3.77375	0.00183711	0.157554	-1.09848
36545_s_at	SFI1	0.528402	6.45143	3.76289	0.00187842	0.160402	-1.11809
202110_at	COX7B	-0.502405	10.7489	-3.75644	0.00190338	0.160902	-1.12974
213496_at	PLPPR4	-1.21994	9.19366	-3.75547	0.00190716	0.160902	-1.13149
218335_x_at	TNIP2	0.50797	9.17886	3.75333	0.00191553	0.160902	-1.13535
201501_s_at	GRSF1	-0.472431	8.79452	-3.75247	0.00191889	0.160902	-1.1369
203956_at	MORC2	0.563495	8.13648	3.75095	0.00192488	0.160902	-1.13965
204386_s_at	MRPL57	-0.421471	10.1604	-3.74636	0.00194304	0.161361	-1.14793
207390_s_at	SMTN	0.369953	7.1719	3.74546	0.00194666	0.161361	-1.14957
217456_x_at	HLA-E	0.410735	9.28583	3.73906	0.00197232	0.162464	-1.16113
213367_at	LOC155060	0.36461	7.72554	3.73806	0.00197637	0.162464	-1.16294
221640_s_at	PIDD1	0.390832	6.23429	3.73057	0.0020069	0.163551	-1.17646
200774_at	FAM120A	-0.767013	9.73714	-3.72968	0.00201058	0.163551	-1.17808
210312_s_at	IFT20	0.68157	8.79332	3.72738	0.00202008	0.163551	-1.18224
214760_at	ZNF337	0.282167	9.0997	3.72464	0.00203142	0.163551	-1.18718
206169_x_at	ZC3H7B	0.725116	7.96101	3.72396	0.00203425	0.163551	-1.18841
203602_s_at	ZBTB17	0.408607	7.90716	3.721	0.00204665	0.163551	-1.19377
210076_x_at	SERBP1	-0.209317	7.28799	-3.71943	0.00205323	0.163551	-1.1966
206624_at	USP9Y	-0.279985	5.61264	-3.71646	0.00206576	0.163551	-1.20197
203538_at	CAMLG	-0.435443	9.95443	-3.71605	0.00206748	0.163551	-1.2027
207559_s_at	ZMYM3	0.404779	9.50747	3.71495	0.00207214	0.163551	-1.20469
213773_x_at	NSUN5	0.48951	8.64532	3.7111	0.00208854	0.164191	-1.21165
200594_x_at	HNRNPU	-0.540345	10.5371	-3.70201	0.00212782	0.165981	-1.22809
206552_s_at	TAC1	-1.50508	7.55786	-3.70195	0.00212806	0.165981	-1.22819
202141_s_at	COPS8	-0.601083	10.576	-3.69388	0.00216356	0.16735	-1.24279
205434_s_at	AAK1	1.08646	10.5094	3.69219	0.00217106	0.16735	-1.24584
208737_at	ATP6V1G1	-0.853541	9.2782	-3.69083	0.00217715	0.16735	-1.24831
45572_s_at	GGA1	0.394118	10.5733	3.69032	0.0021794	0.16735	-1.24923
202860_at	DENND4B	0.549828	9.3351	3.68523	0.00220227	0.168452	-1.25844
206381_at	SCN2A	-0.546299	8.36504	-3.68302	0.00221223	0.168564	-1.26242
206115_at	EGR3	-0.688246	8.67503	-3.67219	0.0022619	0.170401	-1.28202
222065_s_at	FLII	0.612725	7.01465	3.67203	0.00226263	0.170401	-1.2823
212068_s_at	PRRC2B	0.363414	10.7525	3.67065	0.00226907	0.170401	-1.28481
218590_at	TWNK	0.373863	6.8875	3.66895	0.002277	0.170401	-1.28789
219543_at	PBLD	-0.46139	5.89466	-3.66795	0.00228163	0.170401	-1.28968
214005_at	GGCX	-0.566263	6.76573	-3.66482	0.00229633	0.170401	-1.29535
205362_s_at	PFDN4	-0.403427	6.41912	-3.66477	0.00229656	0.170401	-1.29544
204233_s_at	CHKA	0.308167	7.4402	3.65953	0.00232136	0.171599	-1.30492
218838_s_at	TTC31	0.373984	7.45533	3.65385	0.00234858	0.1728	-1.3152
222248_s_at	SIRT4	0.24807	6.3358	3.65041	0.00236517	0.1728	-1.32142
212585_at	OSBPL8	-0.815838	8.55427	-3.64718	0.00238093	0.1728	-1.32728
221013_s_at	APOL2	0.635031	8.82636	3.64567	0.0023883	0.1728	-1.33001
201456_s_at	BUB3	-0.502399	6.69602	-3.64541	0.00238958	0.1728	-1.33048
212235_at	PLXND1	0.50087	8.30744	3.64046	0.00241396	0.1728	-1.33944
201121_s_at	PGRMC1	-0.64037	10.2792	-3.64034	0.00241454	0.1728	-1.33965
204307_at	TECPR2	0.424796	7.75016	3.63818	0.00242526	0.1728	-1.34356
204428_s_at	LCAT	0.202823	6.49987	3.63789	0.00242671	0.1728	-1.34409
218727_at	SLC38A7	0.425259	7.12581	3.63648	0.00243372	0.1728	-1.34663
216206_x_at	MAP2K7	0.512153	7.34336	3.63299	0.00245121	0.1728	-1.35296
218573_at	MAGEH1	-0.445911	9.84713	-3.63246	0.00245384	0.1728	-1.3539
202614_at	SLC30A9	-0.780964	8.93319	-3.63164	0.00245798	0.1728	-1.35539
219332_at	MICALL2	0.531247	7.73745	3.62976	0.00246748	0.1728	-1.3588
218085_at	CHMP5	-1.14018	8.81976	-3.62787	0.00247705	0.1728	-1.36221
214184_at	NPFF	0.216859	6.55855	3.62542	0.00248955	0.1728	-1.36666
222252_x_at	UBQLN4	0.62233	8.38826	3.62229	0.00250557	0.1728	-1.37232
212325_at	LIMCH1	-0.360525	6.44547	-3.62043	0.00251518	0.1728	-1.37569
205593_s_at	PDE9A	0.337742	7.23818	3.61938	0.00252057	0.1728	-1.37758
204699_s_at	UTP25	0.212052	7.14578	3.61792	0.00252815	0.1728	-1.38023
48531_at	TNIP2	0.632739	7.98252	3.61789	0.00252828	0.1728	-1.38028
220661_s_at	ZNF692	0.514201	8.54146	3.61353	0.00255103	0.1728	-1.38819
210169_at	SEC14L5	0.629373	9.33219	3.61022	0.00256839	0.1728	-1.39417
215154_at	ULK2	0.1931	6.86936	3.60656	0.00258777	0.1728	-1.40081
212833_at	SLC25A46	-0.859597	7.26799	-3.60317	0.00260578	0.1728	-1.40693
217816_s_at	PCNP	-0.537891	9.44285	-3.60277	0.00260794	0.1728	-1.40766
205694_at	TYRP1	-0.391627	6.38131	-3.60267	0.00260848	0.1728	-1.40785
211474_s_at	SERPINB6	0.547516	8.98511	3.59909	0.00262768	0.1728	-1.41432
218717_s_at	P3H2	0.324744	7.70991	3.59873	0.00262965	0.1728	-1.41498
221708_s_at	UNC45A	0.320606	7.83622	3.59581	0.00264547	0.1728	-1.42027
202893_at	UNC13B	0.318864	8.85903	3.5915	0.00266891	0.1728	-1.42806
213752_at	KAZN	0.217075	7.04484	3.59148	0.00266904	0.1728	-1.4281
221806_s_at	SETD5	0.741182	8.78804	3.59134	0.00266983	0.1728	-1.42837
203462_x_at	EIF3B	0.357783	9.95689	3.59121	0.00267055	0.1728	-1.4286
202411_at	IFI27	0.586877	8.83415	3.59049	0.00267445	0.1728	-1.42989
214429_at	MTMR6	-0.726665	8.14907	-3.58802	0.00268808	0.1728	-1.43438
212796_s_at	TBC1D2B	0.415841	8.48571	3.58695	0.00269399	0.1728	-1.43632
218096_at	AGPAT5	-0.56138	8.58825	-3.58686	0.00269445	0.1728	-1.43647
217196_s_at	CAMSAP2	-0.935816	7.51936	-3.58499	0.0027048	0.1728	-1.43985
208920_at	SRI	-0.882811	9.50171	-3.58255	0.00271842	0.1728	-1.44429
202634_at	POLR2K	-0.568782	8.03743	-3.5818	0.00272261	0.1728	-1.44565
203102_s_at	MGAT2	-0.447262	6.62596	-3.57967	0.00273451	0.1728	-1.4495
211701_s_at	TRO	0.338937	7.73479	3.57885	0.00273913	0.1728	-1.45099
202931_x_at	BIN1	0.682434	9.89785	3.57883	0.00273924	0.1728	-1.45102
211950_at	UBR4	0.537388	9.70024	3.57721	0.00274834	0.1728	-1.45395
219999_at	MAN2A2	0.406499	8.30188	3.57549	0.00275805	0.1728	-1.45706
219233_s_at	GSDMB	0.376151	7.68507	3.57339	0.00276996	0.1728	-1.46087
203137_at	WTAP	-0.596942	8.59765	-3.57244	0.0027754	0.1728	-1.4626
44120_at	ADCK2	0.258746	9.36086	3.57073	0.00278516	0.1728	-1.4657
213534_s_at	PASK	0.418911	7.08573	3.57034	0.00278739	0.1728	-1.4664
212802_s_at	GAPVD1	0.27981	9.55956	3.56946	0.0027924	0.1728	-1.46799
209472_at	KYAT3	-0.740474	8.16208	-3.5682	0.00279963	0.1728	-1.47027
207173_x_at	CDH11	-0.693282	7.61885	-3.56815	0.0027999	0.1728	-1.47036
213251_at	SMARCA5	-0.829364	8.26098	-3.5649	0.00281868	0.172856	-1.47626
209582_s_at	CD200	-0.791359	6.87123	-3.56481	0.00281917	0.172856	-1.47641
219053_s_at	VPS37C	0.387985	8.82926	3.5628	0.00283086	0.172856	-1.48006
202874_s_at	ATP6V1C1	-0.645978	8.56842	-3.56196	0.0028357	0.172856	-1.48157
203897_at	LYRM1	-0.581328	8.69699	-3.55751	0.00286171	0.173284	-1.48963
204529_s_at	TOX	-0.576604	7.26649	-3.55643	0.0028681	0.173284	-1.4916
208891_at	DUSP6	-1.0423	7.68133	-3.55628	0.00286897	0.173284	-1.49187
212875_s_at	C2CD2	0.61805	9.31723	3.55328	0.00288669	0.173825	-1.49731
214437_s_at	SHMT2	0.362016	6.11198	3.54786	0.00291897	0.173923	-1.50712
207760_s_at	NCOR2	0.66346	10.4574	3.54665	0.00292623	0.173923	-1.50931
211841_s_at	TNFRSF25	0.699582	7.17693	3.54616	0.00292918	0.173923	-1.5102
203727_at	SKIV2L	0.38963	8.91641	3.54552	0.00293304	0.173923	-1.51137
207721_x_at	HINT1	-0.430825	11.1132	-3.54409	0.00294162	0.173923	-1.51395
207507_s_at	ATP5MC3	-0.865934	10.4325	-3.54116	0.00295938	0.173923	-1.51926
214891_at	FBXO21	0.239543	6.06842	3.53913	0.00297173	0.173923	-1.52294
201133_s_at	PJA2	-1.30332	10.033	-3.5384	0.00297619	0.173923	-1.52426
206138_s_at	PI4KB	0.52847	9.05284	3.53713	0.00298396	0.173923	-1.52656
221809_at	RANBP10	0.269499	8.02887	3.53643	0.00298826	0.173923	-1.52783
211184_s_at	USH1C	0.182107	6.85189	3.53616	0.00298992	0.173923	-1.52832
210201_x_at	BIN1	0.658009	10.058	3.53525	0.00299547	0.173923	-1.52996
210285_x_at	WTAP	-0.347538	6.87001	-3.53338	0.00300702	0.173923	-1.53335
218272_at	TTC38	0.412056	7.88048	3.5327	0.00301124	0.173923	-1.53459
219507_at	RSRC1	-0.329487	6.14937	-3.52932	0.00303215	0.174413	-1.5407
217377_x_at	NTRK3	0.692072	10.0082	3.52477	0.00306063	0.174413	-1.54896
213279_at	DHRS1	0.416301	8.33111	3.52458	0.00306181	0.174413	-1.5493
202505_at	SNRPB2	-0.383219	9.1793	-3.52287	0.00307259	0.174413	-1.5524
213122_at	TSPYL5	-0.899796	8.66069	-3.52125	0.00308283	0.174413	-1.55533
214715_x_at	ZNF160	0.77249	10.5161	3.5201	0.00309012	0.174413	-1.55742
206544_x_at	SMARCA2	-0.840229	7.79486	-3.51947	0.0030941	0.174413	-1.55856
216904_at	COL6A1	0.127082	6.13167	3.51812	0.00310269	0.174413	-1.561
219257_s_at	SPHK1	0.244673	7.67771	3.51779	0.00310476	0.174413	-1.56159
211727_s_at	COX11	-0.932608	7.631	-3.51733	0.00310775	0.174413	-1.56244
201738_at	EIF1B	-0.588842	10.7515	-3.51579	0.00311759	0.174471	-1.56523
202742_s_at	PRKACB	-0.971913	8.97277	-3.51097	0.00314858	0.175708	-1.57396
201361_at	TMEM109	0.41661	8.87699	3.50949	0.00315812	0.175746	-1.57664
204274_at	EBAG9	-0.686793	9.69932	-3.50369	0.00319596	0.175779	-1.58715
209469_at	GPM6A	-0.435764	12.654	-3.50282	0.00320168	0.175779	-1.58873
214679_x_at	GNA11	0.450518	8.55038	3.50169	0.00320911	0.175779	-1.59077
213995_at	DMAC2L	-0.398079	5.80557	-3.50169	0.00320913	0.175779	-1.59078
200093_s_at	HINT1	-0.714821	10.1504	-3.50117	0.00321254	0.175779	-1.59172
217942_at	MRPS35	-0.489187	9.1248	-3.49934	0.00322465	0.175779	-1.59504
212382_at	TCF4	-1.3231	8.30204	-3.49826	0.0032318	0.175779	-1.59699
204431_at	TLE2	0.342211	6.44888	3.49738	0.00323764	0.175779	-1.59859
201435_s_at	EIF4E	-0.633278	7.73212	-3.49596	0.00324705	0.175779	-1.60115
212816_s_at	CBS	0.506925	6.90927	3.49591	0.00324744	0.175779	-1.60125
203468_at	CDK10	0.568602	7.20628	3.49456	0.00325645	0.175786	-1.6037
215115_x_at	NTRK3	0.561781	9.89007	3.4928	0.00326822	0.175942	-1.60688
213900_at	FAM189A2	0.492785	7.88679	3.48944	0.00329084	0.17668	-1.61297
205109_s_at	ARHGEF4	0.602701	10.0172	3.48738	0.00330477	0.176814	-1.6167
201142_at	EIF2S1	-0.51001	8.80234	-3.48571	0.00331611	0.176814	-1.61972
218334_at	THOC7	-0.788301	8.85729	-3.48512	0.00332012	0.176814	-1.62079
212190_at	SERPINE2	-0.755684	10.993	-3.48364	0.00333026	0.176879	-1.62348
213639_s_at	ZNF500	0.39874	7.52479	3.48087	0.00334925	0.177222	-1.6285
202151_s_at	UBAC1	0.347135	8.75366	3.48009	0.00335462	0.177222	-1.62992
202273_at	PDGFRB	0.421842	8.1869	3.4745	0.00339331	0.17879	-1.64004
203621_at	NDUFB5	-0.686887	9.67978	-3.47208	0.00341024	0.179205	-1.64443
200905_x_at	HLA-E	0.377217	10.1968	3.46613	0.00345212	0.180438	-1.6552
214762_at	ATP6V1G2	-1.03886	9.75669	-3.46506	0.00345974	0.180438	-1.65715
215255_at	IGSF9B	0.373148	6.63515	3.46365	0.00346973	0.180438	-1.6597
212631_at	STX7	-0.507734	9.08039	-3.46359	0.00347013	0.180438	-1.6598
209484_s_at	NSL1	-0.340473	8.61261	-3.46069	0.0034909	0.180744	-1.66506
200965_s_at	ABLIM1	0.607537	10.7114	3.45753	0.00351362	0.180744	-1.67079
206637_at	P2RY14	-0.445246	5.82097	-3.4558	0.00352609	0.180744	-1.67392
210235_s_at	PPFIA1	0.263317	6.30924	3.45551	0.00352822	0.180744	-1.67445
217976_s_at	DYNC1LI1	-0.785889	7.96342	-3.45499	0.00353199	0.180744	-1.67539
201407_s_at	PPP1CB	-0.710223	8.55276	-3.45325	0.00354461	0.180744	-1.67854
214372_x_at	ERN2	0.456584	8.19692	3.45245	0.00355044	0.180744	-1.67999
213119_at	SLC36A1	0.423526	8.61551	3.45166	0.00355618	0.180744	-1.68142
201486_at	RCN2	-0.975561	7.49697	-3.45087	0.00356198	0.180744	-1.68286
218859_s_at	ESF1	-0.588158	7.28588	-3.45015	0.00356725	0.180744	-1.68416
200969_at	SERP1	-1.10759	9.67637	-3.44301	0.00361992	0.182944	-1.6971
218162_at	OLFML3	0.262479	7.79681	3.43599	0.00367249	0.18498	-1.70982
217743_s_at	TMEM30A	-0.885918	8.63642	-3.43514	0.00367888	0.18498	-1.71136
220411_x_at	PODNL1	0.410182	7.48341	3.43313	0.00369407	0.185274	-1.71499
200819_s_at	RPS15	0.307257	13.1976	3.43166	0.00370521	0.185363	-1.71765
40016_g_at	MAST4	0.689919	9.9904	3.42795	0.00373356	0.186279	-1.72438
208514_at	KCNE1	0.213864	6.01365	3.42681	0.00374232	0.186279	-1.72645
205825_at	PCSK1	-1.0519	7.42754	-3.41886	0.00380389	0.187244	-1.74085
212007_at	UBXN4	-0.927507	8.64233	-3.41816	0.00380934	0.187244	-1.74211
212421_at	KIAA0930	0.956204	8.30565	3.41723	0.00381665	0.187244	-1.7438
38671_at	PLXND1	0.409479	8.54244	3.4172	0.00381686	0.187244	-1.74385
211118_x_at	ESR2	0.142332	6.09259	3.4171	0.0038177	0.187244	-1.74405
218274_s_at	ANKZF1	0.509266	7.9585	3.41671	0.00382071	0.187244	-1.74474
208634_s_at	MACF1	0.524208	11.3587	3.4158	0.00382787	0.187244	-1.74639
204783_at	MLF1	-0.41959	6.6681	-3.41286	0.00385104	0.187871	-1.75172
213096_at	TMCC2	0.534518	8.82324	3.41164	0.00386069	0.187871	-1.75393
211966_at	COL4A2	0.241573	6.34261	3.41058	0.00386912	0.187871	-1.75585
209707_at	PIGK	-0.81684	7.47862	-3.40408	0.00392106	0.188126	-1.76762
209550_at	NDN	-0.621603	9.68547	-3.40396	0.00392206	0.188126	-1.76785
222345_at	EMC10	0.250982	6.24813	3.40354	0.0039254	0.188126	-1.7686
219189_at	FBXL6	0.257861	6.63017	3.4005	0.00395	0.188126	-1.77411
221196_x_at	BRCC3	-0.244523	7.52074	-3.39698	0.00397867	0.188126	-1.78049
209027_s_at	ABI1	-0.872193	7.64659	-3.39628	0.00398433	0.188126	-1.78175
204433_s_at	SPATA2	0.334899	7.83818	3.39535	0.00399193	0.188126	-1.78343
219889_at	FRAT1	0.394603	7.27245	3.39506	0.0039943	0.188126	-1.78395
212299_at	NEK9	0.569673	9.10133	3.395	0.00399482	0.188126	-1.78407
215081_at	MINAR1	-0.175685	5.45077	-3.39335	0.00400836	0.188126	-1.78705
208984_x_at	RBM10	0.516255	8.49304	3.39329	0.00400888	0.188126	-1.78717
213876_x_at	ZRSR2	0.52229	8.81077	3.39275	0.0040133	0.188126	-1.78814
210640_s_at	GPER1	0.37664	7.86848	3.39151	0.00402351	0.188126	-1.79038
218485_s_at	SLC35C1	0.180798	7.08537	3.39139	0.00402454	0.188126	-1.79061
202649_x_at	RPS19	0.535298	12.4098	3.39125	0.00402571	0.188126	-1.79086
211916_s_at	MYO1A	0.215798	6.48745	3.39118	0.00402632	0.188126	-1.791
210794_s_at	MEG3	0.839759	10.481	3.38874	0.00404645	0.188622	-1.7954
213619_at	HNRNPH1	-0.914585	10.4141	-3.38359	0.00408951	0.189096	-1.80474
200638_s_at	YWHAZ	-1.09515	10.2609	-3.38293	0.00409506	0.189096	-1.80593
214394_x_at	EEF1D	0.54367	11.1637	3.38225	0.00410076	0.189096	-1.80716
200636_s_at	PTPRF	0.394961	10.0974	3.38054	0.00411521	0.189096	-1.81027
219821_s_at	GFOD1	0.675115	10.7764	3.38023	0.0041178	0.189096	-1.81082
201849_at	BNIP3	-0.489617	11.2381	-3.37931	0.00412562	0.189096	-1.81249
217822_at	WBP11	-0.532556	8.65824	-3.3788	0.00412988	0.189096	-1.81341
215529_x_at	DIP2A	0.548408	11.096	3.37834	0.00413382	0.189096	-1.81425
204065_at	CHST10	0.416556	9.33955	3.37729	0.0041427	0.189096	-1.81614
218300_at	PAGR1	0.363699	8.75938	3.37619	0.00415208	0.189096	-1.81814
208878_s_at	PAK2	-0.276032	6.68014	-3.37382	0.00417235	0.189187	-1.82243
201409_s_at	PPP1CB	-0.52989	8.6643	-3.37323	0.0041774	0.189187	-1.8235
200698_at	KDELR2	-0.484449	7.44847	-3.37128	0.00419412	0.189187	-1.82703
207790_at	LRRC1	0.204763	6.00667	3.36914	0.00421257	0.189187	-1.8309
217887_s_at	EPS15	-0.551798	9.89477	-3.3686	0.0042173	0.189187	-1.83189
213485_s_at	ABCC10	0.665288	9.20823	3.36838	0.00421916	0.189187	-1.83228
201472_at	VBP1	-0.895027	10.0609	-3.36791	0.00422325	0.189187	-1.83313
202537_s_at	CHMP2B	-0.402342	6.58294	-3.3653	0.00424596	0.189187	-1.83786
200940_s_at	RERE	0.568786	10.5066	3.36439	0.00425383	0.189187	-1.8395
221482_s_at	ARPP19	-0.857587	10.3717	-3.36397	0.0042575	0.189187	-1.84026
203558_at	CUL7	0.366832	7.13421	3.36379	0.00425912	0.189187	-1.84059
202771_at	PIEZO1	0.447957	7.23705	3.36237	0.00427154	0.189195	-1.84316
209303_at	NDUFS4	-0.681864	8.90427	-3.36024	0.00429029	0.189195	-1.84703
218185_s_at	ARMC1	-0.760206	7.12246	-3.35942	0.00429749	0.189195	-1.84851
219137_s_at	MFF	-0.549867	9.6533	-3.35606	0.00432724	0.189195	-1.85459
209507_at	RPA3	-0.439308	8.2392	-3.35514	0.00433536	0.189195	-1.85625
220925_at	NAA35	-0.57189	6.81051	-3.3542	0.00434378	0.189195	-1.85796
204345_at	COL16A1	0.55758	8.76784	3.3527	0.00435718	0.189195	-1.86068
207699_at	ZFHX2	0.335603	7.87681	3.35228	0.00436086	0.189195	-1.86142
200640_at	YWHAZ	-0.978996	10.9911	-3.35032	0.00437845	0.189195	-1.86497
213629_x_at	MT1F	0.844059	11.3771	3.34998	0.0043815	0.189195	-1.86559
211763_s_at	UBE2B	-0.891833	9.15842	-3.34949	0.00438592	0.189195	-1.86648
201222_s_at	RAD23B	-0.644623	8.59275	-3.34908	0.00438962	0.189195	-1.86722
213734_at	RFC5	-1.24272	9.09941	-3.349	0.00439036	0.189195	-1.86737
213039_at	ARHGEF18	0.418028	9.65856	3.34871	0.00439301	0.189195	-1.8679
210371_s_at	RBBP4	-0.631311	7.9791	-3.34485	0.00442791	0.18926	-1.87488
201352_at	YME1L1	-0.33856	10.335	-3.34388	0.00443669	0.18926	-1.87663
218714_at	PRR14	0.558065	8.06538	3.3429	0.00444561	0.18926	-1.8784
200768_s_at	MAT2A	0.544277	10.5708	3.34235	0.00445063	0.18926	-1.8794
213037_x_at	STAU1	0.357331	11.3583	3.34151	0.00445832	0.18926	-1.88092
210381_s_at	CCKBR	-0.394692	8.0544	-3.34065	0.00446625	0.18926	-1.88249
218533_s_at	UCKL1	0.456714	7.79135	3.34043	0.00446822	0.18926	-1.88288
200872_at	S100A10	0.460311	9.7013	3.33913	0.00448018	0.18926	-1.88523
207877_s_at	NVL	0.332722	7.43317	3.33721	0.00449785	0.18926	-1.88871
50277_at	GGA1	0.373021	10.6991	3.33668	0.00450279	0.18926	-1.88968
201502_s_at	NFKBIA	1.01215	9.77877	3.33522	0.00451626	0.18926	-1.89231
212054_x_at	TBC1D9B	0.295718	9.13072	3.33449	0.004523	0.18926	-1.89362
202166_s_at	PPP1R2	-0.60996	6.4391	-3.33394	0.00452817	0.18926	-1.89463
206752_s_at	DFFB	0.560976	6.18127	3.33393	0.00452826	0.18926	-1.89465
212288_at	FNBP1	0.423556	9.55625	3.33144	0.00455144	0.189499	-1.89915
200747_s_at	NUMA1	0.543999	9.43735	3.33054	0.0045598	0.189499	-1.90077
209118_s_at	TUBA1A	-0.44884	12.7934	-3.33024	0.00456266	0.189499	-1.90133
40020_at	CELSR3	0.545302	9.47612	3.32574	0.00460495	0.190855	-1.90946
218345_at	TMEM176A	0.429526	8.84052	3.32194	0.00464099	0.191354	-1.91634
217140_s_at	VDAC1	-1.04718	7.38219	-3.32014	0.00465815	0.191354	-1.9196
221822_at	SGF29	0.287126	7.51538	3.31978	0.00466159	0.191354	-1.92025
212582_at	OSBPL8	-0.910823	8.30117	-3.31767	0.00468181	0.191354	-1.92406
205883_at	ZBTB16	0.806572	10.1694	3.31677	0.00469046	0.191354	-1.92569
205737_at	KCNQ2	0.742084	10.6993	3.31556	0.00470215	0.191354	-1.92789
200870_at	STRAP	-0.506003	10.6892	-3.31363	0.00472081	0.191354	-1.93138
202919_at	MOB4	-0.544386	9.52382	-3.31345	0.00472258	0.191354	-1.93171
211323_s_at	ITPR1	-0.494828	7.81981	-3.31206	0.00473604	0.191354	-1.93422
218511_s_at	PNPO	-0.348598	7.27449	-3.31164	0.00474009	0.191354	-1.93497
201016_at	EIF1AX	-0.318924	5.38272	-3.3111	0.00474534	0.191354	-1.93595
212654_at	TPM2	0.371262	6.76279	3.31038	0.00475239	0.191354	-1.93726
212050_at	WIPF2	0.238735	10.0922	3.30812	0.00477449	0.191354	-1.94135
204992_s_at	PFN2	-0.786359	11.7904	-3.30803	0.00477534	0.191354	-1.94151
201096_s_at	ARF4	-0.661851	7.24038	-3.307	0.0047854	0.191354	-1.94337
212900_at	SEC24A	-0.315587	7.5752	-3.30584	0.00479683	0.191354	-1.94547
212956_at	TBC1D9	-1.16599	8.86989	-3.30491	0.00480596	0.191354	-1.94715
201694_s_at	EGR1	-0.893749	9.35654	-3.30437	0.00481131	0.191354	-1.94813
203338_at	PPP2R5E	-0.663111	7.53106	-3.30341	0.00482081	0.191354	-1.94987
212843_at	NCAM1	0.451033	11.3268	3.30198	0.00483495	0.191354	-1.95245
213199_at	C2CD3	0.221354	8.07739	3.30142	0.00484054	0.191354	-1.95347
220001_at	PADI4	0.175618	5.92732	3.30119	0.00484286	0.191354	-1.95389
212881_at	PIAS4	0.51743	6.83576	3.30098	0.00484494	0.191354	-1.95427
221221_s_at	KLHL3	0.392973	9.76568	3.30059	0.00484881	0.191354	-1.95498
208826_x_at	HINT1	-0.357227	11.4379	-3.29834	0.00487123	0.19185	-1.95904
217983_s_at	RNASET2	0.71569	8.59351	3.29652	0.00488943	0.19185	-1.96233
212604_at	MRPS31	-0.551481	7.56123	-3.29628	0.00489179	0.19185	-1.96276
209502_s_at	BAIAP2	0.40185	7.73393	3.29472	0.00490752	0.19185	-1.96559
201969_at	NASP	0.339235	7.65137	3.29449	0.0049098	0.19185	-1.966
201338_x_at	GTF3A	0.350901	10.8868	3.29271	0.00492778	0.19198	-1.96922
213785_at	IPO9	0.263892	7.90648	3.29113	0.0049438	0.19198	-1.97208
204679_at	KCNK1	-0.898388	9.65088	-3.28991	0.00495615	0.19198	-1.97428
201723_s_at	GALNT1	-0.379432	8.21976	-3.28929	0.0049625	0.19198	-1.97541
216526_x_at	HLA-C	0.472313	11.1942	3.28857	0.00496978	0.19198	-1.97671
201019_s_at	EIF1AX	-0.595929	9.54687	-3.28843	0.00497127	0.19198	-1.97697
200955_at	IMMT	-0.597734	9.16447	-3.28269	0.0050301	0.193874	-1.98734
214255_at	ATP10A	0.356507	7.54302	3.28054	0.00505227	0.19435	-1.99122
201913_s_at	COASY	0.343218	9.25849	3.27628	0.00509669	0.194541	-1.99894
209042_s_at	UBE2G2	0.495733	8.7482	3.27553	0.00510445	0.194541	-2.00028
212680_x_at	PPP1R14B	0.332724	7.34018	3.27529	0.00510696	0.194541	-2.00072
214346_at	C1QL1	0.191729	5.74258	3.27139	0.005148	0.194541	-2.00777
214801_at	TOR1AIP2	-0.498321	7.44529	-3.26958	0.0051671	0.194541	-2.01104
200731_s_at	PTP4A1	-0.416026	6.67432	-3.26865	0.00517704	0.194541	-2.01273
202206_at	ARL4C	-0.494437	7.35909	-3.26847	0.00517896	0.194541	-2.01306
209625_at	PIGH	-0.20695	6.72715	-3.26742	0.00519009	0.194541	-2.01495
208854_s_at	STK24	-0.445587	7.95655	-3.26705	0.00519407	0.194541	-2.01563
209526_s_at	HDGFL3	-0.606594	9.1776	-3.26648	0.00520013	0.194541	-2.01665
201067_at	PSMC2	-0.518069	9.24195	-3.26496	0.00521635	0.194541	-2.0194
220081_x_at	HSD17B7	0.49573	9.53593	3.26462	0.00521998	0.194541	-2.02001
203145_at	SPAG5	0.322575	6.77147	3.26459	0.00522031	0.194541	-2.02007
203414_at	MMD	-0.869772	9.41986	-3.26434	0.00522296	0.194541	-2.02052
221247_s_at	RCC1L	0.301415	8.00901	3.26373	0.00522954	0.194541	-2.02163
213507_s_at	KPNB1	0.368023	10.7035	3.2624	0.00524379	0.194541	-2.02403
217945_at	BTBD1	-0.527069	9.59139	-3.26203	0.00524778	0.194541	-2.0247
204064_at	THOC1	0.259573	8.43058	3.26061	0.005263	0.194541	-2.02725
222230_s_at	ACTR10	-0.67559	10.2924	-3.26009	0.00526861	0.194541	-2.02819
200677_at	PTTG1IP	0.624203	10.6998	3.25888	0.00528174	0.194541	-2.03038
220233_at	FBXO17	0.329254	7.32592	3.25842	0.00528671	0.194541	-2.03121
205651_x_at	RAPGEF4	-0.625411	9.15191	-3.25841	0.00528683	0.194541	-2.03123
201311_s_at	SH3BGRL	-0.355776	7.9434	-3.2583	0.00528803	0.194541	-2.03143
203564_at	FANCG	0.355135	7.86543	3.25785	0.00529294	0.194541	-2.03225
208728_s_at	CDC42	-0.363373	8.80978	-3.25687	0.00530353	0.194541	-2.03401
218505_at	WDR59	0.481107	8.43114	3.25526	0.00532109	0.194541	-2.03693
213858_at	ZNF250	0.167591	6.10827	3.25481	0.00532602	0.194541	-2.03774
217809_at	BZW2	-0.247666	9.4343	-3.25425	0.00533217	0.194541	-2.03876
212417_at	SCAMP1	-0.747248	8.08969	-3.252	0.00535676	0.194802	-2.04282
202281_at	GAK	0.492641	8.82129	3.2518	0.00535901	0.194802	-2.04318
209053_s_at	NSD2	0.438003	6.70508	3.24979	0.00538109	0.195247	-2.04681
210434_x_at	JTB	0.431475	11.236	3.2482	0.00539867	0.195527	-2.04969
214064_at	TF	0.673201	7.98289	3.24362	0.00544957	0.19701	-2.05796
203156_at	AKAP11	-0.974012	9.82159	-3.24146	0.00547371	0.197522	-2.06185
212979_s_at	TCAF1	-0.595862	7.85955	-3.23944	0.00549647	0.197545	-2.06551
210028_s_at	ORC3	-0.521282	6.60839	-3.23917	0.00549945	0.197545	-2.06599
201437_s_at	EIF4E	-0.609833	6.77452	-3.23875	0.00550426	0.197545	-2.06676
204745_x_at	MT1G	0.94431	11.8105	3.23627	0.00553228	0.197884	-2.07123
218439_s_at	COMMD10	-0.477104	7.47702	-3.23615	0.00553369	0.197884	-2.07146
213502_x_at	GUSBP11	0.441536	7.61023	3.23338	0.00556519	0.198296	-2.07646
218655_s_at	CWC25	0.228541	7.72373	3.23244	0.00557584	0.198296	-2.07815
209467_s_at	MKNK1	0.365566	9.16021	3.23174	0.00558388	0.198296	-2.07942
203603_s_at	ZEB2	-0.616116	7.28175	-3.23162	0.00558523	0.198296	-2.07963
205202_at	PCMT1	-0.641227	11.2313	-3.22843	0.00562185	0.199239	-2.08539
218427_at	ENTR1	0.335703	6.94878	3.22586	0.00565162	0.199936	-2.09004
203802_x_at	NSUN5	0.519752	8.37511	3.22413	0.00567158	0.199938	-2.09315
49452_at	ACACB	0.530903	8.46873	3.22411	0.00567185	0.199938	-2.09319
213772_s_at	GGA2	0.47497	7.8682	3.21991	0.00572086	0.201046	-2.10077
212652_s_at	SNX4	-0.718062	7.70424	-3.21901	0.00573144	0.201046	-2.1024
201553_s_at	LAMP1	0.24696	12.5694	3.21881	0.00573375	0.201046	-2.10276
211018_at	LSS	0.158243	5.88036	3.21788	0.0057447	0.201075	-2.10444
212424_at	PDCD11	0.219661	7.49171	3.21546	0.00577332	0.201217	-2.10882
217738_at	NAMPT	-0.665957	7.7004	-3.21522	0.00577612	0.201217	-2.10924
208795_s_at	MCM7	0.373219	8.45627	3.21496	0.00577924	0.201217	-2.10972
208731_at	RAB2A	-1.09812	9.6846	-3.21171	0.00581774	0.201679	-2.11557
212752_at	CLASP1	0.56257	10.3411	3.21117	0.00582429	0.201679	-2.11656
202098_s_at	PRMT2	0.333333	9.72185	3.21075	0.00582925	0.201679	-2.11731
213921_at	SST	-1.20491	7.78042	-3.21027	0.00583499	0.201679	-2.11818
200953_s_at	CCND2	-0.934709	9.82137	-3.20889	0.00585149	0.201679	-2.12067
210149_s_at	ATP5PD	-0.965513	10.353	-3.20801	0.0058621	0.201679	-2.12226
204726_at	CDH13	-0.610992	8.27835	-3.20753	0.0058678	0.201679	-2.12312
208829_at	TAPBP	0.493448	9.5897	3.20702	0.00587394	0.201679	-2.12404
217546_at	MT1M	1.08478	10.1176	3.2056	0.00589105	0.201916	-2.1266
210010_s_at	SLC25A1	0.303454	7.72361	3.20353	0.00591603	0.202422	-2.13033
208841_s_at	G3BP2	-1.10284	9.70289	-3.20268	0.00592643	0.202429	-2.13188
209787_s_at	HMGN4	-0.630451	8.99291	-3.20012	0.00595759	0.202926	-2.1365
216001_at	PRAMEF12	0.180391	7.34771	3.1998	0.00596147	0.202926	-2.13707
219041_s_at	REPIN1	0.32315	9.71682	3.19857	0.00597655	0.203022	-2.1393
202962_at	KIF13B	0.29564	8.25203	3.19738	0.00599107	0.203022	-2.14144
201784_s_at	C11orf58	-0.730402	8.61327	-3.19625	0.00600498	0.203022	-2.14348
212017_at	FAM168B	0.31326	10.8787	3.19602	0.00600777	0.203022	-2.14389
207959_s_at	DNAH9	0.155496	5.82513	3.19539	0.00601554	0.203022	-2.14503
212564_at	KCTD2	0.392325	8.65599	3.18912	0.00609331	0.204695	-2.15634
210084_x_at	TPSAB1	0.28334	7.05602	3.1889	0.00609606	0.204695	-2.15674
210405_x_at	TNFRSF10B	0.259333	7.314	3.18889	0.00609611	0.204695	-2.15675
212545_s_at	ZHX3	0.174909	6.90324	3.1868	0.00612233	0.204717	-2.16053
219297_at	WDR44	-0.39137	6.64176	-3.18567	0.00613645	0.204717	-2.16256
208072_s_at	DGKD	0.294808	9.16828	3.18531	0.00614094	0.204717	-2.1632
215945_s_at	TRIM2	-0.530194	7.60432	-3.18404	0.00615703	0.204717	-2.1655
212197_x_at	MPRIP	0.418112	10.9544	3.18378	0.00616031	0.204717	-2.16597
200748_s_at	FTH1	0.347974	12.9603	3.18343	0.00616472	0.204717	-2.1666
218477_at	TMEM14A	-0.830953	10.0598	-3.18308	0.00616911	0.204717	-2.16723
203282_at	GBE1	-0.53995	6.73593	-3.17564	0.00626374	0.206713	-2.18064
212860_at	ZDHHC18	0.351168	7.88734	3.17535	0.00626746	0.206713	-2.18116
202951_at	STK38	0.651724	7.82903	3.17474	0.00627539	0.206713	-2.18228
204011_at	SPRY2	-0.635885	9.17996	-3.17214	0.00630878	0.206713	-2.18695
202306_at	POLR2G	-0.353738	9.83986	-3.1713	0.0063197	0.206713	-2.18847
203449_s_at	TERF1	-0.374543	7.13006	-3.17041	0.00633119	0.206713	-2.19007
212461_at	AZIN1	-1.02924	9.23851	-3.17011	0.00633503	0.206713	-2.19061
201221_s_at	SNRNP70	0.761977	9.39805	3.16967	0.00634077	0.206713	-2.1914
206924_at	IL11	0.236652	5.8529	3.16889	0.00635091	0.206713	-2.19281
215096_s_at	ESD	-0.426673	9.84888	-3.16877	0.00635248	0.206713	-2.19303
213701_at	C12orf29	-0.7813	8.11974	-3.16877	0.00635251	0.206713	-2.19303
209065_at	UQCRB	-0.783092	8.94609	-3.16764	0.00636722	0.206713	-2.19507
213778_x_at	ZNF276	0.289492	7.221	3.16642	0.00638317	0.206713	-2.19727
218175_at	CCDC92	0.593318	11.0709	3.16638	0.00638368	0.206713	-2.19734
203078_at	CUL2	-0.29903	5.28577	-3.16622	0.00638575	0.206713	-2.19763
202301_s_at	RSRC2	-0.526512	8.21692	-3.16448	0.00640845	0.207109	-2.20075
209324_s_at	RGS16	0.325762	7.66321	3.15975	0.00647086	0.208785	-2.20929
203371_s_at	NDUFB3	-0.495296	9.01659	-3.15646	0.00651459	0.209536	-2.21522
218294_s_at	NUP50	-0.374049	6.62553	-3.1564	0.00651528	0.209536	-2.21531
215683_at	RBFADN	0.325454	7.26826	3.15306	0.00656006	0.210634	-2.22134
213843_x_at	SLC6A8	0.384902	7.7701	3.15029	0.00659737	0.21132	-2.22634
202829_s_at	VAMP7	-1.03765	8.43652	-3.14871	0.00661869	0.21132	-2.22918
201097_s_at	ARF4	-0.620965	10.5788	-3.14853	0.00662111	0.21132	-2.2295
211314_at	CACNA1G	0.204769	6.63893	3.14831	0.00662409	0.21132	-2.22989
217888_s_at	ARFGAP1	0.48863	8.84637	3.14722	0.00663887	0.211394	-2.23186
203228_at	PAFAH1B3	0.376324	8.19555	3.14657	0.00664774	0.211394	-2.23303
212449_s_at	LYPLA1	-0.542605	7.4	-3.14552	0.00666195	0.211506	-2.23491
200791_s_at	IQGAP1	0.630332	8.13285	3.14426	0.00667918	0.211714	-2.23719
221366_at	NKX6-1	0.180066	5.85737	3.14191	0.00671137	0.212048	-2.24142
206423_at	ANGPTL7	0.182268	6.41976	3.14162	0.00671532	0.212048	-2.24194
201302_at	ANXA4	-0.466198	6.39743	-3.13794	0.00676616	0.212048	-2.24858
212838_at	DNMBP	0.265525	7.74248	3.13729	0.00677514	0.212048	-2.24974
208812_x_at	HLA-C	0.408934	11.2579	3.13704	0.00677856	0.212048	-2.25019
201023_at	TAF7	-0.648811	8.97591	-3.1357	0.0067972	0.212048	-2.2526
215012_at	ZNF451	0.362791	6.81806	3.13551	0.00679985	0.212048	-2.25295
201633_s_at	CYB5B	-0.341493	7.54279	-3.13447	0.00681425	0.212048	-2.25481
218770_s_at	TMEM39B	0.334859	8.03083	3.13418	0.00681836	0.212048	-2.25534
219010_at	INAVA	0.242966	6.64331	3.13376	0.00682412	0.212048	-2.25608
207196_s_at	TNIP1	0.451148	8.07101	3.13346	0.00682843	0.212048	-2.25664
220045_at	NEUROD6	-0.415694	9.76707	-3.13323	0.00683164	0.212048	-2.25705
203881_s_at	DMD	-0.829481	7.88258	-3.13233	0.00684417	0.212048	-2.25867
212773_s_at	TOMM20	-0.69017	8.18722	-3.1316	0.00685443	0.212048	-2.25998
200936_at	RPL8	0.390436	11.7327	3.12812	0.0069033	0.212048	-2.26624
219091_s_at	MMRN2	0.254104	5.93921	3.1281	0.00690359	0.212048	-2.26627
209628_at	NXT2	-0.435222	6.1123	-3.12808	0.00690389	0.212048	-2.26631
201244_s_at	RAF1	0.639175	9.14679	3.12805	0.00690437	0.212048	-2.26637
211776_s_at	EPB41L3	-0.867432	6.96886	-3.12754	0.00691152	0.212048	-2.26728
211069_s_at	SUMO1	-0.35484	9.84737	-3.12573	0.00693724	0.212048	-2.27055
214802_at	EXOC7	0.285708	7.00273	3.12398	0.00696197	0.212048	-2.27369
202219_at	SLC6A8	0.539651	10.2214	3.12365	0.00696669	0.212048	-2.27428
204078_at	P3H4	0.19535	6.73686	3.12327	0.00697222	0.212048	-2.27498
201591_s_at	NISCH	0.536851	11.5033	3.12319	0.00697333	0.212048	-2.27512
211452_x_at	LRRFIP1	0.738536	11.5432	3.12204	0.00698973	0.212048	-2.27719
202507_s_at	SNAP25	-1.38328	10.4752	-3.12203	0.00698982	0.212048	-2.2772
211105_s_at	NFATC1	0.394362	7.47047	3.1214	0.00699888	0.212048	-2.27834
216960_s_at	ZNF133	0.306767	7.59289	3.12074	0.00700837	0.212048	-2.27953
222166_at	C9orf16	0.146149	6.0458	3.12069	0.00700898	0.212048	-2.27961
210059_s_at	MAPK13	0.303533	6.82942	3.12056	0.00701083	0.212048	-2.27984
201791_s_at	DHCR7	0.420606	8.27096	3.11923	0.00702994	0.212116	-2.28224
206109_at	FUT1	0.284379	7.2415	3.11887	0.0070352	0.212116	-2.28289
222372_at	MAGI1	0.328445	6.86088	3.11779	0.00705063	0.212116	-2.28482
213933_at	PTGER3	-0.247845	6.69377	-3.11743	0.00705591	0.212116	-2.28548
207837_at	RBPMS	0.217618	5.88891	3.11571	0.0070808	0.212542	-2.28858
213237_at	KNOP1	0.483211	6.68265	3.11458	0.00709715	0.212711	-2.29061
203600_s_at	FAM193A	0.57735	8.60752	3.11069	0.00715379	0.214084	-2.2976
214459_x_at	HLA-C	0.426917	10.722	3.10834	0.00718822	0.214559	-2.30183
202096_s_at	TSPO	0.316843	7.77053	3.10813	0.00719131	0.214559	-2.30221
204622_x_at	NR4A2	-0.707904	7.18074	-3.10572	0.00722688	0.215065	-2.30655
219314_s_at	ZNF219	0.305676	7.90403	3.10432	0.00724744	0.215065	-2.30905
209896_s_at	PTPN11	-0.850589	7.66418	-3.10366	0.00725729	0.215065	-2.31024
218914_at	RRNAD1	0.223013	6.25425	3.10345	0.00726038	0.215065	-2.31062
200749_at	RAN	-0.726565	10.3311	-3.1033	0.00726257	0.215065	-2.31088
211703_s_at	TM2D1	-0.643417	7.36398	-3.10185	0.00728419	0.215106	-2.3135
204669_s_at	RNF24	0.417057	8.09253	3.10064	0.00730223	0.215106	-2.31567
206732_at	SLITRK3	-0.330043	6.9493	-3.1002	0.00730872	0.215106	-2.31645
220525_s_at	AUP1	0.560651	7.98418	3.09934	0.00732166	0.215106	-2.31801
214512_s_at	SUB1	-0.555593	8.68064	-3.09799	0.00734184	0.215106	-2.32043
203823_at	RGS3	0.453584	8.71545	3.09778	0.00734497	0.215106	-2.32081
206541_at	KLKB1	0.541099	7.25373	3.0977	0.00734617	0.215106	-2.32095
207320_x_at	STAU1	0.332148	11.2057	3.0974	0.00735079	0.215106	-2.3215
202796_at	SYNPO	0.358303	7.43974	3.09619	0.00736897	0.215158	-2.32368
202544_at	GMFB	-0.507076	11.2494	-3.09458	0.00739322	0.215158	-2.32657
214017_s_at	DHX34	0.276923	6.4418	3.09443	0.00739552	0.215158	-2.32684
200639_s_at	YWHAZ	-0.614819	10.8144	-3.0939	0.00740351	0.215158	-2.32779
200904_at	HLA-E	0.557006	9.78345	3.09333	0.00741213	0.215158	-2.32881
202789_at	PLCG1	0.500737	9.51425	3.09296	0.00741774	0.215158	-2.32948
210249_s_at	NCOA1	0.462101	10.6641	3.09091	0.00744882	0.215744	-2.33316
209438_at	PHKA2	0.365513	6.8814	3.09011	0.00746095	0.215779	-2.33459
202691_at	SNRPD1	-0.535158	7.26016	-3.08909	0.00747663	0.215918	-2.33644
218552_at	ECHDC2	0.422996	8.60169	3.0877	0.00749784	0.216215	-2.33893
52255_s_at	COL5A3	0.659398	9.28315	3.08519	0.00753638	0.216589	-2.34344
207508_at	ATP5MC3	-0.473431	10.6366	-3.08388	0.00755658	0.216589	-2.34579
205982_x_at	SFTPC	0.245691	7.38891	3.08327	0.00756603	0.216589	-2.34689
216944_s_at	ITPR1	-0.457226	6.92531	-3.08141	0.00759472	0.216589	-2.35022
206372_at	MYF6	0.137351	5.90602	3.08097	0.00760156	0.216589	-2.35101
211960_s_at	RAB7A	-0.37752	7.90593	-3.08033	0.00761148	0.216589	-2.35216
208867_s_at	CSNK1A1	-0.385098	6.72719	-3.08001	0.00761653	0.216589	-2.35274
219056_at	RNASEH2B	-0.399751	6.43836	-3.07977	0.00762031	0.216589	-2.35318
212764_at	ZEB1	-0.554395	9.72603	-3.07949	0.00762463	0.216589	-2.35368
207749_s_at	PPP2R3A	0.24018	7.98329	3.07945	0.00762518	0.216589	-2.35374
201980_s_at	RSU1	-0.294198	6.75665	-3.07834	0.0076425	0.216589	-2.35573
212014_x_at	CD44	0.188337	6.45267	3.07762	0.00765386	0.216589	-2.35704
217773_s_at	NDUFA4	-0.560709	11.9236	-3.07701	0.0076634	0.216589	-2.35814
209048_s_at	ZMYND8	0.880259	9.55131	3.07698	0.00766386	0.216589	-2.35819
205646_s_at	PAX6	0.672188	9.7325	3.07276	0.00773012	0.21815	-2.36576
201906_s_at	CTDSPL	0.477856	9.08938	3.07128	0.00775349	0.218499	-2.36841
215299_x_at	SULT1A1	0.365752	9.57704	3.06867	0.00779488	0.218972	-2.3731
222352_at	FBXO31	0.474654	8.3674	3.06792	0.00780689	0.218972	-2.37445
213434_at	STX2	0.361886	8.60329	3.06765	0.00781118	0.218972	-2.37493
204811_s_at	CACNA2D2	0.362009	8.13355	3.0674	0.00781519	0.218972	-2.37538
214292_at	ITGB4	0.218577	5.97562	3.06675	0.00782556	0.218972	-2.37655
208137_x_at	ZNF611	0.500539	8.64165	3.0641	0.00786803	0.219848	-2.38131
214438_at	HLX	0.155176	5.89457	3.06341	0.00787905	0.219848	-2.38254
203068_at	KLHL21	0.580126	7.80889	3.0612	0.00791467	0.220531	-2.3865
215699_x_at	SFI1	0.330745	7.763	3.0601	0.00793241	0.220715	-2.38847
204483_at	ENO3	0.271128	6.55849	3.05806	0.00796556	0.221326	-2.39214
218042_at	COPS4	-0.892793	9.28025	-3.05296	0.00804897	0.222635	-2.4013
206268_at	LEFTY1	0.153833	6.78543	3.05273	0.00805274	0.222635	-2.40171
53987_at	RANBP10	0.195219	7.47458	3.05268	0.00805357	0.222635	-2.4018
221311_x_at	LYRM2	-0.352639	5.90722	-3.05243	0.0080576	0.222635	-2.40224
213357_at	GTF2H5	-0.868819	7.93271	-3.05126	0.00807687	0.222856	-2.40434
211509_s_at	RTN4	-0.440272	12.4409	-3.04942	0.00810726	0.22306	-2.40764
202600_s_at	NRIP1	-0.463353	6.20415	-3.04936	0.0081083	0.22306	-2.40775
203271_s_at	UNC119	0.474678	9.4795	3.04877	0.00811802	0.22306	-2.40881
213683_at	ACSL6	-0.39391	6.71161	-3.04758	0.00813768	0.22329	-2.41093
218998_at	ABITRAM	-0.411595	8.34705	-3.04395	0.00819822	0.22464	-2.41745
57532_at	DVL2	0.41304	8.2693	3.04264	0.00822023	0.224932	-2.4198
219074_at	TMEM184C	-0.207967	7.4439	-3.0408	0.00825113	0.225466	-2.4231
213499_at	CLCN2	0.183604	7.44014	3.0385	0.00828984	0.225644	-2.42721
202056_at	KPNA1	-0.426623	7.69077	-3.03811	0.00829654	0.225644	-2.42792
220036_s_at	LMBR1L	0.447205	8.18993	3.03693	0.00831641	0.225644	-2.43003
220942_x_at	FAM162A	-0.279484	10.285	-3.03686	0.00831763	0.225644	-2.43015
204382_at	NAT9	0.378301	8.59758	3.03659	0.00832218	0.225644	-2.43063
215106_at	TTC22	0.24073	6.43617	3.03624	0.0083282	0.225644	-2.43127
204062_s_at	ULK2	-0.3955	8.09533	-3.0357	0.00833735	0.225644	-2.43224
204282_s_at	FARS2	0.307821	8.61036	3.03317	0.00838047	0.225708	-2.43677
203669_s_at	DGAT1	0.46827	7.34411	3.03281	0.00838658	0.225708	-2.43741
212767_at	MTG1	0.372014	8.06185	3.0327	0.00838849	0.225708	-2.43761
201165_s_at	PUM1	-0.573196	9.08713	-3.03171	0.00840547	0.225708	-2.43939
201613_s_at	AP1G2	0.730089	8.62506	3.03156	0.00840806	0.225708	-2.43966
203182_s_at	SRPK2	-0.64855	9.06872	-3.03103	0.00841708	0.225708	-2.4406
211764_s_at	UBE2D1	-0.318229	6.96587	-3.03063	0.00842394	0.225708	-2.44131
215245_x_at	FMR1	-0.842317	9.56598	-3.02954	0.00844269	0.225708	-2.44327
215654_at	BCAT2	0.322008	7.35981	3.0291	0.00845038	0.225708	-2.44407
203765_at	GCA	-0.565421	6.91041	-3.02832	0.00846381	0.225708	-2.44546
212541_at	FLAD1	0.211316	6.44235	3.02825	0.00846503	0.225708	-2.44559
218038_at	DMAC2	0.325281	9.03724	3.02739	0.00847989	0.2258	-2.44713
204491_at	PDE4D	-0.233835	8.84561	-3.02532	0.00851573	0.226337	-2.45084
200902_at	SELENOF	-0.637829	8.33276	-3.02258	0.00856341	0.226337	-2.45574
217452_s_at	B3GALT2	-0.422264	5.94854	-3.02197	0.00857401	0.226337	-2.45683
203415_at	PDCD6	-0.587352	8.67264	-3.0211	0.00858923	0.226337	-2.45839
203312_x_at	ARF6	-0.314093	7.76422	-3.02004	0.00860776	0.226337	-2.46028
220115_s_at	CDH10	-0.420572	9.36718	-3.01972	0.00861339	0.226337	-2.46085
218924_s_at	CTBS	-0.194856	5.82356	-3.01962	0.00861521	0.226337	-2.46104
208900_s_at	TOP1	-0.393732	7.01981	-3.01886	0.00862859	0.226337	-2.4624
203224_at	RFK	-1.16526	8.96943	-3.01864	0.00863248	0.226337	-2.4628
202557_at	HSPA13	-0.781149	9.88389	-3.01797	0.00864418	0.226337	-2.46399
221658_s_at	IL21R	0.141291	6.07335	3.01704	0.00866065	0.226337	-2.46566
205732_s_at	NCOA2	-0.111174	5.18554	-3.01703	0.00866089	0.226337	-2.46569
200682_s_at	UBE2L3	-0.508771	9.37407	-3.01683	0.00866438	0.226337	-2.46604
211483_x_at	CAMK2B	0.649713	10.3319	3.01605	0.00867821	0.226337	-2.46744
203403_s_at	RNF6	-1.13067	8.44931	-3.01518	0.0086936	0.226337	-2.469
211686_s_at	MAK16	-0.34481	7.78782	-3.01443	0.00870683	0.226337	-2.47033
201395_at	RBM5	0.359053	10.3635	3.0141	0.00871272	0.226337	-2.47093
209080_x_at	GLRX3	-0.434355	8.11271	-3.01364	0.00872078	0.226337	-2.47174
214665_s_at	CHP1	-0.736287	9.06351	-3.01321	0.00872851	0.226337	-2.47252
203007_x_at	LYPLA1	-0.349929	5.90841	-3.01321	0.00872854	0.226337	-2.47252
205406_s_at	SPA17	-0.400027	6.52131	-3.01164	0.00875649	0.22663	-2.47533
213710_s_at	CALM1	-0.64292	9.2776	-3.01129	0.00876274	0.22663	-2.47595
200697_at	HK1	0.318226	11.1161	3.00784	0.0088245	0.227578	-2.48212
202346_at	UBE2K	-0.831839	6.74328	-3.00637	0.00885096	0.227578	-2.48475
204808_s_at	RXYLT1	-0.335048	8.18315	-3.00564	0.00886415	0.227578	-2.48606
200732_s_at	PTP4A1	-0.581816	9.14695	-3.00508	0.00887432	0.227578	-2.48707
217928_s_at	PPP6R3	0.252023	8.92931	3.00437	0.00888716	0.227578	-2.48834
200037_s_at	CBX3	-0.404256	9.91754	-3.00431	0.00888827	0.227578	-2.48845
218625_at	NRN1	-0.903451	10.1395	-3.00417	0.00889073	0.227578	-2.48869
204970_s_at	MAFG	0.389877	8.95808	3.0041	0.00889205	0.227578	-2.48882
220858_at	SORBS2	0.27564	6.98709	3.0031	0.00891011	0.227578	-2.4906
50965_at	RAB26	0.367259	9.76406	3.00287	0.00891429	0.227578	-2.49101
205003_at	DOCK4	-0.792883	9.44201	-3.00066	0.00895461	0.228073	-2.49498
215177_s_at	ITGA6	-0.167992	7.42743	-3.00054	0.00895669	0.228073	-2.49518
219055_at	SRBD1	-0.18707	5.80778	-2.99964	0.00897324	0.228201	-2.4968
212100_s_at	POLDIP3	0.328391	9.51565	2.9981	0.00900132	0.228622	-2.49955
45828_at	DMAC2	0.328837	9.34743	2.99721	0.0090177	0.228627	-2.50114
217717_s_at	YWHAB	-1.06699	9.87481	-2.99683	0.00902459	0.228627	-2.50181
204363_at	F3	-0.956827	8.58768	-2.99583	0.00904308	0.228803	-2.50361
217165_x_at	MT1F	0.830596	11.5792	2.99491	0.00905999	0.228938	-2.50525
205503_at	PTPN14	0.15689	5.82037	2.99301	0.00909516	0.229534	-2.50865
213648_at	EXOSC7	0.243853	8.30046	2.98954	0.00915961	0.230867	-2.51485
202031_s_at	WIPI2	0.303512	10.2008	2.98633	0.00921973	0.232087	-2.5206
204091_at	PDE6D	-0.360455	8.52014	-2.98467	0.00925088	0.232297	-2.52356
211698_at	EID1	-0.595609	9.08905	-2.98464	0.00925153	0.232297	-2.52362
202061_s_at	SEL1L	-0.658064	8.61464	-2.98031	0.00933328	0.234053	-2.53134
218425_at	RNF216	0.30056	7.13874	2.97913	0.00935576	0.234154	-2.53345
209001_s_at	ANAPC13	-0.386052	10.6767	-2.97886	0.00936096	0.234154	-2.53394
200743_s_at	TPP1	0.383781	10.8459	2.97649	0.00940621	0.234549	-2.53817
217839_at	TFG	-0.26005	9.71967	-2.97585	0.00941844	0.234549	-2.53931
37201_at	ITIH4	0.304154	7.32553	2.97545	0.00942609	0.234549	-2.54003
209274_s_at	ISCA1	-0.898656	9.25583	-2.97508	0.00943323	0.234549	-2.54069
202393_s_at	KLF10	-0.443804	6.76541	-2.97382	0.00945739	0.234549	-2.54294
219862_s_at	NARF	0.433413	9.1671	2.97295	0.00947427	0.234549	-2.5445
219623_at	ACTR5	0.266082	7.24174	2.9729	0.00947525	0.234549	-2.54459
221473_x_at	SERINC3	-0.638112	9.64206	-2.97246	0.00948373	0.234549	-2.54538
209000_s_at	SEPTIN8	0.398324	8.60779	2.97157	0.00950087	0.234549	-2.54696
202197_at	MTMR3	0.271095	8.60479	2.97008	0.00952973	0.234549	-2.54962
204928_s_at	SLC10A3	0.261955	6.85103	2.96957	0.00953968	0.234549	-2.55054
219678_x_at	DCLRE1C	0.383732	7.85209	2.96949	0.00954106	0.234549	-2.55067
37384_at	PPM1F	0.400755	8.95544	2.96849	0.0095606	0.234549	-2.55246
202182_at	KAT2A	0.549915	9.24921	2.96804	0.00956942	0.234549	-2.55327
203726_s_at	LAMA3	0.309819	6.96346	2.96741	0.00958157	0.234549	-2.55438
212509_s_at	MXRA7	-0.36804	11.244	-2.96699	0.0095898	0.234549	-2.55514
204130_at	HSD11B2	0.231616	6.53389	2.96677	0.00959404	0.234549	-2.55552
214359_s_at	HSP90AB1	-0.669393	9.50133	-2.96655	0.00959846	0.234549	-2.55593
214306_at	OPA1	-0.765913	8.30587	-2.96612	0.00960686	0.234549	-2.5567
208471_at	HPR	0.351168	6.37429	2.96577	0.00961355	0.234549	-2.55731
209135_at	ASPH	-0.354423	9.32442	-2.96383	0.00965171	0.23456	-2.56078
204944_at	PTPRG	-0.529664	6.14279	-2.96305	0.00966703	0.23456	-2.56218
214799_at	NFASC	0.635941	7.10675	2.96301	0.00966775	0.23456	-2.56224
209390_at	TSC1	0.309408	9.50665	2.96145	0.00969842	0.23456	-2.56502
202020_s_at	LANCL1	-0.742054	10.7526	-2.96118	0.00970382	0.23456	-2.56551
216509_x_at	MLLT10	0.207472	5.87283	2.96116	0.00970428	0.23456	-2.56555
204975_at	EMP2	0.548904	7.71014	2.96087	0.00970987	0.23456	-2.56606
43511_s_at	ARRB1	0.316381	10.4644	2.96053	0.00971667	0.23456	-2.56667
214499_s_at	BCLAF1	-0.220296	6.14346	-2.96033	0.00972055	0.23456	-2.56702
215452_x_at	SUMO4	-0.358446	7.89584	-2.95907	0.00974558	0.234682	-2.56928
212213_x_at	OPA1	-0.659577	9.4933	-2.95791	0.00976854	0.234682	-2.57134
212504_at	DIP2C	0.411539	9.63686	2.9575	0.00977663	0.234682	-2.57207
206081_at	SLC24A1	-0.253395	5.76962	-2.95586	0.00980935	0.234682	-2.575
200676_s_at	UBE2L3	0.455963	9.70704	2.9557	0.00981251	0.234682	-2.57528
201760_s_at	WSB2	-0.464362	11.0294	-2.9552	0.00982258	0.234682	-2.57618
201366_at	ANXA7	-0.676321	10.1324	-2.95488	0.00982892	0.234682	-2.57675
212145_at	MRPS27	-0.413764	8.46681	-2.95467	0.00983312	0.234682	-2.57712
206233_at	B4GALT6	-0.540035	7.07712	-2.95454	0.00983564	0.234682	-2.57735
203689_s_at	FMR1	-0.717755	8.30641	-2.95412	0.00984408	0.234682	-2.5781
206274_s_at	CROCC	0.214735	7.05404	2.95273	0.00987188	0.235062	-2.58057
212385_at	TCF4	-0.388833	8.0749	-2.9509	0.00990872	0.235504	-2.58384
217591_at	SKIL	0.272222	6.63278	2.95063	0.00991421	0.235504	-2.58433
206056_x_at	SPN	0.322835	7.52674	2.94989	0.00992921	0.235572	-2.58565
208835_s_at	LUC7L3	-0.801016	9.70029	-2.94931	0.00994083	0.235572	-2.58668
201833_at	HDAC2	-0.366899	8.22204	-2.94806	0.00996619	0.23589	-2.58891
218932_at	ZNHIT6	-0.502608	7.32674	-2.94643	0.00999929	0.236391	-2.59182
208993_s_at	PPIG	-0.760171	8.2254	-2.94426	0.0100433	0.236461	-2.59568
201951_at	ALCAM	-0.318513	6.03257	-2.94426	0.0100435	0.236461	-2.59569
212144_at	SUN2	0.587366	9.6842	2.94414	0.0100459	0.236461	-2.5959
218513_at	TMA16	-0.11846	5.35781	-2.94393	0.0100501	0.236461	-2.59626
202847_at	PCK2	0.181385	6.70736	2.94335	0.0100619	0.236461	-2.5973
218639_s_at	ZXDC	0.363684	7.60004	2.93878	0.0101559	0.237967	-2.60545
214486_x_at	CFLAR	0.152505	7.19416	2.93876	0.0101562	0.237967	-2.60548
213414_s_at	RPS19	0.433209	12.3292	2.93756	0.0101811	0.237967	-2.60762
212623_at	TMEM41B	-0.571025	7.74242	-2.93701	0.0101925	0.237967	-2.60861
57715_at	CALHM2	0.284773	6.64089	2.9363	0.0102072	0.237967	-2.60987
205433_at	BCHE	-0.33649	6.95719	-2.93559	0.010222	0.237967	-2.61114
219988_s_at	RNF220	0.330595	9.31873	2.93524	0.0102293	0.237967	-2.61176
214755_at	UAP1L1	0.209761	6.41903	2.93447	0.0102452	0.237967	-2.61313
204533_at	CXCL10	-0.16423	6.65924	-2.93412	0.0102525	0.237967	-2.61375
218690_at	PDLIM4	0.285898	7.98998	2.93387	0.0102576	0.237967	-2.61419
44783_s_at	HEY1	-0.266182	11.2361	-2.93385	0.0102581	0.237967	-2.61423
203983_at	TSNAX	-1.10134	8.24135	-2.93194	0.010298	0.238513	-2.61764
203724_s_at	RUFY3	-0.823997	9.38444	-2.93157	0.0103057	0.238513	-2.61829
202642_s_at	TRRAP	0.481109	7.94926	2.92788	0.0103832	0.239962	-2.62486
219449_s_at	TMEM70	-0.78898	9.60208	-2.92744	0.0103926	0.239962	-2.62565
218642_s_at	CHCHD7	-0.48784	8.60377	-2.92649	0.0104127	0.24008	-2.62735
213217_at	ADCY2	0.450305	11.5796	2.9257	0.0104293	0.24008	-2.62874
205814_at	GRM3	-0.560915	9.6129	-2.9244	0.010457	0.24008	-2.63107
213431_x_at	SFI1	0.324174	7.76836	2.92365	0.0104729	0.24008	-2.6324
218165_at	MEAF6	-0.614457	9.45037	-2.92353	0.0104754	0.24008	-2.63261
212463_at	CD59	0.655344	9.47053	2.92302	0.0104863	0.24008	-2.63352
217813_s_at	SPIN1	-0.449103	6.81756	-2.92276	0.0104919	0.24008	-2.63399
213878_at	PYROXD1	-0.57476	7.40936	-2.92214	0.0105051	0.24008	-2.63509
205802_at	TRPC1	-0.558773	8.37794	-2.92166	0.0105153	0.24008	-2.63594
200886_s_at	PGAM1	-0.326536	11.7696	-2.92121	0.0105248	0.24008	-2.63674
204756_at	MAP2K5	0.332049	8.62414	2.92067	0.0105364	0.24008	-2.6377
206456_at	GABRA5	-0.835392	7.20579	-2.92036	0.0105431	0.24008	-2.63826
202593_s_at	GDE1	-0.526233	7.70072	-2.91948	0.010562	0.240223	-2.63982
217033_x_at	NTRK3	0.574918	10.0364	2.91893	0.0105737	0.240223	-2.64079
200595_s_at	EIF3A	-0.782687	8.56993	-2.91744	0.0106058	0.24025	-2.64345
211316_x_at	CFLAR	0.503562	9.16297	2.9169	0.0106173	0.24025	-2.64441
51228_at	RBM12B	-0.117022	5.55083	-2.91669	0.010622	0.24025	-2.64479
207776_s_at	CACNB2	-0.410163	7.83753	-2.91662	0.0106233	0.24025	-2.6449
216257_at	SERPINB13	0.167442	6.08933	2.9126	0.0107104	0.241942	-2.65205
202524_s_at	SPOCK2	0.266605	10.768	2.91159	0.0107324	0.242158	-2.65385
208030_s_at	ADD1	0.265728	9.96779	2.91048	0.0107566	0.242158	-2.65582
204712_at	WIF1	-1.62497	8.10847	-2.91022	0.0107623	0.242158	-2.65629
207659_s_at	MOBP	-0.908966	9.20767	-2.90977	0.0107722	0.242158	-2.6571
201542_at	SAR1A	-0.449238	9.67428	-2.90936	0.0107811	0.242158	-2.65782
216126_at	LINC00663	0.161382	7.07969	2.90791	0.0108128	0.242407	-2.66039
217961_at	SLC25A38	0.287638	8.0928	2.90578	0.0108597	0.242407	-2.66419
201595_s_at	ZC3H15	-0.802215	8.98309	-2.90576	0.0108602	0.242407	-2.66423
208124_s_at	SEMA4F	0.133033	7.81271	2.90575	0.0108604	0.242407	-2.66424
201707_at	PEX19	-0.399649	8.08428	-2.90554	0.010865	0.242407	-2.66462
213546_at	DKFZP586I1420	0.426452	8.4157	2.90528	0.0108707	0.242407	-2.66508
218488_at	EIF2B3	-0.228186	8.53712	-2.90468	0.0108839	0.242407	-2.66613
213019_at	RANBP6	-0.745932	9.05055	-2.9035	0.0109101	0.242407	-2.66824
222270_at	PPP4R3B	-0.445942	5.42076	-2.90283	0.0109249	0.242407	-2.66943
203186_s_at	S100A4	0.338096	6.82943	2.9028	0.0109256	0.242407	-2.66948
204089_x_at	MAP3K4	0.604372	9.21978	2.90275	0.0109267	0.242407	-2.66958
201941_at	CPD	-0.484055	8.85036	-2.90108	0.0109636	0.242954	-2.67253
203576_at	BCAT2	0.419992	7.59958	2.89979	0.0109924	0.243319	-2.67483
206106_at	MAPK12	0.309885	7.08438	2.89874	0.011016	0.24351	-2.67671
221432_s_at	SLC25A28	0.286357	8.09612	2.89831	0.0110256	0.24351	-2.67747
204828_at	RAD9A	0.282431	7.2355	2.89686	0.011058	0.243893	-2.68004
203979_at	CYP27A1	0.374894	8.56845	2.89643	0.0110676	0.243893	-2.6808
212488_at	COL5A1	0.234462	6.50976	2.89547	0.0110892	0.244098	-2.68251
219124_at	TTI2	0.237117	7.59675	2.89394	0.0111237	0.244325	-2.68523
205700_at	HSD17B6	-0.848565	7.78881	-2.89392	0.0111242	0.244325	-2.68527
218243_at	RUFY1	0.321976	9.58596	2.89248	0.0111566	0.244627	-2.68782
201593_s_at	ZC3H15	-0.790967	9.50089	-2.89222	0.0111626	0.244627	-2.68829
206614_at	GDF5	0.187177	7.68626	2.89128	0.0111837	0.244819	-2.68994
AFFX-HUMISGF3A/M97935_3_at	STAT1	-0.552324	8.49572	-2.88985	0.0112163	0.24526	-2.69249
210156_s_at	PCMT1	-0.73185	8.67711	-2.88764	0.0112667	0.246092	-2.69642
212857_x_at	SUB1	-0.684172	11.1106	-2.88537	0.0113186	0.246953	-2.70045
210616_s_at	SEC31A	-0.366372	8.94631	-2.88263	0.0113816	0.247574	-2.7053
216693_x_at	HDGFL3	-0.646255	8.25939	-2.88249	0.0113849	0.247574	-2.70556
212567_s_at	MAP4	0.373147	9.52014	2.88237	0.0113877	0.247574	-2.70577
204058_at	ME1	-0.690109	6.64489	-2.88196	0.0113971	0.247574	-2.70649
213609_s_at	SEZ6L	-0.653628	8.24467	-2.88092	0.0114211	0.247824	-2.70834
207014_at	GABRA2	-1.13246	7.13471	-2.87962	0.0114512	0.248038	-2.71064
220738_s_at	RPS6KA6	0.156987	6.25382	2.87942	0.011456	0.248038	-2.71101
203333_at	KIFAP3	-0.795784	9.3432	-2.87886	0.0114691	0.24805	-2.71201
212111_at	STX12	-0.378106	10.1204	-2.87827	0.0114826	0.248072	-2.71304
221924_at	ZMIZ2	0.301796	6.86124	2.87769	0.0114961	0.248093	-2.71407
219001_s_at	DCAF10	0.313034	6.77246	2.87656	0.0115226	0.248394	-2.71608
207765_s_at	FAM214B	0.354979	8.0409	2.87591	0.0115376	0.248448	-2.71723
215636_at	UBR4	0.157834	5.97801	2.87508	0.0115571	0.248524	-2.7187
215349_at	BTBD18	0.245677	6.4704	2.87415	0.0115789	0.248524	-2.72035
218709_s_at	IFT52	-0.325476	7.79012	-2.87379	0.0115874	0.248524	-2.721
200776_s_at	BZW1	-0.359085	6.79599	-2.87352	0.0115937	0.248524	-2.72147
221519_at	FBXW4	0.484086	9.74695	2.87309	0.0116039	0.248524	-2.72224
203939_at	NT5E	-0.391795	7.04285	-2.87102	0.0116525	0.249129	-2.7259
209543_s_at	CD34	0.275545	7.66898	2.87052	0.0116644	0.249129	-2.72679
205794_s_at	NOVA1	-0.434273	9.65389	-2.87029	0.0116699	0.249129	-2.7272
209294_x_at	TNFRSF10B	0.316789	7.54723	2.86856	0.0117108	0.249185	-2.73027
206197_at	NME5	-0.612273	7.96392	-2.86832	0.0117165	0.249185	-2.73069
205279_s_at	GLRB	-0.782355	7.3221	-2.86803	0.0117235	0.249185	-2.73122
201087_at	PXN	0.487755	8.30259	2.8677	0.0117312	0.249185	-2.73179
205130_at	MOK	0.236307	7.90658	2.86748	0.0117364	0.249185	-2.73218
213102_at	ACTR3	-0.538877	9.08871	-2.867	0.0117479	0.249185	-2.73304
203566_s_at	AGL	-0.793719	8.07396	-2.86625	0.0117658	0.249286	-2.73437
221999_at	VRK3	0.286083	7.66971	2.86574	0.0117779	0.249286	-2.73527
210879_s_at	RAB11FIP5	0.294467	8.53206	2.86497	0.0117962	0.249407	-2.73663
202153_s_at	NUP62	0.317053	7.55449	2.86182	0.0118718	0.24999	-2.74222
219453_at	KLHL36	0.161445	6.13399	2.86164	0.0118761	0.24999	-2.74254
205128_x_at	PTGS1	0.396003	7.7388	2.86039	0.0119062	0.24999	-2.74476
203270_at	DTYMK	0.180886	6.5505	2.8598	0.0119203	0.24999	-2.74579
212812_at	SERINC5	-0.39058	8.14033	-2.8587	0.0119469	0.24999	-2.74774
215208_x_at	RPL35A	0.379438	6.57875	2.85825	0.011958	0.24999	-2.74855
218351_at	COMMD8	-0.680183	8.08634	-2.85795	0.0119653	0.24999	-2.74908
222058_at	RNF130	0.27218	6.35288	2.85771	0.0119709	0.24999	-2.7495
201488_x_at	KHDRBS1	-0.615766	8.75161	-2.85759	0.0119737	0.24999	-2.7497
214752_x_at	FLNA	0.567061	7.62845	2.8571	0.0119857	0.24999	-2.75058
208436_s_at	IRF7	0.264571	6.4328	2.85683	0.0119924	0.24999	-2.75106
209110_s_at	RGL2	0.522398	9.34389	2.85657	0.0119986	0.24999	-2.75152
205475_at	SCRG1	-0.654616	10.4942	-2.85631	0.012005	0.24999	-2.75199
215231_at	PRKAG2	0.174679	5.16283	2.85604	0.0120114	0.24999	-2.75245
208617_s_at	PTP4A2	0.323119	11.1654	2.85598	0.012013	0.24999	-2.75257
211733_x_at	SCP2	-0.851838	8.51805	-2.85544	0.012026	0.249997	-2.75351
222346_at	LAMA1	0.151751	6.54386	2.85422	0.0120558	0.250354	-2.75568
211954_s_at	IPO5	-0.562717	8.3206	-2.85283	0.0120899	0.250547	-2.75815
205630_at	CRH	-0.75614	6.51528	-2.85222	0.0121048	0.250547	-2.75923
200993_at	IPO7	-0.511841	8.04302	-2.85198	0.0121107	0.250547	-2.75965
215978_x_at	ZNF721	0.7415	11.2299	2.85177	0.0121157	0.250547	-2.76002
219014_at	PLAC8	0.197324	6.53215	2.85104	0.0121337	0.250642	-2.76131
203702_s_at	TTLL4	0.177065	6.85834	2.8502	0.0121544	0.250642	-2.76281
204525_at	PHF14	-0.323938	5.31526	-2.85004	0.0121582	0.250642	-2.76308
218915_at	NF2	0.553975	9.81271	2.84951	0.0121712	0.250648	-2.76402
200927_s_at	RAB14	-0.665221	8.68903	-2.84883	0.012188	0.250734	-2.76522
200596_s_at	EIF3A	-0.425198	8.1277	-2.84796	0.0122096	0.25082	-2.76677
208919_s_at	NADK	0.536373	8.4509	2.84764	0.0122175	0.25082	-2.76734
218023_s_at	FAM53C	0.313645	9.52274	2.84699	0.0122336	0.25089	-2.76849
218674_at	TRAPPC13	-0.621425	5.96335	-2.84573	0.0122646	0.251099	-2.77071
205756_s_at	F8	-0.323237	8.22014	-2.84555	0.0122691	0.251099	-2.77103
215404_x_at	FGFR1	0.490107	9.605	2.84472	0.0122898	0.251263	-2.7725
220069_at	TUBA8	0.203514	6.55087	2.8437	0.0123153	0.251524	-2.77431
216894_x_at	CDKN1C	0.307688	6.64851	2.84318	0.0123282	0.251529	-2.77523
204402_at	RHBDD3	0.315147	7.1877	2.83922	0.0124274	0.252052	-2.78224
203053_at	BCAS2	-0.896467	8.77809	-2.83899	0.012433	0.252052	-2.78263
205023_at	RAD51	0.106459	5.53739	2.83808	0.012456	0.252052	-2.78425
217993_s_at	MAT2B	-0.690941	10.3267	-2.83775	0.0124643	0.252052	-2.78483
204035_at	SCG2	-1.13399	8.90495	-2.83772	0.0124649	0.252052	-2.78488
215090_x_at	NPEPPSP1	0.28502	8.67349	2.83748	0.0124711	0.252052	-2.78531
201730_s_at	TPR	-0.845238	8.3685	-2.83695	0.0124844	0.252052	-2.78624
212951_at	ADGRF5	-0.196853	7.23826	-2.8369	0.0124856	0.252052	-2.78633
204854_at	P3H3	0.20191	6.29156	2.83661	0.0124929	0.252052	-2.78684
218404_at	SNX10	-1.01455	8.63313	-2.8364	0.0124985	0.252052	-2.78723
209699_x_at	AKR1C2	0.848365	9.60838	2.83591	0.0125108	0.252052	-2.78809
205081_at	CRIP1	0.219921	6.12321	2.83568	0.0125166	0.252052	-2.7885
209190_s_at	DIAPH1	0.394719	8.97294	2.83557	0.0125194	0.252052	-2.78869
218530_at	FHOD1	0.159444	6.7739	2.83462	0.0125435	0.252052	-2.79038
211653_x_at	AKR1C2	0.622783	8.18777	2.83457	0.0125447	0.252052	-2.79046
202169_s_at	AASDHPPT	-0.9529	9.51434	-2.83356	0.0125702	0.252309	-2.79224
201138_s_at	SSB	-0.536992	6.70197	-2.83223	0.0126043	0.252737	-2.7946
212751_at	UBE2N	-0.940049	8.71272	-2.83167	0.0126185	0.252766	-2.79559
201583_s_at	SEC23B	-0.275641	7.72534	-2.83013	0.0126578	0.253152	-2.79831
201910_at	FARP1	0.401536	9.53826	2.8297	0.0126688	0.253152	-2.79906
204675_at	SRD5A1	-0.815569	7.59706	-2.82915	0.012683	0.253152	-2.80004
218701_at	LACTB2	-0.460527	5.56675	-2.82841	0.0127018	0.253152	-2.80134
211052_s_at	TBCD	0.338203	8.58679	2.82834	0.0127037	0.253152	-2.80147
201345_s_at	UBE2D2	-0.378431	8.62577	-2.82792	0.0127145	0.253152	-2.80221
201646_at	SCARB2	-0.453521	7.77149	-2.82719	0.0127333	0.253272	-2.8035
201074_at	SMARCC1	0.237845	7.56323	2.82626	0.0127572	0.253494	-2.80515
208734_x_at	RAB2A	-0.789788	8.19684	-2.82571	0.0127714	0.253522	-2.80612
201756_at	RPA2	-0.505477	8.55476	-2.82281	0.0128464	0.254657	-2.81124
218395_at	ACTR6	-0.882436	7.77186	-2.82251	0.0128543	0.254657	-2.81178
210907_s_at	PDCD10	-0.642019	9.23761	-2.82166	0.0128763	0.254838	-2.81327
213325_at	NECTIN3	-0.428695	6.2936	-2.82007	0.0129178	0.2551	-2.81608
221290_s_at	PWWP3A	0.508289	6.82935	2.81966	0.0129285	0.2551	-2.8168
201364_s_at	OAZ2	-0.255655	9.07147	-2.81918	0.0129411	0.2551	-2.81766
212638_s_at	WWP1	-0.522399	7.6637	-2.81842	0.0129609	0.2551	-2.81899
208928_at	POR	0.366884	6.78325	2.81826	0.0129652	0.2551	-2.81928
208991_at	STAT3	0.397014	9.69954	2.81734	0.0129891	0.2551	-2.82089
207365_x_at	USP34	0.451861	11.1709	2.8172	0.0129929	0.2551	-2.82115
200047_s_at	YY1	-0.480641	8.91671	-2.81704	0.0129972	0.2551	-2.82144
204338_s_at	RGS4	-0.872349	7.41335	-2.81649	0.0130117	0.2551	-2.82241
221197_s_at	CHAT	0.152638	6.26059	2.8162	0.0130192	0.2551	-2.82292
210154_at	ME2	-0.228535	6.34975	-2.81574	0.0130312	0.2551	-2.82372
213133_s_at	GCSH	-0.568244	9.07872	-2.81387	0.0130805	0.255201	-2.82702
217221_x_at	RBM10	0.48207	8.0889	2.81337	0.0130939	0.255201	-2.82792
213700_s_at	PKM	0.322172	7.40006	2.81321	0.0130981	0.255201	-2.82819
219746_at	DPF3	0.277855	7.74046	2.81316	0.0130992	0.255201	-2.82827
212354_at	SULF1	-0.310439	7.01945	-2.81311	0.0131008	0.255201	-2.82838
203118_at	PCSK7	0.2959	7.94978	2.81212	0.0131269	0.255316	-2.83012
208872_s_at	REEP5	-0.415725	8.99681	-2.81178	0.0131359	0.255316	-2.83072
218599_at	REC8	0.346927	8.68691	2.81142	0.0131453	0.255316	-2.83134
217855_x_at	SDF4	0.33348	9.13411	2.81026	0.0131762	0.255512	-2.83339
210980_s_at	ASAH1	-0.609641	7.88168	-2.80902	0.0132092	0.255512	-2.83558
215375_x_at	LRRFIP1	0.28786	6.46587	2.80874	0.0132168	0.255512	-2.83608
212245_at	MCFD2	-0.641227	9.14665	-2.80818	0.0132317	0.255512	-2.83707
207616_s_at	TANK	-0.31032	8.24034	-2.80788	0.0132396	0.255512	-2.83759
217867_x_at	BACE2	0.253192	7.3293	2.80723	0.0132572	0.255512	-2.83875
208732_at	RAB2A	-0.701873	8.55106	-2.80721	0.0132578	0.255512	-2.83879
220796_x_at	SLC35E1	0.645016	11.4753	2.8061	0.0132874	0.255512	-2.84074
203987_at	FZD6	-0.173242	5.49936	-2.8058	0.0132954	0.255512	-2.84126
217915_s_at	RSL24D1	-0.813222	7.58385	-2.80496	0.0133181	0.255512	-2.84275
219559_at	SLC17A9	0.29393	7.78093	2.80449	0.0133308	0.255512	-2.84358
210024_s_at	UBE2E3	-0.73671	9.57115	-2.80425	0.0133372	0.255512	-2.84401
204861_s_at	NAIP	0.245025	6.35725	2.80328	0.0133632	0.255512	-2.84571
212643_at	MAPK1IP1L	-0.465078	9.77997	-2.80307	0.013369	0.255512	-2.84609
211379_x_at	B3GALNT1	-0.527401	5.84864	-2.80294	0.0133725	0.255512	-2.84631
204651_at	NRF1	0.255299	7.93972	2.80261	0.0133812	0.255512	-2.84689
202442_at	AP3S1	-0.329129	10.8409	-2.80224	0.0133912	0.255512	-2.84754
203680_at	PRKAR2B	-0.760532	9.43611	-2.80201	0.0133976	0.255512	-2.84795
208975_s_at	KPNB1	-0.305056	6.71386	-2.80134	0.0134157	0.255512	-2.84913
203246_s_at	NPRL2	0.288875	8.7952	2.80052	0.013438	0.255512	-2.85058
214722_at	NOTCH2NLA	0.721893	9.82545	2.8004	0.0134413	0.255512	-2.8508
201304_at	NDUFA5	-1.16959	10.2151	-2.80001	0.0134518	0.255512	-2.85148
218157_x_at	CDC42SE1	-0.473838	8.8469	-2.8	0.0134521	0.255512	-2.8515
211286_x_at	CSF2RA	0.133476	5.9244	2.79704	0.0135325	0.256204	-2.85671
218140_x_at	SRPRB	-0.427999	9.16108	-2.79674	0.0135407	0.256204	-2.85724
205143_at	NCAN	0.533978	10.8317	2.79614	0.0135573	0.256204	-2.85831
214055_x_at	PRRC2C	-0.517146	9.02339	-2.79559	0.0135723	0.256204	-2.85927
209184_s_at	IRS2	0.50238	10.4299	2.79524	0.0135818	0.256204	-2.85988
213556_at	PINLYP	0.160449	7.66559	2.79491	0.0135908	0.256204	-2.86046
215422_at	MARCHF6	-0.111425	5.59368	-2.79399	0.0136161	0.256204	-2.86209
205370_x_at	DBT	0.549593	11.7675	2.79359	0.0136271	0.256204	-2.86279
202536_at	CHMP2B	-0.889616	7.31198	-2.79318	0.0136384	0.256204	-2.86351
217550_at	ATF6	-0.195003	6.64652	-2.79273	0.013651	0.256204	-2.86432
209070_s_at	RGS5	-0.475341	8.72657	-2.79239	0.0136601	0.256204	-2.8649
206989_s_at	SCAF11	-0.260283	5.8292	-2.79234	0.0136615	0.256204	-2.86499
214771_x_at	MPRIP	0.38683	10.9373	2.79185	0.0136751	0.256204	-2.86586
222236_s_at	ASAP3	0.326996	9.10177	2.7917	0.0136791	0.256204	-2.86612
221029_s_at	WNT5B	0.203193	6.34522	2.79133	0.0136893	0.256204	-2.86677
213100_at	UNC5B	0.259678	7.24462	2.79108	0.0136964	0.256204	-2.86722
221476_s_at	RPL15	-0.355316	12.5245	-2.79052	0.0137119	0.256204	-2.86821
208476_s_at	FRMD4A	0.370578	6.96172	2.78929	0.0137458	0.256204	-2.87037
220202_s_at	RC3H2	-0.331214	6.56902	-2.78928	0.013746	0.256204	-2.87038
208864_s_at	TXN	-0.883871	9.14184	-2.78924	0.0137471	0.256204	-2.87045
209047_at	AQP1	0.751743	8.68113	2.78799	0.013782	0.256586	-2.87266
201099_at	USP9X	-0.720161	8.6919	-2.78704	0.0138084	0.256586	-2.87434
219290_x_at	DAPP1	0.265303	6.96699	2.78697	0.0138104	0.256586	-2.87446
213669_at	FCHO1	0.26081	6.67555	2.78605	0.0138359	0.256586	-2.87607
218070_s_at	GMPPA	0.269474	7.02954	2.78587	0.0138409	0.256586	-2.87639
217044_s_at	PLEKHG3	0.235683	7.3502	2.78571	0.0138454	0.256586	-2.87667
202304_at	FNDC3A	-0.493435	7.29417	-2.78504	0.0138643	0.256697	-2.87786
203718_at	PNPLA6	0.687493	8.82638	2.78431	0.0138846	0.256739	-2.87914
218669_at	RAP2C	-0.480515	6.92245	-2.78403	0.0138925	0.256739	-2.87963
211929_at	HNRNPA3	-0.524462	9.63815	-2.78301	0.0139211	0.256764	-2.88144
219599_at	EIF4B	-0.521867	7.04239	-2.78285	0.0139256	0.256764	-2.88172
221538_s_at	PLXNA1	0.469447	9.39093	2.78214	0.0139456	0.256764	-2.88297
217042_at	RDH11	0.171453	6.59988	2.7821	0.0139467	0.256764	-2.88304
201116_s_at	CPE	-0.602736	10.9561	-2.78167	0.0139586	0.256764	-2.88378
214402_s_at	SFI1	0.244935	5.92596	2.77904	0.0140329	0.257891	-2.88842
201051_at	ANP32A	-0.431342	9.85935	-2.77802	0.0140619	0.258012	-2.89022
201129_at	SRSF7	-0.896134	8.83524	-2.77789	0.0140656	0.258012	-2.89045
204497_at	ADCY9	0.653335	9.0686	2.77617	0.0141145	0.25836	-2.89348
213198_at	ACVR1B	0.354004	10.4204	2.77568	0.0141284	0.25836	-2.89434
220201_at	RC3H2	-0.271634	5.94608	-2.77546	0.0141346	0.25836	-2.89472
207494_s_at	ZNF76	0.36357	8.24735	2.77538	0.0141367	0.25836	-2.89485
218601_at	URGCP	0.393269	9.80311	2.77463	0.0141581	0.258445	-2.89617
222062_at	IL27RA	0.189726	6.02722	2.77431	0.0141675	0.258445	-2.89675
209839_at	DNM3	-0.671252	9.73878	-2.77116	0.0142575	0.259785	-2.90228
201597_at	COX7A2	-0.313182	11.6197	-2.77083	0.0142671	0.259785	-2.90287
209043_at	PAPSS1	-0.438621	10.0566	-2.76982	0.0142962	0.260075	-2.90464
203106_s_at	VPS41	-0.198846	5.43985	-2.7693	0.014311	0.260105	-2.90554
214421_x_at	CYP2C9	0.291147	7.86091	2.76842	0.0143365	0.260188	-2.9071
210619_s_at	HYAL1	0.30966	7.2039	2.76782	0.0143538	0.260188	-2.90815
211758_x_at	TXNDC9	-0.755001	7.87147	-2.76749	0.0143634	0.260188	-2.90873
203029_s_at	PTPRN2	-0.531627	10.0901	-2.76658	0.0143896	0.260188	-2.91033
214439_x_at	BIN1	0.569006	9.82051	2.76617	0.0144015	0.260188	-2.91105
202432_at	PPP3CB	-0.570642	11.0405	-2.76601	0.0144062	0.260188	-2.91133
218418_s_at	KANK2	0.638948	8.54938	2.76597	0.0144075	0.260188	-2.91141
205278_at	GAD1	-0.993371	10.5017	-2.76441	0.0144526	0.260192	-2.91414
212634_at	UFL1	-0.368715	6.94263	-2.76306	0.014492	0.260192	-2.91651
209400_at	SLC12A4	0.155374	5.78914	2.76284	0.0144984	0.260192	-2.9169
216120_s_at	ATP2B2	-0.356874	6.87019	-2.7621	0.0145201	0.260192	-2.91821
209036_s_at	MDH2	-0.287056	10.0479	-2.76193	0.0145249	0.260192	-2.9185
202673_at	DPM1	-0.876995	7.79895	-2.76115	0.0145478	0.260192	-2.91987
220212_s_at	THADA	0.300351	7.05548	2.76106	0.0145504	0.260192	-2.92003
201018_at	EIF1AX	-0.919975	9.29531	-2.76099	0.0145525	0.260192	-2.92015
216954_x_at	ATP5PO	-0.281612	9.02309	-2.76087	0.0145561	0.260192	-2.92036
217908_s_at	DCAF6	-0.666306	8.12114	-2.76066	0.0145622	0.260192	-2.92073
207994_s_at	OPRM1	0.12101	5.40629	2.76057	0.0145648	0.260192	-2.92089
207291_at	PRRG4	0.133259	5.75284	2.76025	0.0145742	0.260192	-2.92145
202582_s_at	RANBP9	-0.430375	10.719	-2.75959	0.0145937	0.260192	-2.92262
210924_at	OLFM1	0.301622	8.41978	2.75792	0.014643	0.260192	-2.92556
201670_s_at	MARCKS	-0.838448	8.864	-2.7573	0.0146611	0.260192	-2.92663
40465_at	DDX23	0.30929	7.27591	2.75698	0.0146706	0.260192	-2.9272
217731_s_at	ITM2B	-0.277979	11.3053	-2.75642	0.0146872	0.260192	-2.92819
217741_s_at	ZFAND5	-0.598589	8.6934	-2.75637	0.0146885	0.260192	-2.92827
209862_s_at	CEP57	-0.250348	6.23819	-2.75617	0.0146945	0.260192	-2.92862
203219_s_at	APRT	0.312754	7.42861	2.75516	0.0147243	0.260192	-2.93039
202741_at	PRKACB	-0.546	11.8546	-2.75438	0.0147477	0.260192	-2.93177
202769_at	CCNG2	-0.571307	9.12172	-2.75404	0.0147576	0.260192	-2.93236
207896_s_at	DLEC1	0.194209	6.74129	2.75289	0.0147919	0.260192	-2.93439
205069_s_at	ARHGAP26	0.160139	5.34821	2.75255	0.014802	0.260192	-2.93498
218568_at	AGK	-0.666635	7.51894	-2.75253	0.0148025	0.260192	-2.93501
210609_s_at	TP53I3	0.215763	6.96983	2.7525	0.0148034	0.260192	-2.93506
204251_s_at	CEP164	0.234328	7.35584	2.75174	0.0148261	0.260192	-2.9364
213062_at	NTAN1	0.367378	8.04678	2.75172	0.0148266	0.260192	-2.93643
219890_at	CLEC5A	0.210848	5.91652	2.75146	0.0148344	0.260192	-2.93689
221268_s_at	SGPP1	-0.171662	5.59448	-2.75132	0.0148386	0.260192	-2.93713
221049_s_at	POLL	0.312822	7.64676	2.75123	0.0148412	0.260192	-2.93729
212586_at	CAST	-0.341017	9.3908	-2.75077	0.014855	0.260192	-2.9381
209004_s_at	FBXL5	-0.607842	9.2687	-2.75067	0.0148579	0.260192	-2.93827
209131_s_at	SNAP23	0.136254	5.53995	2.7506	0.0148603	0.260192	-2.93841
212038_s_at	VDAC1	-0.912225	9.52122	-2.74938	0.0148968	0.260192	-2.94055
202983_at	HLTF	-0.764501	7.77682	-2.74913	0.0149041	0.260192	-2.94098
221471_at	SERINC3	-0.427426	10.3063	-2.74879	0.0149144	0.260192	-2.94158
208319_s_at	RBM3	-0.610816	5.63662	-2.74784	0.014943	0.260192	-2.94325
201689_s_at	TPD52	-0.825595	7.75216	-2.7478	0.014944	0.260192	-2.94331
215834_x_at	SCARB1	-0.131865	5.80421	-2.74768	0.0149478	0.260192	-2.94353
205250_s_at	CEP290	-0.397928	6.08546	-2.74739	0.0149565	0.260192	-2.94404
205878_at	POU6F1	0.206262	7.89493	2.7473	0.0149593	0.260192	-2.9442
221005_s_at	PTDSS2	0.438392	7.96445	2.7463	0.0149892	0.260328	-2.94594
221285_at	ST8SIA2	0.139134	5.89278	2.74598	0.0149989	0.260328	-2.9465
220318_at	EPN3	0.265527	6.21076	2.7457	0.0150074	0.260328	-2.947
204235_s_at	GULP1	-0.319068	6.16089	-2.74514	0.0150243	0.260328	-2.94799
200690_at	HSPA9	-0.464183	8.02207	-2.74454	0.0150424	0.260328	-2.94903
212835_at	ABRAXAS2	-0.215811	6.8074	-2.74442	0.0150459	0.260328	-2.94924
209485_s_at	OSBPL1A	-0.933703	9.37021	-2.74397	0.0150597	0.260339	-2.95004
32094_at	CHST3	0.318702	8.27521	2.74236	0.0151084	0.260742	-2.95285
214951_at	SLC26A10	0.349749	7.57514	2.74203	0.0151186	0.260742	-2.95344
203422_at	POLD1	0.253638	6.91704	2.74123	0.015143	0.260742	-2.95484
210854_x_at	SLC6A8	0.371199	7.70932	2.74075	0.0151576	0.260742	-2.95569
208869_s_at	GABARAPL1	-0.40649	10.3006	-2.74047	0.015166	0.260742	-2.95617
206273_at	PRELID3A	0.163158	7.15299	2.74002	0.0151799	0.260742	-2.95696
210058_at	MAPK13	0.119963	7.40622	2.73998	0.0151811	0.260742	-2.95704
218852_at	PPP2R3C	-0.854502	7.15535	-2.7397	0.0151897	0.260742	-2.95753
204847_at	ZBTB11	-0.535484	7.29995	-2.73914	0.0152068	0.260742	-2.95851
202209_at	LSM3	-0.487351	8.12628	-2.73805	0.01524	0.260742	-2.96041
212153_at	POGZ	0.510928	10.0946	2.73803	0.0152406	0.260742	-2.96044
210555_s_at	NFATC3	0.351882	6.51086	2.73766	0.015252	0.260742	-2.9611
210150_s_at	LAMA5	0.31977	8.10866	2.73759	0.0152542	0.260742	-2.96122
213791_at	PENK	-0.318905	7.24764	-2.73581	0.0153088	0.261235	-2.96434
205689_at	PCNX2	0.359169	7.48052	2.73523	0.0153267	0.261235	-2.96536
215645_at	FLCN	0.731631	7.80166	2.735	0.0153338	0.261235	-2.96576
64438_at	OGFOD3	0.179927	6.99271	2.73494	0.0153358	0.261235	-2.96587
209157_at	DNAJA2	-0.681871	7.56181	-2.73413	0.0153607	0.261384	-2.96729
201680_x_at	SRRT	0.423279	9.09964	2.7338	0.0153709	0.261384	-2.96787
220607_x_at	NELFCD	0.336988	8.60817	2.73269	0.0154053	0.261745	-2.96982
210120_s_at	RANBP3	0.288497	6.83854	2.73208	0.0154239	0.261837	-2.97087
209112_at	CDKN1B	-0.50502	9.58781	-2.73098	0.0154584	0.261929	-2.97281
203663_s_at	COX5A	-0.53949	10.4104	-2.73033	0.0154785	0.261929	-2.97395
212947_at	SLC9A8	0.24201	6.66	2.73001	0.0154882	0.261929	-2.9745
206070_s_at	EPHA3	-0.175673	5.3976	-2.7297	0.0154979	0.261929	-2.97504
204154_at	CDO1	-0.688701	8.72891	-2.72953	0.0155033	0.261929	-2.97534
218106_s_at	MRPS10	-0.504259	7.79048	-2.72936	0.0155087	0.261929	-2.97565
215559_at	ABCC6	0.154624	6.62569	2.72844	0.0155374	0.262118	-2.97726
202381_at	ADAM9	-0.56652	6.86926	-2.72781	0.0155569	0.262118	-2.97835
221335_x_at	SMG9	0.195954	7.63753	2.7265	0.015598	0.262118	-2.98065
204327_s_at	ZNF202	0.163837	6.89171	2.7265	0.015598	0.262118	-2.98065
207436_x_at	SORBS1	0.540855	10.2863	2.7265	0.0155981	0.262118	-2.98066
203302_at	DCK	-0.714496	6.05764	-2.72646	0.0155993	0.262118	-2.98072
214790_at	SENP6	-0.193437	5.34353	-2.72568	0.0156238	0.262308	-2.98209
208781_x_at	SNX3	-0.230411	10.4693	-2.72523	0.0156377	0.262319	-2.98287
212118_at	TRIM27	0.211702	8.81147	2.72456	0.0156591	0.262455	-2.98406
206073_at	COLQ	0.237564	6.46538	2.72248	0.0157245	0.263226	-2.98769
200719_at	SKP1	-0.523	9.014	-2.72225	0.0157317	0.263226	-2.98809
203351_s_at	ORC4	-0.602625	8.70355	-2.7211	0.0157681	0.263613	-2.9901
213064_at	ZC3H14	-0.450588	7.59574	-2.72026	0.0157947	0.263835	-2.99157
201445_at	CNN3	-0.598405	8.68702	-2.71918	0.0158291	0.264188	-2.99347
207956_x_at	PDS5B	-0.579044	8.25715	-2.71847	0.0158515	0.264339	-2.9947
202783_at	NNT	-0.588158	7.12001	-2.71793	0.015869	0.264407	-2.99566
217367_s_at	ZHX3	0.541497	8.30969	2.71689	0.0159021	0.264737	-2.99748
213153_at	SETD1B	0.379153	10.647	2.71552	0.0159459	0.264843	-2.99987
222105_s_at	NKIRAS2	0.281655	7.38339	2.71524	0.0159549	0.264843	-3.00036
203817_at	GUCY1B1	-0.701474	9.69129	-2.71476	0.0159702	0.264843	-3.0012
206561_s_at	AKR1B10	-0.140437	5.98918	-2.71423	0.015987	0.264843	-3.00212
212633_at	UFL1	-0.579496	6.52909	-2.7142	0.015988	0.264843	-3.00217
213291_s_at	UBE3A	-0.467	8.47563	-2.7137	0.0160043	0.264843	-3.00306
201915_at	SEC63	-0.177113	6.31413	-2.71346	0.016012	0.264843	-3.00348
202606_s_at	TLK1	-0.619241	8.45442	-2.71271	0.0160362	0.264843	-3.00479
218649_x_at	NEMF	-0.668553	8.38216	-2.71262	0.0160389	0.264843	-3.00494
201568_at	UQCRQ	-0.241364	11.1187	-2.71177	0.0160663	0.264843	-3.00643
212023_s_at	MKI67	-0.202862	6.00733	-2.71174	0.0160671	0.264843	-3.00647
200675_at	CD81	0.391988	11.4536	2.71169	0.0160689	0.264843	-3.00657
203018_s_at	SSX2IP	-0.421923	9.73592	-2.70999	0.0161238	0.265115	-3.00954
218583_s_at	DCUN1D1	-0.441846	8.21451	-2.70969	0.0161337	0.265115	-3.01007
214623_at	FBXW4P1	0.193936	6.37539	2.70936	0.0161441	0.265115	-3.01063
211546_x_at	SNCA	-0.419563	8.27249	-2.7091	0.0161525	0.265115	-3.01109
212908_at	DNAJC16	-0.35372	8.11572	-2.70903	0.0161548	0.265115	-3.01121
205079_s_at	MPDZ	-0.447842	7.33635	-2.70837	0.0161764	0.265115	-3.01237
208683_at	CAPN2	0.432794	10.1737	2.70801	0.0161882	0.265115	-3.01301
206141_at	MOCS3	0.153957	7.09041	2.70787	0.0161924	0.265115	-3.01324
218683_at	PTBP2	-0.720488	8.61716	-2.70659	0.0162341	0.265486	-3.01548
218137_s_at	SMAP1	-0.709956	8.53637	-2.70635	0.0162419	0.265486	-3.01589
212625_at	STX10	0.417957	8.52624	2.70462	0.0162984	0.265731	-3.01892
209881_s_at	LAT	0.23709	7.47319	2.70453	0.0163013	0.265731	-3.01907
200067_x_at	SNX3	-0.312134	11.4555	-2.70402	0.0163182	0.265731	-3.01998
201752_s_at	ADD3	-0.655108	9.11256	-2.70395	0.0163206	0.265731	-3.0201
213213_at	DIDO1	0.394837	7.11891	2.70382	0.0163246	0.265731	-3.02031
205396_at	SMAD3	0.13796	6.40257	2.70343	0.0163374	0.265731	-3.021
212587_s_at	PTPRC	-0.255455	5.93379	-2.70126	0.0164088	0.266109	-3.0248
202077_at	NDUFAB1	-0.593459	11.3196	-2.70089	0.0164211	0.266109	-3.02545
211769_x_at	SERINC3	-0.718466	9.53042	-2.70008	0.0164477	0.266109	-3.02686
219491_at	LRFN4	0.450561	7.59764	2.70005	0.0164486	0.266109	-3.02691
212451_at	SECISBP2L	-0.667938	8.50993	-2.69999	0.0164506	0.266109	-3.02701
200733_s_at	PTP4A1	-0.725922	6.7704	-2.69966	0.0164614	0.266109	-3.02758
206033_s_at	DSC3	0.121745	5.76243	2.69948	0.0164675	0.266109	-3.02791
217650_x_at	ST3GAL2	0.270965	7.96944	2.69946	0.0164681	0.266109	-3.02794
43977_at	TMEM161A	0.328543	9.21494	2.69763	0.0165286	0.266868	-3.03113
215591_at	SATB2	0.286974	5.43412	2.69662	0.0165622	0.266911	-3.0329
210563_x_at	CFLAR	0.267397	7.61726	2.69636	0.0165708	0.266911	-3.03335
207847_s_at	MUC1	0.150746	6.87491	2.69634	0.0165716	0.266911	-3.03339
213521_at	PTPN18	0.289644	8.05555	2.69553	0.0165985	0.266923	-3.03481
214661_s_at	NOP14	0.29764	7.65719	2.69509	0.0166131	0.266923	-3.03557
204083_s_at	TPM2	0.515845	5.77768	2.69493	0.0166183	0.266923	-3.03584
210564_x_at	CFLAR	0.165392	6.27394	2.69469	0.0166263	0.266923	-3.03626
201650_at	KRT19	0.142468	5.42988	2.69332	0.0166721	0.267442	-3.03865
213533_at	NSG1	-0.421552	8.03791	-2.6912	0.0167432	0.268366	-3.04236
219937_at	TRHDE	-0.675502	6.6807	-2.68798	0.0168515	0.269381	-3.04797
207069_s_at	SMAD6	0.261989	7.08588	2.68771	0.0168607	0.269381	-3.04845
211270_x_at	PTBP1	0.564915	8.91076	2.68713	0.0168801	0.269381	-3.04945
211275_s_at	GYG1	-0.51183	9.77834	-2.68713	0.0168804	0.269381	-3.04946
220775_s_at	UEVLD	-0.157201	5.90053	-2.68672	0.0168943	0.269381	-3.05018
212407_at	EEF1AKNMT	-0.35048	8.35523	-2.68668	0.0168955	0.269381	-3.05024
218066_at	SLC12A7	0.37149	9.32373	2.6865	0.0169017	0.269381	-3.05056
209380_s_at	ABCC5	0.635977	9.49558	2.68602	0.0169177	0.269419	-3.05138
210442_at	IL1RL1	0.181679	7.23307	2.68514	0.0169477	0.269679	-3.05292
214352_s_at	KRAS	-0.941701	9.48934	-2.68245	0.0170393	0.270919	-3.05761
212899_at	CDK19	0.379331	9.08729	2.6815	0.0170716	0.271215	-3.05926
221014_s_at	RAB33B	-0.259407	6.13925	-2.68075	0.0170972	0.27135	-3.06057
209096_at	UBE2V2	-0.88319	8.91014	-2.68046	0.0171074	0.27135	-3.06109
202930_s_at	SUCLA2	-0.999203	8.40723	-2.67986	0.0171278	0.271454	-3.06212
220967_s_at	ZNF696	0.197127	5.93773	2.67885	0.0171625	0.271788	-3.06388
211127_x_at	EDA	0.182134	5.78614	2.6775	0.0172091	0.271912	-3.06624
218003_s_at	FKBP3	-0.544495	8.77718	-2.67742	0.0172118	0.271912	-3.06638
32259_at	EZH1	0.463573	9.3583	2.67573	0.0172701	0.271912	-3.06932
213190_at	COG7	0.314534	6.72967	2.6755	0.017278	0.271912	-3.06972
217725_x_at	SERBP1	-0.411461	7.72049	-2.67542	0.0172808	0.271912	-3.06986
218352_at	RCBTB1	-0.473944	6.6043	-2.67493	0.0172979	0.271912	-3.07072
201344_at	UBE2D2	-0.347827	8.03399	-2.67425	0.0173214	0.271912	-3.0719
220135_s_at	SLC7A9	0.314805	7.5423	2.67425	0.0173216	0.271912	-3.07191
213118_at	UHRF1BP1L	-0.621655	7.1195	-2.67408	0.0173274	0.271912	-3.0722
209285_s_at	TASOR	0.387537	8.31251	2.67321	0.0173576	0.271912	-3.07372
207283_at	RPL23AP32	0.365179	7.86184	2.67313	0.0173602	0.271912	-3.07385
207639_at	FZD9	0.355656	7.22284	2.67274	0.0173738	0.271912	-3.07453
202412_s_at	USP1	-0.392901	5.96	-2.67271	0.0173749	0.271912	-3.07458
213236_at	SASH1	0.767487	9.89051	2.67235	0.0173873	0.271912	-3.0752
35254_at	TRAFD1	0.119128	7.82512	2.67235	0.0173874	0.271912	-3.07521
203379_at	RPS6KA1	0.209799	6.75711	2.67228	0.01739	0.271912	-3.07534
206462_s_at	NTRK3	0.746752	8.71965	2.67155	0.0174154	0.272095	-3.07661
203998_s_at	SYT1	-1.65571	8.00115	-2.6709	0.017438	0.272233	-3.07773
201234_at	ILK	0.420679	9.9035	2.66794	0.0175417	0.273511	-3.08289
218691_s_at	PDLIM4	0.326092	5.81291	2.66777	0.0175475	0.273511	-3.08318
208494_at	SLC6A7	0.207092	7.71276	2.66617	0.0176038	0.273642	-3.08596
202170_s_at	AASDHPPT	-0.581281	6.83813	-2.666	0.01761	0.273642	-3.08627
208857_s_at	PCMT1	-1.00843	9.81946	-2.66584	0.0176156	0.273642	-3.08655
202256_at	CD2BP2	0.388128	8.65591	2.66509	0.0176419	0.273642	-3.08785
221427_s_at	CCNL2	0.316361	7.06748	2.66508	0.0176424	0.273642	-3.08787
219924_s_at	ZMYM6	0.17748	7.62919	2.66468	0.0176563	0.273642	-3.08855
219139_s_at	CROCCP3	0.160456	6.2489	2.66416	0.0176747	0.273642	-3.08946
212905_at	CSTF2T	-0.594492	7.61627	-2.66414	0.0176755	0.273642	-3.0895
203269_at	NSMAF	0.382163	8.57027	2.66366	0.0176926	0.273642	-3.09034
219128_at	C2orf42	0.310207	8.12416	2.66292	0.0177186	0.273642	-3.09162
209337_at	PSIP1	-0.713377	9.31183	-2.66291	0.0177192	0.273642	-3.09164
40837_at	TLE2	0.3604	9.13143	2.66284	0.0177216	0.273642	-3.09176
220720_x_at	MZT2B	0.64234	9.48774	2.66196	0.0177529	0.273713	-3.0933
218869_at	MLYCD	0.247973	7.26028	2.66193	0.0177538	0.273713	-3.09334
205489_at	CRYM	-0.673228	10.3703	-2.66092	0.0177896	0.274051	-3.09509
201574_at	ETF1	-0.505724	8.56874	-2.6603	0.0178119	0.274182	-3.09618
209357_at	CITED2	-0.441662	6.61496	-2.65933	0.0178465	0.274384	-3.09787
207726_at	ESRRB	0.161253	6.08095	2.65913	0.0178535	0.274384	-3.09821
214629_x_at	RTN4	-0.368889	12.041	-2.65863	0.0178715	0.274384	-3.09909
209524_at	HDGFL3	-0.542584	10.0654	-2.65838	0.0178805	0.274384	-3.09952
221760_at	MAN1A1	-0.605524	6.60438	-2.65782	0.0179004	0.274478	-3.10049
206734_at	JRKL	-0.213452	6.14072	-2.65709	0.0179264	0.274602	-3.10175
201825_s_at	SCCPDH	-0.475419	8.09015	-2.65682	0.0179362	0.274602	-3.10223
210759_s_at	PSMA1	-0.485937	9.61808	-2.65541	0.0179868	0.2748	-3.10468
201329_s_at	ETS2	-0.50943	7.26747	-2.65533	0.0179898	0.2748	-3.10482
210373_at	NPRL2	0.188913	7.46938	2.6553	0.0179908	0.2748	-3.10487
203869_at	USP46	-0.551045	6.39369	-2.65397	0.0180386	0.275318	-3.10718
214101_s_at	NPEPPS	-0.386547	5.78568	-2.65215	0.0181044	0.276055	-3.11034
38269_at	PRKD2	0.24726	7.66566	2.65186	0.0181148	0.276055	-3.11084
207499_x_at	UNC45A	0.279757	7.38199	2.65073	0.0181559	0.276425	-3.11281
214170_x_at	FH	-0.665628	8.95441	-2.65028	0.0181723	0.276425	-3.11359
218761_at	RNF111	-0.578055	7.98359	-2.65004	0.0181809	0.276425	-3.114
204080_at	TOE1	0.198456	8.06798	2.64926	0.0182093	0.276645	-3.11536
202026_at	SDHD	-0.53738	7.82525	-2.64854	0.0182356	0.276832	-3.11662
213423_x_at	TUSC3	-0.695155	8.52225	-2.6472	0.0182845	0.277362	-3.11894
214039_s_at	LAPTM4B	-0.356485	10.3815	-2.64586	0.0183333	0.277889	-3.12126
215305_at	PDGFRA	0.201297	6.80015	2.64515	0.0183596	0.277951	-3.1225
214505_s_at	FHL1	-0.298014	7.86387	-2.6448	0.0183722	0.277951	-3.1231
202780_at	OXCT1	-0.715037	8.65359	-2.64461	0.0183795	0.277951	-3.12344
213444_at	ZNF862	0.436884	8.73839	2.64285	0.0184441	0.278715	-3.12649
204612_at	PKIA	-0.56729	9.96515	-2.64157	0.0184913	0.279216	-3.12871
214341_at	AP1G2	0.147543	6.29147	2.64111	0.0185083	0.27926	-3.12951
202416_at	DNAJC7	-0.388615	9.72217	-2.63971	0.0185601	0.279269	-3.13194
219843_at	IPP	-0.201018	5.95208	-2.63936	0.018573	0.279269	-3.13254
205182_s_at	ZNF324	0.412878	8.90871	2.63894	0.0185888	0.279269	-3.13328
212480_at	SPECC1L	0.369655	8.11688	2.63779	0.0186313	0.279269	-3.13526
205566_at	ABHD2	0.141596	7.11168	2.63746	0.0186436	0.279269	-3.13584
214643_x_at	BIN1	0.474111	8.93681	2.63655	0.0186777	0.279269	-3.13743
217980_s_at	MRPL16	-0.274776	8.94882	-2.63632	0.0186863	0.279269	-3.13783
214293_at	SEPTIN11	-0.537412	9.50692	-2.63629	0.0186874	0.279269	-3.13788
214092_x_at	SUGP2	0.308633	9.24479	2.63538	0.0187212	0.279269	-3.13944
209525_at	HDGFL3	-0.493809	7.05024	-2.63517	0.0187292	0.279269	-3.13981
212572_at	STK38L	-0.218104	7.88913	-2.63444	0.0187565	0.279269	-3.14108
219956_at	GALNT6	0.246774	6.48494	2.63416	0.0187668	0.279269	-3.14156
214257_s_at	SEC22B	-0.865594	7.92803	-2.63402	0.0187721	0.279269	-3.1418
208838_at	CAND1	-0.656769	8.4987	-2.63351	0.0187914	0.279269	-3.1427
203047_at	STK10	0.21869	6.25152	2.63332	0.0187983	0.279269	-3.14302
206918_s_at	CPNE1	0.25533	8.04406	2.63321	0.0188026	0.279269	-3.14321
217925_s_at	ILRUN	0.236783	9.17938	2.63284	0.0188166	0.279269	-3.14386
205110_s_at	FGF13	-0.996317	9.39328	-2.63266	0.0188232	0.279269	-3.14416
201517_at	NCBP2	-0.57363	8.4809	-2.63243	0.018832	0.279269	-3.14457
210251_s_at	RUFY3	-0.715063	7.06598	-2.63188	0.0188527	0.279269	-3.14552
203927_at	NFKBIE	-0.168282	7.13863	-2.63161	0.0188626	0.279269	-3.14598
200608_s_at	RAD21	-0.677268	9.30793	-2.63152	0.0188661	0.279269	-3.14614
222104_x_at	GTF2H3	0.517275	8.5556	2.63151	0.0188664	0.279269	-3.14615
206766_at	ITGA10	0.155529	8.15662	2.6314	0.0188705	0.279269	-3.14635
205413_at	MPPED2	-0.589009	7.83911	-2.63069	0.0188975	0.279269	-3.14759
203375_s_at	TPP2	-0.178482	6.13994	-2.63029	0.0189123	0.279269	-3.14826
203504_s_at	ABCA1	-0.26299	6.47658	-2.62999	0.0189239	0.279269	-3.1488
216491_x_at	IGHM	0.145627	5.86253	2.6299	0.0189271	0.279269	-3.14895
204394_at	SLC43A1	0.15646	7.33838	2.62951	0.0189421	0.279269	-3.14963
210316_at	FLT4	0.119648	5.5809	2.62944	0.0189445	0.279269	-3.14974
213838_at	NOL7	-0.514278	8.61803	-2.62921	0.0189534	0.279269	-3.15015
218135_at	ERGIC2	-0.634789	7.50676	-2.62874	0.0189711	0.279269	-3.15096
205443_at	SNAPC1	-0.206871	5.60902	-2.62866	0.0189741	0.279269	-3.1511
213664_at	SLC1A1	-0.700235	8.15879	-2.6273	0.0190255	0.279677	-3.15345
208669_s_at	EID1	-0.937972	9.56673	-2.62718	0.0190301	0.279677	-3.15366
214157_at	GNAS	-0.610746	9.47062	-2.62608	0.019072	0.280086	-3.15557
204742_s_at	PDS5B	-0.540102	7.03506	-2.62396	0.0191529	0.281045	-3.15924
218888_s_at	NETO2	-0.557716	7.33486	-2.62337	0.0191752	0.281045	-3.16025
204387_x_at	MRPL57	0.363367	9.62054	2.62325	0.0191799	0.281045	-3.16046
213305_s_at	PPP2R5C	-0.236552	6.46863	-2.62282	0.0191965	0.281081	-3.16121
212814_at	AHCYL2	0.379158	10.5128	2.62138	0.0192517	0.281464	-3.16371
208411_x_at	PPEF2	-0.100018	5.28631	-2.62118	0.0192594	0.281464	-3.16406
203427_at	ASF1A	-0.876734	6.99562	-2.62102	0.0192653	0.281464	-3.16432
221790_s_at	LDLRAP1	0.155519	6.50184	2.62047	0.0192864	0.281565	-3.16527
202520_s_at	MLH1	-0.319482	8.88206	-2.6195	0.0193241	0.281696	-3.16696
203701_s_at	TRMT1	0.431904	6.91873	2.6188	0.0193508	0.281696	-3.16816
212824_at	FUBP3	-0.706547	7.19515	-2.61857	0.0193598	0.281696	-3.16856
212912_at	RPS6KA2	0.347601	9.27158	2.61843	0.0193654	0.281696	-3.16882
214594_x_at	ATP8B1	0.733073	9.54934	2.61819	0.0193746	0.281696	-3.16923
213850_s_at	SCAF11	-0.409728	8.57256	-2.61773	0.0193923	0.281696	-3.17002
213670_x_at	NSUN5P1	0.45958	8.61859	2.61744	0.0194035	0.281696	-3.17052
206375_s_at	HSPB3	-0.289767	7.52039	-2.61729	0.0194092	0.281696	-3.17078
218228_s_at	TNKS2	-0.227347	8.66787	-2.61588	0.019464	0.282202	-3.17323
203072_at	MYO1E	0.123289	6.42947	2.61566	0.0194726	0.282202	-3.17361
209445_x_at	COA1	-0.237868	8.05034	-2.61432	0.0195245	0.282749	-3.17592
217997_at	PHLDA1	-0.400135	6.65208	-2.61393	0.0195398	0.282763	-3.1766
41644_at	SASH1	0.64892	10.6168	2.61279	0.0195843	0.283201	-3.17857
204260_at	CHGB	-0.779693	8.61417	-2.61195	0.0196169	0.283465	-3.18001
203250_at	SCAF8	-0.519337	7.58502	-2.61128	0.0196432	0.283523	-3.18118
211968_s_at	HSP90AA1	-0.858848	11.237	-2.61112	0.0196495	0.283523	-3.18146
206896_s_at	GNG7	-0.312289	6.8863	-2.6097	0.0197052	0.283574	-3.18391
201776_s_at	EFCAB14	-0.304342	6.95247	-2.60956	0.0197105	0.283574	-3.18414
217777_s_at	HACD3	-0.483831	6.85398	-2.60928	0.0197219	0.283574	-3.18464
217153_at	ARHGAP1	0.113514	6.32336	2.60898	0.0197335	0.283574	-3.18515
219025_at	CD248	0.249778	7.4627	2.60886	0.0197382	0.283574	-3.18536
218593_at	RBM28	0.317519	6.84872	2.60884	0.019739	0.283574	-3.1854
208475_at	FRMD4A	0.342314	6.43991	2.60795	0.0197739	0.283664	-3.18693
210635_s_at	KLHL20	0.137335	6.16628	2.6078	0.0197798	0.283664	-3.18719
222275_at	MRPS30	-0.452593	7.27868	-2.60727	0.0198007	0.283664	-3.18811
204706_at	INPP5E	0.312679	9.05148	2.60723	0.0198025	0.283664	-3.18818
210951_x_at	RAB27A	0.280345	7.16655	2.60655	0.0198294	0.28373	-3.18936
222118_at	CENPN	-0.131405	5.52169	-2.60627	0.0198401	0.28373	-3.18983
212112_s_at	STX12	-0.526763	9.23375	-2.60567	0.0198639	0.28373	-3.19087
212106_at	FAF2	-0.274983	6.83792	-2.60548	0.0198716	0.28373	-3.19121
215731_s_at	MPHOSPH9	0.423334	7.37629	2.6053	0.0198787	0.28373	-3.19152
203063_at	PPM1F	0.314446	8.44522	2.60419	0.0199225	0.28402	-3.19343
210808_s_at	NOX1	0.106618	5.45696	2.60406	0.0199277	0.28402	-3.19365
215440_s_at	BEX4	-0.993208	10.4547	-2.60339	0.0199545	0.284104	-3.19482
213479_at	NPTX2	-0.616205	8.44037	-2.60319	0.0199623	0.284104	-3.19516
221490_at	UBAP1	0.254045	8.85505	2.60169	0.0200221	0.284751	-3.19775
218597_s_at	CISD1	-0.762274	9.03989	-2.60037	0.020075	0.285298	-3.20004
204720_s_at	DNAJC6	-0.906452	11.2632	-2.59967	0.0201029	0.285347	-3.20124
211005_at	LAT	0.255363	6.71005	2.59804	0.0201682	0.285347	-3.20405
212978_at	LRRC8B	-0.741393	7.9557	-2.59784	0.0201761	0.285347	-3.20439
200068_s_at	CANX	-0.232613	11.7056	-2.59734	0.0201963	0.285347	-3.20526
200798_x_at	MCL1	-0.464219	6.00187	-2.59725	0.0201999	0.285347	-3.20542
209140_x_at	HLA-B	0.363986	11.0696	2.59693	0.0202126	0.285347	-3.20596
48580_at	CXXC1	0.488049	11.0086	2.59689	0.0202143	0.285347	-3.20603
212229_s_at	FBXO21	-0.81001	8.41957	-2.5967	0.0202222	0.285347	-3.20637
204410_at	EIF1AY	-0.265181	6.05217	-2.59667	0.0202232	0.285347	-3.20642
222336_at	SMIM14	0.14215	5.31238	2.59649	0.0202305	0.285347	-3.20673
207703_at	NLGN4Y	-0.286825	6.38551	-2.59633	0.0202369	0.285347	-3.207
210711_at	LINC00260	0.211113	5.67871	2.59586	0.0202557	0.285409	-3.20781
213027_at	RO60	-0.430065	6.71907	-2.5952	0.0202823	0.28554	-3.20895
34260_at	TELO2	0.225945	7.11857	2.59394	0.0203336	0.28554	-3.21114
208581_x_at	MT1X	0.650063	12.373	2.59347	0.0203525	0.28554	-3.21194
203798_s_at	VSNL1	-1.49923	9.6291	-2.59338	0.020356	0.28554	-3.21209
202635_s_at	POLR2K	-0.790371	7.83366	-2.59335	0.0203572	0.28554	-3.21214
213294_at	EIF2AK2	-0.605151	8.62189	-2.59318	0.0203643	0.28554	-3.21244
203336_s_at	ITGB1BP1	-0.863435	9.01285	-2.59314	0.0203659	0.28554	-3.21251
201754_at	COX6C	-0.694895	11.8134	-2.59201	0.0204118	0.285796	-3.21446
212030_at	RBM25	-0.579165	7.69722	-2.59198	0.020413	0.285796	-3.21451
217274_x_at	MYL4	0.187539	7.28422	2.59083	0.0204596	0.286031	-3.21649
216044_x_at	DIPK1A	-0.489419	7.91723	-2.59071	0.0204644	0.286031	-3.21669
203767_s_at	STS	-0.62697	6.94163	-2.5905	0.0204731	0.286031	-3.21706
217912_at	DUS1L	0.368584	8.58802	2.58921	0.0205256	0.286562	-3.21928
221478_at	BNIP3L	-0.655784	10.008	-2.58833	0.0205615	0.28682	-3.2208
204528_s_at	NAP1L1	-0.271866	9.14189	-2.58803	0.0205738	0.28682	-3.22132
219887_at	CCDC87	0.228089	7.50282	2.58743	0.0205984	0.28682	-3.22235
202723_s_at	FOXO1	0.365195	7.81063	2.58685	0.0206223	0.28682	-3.22336
208222_at	ACVR1B	0.192297	7.1656	2.58665	0.0206306	0.28682	-3.2237
201880_at	ARIH1	-0.355537	7.53937	-2.58633	0.0206436	0.28682	-3.22425
205882_x_at	ADD3	-0.554681	8.96777	-2.58629	0.0206454	0.28682	-3.22433
220341_s_at	MRNIP	0.296358	8.96319	2.5835	0.0207601	0.287959	-3.22913
217989_at	HSD17B11	-0.601597	8.01177	-2.58296	0.0207825	0.287959	-3.23006
200632_s_at	NDRG1	0.49426	10.6903	2.58161	0.0208383	0.287959	-3.23239
216220_s_at	ADORA1	0.184247	7.40596	2.58091	0.0208674	0.287959	-3.23359
213656_s_at	KLC1	0.598753	8.95062	2.58074	0.0208746	0.287959	-3.23389
201408_at	PPP1CB	-0.515295	8.24575	-2.58064	0.0208785	0.287959	-3.23406
204803_s_at	RRAD	0.233821	6.21079	2.57994	0.0209076	0.287959	-3.23526
219743_at	HEY2	-0.32482	6.71968	-2.57988	0.02091	0.287959	-3.23536
201024_x_at	EIF5B	-0.354577	9.97722	-2.5795	0.0209257	0.287959	-3.23601
203981_s_at	ABCD4	0.383108	7.39742	2.57836	0.0209732	0.287959	-3.23798
207964_x_at	IFNA4	0.167101	6.30705	2.57787	0.0209939	0.287959	-3.23883
206017_at	KIAA0319	-0.312202	7.54544	-2.57787	0.0209939	0.287959	-3.23883
215624_at	TSC2	0.250941	6.07364	2.57785	0.0209946	0.287959	-3.23886
202832_at	GCC2	-0.846031	8.90992	-2.5776	0.0210049	0.287959	-3.23929
212318_at	TNPO3	0.502054	9.47651	2.5775	0.0210091	0.287959	-3.23946
203140_at	BCL6	0.763606	10.1853	2.57723	0.0210207	0.287959	-3.23993
202543_s_at	GMFB	-0.311637	6.42021	-2.57676	0.02104	0.287959	-3.24073
220945_x_at	MANSC1	-0.330235	6.43607	-2.5764	0.0210552	0.287959	-3.24136
205163_at	MYLPF	0.174782	7.16778	2.57585	0.0210783	0.287959	-3.24231
1598_g_at	GAS6	0.307661	10.3098	2.57576	0.0210819	0.287959	-3.24246
212644_s_at	MAPK1IP1L	-0.279663	6.50156	-2.57573	0.0210833	0.287959	-3.24251
206547_s_at	PPEF1	-0.371945	6.67351	-2.57542	0.0210962	0.287959	-3.24304
206089_at	NELL1	-0.515548	7.99167	-2.57527	0.0211024	0.287959	-3.2433
200680_x_at	HMGB1	-0.371739	11.5402	-2.57514	0.0211079	0.287959	-3.24352
207839_s_at	TMEM8B	0.267084	7.48721	2.57437	0.0211405	0.287959	-3.24486
218545_at	CCDC91	-0.868722	7.10771	-2.57426	0.0211448	0.287959	-3.24504
219423_x_at	TNFRSF25	0.848527	7.42033	2.57401	0.0211553	0.287959	-3.24546
201624_at	DARS1	-0.429596	6.387	-2.57365	0.0211706	0.287959	-3.24609
210339_s_at	KLK2	0.163842	6.76545	2.57304	0.0211963	0.287959	-3.24714
209024_s_at	SYNCRIP	-0.572421	7.13311	-2.57264	0.0212133	0.287959	-3.24784
210675_s_at	PTPRR	-0.323355	7.2115	-2.57233	0.0212263	0.287959	-3.24837
212185_x_at	MT2A	0.609597	13.3121	2.57206	0.0212374	0.287959	-3.24882
220025_at	TBR1	-0.258366	6.52946	-2.57173	0.0212514	0.287959	-3.24939
218771_at	PANK4	0.407393	7.33692	2.57172	0.0212521	0.287959	-3.24942
202430_s_at	PLSCR1	-0.352085	5.58393	-2.5716	0.0212568	0.287959	-3.24961
213946_s_at	OBSL1	0.312459	6.91529	2.57146	0.0212628	0.287959	-3.24985
202034_x_at	RB1CC1	-0.665371	8.13408	-2.57087	0.021288	0.287959	-3.25088
215744_at	FUS	0.169152	5.97904	2.57069	0.0212954	0.287959	-3.25118
201662_s_at	ACSL3	-0.462679	9.09563	-2.57062	0.0212986	0.287959	-3.25131
209437_s_at	SPON1	0.213866	7.08905	2.57015	0.0213184	0.287959	-3.25212
201619_at	PRDX3	-0.655274	9.30244	-2.56974	0.0213356	0.287959	-3.25282
218270_at	MRPL24	-0.179125	8.91144	-2.56938	0.0213511	0.287959	-3.25345
201972_at	ATP6V1A	-0.517099	11.7478	-2.56917	0.0213597	0.287959	-3.2538
201225_s_at	SRRM1	-0.4865	9.02077	-2.56863	0.0213826	0.287959	-3.25472
204792_s_at	IFT140	0.189758	5.57612	2.5685	0.0213882	0.287959	-3.25495
215143_at	DPY19L2P2	-0.79151	8.15289	-2.56821	0.0214007	0.287959	-3.25545
202715_at	CAD	0.244048	6.51156	2.56798	0.0214105	0.287959	-3.25585
221103_s_at	CFAP44	0.133631	5.59453	2.56717	0.0214448	0.288133	-3.25724
201907_x_at	DVL3	0.244093	7.39147	2.56674	0.0214633	0.288133	-3.25798
212946_at	VWA8	-0.261153	8.31878	-2.56665	0.0214671	0.288133	-3.25814
217800_s_at	NDFIP1	-0.65555	9.84497	-2.56534	0.0215231	0.288286	-3.26039
212519_at	UBE2E1	-0.807573	9.31396	-2.56498	0.0215383	0.288286	-3.26101
201238_s_at	CAPZA2	-0.808313	8.61942	-2.56341	0.0216055	0.288286	-3.2637
218442_at	TTC4	0.150916	7.53941	2.56341	0.0216056	0.288286	-3.2637
214241_at	NDUFB8	0.348639	7.2329	2.56306	0.0216205	0.288286	-3.2643
201587_s_at	IRAK1	0.281102	9.47262	2.56289	0.021628	0.288286	-3.2646
213148_at	C2orf72	0.327754	8.15782	2.56288	0.0216283	0.288286	-3.26462
209270_at	LAMB3	0.204647	6.07993	2.56273	0.0216348	0.288286	-3.26487
208620_at	PCBP1	-0.37663	9.41427	-2.5625	0.0216444	0.288286	-3.26526
215670_s_at	SCAND2P	0.181409	7.36703	2.56243	0.0216477	0.288286	-3.26539
219342_at	CASD1	-0.712193	7.55268	-2.56231	0.0216528	0.288286	-3.2656
213552_at	GLCE	-0.237891	5.72657	-2.5623	0.0216531	0.288286	-3.26561
211494_s_at	SLC4A4	-0.556739	8.39547	-2.5608	0.021718	0.288543	-3.2682
221920_s_at	SLC25A37	0.328854	6.16362	2.56063	0.0217252	0.288543	-3.26848
218905_at	INTS8	0.29893	8.32274	2.56013	0.0217466	0.288543	-3.26934
38340_at	HIP1R	0.583935	10.0072	2.55993	0.0217554	0.288543	-3.26969
217312_s_at	COL7A1	0.192114	7.22875	2.55948	0.0217747	0.288543	-3.27045
221786_at	C6orf120	-0.599567	7.6288	-2.55944	0.0217763	0.288543	-3.27052
212440_at	SNRNP27	-0.424337	9.20853	-2.5592	0.0217868	0.288543	-3.27093
218543_s_at	PARP12	0.270955	6.93998	2.55915	0.0217889	0.288543	-3.27102
212095_s_at	MTUS1	-0.241826	6.74043	-2.55762	0.0218552	0.289228	-3.27365
209584_x_at	APOBEC3C	0.196066	6.64094	2.55694	0.0218847	0.289291	-3.27482
205035_at	CTDP1	0.22063	7.61391	2.55684	0.0218892	0.289291	-3.27499
210761_s_at	GRB7	0.211794	7.40358	2.55642	0.0219072	0.289313	-3.27571
218155_x_at	TSR1	0.545552	8.50161	2.55613	0.0219201	0.289313	-3.27621
205918_at	SLC4A3	0.501185	7.98147	2.55539	0.0219523	0.289545	-3.27748
209089_at	RAB5A	-0.381387	10.8463	-2.55364	0.0220286	0.289632	-3.28049
209889_at	SEC31B	0.317718	8.03839	2.55354	0.0220329	0.289632	-3.28065
222199_s_at	BIN3	0.198362	7.7585	2.55334	0.0220415	0.289632	-3.28099
203457_at	STX7	-0.213643	6.30966	-2.55308	0.022053	0.289632	-3.28144
204160_s_at	ENPP4	-0.601456	7.06997	-2.55298	0.0220573	0.289632	-3.28161
203615_x_at	SULT1A1	0.306282	9.20694	2.55198	0.022101	0.289632	-3.28333
212607_at	AKT3	-0.263115	9.9331	-2.55176	0.0221107	0.289632	-3.28371
215537_x_at	DDAH2	0.441008	8.59508	2.55161	0.0221175	0.289632	-3.28397
213101_s_at	ACTR3	-0.426502	11.3928	-2.55141	0.0221262	0.289632	-3.28431
208330_at	ALX4	0.221355	6.18292	2.5513	0.0221309	0.289632	-3.2845
211001_at	TRIM29	0.116756	6.70494	2.55127	0.0221321	0.289632	-3.28455
218967_s_at	PTER	-0.266272	6.5876	-2.55106	0.0221417	0.289632	-3.28492
202538_s_at	CHMP2B	-0.310273	8.65904	-2.55089	0.0221489	0.289632	-3.2852
204597_x_at	STC1	-0.138607	5.98817	-2.54981	0.0221963	0.290061	-3.28705
221910_at	ETV1	-0.206401	6.31608	-2.54939	0.0222149	0.290081	-3.28777
205830_at	CLGN	-0.303794	5.63597	-2.54843	0.0222575	0.290081	-3.28943
203117_s_at	PAN2	0.347062	7.32337	2.54798	0.0222771	0.290081	-3.29019
218532_s_at	RETREG1	-0.600784	9.76076	-2.54791	0.0222805	0.290081	-3.29032
200727_s_at	ACTR2	-0.593856	7.70131	-2.54766	0.0222911	0.290081	-3.29074
221035_s_at	TEX14	0.166001	5.91783	2.54744	0.0223009	0.290081	-3.29112
212794_s_at	WASHC4	-0.399505	7.42653	-2.54713	0.0223149	0.290081	-3.29166
204545_at	PEX6	0.537778	7.68457	2.54712	0.022315	0.290081	-3.29166
215114_at	SENP3	0.157428	6.1257	2.54559	0.022383	0.290774	-3.2943
212067_s_at	C1R	0.376832	7.5066	2.54501	0.0224089	0.290919	-3.29529
202850_at	ABCD3	-0.565926	9.17077	-2.54438	0.0224366	0.291089	-3.29637
205147_x_at	NCF4	0.150272	6.01794	2.5429	0.0225028	0.291274	-3.29891
213681_at	CYHR1	0.266933	6.89929	2.54131	0.0225739	0.291274	-3.30164
209439_s_at	PHKA2	0.20553	7.44051	2.54118	0.0225796	0.291274	-3.30186
208324_at	AKAP13	0.150563	5.93665	2.54101	0.022587	0.291274	-3.30214
215179_x_at	PGF	0.52734	10.3858	2.54037	0.0226157	0.291274	-3.30324
220371_s_at	SLC12A9	0.335378	7.38819	2.54023	0.0226222	0.291274	-3.30349
202995_s_at	FBLN1	0.197649	6.13005	2.53971	0.0226453	0.291274	-3.30437
218191_s_at	LMBRD1	-0.6777	9.94954	-2.53967	0.022647	0.291274	-3.30444
212146_at	PLEKHM2	0.465161	8.80444	2.53919	0.0226686	0.291274	-3.30526
218100_s_at	IFT57	-0.689993	7.5403	-2.53894	0.0226798	0.291274	-3.30569
205403_at	IL1R2	0.306345	6.55041	2.53882	0.0226854	0.291274	-3.3059
210423_s_at	SLC11A1	0.227915	7.27276	2.53844	0.0227026	0.291274	-3.30656
220563_s_at	SHANK1	0.122272	6.38422	2.53804	0.0227202	0.291274	-3.30723
215489_x_at	HOMER3	0.232529	6.86016	2.53795	0.0227243	0.291274	-3.30738
221931_s_at	SEH1L	-0.640681	9.62021	-2.53741	0.0227487	0.291274	-3.30831
201997_s_at	SPEN	0.496079	9.50083	2.5371	0.0227627	0.291274	-3.30884
200828_s_at	ZNF207	-0.330653	8.92916	-2.53707	0.0227641	0.291274	-3.3089
210740_s_at	ITPK1	0.402438	11.4098	2.53636	0.022796	0.291274	-3.31011
201745_at	TWF1	-0.653055	7.61782	-2.53604	0.0228107	0.291274	-3.31067
218231_at	NAGK	0.239174	9.36938	2.53518	0.0228496	0.291274	-3.31214
207447_s_at	MGAT4C	-0.178972	5.56283	-2.53509	0.0228533	0.291274	-3.31228
201346_at	ADIPOR2	0.520688	10.281	2.53505	0.0228553	0.291274	-3.31235
218999_at	TMEM140	0.188318	7.52189	2.53502	0.0228568	0.291274	-3.31241
202502_at	ACADM	-0.447998	8.43194	-2.53481	0.0228663	0.291274	-3.31277
214469_at	H2AC8	0.123253	5.44079	2.53438	0.0228855	0.291274	-3.3135
209115_at	UBA3	-0.374237	8.43193	-2.53428	0.0228901	0.291274	-3.31367
207193_at	AGRP	0.152094	7.14809	2.5342	0.022894	0.291274	-3.31382
205823_at	RGS12	0.391126	8.43402	2.53406	0.0229	0.291274	-3.31404
203995_at	CFAP410	0.243023	7.64342	2.53405	0.0229007	0.291274	-3.31407
210445_at	FABP6	-0.312374	7.13371	-2.53358	0.0229218	0.291274	-3.31486
208890_s_at	PLXNB2	0.394508	8.05319	2.5334	0.0229303	0.291274	-3.31519
200851_s_at	IST1	0.276366	10.037	2.53336	0.022932	0.291274	-3.31525
214212_x_at	FERMT2	-0.254535	6.12457	-2.53198	0.0229946	0.291274	-3.31761
213002_at	MARCKS	-0.72733	8.39945	-2.53197	0.0229951	0.291274	-3.31763
213307_at	SHANK2	0.390614	9.7832	2.53154	0.0230145	0.291274	-3.31836
208801_at	SRP72	-0.785065	8.61583	-2.53116	0.0230318	0.291274	-3.31901
215813_s_at	PTGS1	0.22325	6.8683	2.5301	0.0230806	0.291274	-3.32083
218592_s_at	HDHD5	0.215862	8.31018	2.53008	0.0230815	0.291274	-3.32087
213130_at	ZNF473	0.236607	7.40769	2.52999	0.0230853	0.291274	-3.32101
219736_at	TRIM36	-0.551673	6.55243	-2.52945	0.0231103	0.291274	-3.32195
214053_at	ERBB4	-0.423591	9.70626	-2.52944	0.0231106	0.291274	-3.32196
217811_at	SELENOT	-0.675331	8.50502	-2.52914	0.0231244	0.291274	-3.32247
203179_at	GALT	0.270592	7.95519	2.5287	0.0231445	0.291274	-3.32322
202481_at	DHRS3	0.381085	9.10601	2.52866	0.0231463	0.291274	-3.32329
204468_s_at	TIE1	0.207323	5.94634	2.52856	0.023151	0.291274	-3.32347
201000_at	AARS1	0.269749	10.2862	2.52847	0.0231551	0.291274	-3.32362
205360_at	PFDN4	0.256397	7.28726	2.52834	0.0231608	0.291274	-3.32383
208670_s_at	EID1	-0.902402	7.94881	-2.52819	0.0231678	0.291274	-3.32409
211583_x_at	NCR3	0.219201	7.24777	2.52811	0.0231714	0.291274	-3.32423
210366_at	SLCO1B1	-0.107495	5.73862	-2.52714	0.023216	0.29165	-3.32589
213026_at	ATG12	-0.739616	7.45644	-2.52579	0.0232781	0.292024	-3.3282
213846_at	COX7C	-0.608228	8.78889	-2.52551	0.023291	0.292024	-3.32868
202745_at	USP8	-0.452097	6.91803	-2.52513	0.0233086	0.292024	-3.32933
210965_x_at	CDK13	0.100358	5.24109	2.52493	0.0233179	0.292024	-3.32967
207631_at	NBR2	0.316375	6.50771	2.52489	0.0233194	0.292024	-3.32973
202043_s_at	SMS	-0.695367	8.1289	-2.52266	0.0234227	0.293095	-3.33355
200603_at	PRKAR1A	-0.642688	10.9595	-2.52232	0.0234383	0.293095	-3.33413
215232_at	ARHGAP44	0.22367	7.08333	2.52154	0.0234746	0.293095	-3.33546
203543_s_at	KLF9	-0.404952	6.71626	-2.52133	0.0234845	0.293095	-3.33583
204141_at	TUBB2A	-0.60379	12.7182	-2.52125	0.023488	0.293095	-3.33596
202616_s_at	MECP2	0.324959	9.15821	2.52113	0.0234937	0.293095	-3.33617
215979_s_at	SLC7A1	0.187523	5.7993	2.52048	0.0235242	0.293289	-3.33728
212748_at	MRTFA	0.436329	7.71682	2.51917	0.023585	0.293649	-3.33952
205251_at	PER2	-0.775743	8.73303	-2.51908	0.0235892	0.293649	-3.33967
218767_at	REXO4	0.297359	7.853	2.51862	0.0236106	0.293649	-3.34046
221747_at	TNS1	0.36811	8.0849	2.51858	0.0236128	0.293649	-3.34053
215895_x_at	PLIN2	0.127924	5.79015	2.5181	0.0236351	0.293649	-3.34135
212968_at	RFNG	0.328393	6.99578	2.51795	0.0236419	0.293649	-3.3416
221090_s_at	OGFOD1	-0.244246	7.25693	-2.51737	0.0236693	0.29368	-3.3426
38918_at	SOX13	0.200941	6.50147	2.51686	0.0236931	0.29368	-3.34347
217226_s_at	SFXN3	0.433433	8.23078	2.51676	0.0236977	0.29368	-3.34364
207547_s_at	FAM107A	0.574546	12.3996	2.51649	0.0237101	0.29368	-3.34409
212094_at	PEG10	-0.54542	8.6835	-2.51631	0.0237185	0.29368	-3.34439
210293_s_at	SEC23B	-0.422759	6.75266	-2.5153	0.0237664	0.294088	-3.34613
208558_at	OR10H1	0.293973	6.90318	2.51373	0.0238402	0.294161	-3.34881
209427_at	SMTN	0.243668	7.10515	2.51333	0.0238588	0.294161	-3.34948
207124_s_at	GNB5	-0.49342	7.32962	-2.51327	0.0238615	0.294161	-3.34959
208934_s_at	LGALS8	-0.422195	7.18656	-2.51313	0.0238685	0.294161	-3.34984
218951_s_at	PLCXD1	0.300598	8.6579	2.51272	0.0238876	0.294161	-3.35053
213849_s_at	PPP2R2B	-0.507855	9.97269	-2.51266	0.0238908	0.294161	-3.35064
200040_at	KHDRBS1	-0.50643	9.86011	-2.51217	0.0239136	0.294161	-3.35147
218922_s_at	CERS4	0.274967	6.30308	2.51172	0.0239347	0.294161	-3.35223
212771_at	FAM171A1	0.380951	10.4969	2.51164	0.0239387	0.294161	-3.35237
211884_s_at	CIITA	0.15748	6.69032	2.5116	0.0239405	0.294161	-3.35244
204158_s_at	TCIRG1	0.276727	6.8097	2.51147	0.0239468	0.294161	-3.35267
220385_at	JPH2	0.145815	5.76819	2.51139	0.0239504	0.294161	-3.3528
42361_g_at	CCHCR1	0.162828	5.4113	2.51059	0.0239885	0.294269	-3.35417
205018_s_at	MBNL2	-0.174608	5.83505	-2.51035	0.0239997	0.294269	-3.35457
201431_s_at	DPYSL3	0.240442	9.70905	2.51025	0.0240046	0.294269	-3.35475
208405_s_at	CD164	-0.285604	9.83243	-2.50949	0.0240408	0.294269	-3.35605
218241_at	GOLGA5	-0.478436	7.97798	-2.50948	0.0240413	0.294269	-3.35607
203640_at	MBNL2	-0.557264	10.4776	-2.50911	0.0240585	0.294269	-3.35669
215772_x_at	SUCLG2	-0.567922	6.51955	-2.50883	0.0240722	0.294269	-3.35718
219906_at	EBLN2	0.314383	8.4844	2.5087	0.0240781	0.294269	-3.35739
210672_s_at	NPRL3	0.342276	8.40165	2.50802	0.0241107	0.294444	-3.35856
202588_at	AK1	0.290528	7.49636	2.50778	0.0241221	0.294444	-3.35896
200052_s_at	ILF2	-0.500375	7.31026	-2.50671	0.0241732	0.294645	-3.36079
213505_s_at	SUGP2	0.349246	9.48714	2.50535	0.0242379	0.294645	-3.3631
203458_at	SPR	0.412074	8.37065	2.50527	0.0242417	0.294645	-3.36324
201083_s_at	BCLAF1	-0.230186	5.4152	-2.5051	0.0242503	0.294645	-3.36354
219319_at	HIF3A	0.383045	6.8176	2.50492	0.0242588	0.294645	-3.36384
37966_at	PARVB	0.192472	7.01256	2.50473	0.024268	0.294645	-3.36417
221452_s_at	TMEM14B	-0.972078	7.6212	-2.50432	0.0242876	0.294645	-3.36487
221946_at	C9orf116	0.132337	7.02484	2.504	0.0243026	0.294645	-3.3654
208130_s_at	TBXAS1	0.179094	6.47848	2.50397	0.0243041	0.294645	-3.36545
208995_s_at	PPIG	-0.232445	5.87385	-2.50396	0.0243048	0.294645	-3.36548
221918_at	CDK17	-0.404708	10.2385	-2.50382	0.0243116	0.294645	-3.36572
203267_s_at	DRG2	0.277906	7.17782	2.50283	0.0243591	0.294645	-3.36741
203205_at	KDM4A	0.340456	8.866	2.50282	0.0243593	0.294645	-3.36741
206565_x_at	GUSBP14	0.287237	6.27943	2.50281	0.0243601	0.294645	-3.36744
216863_s_at	MORC2	0.326119	6.70903	2.50278	0.0243616	0.294645	-3.3675
203150_at	RABEPK	-0.217553	8.86284	-2.50194	0.0244017	0.294736	-3.36891
201080_at	PIP4K2B	0.394102	10.2592	2.50178	0.0244097	0.294736	-3.3692
205141_at	ANG	0.178936	6.32086	2.50169	0.0244138	0.294736	-3.36934
218661_at	NAA60	0.289783	7.97163	2.50134	0.0244306	0.294759	-3.36994
213503_x_at	ANXA2	0.558768	9.46657	2.50028	0.0244819	0.295198	-3.37175
36612_at	FAM168A	-0.404955	7.3937	-2.49967	0.0245115	0.295214	-3.37279
209417_s_at	IFI35	0.193974	6.74006	2.49922	0.024533	0.295214	-3.37355
213437_at	RUFY3	0.423848	7.52007	2.49864	0.0245612	0.295214	-3.37454
204093_at	CCNH	-0.850379	8.835	-2.49855	0.0245658	0.295214	-3.3747
203352_at	ORC4	-0.203005	6.74381	-2.49851	0.0245679	0.295214	-3.37477
218831_s_at	FCGRT	0.236525	8.13321	2.49841	0.0245726	0.295214	-3.37494
213054_at	HAUS5	0.101161	5.75852	2.49758	0.0246127	0.295516	-3.37634
41037_at	TEAD4	0.147155	5.88241	2.49662	0.0246594	0.295898	-3.37798
201436_at	EIF4E	-0.852902	7.56467	-2.49532	0.0247226	0.296477	-3.38019
217784_at	YKT6	0.289224	8.87503	2.49462	0.0247572	0.296618	-3.38139
205326_at	RAMP3	0.243985	7.87614	2.49438	0.0247687	0.296618	-3.3818
213076_at	ITPKC	0.229636	7.8931	2.49406	0.0247845	0.296618	-3.38235
203993_x_at	CFAP410	0.166141	6.70271	2.49386	0.0247943	0.296618	-3.38269
210968_s_at	RTN4	-0.483434	11.8872	-2.4928	0.0248461	0.297059	-3.38449
35776_at	ITSN1	0.610151	9.7432	2.49228	0.0248717	0.297186	-3.38538
212813_at	JAM3	0.328181	10.1588	2.49167	0.0249017	0.297305	-3.38642
220674_at	CD22	0.225728	5.62498	2.49146	0.0249118	0.297305	-3.38677
34206_at	ARAP1	0.303683	8.32127	2.49084	0.0249425	0.297493	-3.38783
207121_s_at	MAPK6	-0.536318	10.0559	-2.49039	0.0249644	0.297516	-3.38859
203011_at	IMPA1	-0.644381	10.0161	-2.49	0.0249836	0.297516	-3.38925
203035_s_at	PIAS3	0.280439	7.23608	2.48912	0.0250268	0.297516	-3.39074
214806_at	BICD1	-0.243542	6.14188	-2.48818	0.0250733	0.297516	-3.39234
200718_s_at	SKP1	-0.319825	12.6037	-2.48811	0.0250771	0.297516	-3.39247
202408_s_at	PRPF31	0.386743	8.16576	2.48795	0.0250848	0.297516	-3.39274
206461_x_at	MT1H	0.658948	12.4438	2.48793	0.0250859	0.297516	-3.39278
222362_at	AGFG2	0.217086	7.42178	2.48779	0.0250929	0.297516	-3.39302
201414_s_at	NAP1L4	0.309928	9.61404	2.48775	0.0250947	0.297516	-3.39308
209915_s_at	NRXN1	-0.444474	9.13607	-2.4876	0.0251021	0.297516	-3.39333
201669_s_at	MARCKS	-0.934542	9.72207	-2.48723	0.0251208	0.297516	-3.39397
219261_at	C7orf26	0.154635	7.63924	2.48672	0.025146	0.297516	-3.39484
215380_s_at	GGCT	-0.42958	9.50827	-2.48656	0.0251536	0.297516	-3.3951
203514_at	MAP3K3	0.394177	8.29337	2.48633	0.0251652	0.297516	-3.3955
209561_at	THBS3	0.284292	7.19695	2.48624	0.0251697	0.297516	-3.39565
206235_at	LIG4	-0.1427	5.579	-2.48584	0.0251895	0.297572	-3.39633
201185_at	HTRA1	0.362724	11.8741	2.48519	0.0252216	0.297672	-3.39743
215693_x_at	DDX27	0.338295	9.58754	2.48507	0.025228	0.297672	-3.39765
218606_at	ZDHHC7	0.293769	9.8759	2.48346	0.025308	0.298325	-3.40038
210252_s_at	MADD	0.346556	9.40108	2.48335	0.0253135	0.298325	-3.40056
212408_at	TOR1AIP1	-0.593313	8.67572	-2.48281	0.0253404	0.298356	-3.40148
219643_at	LRP1B	-0.591507	6.70804	-2.48269	0.0253462	0.298356	-3.40168
213224_s_at	BBIP1	-0.365362	6.67835	-2.48136	0.0254129	0.298639	-3.40394
201598_s_at	INPPL1	0.248503	8.86484	2.48096	0.025433	0.298639	-3.40463
212776_s_at	OBSL1	0.41221	6.68052	2.48074	0.0254439	0.298639	-3.40499
209759_s_at	ECI1	0.264184	8.14432	2.48056	0.0254531	0.298639	-3.40531
210471_s_at	KCNAB1	-0.520645	7.61371	-2.48052	0.0254549	0.298639	-3.40537
201482_at	QSOX1	0.259945	7.87357	2.48011	0.0254755	0.298639	-3.40607
216976_s_at	RYK	0.162737	6.86835	2.47994	0.0254843	0.298639	-3.40636
200083_at	USP22	0.256407	10.9384	2.47957	0.0255028	0.298639	-3.40699
214785_at	VPS13A	-0.360792	6.83407	-2.47951	0.0255059	0.298639	-3.40709
212854_x_at	NBPF1	0.389532	10.8168	2.47918	0.0255222	0.298653	-3.40764
203412_at	LZTR1	0.255428	8.92306	2.4785	0.0255564	0.298877	-3.4088
209496_at	RARRES2	0.305624	7.41475	2.47778	0.0255929	0.299056	-3.41003
210091_s_at	DTNA	-0.516164	8.03688	-2.47741	0.0256114	0.299056	-3.41065
206794_at	ERBB4	-0.101604	5.85027	-2.4768	0.0256423	0.299056	-3.41169
207194_s_at	ICAM4	0.159352	5.82072	2.47643	0.0256612	0.299056	-3.41233
206343_s_at	NRG1	-0.245515	6.60998	-2.47625	0.0256701	0.299056	-3.41263
203332_s_at	INPP5D	0.297126	8.16683	2.47621	0.0256723	0.299056	-3.4127
219550_at	ROBO3	0.297341	8.08578	2.47611	0.0256773	0.299056	-3.41287
219298_at	ECHDC3	0.177399	6.3997	2.47579	0.0256932	0.299064	-3.4134
204494_s_at	C15orf39	0.250522	7.57301	2.47543	0.0257115	0.299102	-3.41402
209827_s_at	IL16	0.262464	7.15253	2.47489	0.0257389	0.299152	-3.41493
207002_s_at	PLAGL1	-0.326297	5.62657	-2.47475	0.025746	0.299152	-3.41517
206130_s_at	ASGR2	0.288841	8.09202	2.47424	0.0257717	0.299275	-3.41603
212984_at	ATF2	-0.543557	7.80054	-2.47365	0.025802	0.299452	-3.41704
203599_s_at	WBP4	-0.343508	7.50651	-2.47327	0.0258212	0.299499	-3.41768
211555_s_at	GUCY1B1	-0.525524	7.46283	-2.47283	0.0258437	0.299585	-3.41844
218250_s_at	CNOT7	-0.389807	9.22332	-2.47225	0.0258733	0.299633	-3.41942
220773_s_at	GPHN	-0.230732	6.81689	-2.47215	0.0258782	0.299633	-3.41958
203249_at	EZH1	0.521782	9.61744	2.47113	0.0259305	0.299995	-3.42132
217304_at	SHMT1	0.108299	5.45182	2.47092	0.025941	0.299995	-3.42167
200654_at	P4HB	0.334785	9.7573	2.47055	0.02596	0.299995	-3.42231
203879_at	PIK3CD	0.416136	8.15077	2.46987	0.0259947	0.299995	-3.42346
209583_s_at	CD200	-0.700797	9.63587	-2.46981	0.0259977	0.299995	-3.42356
209341_s_at	IKBKB	0.370633	7.74529	2.46976	0.0260002	0.299995	-3.42364
201453_x_at	RHEB	-0.388326	11.0198	-2.46907	0.0260358	0.300097	-3.42482
65718_at	ADGRA2	0.134348	6.26446	2.469	0.0260394	0.300097	-3.42494
212859_x_at	MT1E	0.585132	12.2716	2.46817	0.0260818	0.300346	-3.42634
216167_at	LRRN2	0.0977732	5.18087	2.46772	0.0261051	0.300346	-3.42711
216390_at	LCAT	0.143335	6.6071	2.46769	0.0261065	0.300346	-3.42715
211613_s_at	GPD2	0.17554	6.17863	2.4667	0.0261573	0.300544	-3.42883
216199_s_at	MAP3K4	0.541035	9.17788	2.46646	0.02617	0.300544	-3.42925
213050_at	COBL	0.411391	10.7522	2.4659	0.0261987	0.300544	-3.43019
60815_at	POLR2J4	0.0969649	5.26277	2.46571	0.0262082	0.300544	-3.4305
208445_s_at	BAZ1B	0.209278	8.70507	2.46557	0.0262158	0.300544	-3.43075
202422_s_at	ACSL4	-0.403223	5.62937	-2.46535	0.0262271	0.300544	-3.43112
219639_x_at	PARP6	0.260858	9.66097	2.46524	0.0262328	0.300544	-3.43131
209199_s_at	MEF2C	-0.605445	10.0996	-2.465	0.026245	0.300544	-3.43171
218534_s_at	AGGF1	-0.650966	8.14219	-2.46414	0.0262896	0.300664	-3.43317
203794_at	CDC42BPA	0.36491	9.99477	2.46384	0.0263051	0.300664	-3.43368
202887_s_at	DDIT4	1.01007	8.83887	2.46377	0.0263088	0.300664	-3.4338
212887_at	SEC23A	-0.881163	7.46049	-2.46362	0.0263163	0.300664	-3.43405
217956_s_at	ENOPH1	-0.665749	9.8408	-2.46301	0.026348	0.300854	-3.43509
201952_at	ALCAM	-0.266993	10.6778	-2.46197	0.0264021	0.301297	-3.43685
56821_at	SLC38A7	0.354659	8.37622	2.46136	0.0264335	0.301413	-3.43788
214324_at	GP2	0.120732	6.04111	2.46119	0.0264427	0.301413	-3.43818
221479_s_at	BNIP3L	-0.393754	9.30688	-2.46061	0.0264724	0.301563	-3.43914
220587_s_at	MLST8	0.389413	7.76471	2.46035	0.0264863	0.301563	-3.4396
209229_s_at	PPP6R1	0.323017	8.97629	2.45954	0.0265286	0.30171	-3.44097
211810_s_at	GALC	0.135393	6.50304	2.45952	0.0265297	0.30171	-3.44101
221769_at	SPSB3	0.286269	7.62118	2.45725	0.026648	0.302628	-3.44484
215538_at	LARGE1	0.268487	6.14411	2.45704	0.0266594	0.302628	-3.44521
205229_s_at	COCH	-0.185476	7.23716	-2.45679	0.0266723	0.302628	-3.44562
220904_at	LINC00574	0.248111	8.02571	2.45662	0.0266814	0.302628	-3.44592
221542_s_at	ERLIN2	-0.30345	6.34544	-2.45599	0.0267143	0.302628	-3.44698
204045_at	TCEAL1	-0.383734	8.89616	-2.45558	0.0267356	0.302628	-3.44767
201312_s_at	SH3BGRL	-0.469358	10.2419	-2.45556	0.0267367	0.302628	-3.4477
203300_x_at	AP1S2	-0.451407	7.98363	-2.45555	0.0267375	0.302628	-3.44772
219957_at	RUFY2	0.435461	6.77344	2.45535	0.0267479	0.302628	-3.44806
212954_at	DYRK4	0.224972	8.11586	2.45467	0.0267839	0.302725	-3.44922
203284_s_at	HS2ST1	-0.608761	7.41159	-2.45461	0.026787	0.302725	-3.44932
202413_s_at	USP1	-0.420522	8.80848	-2.45426	0.0268051	0.302757	-3.4499
202118_s_at	CPNE3	-0.172845	5.83458	-2.45313	0.026865	0.302993	-3.45182
53968_at	INTS5	0.320702	7.75555	2.45305	0.0268691	0.302993	-3.45195
220016_at	AHNAK	0.216465	6.29181	2.45257	0.0268943	0.302993	-3.45276
204172_at	CPOX	-0.30382	6.18779	-2.45249	0.0268984	0.302993	-3.45289
204773_at	IL11RA	0.294045	6.92071	2.45223	0.0269125	0.302993	-3.45334
212678_at	NF1	-0.408019	7.50562	-2.45213	0.0269177	0.302993	-3.45351
205627_at	CDA	0.185826	6.33645	2.45159	0.0269461	0.30314	-3.45442
212033_at	RBM25	-0.318792	8.74658	-2.4507	0.0269934	0.3035	-3.45593
202325_s_at	ATP5PF	-0.505421	10.9545	-2.45013	0.0270238	0.30367	-3.4569
202240_at	PLK1	0.173606	6.57662	2.44906	0.0270807	0.304049	-3.45871
205590_at	RASGRP1	-0.621053	8.2199	-2.44892	0.0270883	0.304049	-3.45895
205792_at	CCN5	0.212511	6.51287	2.44714	0.027183	0.304436	-3.46195
44040_at	FBXO41	0.411322	10.3838	2.44706	0.0271872	0.304436	-3.46208
217745_s_at	NAA50	-0.565554	8.42052	-2.44681	0.0272008	0.304436	-3.46251
201519_at	TOMM70	-0.384511	10.2743	-2.44677	0.0272029	0.304436	-3.46258
214427_at	NOP2	0.432804	8.86511	2.44669	0.0272069	0.304436	-3.46271
201022_s_at	DSTN	-0.39241	12.0748	-2.44654	0.027215	0.304436	-3.46296
200617_at	MLEC	0.276234	9.66499	2.44569	0.0272606	0.304775	-3.46441
202165_at	PPP1R2	-0.573919	7.36484	-2.44525	0.027284	0.304864	-3.46514
214066_x_at	NPR2	0.209556	7.37309	2.44424	0.0273382	0.305297	-3.46685
204652_s_at	NRF1	0.15954	6.25644	2.44221	0.0274476	0.305871	-3.47029
211935_at	ARL6IP1	-0.416276	11.2389	-2.44203	0.0274572	0.305871	-3.47059
221207_s_at	NBEA	-0.864869	8.08728	-2.44172	0.0274738	0.305871	-3.47111
219273_at	CCNK	0.150242	6.23238	2.44156	0.0274827	0.305871	-3.47139
201810_s_at	SH3BP5	-0.48608	8.5314	-2.4414	0.027491	0.305871	-3.47165
209486_at	UTP3	-0.537844	7.51694	-2.44137	0.0274927	0.305871	-3.4717
209834_at	CHST3	0.38351	8.31504	2.44128	0.0274976	0.305871	-3.47185
211365_s_at	PCDHA2	0.181501	5.60602	2.44086	0.0275205	0.305909	-3.47257
218254_s_at	SAR1B	-0.459081	7.54872	-2.44046	0.0275421	0.305909	-3.47324
207009_at	PHOX2B	0.137075	6.34097	2.44036	0.0275474	0.305909	-3.47341
204087_s_at	SLC5A6	0.382746	8.83179	2.43947	0.0275955	0.306071	-3.47491
219586_at	WDR59	0.131201	5.81358	2.43923	0.0276087	0.306071	-3.47532
221896_s_at	HIGD1A	-0.725776	10.6147	-2.43898	0.0276217	0.306071	-3.47573
219143_s_at	RPP25	0.154395	6.29427	2.43875	0.0276344	0.306071	-3.47612
216399_s_at	SCAPER	-0.259116	6.92926	-2.43832	0.0276578	0.306071	-3.47685
208480_s_at	ABCC6	0.139058	5.9892	2.43819	0.027665	0.306071	-3.47707
202823_at	ELOC	-0.453604	6.32015	-2.43809	0.0276701	0.306071	-3.47723
219809_at	WDR55	0.139378	7.20704	2.43691	0.0277344	0.306233	-3.47923
218796_at	FERMT1	0.320512	7.98076	2.43661	0.0277509	0.306233	-3.47974
213195_at	LYRM9	-0.687815	7.53638	-2.43653	0.0277552	0.306233	-3.47987
215600_x_at	FBXW12	0.553001	9.84604	2.4364	0.0277622	0.306233	-3.48009
203049_s_at	TTC37	-0.789138	6.72817	-2.43621	0.0277728	0.306233	-3.48042
218461_at	GPN3	-0.331239	6.85146	-2.43612	0.0277775	0.306233	-3.48057
203409_at	DDB2	0.268024	6.71858	2.4348	0.0278495	0.306855	-3.48279
204063_s_at	ULK2	-0.505995	7.58633	-2.4336	0.0279153	0.307202	-3.48482
218024_at	MPC1	-0.373523	10.344	-2.43333	0.0279297	0.307202	-3.48527
200612_s_at	AP2B1	-0.372471	9.97988	-2.43326	0.0279338	0.307202	-3.48539
220765_s_at	LIMS2	0.33425	7.60621	2.43309	0.0279429	0.307202	-3.48567
212577_at	SMCHD1	-0.146104	6.17671	-2.43235	0.0279836	0.307478	-3.48692
210432_s_at	SCN3A	-0.60689	8.70815	-2.4317	0.0280195	0.307689	-3.48803
212150_at	EFR3A	-0.652449	9.37756	-2.43144	0.0280338	0.307689	-3.48847
212600_s_at	UQCRC2	-0.514641	10.7691	-2.42961	0.0281347	0.308579	-3.49155
204059_s_at	ME1	-0.549445	8.98742	-2.4294	0.0281461	0.308579	-3.4919
218410_s_at	PGP	0.281546	7.41074	2.42848	0.0281967	0.308872	-3.49345
203331_s_at	INPP5D	0.209821	6.63887	2.42835	0.028204	0.308872	-3.49367
203473_at	SLCO2B1	0.3968	8.5793	2.42637	0.0283135	0.309476	-3.497
203660_s_at	PCNT	0.497886	9.58121	2.42625	0.0283206	0.309476	-3.49722
205006_s_at	NMT2	-0.473427	7.75078	-2.42619	0.0283238	0.309476	-3.49731
212459_x_at	SUCLG2	-0.589378	6.30053	-2.42567	0.0283527	0.309476	-3.49819
220405_at	SNTG1	-0.244687	6.65865	-2.42559	0.0283569	0.309476	-3.49832
202558_s_at	HSPA13	-0.311384	5.7373	-2.42508	0.0283852	0.309476	-3.49917
202369_s_at	TRAM2	0.228691	7.80123	2.42505	0.0283873	0.309476	-3.49924
204001_at	SNAPC3	-0.341028	6.4814	-2.42485	0.0283982	0.309476	-3.49957
213194_at	ROBO1	-0.391196	7.93078	-2.4243	0.0284287	0.309476	-3.50049
206784_at	AQP8	0.150558	6.50503	2.42429	0.0284296	0.309476	-3.50052
206061_s_at	DICER1	-0.21958	6.97863	-2.42426	0.028431	0.309476	-3.50056
202567_at	SNRPD3	-0.438001	9.37813	-2.42334	0.0284822	0.309864	-3.50211
203517_at	MTX2	-0.80642	7.94501	-2.42301	0.0285009	0.309897	-3.50267
204212_at	ACOT8	-0.252326	7.7311	-2.42127	0.0285982	0.310773	-3.5056
215275_at	TRAF3IP3	0.12366	5.84201	2.42076	0.0286266	0.310773	-3.50645
206747_at	GPRIN2	0.17838	7.55748	2.42073	0.0286285	0.310773	-3.50651
218091_at	AGFG1	-0.262345	8.52242	-2.42004	0.0286673	0.310911	-3.50767
207374_at	PLSCR2	0.136302	6.13485	2.41994	0.0286727	0.310911	-3.50784
217972_at	CHCHD3	-0.36847	8.3965	-2.41878	0.0287379	0.311448	-3.50979
213308_at	SHANK2	-0.641519	7.99596	-2.4177	0.0287991	0.311757	-3.51162
203181_x_at	SRPK2	-0.554692	10.3462	-2.41765	0.0288016	0.311757	-3.51169
215372_x_at	MAGI1	0.239828	6.99519	2.41744	0.0288136	0.311757	-3.51205
202670_at	MAP2K1	-0.737599	9.88956	-2.41711	0.0288321	0.311787	-3.5126
213513_x_at	ARPC2	-0.236752	10.0352	-2.41672	0.028854	0.311853	-3.51325
219392_x_at	PRR11	0.50211	9.96744	2.41621	0.028883	0.311957	-3.51412
203067_at	PDHX	-0.550852	8.64917	-2.41555	0.0289205	0.311957	-3.51523
210927_x_at	JTB	0.35629	10.986	2.41546	0.0289257	0.311957	-3.51538
215547_at	TSC22D2	-0.134547	5.88031	-2.41495	0.0289545	0.311957	-3.51624
201201_at	CSTB	0.286425	10.7838	2.41472	0.0289671	0.311957	-3.51661
211433_x_at	FAM214B	0.406784	9.07883	2.41462	0.0289729	0.311957	-3.51679
202272_s_at	FBXO28	-0.260934	7.14243	-2.41445	0.0289827	0.311957	-3.51708
211264_at	GAD2	0.104759	5.2788	2.41413	0.0290006	0.311957	-3.51761
220588_at	BCAS4	0.144023	7.102	2.41335	0.029045	0.311957	-3.51892
204716_at	CCDC6	-0.265047	6.49012	-2.41335	0.0290452	0.311957	-3.51893
222131_x_at	RHOT2	0.44574	8.31992	2.41312	0.0290581	0.311957	-3.51931
218988_at	SLC35E3	-0.326821	6.66169	-2.41299	0.0290659	0.311957	-3.51954
202455_at	HDAC5	0.355269	8.81336	2.4124	0.0290994	0.311957	-3.52053
210838_s_at	ACVRL1	0.23521	7.30292	2.41232	0.0291035	0.311957	-3.52065
214800_x_at	BTF3	-0.312321	9.58374	-2.41181	0.0291327	0.311957	-3.52151
210644_s_at	LAIR1	0.209694	7.53622	2.41168	0.0291402	0.311957	-3.52173
202353_s_at	PSMD12	-0.757466	8.65002	-2.41126	0.0291641	0.311957	-3.52244
202259_s_at	N4BP2L2	-0.38617	6.86894	-2.411	0.0291791	0.311957	-3.52288
215736_at	KCNV1	-0.457935	6.16932	-2.41089	0.0291854	0.311957	-3.52306
39650_s_at	PCNX2	0.4248	8.33351	2.41081	0.0291899	0.311957	-3.5232
205608_s_at	ANGPT1	0.141021	6.87103	2.41073	0.0291947	0.311957	-3.52334
211367_s_at	CASP1	0.190114	5.34343	2.41013	0.0292291	0.311957	-3.52435
206023_at	NMU	-0.191084	5.94461	-2.41004	0.0292339	0.311957	-3.52449
219929_s_at	ZFYVE21	-0.385859	6.58663	-2.40969	0.0292542	0.311957	-3.52509
213954_at	FAM169A	-0.832097	6.0698	-2.40952	0.0292637	0.311957	-3.52536
208615_s_at	PTP4A2	-0.59841	8.07538	-2.40936	0.029273	0.311957	-3.52564
202551_s_at	CRIM1	-0.753154	8.53019	-2.40803	0.029349	0.312583	-3.52786
215972_at	PART1	-0.353362	8.29764	-2.40778	0.0293633	0.312583	-3.52828
218868_at	ACTR3B	-0.589776	7.74258	-2.40724	0.0293945	0.312747	-3.5292
201848_s_at	BNIP3	-0.607618	7.7224	-2.4068	0.02942	0.312851	-3.52994
205115_s_at	RBM19	0.200876	6.78367	2.40613	0.0294586	0.31289	-3.53107
205480_s_at	UGP2	-0.583058	10.6806	-2.40593	0.0294702	0.31289	-3.5314
214274_s_at	ACAA1	0.276656	8.7387	2.40591	0.0294712	0.31289	-3.53143
220336_s_at	GP6	0.154321	6.65228	2.40559	0.0294898	0.312921	-3.53198
212647_at	RRAS	0.147495	6.80699	2.40468	0.0295422	0.313202	-3.5335
208112_x_at	EHD1	0.249712	8.7139	2.40458	0.029548	0.313202	-3.53367
220594_at	OGT	-0.132264	6.14736	-2.40367	0.0296004	0.313384	-3.53519
211432_s_at	TYRO3	0.368668	10.4927	2.40347	0.0296124	0.313384	-3.53554
202498_s_at	SLC2A3	-0.188628	5.76148	-2.4032	0.0296279	0.313384	-3.53599
216781_at	CFAP74	0.135513	6.22836	2.40296	0.0296417	0.313384	-3.53638
209009_at	ESD	-0.326024	10.3374	-2.40233	0.0296782	0.313384	-3.53744
213328_at	NEK1	-0.383403	7.94398	-2.40217	0.0296878	0.313384	-3.53772
204591_at	CHL1	-0.86506	9.50006	-2.40211	0.0296911	0.313384	-3.53781
218526_s_at	RANGRF	-0.245403	7.85921	-2.40202	0.0296965	0.313384	-3.53797
47773_at	FBXO42	0.38705	7.92517	2.40183	0.0297075	0.313384	-3.53829
218637_at	IMPACT	-0.317381	5.6957	-2.40144	0.0297302	0.313456	-3.53894
205217_at	TIMM8A	-0.146125	5.90712	-2.40106	0.029752	0.313487	-3.53957
218712_at	C1orf109	-0.256001	5.84094	-2.40079	0.0297676	0.313487	-3.54002
205970_at	MT3	0.332294	11.9795	2.40057	0.0297806	0.313487	-3.5404
202262_x_at	DDAH2	0.372915	8.3473	2.40014	0.0298059	0.313587	-3.54113
206052_s_at	SLBP	-0.773948	8.3255	-2.39913	0.0298642	0.314034	-3.5428
214582_at	PDE3B	-0.187821	5.78034	-2.3986	0.0298956	0.314181	-3.54371
220777_at	KIF13A	0.414291	6.70158	2.39828	0.029914	0.314181	-3.54423
205138_s_at	UST	0.139055	5.96821	2.39783	0.0299406	0.314181	-3.545
205231_s_at	EPM2A	-0.305667	6.73178	-2.39781	0.0299416	0.314181	-3.54503
205499_at	SRPX2	0.12132	5.98651	2.39704	0.0299865	0.314485	-3.54631
221913_at	SIRT3	0.22139	8.23871	2.39651	0.030018	0.314536	-3.54721
203668_at	MAN2C1	0.370367	8.04056	2.39642	0.0300231	0.314536	-3.54736
208325_s_at	AKAP13	-0.107055	5.79187	-2.39603	0.0300461	0.314552	-3.54802
218759_at	DVL2	0.2743	7.38282	2.39585	0.0300564	0.314552	-3.54831
209718_at	NCAPH2	0.264114	6.79997	2.39538	0.0300839	0.314602	-3.5491
222057_at	NOL12	0.162842	7.19752	2.39488	0.0301134	0.314602	-3.54994
201267_s_at	PSMC3	-0.431918	8.88361	-2.39472	0.030123	0.314602	-3.55021
203445_s_at	CTDSP2	0.526941	10.268	2.39443	0.0301403	0.314602	-3.5507
220485_s_at	SIRPG	0.162643	5.85826	2.39442	0.0301406	0.314602	-3.55071
206562_s_at	CSNK1A1	-0.303069	8.48758	-2.39405	0.0301627	0.314667	-3.55134
213615_at	LPCAT3	0.172584	7.48923	2.39281	0.0302355	0.315261	-3.55341
206571_s_at	MAP4K4	0.299953	8.65004	2.39211	0.0302769	0.315476	-3.55458
213699_s_at	YWHAQ	-0.342705	12.0428	-2.39146	0.0303152	0.315476	-3.55567
213400_s_at	TBL1X	0.583647	8.78586	2.39144	0.0303166	0.315476	-3.55571
203308_x_at	HPS1	0.242816	8.13607	2.39139	0.0303199	0.315476	-3.5558
201215_at	PLS3	-0.718256	9.62279	-2.39083	0.0303527	0.315536	-3.55673
215782_at	RAB40AL	0.0990318	5.62228	2.39075	0.0303575	0.315536	-3.55686
218549_s_at	RMDN1	-0.22526	5.85191	-2.38983	0.0304119	0.315936	-3.5584
213660_s_at	TOP3B	0.178692	6.31548	2.38929	0.030444	0.316012	-3.5593
205084_at	BCAP29	-0.288382	5.97673	-2.38917	0.0304512	0.316012	-3.55951
202278_s_at	SPTLC1	-0.213855	6.12559	-2.38847	0.0304928	0.316279	-3.56068
202967_at	GSTA4	-0.604051	9.79798	-2.38819	0.0305094	0.316286	-3.56115
213702_x_at	ASAH1	-0.307849	11.059	-2.38772	0.0305375	0.316341	-3.56193
207287_at	BIN3-IT1	0.181658	6.63766	2.38726	0.030565	0.316341	-3.56271
206907_at	TNFSF9	-0.118679	5.97359	-2.38722	0.0305676	0.316341	-3.56278
216388_s_at	LTB4R	0.192612	6.71584	2.3868	0.0305926	0.316341	-3.56348
218467_at	PSMG2	-0.235792	9.54638	-2.38677	0.0305946	0.316341	-3.56354
208859_s_at	ATRX	-0.496776	6.75419	-2.38613	0.0306323	0.316414	-3.56459
217422_s_at	CD22	0.149418	5.61357	2.38603	0.0306389	0.316414	-3.56478
209470_s_at	GPM6A	-0.433468	11.9701	-2.38563	0.0306622	0.316414	-3.56543
217870_s_at	CMPK1	-0.772253	9.26251	-2.38532	0.0306813	0.316414	-3.56596
219516_at	TRPV4	0.259545	6.70438	2.38468	0.0307196	0.316414	-3.56703
219670_at	BEND5	-0.331196	7.41135	-2.38409	0.0307549	0.316414	-3.56802
204139_x_at	MZF1	0.451131	8.15357	2.38373	0.0307766	0.316414	-3.56862
220321_s_at	CCDC121	-0.0967069	5.14583	-2.38364	0.0307819	0.316414	-3.56877
218240_at	NKIRAS2	0.261916	7.88981	2.38362	0.0307829	0.316414	-3.5688
212990_at	SYNJ1	-1.03721	9.30551	-2.38347	0.0307923	0.316414	-3.56906
212460_at	SPTSSA	-0.379274	6.117	-2.38337	0.0307979	0.316414	-3.56922
205464_at	SCNN1B	0.134272	6.70107	2.38297	0.0308222	0.316414	-3.56989
211738_x_at	CELA3A	0.154215	6.66707	2.38251	0.0308501	0.316414	-3.57067
209678_s_at	PRKCI	-0.408621	8.86623	-2.38248	0.0308513	0.316414	-3.5707
207070_at	RGR	0.267818	6.64998	2.38236	0.030859	0.316414	-3.57092
211786_at	TNFRSF9	0.146108	5.86011	2.38212	0.030873	0.316414	-3.57131
221568_s_at	LIN7C	-0.325163	9.30914	-2.38192	0.0308853	0.316414	-3.57165
201840_at	NEDD8	-0.29707	9.73623	-2.38186	0.0308892	0.316414	-3.57175
200730_s_at	PTP4A1	-0.336012	6.17775	-2.3811	0.0309347	0.316472	-3.57302
211098_x_at	TMCO1	-0.248541	7.64714	-2.38071	0.0309581	0.316472	-3.57367
214299_at	TOP3A	0.213887	6.7302	2.38025	0.0309864	0.316472	-3.57445
202417_at	KEAP1	0.358375	8.77964	2.37984	0.0310112	0.316472	-3.57513
203940_s_at	VASH1	0.269787	7.23023	2.37983	0.0310113	0.316472	-3.57514
220648_at	ADARB2	0.279187	6.74685	2.37951	0.0310307	0.316472	-3.57567
214369_s_at	RASGRP2	0.132209	6.32564	2.37919	0.0310504	0.316472	-3.57622
218209_s_at	RPRD1A	-0.429227	7.83422	-2.3791	0.0310557	0.316472	-3.57636
219911_s_at	SLCO4A1	0.973328	8.83331	2.37899	0.0310624	0.316472	-3.57655
208099_x_at	TTLL5	0.182025	6.60056	2.37843	0.0310966	0.316472	-3.57749
218171_at	VPS4B	-0.425064	9.04257	-2.37838	0.0310995	0.316472	-3.57757
211284_s_at	GRN	0.374399	8.81978	2.37823	0.0311085	0.316472	-3.57782
218432_at	FBXO3	-0.693562	7.49331	-2.37813	0.0311147	0.316472	-3.57799
213334_x_at	HAUS7	0.44289	8.31943	2.37796	0.0311251	0.316472	-3.57828
217981_s_at	TIMM10B	-0.148562	7.19368	-2.3778	0.0311344	0.316472	-3.57853
220113_x_at	POLR1B	0.461447	9.25677	2.37747	0.0311549	0.316517	-3.5791
221909_at	RNFT2	-0.259254	6.8636	-2.3757	0.0312622	0.317062	-3.58205
203216_s_at	MYO6	-0.695233	8.04295	-2.37563	0.0312668	0.317062	-3.58217
218208_at	SLC66A2	0.437529	9.5532	2.37542	0.0312791	0.317062	-3.58251
204216_s_at	ZC3H14	0.187769	8.33625	2.37536	0.0312828	0.317062	-3.58261
207213_s_at	USP2	0.189471	6.30749	2.37523	0.031291	0.317062	-3.58283
215073_s_at	NR2F2	-0.0986524	5.2223	-2.37381	0.0313774	0.317062	-3.5852
202785_at	NDUFA7	-0.34253	8.28707	-2.37364	0.0313881	0.317062	-3.58549
220294_at	KCNV1	-0.477038	6.41644	-2.37343	0.0314008	0.317062	-3.58584
208313_s_at	SF1	0.214856	9.56566	2.37332	0.031408	0.317062	-3.58603
203585_at	ZNF185	-0.170869	7.12539	-2.37265	0.0314487	0.317062	-3.58714
212554_at	CAP2	-0.81806	9.94205	-2.37262	0.0314507	0.317062	-3.5872
200071_at	SMNDC1	-0.479026	8.09378	-2.37256	0.0314542	0.317062	-3.58729
218845_at	DUSP22	0.326679	9.5144	2.37246	0.0314602	0.317062	-3.58745
216724_at	DCLK2	0.350044	6.95683	2.37233	0.0314681	0.317062	-3.58767
209558_s_at	HIP1R	0.608953	9.64285	2.37206	0.0314847	0.317062	-3.58812
204565_at	ACOT13	-0.637082	8.38769	-2.37166	0.0315092	0.317062	-3.58879
214482_at	ZBTB25	0.163821	6.36902	2.37157	0.031515	0.317062	-3.58895
208157_at	SIM2	0.295997	6.74234	2.37132	0.0315307	0.317062	-3.58937
206113_s_at	RAB5A	-0.296843	6.58776	-2.37087	0.0315581	0.317062	-3.59012
218694_at	ARMCX1	-0.427995	9.26427	-2.37065	0.0315714	0.317062	-3.59048
205614_x_at	MST1	0.355735	8.39377	2.37021	0.0315986	0.317062	-3.59122
203745_at	HCCS	-0.406743	7.76548	-2.37013	0.0316038	0.317062	-3.59136
215088_s_at	SDHC	-0.409449	7.93348	-2.37012	0.0316041	0.317062	-3.59137
212300_at	TXLNA	0.199891	6.72671	2.3698	0.0316241	0.317062	-3.59191
205280_at	GLRB	-0.875262	8.1115	-2.36964	0.031634	0.317062	-3.59218
213070_at	PIK3C2A	-0.660801	7.66901	-2.36931	0.0316541	0.317062	-3.59272
209741_x_at	SCAPER	-0.372931	7.54724	-2.36922	0.0316598	0.317062	-3.59287
219094_at	ARMC8	-0.37342	5.99671	-2.36911	0.0316666	0.317062	-3.59306
209162_s_at	PRPF4	-0.29569	7.3775	-2.3686	0.0316978	0.317062	-3.5939
214214_s_at	C1QBP	-0.714877	8.28101	-2.3685	0.031704	0.317062	-3.59407
207263_x_at	VEZT	0.148511	5.49072	2.36849	0.0317046	0.317062	-3.59409
220495_s_at	TXNDC15	-0.478688	8.04513	-2.36779	0.0317481	0.317207	-3.59526
220744_s_at	IFT122	0.328949	8.67759	2.36774	0.0317511	0.317207	-3.59534
213169_at	SEMA5A	-0.466543	8.35441	-2.36663	0.0318198	0.317732	-3.59719
213296_at	RER1	0.285716	9.00537	2.36619	0.0318472	0.317846	-3.59793
205776_at	FMO5	0.114313	5.66001	2.36574	0.0318748	0.317892	-3.59867
203010_at	STAT5A	0.131223	7.61672	2.3656	0.0318839	0.317892	-3.59892
209874_x_at	CNNM2	0.289156	8.66473	2.36449	0.0319527	0.318368	-3.60076
213624_at	SMPDL3A	-0.306935	6.40133	-2.36431	0.0319637	0.318368	-3.60106
220071_x_at	HAUS2	0.52426	10.5858	2.36387	0.0319911	0.318474	-3.60179
215139_at	ARHGEF10	0.169861	5.61738	2.36276	0.0320605	0.318474	-3.60365
219616_at	ACSS3	0.220454	6.81839	2.36274	0.0320619	0.318474	-3.60369
218839_at	HEY1	-0.455621	9.4096	-2.36269	0.032065	0.318474	-3.60377
203368_at	CRELD1	0.463326	7.76905	2.36262	0.0320691	0.318474	-3.60388
218271_s_at	PARL	-0.337731	9.54368	-2.36237	0.0320852	0.318474	-3.60431
204200_s_at	PDGFB	0.158169	6.76307	2.36204	0.0321053	0.318474	-3.60484
209783_at	DBP	0.0957367	6.12837	2.36167	0.0321285	0.318474	-3.60546
204198_s_at	RUNX3	0.15457	5.90748	2.36163	0.0321311	0.318474	-3.60553
[truncated: 17,813 more rows]

## Sheet: Neuronal proportion
Differential Gene Expression - Zhang Dataset - Neuronal proportion effect
Probes ID	Gene symbol	logFC	AveExpr	t	P.Value	adj.P.Val	B
209135_at	ASPH	-2.63023	9.32442	-6.84199	5.55863e-06	0.0802158	3.92948
209871_s_at	APBA2	2.20653	11.3799	6.47487	1.04396e-05	0.0802158	3.40688
211070_x_at	DBI	-2.60158	11.2232	-6.09531	2.04235e-05	0.0802158	2.84212
203178_at	GATM	-3.76895	9.35717	-5.9863	2.4856e-05	0.0802158	2.67532
211962_s_at	ZFP36L1	-3.9821	7.49291	-5.97368	2.54299e-05	0.0802158	2.65589
218087_s_at	SORBS1	-2.96919	10.5268	-5.9159	2.82419e-05	0.0802158	2.56652
201334_s_at	ARHGEF12	-1.56322	10.8361	-5.891	2.95515e-05	0.0802158	2.52783
200989_at	HIF1A	-1.90239	10.2527	-5.72975	3.97155e-05	0.0802158	2.27475
202011_at	TJP1	-2.53426	10.3228	-5.68244	4.33429e-05	0.0802158	2.19965
212158_at	SDC2	-3.9741	8.78838	-5.67377	4.40442e-05	0.0802158	2.18585
213333_at	MDH2	2.37654	9.23019	5.57611	5.28084e-05	0.0802158	2.02952
209291_at	ID4	-4.13025	9.8426	-5.36192	7.89768e-05	0.0802158	1.6811
200915_x_at	KTN1	-3.19892	9.95799	-5.33165	8.36398e-05	0.0802158	1.63125
209090_s_at	SH3GLB1	-2.59887	9.27275	-5.30363	8.82094e-05	0.0802158	1.58499
203504_s_at	ABCA1	-1.70058	6.47658	-5.29018	9.04951e-05	0.0802158	1.56273
211945_s_at	ITGB1	-3.25321	9.38475	-5.28478	9.14304e-05	0.0802158	1.55378
203501_at	CPQ	-1.245	7.0523	-5.26969	9.40941e-05	0.0802158	1.52878
202428_x_at	DBI	-1.79241	11.7001	-5.25722	9.63587e-05	0.0802158	1.50807
202834_at	AGT	-2.56525	10.4321	-5.25184	9.73521e-05	0.0802158	1.49913
200849_s_at	AHCYL1	-2.70786	10.8685	-5.24731	9.81971e-05	0.0802158	1.4916
201146_at	NFE2L2	-3.09582	8.96208	-5.24563	9.8512e-05	0.0802158	1.48881
221485_at	B4GALT5	2.58887	8.70918	5.20162	0.000107156	0.0802158	1.41548
202084_s_at	SEC14L1	-2.41066	11.1231	-5.19329	0.000108876	0.0802158	1.40158
201560_at	CLIC4	-3.83927	8.84972	-5.16882	0.000114104	0.0802158	1.36063
216733_s_at	GATM	-3.52754	9.40957	-5.16094	0.000115841	0.0802158	1.34744
219659_at	ATP8A2	3.5563	9.88198	5.14985	0.000118335	0.0802158	1.32883
209389_x_at	DBI	-2.52232	11.2102	-5.14097	0.000120369	0.0802158	1.31394
221950_at	EMX2	-4.4009	8.45967	-5.1344	0.0001219	0.0802158	1.30289
200078_s_at	ATP6V0B	2.32308	9.99598	5.13114	0.000122665	0.0802158	1.29743
217941_s_at	ERBIN	-5.01468	8.98269	-5.10854	0.000128118	0.0802158	1.25939
204642_at	S1PR1	-2.83543	8.34745	-5.10148	0.00012987	0.0802158	1.24751
201000_at	AARS1	1.74009	10.2862	5.07373	0.000137009	0.0802158	1.20068
208405_s_at	CD164	-1.8497	9.83243	-5.05568	0.000141866	0.0802158	1.17017
204937_s_at	ZNF274	-1.65362	7.97064	-5.03096	0.000148812	0.0802158	1.12829
208986_at	TCF12	-2.96671	8.606	-5.02033	0.000151905	0.0802158	1.11026
44120_at	ADCK2	1.16933	9.36086	5.0197	0.00015209	0.0802158	1.10919
203638_s_at	FGFR2	-2.62004	9.83357	-5.01027	0.000154894	0.0802158	1.09317
212971_at	CARS1	1.75874	11.0363	5.00107	0.000157682	0.0802158	1.07753
213044_at	ROCK1	-2.52856	8.00817	-5.00031	0.000157913	0.0802158	1.07624
209684_at	RIN2	-3.45537	8.70202	-4.95184	0.000173496	0.0812721	0.993644
209731_at	NTHL1	1.26596	6.96614	4.94431	0.000176055	0.0812721	0.980782
218706_s_at	GRAMD2B	-4.94757	8.82695	-4.94079	0.000177265	0.0812721	0.974767
202926_at	NBAS	1.64102	8.57134	4.91836	0.000185176	0.0812721	0.936402
208972_s_at	ATP5MC1	1.93874	10.1538	4.9139	0.000186794	0.0812721	0.928759
202252_at	RAB13	-2.43704	10.1618	-4.90961	0.000188363	0.0812721	0.921405
200084_at	C11orf58	-1.85603	10.0217	-4.89516	0.000193748	0.0812721	0.896621
214993_at	ASPHD1	0.812947	7.44214	4.88815	0.000196415	0.0812721	0.884595
201163_s_at	IGFBP7	-2.607	10.3773	-4.88573	0.000197344	0.0812721	0.880445
216251_s_at	TTLL12	1.50874	8.23605	4.86105	0.000207094	0.0812721	0.838014
208720_s_at	RBM39	-1.88536	8.74803	-4.84695	0.000212886	0.0812721	0.813735
212326_at	VPS13D	2.08994	9.21945	4.84537	0.000213542	0.0812721	0.811022
218225_at	ECSIT	1.2512	7.75423	4.82179	0.000223635	0.0812721	0.770353
214969_at	MAP3K9	1.1542	7.33725	4.82071	0.000224108	0.0812721	0.768493
218718_at	PDGFC	-3.61157	8.36088	-4.80684	0.000230286	0.0812721	0.74453
202506_at	ITPRID2	-2.4092	8.54438	-4.80578	0.000230767	0.0812721	0.742691
203569_s_at	OFD1	-1.73211	8.63308	-4.79976	0.000233509	0.0812721	0.732282
209099_x_at	JAG1	-2.34415	7.93892	-4.79014	0.000237957	0.0812721	0.71565
206051_at	ELAVL4	3.17838	10.3377	4.78375	0.000240964	0.0812721	0.70458
212331_at	RBL2	-1.77901	8.45357	-4.77466	0.000245302	0.0812721	0.688846
209031_at	CADM1	-2.23583	10.982	-4.77292	0.000246142	0.0812721	0.68583
208683_at	CAPN2	-2.44711	10.1737	-4.76299	0.000250993	0.0815153	0.668617
64488_at	IRGQ	1.07462	7.54912	4.74712	0.000258954	0.0824594	0.641068
217871_s_at	MIF	2.66506	11.4825	4.73907	0.000263092	0.0824594	0.62708
202933_s_at	YES1	-3.39062	6.54588	-4.73275	0.000266387	0.0824594	0.616093
202133_at	WWTR1	-3.25569	6.82396	-4.70649	0.000280536	0.0855031	0.570402
201667_at	GJA1	-3.74737	12.3039	-4.66772	0.000302854	0.0870591	0.502772
243_g_at	MAP4	-2.08532	9.16956	-4.66611	0.000303819	0.0870591	0.499959
221619_s_at	MTCH1	1.68324	12.8702	4.65808	0.000308683	0.0870591	0.485917
210473_s_at	ADGRA3	-3.34522	8.27205	-4.65173	0.000312585	0.0870591	0.474813
212703_at	TLN2	2.08294	8.65384	4.64871	0.000314456	0.0870591	0.469537
201150_s_at	TIMP3	-2.50642	9.19054	-4.64685	0.000315614	0.0870591	0.466285
212870_at	SOS2	-2.89892	7.66537	-4.64559	0.000316403	0.0870591	0.464079
210652_s_at	TTC39A	1.00715	6.50905	4.61891	0.000333575	0.0885409	0.417332
221772_s_at	PPP2R2D	1.46437	7.72202	4.61881	0.000333639	0.0885409	0.41716
204288_s_at	SORBS2	2.74041	8.64238	4.61609	0.000335445	0.0885409	0.412383
214030_at	CRYBG3	-1.35236	8.22282	-4.60978	0.000339665	0.0885409	0.401322
210139_s_at	PMP22	-3.05828	10.4287	-4.58173	0.000359109	0.0916571	0.352048
202031_s_at	WIPI2	1.49615	10.2008	4.57926	0.000360873	0.0916571	0.347711
215177_s_at	ITGA6	-0.816628	7.42743	-4.53728	0.000392282	0.0978457	0.273788
204469_at	PTPRZ1	-3.35126	10.8156	-4.53195	0.000396469	0.0978457	0.264379
203012_x_at	RPL23A	-1.55072	13.256	-4.52725	0.000400198	0.0978457	0.256083
209036_s_at	MDH2	1.50933	10.0479	4.51741	0.000408119	0.0978457	0.23871
219075_at	YIPF2	0.768027	5.79179	4.50075	0.000421893	0.0978457	0.209281
200931_s_at	VCL	-1.40995	9.10732	-4.49641	0.000425562	0.0978457	0.201602
211616_s_at	HTR2A	3.6686	7.53581	4.48799	0.000432771	0.0978457	0.186705
218228_s_at	TNKS2	-1.25348	8.66787	-4.48646	0.000434096	0.0978457	0.183994
213489_at	MAPRE2	1.91521	10.2395	4.48195	0.000438018	0.0978457	0.176016
212764_at	ZEB1	-2.59164	9.72603	-4.4781	0.000441399	0.0978457	0.169195
200708_at	GOT2	1.32153	10.8945	4.4589	0.000458644	0.0978457	0.135191
214812_s_at	MOB1A	-1.65862	8.55526	-4.45767	0.000459774	0.0978457	0.133008
213421_x_at	PRSS3	2.38597	8.38779	4.4567	0.000460667	0.0978457	0.131286
205241_at	SCO2	1.64861	7.40826	4.45612	0.0004612	0.0978457	0.13026
221031_s_at	APOLD1	-5.00954	9.50048	-4.45063	0.00046629	0.0978457	0.120518
209967_s_at	CREM	-1.82435	7.936	-4.44832	0.000468453	0.0978457	0.116411
213392_at	IQCK	-3.42443	8.31569	-4.44588	0.000470737	0.0978457	0.112094
212186_at	ACACA	1.21655	10.3521	4.44007	0.000476239	0.0978457	0.101781
206118_at	STAT4	2.45269	8.26734	4.4371	0.000479079	0.0978457	0.0965017
206373_at	ZIC1	-4.06099	9.65991	-4.41631	0.000499431	0.100961	0.0595635
212313_at	CHMP7	1.32657	8.18333	4.40742	0.000508401	0.101028	0.0437537
204589_at	NUAK1	2.43155	11.3971	4.40589	0.000509961	0.101028	0.0410337
209285_s_at	TASOR	-2.04352	8.31251	-4.38486	0.000531902	0.102675	0.00361154
201060_x_at	STOM	-2.52039	9.16174	-4.36459	0.000553983	0.102675	-0.0325323
214334_x_at	DAZAP2	-1.29146	11.2298	-4.35884	0.000560406	0.102675	-0.0427776
201034_at	ADD3	-4.03245	11.3269	-4.35461	0.000565186	0.102675	-0.0503277
204472_at	GEM	-2.47575	7.02313	-4.35404	0.000565832	0.102675	-0.0513424
218901_at	PLSCR4	-4.18134	8.70093	-4.35228	0.000567833	0.102675	-0.0544809
205691_at	SYNGR3	3.64495	10.0965	4.34423	0.000577091	0.102675	-0.0688588
206013_s_at	ACTL6B	2.39412	7.21508	4.34255	0.000579046	0.102675	-0.0718655
209628_at	NXT2	-1.94221	6.1123	-4.34234	0.000579289	0.102675	-0.0722384
218181_s_at	MAP4K4	-3.08879	9.13889	-4.33827	0.000584042	0.102675	-0.0795033
218005_at	ZNF22	-1.61554	8.57988	-4.33664	0.000585959	0.102675	-0.0824166
221598_s_at	MED27	1.1092	7.41062	4.33619	0.000586486	0.102675	-0.0832167
205948_at	PTPRT	1.50586	9.00996	4.32884	0.000595212	0.102675	-0.0963484
219877_at	ZMAT4	1.76284	8.78689	4.32685	0.000597607	0.102675	-0.0999193
202351_at	ITGAV	-3.24775	10.1937	-4.32403	0.000600994	0.102675	-0.104946
202704_at	TOB1	-4.52404	9.05614	-4.32386	0.000601199	0.102675	-0.105249
200812_at	CCT7	2.02244	9.82084	4.30798	0.000620713	0.104433	-0.133659
209815_at	PTCH1	-3.80718	8.15326	-4.30624	0.000622888	0.104433	-0.136771
212636_at	QKI	-2.41711	11.566	-4.29758	0.000633838	0.104433	-0.152274
216295_s_at	CLTA	1.4305	11.1439	4.29609	0.000635743	0.104433	-0.154944
209292_at	ID4	-4.66382	7.83273	-4.29215	0.000640801	0.104433	-0.161995
203296_s_at	ATP1A2	-2.13491	12.221	-4.29036	0.000643117	0.104433	-0.165205
213533_at	NSG1	2.15718	8.03791	4.28389	0.000651547	0.104487	-0.176793
217897_at	FXYD6	2.5966	10.7757	4.28203	0.000653999	0.104487	-0.180135
58780_s_at	ARHGEF40	-1.56721	7.59577	-4.25962	0.000684205	0.107403	-0.22032
201214_s_at	PPP1R7	1.78842	10.025	4.25784	0.00068667	0.107403	-0.223521
218078_s_at	ZDHHC3	1.16866	8.55855	4.25651	0.000688515	0.107403	-0.22591
221589_s_at	ALDH6A1	-3.21134	10.3968	-4.23978	0.000712142	0.110221	-0.255949
222258_s_at	SH3BP4	-2.13106	8.63492	-4.22382	0.000735447	0.112945	-0.284623
212408_at	TOR1AIP1	-3.23494	8.67572	-4.21099	0.000754745	0.114425	-0.307691
204553_x_at	INPP4A	0.850267	6.45714	4.20976	0.000756631	0.114425	-0.309915
204000_at	GNB5	2.22675	9.40038	4.19845	0.000774108	0.115494	-0.330257
204339_s_at	RGS4	3.25466	9.72912	4.19447	0.000780362	0.115494	-0.337425
218214_at	ATG101	2.2459	8.16449	4.18794	0.000790741	0.115494	-0.349196
211709_s_at	CLEC11A	1.17781	7.02776	4.18406	0.000796954	0.115494	-0.35617
221217_s_at	RBFOX1	4.58408	10.7757	4.17975	0.000803935	0.115494	-0.363941
215161_at	CAMK1G	1.96662	8.69886	4.17246	0.000815884	0.115494	-0.377089
200673_at	LAPTM4A	-1.99611	10.9503	-4.1711	0.000818125	0.115494	-0.379533
201991_s_at	KIF5B	-2.2936	10.4153	-4.17049	0.000819136	0.115494	-0.380634
205391_x_at	ANK1	1.70989	7.23088	4.17036	0.000819346	0.115494	-0.380862
204069_at	MEIS1	-1.12908	6.66999	-4.16785	0.000823527	0.115494	-0.385398
203390_s_at	KIF3C	1.70722	9.63651	4.16054	0.000835801	0.115494	-0.398583
208584_at	SNCG	0.711124	6.06069	4.1588	0.000838742	0.115494	-0.401714
214111_at	OPCML	2.8149	10.9572	4.15836	0.000839492	0.115494	-0.40251
201938_at	CDK2AP1	-2.04115	11.5116	-4.15068	0.00085265	0.116496	-0.416373
219203_at	EMC9	1.35344	8.35674	4.13819	0.000874481	0.118344	-0.43891
203639_s_at	FGFR2	-1.4172	7.07519	-4.12692	0.000894677	0.118344	-0.459266
214550_s_at	TNPO3	1.81416	7.29966	4.12223	0.000903228	0.118344	-0.467747
212397_at	RDX	-3.62901	8.87705	-4.11914	0.0009089	0.118344	-0.473329
201425_at	ALDH2	-1.68393	11.1907	-4.11581	0.00091505	0.118344	-0.479343
209290_s_at	NFIB	-1.86039	9.63601	-4.11317	0.000919963	0.118344	-0.484118
203417_at	MFAP2	0.569591	7.02898	4.11113	0.000923774	0.118344	-0.487805
200098_s_at	ANAPC5	1.30884	9.91827	4.10833	0.000929039	0.118344	-0.492873
216241_s_at	TCEA1	-2.21301	9.83906	-4.10348	0.000938213	0.118344	-0.501637
210364_at	SCN2B	1.03581	6.74876	4.10343	0.00093831	0.118344	-0.501729
214432_at	ATP1A3	3.4796	7.86889	4.10322	0.000938711	0.118344	-0.502109
204011_at	SPRY2	-2.64197	9.17996	-4.09979	0.000945262	0.118344	-0.508312
219277_s_at	OGDHL	2.07071	9.32503	4.09742	0.00094981	0.118344	-0.512593
48031_r_at	FAXDC2	-0.996279	7.56309	-4.08933	0.000965529	0.118344	-0.527234
217792_at	SNX5	-1.20481	9.7092	-4.08805	0.000968044	0.118344	-0.529554
205336_at	PVALB	2.98176	7.28899	4.08606	0.000971962	0.118344	-0.533157
220488_s_at	BCAS3	1.82995	8.45197	4.08483	0.000974386	0.118344	-0.535379
204723_at	SCN3B	2.13132	10.3518	4.0821	0.000979808	0.118344	-0.540329
201718_s_at	EPB41L2	-1.24207	7.42284	-4.07995	0.000984077	0.118344	-0.544207
210015_s_at	MAP2	1.76654	7.62031	4.07696	0.000990067	0.118344	-0.549621
212643_at	MAPK1IP1L	-2.17363	9.77997	-4.07524	0.000993546	0.118344	-0.55275
207761_s_at	METTL7A	-3.22589	11.0413	-4.07191	0.00100028	0.118344	-0.558773
201032_at	BLCAP	0.946151	11.0382	4.06984	0.00100448	0.118344	-0.562516
200015_s_at	SEPTIN2	-2.1715	11.0218	-4.06736	0.00100955	0.118344	-0.567005
38398_at	MADD	1.13764	9.4365	4.05634	0.00103241	0.11883	-0.586988
218789_s_at	C11orf71	-1.38382	7.20695	-4.05508	0.00103505	0.11883	-0.589261
210315_at	SYN2	2.5131	6.63392	4.05376	0.00103784	0.11883	-0.591661
219578_s_at	CPEB1	3.89753	9.22242	4.04995	0.0010459	0.11883	-0.59857
201336_at	VAMP3	-2.24211	10.3531	-4.04945	0.00104696	0.11883	-0.599469
216268_s_at	JAG1	-2.91524	7.32235	-4.04817	0.00104968	0.11883	-0.60179
201445_at	CNN3	-2.86138	8.68702	-4.04461	0.00105729	0.119012	-0.608237
202377_at	LEPROT	-2.68112	9.05008	-4.03698	0.00107382	0.119392	-0.622079
213687_s_at	RPL35A	-1.23903	10.8852	-4.03438	0.00107952	0.119392	-0.626801
210014_x_at	IDH3B	2.23961	9.65884	4.03299	0.00108257	0.119392	-0.629324
219670_at	BEND5	1.79981	7.41135	4.03016	0.00108881	0.119392	-0.634455
221894_at	ADCK2	0.687794	7.64911	4.02277	0.0011053	0.119392	-0.64787
205549_at	PCP4	3.13513	10.323	4.02239	0.00110615	0.119392	-0.648552
208623_s_at	EZR	-3.26477	9.54999	-4.01903	0.00111373	0.119392	-0.654651
221810_at	RAB15	1.46739	9.20483	4.01823	0.00111555	0.119392	-0.656108
201962_s_at	RNF41	1.95609	9.0687	4.0156	0.00112154	0.119392	-0.660889
213074_at	PHIP	-2.43173	9.41803	-4.01434	0.00112441	0.119392	-0.663166
221792_at	RAB6B	2.00515	11.5786	4.00979	0.00113487	0.119392	-0.67143
219313_at	GRAMD1C	-2.39318	7.05107	-4.00704	0.00114122	0.119392	-0.676414
221279_at	GDAP1	0.976605	6.20567	4.00655	0.00114236	0.119392	-0.677304
204422_s_at	FGF2	-3.99	6.82556	-4.0013	0.00115463	0.119392	-0.686843
209210_s_at	FERMT2	-3.30591	10.0657	-3.99817	0.00116202	0.119392	-0.692537
201147_s_at	TIMP3	-1.43457	6.33363	-3.9956	0.00116811	0.119392	-0.697204
204363_at	F3	-4.10193	8.58768	-3.99513	0.00116923	0.119392	-0.698063
204362_at	SKAP2	2.11926	7.53735	3.9939	0.00117216	0.119392	-0.700296
209791_at	PADI2	-2.00403	10.1452	-3.98651	0.00118993	0.119392	-0.713726
212727_at	DLG3	1.95409	9.31329	3.98362	0.00119695	0.119392	-0.718979
201994_at	MORF4L2	1.64363	12.3321	3.98311	0.00119819	0.119392	-0.719906
213993_at	SPON1	-3.10058	7.73365	-3.98191	0.00120111	0.119392	-0.722081
220839_at	METTL5	-0.919287	6.16731	-3.98068	0.00120412	0.119392	-0.724315
202443_x_at	NOTCH2	-3.30095	9.74509	-3.97775	0.00121132	0.119392	-0.729637
216231_s_at	B2M	-3.82173	11.3462	-3.97775	0.00121134	0.119392	-0.729649
215167_at	MED14	0.866649	8.09222	3.97424	0.00122002	0.119653	-0.73603
213455_at	FAM114A1	-1.30451	7.66982	-3.9686	0.00123411	0.120438	-0.74628
200059_s_at	RHOA	-1.70312	11.275	-3.96571	0.00124139	0.120555	-0.751535
210582_s_at	LIMK2	-1.21917	8.62549	-3.95882	0.00125895	0.120622	-0.764073
201307_at	SEPTIN11	-1.99444	9.42293	-3.95373	0.00127207	0.120622	-0.773338
207501_s_at	FGF12	1.70485	6.62527	3.95084	0.00127958	0.120622	-0.778589
221515_s_at	LCMT1	2.01452	8.93324	3.94925	0.00128375	0.120622	-0.781495
212077_at	CALD1	-2.84754	9.41559	-3.94788	0.00128733	0.120622	-0.783987
200891_s_at	SSR1	-1.28441	9.66176	-3.94706	0.00128948	0.120622	-0.785474
211994_at	WNK1	-2.36881	10.2629	-3.94491	0.00129514	0.120622	-0.789385
213508_at	SPTSSA	-2.27063	8.51109	-3.9445	0.00129623	0.120622	-0.790136
215413_at	EXOC7	0.817818	6.28149	3.94063	0.00130649	0.120622	-0.797183
218993_at	MRM3	1.23618	7.58831	3.93776	0.00131416	0.120622	-0.802408
209755_at	NMNAT2	2.78266	9.41029	3.93631	0.00131805	0.120622	-0.805047
212442_s_at	CERS6	2.51312	8.53402	3.9342	0.00132373	0.120622	-0.80889
201976_s_at	MYO10	-3.1477	10.2588	-3.93082	0.00133289	0.120622	-0.815047
203571_s_at	ADIRF	-3.17417	8.69858	-3.9293	0.00133702	0.120622	-0.81781
206396_at	SLC1A1	0.951875	6.52924	3.92725	0.00134262	0.120622	-0.821545
208627_s_at	YBX1	-1.81404	8.6899	-3.92443	0.00135035	0.120622	-0.826676
209436_at	SPON1	-2.67323	8.7972	-3.92381	0.00135206	0.120622	-0.827807
217868_s_at	METTL9	-1.50697	10.7884	-3.92067	0.00136076	0.120622	-0.833532
204587_at	SLC25A14	1.56659	9.56595	3.92066	0.00136078	0.120622	-0.833546
200697_at	HK1	1.33265	11.1161	3.91826	0.00136744	0.120622	-0.837911
203903_s_at	HEPH	-3.28768	8.27851	-3.91639	0.00137268	0.120622	-0.841326
219425_at	SULT4A1	2.61735	10.8741	3.91398	0.00137946	0.120622	-0.845725
210463_x_at	TRMT1	1.4788	7.20052	3.90789	0.00139669	0.120622	-0.856818
219167_at	RASL12	-1.08027	7.50679	-3.90685	0.00139966	0.120622	-0.85871
205221_at	HGD	0.520627	5.95326	3.90659	0.00140039	0.120622	-0.859181
210042_s_at	CTSZ	0.611106	6.31397	3.90384	0.00140826	0.120622	-0.864188
203729_at	EMP3	-1.50264	7.24578	-3.90337	0.00140964	0.120622	-0.865059
205360_at	PFDN4	1.27217	7.28726	3.90235	0.00141256	0.120622	-0.866909
213927_at	MAP3K9	2.60952	8.85586	3.88914	0.00145116	0.123271	-0.890997
203612_at	BYSL	0.942697	7.52154	3.88672	0.00145835	0.123271	-0.895411
203389_at	KIF3C	2.06875	10.6488	3.88128	0.00147463	0.123271	-0.905331
209465_x_at	PTN	-2.54711	8.88258	-3.88076	0.0014762	0.123271	-0.906282
202468_s_at	CTNNAL1	-2.1032	7.72416	-3.87959	0.00147973	0.123271	-0.908416
211752_s_at	NDUFS7	1.55312	9.1268	3.8792	0.00148092	0.123271	-0.909133
209484_s_at	NSL1	-1.22482	8.61261	-3.87268	0.00150075	0.124399	-0.92102
217688_at	ADCY2	0.739277	5.76491	3.87024	0.00150824	0.124413	-0.925468
211719_x_at	FN1	-3.47277	10.2351	-3.86854	0.00151348	0.124413	-0.928569
209169_at	GPM6B	-2.12791	10.9686	-3.86628	0.00152049	0.124473	-0.932696
202239_at	PARP4	-1.48654	7.67564	-3.86408	0.00152735	0.12452	-0.936719
202683_s_at	RNMT	2.04736	8.93856	3.86175	0.00153462	0.1246	-0.940963
213005_s_at	KANK1	-2.88069	9.40923	-3.85919	0.00154267	0.124742	-0.945636
210471_s_at	KCNAB1	2.60191	7.61371	3.85613	0.00155234	0.125014	-0.951221
208835_s_at	LUC7L3	-3.36432	9.70029	-3.85333	0.00156127	0.125224	-0.956345
221109_at	LINC02809	0.880792	7.4331	3.84486	0.0015885	0.125693	-0.971801
202609_at	EPS8	-3.47668	7.6275	-3.84458	0.00158942	0.125693	-0.972315
200741_s_at	RPS27	-2.14836	12.4537	-3.84272	0.00159546	0.125693	-0.975705
201759_at	TBCD	1.55444	7.70204	3.84206	0.00159761	0.125693	-0.976909
222199_s_at	BIN3	0.959426	7.7585	3.84169	0.00159884	0.125693	-0.977597
209508_x_at	CFLAR	-0.491308	6.83254	-3.83794	0.00161111	0.125981	-0.984432
203845_at	KAT2B	-3.41459	8.97154	-3.83615	0.00161704	0.125981	-0.987713
209807_s_at	NFIX	0.83288	6.19149	3.83455	0.00162232	0.125981	-0.990629
209597_s_at	PNMA2	1.69877	7.36063	3.83176	0.00163162	0.125981	-0.995736
212423_at	ZCCHC24	-2.2254	10.229	-3.82935	0.00163967	0.125981	-1.00014
219590_x_at	DPH5	-0.971988	8.39561	-3.82151	0.00166616	0.125981	-1.01446
212357_at	FAM168A	-1.31316	9.25437	-3.8215	0.00166617	0.125981	-1.01447
203187_at	DOCK1	-1.54335	8.63449	-3.81972	0.00167225	0.125981	-1.01772
33850_at	MAP4	-1.22924	9.31341	-3.81828	0.0016772	0.125981	-1.02036
203723_at	ITPKB	-2.3155	9.9331	-3.81701	0.00168155	0.125981	-1.02268
201704_at	ENTPD6	2.11292	9.88995	3.817	0.00168158	0.125981	-1.02269
219069_at	ANKRD49	-1.86524	7.99505	-3.81591	0.00168534	0.125981	-1.02469
201579_at	FAT1	-2.40975	8.99416	-3.80951	0.00170753	0.125981	-1.03638
213038_at	RNF19B	0.970562	6.15297	3.8095	0.00170756	0.125981	-1.03639
201876_at	PON2	-3.15484	11.2179	-3.80702	0.00171625	0.125981	-1.04094
203961_at	NEBL	-1.99536	11.5395	-3.80597	0.00171992	0.125981	-1.04284
201802_at	SLC29A1	1.64833	7.73814	3.80593	0.00172007	0.125981	-1.04292
209034_at	PNRC1	-1.81632	8.2479	-3.80569	0.00172093	0.125981	-1.04337
209094_at	DDAH1	-1.30157	12.3635	-3.80379	0.00172762	0.125981	-1.04683
211685_s_at	NCALD	3.28758	9.6889	3.80321	0.00172969	0.125981	-1.0479
212530_at	NEK7	-3.65007	8.10375	-3.80109	0.0017372	0.126065	-1.05178
202850_at	ABCD3	-2.71476	9.17077	-3.79676	0.00175265	0.12631	-1.05969
212667_at	SPARC	-3.09903	8.97313	-3.79646	0.00175371	0.12631	-1.06023
209569_x_at	NSG1	1.81918	8.68449	3.79455	0.00176057	0.12631	-1.06372
200845_s_at	PRDX6	-2.06351	10.5344	-3.79302	0.00176609	0.12631	-1.06652
221675_s_at	CHPT1	-2.31623	9.56035	-3.78704	0.00178783	0.127168	-1.07746
212230_at	PLPP3	-4.41173	9.43565	-3.78512	0.00179487	0.127168	-1.08097
203536_s_at	CIAO1	0.960268	7.38886	3.78306	0.00180245	0.127168	-1.08474
53968_at	INTS5	1.58979	7.75555	3.78271	0.00180376	0.127168	-1.08539
203836_s_at	MAP3K5	-1.89313	8.65897	-3.77547	0.00183067	0.128608	-1.09863
203313_s_at	TGIF1	-1.12927	6.45765	-3.77309	0.00183959	0.128778	-1.10297
219697_at	HS3ST2	2.58002	8.71925	3.76959	0.00185283	0.129161	-1.10939
211988_at	SMARCE1	-1.17049	9.06138	-3.76761	0.00186035	0.129161	-1.113
212195_at	IL6ST	-3.19045	10.3612	-3.76649	0.00186462	0.129161	-1.11505
201891_s_at	B2M	-2.14823	12.434	-3.76263	0.00187939	0.12973	-1.12211
213156_at	ZBTB20	-4.18046	7.49128	-3.76047	0.00188775	0.129855	-1.12608
209130_at	SNAP23	-2.9366	7.10329	-3.75874	0.00189444	0.129864	-1.12924
203459_s_at	VPS16	2.11957	8.75342	3.75492	0.00190931	0.130151	-1.13623
211967_at	TMEM123	-3.02671	8.41476	-3.75158	0.0019224	0.130151	-1.14233
221984_s_at	RETREG2	1.79463	10.7406	3.75095	0.0019249	0.130151	-1.1435
207463_x_at	PRSS3	1.67461	8.05245	3.74958	0.00193029	0.130151	-1.146
212048_s_at	YARS1	2.09724	9.6308	3.74928	0.00193147	0.130151	-1.14654
215543_s_at	LARGE1	1.42134	9.15408	3.74136	0.00196306	0.131021	-1.16105
207253_s_at	UBN1	0.819526	7.16649	3.74103	0.00196439	0.131021	-1.16165
201313_at	ENO2	3.05697	10.818	3.73972	0.00196968	0.131021	-1.16406
203841_x_at	MAPRE3	1.65597	6.24153	3.73854	0.00197442	0.131021	-1.16621
200832_s_at	SCD	-3.35574	10.5541	-3.73779	0.00197745	0.131021	-1.16758
203339_at	SLC25A12	3.023	8.97892	3.73567	0.00198606	0.131061	-1.17146
213712_at	ELOVL2	-2.67979	7.54774	-3.73335	0.0019955	0.131061	-1.1757
208002_s_at	ACOT7	4.13968	9.51309	3.73239	0.00199943	0.131061	-1.17746
210181_s_at	CABP1	3.01856	7.90874	3.73068	0.00200647	0.131061	-1.1806
208723_at	USP11	2.90921	10.1748	3.72954	0.00201114	0.131061	-1.18268
211538_s_at	HSPA2	-3.02016	10.1657	-3.72313	0.00203773	0.131955	-1.19442
203216_s_at	MYO6	-3.50257	8.04295	-3.723	0.00203825	0.131955	-1.19465
210495_x_at	FN1	-2.99179	10.2613	-3.72127	0.00204551	0.131955	-1.19783
204735_at	PDE4A	2.20838	8.98597	3.71984	0.00205149	0.131955	-1.20044
59697_at	RAB15	1.27378	10.523	3.70968	0.00209463	0.133519	-1.21905
200837_at	BCAP31	1.1666	10.318	3.70875	0.00209863	0.133519	-1.22075
221636_s_at	2002-03-01	-1.22522	7.46901	-3.70738	0.00210454	0.133519	-1.22327
204910_s_at	TRIM3	0.627571	5.84624	3.70728	0.00210498	0.133519	-1.22346
201007_at	HADHB	-2.09422	10.7612	-3.70501	0.0021148	0.133519	-1.22762
211701_s_at	TRO	1.12754	7.73479	3.70353	0.00212121	0.133519	-1.23032
207035_at	SLC30A3	2.11144	9.41465	3.70172	0.00212907	0.133519	-1.23363
205277_at	PRDM2	2.70824	10.076	3.7008	0.00213308	0.133519	-1.23531
207081_s_at	PI4KA	2.3155	10.1874	3.70003	0.00213646	0.133519	-1.23673
210454_s_at	KCNJ6	2.0667	8.32536	3.69215	0.00217125	0.13515	-1.25117
212824_at	FUBP3	-3.20159	7.19515	-3.69104	0.00217621	0.13515	-1.25321
212120_at	RHOQ	-2.72291	9.61209	-3.68877	0.00218634	0.135355	-1.25736
210896_s_at	ASPH	-2.3624	8.03311	-3.68499	0.00220335	0.135983	-1.26429
206637_at	P2RY14	-1.5254	5.82097	-3.68292	0.0022127	0.136136	-1.26808
208514_at	KCNE1	0.738274	6.01365	3.67983	0.00222675	0.136199	-1.27374
203395_s_at	HES1	-1.60456	7.0122	-3.6789	0.002231	0.136199	-1.27544
201368_at	ZFP36L2	-3.11382	9.29636	-3.67619	0.00224342	0.136199	-1.28041
221423_s_at	YIPF5	1.36419	6.2853	3.67596	0.00224451	0.136199	-1.28084
214745_at	PLCH1	1.54426	7.67495	3.67231	0.00226136	0.136199	-1.28753
208427_s_at	ELAVL2	2.11882	6.52425	3.67212	0.00226225	0.136199	-1.28788
213395_at	MLC1	-2.51966	9.43426	-3.67087	0.00226806	0.136199	-1.29017
202132_at	WWTR1	-0.646374	6.31625	-3.67055	0.00226953	0.136199	-1.29075
214880_x_at	CALD1	-1.09049	6.45669	-3.66925	0.0022756	0.136199	-1.29314
219117_s_at	FKBP11	1.95558	7.43557	3.66246	0.00230748	0.137294	-1.30558
203908_at	SLC4A4	-4.87259	9.53119	-3.6624	0.00230776	0.137294	-1.30569
206089_at	NELL1	2.35429	7.99167	3.65824	0.00232752	0.138055	-1.31331
221019_s_at	COLEC12	-1.91818	7.15314	-3.65182	0.00235837	0.138247	-1.32509
210768_x_at	TMCO1	-1.11743	8.69002	-3.6506	0.00236424	0.138247	-1.32731
208695_s_at	RPL39	-1.37446	12.9229	-3.65003	0.00236702	0.138247	-1.32836
212812_at	SERINC5	-1.59992	8.14033	-3.64265	0.00240313	0.138247	-1.3419
219143_s_at	RPP25	0.741066	6.29427	3.64125	0.00241004	0.138247	-1.34446
202445_s_at	NOTCH2	-0.69724	6.19519	-3.6365	0.0024336	0.138247	-1.35316
208622_s_at	EZR	-1.69382	7.65646	-3.63628	0.0024347	0.138247	-1.35357
218935_at	EHD3	1.77535	10.5383	3.63469	0.00244267	0.138247	-1.35649
211596_s_at	LRIG1	-3.98206	9.48742	-3.63415	0.00244535	0.138247	-1.35747
212113_at	ATXN7L3B	1.45956	7.64688	3.63285	0.0024519	0.138247	-1.35986
213132_s_at	MCAT	1.43434	7.25343	3.63125	0.00245997	0.138247	-1.3628
200782_at	ANXA5	-3.14709	9.3028	-3.63123	0.00246006	0.138247	-1.36283
208313_s_at	SF1	1.05634	9.56566	3.62971	0.00246774	0.138247	-1.36562
218844_at	ACSF2	-1.19686	7.35354	-3.62956	0.00246852	0.138247	-1.3659
215664_s_at	EPHA5	1.5897	5.90229	3.62915	0.00247059	0.138247	-1.36665
213070_at	PIK3C2A	-3.25332	7.66901	-3.62858	0.00247347	0.138247	-1.36769
212348_s_at	KDM1A	0.919863	9.02792	3.62684	0.00248234	0.138247	-1.37089
212473_s_at	MICAL2	2.9105	11.059	3.62638	0.00248463	0.138247	-1.37172
205852_at	CDK5R2	1.69331	6.77022	3.62554	0.00248893	0.138247	-1.37326
202207_at	ARL4C	1.9539	9.17904	3.6254	0.00248966	0.138247	-1.37353
212564_at	KCTD2	1.43331	8.65599	3.62431	0.00249524	0.138247	-1.37553
209482_at	POP7	1.86552	8.68869	3.62086	0.00251292	0.138247	-1.38184
201427_s_at	SELENOP	-2.95743	10.811	-3.61774	0.00252908	0.138247	-1.38757
205646_s_at	PAX6	-2.54314	9.7325	-3.61632	0.00253643	0.138247	-1.39017
213029_at	NFIB	-2.44056	9.66377	-3.61566	0.00253989	0.138247	-1.39138
217892_s_at	LIMA1	-1.5017	8.2396	-3.61554	0.00254052	0.138247	-1.39161
201578_at	PODXL	-1.63288	9.26035	-3.61528	0.00254187	0.138247	-1.39208
206147_x_at	SCML2	-1.53437	8.22761	-3.6146	0.0025454	0.138247	-1.39332
209108_at	TSPAN6	-2.65346	7.13813	-3.61309	0.00255331	0.138247	-1.3961
205292_s_at	HNRNPA2B1	-2.71789	10.575	-3.61092	0.00256473	0.138247	-1.40009
210817_s_at	CALCOCO2	-1.54258	9.07543	-3.6109	0.0025648	0.138247	-1.40011
219668_at	GDAP1L1	1.06717	7.27521	3.61047	0.0025671	0.138247	-1.40091
215001_s_at	GLUL	-1.25135	13.3133	-3.61016	0.00256872	0.138247	-1.40148
220744_s_at	IFT122	1.61221	8.67759	3.60983	0.00257044	0.138247	-1.40208
205031_at	EFNB3	1.21475	9.48121	3.60789	0.00258071	0.138247	-1.40564
203120_at	TP53BP2	-3.3454	9.55888	-3.60765	0.00258197	0.138247	-1.40608
203219_s_at	APRT	1.31395	7.42861	3.60067	0.0026192	0.139601	-1.41888
210830_s_at	PON2	-4.42295	9.11524	-3.59895	0.00262847	0.139601	-1.42204
206249_at	MAP3K13	0.887955	6.42534	3.59725	0.00263762	0.139601	-1.42515
218292_s_at	PRKAG2	1.16667	7.24725	3.59523	0.00264858	0.139601	-1.42885
201893_x_at	DCN	-2.07669	9.43791	-3.59484	0.00265071	0.139601	-1.42957
206404_at	FGF9	3.60532	8.35848	3.59253	0.0026633	0.139601	-1.43381
212412_at	PDLIM5	-3.02531	9.69476	-3.59143	0.0026693	0.139601	-1.43582
201325_s_at	EMP1	-1.39267	6.27693	-3.59126	0.00267027	0.139601	-1.43615
201908_at	DVL3	-1.72736	7.79568	-3.58918	0.0026817	0.139601	-1.43996
200686_s_at	SRSF11	-1.39309	10.6408	-3.58885	0.0026835	0.139601	-1.44056
220588_at	BCAS4	0.688463	7.102	3.58862	0.00268476	0.139601	-1.44098
221060_s_at	TLR4	-0.678241	6.40644	-3.58636	0.00269724	0.139739	-1.44513
205433_at	BCHE	-1.32113	6.95719	-3.58531	0.00270306	0.139739	-1.44706
208796_s_at	CCNG1	-2.51427	8.40675	-3.58262	0.00271799	0.139739	-1.45198
219573_at	CARMIL1	-2.04416	7.92503	-3.58195	0.00272176	0.139739	-1.45322
213027_at	RO60	-1.90754	6.71907	-3.58071	0.00272867	0.139739	-1.45549
205737_at	KCNQ2	2.57622	10.6993	3.58052	0.00272975	0.139739	-1.45584
218496_at	RNASEH1	1.4107	9.21251	3.57635	0.00275319	0.140108	-1.46349
212383_at	ATP6V0A1	1.67783	10.6366	3.5761	0.00275464	0.140108	-1.46396
219389_at	SUSD4	1.65426	9.05465	3.57547	0.00275817	0.140108	-1.4651
214709_s_at	KTN1	-2.30322	9.4059	-3.57339	0.00276999	0.140306	-1.46892
220783_at	MMP27	0.394735	5.97885	3.57229	0.00277623	0.140306	-1.47094
219988_s_at	RNF220	1.29127	9.31873	3.56635	0.00281031	0.141217	-1.48184
219520_s_at	WWC3	-1.24136	8.44742	-3.5662	0.00281117	0.141217	-1.48212
217853_at	TNS3	-3.75265	10.3684	-3.56542	0.00281564	0.141217	-1.48354
203509_at	SORL1	1.07444	11.9431	3.56023	0.00284577	0.14214	-1.49306
205181_at	ZSCAN9	-0.808232	6.74515	-3.55975	0.00284859	0.14214	-1.49394
219049_at	CSGALNACT1	-1.69328	9.47057	-3.55806	0.00285853	0.14214	-1.49705
200841_s_at	EPRS1	0.812398	6.46405	3.55502	0.00287639	0.14214	-1.50262
207740_s_at	NUP62	0.657661	5.90773	3.55193	0.0028947	0.14214	-1.5083
212888_at	DICER1	-2.52632	8.54986	-3.55163	0.00289647	0.14214	-1.50884
200672_x_at	SPTBN1	-1.06575	9.70228	-3.54975	0.00290764	0.14214	-1.51229
203865_s_at	ADARB1	2.34663	8.45324	3.54788	0.00291884	0.14214	-1.51572
202686_s_at	AXL	-1.77635	8.30902	-3.54783	0.00291917	0.14214	-1.51582
216780_at	ZNF443	-0.540553	6.38108	-3.54707	0.00292373	0.14214	-1.51722
218829_s_at	CHD7	-1.47366	6.80186	-3.54463	0.00293839	0.14214	-1.52169
201143_s_at	EIF2S1	1.80784	6.73404	3.5442	0.00294099	0.14214	-1.52248
203159_at	GLS	2.67744	11.9254	3.54374	0.00294374	0.14214	-1.52332
210124_x_at	SEMA4F	1.63614	8.71275	3.54373	0.00294381	0.14214	-1.52334
202159_at	FARSA	1.47561	8.33257	3.54208	0.00295382	0.14214	-1.52637
218502_s_at	TRPS1	-2.57356	8.05453	-3.54099	0.00296041	0.14214	-1.52836
206306_at	RYR3	-2.78574	8.03581	-3.53939	0.00297013	0.14214	-1.53129
220563_s_at	SHANK1	0.548112	6.38422	3.53917	0.0029715	0.14214	-1.53171
220321_s_at	CCDC121	-0.46151	5.14583	-3.53853	0.00297538	0.14214	-1.53287
200765_x_at	CTNNA1	-1.70705	9.03814	-3.53818	0.00297754	0.14214	-1.53352
209377_s_at	HMGN3	-2.32677	11.2712	-3.53613	0.0029901	0.142215	-1.53729
221796_at	NTRK2	-2.47085	11.1419	-3.53484	0.00299802	0.142215	-1.53965
213719_s_at	SMARCA4	0.587797	5.88743	3.53409	0.00300261	0.142215	-1.54102
206773_at	LY6H	3.2811	8.31272	3.53244	0.00301282	0.142215	-1.54405
213158_at	ZBTB20	-4.70818	8.85514	-3.53047	0.00302502	0.142215	-1.54767
206794_at	ERBB4	0.465538	5.85027	3.53016	0.00302697	0.142215	-1.54824
214270_s_at	MAPRE3	1.52931	6.27773	3.52977	0.00302936	0.142215	-1.54895
207157_s_at	GNG5	-2.09585	9.79005	-3.52728	0.00304488	0.142359	-1.55351
201411_s_at	PLEKHB2	3.16729	7.60608	3.52697	0.00304681	0.142359	-1.55408
204762_s_at	GNAO1	2.85145	8.39572	3.5202	0.0030895	0.143239	-1.56652
203962_s_at	NEBL	-3.26961	9.80761	-3.51713	0.00310903	0.143239	-1.57215
204473_s_at	ZNF592	0.738411	7.42912	3.51665	0.00311208	0.143239	-1.57303
205047_s_at	ASNS	3.09286	9.72822	3.51664	0.00311213	0.143239	-1.57304
219557_s_at	NRIP3	2.30991	8.41383	3.51606	0.00311581	0.143239	-1.5741
217500_at	TIAL1	0.650959	5.97831	3.51589	0.00311692	0.143239	-1.57442
201219_at	CTBP2	-0.948564	6.71445	-3.5156	0.00311877	0.143239	-1.57495
212377_s_at	NOTCH2	-3.28753	8.5791	-3.51487	0.00312347	0.143239	-1.5763
218254_s_at	SAR1B	-2.12388	7.54872	-3.51214	0.00314101	0.143423	-1.5813
209022_at	STAG2	-3.08916	9.3428	-3.51199	0.00314198	0.143423	-1.58158
217854_s_at	POLR2E	2.15567	8.92061	3.50762	0.00317031	0.144384	-1.5896
208721_s_at	ANAPC5	1.41957	6.54052	3.50623	0.00317932	0.144462	-1.59214
214888_at	CAPN2	-1.18311	7.06011	-3.50435	0.00319164	0.144657	-1.5956
212262_at	QKI	-1.18198	6.94953	-3.50296	0.00320074	0.144657	-1.59814
202936_s_at	SOX9	-2.76591	9.92209	-3.50223	0.00320552	0.144657	-1.59947
33760_at	PEX14	1.67739	7.37262	3.49792	0.00323402	0.145612	-1.60739
219061_s_at	LAGE3	1.55171	9.43245	3.49546	0.00325041	0.145769	-1.6119
209168_at	GPM6B	-2.33054	11.0015	-3.49091	0.00328092	0.145769	-1.62026
207980_s_at	CITED2	0.830196	5.56479	3.49042	0.00328418	0.145769	-1.62114
212205_at	H2AZ2	-2.206	10.9511	-3.48929	0.00329185	0.145769	-1.62323
207049_at	SCN8A	0.731155	7.09842	3.48877	0.00329537	0.145769	-1.62418
208981_at	PECAM1	-1.74248	7.4631	-3.48819	0.00329929	0.145769	-1.62524
200788_s_at	PEA15	-1.18896	12.0963	-3.4865	0.00331078	0.145769	-1.62835
211986_at	AHNAK	-2.64109	9.83285	-3.48497	0.0033212	0.145769	-1.63116
208937_s_at	ID1	-3.97408	8.93845	-3.48484	0.00332206	0.145769	-1.63139
220663_at	IL1RAPL1	2.03534	7.77147	3.48441	0.00332496	0.145769	-1.63217
209618_at	CTNND2	-2.25539	9.62661	-3.48436	0.00332529	0.145769	-1.63226
203805_s_at	FANCA	0.681744	6.84352	3.48429	0.00332581	0.145769	-1.6324
203299_s_at	AP1S2	1.01315	7.72539	3.48161	0.00334417	0.145885	-1.63732
205604_at	HOXD9	0.718256	6.60178	3.48115	0.00334732	0.145885	-1.63816
203808_at	AKT2	0.623472	6.07548	3.48068	0.00335056	0.145885	-1.63903
204247_s_at	CDK5	2.02113	9.16418	3.47836	0.00336651	0.145967	-1.64327
211028_s_at	KHK	1.34079	8.5862	3.47827	0.00336717	0.145967	-1.64345
212263_at	QKI	-2.52893	8.0886	-3.4753	0.00338773	0.146518	-1.64889
216215_s_at	RBFOX2	1.27941	9.96435	3.47392	0.00339738	0.146518	-1.65143
206826_at	PMP2	-3.63991	9.37152	-3.47325	0.00340207	0.146518	-1.65266
203694_s_at	DHX16	1.00324	7.77161	3.46888	0.0034327	0.146574	-1.66067
219523_s_at	TENM3	1.17788	6.54223	3.46884	0.003433	0.146574	-1.66075
211925_s_at	PLCB1	0.849947	5.71297	3.46797	0.00343911	0.146574	-1.66234
212736_at	BMERB1	2.64734	9.76433	3.46769	0.00344111	0.146574	-1.66286
210247_at	SYN2	2.1783	8.90771	3.46584	0.00345418	0.146574	-1.66625
216602_s_at	FARSA	1.63347	7.27103	3.4656	0.00345585	0.146574	-1.66668
203573_s_at	RABGGTA	1.47625	7.46755	3.46251	0.00347787	0.146574	-1.67236
209897_s_at	SLIT2	2.69768	8.59347	3.46126	0.00348683	0.146574	-1.67466
207384_at	PGLYRP1	0.696085	7.02954	3.46109	0.00348799	0.146574	-1.67496
219714_s_at	CACNA2D3	2.51937	8.03496	3.4608	0.00349013	0.146574	-1.6755
200985_s_at	CD59	-2.14042	10.6864	-3.45994	0.00349625	0.146574	-1.67707
212791_at	C1orf216	2.2599	10.2073	3.45923	0.00350139	0.146574	-1.67838
206137_at	RIMS2	1.57763	9.48812	3.45916	0.00350185	0.146574	-1.6785
203619_s_at	FAIM2	2.38105	10.1273	3.45845	0.00350696	0.146574	-1.6798
202170_s_at	AASDHPPT	2.42206	6.83813	3.45556	0.00352787	0.14696	-1.68512
209623_at	MCCC2	-1.24714	8.81399	-3.45512	0.00353101	0.14696	-1.68591
217527_s_at	NFATC2IP	1.17289	8.09218	3.45009	0.00356765	0.147876	-1.69514
214510_at	GPR20	0.586741	5.98895	3.44955	0.00357163	0.147876	-1.69613
212177_at	PNISR	-3.19078	7.23327	-3.44903	0.00357542	0.147876	-1.69708
218396_at	VPS13C	-1.94086	7.56013	-3.44649	0.00359415	0.148341	-1.70175
215764_x_at	AP2A2	2.33823	8.75493	3.44538	0.00360232	0.148369	-1.70378
202620_s_at	PLOD2	-2.80627	6.67648	-3.44287	0.00362098	0.148828	-1.70839
215016_x_at	DST	-0.79324	10.9159	-3.44119	0.00363346	0.149032	-1.71147
203503_s_at	PEX14	1.21483	6.6793	3.44007	0.00364181	0.149066	-1.71352
212464_s_at	FN1	-2.86236	9.14876	-3.43697	0.00366511	0.149157	-1.71922
202660_at	ITPR2	-2.19405	5.88658	-3.43662	0.00366769	0.149157	-1.71985
217770_at	PIGT	1.23933	8.83751	3.43629	0.00367023	0.149157	-1.72047
218024_at	MPC1	-1.69543	10.344	-3.43577	0.00367415	0.149157	-1.72142
201952_at	ALCAM	-1.19696	10.6778	-3.43337	0.00369229	0.149443	-1.72582
200921_s_at	BTG1	-3.17889	8.48093	-3.43231	0.00370033	0.149443	-1.72776
217138_x_at	IGLC1	0.600506	6.68057	3.43185	0.00370382	0.149443	-1.72861
200665_s_at	SPARC	-2.60725	10.0536	-3.43028	0.00371572	0.149618	-1.73147
210127_at	RAB6B	1.22489	6.83224	3.42472	0.0037584	0.150369	-1.74168
208363_s_at	INPP4A	0.848996	5.99647	3.42402	0.00376379	0.150369	-1.74296
221197_s_at	CHAT	0.596521	6.26059	3.42361	0.00376699	0.150369	-1.74372
211200_s_at	EFCAB2	-0.86448	5.63865	-3.42356	0.00376741	0.150369	-1.74382
205918_at	SLC4A3	2.15789	7.98147	3.42253	0.00377533	0.150369	-1.74569
221024_s_at	SLC2A10	-1.517	5.99993	-3.42194	0.00377991	0.150369	-1.74678
202041_s_at	FIBP	1.84848	9.78754	3.42093	0.00378775	0.150379	-1.74863
219022_at	C12orf43	1.99061	7.59133	3.41863	0.00380568	0.150788	-1.75285
222076_at	HBEGF	0.536403	5.82795	3.41668	0.00382093	0.151091	-1.75642
201859_at	SRGN	-3.63532	9.1943	-3.41384	0.00384328	0.151286	-1.76163
200833_s_at	RAP1B	-2.36098	9.4208	-3.4136	0.00384516	0.151286	-1.76207
213666_at	SEPTIN6	1.91138	9.85956	3.41314	0.00384879	0.151286	-1.76291
212665_at	TIPARP	-2.28486	8.80542	-3.40843	0.00388618	0.152454	-1.77155
219577_s_at	ABCA7	1.04349	6.61352	3.4038	0.00392336	0.153528	-1.78005
205774_at	F12	1.43337	7.89258	3.40309	0.00392906	0.153528	-1.78135
221945_at	FBXO41	1.2514	7.2572	3.39936	0.00395922	0.154231	-1.78818
214042_s_at	RPL22	-0.947567	10.678	-3.39887	0.00396326	0.154231	-1.78909
212877_at	KLC1	3.02744	10.3977	3.39799	0.00397041	0.154231	-1.7907
219219_at	TMEM160	2.2242	7.95787	3.39663	0.00398146	0.154357	-1.79319
205356_at	USP13	0.996734	7.32732	3.3949	0.00399563	0.154604	-1.79636
215772_x_at	SUCLG2	-2.46812	6.51955	-3.39162	0.00402267	0.155347	-1.80238
212635_at	TNPO1	-2.00373	8.57673	-3.38944	0.00404071	0.15574	-1.80638
218938_at	FBXL15	2.57841	8.2985	3.38721	0.00405922	0.15615	-1.81046
209470_s_at	GPM6A	-1.97792	11.9701	-3.38622	0.00406752	0.156166	-1.81229
207276_at	CDR1	1.37416	5.3824	3.38522	0.00407587	0.156184	-1.81412
218052_s_at	ATP13A1	1.26874	8.26255	3.37949	0.00412403	0.157507	-1.82461
202402_s_at	CARS1	1.24893	7.31283	3.37922	0.00412631	0.157507	-1.82511
218697_at	NCKIPSD	1.82298	9.09547	3.37775	0.00413879	0.15768	-1.8278
208353_x_at	ANK1	1.0199	7.06033	3.37493	0.00416284	0.158292	-1.83298
214825_at	FAM155A	1.2211	8.2927	3.37352	0.00417494	0.158448	-1.83557
208511_at	PTTG3P	0.481474	5.97498	3.37148	0.00419238	0.158569	-1.83929
206857_s_at	FKBP1B	2.07997	10.2653	3.37044	0.0042014	0.158569	-1.84121
221514_at	UTP14A	1.26496	6.15263	3.37027	0.00420285	0.158569	-1.84152
206678_at	GABRA1	4.16892	9.3387	3.36942	0.00421016	0.158569	-1.84308
221260_s_at	CSRNP2	0.993994	8.34613	3.36534	0.00424558	0.158601	-1.85056
201858_s_at	SRGN	-2.87369	7.86911	-3.36462	0.00425182	0.158601	-1.85187
200017_at	RPS27A	-1.2687	11.4774	-3.36392	0.00425792	0.158601	-1.85315
213326_at	VAMP1	4.10002	10.3942	3.36279	0.00426782	0.158601	-1.85522
200621_at	CSRP1	-2.2058	11.3662	-3.36264	0.00426914	0.158601	-1.8555
220212_s_at	THADA	1.17589	7.05548	3.36258	0.00426969	0.158601	-1.85561
214092_x_at	SUGP2	1.2659	9.24479	3.36249	0.00427051	0.158601	-1.85579
205678_at	AP3B2	2.53015	7.95342	3.36078	0.00428553	0.158601	-1.85892
207586_at	SHH	0.507026	5.62881	3.36016	0.00429091	0.158601	-1.86004
221329_at	OR52A1	-0.655112	6.60692	-3.35722	0.0043169	0.158601	-1.86543
216913_s_at	RRP12	0.888779	7.62226	3.35722	0.00431695	0.158601	-1.86545
208228_s_at	FGFR2	-2.0699	7.16827	-3.35715	0.00431757	0.158601	-1.86557
221712_s_at	WDR74	0.887991	7.49677	3.35704	0.0043185	0.158601	-1.86576
220535_at	FAM90A1	0.542747	6.34995	3.35652	0.00432309	0.158601	-1.86671
207147_at	DLX2	0.645738	5.64207	3.35545	0.00433266	0.158659	-1.86869
214872_at	RIF1	0.44899	5.82323	3.35351	0.00434991	0.158996	-1.87224
213773_x_at	NSUN5	1.42141	8.64532	3.35213	0.00436227	0.159022	-1.87477
219499_at	SEC61A2	1.76294	8.33786	3.35093	0.00437301	0.159022	-1.87697
200809_x_at	RPL12	-1.10248	11.5133	-3.35056	0.00437628	0.159022	-1.87763
215157_x_at	PABPC1	-1.65689	10.2003	-3.34985	0.00438273	0.159022	-1.87895
219063_at	C1orf35	1.00661	7.8311	3.3453	0.0044238	0.160219	-1.88728
49306_at	RASSF4	-0.895006	7.00593	-3.34333	0.00444173	0.160575	-1.89089
202260_s_at	STXBP1	2.249	12.2362	3.34226	0.00445151	0.16063	-1.89285
207838_x_at	PBXIP1	-1.55595	7.44117	-3.34125	0.00446077	0.16063	-1.89471
212590_at	RRAS2	-0.648766	5.97141	-3.33947	0.00447705	0.16063	-1.89796
213377_x_at	RPS12	-1.49836	12.3137	-3.33719	0.00449802	0.16063	-1.90213
217832_at	SYNCRIP	-1.84037	7.24064	-3.33618	0.00450737	0.16063	-1.90399
204730_at	RIMS3	1.71709	11.7655	3.33609	0.00450819	0.16063	-1.90415
203217_s_at	ST3GAL5	1.25434	9.95871	3.33491	0.00451912	0.16063	-1.90631
211034_s_at	HECTD4	1.36485	10.0256	3.33411	0.00452652	0.16063	-1.90777
204678_s_at	KCNK1	1.74655	7.167	3.33407	0.00452696	0.16063	-1.90786
211370_s_at	MAP2K5	1.03608	7.40837	3.33374	0.00453004	0.16063	-1.90847
219572_at	CADPS2	2.25185	9.37591	3.33348	0.00453244	0.16063	-1.90894
213636_at	PHF24	2.11318	8.92933	3.32829	0.00458092	0.16194	-1.91844
209083_at	CORO1A	1.54442	7.60391	3.32736	0.00458968	0.16194	-1.92014
202362_at	RAP1A	-2.23707	8.13139	-3.32513	0.00461074	0.16194	-1.92423
204546_at	KIAA0513	1.61961	10.4553	3.32511	0.00461097	0.16194	-1.92428
212460_at	SPTSSA	-1.70101	6.117	-3.3251	0.00461102	0.16194	-1.92428
203892_at	WFDC2	0.432244	7.01085	3.32432	0.00461845	0.16194	-1.92572
200720_s_at	ACTR1A	1.61383	8.50843	3.31858	0.00467309	0.163211	-1.93622
214948_s_at	TMF1	1.87543	9.06586	3.31849	0.00467397	0.163211	-1.93639
219538_at	WDR5B	-0.878245	7.06011	-3.31736	0.00468482	0.163211	-1.93846
213433_at	ARL3	0.621027	7.15173	3.31646	0.00469351	0.163211	-1.94011
202464_s_at	PFKFB3	-1.27793	10.4754	-3.31583	0.00469957	0.163211	-1.94127
201924_at	AFF1	-2.78271	8.71257	-3.31535	0.00470414	0.163211	-1.94213
219365_s_at	CAMKV	1.38302	9.67248	3.31396	0.00471759	0.163259	-1.94468
209921_at	SLC7A11	-4.20271	9.45449	-3.31351	0.00472198	0.163259	-1.94551
209991_x_at	GABBR2	2.89204	9.22945	3.31263	0.00473045	0.163267	-1.94711
218285_s_at	BDH2	-2.37992	8.46427	-3.31166	0.00473996	0.16331	-1.94891
211838_x_at	PCDHA5	0.5032	6.21887	3.30984	0.00475761	0.163373	-1.95222
214043_at	PTPRD	1.91587	10.1218	3.30978	0.00475827	0.163373	-1.95235
201582_at	SEC23B	-1.28529	7.18069	-3.30846	0.0047711	0.16353	-1.95475
219743_at	HEY2	-1.33841	6.71968	-3.30678	0.00478762	0.163813	-1.95784
221417_x_at	S1PR5	0.629249	6.32936	3.30557	0.00479954	0.163937	-1.96006
218303_x_at	KRCC1	-2.75956	7.44752	-3.3032	0.00482294	0.164204	-1.9644
200608_s_at	RAD21	-2.7323	9.30793	-3.30243	0.0048305	0.164204	-1.96579
202085_at	TJP2	-3.75972	8.34472	-3.30216	0.00483319	0.164204	-1.96629
202456_s_at	ZER1	1.09993	6.41553	3.30142	0.0048405	0.164204	-1.96764
205531_s_at	GLS2	1.48759	8.60759	3.30056	0.00484909	0.164214	-1.96922
209032_s_at	CADM1	-1.33807	7.85644	-3.29917	0.00486296	0.164403	-1.97177
213201_s_at	TNNT1	-1.14083	7.58972	-3.29598	0.00489485	0.16497	-1.97761
202932_at	YES1	-2.45391	6.4901	-3.29583	0.0048964	0.16497	-1.97789
214737_x_at	HNRNPC	-0.960895	10.3069	-3.29391	0.00491569	0.165339	-1.9814
218788_s_at	SMYD3	2.01252	8.06254	3.29303	0.00492452	0.165355	-1.983
208818_s_at	COMT	-1.70631	9.21287	-3.28655	0.0049904	0.166825	-1.99486
202208_s_at	ARL4C	1.77931	8.01415	3.28631	0.00499288	0.166825	-1.9953
218751_s_at	FBXW7	2.1955	10.4909	3.28465	0.00500987	0.166825	-1.99833
217930_s_at	TOLLIP	1.8989	7.34428	3.28464	0.00501004	0.166825	-1.99836
202976_s_at	RHOBTB3	-2.65627	9.07505	-3.28395	0.00501711	0.166825	-1.99962
213129_s_at	GCSH	-3.27735	9.43017	-3.28327	0.00502415	0.166825	-2.00087
212190_at	SERPINE2	-2.28936	10.993	-3.28297	0.00502723	0.166825	-2.00142
209158_s_at	CYTH2	1.43507	7.49449	3.27725	0.00508655	0.16824	-2.01189
202024_at	GET3	1.46675	7.63848	3.27615	0.00509803	0.16824	-2.0139
201167_x_at	ARHGDIA	1.15359	5.95241	3.27507	0.00510926	0.16824	-2.01586
201172_x_at	ATP6V0E1	-2.35971	10.4875	-3.27507	0.00510935	0.16824	-2.01588
210469_at	DLG5	0.845898	6.2196	3.27478	0.00511233	0.16824	-2.0164
221844_x_at	SPCS3	0.763901	10.1222	3.27311	0.00512988	0.168537	-2.01946
209700_x_at	PDE4DIP	-2.48715	7.35586	-3.27135	0.0051484	0.168866	-2.02267
201426_s_at	VIM	-3.04342	10.6076	-3.27042	0.00515828	0.16891	-2.02438
201116_s_at	CPE	-2.27668	10.9561	-3.26843	0.0051793	0.169319	-2.02801
205809_s_at	WASL	1.92712	6.70046	3.26684	0.00519627	0.169376	-2.03093
221909_at	RNFT2	1.14526	6.8636	3.26459	0.0052203	0.169376	-2.03504
204388_s_at	MAOA	-1.34826	7.73763	-3.26434	0.00522292	0.169376	-2.03549
201509_at	IDH3B	1.43543	8.93274	3.26364	0.00523044	0.169376	-2.03678
205349_at	GNA15	0.833811	6.29954	3.26324	0.0052347	0.169376	-2.0375
208920_at	SRI	-2.58464	9.50171	-3.26274	0.00524009	0.169376	-2.03842
206268_at	LEFTY1	0.528535	6.78543	3.26267	0.00524089	0.169376	-2.03856
220762_s_at	GNB1L	0.818382	7.1501	3.26077	0.00526129	0.169464	-2.04202
202370_s_at	CBFB	-2.16228	9.0719	-3.26059	0.00526326	0.169464	-2.04236
215145_s_at	CNTNAP2	2.82636	7.48387	3.25868	0.00528391	0.169464	-2.04585
214953_s_at	APP	2.17419	11.0807	3.25858	0.00528496	0.169464	-2.04603
217605_at	USP27X	0.602399	6.13613	3.25845	0.00528639	0.169464	-2.04627
206849_at	GABRG2	2.31416	7.25546	3.25722	0.00529971	0.169616	-2.04851
208788_at	ELOVL5	-2.99263	9.70374	-3.25433	0.00533128	0.170136	-2.05381
221816_s_at	PHF11	-1.61603	8.71041	-3.25416	0.00533311	0.170136	-2.05412
211500_at	MAPK11	1.33549	8.02561	3.25281	0.00534784	0.170331	-2.05658
218720_x_at	SEZ6L2	2.1065	9.22746	3.25132	0.00536428	0.170581	-2.05932
222144_at	KIF17	0.991474	7.71402	3.24798	0.00540108	0.171476	-2.06541
210022_at	PCGF1	0.930259	7.3904	3.24514	0.00543262	0.172	-2.07061
202119_s_at	CPNE3	-2.85054	8.36196	-3.2447	0.00543747	0.172	-2.0714
217338_at	KRT19P2	0.508194	5.88298	3.24415	0.00544366	0.172	-2.07242
212843_at	NCAM1	1.42388	11.3268	3.24264	0.00546049	0.172258	-2.07517
212284_x_at	TPT1	-0.917189	13.6574	-3.2388	0.00550363	0.173342	-2.08219
219232_s_at	EGLN3	-1.43398	6.79239	-3.23731	0.00552051	0.173598	-2.08492
200698_at	KDELR2	-1.4948	7.44847	-3.23585	0.00553702	0.173841	-2.08758
213358_at	MTCL1	1.49358	8.44384	3.23498	0.00554691	0.173876	-2.08917
204620_s_at	VCAN	-1.46847	8.86147	-3.23325	0.00556666	0.174115	-2.09235
209199_s_at	MEF2C	2.55255	10.0996	3.23277	0.0055721	0.174115	-2.09322
209859_at	TRIM9	-1.33003	10.3353	-3.231	0.00559239	0.174474	-2.09646
207100_s_at	VAMP1	2.71324	8.55447	3.22884	0.00561718	0.174972	-2.1004
219482_at	SETD4	0.890486	7.23095	3.22754	0.0056321	0.175066	-2.10277
200613_at	AP2M1	2.44687	10.158	3.22586	0.00565159	0.175066	-2.10585
218039_at	NUSAP1	-0.639932	5.78218	-3.22579	0.00565233	0.175066	-2.10596
218434_s_at	AACS	2.3867	9.03874	3.22426	0.00567016	0.175066	-2.10877
43977_at	TMEM161A	1.26229	9.21494	3.2241	0.00567197	0.175066	-2.10906
213093_at	PRKCA	-1.39585	10.6574	-3.22399	0.00567324	0.175066	-2.10926
221424_s_at	OR51E2	0.506702	6.1739	3.22123	0.00570547	0.175424	-2.11431
213162_at	DYNC1LI2	-0.618971	6.7402	-3.22034	0.00571584	0.175424	-2.11593
206026_s_at	TNFAIP6	-0.561986	5.91383	-3.22016	0.00571795	0.175424	-2.11626
212899_at	CDK19	-1.46403	9.08729	-3.21935	0.00572742	0.175424	-2.11773
206592_s_at	AP3D1	1.11207	10.6281	3.21909	0.00573049	0.175424	-2.11821
201061_s_at	STOM	-2.08501	10.4548	-3.21845	0.00573797	0.175424	-2.11937
215407_s_at	ASTN2	1.23809	6.92483	3.216	0.00576683	0.175568	-2.12385
201903_at	UQCRC1	1.84126	10.2687	3.21492	0.00577962	0.175568	-2.12582
200774_at	FAM120A	-2.12444	9.73714	-3.21345	0.00579704	0.175568	-2.1285
217128_s_at	CAMK1G	0.766639	7.02471	3.21258	0.00580747	0.175568	-2.13011
209270_at	LAMB3	0.824541	6.07993	3.21195	0.0058149	0.175568	-2.13125
200982_s_at	ANXA6	2.43058	9.76683	3.21063	0.00583066	0.175568	-2.13366
209988_s_at	ASCL1	-2.64877	8.57284	-3.21055	0.00583163	0.175568	-2.13381
208715_at	TMCO1	-1.40211	8.32095	-3.21	0.00583821	0.175568	-2.13481
205348_s_at	DYNC1I1	2.9663	10.1429	3.2088	0.00585264	0.175568	-2.13701
220960_x_at	RPL22	-1.03057	11.9181	-3.20875	0.00585319	0.175568	-2.1371
213232_at	FAM234B	0.494604	6.78546	3.20855	0.00585557	0.175568	-2.13746
205363_at	BBOX1	-3.72696	7.25121	-3.20754	0.00586771	0.175568	-2.13931
202553_s_at	SYF2	-1.11034	9.58167	-3.20723	0.00587141	0.175568	-2.13987
204216_s_at	ZC3H14	0.81493	8.33625	3.20691	0.00587533	0.175568	-2.14046
212470_at	SPAG9	-2.31804	8.70463	-3.20632	0.0058824	0.175568	-2.14154
210094_s_at	PARD3	-1.41165	7.37677	-3.20615	0.00588446	0.175568	-2.14185
212157_at	SDC2	-0.968664	7.86771	-3.20065	0.00595111	0.177289	-2.15189
201358_s_at	COPB1	-1.41823	10.0106	-3.19961	0.00596381	0.177385	-2.15379
200781_s_at	RPS15A	-2.14524	11.6721	-3.19851	0.00597729	0.177385	-2.1558
216633_s_at	PLCH1	0.677091	6.49688	3.19819	0.00598118	0.177385	-2.15638
202915_s_at	FAM20B	1.64035	7.11404	3.19512	0.00601882	0.178234	-2.16197
200713_s_at	MAPRE1	-2.00842	10.3345	-3.1924	0.00605245	0.178577	-2.16694
204019_s_at	SH3YL1	-1.56789	8.8426	-3.19233	0.0060533	0.178577	-2.16706
55872_at	ZNF512B	1.41806	8.26322	3.192	0.00605743	0.178577	-2.16767
200904_at	HLA-E	-1.84698	9.78345	-3.1907	0.00607358	0.178787	-2.17004
212462_at	KAT6B	-1.52757	8.41082	-3.18925	0.00609161	0.178849	-2.17269
208879_x_at	PRPF6	1.20331	6.91702	3.18908	0.00609375	0.178849	-2.173
207020_at	HSF2BP	0.972944	6.86905	3.18775	0.00611042	0.178976	-2.17543
217731_s_at	ITM2B	-1.03331	11.3053	-3.18729	0.00611614	0.178976	-2.17627
210792_x_at	SIVA1	1.07447	7.19735	3.18581	0.00613473	0.179255	-2.17897
201250_s_at	SLC2A1	-1.34566	9.66859	-3.1827	0.00617386	0.179339	-2.18464
219187_at	FKBPL	1.06457	6.94305	3.18228	0.00617922	0.179339	-2.18541
218047_at	OSBPL9	-1.89257	7.96461	-3.18211	0.00618139	0.179339	-2.18573
205117_at	FGF1	-2.25875	10.1568	-3.18194	0.00618352	0.179339	-2.18603
204252_at	CDK2	-0.823799	7.14014	-3.18179	0.00618547	0.179339	-2.18631
219542_at	NEK11	1.28943	8.01581	3.18128	0.00619191	0.179339	-2.18724
209589_s_at	EPHB2	0.706237	6.48272	3.18022	0.00620528	0.179355	-2.18916
204479_at	OSTF1	1.37603	7.42652	3.17981	0.00621055	0.179355	-2.18992
203498_at	RCAN2	2.60082	11.2456	3.17881	0.0062233	0.179461	-2.19175
209167_at	GPM6B	-2.06444	12.7892	-3.17774	0.00623688	0.179591	-2.19369
212882_at	KLHL18	1.08717	8.23995	3.17546	0.00626609	0.180111	-2.19785
213168_at	SP3	-1.63181	8.20086	-3.17385	0.00628676	0.180111	-2.20079
205795_at	NRXN3	2.52157	8.49282	3.17369	0.00628883	0.180111	-2.20108
204813_at	MAPK10	1.20493	10.5109	3.1735	0.0062913	0.180111	-2.20143
211285_s_at	UBE3A	0.884007	9.26805	3.17229	0.00630691	0.180298	-2.20364
214721_x_at	CDC42EP4	-1.71793	9.5689	-3.16489	0.00640309	0.181952	-2.21712
209841_s_at	LRRN3	-0.73874	9.94208	-3.16467	0.00640602	0.181952	-2.21753
219497_s_at	BCL11A	1.41138	6.92925	3.1646	0.00640699	0.181952	-2.21766
213628_at	CLCC1	-1.32154	7.6959	-3.16455	0.00640753	0.181952	-2.21774
201745_at	TWF1	-2.61913	7.61782	-3.16389	0.00641625	0.181952	-2.21895
212265_at	QKI	-2.26765	8.88711	-3.16361	0.0064199	0.181952	-2.21946
209170_s_at	GPM6B	-1.49085	13.1296	-3.16225	0.00643779	0.182199	-2.22194
207443_at	NR2E1	-2.67197	9.09691	-3.16107	0.00645343	0.182332	-2.2241
213263_s_at	PCBP2	-0.983942	7.11091	-3.1596	0.00647276	0.182332	-2.22676
204115_at	GNG11	-1.90316	7.48225	-3.15916	0.00647862	0.182332	-2.22757
207598_x_at	XRCC2	-1.0727	7.9951	-3.15911	0.00647932	0.182332	-2.22766
215091_s_at	GTF3A	1.12233	10.757	3.15677	0.00651041	0.182718	-2.23193
201842_s_at	EFEMP1	-3.06199	8.74045	-3.15612	0.00651911	0.182718	-2.23312
207968_s_at	MEF2C	1.63092	7.17542	3.156	0.00652072	0.182718	-2.23334
202411_at	IFI27	-1.65796	8.83415	-3.1553	0.00653009	0.182723	-2.23462
205169_at	RBBP5	1.30078	6.12973	3.15447	0.00654119	0.182775	-2.23613
216137_s_at	MAPK8IP3	0.596523	6.58363	3.15316	0.00655863	0.182786	-2.2385
207839_s_at	TMEM8B	1.05129	7.48721	3.15213	0.00657249	0.182786	-2.24038
221773_at	ELK3	-1.81696	5.86995	-3.15177	0.00657729	0.182786	-2.24103
215807_s_at	PLXNB1	-2.09839	8.26352	-3.15076	0.00659102	0.182786	-2.24289
218899_s_at	BAALC	-1.45585	11.271	-3.15058	0.00659338	0.182786	-2.24321
216035_x_at	TCF7L2	-2.07389	7.56023	-3.15032	0.00659693	0.182786	-2.24369
203556_at	ZHX2	-1.58402	8.81663	-3.14943	0.0066089	0.182861	-2.2453
211749_s_at	VAMP3	-1.30536	8.28453	-3.14735	0.00663715	0.183188	-2.2491
204042_at	WASF3	-1.60048	10.7274	-3.14636	0.00665051	0.183188	-2.25089
201253_s_at	CDIPT	1.24757	11.2791	3.14524	0.00666588	0.183188	-2.25295
218037_at	RETREG2	2.05742	10.0307	3.14423	0.00667958	0.183188	-2.25478
209996_x_at	PCM1	0.532633	5.77229	3.1436	0.00668822	0.183188	-2.25593
208352_x_at	ANK1	1.6149	7.10239	3.14359	0.00668833	0.183188	-2.25594
208113_x_at	PABPC3	-1.60839	8.88815	-3.14355	0.00668884	0.183188	-2.25601
213293_s_at	TRIM22	-1.49122	6.70808	-3.14313	0.00669468	0.183188	-2.25679
205551_at	SV2B	2.2362	11.4164	3.14085	0.00672592	0.183205	-2.26093
204068_at	STK3	-1.32484	6.8737	-3.14003	0.00673719	0.183205	-2.26242
206332_s_at	IFI16	-2.85345	6.97914	-3.13895	0.00675215	0.183205	-2.2644
217820_s_at	ENAH	-2.27556	9.37948	-3.13852	0.00675814	0.183205	-2.26519
203030_s_at	PTPRN2	1.22471	6.91959	3.13802	0.00676504	0.183205	-2.2661
200696_s_at	GSN	-1.24258	10.7944	-3.13795	0.0067659	0.183205	-2.26621
210347_s_at	BCL11A	1.53661	10.0201	3.13794	0.00676611	0.183205	-2.26624
201117_s_at	CPE	-1.28608	11.6587	-3.13663	0.00678426	0.183205	-2.26862
204617_s_at	ACD	1.60176	8.04037	3.13539	0.00680141	0.183205	-2.27087
214445_at	ELL2	0.482629	5.78078	3.13536	0.00680194	0.183205	-2.27094
214527_s_at	PQBP1	1.27801	6.93121	3.13502	0.00680661	0.183205	-2.27155
203577_at	GTF2H4	0.708251	6.38492	3.13481	0.00680961	0.183205	-2.27195
212712_at	CAMSAP1	0.842338	7.6228	3.13438	0.00681553	0.183205	-2.27272
203867_s_at	NLE1	0.870586	6.71298	3.13317	0.00683249	0.183272	-2.27493
212719_at	PHLPP1	-2.12258	8.00471	-3.1326	0.00684043	0.183272	-2.27597
213281_at	JUN	-1.14737	6.56167	-3.13107	0.00686178	0.183272	-2.27874
211675_s_at	MDFIC	-1.37525	6.43457	-3.1308	0.00686568	0.183272	-2.27925
221706_s_at	USE1	0.972013	7.39643	3.13071	0.00686688	0.183272	-2.2794
210372_s_at	TPD52L1	-3.47236	7.88349	-3.13012	0.00687522	0.183272	-2.28048
204284_at	PPP1R3C	-3.56291	10.5652	-3.12958	0.00688277	0.183272	-2.28146
206184_at	CRKL	0.43529	7.23178	3.12667	0.00692391	0.184088	-2.28677
209513_s_at	HSDL2	-2.16357	8.74227	-3.12559	0.00693915	0.184088	-2.28872
201010_s_at	TXNIP	-2.9378	10.3681	-3.12543	0.00694142	0.184088	-2.28902
220948_s_at	ATP1A1	2.52561	10.9003	3.12458	0.00695351	0.184088	-2.29057
200878_at	EPAS1	-1.57327	10.3451	-3.12319	0.00697325	0.184088	-2.29309
202178_at	PRKCZ	2.35001	11.3455	3.12235	0.00698527	0.184088	-2.29462
221836_s_at	TRAPPC9	1.17762	8.41133	3.1214	0.00699892	0.184088	-2.29636
208072_s_at	DGKD	0.928533	9.16828	3.12083	0.00700708	0.184088	-2.2974
201459_at	RUVBL2	1.99841	8.96729	3.12076	0.00700795	0.184088	-2.29751
204465_s_at	INA	3.01381	11.0611	3.11977	0.00702221	0.184088	-2.29932
34858_at	KCTD2	1.11625	10.1457	3.11952	0.00702579	0.184088	-2.29977
217755_at	JPT1	1.28684	7.10205	3.1192	0.00703041	0.184088	-2.30036
221450_x_at	PCDHB13	0.683806	6.96391	3.11855	0.00703977	0.184088	-2.30154
212351_at	EIF2B5	0.840957	8.24934	3.11829	0.00704349	0.184088	-2.30201
204260_at	CHGB	2.99046	8.61417	3.11629	0.0070723	0.184597	-2.30564
201387_s_at	UCHL1	2.72765	11.6724	3.11562	0.00708201	0.184601	-2.30687
200850_s_at	AHCYL1	-2.17144	11.5123	-3.115	0.00709108	0.184601	-2.30801
206456_at	GABRA5	2.86356	7.20579	3.11394	0.00710635	0.184756	-2.30992
222225_at	RPL23AP53	0.60114	5.58653	3.11142	0.00714304	0.185316	-2.3145
210995_s_at	TRIM23	1.03141	5.96706	3.11118	0.00714661	0.185316	-2.31495
204137_at	GPR137B	-3.25063	8.13554	-3.10894	0.00717941	0.185923	-2.31902
221731_x_at	VCAN	-2.01549	9.23014	-3.10695	0.00720862	0.186436	-2.32264
204044_at	QPRT	0.670737	7.10196	3.10578	0.00722595	0.186641	-2.32477
209390_at	TSC1	1.04281	9.50665	3.10484	0.00723987	0.186647	-2.32649
46323_at	CANT1	0.776269	7.72983	3.10449	0.00724506	0.186647	-2.32712
205131_x_at	CLEC11A	0.643556	6.111	3.1038	0.00725527	0.186668	-2.32838
211603_s_at	ETV4	-0.930849	7.49423	-3.1011	0.00729529	0.186779	-2.33327
212459_x_at	SUCLG2	-2.42204	6.30053	-3.10083	0.00729944	0.186779	-2.33378
203079_s_at	CUL2	1.06367	7.53659	3.1007	0.00730136	0.186779	-2.33401
221725_at	WASF2	-1.32871	8.29948	-3.10036	0.00730645	0.186779	-2.33463
213056_at	FRMD4B	-1.04395	5.90128	-3.10034	0.00730675	0.186779	-2.33467
214400_at	INSL3	0.676235	5.53133	3.09844	0.00733513	0.187263	-2.33812
211029_x_at	FGF18	0.485586	6.64236	3.09552	0.00737904	0.187977	-2.34343
209937_at	TM4SF4	-0.57541	6.9832	-3.09532	0.00738206	0.187977	-2.3438
205750_at	BPHL	0.5209	6.40641	3.09365	0.00740729	0.188079	-2.34683
201179_s_at	GNAI3	-1.21752	6.45899	-3.0936	0.00740802	0.188079	-2.34692
221090_s_at	OGFOD1	0.964773	7.25693	3.09317	0.00741456	0.188079	-2.3477
219952_s_at	MCOLN1	1.36888	7.4854	3.09165	0.00743757	0.188421	-2.35046
221096_s_at	TMCO6	0.766209	7.58257	3.08953	0.00746984	0.188998	-2.35431
208424_s_at	CIAPIN1	1.50086	8.49339	3.08816	0.00749081	0.189248	-2.35681
216862_s_at	CMC4	-1.17014	8.33842	-3.08763	0.00749886	0.189248	-2.35776
207174_at	GPC5	-2.81805	7.55171	-3.08582	0.00752661	0.189681	-2.36105
214191_at	ICA1	0.477133	5.73069	3.08492	0.00754052	0.189681	-2.36269
220755_s_at	SNHG32	-1.19983	9.89597	-3.08465	0.00754474	0.189681	-2.36319
221730_at	COL5A2	1.21712	6.016	3.08278	0.00757358	0.189883	-2.36658
200905_x_at	HLA-E	-1.07847	10.1968	-3.08262	0.00757598	0.189883	-2.36687
204619_s_at	VCAN	-1.91522	6.26193	-3.08227	0.0075815	0.189883	-2.36751
206354_at	SLCO1B3	0.431893	5.56615	3.08059	0.0076075	0.190293	-2.37056
202206_at	ARL4C	1.49702	7.35909	3.07835	0.00764232	0.190761	-2.37462
207316_at	HAS1	1.24404	6.59135	3.07815	0.00764545	0.190761	-2.37498
206253_at	DLG2	1.0327	6.4027	3.07671	0.00766798	0.191082	-2.3776
208813_at	GOT1	2.47433	9.63167	3.0754	0.0076885	0.191353	-2.37998
201828_x_at	RTL8C	1.93311	11.2953	3.07402	0.0077103	0.191603	-2.3825
213386_at	PGAP4	1.65327	9.2468	3.07354	0.00771788	0.191603	-2.38337
202807_s_at	TOM1	1.09004	7.01214	3.07291	0.00772782	0.191609	-2.38452
208999_at	SEPTIN8	-2.20623	8.86353	-3.0719	0.00774369	0.191696	-2.38634
204043_at	TCN2	-0.701483	7.20368	-3.07146	0.00775065	0.191696	-2.38714
203607_at	INPP5F	2.16066	11.2413	3.06932	0.00778453	0.192293	-2.39102
219535_at	HUNK	0.539519	5.94786	3.06683	0.00782419	0.192841	-2.39554
201665_x_at	RPS17	-0.870029	12.2346	-3.06671	0.00782616	0.192841	-2.39576
204008_at	DNAL4	1.05316	8.20882	3.06538	0.00784754	0.192995	-2.39819
202556_s_at	MCRS1	1.26956	7.6866	3.06492	0.00785491	0.192995	-2.39902
203632_s_at	GPRC5B	-1.84587	11.3428	-3.06449	0.00786165	0.192995	-2.39979
210448_s_at	P2RX5	1.16052	8.34008	3.061	0.00791797	0.19401	-2.40613
202447_at	DECR1	-2.66038	9.18666	-3.06071	0.00792256	0.19401	-2.40665
212252_at	CAMKK2	1.55266	9.70882	3.05741	0.00797623	0.194964	-2.41265
202822_at	LPP	-1.67834	9.07652	-3.0571	0.00798121	0.194964	-2.41321
204775_at	CHAF1B	0.657669	6.18159	3.05593	0.00800032	0.19505	-2.41533
212566_at	MAP4	-1.65244	11.9538	-3.05528	0.00801091	0.19505	-2.41651
40472_at	LPCAT4	2.45574	9.37696	3.05378	0.00803554	0.19505	-2.41924
215782_at	RAB40AL	0.406614	5.62228	3.05352	0.00803969	0.19505	-2.4197
210251_s_at	RUFY3	2.66651	7.06598	3.05297	0.00804873	0.19505	-2.4207
212850_s_at	LRP4	-2.7277	9.8704	-3.05271	0.00805301	0.19505	-2.42117
221011_s_at	LBH	1.71934	7.62386	3.05267	0.00805366	0.19505	-2.42124
213062_at	NTAN1	1.30953	8.04678	3.05116	0.0080785	0.195413	-2.42398
213853_at	DNAJC24	-2.2412	8.59887	-3.05045	0.00809022	0.195458	-2.42527
209264_s_at	TSPAN4	0.680111	6.22449	3.04867	0.00811968	0.195788	-2.4285
210534_s_at	B9D1	0.603494	6.21534	3.04843	0.00812367	0.195788	-2.42894
211036_x_at	ANAPC5	1.07455	10.3925	3.04656	0.00815464	0.196179	-2.43232
209357_at	CITED2	1.62637	6.61496	3.04621	0.0081606	0.196179	-2.43297
211742_s_at	EVI2B	-0.692743	5.92761	-3.04549	0.00817252	0.196179	-2.43427
57703_at	SENP5	0.519942	5.83898	3.04496	0.0081814	0.196179	-2.43523
216734_s_at	CXCR5	0.766246	7.00459	3.04448	0.0081894	0.196179	-2.4361
210205_at	B3GALT4	0.779376	7.89538	3.04189	0.00823271	0.196979	-2.44079
219625_s_at	CERT1	2.39496	8.21907	3.04022	0.00826081	0.197145	-2.44382
201612_at	ALDH9A1	-1.6274	10.0671	-3.03901	0.0082812	0.197145	-2.44601
201531_at	ZFP36	-1.75349	8.55286	-3.03897	0.00828201	0.197145	-2.4461
218922_s_at	CERS4	1.06937	6.30308	3.03865	0.00828742	0.197145	-2.44668
207709_at	PRKAA2	-0.706095	6.19201	-3.03772	0.00830313	0.197145	-2.44836
201341_at	ENC1	2.44288	12.1641	3.03737	0.00830895	0.197145	-2.44898
212184_s_at	TAB2	-1.88432	8.66525	-3.03697	0.00831572	0.197145	-2.44971
218667_at	PJA1	1.10311	10.3014	3.03659	0.00832226	0.197145	-2.4504
218062_x_at	CDC42EP4	-1.7737	9.99176	-3.03478	0.00835304	0.197145	-2.45369
206215_at	OPCML	1.34866	9.1489	3.03451	0.00835763	0.197145	-2.45417
212741_at	MAOA	-1.7934	9.27614	-3.03422	0.00836253	0.197145	-2.45469
207831_x_at	DHPS	1.24441	8.69152	3.03377	0.00837021	0.197145	-2.45551
204870_s_at	PCSK2	2.40404	8.65254	3.03365	0.00837222	0.197145	-2.45572
218294_s_at	NUP50	1.1555	6.62553	3.03315	0.00838088	0.197145	-2.45664
209553_at	VPS8	0.752797	8.75811	3.03268	0.00838893	0.197145	-2.4575
221880_s_at	FAM174B	1.46133	7.43182	3.03166	0.00840639	0.197321	-2.45934
202194_at	TMED5	-2.60725	8.41181	-3.03042	0.00842766	0.197586	-2.46159
204273_at	EDNRB	-3.53334	6.72402	-3.02649	0.00849539	0.197974	-2.4687
33579_i_at	GALR3	0.870423	8.09884	3.02595	0.00850477	0.197974	-2.46968
201810_s_at	SH3BP5	1.93614	8.5314	3.02502	0.00852096	0.197974	-2.47137
212096_s_at	MTUS1	-2.92958	9.54023	-3.02482	0.00852442	0.197974	-2.47173
209298_s_at	ITSN1	-2.89476	6.4437	-3.02482	0.00852446	0.197974	-2.47174
209247_s_at	ABCF2	1.00082	8.05515	3.02422	0.00853481	0.197974	-2.47282
222030_at	SIVA1	0.646508	7.12133	3.02401	0.0085385	0.197974	-2.4732
217803_at	GOLPH3	-1.96294	8.95303	-3.02361	0.00854551	0.197974	-2.47393
204963_at	SSPN	-1.14436	5.98052	-3.02353	0.00854676	0.197974	-2.47406
202603_at	ADAM10	-1.89768	9.73388	-3.0233	0.00855083	0.197974	-2.47448
201398_s_at	TRAM1	-1.59802	9.46871	-3.02311	0.00855414	0.197974	-2.47483
207552_at	ATP5MC2	0.790249	6.59653	3.02192	0.00857486	0.198083	-2.47698
209939_x_at	CFLAR	-1.20873	8.3246	-3.0217	0.00857882	0.198083	-2.47739
202661_at	ITPR2	-1.72156	6.24337	-3.01907	0.00862479	0.198688	-2.48213
221590_s_at	ALDH6A1	-2.68259	7.50278	-3.01906	0.0086251	0.198688	-2.48217
218986_s_at	DDX60	-0.578715	5.39584	-3.01737	0.00865486	0.198948	-2.48523
220025_at	TBR1	0.974226	6.52946	3.01654	0.00866951	0.198948	-2.48673
221373_x_at	PSPN	0.575328	6.47499	3.0142	0.00871082	0.198948	-2.49095
200991_s_at	SNX17	1.42669	9.18419	3.01342	0.00872479	0.198948	-2.49237
210611_s_at	DTNA	-2.32928	8.44036	-3.01297	0.00873278	0.198948	-2.49319
203323_at	CAV2	-1.76368	6.61357	-3.01287	0.00873446	0.198948	-2.49336
201776_s_at	EFCAB14	-1.12933	6.95247	-3.01221	0.0087463	0.198948	-2.49456
204517_at	PPIC	-0.94183	7.05262	-3.0122	0.00874646	0.198948	-2.49458
204540_at	EEF1A2	3.95619	9.79632	3.01056	0.00877582	0.198948	-2.49755
212608_s_at	NUDT3	-0.988178	11.7709	-3.01034	0.00877966	0.198948	-2.49794
204646_at	DPYD	-0.754585	5.57622	-3.01013	0.00878338	0.198948	-2.49832
214301_s_at	DPYSL4	0.744183	6.28326	3.0101	0.00878392	0.198948	-2.49837
215436_at	HSDL2	-1.12797	6.21175	-3.01005	0.00878497	0.198948	-2.49848
217963_s_at	BEX3	1.08752	12.901	3.00999	0.00878596	0.198948	-2.49858
209539_at	ARHGEF6	-1.5482	9.08043	-3.00993	0.00878701	0.198948	-2.49869
211597_s_at	HOPX	-1.83508	10.6825	-3.00928	0.00879875	0.198986	-2.49987
202524_s_at	SPOCK2	0.885606	10.768	3.00858	0.00881117	0.19904	-2.50113
212196_at	IL6ST	-1.19327	7.78636	-3.00591	0.00885932	0.199201	-2.50596
200897_s_at	PALLD	-4.62172	9.71943	-3.00577	0.00886183	0.199201	-2.50622
200814_at	PSME1	-0.733995	9.70166	-3.00554	0.00886598	0.199201	-2.50663
200988_s_at	PSME3	1.50637	6.75029	3.00512	0.00887355	0.199201	-2.50739
209397_at	ME2	-2.31421	9.12241	-3.00505	0.00887478	0.199201	-2.50751
202619_s_at	PLOD2	-1.41706	6.35024	-3.00484	0.00887864	0.199201	-2.5079
204331_s_at	MRPS12	1.49166	6.45542	3.00377	0.00889805	0.199411	-2.50984
203066_at	CHST15	1.87532	9.47953	3.00255	0.00892016	0.199681	-2.51204
220470_at	BET1L	0.715934	5.93899	3.00152	0.0089389	0.199874	-2.51391
219036_at	CEP70	-0.946689	7.21101	-3.00097	0.00894898	0.199874	-2.51491
212993_at	NACC2	-2.45168	10.7093	-3.00021	0.00896272	0.199875	-2.51627
210879_s_at	RAB11FIP5	0.991193	8.53206	2.99986	0.00896919	0.199875	-2.51691
202805_s_at	ABCC1	0.427922	6.34062	2.99815	0.00900037	0.200176	-2.51999
221389_at	PLA2G2E	0.680867	6.4755	2.99802	0.0090029	0.200176	-2.52024
44783_s_at	HEY1	-0.874139	11.2361	-2.99708	0.00902005	0.200332	-2.52193
210138_at	RGS20	-3.63697	8.23751	-2.99483	0.00906159	0.201029	-2.52601
216781_at	CFAP74	0.542749	6.22836	2.9938	0.00908055	0.201078	-2.52787
208300_at	PTPRH	0.511057	6.53465	2.99361	0.00908411	0.201078	-2.52822
203603_s_at	ZEB2	-1.83387	7.28175	-2.99216	0.00911093	0.201291	-2.53083
200798_x_at	MCL1	-1.71877	6.00187	-2.99135	0.00912588	0.201291	-2.53229
221357_at	CHRM4	0.590281	7.57513	2.99106	0.00913134	0.201291	-2.53282
215632_at	NEUROG2	0.56054	5.32353	2.9909	0.00913434	0.201291	-2.53311
212945_s_at	MGA	-0.624215	6.41418	-2.98938	0.00916268	0.201563	-2.53586
221542_s_at	ERLIN2	-1.18711	6.34544	-2.98875	0.0091743	0.201563	-2.53699
218485_s_at	SLC35C1	0.512139	7.08537	2.98835	0.00918188	0.201563	-2.53772
217637_at	KCNB1	1.19864	7.12523	2.98805	0.0091874	0.201563	-2.53825
208968_s_at	CIAPIN1	1.67835	8.74561	2.98684	0.00921006	0.201705	-2.54044
201797_s_at	VARS1	1.06077	6.50145	2.98662	0.00921424	0.201705	-2.54084
200917_s_at	SRPRA	0.490705	5.97864	2.98471	0.00925006	0.202227	-2.54429
37966_at	PARVB	0.737201	7.01256	2.98427	0.00925848	0.202227	-2.5451
206668_s_at	SCAMP1	1.84533	6.13477	2.9831	0.00928047	0.202484	-2.5472
200969_at	SERP1	-3.08411	9.67637	-2.98227	0.00929621	0.202604	-2.54871
202120_x_at	AP2S1	1.59494	9.80706	2.98164	0.0093081	0.20264	-2.54984
210487_at	DNTT	0.489104	5.85356	2.97994	0.00934049	0.202942	-2.55292
204303_s_at	CTIF	1.87378	8.76606	2.97983	0.00934246	0.202942	-2.55311
210518_at	CDH8	0.82278	6.68038	2.9774	0.00938887	0.203456	-2.55751
215620_at	RREB1	-0.834394	6.43604	-2.97679	0.00940042	0.203456	-2.5586
210756_s_at	NOTCH2	-1.12584	8.08144	-2.9762	0.00941174	0.203456	-2.55967
45828_at	DMAC2	1.04966	9.34743	2.97607	0.00941432	0.203456	-2.55991
214663_at	DSTYK	1.78066	7.36425	2.9759	0.00941744	0.203456	-2.56021
203939_at	NT5E	-1.30527	7.04285	-2.97533	0.00942836	0.20347	-2.56123
213069_at	HEG1	-1.86775	7.59725	-2.97459	0.00944266	0.203557	-2.56258
212699_at	SCAMP5	1.68825	10.4868	2.97228	0.00948705	0.204291	-2.56674
210906_x_at	AQP4	-2.82414	8.84308	-2.97153	0.00950172	0.204366	-2.56811
204768_s_at	FEN1	0.822176	6.51003	2.97054	0.00952072	0.204366	-2.56989
51158_at	FAM174B	1.03416	7.16104	2.97051	0.00952145	0.204366	-2.56995
207959_s_at	DNAH9	0.464559	5.82513	2.96965	0.00953811	0.204437	-2.57151
218208_at	SLC66A2	1.75815	9.5532	2.96927	0.0095454	0.204437	-2.57218
221807_s_at	TRABD	0.887384	7.02207	2.96641	0.00960103	0.205256	-2.57734
202216_x_at	NFYC	0.849028	6.82607	2.96624	0.00960438	0.205256	-2.57765
201039_s_at	RAD23A	1.18346	7.91492	2.96503	0.00962808	0.205329	-2.57984
214023_x_at	TUBB2B	-1.79919	11.4887	-2.96501	0.00962852	0.205329	-2.57988
202395_at	NSF	2.88724	11.1405	2.96421	0.00964421	0.205342	-2.58132
216442_x_at	FN1	-2.5205	10.246	-2.96392	0.00964986	0.205342	-2.58184
211483_x_at	CAMK2B	2.05167	10.3319	2.96267	0.00967436	0.205445	-2.58409
207071_s_at	ACO1	-0.901257	8.7442	-2.96244	0.00967905	0.205445	-2.58452
221008_s_at	ETNPPL	-3.37497	10.7731	-2.96209	0.0096858	0.205445	-2.58514
202359_s_at	SNX19	-0.9197	7.87088	-2.96111	0.00970516	0.205635	-2.58691
209000_s_at	SEPTIN8	-1.27545	8.60779	-2.95985	0.00973002	0.205657	-2.58918
210715_s_at	SPINT2	1.88642	9.01841	2.95975	0.00973199	0.205657	-2.58936
212869_x_at	TPT1	-1.00197	13.6023	-2.9593	0.00974089	0.205657	-2.59017
204117_at	PREP	1.15549	7.87613	2.95892	0.00974848	0.205657	-2.59086
218624_s_at	CENPBD1P1	1.17179	7.96171	2.95844	0.00975809	0.205657	-2.59174
202430_s_at	PLSCR1	-1.30158	5.58393	-2.95722	0.00978219	0.205816	-2.59392
205596_s_at	SMURF2	-1.5814	6.34668	-2.95701	0.00978643	0.205816	-2.59431
218058_at	CXXC1	1.14517	8.02783	2.9551	0.00982445	0.206397	-2.59775
215196_at	GUSBP11	0.609859	6.22771	2.95412	0.00984418	0.206509	-2.59953
210091_s_at	DTNA	-1.97839	8.03688	-2.95379	0.00985066	0.206509	-2.60011
201123_s_at	EIF5A	2.31189	6.45482	2.95017	0.0099235	0.207817	-2.60665
200701_at	NPC2	-1.37964	9.826	-2.94867	0.0099537	0.208106	-2.60934
212830_at	MEGF9	-2.21837	9.55189	-2.94845	0.00995834	0.208106	-2.60975
219261_at	C7orf26	0.589081	7.63924	2.94682	0.00999136	0.208292	-2.61269
201287_s_at	SDC1	0.644602	6.7738	2.94646	0.00999852	0.208292	-2.61333
211081_s_at	MAP4K5	0.382578	5.33596	2.94598	0.0100084	0.208292	-2.6142
210872_x_at	GAS7	1.19459	7.17346	2.94593	0.0100093	0.208292	-2.61428
213320_at	PRMT3	-1.58031	6.55854	-2.94337	0.0100617	0.209012	-2.61891
51176_at	MED27	0.755334	9.49109	2.94278	0.0100736	0.209012	-2.61996
210550_s_at	RASGRF1	1.58027	6.72414	2.9426	0.0100774	0.209012	-2.6203
218096_at	AGPAT5	-1.48025	8.58825	-2.94207	0.0100883	0.209012	-2.62125
222121_at	ARHGEF26	-0.476898	5.41161	-2.94096	0.010111	0.209012	-2.62324
205281_s_at	PIGA	-0.608503	5.48458	-2.94042	0.0101221	0.209012	-2.62422
220439_at	RIN3	0.830698	6.35831	2.94017	0.0101273	0.209012	-2.62468
209243_s_at	PEG3	3.45171	7.16106	2.94012	0.0101283	0.209012	-2.62476
212567_s_at	MAP4	-1.22314	9.52014	-2.93904	0.0101506	0.209254	-2.62671
208760_at	UBE2I	1.34957	8.06997	2.93536	0.0102268	0.210509	-2.63334
213999_at	YIPF4	-0.687878	7.00232	-2.9349	0.0102363	0.210509	-2.63417
200600_at	MSN	-1.93563	8.79636	-2.93414	0.010252	0.210509	-2.63553
208850_s_at	THY1	3.14586	9.72255	2.93389	0.0102573	0.210509	-2.63598
214285_at	FABP3	1.11787	6.18627	2.93329	0.0102698	0.210509	-2.63707
212606_at	WDFY3	-2.11035	8.6377	-2.93303	0.0102752	0.210509	-2.63753
204732_s_at	TRIM23	1.57005	6.50385	2.93175	0.010302	0.210776	-2.63984
217077_s_at	GABBR2	3.12856	9.38054	2.93057	0.0103268	0.210776	-2.64197
220638_s_at	CBLC	0.516738	5.96654	2.93039	0.0103304	0.210776	-2.64228
209649_at	STAM2	-1.02509	5.77772	-2.93024	0.0103337	0.210776	-2.64256
220843_s_at	DCAF13	0.315034	5.72381	2.92987	0.0103414	0.210776	-2.64323
201752_s_at	ADD3	-2.28121	9.11256	-2.92893	0.0103612	0.210962	-2.64492
212483_at	NIPBL	-1.39633	8.07437	-2.92523	0.0104394	0.212336	-2.65158
216086_at	SV2C	2.86132	7.9002	2.9236	0.0104739	0.212658	-2.65451
220591_s_at	EFHC2	-0.74121	6.15568	-2.92304	0.0104859	0.212658	-2.65552
212432_at	GRPEL1	1.21784	8.13553	2.92296	0.0104874	0.212658	-2.65565
210363_s_at	SCN2B	1.51951	6.82702	2.92135	0.0105219	0.213138	-2.65856
203186_s_at	S100A4	-1.09317	6.82943	-2.91961	0.0105591	0.213443	-2.66169
219267_at	GLTP	-1.01661	6.7161	-2.91867	0.0105793	0.213443	-2.66339
212042_x_at	RPL7	-1.57956	12.4093	-2.91863	0.0105801	0.213443	-2.66345
203080_s_at	BAZ2B	-2.25785	8.62993	-2.91816	0.0105902	0.213443	-2.6643
201066_at	CYC1	1.46016	9.05697	2.91797	0.0105944	0.213443	-2.66464
212288_at	FNBP1	-1.19248	9.55625	-2.91763	0.0106016	0.213443	-2.66525
213190_at	COG7	1.10228	6.72967	2.9167	0.0106218	0.213607	-2.66693
207581_s_at	MAGEB4	0.382794	5.53206	2.91587	0.0106397	0.213607	-2.66843
209570_s_at	NSG1	3.1862	9.5704	2.91575	0.0106421	0.213607	-2.66863
208817_at	COMT	-1.19779	8.50375	-2.91408	0.0106783	0.214103	-2.67163
218324_s_at	SPATS2	0.702673	6.99632	2.9133	0.0106953	0.214103	-2.67305
203626_s_at	SKP2	-0.67426	6.24928	-2.91312	0.0106992	0.214103	-2.67337
209200_at	MEF2C	2.33975	11.4934	2.91204	0.0107227	0.214357	-2.67531
213638_at	PHACTR1	1.93884	7.4136	2.91115	0.0107419	0.214525	-2.6769
209342_s_at	IKBKB	-0.395774	5.54891	-2.91032	0.0107602	0.214673	-2.67841
205377_s_at	ACHE	0.720814	6.6815	2.90413	0.0108961	0.216423	-2.68953
206702_at	TEK	-1.48542	7.94491	-2.90332	0.0109141	0.216423	-2.69099
210418_s_at	IDH3B	1.82313	9.31547	2.90329	0.0109146	0.216423	-2.69103
215052_at	FRMPD4	1.34124	8.00349	2.9024	0.0109344	0.216423	-2.69263
212854_x_at	NBPF1	-1.46582	10.8168	-2.90205	0.0109421	0.216423	-2.69326
207087_x_at	ANK1	1.48905	7.04871	2.90163	0.0109514	0.216423	-2.69401
219884_at	LHX6	1.1654	8.50696	2.90045	0.0109777	0.216423	-2.69613
208337_s_at	NR5A2	0.422929	5.90427	2.89961	0.0109965	0.216423	-2.69765
208990_s_at	HNRNPH3	-2.38122	10.1184	-2.89949	0.0109992	0.216423	-2.69787
211738_x_at	CELA3A	0.603316	6.66707	2.89942	0.0110007	0.216423	-2.69799
222162_s_at	ADAMTS1	-3.39055	7.77617	-2.89925	0.0110045	0.216423	-2.6983
208672_s_at	SRSF3	-1.01247	10.5034	-2.89877	0.0110152	0.216423	-2.69915
215829_at	SHANK2	0.581034	6.38122	2.89816	0.0110288	0.216423	-2.70025
212793_at	DAAM2	-2.49452	9.52781	-2.89754	0.0110428	0.216423	-2.70137
221908_at	RNFT2	1.02981	9.37311	2.89749	0.0110439	0.216423	-2.70146
204402_at	RHBDD3	1.03381	7.1877	2.89726	0.0110491	0.216423	-2.70188
221505_at	ANP32E	-2.42216	10.0661	-2.89725	0.0110492	0.216423	-2.70188
211792_s_at	CDKN2C	-1.095	7.63616	-2.89683	0.0110586	0.216423	-2.70264
211056_s_at	SRD5A1	1.08225	7.31934	2.89635	0.0110693	0.216423	-2.7035
203275_at	IRF2	-1.09041	7.17168	-2.89511	0.0110973	0.216423	-2.70573
213110_s_at	COL4A5	-1.1733	5.91741	-2.89393	0.0111239	0.216423	-2.70785
212904_at	LRRC47	1.65271	10.2198	2.89357	0.0111321	0.216423	-2.70851
208949_s_at	LGALS3	-2.10005	10.3475	-2.89347	0.0111342	0.216423	-2.70867
218656_s_at	LHFPL6	-1.7065	9.31613	-2.89319	0.0111406	0.216423	-2.70918
201273_s_at	SRP9	-3.14839	11.1319	-2.89316	0.0111412	0.216423	-2.70923
202486_at	AFG3L2	1.03241	8.85727	2.89174	0.0111734	0.216423	-2.71178
201236_s_at	BTG2	-2.21977	9.46803	-2.89127	0.011184	0.216423	-2.71263
212017_at	FAM168B	0.910755	10.8787	2.89045	0.0112026	0.216423	-2.71409
211679_x_at	GABBR2	2.71654	10.1639	2.89012	0.0112102	0.216423	-2.7147
206087_x_at	HFE	-0.619818	7.19902	-2.88852	0.0112465	0.216423	-2.71756
213676_at	TMEM151B	2.71532	10.1431	2.88835	0.0112505	0.216423	-2.71787
200783_s_at	STMN1	1.31384	9.60989	2.88775	0.0112642	0.216423	-2.71895
218862_at	ASB13	1.53089	8.91023	2.88755	0.0112688	0.216423	-2.71931
203704_s_at	RREB1	-0.968232	6.35912	-2.88738	0.0112727	0.216423	-2.71962
219088_s_at	ZNF576	0.896523	6.26289	2.88737	0.0112729	0.216423	-2.71964
222212_s_at	CERS2	-1.35622	8.53905	-2.88722	0.0112762	0.216423	-2.7199
214500_at	MACROH2A1	1.30713	6.54344	2.88693	0.0112829	0.216423	-2.72042
215114_at	SENP3	0.573942	6.1257	2.88691	0.0112834	0.216423	-2.72046
203602_s_at	ZBTB17	1.01907	7.90716	2.88679	0.0112861	0.216423	-2.72067
219193_at	WDR70	0.940363	7.95757	2.88554	0.0113148	0.216423	-2.72292
200972_at	TSPAN3	-1.04621	11.3195	-2.88513	0.0113241	0.216423	-2.72364
202949_s_at	FHL2	1.07634	8.293	2.88491	0.0113293	0.216423	-2.72405
207622_s_at	ABCF2	1.00386	6.29598	2.88476	0.0113326	0.216423	-2.72431
222242_s_at	KLK5	0.69464	6.32459	2.88453	0.011338	0.216423	-2.72474
205598_at	TRAIP	0.503672	6.61944	2.88446	0.0113395	0.216423	-2.72485
210067_at	AQP4	-1.33241	5.89159	-2.88292	0.0113749	0.216649	-2.72761
221299_at	GPR173	0.611254	6.06412	2.88255	0.0113835	0.216649	-2.72828
221877_at	IRGQ	1.02409	8.90764	2.88252	0.0113842	0.216649	-2.72833
201074_at	SMARCC1	-0.779486	7.56323	-2.88128	0.0114129	0.216666	-2.73056
205151_s_at	TRIL	-1.9944	9.18555	-2.8811	0.0114171	0.216666	-2.73089
208884_s_at	UBR5	-1.13294	7.76293	-2.88106	0.0114179	0.216666	-2.73095
206401_s_at	MAPT	1.72798	9.09499	2.88018	0.0114384	0.216848	-2.73254
208713_at	HNRNPUL1	-1.28525	8.18281	-2.87822	0.0114838	0.217501	-2.73605
218380_at	LOC728392	1.56809	12.0361	2.87747	0.0115012	0.217622	-2.73739
209148_at	RXRB	0.947306	8.84265	2.87531	0.0115518	0.21801	-2.74127
208770_s_at	EIF4EBP2	-0.791404	8.56237	-2.87529	0.0115523	0.21801	-2.74131
213478_at	KAZN	2.60569	10.7694	2.87518	0.0115547	0.21801	-2.74149
207480_s_at	MEIS2	-2.33679	9.47467	-2.87284	0.0116097	0.218549	-2.74569
206014_at	ACTL6B	1.73796	8.43779	2.87233	0.0116217	0.218549	-2.74661
200746_s_at	GNB1	1.20905	11.8253	2.87189	0.0116321	0.218549	-2.7474
203467_at	PMM1	1.12374	8.82774	2.87154	0.0116404	0.218549	-2.74803
204290_s_at	ALDH6A1	-1.81222	9.1802	-2.87117	0.011649	0.218549	-2.74868
201731_s_at	TPR	-0.710538	9.03717	-2.87115	0.0116495	0.218549	-2.74872
220937_s_at	ST6GALNAC4	0.636741	5.98028	2.87065	0.0116614	0.218565	-2.74963
209870_s_at	APBA2	0.975386	9.32384	2.86976	0.0116823	0.218592	-2.75121
218120_s_at	HMOX2	1.82079	8.3294	2.8695	0.0116886	0.218592	-2.75169
209005_at	FBXL5	-1.01765	9.32868	-2.86919	0.0116959	0.218592	-2.75224
209990_s_at	GABBR2	2.3831	11.6344	2.86832	0.0117164	0.218769	-2.75379
218582_at	MARCHF5	-0.849642	8.07171	-2.86784	0.011728	0.218779	-2.75467
218175_at	CCDC92	1.72674	11.0709	2.86656	0.0117583	0.218965	-2.75695
212674_s_at	DHX30	1.28643	8.29483	2.86649	0.0117601	0.218965	-2.75709
203786_s_at	TPD52L1	-2.43849	11.6276	-2.86575	0.0117775	0.219001	-2.7584
221413_at	KCNAB3	0.699496	6.52954	2.86541	0.0117858	0.219001	-2.75902
212994_at	THOC2	-0.901788	7.95064	-2.86475	0.0118015	0.219001	-2.7602
221568_s_at	LIN7C	-1.25665	9.30914	-2.86352	0.0118309	0.219001	-2.7624
218157_x_at	CDC42SE1	-1.55773	8.8469	-2.86338	0.0118342	0.219001	-2.76265
200929_at	TMED10	-1.58306	8.66608	-2.86327	0.0118369	0.219001	-2.76284
203894_at	TUBG2	1.83647	8.71731	2.86317	0.0118394	0.219001	-2.76303
200096_s_at	ATP6V0E1	-2.4046	8.91119	-2.86086	0.0118948	0.21982	-2.76716
207466_at	GAL	0.642285	6.11069	2.85902	0.0119392	0.220187	-2.77046
213034_at	SIK3	1.09699	9.85888	2.85854	0.0119508	0.220187	-2.77132
215911_x_at	ATP2B3	0.570101	5.67068	2.85829	0.0119568	0.220187	-2.77177
202549_at	VAPB	1.87946	7.17447	2.8582	0.0119591	0.220187	-2.77193
209793_at	GRIA1	1.36563	8.86299	2.85629	0.0120054	0.220542	-2.77535
203259_s_at	HDDC2	-2.4614	11.058	-2.85554	0.0120236	0.220542	-2.77669
220751_s_at	FAXDC2	-1.32883	8.73569	-2.85522	0.0120314	0.220542	-2.77727
204957_at	ORC5	1.46442	7.7551	2.85502	0.0120364	0.220542	-2.77763
213578_at	BMPR1A	-1.90691	6.7075	-2.85484	0.0120407	0.220542	-2.77795
204338_s_at	RGS4	2.84223	7.41335	2.85453	0.0120482	0.220542	-2.7785
217718_s_at	YWHAB	1.15194	12.6429	2.85339	0.0120761	0.220542	-2.78054
200738_s_at	PGK1	1.52985	11.5527	2.8529	0.0120881	0.220542	-2.78142
219225_at	PGBD5	1.44491	10.1566	2.85254	0.012097	0.220542	-2.78207
219213_at	JAM2	-1.63928	8.64726	-2.85232	0.0121023	0.220542	-2.78246
201484_at	SUPT4H1	0.591863	8.96028	2.85204	0.0121091	0.220542	-2.78296
217556_at	CLCN4	1.02681	5.72607	2.85192	0.012112	0.220542	-2.78317
202379_s_at	NKTR	-2.05714	9.1235	-2.84772	0.0122154	0.221338	-2.79069
204675_at	SRD5A1	2.63902	7.59706	2.84771	0.0122156	0.221338	-2.7907
215452_x_at	SUMO4	-1.10892	7.89584	-2.84768	0.0122165	0.221338	-2.79077
209306_s_at	SWAP70	-2.26618	6.79714	-2.84752	0.0122204	0.221338	-2.79105
216964_at	USP22	0.602618	6.34776	2.84654	0.0122447	0.221338	-2.79281
206888_s_at	ARHGDIG	1.67229	7.49323	2.8462	0.0122531	0.221338	-2.79342
205441_at	OCEL1	0.745538	7.53298	2.84554	0.0122694	0.221338	-2.79459
203310_at	STXBP3	-1.79609	7.43883	-2.8453	0.0122753	0.221338	-2.79502
205328_at	CLDN10	-3.54629	9.61572	-2.84523	0.0122771	0.221338	-2.79515
219513_s_at	SH2D3A	0.404464	5.48799	2.84522	0.0122773	0.221338	-2.79516
206233_at	B4GALT6	1.67179	7.07712	2.84517	0.0122786	0.221338	-2.79525
216648_s_at	RREB1	0.392861	5.51323	2.84448	0.0122957	0.221446	-2.79649
50374_at	OXLD1	0.940446	7.80023	2.84309	0.0123303	0.221695	-2.79897
201272_at	AKR1B1	0.932824	10.4868	2.84303	0.0123319	0.221695	-2.79909
204743_at	TAGLN3	2.17496	10.901	2.84218	0.0123531	0.221874	-2.8006
200918_s_at	SRPRA	1.39361	9.48339	2.84125	0.0123764	0.222066	-2.80227
218326_s_at	LGR4	-1.68191	6.00501	-2.84055	0.0123939	0.222066	-2.80352
204795_at	PRR3	0.967599	7.82108	2.84041	0.0123974	0.222066	-2.80377
215728_s_at	ACOT7	1.47882	6.90104	2.83989	0.0124104	0.222098	-2.80469
208093_s_at	NDEL1	1.42056	9.76367	2.83944	0.0124218	0.222101	-2.8055
208950_s_at	ALDH7A1	-2.17212	8.34428	-2.83799	0.0124582	0.222551	-2.80809
207196_s_at	TNIP1	1.31294	8.07101	2.83668	0.0124913	0.222942	-2.81044
212272_at	LPIN1	-0.470779	6.10842	-2.8352	0.0125286	0.223394	-2.81308
202800_at	SLC1A3	-2.39487	12.1628	-2.83479	0.0125392	0.223394	-2.81382
211904_x_at	RAD52	0.714553	6.08612	2.83402	0.0125588	0.223542	-2.8152
204970_s_at	MAFG	1.18187	8.95808	2.83279	0.0125899	0.223646	-2.81739
212169_at	FKBP9	-1.02369	9.69395	-2.83274	0.0125911	0.223646	-2.81748
205538_at	CORO2A	0.465144	6.72263	2.83245	0.0125985	0.223646	-2.81799
214582_at	PDE3B	-0.712665	5.78034	-2.83112	0.0126326	0.223967	-2.82038
212610_at	PTPN11	-1.32095	11.0803	-2.83057	0.0126465	0.223967	-2.82136
221711_s_at	BABAM1	1.39225	9.10968	2.8296	0.0126713	0.223967	-2.82309
219155_at	PITPNC1	-1.78681	8.33086	-2.82944	0.0126755	0.223967	-2.82338
91684_g_at	EXOSC4	0.686435	6.7563	2.82913	0.0126834	0.223967	-2.82393
200077_s_at	OAZ1	1.0761	12.9801	2.82909	0.0126844	0.223967	-2.824
205173_x_at	CD58	-1.06839	6.40147	-2.82829	0.012705	0.224075	-2.82544
201494_at	PRCP	-1.88098	9.95249	-2.82764	0.0127216	0.224075	-2.82659
220967_s_at	ZNF696	0.668836	5.93773	2.82736	0.0127289	0.224075	-2.8271
210058_at	MAPK13	0.397908	7.40622	2.82709	0.0127357	0.224075	-2.82757
214508_x_at	CREM	-1.3541	8.07352	-2.82375	0.012822	0.225391	-2.83353
213939_s_at	RUFY3	1.99004	11.0362	2.82262	0.0128514	0.225565	-2.83556
204756_at	MAP2K5	1.03141	8.62414	2.82208	0.0128655	0.225565	-2.83653
219408_at	PRMT7	1.39476	6.39886	2.82206	0.012866	0.225565	-2.83656
209476_at	TMX1	-1.9508	7.5226	-2.82088	0.0128966	0.225765	-2.83866
203103_s_at	PRPF19	1.71995	9.76429	2.82042	0.0129086	0.225765	-2.83948
220258_s_at	WRAP53	0.644739	6.69653	2.81974	0.0129264	0.225765	-2.8407
200802_at	SARS1	1.35882	10.1947	2.81885	0.0129496	0.225765	-2.84229
202007_at	NID1	-0.756069	5.46372	-2.81865	0.0129549	0.225765	-2.84265
205442_at	MFAP3L	-2.31261	9.62496	-2.81842	0.0129609	0.225765	-2.84306
209317_at	POLR1C	1.37365	8.0043	2.81839	0.0129616	0.225765	-2.8431
208056_s_at	CBFA2T3	0.933955	6.79179	2.81813	0.0129686	0.225765	-2.84358
207623_at	ABCF2	0.465718	5.68597	2.81685	0.0130021	0.226087	-2.84586
212989_at	SGMS1	-1.70773	6.60746	-2.81655	0.0130099	0.226087	-2.84639
218972_at	TTC17	-0.724929	6.91783	-2.81484	0.013055	0.226588	-2.84945
216125_s_at	RANBP9	0.872959	6.71162	2.81455	0.0130627	0.226588	-2.84997
212350_at	TBC1D1	-1.27028	7.56865	-2.81392	0.0130793	0.226588	-2.85109
204584_at	L1CAM	2.0814	8.85911	2.81355	0.013089	0.226588	-2.85174
208130_s_at	TBXAS1	0.646854	6.47848	2.81329	0.0130959	0.226588	-2.85221
219004_s_at	MIS18A	0.974387	6.69383	2.81242	0.0131188	0.226686	-2.85376
201971_s_at	ATP6V1A	2.96671	6.56569	2.81221	0.0131245	0.226686	-2.85414
206271_at	TLR3	-0.514678	5.49238	-2.81032	0.0131746	0.227353	-2.8575
220940_at	ANKRD36B	-3.11044	7.16374	-2.80977	0.0131893	0.227409	-2.85849
212124_at	ZMIZ1	-1.27907	10.467	-2.80911	0.0132068	0.227514	-2.85966
201162_at	IGFBP7	-1.79637	9.65626	-2.80761	0.0132469	0.227964	-2.86234
208837_at	TMED3	1.04611	7.29147	2.80711	0.0132602	0.227964	-2.86323
203401_at	PRPS2	1.88653	7.09544	2.80684	0.0132675	0.227964	-2.86371
218236_s_at	PRKD3	-1.01674	6.28935	-2.80572	0.0132977	0.228285	-2.86572
209174_s_at	QRICH1	1.0396	8.81566	2.80444	0.0133321	0.228677	-2.868
205741_s_at	DTNA	-2.64976	8.71648	-2.80297	0.0133716	0.229157	-2.87062
213901_x_at	RBFOX2	1.40307	7.00357	2.80198	0.0133984	0.229418	-2.87239
213165_at	CEP350	-2.02365	9.10865	-2.80094	0.0134265	0.2297	-2.87423
214268_s_at	MTMR4	1.56925	9.16785	2.80049	0.0134389	0.229713	-2.87505
204287_at	SYNGR1	1.73186	9.1776	2.79862	0.0134897	0.229911	-2.87838
218633_x_at	ABHD10	0.902784	9.60227	2.79816	0.013502	0.229911	-2.87918
219250_s_at	FLRT3	1.06809	7.33344	2.79797	0.0135072	0.229911	-2.87952
218608_at	ATP13A2	2.6868	8.07033	2.79742	0.0135224	0.229911	-2.88052
207628_s_at	BUD23	1.42872	8.60872	2.79741	0.0135225	0.229911	-2.88052
214434_at	HSPA12A	1.87286	9.91813	2.79718	0.0135288	0.229911	-2.88094
212660_at	JADE2	1.49078	10.176	2.79707	0.0135317	0.229911	-2.88113
215744_at	FUS	0.591266	5.97904	2.79521	0.0135828	0.230581	-2.88445
217841_s_at	PPME1	1.54531	10.1033	2.79478	0.0135944	0.230581	-2.88521
202483_s_at	RANBP1	1.6929	9.33919	2.79409	0.0136133	0.230705	-2.88644
203837_at	MAP3K5	-1.44593	9.95744	-2.79336	0.0136334	0.230848	-2.88774
222005_s_at	GNG3	2.27367	10.4238	2.79289	0.0136465	0.230871	-2.88858
212633_at	UFL1	-1.91638	6.52909	-2.79211	0.0136679	0.231036	-2.88997
206690_at	ASIC2	0.99065	9.10948	2.79129	0.0136905	0.231163	-2.89142
222234_s_at	DBNDD1	0.826773	8.07865	2.79099	0.0136987	0.231163	-2.89195
218415_at	VPS33B	1.22002	7.7457	2.79024	0.0137195	0.231317	-2.89329
219665_at	NUDT18	1.03013	6.52555	2.78957	0.0137381	0.231433	-2.89449
211001_at	TRIM29	0.410202	6.70494	2.78826	0.0137744	0.231731	-2.89682
204815_s_at	DHX34	0.574428	6.7598	2.78809	0.0137792	0.231731	-2.89713
212985_at	APBB2	-1.3886	7.68037	-2.78704	0.0138084	0.232014	-2.89899
219132_at	PELI2	-1.25523	7.55397	-2.78632	0.0138285	0.232014	-2.90028
213401_s_at	TBL1X	-0.591723	6.10398	-2.7855	0.0138512	0.232014	-2.90173
205434_s_at	AAK1	2.63489	10.5094	2.78543	0.0138534	0.232014	-2.90186
216184_s_at	RIMS1	1.21916	7.02425	2.78519	0.01386	0.232014	-2.90229
200914_x_at	KTN1	-2.19637	7.78517	-2.78497	0.0138663	0.232014	-2.90269
206538_at	MRAS	-1.27	8.00099	-2.78363	0.0139036	0.232358	-2.90506
217950_at	NOSIP	1.42221	8.72652	2.78184	0.0139539	0.232358	-2.90824
201682_at	PMPCB	-0.853711	10.2436	-2.78172	0.0139574	0.232358	-2.90847
200726_at	PPP1CC	-1.66121	10.4181	-2.78116	0.0139732	0.232358	-2.90946
207173_x_at	CDH11	-1.73706	7.61885	-2.78103	0.0139767	0.232358	-2.90968
222170_at	ZNF213-AS1	-0.632086	5.82743	-2.78034	0.0139961	0.232358	-2.91091
202009_at	TWF2	1.04485	7.86248	2.77967	0.0140151	0.232358	-2.91211
204357_s_at	LIMK1	1.27952	6.99349	2.77967	0.0140151	0.232358	-2.91211
201049_s_at	RPS18	-1.43436	12.8079	-2.77922	0.0140278	0.232358	-2.9129
205744_at	DOC2A	1.28851	7.34039	2.77878	0.0140401	0.232358	-2.91368
209201_x_at	CXCR4	-0.725152	7.32944	-2.77878	0.0140402	0.232358	-2.91369
215955_x_at	ARHGAP26	0.424374	5.67417	2.77874	0.0140415	0.232358	-2.91377
220208_at	ADAMTS13	0.677819	6.88087	2.77846	0.0140494	0.232358	-2.91427
202042_at	HARS1	1.81229	9.8267	2.7784	0.014051	0.232358	-2.91437
204712_at	WIF1	-4.98501	8.10847	-2.77719	0.0140854	0.232732	-2.91652
209453_at	SLC9A1	1.09561	8.67384	2.77584	0.0141236	0.232811	-2.91891
202694_at	STK17A	-0.476155	5.65624	-2.77576	0.0141259	0.232811	-2.91906
217769_s_at	POMP	-1.32908	11.0445	-2.77563	0.0141298	0.232811	-2.9193
220539_at	CFAP46	1.15527	6.55435	2.77483	0.0141525	0.232811	-2.92072
202534_x_at	DHFR	-1.05964	7.98436	-2.77443	0.0141638	0.232811	-2.92142
204217_s_at	RTN2	1.54613	7.57895	2.77372	0.0141843	0.232811	-2.9227
213869_x_at	THY1	2.44006	10.5361	2.77361	0.0141874	0.232811	-2.92289
221235_s_at	TGFBRAP1	1.02912	8.30792	2.77288	0.0142084	0.232811	-2.92419
213988_s_at	SAT1	-1.55241	8.85131	-2.77266	0.0142146	0.232811	-2.92458
207656_s_at	ACOX1	0.374978	5.90989	2.77258	0.0142169	0.232811	-2.92472
217652_at	MAU2	0.465911	5.97969	2.77185	0.0142378	0.232811	-2.92601
208515_at	H2BC14	0.463814	5.57113	2.77152	0.0142473	0.232811	-2.9266
207557_s_at	RYR2	1.50944	7.39778	2.7709	0.014265	0.232811	-2.9277
202724_s_at	FOXO1	-2.33962	8.4677	-2.7705	0.0142765	0.232811	-2.92841
202544_at	GMFB	-1.45932	11.2494	-2.77037	0.0142801	0.232811	-2.92864
213505_s_at	SUGP2	1.24143	9.48714	2.77024	0.014284	0.232811	-2.92887
211916_s_at	MYO1A	0.566651	6.48745	2.76999	0.0142913	0.232811	-2.92933
204159_at	CDKN2C	-1.68896	6.5179	-2.76867	0.0143292	0.232811	-2.93167
203455_s_at	SAT1	-1.99816	10.7131	-2.76833	0.0143391	0.232811	-2.93227
201211_s_at	DDX3X	0.608253	6.41898	2.76796	0.0143497	0.232811	-2.93292
212599_at	AUTS2	-2.0438	9.41269	-2.76779	0.0143547	0.232811	-2.93323
207288_at	ASMTL-AS1	0.543723	6.13813	2.76761	0.0143599	0.232811	-2.93355
203368_at	CRELD1	1.74447	7.76905	2.76713	0.0143737	0.232811	-2.9344
213532_at	ADAM17	-1.54874	7.72072	-2.76664	0.0143881	0.232811	-2.93528
213512_at	CLBA1	1.00816	7.64707	2.76654	0.014391	0.232811	-2.93546
205652_s_at	TTLL1	0.89925	7.17675	2.76614	0.0144024	0.232811	-2.93616
219115_s_at	IL20RA	-0.784537	5.66733	-2.76597	0.0144075	0.232811	-2.93647
201633_s_at	CYB5B	-0.968319	7.54279	-2.76477	0.0144421	0.232925	-2.93859
202171_at	VEZF1	-1.66882	6.70733	-2.76469	0.0144447	0.232925	-2.93874
202518_at	BCL7B	0.933917	7.97509	2.76396	0.0144658	0.232925	-2.94003
217016_x_at	TMEM212	-0.593184	6.0283	-2.76388	0.0144681	0.232925	-2.94017
217764_s_at	RAB31	-2.25055	11.0859	-2.7637	0.0144733	0.232925	-2.94049
213994_s_at	SPON1	-2.42572	7.2074	-2.76184	0.0145278	0.233612	-2.9438
219734_at	SIDT1	1.23079	6.693	2.76143	0.0145399	0.233616	-2.94453
207026_s_at	ATP2B3	1.62775	8.12979	2.75896	0.0146121	0.234587	-2.9489
210844_x_at	CTNNA1	-0.966511	9.83856	-2.75753	0.0146543	0.234605	-2.95145
200742_s_at	TPP1	-1.28443	7.67829	-2.75749	0.0146557	0.234605	-2.95153
205952_at	KCNK3	0.711982	6.36613	2.75729	0.0146613	0.234605	-2.95187
214327_x_at	TPT1	-0.904418	12.8648	-2.75644	0.0146864	0.234605	-2.95338
212259_s_at	PBXIP1	-1.47317	9.03651	-2.75643	0.0146869	0.234605	-2.95341
207162_s_at	CACNA1B	0.729197	6.47888	2.7556	0.0147114	0.234605	-2.95488
220489_s_at	SERINC2	0.52014	5.89838	2.7555	0.0147145	0.234605	-2.95506
212551_at	CAP2	3.27433	9.48219	2.75517	0.0147241	0.234605	-2.95564
210592_s_at	SAT1	-2.02209	10.9637	-2.75511	0.0147259	0.234605	-2.95574
213481_at	S100A13	0.409038	5.88848	2.75483	0.0147342	0.234605	-2.95624
204037_at	LPAR1	-2.33775	9.05995	-2.75433	0.0147489	0.234605	-2.95712
222033_s_at	FLT1	-1.84089	8.55461	-2.75412	0.0147553	0.234605	-2.95751
221340_at	CDX4	0.451165	6.88023	2.75284	0.0147933	0.23463	-2.95977
213200_at	SYP	2.11397	7.90925	2.75264	0.0147993	0.23463	-2.96013
213520_at	RECQL4	1.00001	7.31827	2.75245	0.0148049	0.23463	-2.96046
213225_at	PPM1B	-1.87822	8.34454	-2.75237	0.0148074	0.23463	-2.96061
222311_s_at	SCAF4	-0.860028	5.91171	-2.75208	0.0148161	0.23463	-2.96113
208943_s_at	SEC62	-2.07027	10.3414	-2.75115	0.0148438	0.234663	-2.96278
220145_at	MAP9	1.40844	6.38016	2.75094	0.01485	0.234663	-2.96314
201243_s_at	ATP1B1	2.40289	12.4483	2.75047	0.0148641	0.234663	-2.96398
32137_at	JAG2	1.4389	9.34183	2.75042	0.0148656	0.234663	-2.96407
205150_s_at	TRIL	-3.12179	8.60206	-2.74843	0.0149251	0.235415	-2.96759
201645_at	TNC	-0.569987	5.92172	-2.74721	0.0149617	0.235805	-2.96975
204392_at	CAMK1	1.22419	7.09046	2.74563	0.0150095	0.236087	-2.97256
206342_x_at	IDS	1.04927	8.31043	2.74552	0.0150129	0.236087	-2.97276
218206_x_at	SCAND1	2.07444	8.27057	2.74511	0.0150252	0.236087	-2.97348
207693_at	CACNB4	1.35208	7.6101	2.74475	0.015036	0.236087	-2.97411
212624_s_at	CHN1	1.4774	13.1659	2.74465	0.0150392	0.236087	-2.97431
201792_at	AEBP1	-1.06749	8.0364	-2.74022	0.0151738	0.236832	-2.98215
203633_at	CPT1A	-1.43435	9.27799	-2.74004	0.0151793	0.236832	-2.98248
214821_at	SLC25A4	1.29383	8.46267	2.73964	0.0151916	0.236832	-2.98319
207935_s_at	KRT13	0.372664	5.57446	2.73888	0.0152145	0.236832	-2.98452
212254_s_at	DST	-0.887183	10.7589	-2.73887	0.0152151	0.236832	-2.98455
207899_at	GIP	0.350404	6.21318	2.73862	0.0152225	0.236832	-2.98498
210404_x_at	CAMK2B	2.58232	10.4983	2.7386	0.0152234	0.236832	-2.98503
206280_at	CDH18	2.28185	9.20685	2.73852	0.0152257	0.236832	-2.98516
202070_s_at	IDH3A	1.28725	10.01	2.73817	0.0152364	0.236832	-2.98579
208616_s_at	PTP4A2	-1.33084	10.9602	-2.73788	0.0152453	0.236832	-2.9863
208784_s_at	KLHDC3	1.77673	9.25491	2.73786	0.015246	0.236832	-2.98634
207695_s_at	IGSF1	-0.595252	6.52742	-2.73691	0.015275	0.236832	-2.98801
220151_at	C19orf73	0.649782	6.73212	2.73653	0.0152868	0.236832	-2.98869
220088_at	C5AR1	-0.459999	5.25134	-2.73573	0.0153115	0.236832	-2.99011
205751_at	SH3GL2	2.72303	11.6052	2.73512	0.0153302	0.236832	-2.99119
209461_x_at	WDR18	1.10933	6.14039	2.73493	0.015336	0.236832	-2.99152
212122_at	RHOQ	-1.52179	5.69584	-2.73485	0.0153385	0.236832	-2.99166
212068_s_at	PRRC2B	0.870257	10.7525	2.73431	0.0153552	0.236832	-2.99263
216336_x_at	MT1E	-1.96582	11.1476	-2.73429	0.0153557	0.236832	-2.99266
203847_s_at	AKAP8	0.935653	8.17479	2.73405	0.0153631	0.236832	-2.99308
215148_s_at	APBA3	0.817416	6.84944	2.73388	0.0153685	0.236832	-2.99339
201028_s_at	CD99	-1.55244	7.16324	-2.73386	0.0153688	0.236832	-2.99341
206933_s_at	H6PD	0.838704	6.94469	2.73371	0.0153737	0.236832	-2.99369
204699_s_at	UTP25	0.515031	7.14578	2.73343	0.0153822	0.236832	-2.99418
211737_x_at	PTN	-2.37564	10.7082	-2.73333	0.0153855	0.236832	-2.99436
203185_at	RASSF2	-1.77018	8.98887	-2.73262	0.0154074	0.236915	-2.99561
206771_at	UPK3A	0.565904	5.94814	2.73213	0.0154224	0.236915	-2.99648
206100_at	CPM	-0.442626	5.42833	-2.73183	0.0154318	0.236915	-2.99701
218626_at	EIF4ENIF1	1.67085	8.2888	2.73149	0.0154422	0.236915	-2.99761
212783_at	RBBP6	-1.46527	8.94018	-2.73075	0.0154652	0.236915	-2.99892
208768_x_at	RPL22	-1.09549	11.9916	-2.73072	0.0154663	0.236915	-2.99898
212558_at	SPRY1	-0.981241	7.3875	-2.73045	0.0154746	0.236915	-2.99945
206470_at	PLXNC1	0.464317	6.11723	2.72935	0.0155089	0.237065	-3.0014
202664_at	WIPF1	-1.05885	6.32777	-2.72924	0.0155125	0.237065	-3.0016
221688_s_at	IMP3	1.12092	7.76839	2.72899	0.0155203	0.237065	-3.00205
215990_s_at	BCL6	-0.775045	7.13537	-2.7284	0.0155385	0.237159	-3.00308
211017_s_at	NF2	0.571983	5.31567	2.728	0.0155512	0.237171	-3.0038
212534_at	ZNF24	-1.47497	9.80212	-2.72724	0.0155748	0.237325	-3.00513
203246_s_at	NPRL2	0.90424	8.7952	2.72691	0.0155853	0.237325	-3.00573
204246_s_at	DCTN3	1.31776	9.77559	2.726	0.0156136	0.237574	-3.00733
217750_s_at	UBE2Z	1.25233	9.42524	2.72526	0.0156369	0.237746	-3.00864
212418_at	ELF1	-0.805955	6.28491	-2.72456	0.0156588	0.237771	-3.00987
206356_s_at	GNAL	0.667319	6.26019	2.72444	0.0156626	0.237771	-3.01009
204293_at	SGSH	0.660259	6.85438	2.72389	0.0156799	0.237777	-3.01106
212754_s_at	MON2	-1.11335	7.49425	-2.72329	0.015699	0.237777	-3.01213
209784_s_at	JAG2	1.20336	8.66173	2.72324	0.0157004	0.237777	-3.01221
201999_s_at	DYNLT1	-2.22884	8.66663	-2.72202	0.0157391	0.237777	-3.01438
211965_at	ZFP36L1	-0.96638	5.97497	-2.72198	0.0157404	0.237777	-3.01445
218082_s_at	UBP1	1.51166	8.66204	2.72133	0.0157608	0.237777	-3.01559
218669_at	RAP2C	-1.50989	6.92245	-2.72127	0.0157629	0.237777	-3.01571
220068_at	VPREB3	0.479475	6.6489	2.72091	0.0157742	0.237777	-3.01634
200737_at	PGK1	2.12696	9.16269	2.72063	0.0157831	0.237777	-3.01684
220679_s_at	CDH7	0.788434	6.83806	2.72025	0.0157951	0.237777	-3.0175
210078_s_at	KCNAB1	2.76515	7.71794	2.72003	0.0158021	0.237777	-3.01789
203910_at	ARHGAP29	-2.58235	8.11133	-2.71919	0.0158286	0.237777	-3.01937
212977_at	ACKR3	-2.51354	6.85762	-2.71916	0.0158296	0.237777	-3.01943
200958_s_at	SDCBP	-0.79902	10.7958	-2.71899	0.015835	0.237777	-3.01973
208322_s_at	ST3GAL1	0.794727	6.34693	2.71838	0.0158545	0.237777	-3.02081
206072_at	UCN	0.756712	6.61812	2.7183	0.0158572	0.237777	-3.02096
200013_at	RPL24	-1.50922	11.5663	-2.71799	0.015867	0.237777	-3.0215
211051_s_at	EXTL3	0.741913	6.60487	2.7162	0.0159241	0.237913	-3.02466
201013_s_at	PAICS	-2.13347	9.07659	-2.71604	0.015929	0.237913	-3.02494
217967_s_at	NIBAN1	-0.890232	6.06899	-2.7159	0.0159336	0.237913	-3.02519
218020_s_at	ZFAND3	-1.23773	8.58824	-2.7159	0.0159338	0.237913	-3.0252
210271_at	NEUROD2	1.76528	8.87292	2.71582	0.0159362	0.237913	-3.02533
209884_s_at	SLC4A7	-0.4035	5.33211	-2.71498	0.0159631	0.237925	-3.02682
211555_s_at	GUCY1B1	1.85457	7.46283	2.71458	0.0159759	0.237925	-3.02752
211185_s_at	SF3B1	-1.67412	10.4125	-2.71418	0.0159887	0.237925	-3.02823
202472_at	MPI	0.824416	7.98673	2.7137	0.0160041	0.237925	-3.02908
203437_at	TMEM11	0.575273	8.16242	2.71351	0.0160102	0.237925	-3.02941
215544_s_at	UBOX5	0.843693	7.69846	2.71348	0.0160112	0.237925	-3.02947
216096_s_at	NRXN1	1.12221	6.91498	2.71318	0.016021	0.237925	-3.03001
201447_at	TIA1	-0.942411	7.05763	-2.71222	0.0160518	0.238203	-3.0317
201656_at	ITGA6	-1.74779	7.62171	-2.71095	0.0160929	0.238477	-3.03395
210736_x_at	DTNA	-0.862803	8.64681	-2.7109	0.0160943	0.238477	-3.03402
221841_s_at	KLF4	-3.022	7.27617	-2.70961	0.0161363	0.238888	-3.03632
213113_s_at	SLC43A3	-0.792394	8.09975	-2.7093	0.0161461	0.238888	-3.03685
208213_s_at	KCNAB1	0.53578	5.79263	2.70835	0.0161769	0.238959	-3.03853
214724_at	DIXDC1	1.45946	7.77444	2.70742	0.0162072	0.238959	-3.04017
214150_x_at	ATP6V0E1	-2.07038	10.2456	-2.70742	0.0162073	0.238959	-3.04018
210337_s_at	ACLY	1.08226	6.69678	2.70737	0.0162089	0.238959	-3.04027
205231_s_at	EPM2A	-1.10921	6.73178	-2.70668	0.0162311	0.238959	-3.04148
202066_at	PPFIA1	-1.88052	8.75144	-2.70644	0.016239	0.238959	-3.0419
213484_at	ADD2	2.15623	11.041	2.70634	0.0162425	0.238959	-3.04209
203408_s_at	SATB1	2.00157	10.5352	2.70618	0.0162474	0.238959	-3.04236
221558_s_at	LEF1	-1.22014	7.2901	-2.70558	0.0162673	0.239074	-3.04344
204002_s_at	ICA1	0.847118	7.66313	2.70514	0.0162816	0.239107	-3.04421
208925_at	CLDND1	-2.88457	9.24966	-2.70453	0.0163016	0.239148	-3.04529
219140_s_at	RBP4	1.95981	8.12172	2.70431	0.0163086	0.239148	-3.04567
214608_s_at	EYA1	-1.2868	7.33639	-2.70234	0.0163734	0.239759	-3.04916
213233_s_at	KLHL9	-0.802247	9.82118	-2.7023	0.0163744	0.239759	-3.04921
219274_at	TSPAN12	-0.713272	5.58728	-2.70149	0.0164013	0.239975	-3.05065
202400_s_at	SRF	0.383229	6.24057	2.70029	0.0164407	0.240186	-3.05277
217669_s_at	AKAP6	0.356407	5.5774	2.7	0.0164502	0.240186	-3.05327
209493_at	PDZD2	-1.72459	9.79108	-2.69934	0.016472	0.240186	-3.05444
209318_x_at	PLAGL1	0.576266	5.79257	2.69897	0.0164841	0.240186	-3.05509
219024_at	PLEKHA1	2.22972	7.99426	2.69882	0.0164894	0.240186	-3.05537
213268_at	CAMTA1	2.68093	9.86985	2.69828	0.016507	0.240186	-3.0563
210758_at	PSIP1	1.91664	8.28975	2.69794	0.0165182	0.240186	-3.0569
203063_at	PPM1F	1.04711	8.44522	2.69761	0.0165293	0.240186	-3.05749
206572_x_at	ZNF85	-0.755568	6.92186	-2.69755	0.0165312	0.240186	-3.05759
205449_at	SAC3D1	1.49299	7.01204	2.69738	0.016537	0.240186	-3.0579
204036_at	LPAR1	-2.82761	9.45907	-2.69675	0.0165578	0.240202	-3.05901
202613_at	CTPS1	1.38661	7.19817	2.69662	0.0165623	0.240202	-3.05925
211627_x_at	ESR1	-0.594204	5.19619	-2.69576	0.0165909	0.240375	-3.06076
209267_s_at	SLC39A8	-1.27211	6.34752	-2.69494	0.016618	0.240375	-3.0622
208900_s_at	TOP1	1.1298	7.01981	2.69467	0.0166272	0.240375	-3.06269
203422_at	POLD1	0.80145	6.91704	2.69443	0.0166352	0.240375	-3.06311
209549_s_at	DGUOK	0.71611	9.17209	2.6938	0.0166562	0.240375	-3.06422
200068_s_at	CANX	-0.775539	11.7056	-2.69374	0.016658	0.240375	-3.06431
201984_s_at	EGFR	-1.0296	7.44399	-2.69371	0.0166592	0.240375	-3.06438
209609_s_at	MRPL9	1.07037	8.88928	2.69239	0.0167034	0.240769	-3.06671
219599_at	EIF4B	-1.62274	7.04239	-2.69176	0.0167242	0.240769	-3.06781
205721_at	GFRA2	1.37811	8.10139	2.69163	0.0167286	0.240769	-3.06803
212954_at	DYRK4	0.792968	8.11586	2.6914	0.0167363	0.240769	-3.06844
204785_x_at	IFNAR2	-1.0359	8.02532	-2.69108	0.0167473	0.240769	-3.06902
210314_x_at	TNFSF13	-1.3604	9.16608	-2.69043	0.0167691	0.240908	-3.07016
204262_s_at	PSEN2	0.616116	6.95176	2.68922	0.0168097	0.241316	-3.07229
202935_s_at	SOX9	-2.23994	8.31767	-2.68837	0.0168383	0.24143	-3.07378
202068_s_at	LDLR	-1.01393	7.59297	-2.68826	0.016842	0.24143	-3.07398
218488_at	EIF2B3	0.678598	8.53712	2.68708	0.0168819	0.241547	-3.07606
209017_s_at	LONP1	1.49504	8.52005	2.6864	0.0169048	0.241547	-3.07725
218304_s_at	OSBPL11	-2.22201	7.50251	-2.68638	0.0169057	0.241547	-3.0773
213850_s_at	SCAF11	-1.35164	8.57256	-2.68628	0.0169091	0.241547	-3.07748
200092_s_at	RPL37	-0.931859	12.0217	-2.68622	0.0169111	0.241547	-3.07758
206158_s_at	CNBP	-2.04524	10.4669	-2.68571	0.0169283	0.241619	-3.07848
200045_at	ABCF1	1.04549	8.99135	2.68203	0.0170536	0.24307	-3.08496
204579_at	FGFR4	0.542445	6.1319	2.68138	0.0170758	0.24307	-3.0861
215119_at	MYO16	0.696037	7.59927	2.68127	0.0170797	0.24307	-3.0863
208894_at	HLA-DRA	-2.23623	8.02867	-2.6808	0.0170956	0.24307	-3.08712
218220_at	C12orf10	2.04943	8.00929	2.68061	0.0171021	0.24307	-3.08745
218848_at	THOC6	0.571007	6.31902	2.68022	0.0171156	0.24307	-3.08815
219116_s_at	DCUN1D2	1.08461	7.25703	2.68021	0.0171159	0.24307	-3.08816
221012_s_at	TRIM8	-1.7374	9.63164	-2.67926	0.0171487	0.243269	-3.08984
212859_x_at	MT1E	-2.04177	12.2716	-2.67909	0.0171544	0.243269	-3.09014
209956_s_at	CAMK2B	2.88728	10.4048	2.67722	0.0172186	0.244003	-3.09342
216904_at	COL6A1	0.31079	6.13167	2.67641	0.0172468	0.244147	-3.09486
205820_s_at	APOC3	0.444851	5.51017	2.67622	0.0172533	0.244147	-3.09519
207977_s_at	DPT	0.487564	5.6327	2.67542	0.0172809	0.244362	-3.0966
218007_s_at	RPS27L	-1.68037	9.97701	-2.67454	0.0173113	0.244479	-3.09814
217923_at	PEF1	1.09752	9.31892	2.67447	0.0173138	0.244479	-3.09827
220046_s_at	CCNL1	-1.49111	8.50306	-2.67397	0.0173312	0.24455	-3.09915
202380_s_at	NKTR	-0.817026	7.87668	-2.67338	0.0173517	0.244656	-3.10019
200648_s_at	GLUL	-2.0768	10.0312	-2.67304	0.0173634	0.244656	-3.10078
214925_s_at	SPTAN1	-1.2222	8.06368	-2.6718	0.0174067	0.244938	-3.10297
201008_s_at	TXNIP	-2.11662	7.93904	-2.67155	0.0174153	0.244938	-3.1034
211700_s_at	TRO	1.77342	8.54838	2.67133	0.0174229	0.244938	-3.10379
213075_at	OLFML2A	-0.836866	7.24707	-2.67074	0.0174435	0.244938	-3.10483
204513_s_at	ELMO1	2.45892	9.65266	2.67069	0.0174452	0.244938	-3.10491
206340_at	NR1H4	-0.542602	6.01688	-2.6698	0.0174765	0.245066	-3.10649
206073_at	COLQ	0.7489	6.46538	2.66972	0.0174791	0.245066	-3.10662
218923_at	CTBS	-0.837066	5.74148	-2.66809	0.0175362	0.24543	-3.10948
208200_at	IL1A	-0.468602	6.12975	-2.66796	0.0175408	0.24543	-3.10972
200625_s_at	CAP1	-0.761954	10.2112	-2.66792	0.0175423	0.24543	-3.10979
212681_at	EPB41L3	2.99695	8.78654	2.66757	0.0175546	0.24543	-3.11041
200961_at	SEPHS2	0.908466	8.90614	2.66663	0.0175877	0.245542	-3.11206
202390_s_at	HTT	1.11934	9.3463	2.66643	0.0175948	0.245542	-3.11242
206489_s_at	DLGAP1	0.842358	6.33361	2.66628	0.0175998	0.245542	-3.11267
211922_s_at	CAT	-1.19755	7.19201	-2.66529	0.0176348	0.245858	-3.11441
218961_s_at	PNKP	1.08734	6.656	2.66377	0.0176885	0.246429	-3.11708
206784_at	AQP8	0.531742	6.50503	2.66343	0.0177007	0.246429	-3.11769
211456_x_at	MT1HL1	-1.91426	12.6013	-2.66251	0.0177331	0.246586	-3.1193
208678_at	ATP6V1E1	1.38888	11.4974	2.66241	0.0177369	0.246586	-3.11948
218476_at	POMT1	1.12854	7.36325	2.6616	0.0177657	0.246814	-3.12091
201324_at	EMP1	-2.29712	5.68464	-2.66054	0.0178032	0.246868	-3.12276
200821_at	LAMP2	-1.66736	8.10759	-2.66036	0.0178097	0.246868	-3.12308
219077_s_at	WWOX	-1.38249	9.19146	-2.66028	0.0178124	0.246868	-3.12322
208291_s_at	TH	0.525914	5.89914	2.66008	0.0178195	0.246868	-3.12356
213045_at	MAST3	1.66977	9.76932	2.65861	0.017872	0.247201	-3.12615
203803_at	PCYOX1	1.58795	5.98911	2.65832	0.0178825	0.247201	-3.12667
212640_at	HACD2	-1.6177	9.53711	-2.65829	0.0178835	0.247201	-3.12672
200907_s_at	PALLD	-3.96519	8.25668	-2.65801	0.0178934	0.247201	-3.1272
209537_at	EXTL2	1.3135	9.45386	2.65715	0.0179244	0.247356	-3.12872
211822_s_at	NLRP1	0.446343	6.09227	2.657	0.0179296	0.247356	-3.12898
212510_at	GPD1L	1.0904	9.74104	2.65589	0.0179694	0.247559	-3.13093
200797_s_at	MCL1	-1.81094	10.5616	-2.6556	0.0179799	0.247559	-3.13144
206377_at	FOXF2	-0.966354	7.20574	-2.65555	0.0179818	0.247559	-3.13153
212698_s_at	SEPTIN10	-1.63539	5.93912	-2.65504	0.0180002	0.247641	-3.13243
201929_s_at	PKP4	-1.90279	7.68427	-2.65337	0.0180602	0.248145	-3.13535
204400_at	EFS	-1.73011	7.272	-2.65242	0.0180948	0.248145	-3.13703
217946_s_at	SAE1	0.841239	8.84517	2.65241	0.0180949	0.248145	-3.13703
206695_x_at	ZNF43	-0.693101	6.18282	-2.65163	0.0181231	0.248145	-3.13841
209092_s_at	GLOD4	1.70671	8.338	2.6515	0.018128	0.248145	-3.13864
222079_at	ERG	-0.353998	5.99854	-2.65138	0.0181324	0.248145	-3.13886
221086_s_at	FEZF2	0.91847	6.3646	2.65113	0.0181415	0.248145	-3.13929
208641_s_at	RAC1	1.09159	11.4423	2.65071	0.0181567	0.248145	-3.14003
205903_s_at	KCNN3	-0.91154	5.92028	-2.65067	0.0181581	0.248145	-3.1401
206675_s_at	SKIL	0.291614	5.13824	2.65023	0.0181739	0.248145	-3.14086
218878_s_at	SIRT1	-1.85985	6.79535	-2.65021	0.0181747	0.248145	-3.1409
201966_at	NDUFS2	1.23672	10.2361	2.6496	0.0181971	0.24828	-3.14198
221922_at	GPSM2	-1.76788	7.43181	-2.64904	0.0182172	0.248383	-3.14295
202360_at	MAML1	-1.17265	8.26482	-2.64831	0.0182441	0.248579	-3.14425
203540_at	GFAP	-1.36793	12.9634	-2.64735	0.018279	0.248651	-3.14592
203208_s_at	MTFR1	-0.573526	6.53341	-2.64734	0.0182795	0.248651	-3.14595
217747_s_at	RPS9	-1.72565	10.8404	-2.64675	0.0183008	0.248651	-3.14697
221868_at	PAIP2B	-1.67066	8.97989	-2.64625	0.0183192	0.248651	-3.14785
201428_at	CLDN4	0.560389	5.66489	2.64621	0.0183208	0.248651	-3.14793
214834_at	PWAR5	0.460935	5.49102	2.64592	0.0183312	0.248651	-3.14843
218872_at	TESC	1.17479	8.57953	2.64576	0.0183372	0.248651	-3.14872
37566_at	PHF24	1.30076	8.18532	2.64532	0.0183532	0.248697	-3.14948
209011_at	TRIO	1.22826	8.39795	2.64451	0.018383	0.248931	-3.15091
221576_at	GDF15	0.42595	5.5666	2.64388	0.0184063	0.249076	-3.15202
220285_at	ABHD17B	0.615519	6.48527	2.64238	0.0184612	0.249471	-3.15463
213669_at	FCHO1	0.795105	6.67555	2.6421	0.0184718	0.249471	-3.15514
212486_s_at	FYN	-2.6078	8.34823	-2.64119	0.0185054	0.249471	-3.15673
213895_at	EMP1	-0.564295	5.99699	-2.64107	0.0185096	0.249471	-3.15693
202921_s_at	ANK2	0.845181	8.14129	2.64086	0.0185174	0.249471	-3.1573
212161_at	AP2A2	1.21193	8.5103	2.64041	0.0185343	0.249471	-3.1581
215283_at	LINC00667	-0.524305	7.31706	-2.64018	0.0185426	0.249471	-3.15849
204337_at	RGS4	2.81962	11.7149	2.63957	0.0185654	0.249471	-3.15957
204016_at	LARS2	-0.770746	8.30129	-2.6395	0.0185679	0.249471	-3.15969
206756_at	CHST7	-1.61876	6.7212	-2.63944	0.0185699	0.249471	-3.15978
201173_x_at	NUDC	0.907689	10.536	2.63898	0.0185872	0.249471	-3.1606
51200_at	REX1BD	1.62939	8.77317	2.63888	0.0185909	0.249471	-3.16078
216037_x_at	TCF7L2	-1.44663	8.45902	-2.63866	0.0185992	0.249471	-3.16117
214146_s_at	PPBP	-0.469118	6.20884	-2.63751	0.0186418	0.249627	-3.16318
212541_at	FLAD1	0.591555	6.44235	2.63701	0.0186604	0.249627	-3.16405
219276_x_at	CAAP1	-0.777706	6.93856	-2.63676	0.0186697	0.249627	-3.16449
219487_at	BBS10	-0.94895	6.11	-2.63675	0.0186701	0.249627	-3.16451
203284_s_at	HS2ST1	-2.10206	7.41159	-2.63657	0.0186769	0.249627	-3.16483
218329_at	PRDM4	0.705318	8.34204	2.63596	0.0186995	0.249627	-3.16589
202869_at	OAS1	-1.03957	7.0464	-2.6358	0.0187056	0.249627	-3.16617
37950_at	PREP	0.901701	6.5678	2.63562	0.0187121	0.249627	-3.16648
215409_at	LPCAT4	0.4667	6.1962	2.6353	0.0187243	0.249627	-3.16705
203965_at	USP20	0.662337	7.60554	2.63488	0.0187398	0.249666	-3.16778
216427_at	TMEM92-AS1	0.538299	5.87469	2.63451	0.0187539	0.249686	-3.16843
213619_at	HNRNPH1	-2.28875	10.4141	-2.63397	0.0187739	0.249785	-3.16937
216930_at	HNF1A	0.592626	5.72016	2.63252	0.0188284	0.250144	-3.17191
203143_s_at	KIAA0040	-0.561468	6.3435	-2.63218	0.0188414	0.250144	-3.17252
201375_s_at	PPP2CB	-1.16687	11.4911	-2.63197	0.018849	0.250144	-3.17288
203552_at	MAP4K5	-1.87788	6.45258	-2.63166	0.0188607	0.250144	-3.17342
222336_at	SMIM14	0.463145	5.31238	2.63158	0.018864	0.250144	-3.17357
200594_x_at	HNRNPU	-1.23447	10.5371	-2.6309	0.0188893	0.250163	-3.17475
209152_s_at	TCF3	-0.77133	6.08218	-2.63087	0.0188907	0.250163	-3.17482
200848_at	AHCYL1	-3.03186	9.78333	-2.63033	0.0189109	0.250263	-3.17575
202769_at	CCNG2	-1.75337	9.12172	-2.62926	0.0189514	0.250395	-3.17763
202858_at	U2AF1	-1.29524	10.0985	-2.6291	0.0189575	0.250395	-3.17791
215116_s_at	DNM1	2.69314	12.1007	2.62906	0.0189588	0.250395	-3.17797
54632_at	THADA	0.650594	7.51562	2.62822	0.0189909	0.25051	-3.17946
221737_at	GNA12	-1.1818	8.48496	-2.62804	0.0189975	0.25051	-3.17976
204412_s_at	NEFH	1.97715	9.76332	2.62783	0.0190054	0.25051	-3.18012
219685_at	TMEM35A	2.11306	8.38184	2.62703	0.0190358	0.250743	-3.18152
217448_s_at	TOX4	0.495668	5.53305	2.62646	0.0190574	0.250844	-3.18252
213606_s_at	ARHGDIA	0.617114	5.30462	2.62616	0.0190688	0.250844	-3.18304
209656_s_at	TMEM47	-2.15297	10.5436	-2.62551	0.0190938	0.251007	-3.1842
204506_at	PPP3R1	1.62789	8.14923	2.62328	0.019179	0.251753	-3.1881
213479_at	NPTX2	1.99605	8.44037	2.62308	0.0191866	0.251753	-3.18844
206248_at	PRKCE	0.652972	7.64121	2.62302	0.0191886	0.251753	-3.18854
212093_s_at	MTUS1	-0.724984	7.47453	-2.62266	0.0192027	0.25177	-3.18918
206673_at	GPR176	0.439167	6.38835	2.62159	0.0192437	0.25198	-3.19106
208851_s_at	THY1	2.64474	10.6152	2.62158	0.0192442	0.25198	-3.19107
213367_at	LOC155060	0.821888	7.72554	2.62113	0.0192611	0.252036	-3.19185
218121_at	HMOX2	0.827303	7.69778	2.62006	0.0193026	0.252255	-3.19373
203494_s_at	CEP57	-1.20568	7.67331	-2.62003	0.0193034	0.252255	-3.19377
214931_s_at	SRPK2	1.1495	7.08016	2.6193	0.0193318	0.25246	-3.19506
208877_at	PAK2	-2.21625	8.01487	-2.61713	0.0194155	0.253244	-3.19885
219394_at	PGS1	1.08742	8.3356	2.61708	0.0194174	0.253244	-3.19893
221530_s_at	BHLHE41	-1.85673	9.48402	-2.6162	0.0194514	0.253369	-3.20046
206409_at	TIAM1	0.715158	6.5573	2.6158	0.019467	0.253369	-3.20117
215870_s_at	PLA2G5	-1.21494	6.71206	-2.61551	0.0194782	0.253369	-3.20168
201980_s_at	RSU1	-0.803532	6.75665	-2.61541	0.0194823	0.253369	-3.20186
210263_at	KCNF1	1.50333	7.49532	2.61423	0.0195282	0.253369	-3.20392
202791_s_at	PPP6R2	0.841181	7.34293	2.61387	0.0195423	0.253369	-3.20455
210991_s_at	RIMS3	0.57801	7.05418	2.61368	0.0195494	0.253369	-3.20487
221471_at	SERINC3	1.30637	10.3063	2.61339	0.0195607	0.253369	-3.20538
202382_s_at	GNPDA1	1.36649	8.68375	2.61328	0.019565	0.253369	-3.20557
201432_at	CAT	-2.48675	9.28428	-2.61299	0.0195763	0.253369	-3.20608
219660_s_at	ATP8A2	0.85448	7.57753	2.61282	0.0195829	0.253369	-3.20637
215190_at	EIF3M	-0.365692	5.70493	-2.61237	0.0196005	0.253369	-3.20716
205475_at	SCRG1	-1.9245	10.4942	-2.61213	0.0196099	0.253369	-3.20758
207804_s_at	FCN2	0.44927	5.5517	2.61184	0.0196212	0.253369	-3.20809
211813_x_at	DCN	-1.10349	8.7956	-2.61177	0.0196241	0.253369	-3.20822
219901_at	FGD6	-0.50171	5.53395	-2.6114	0.0196384	0.253369	-3.20885
221886_at	DENND2A	-0.600335	6.36187	-2.61125	0.0196444	0.253369	-3.20912
208966_x_at	IFI16	-2.62243	7.29122	-2.60971	0.0197049	0.253757	-3.21182
209297_at	ITSN1	-1.19004	9.41229	-2.60946	0.0197147	0.253757	-3.21225
219308_s_at	AK5	2.50124	11.061	2.60927	0.0197222	0.253757	-3.21259
209932_s_at	DUT	1.32093	9.42019	2.60918	0.0197257	0.253757	-3.21274
209581_at	PLAAT3	-1.67063	9.90307	-2.60833	0.0197592	0.25401	-3.21423
202238_s_at	NNMT	0.346748	6.01627	2.6078	0.0197798	0.25401	-3.21514
206436_at	MPPED1	0.793214	8.19207	2.6077	0.0197838	0.25401	-3.21532
213133_s_at	GCSH	-1.69185	9.07872	-2.6061	0.0198471	0.254407	-3.21812
211520_s_at	GRIA1	0.650563	5.88602	2.60597	0.0198523	0.254407	-3.21835
217988_at	CCNB1IP1	0.903404	8.35505	2.60594	0.0198532	0.254407	-3.21839
206343_s_at	NRG1	0.830422	6.60998	2.6054	0.0198747	0.254517	-3.21934
205399_at	DCLK1	3.73737	10.3678	2.60481	0.0198983	0.254654	-3.22038
201338_x_at	GTF3A	0.89214	10.8868	2.60412	0.0199254	0.254837	-3.22157
219032_x_at	OPN3	1.61075	8.92079	2.60301	0.0199696	0.255232	-3.22351
217004_s_at	MCF2	0.6432	5.92106	2.60269	0.0199821	0.255232	-3.22406
209966_x_at	ESRRG	1.12805	6.91612	2.60235	0.0199958	0.255243	-3.22466
208954_s_at	LARP4B	1.21686	7.44242	2.60197	0.020011	0.255273	-3.22533
202003_s_at	ACAA2	-1.63117	8.96087	-2.60129	0.0200382	0.255455	-3.22652
200090_at	FNTA	-1.08046	9.97388	-2.60029	0.0200779	0.255689	-3.22825
203769_s_at	STS	1.24799	8.2073	2.60015	0.0200834	0.255689	-3.22849
218799_at	GPN2	0.432563	6.76405	2.59986	0.0200953	0.255689	-3.22901
220115_s_at	CDH10	1.16381	9.36718	2.59937	0.0201148	0.25573	-3.22986
203366_at	POLG	0.894253	7.46185	2.5985	0.0201495	0.25573	-3.23137
218186_at	RAB25	0.493994	5.65646	2.59845	0.0201518	0.25573	-3.23147
209512_at	HSDL2	-1.55597	5.9492	-2.59813	0.0201644	0.25573	-3.23201
33767_at	NEFH	4.5888	10.8781	2.59806	0.0201672	0.25573	-3.23214
202283_at	SERPINF1	1.77488	8.64427	2.59763	0.0201845	0.25573	-3.23289
215217_at	IGKC	0.38979	6.48036	2.59747	0.0201909	0.25573	-3.23317
209745_at	COQ7	0.62711	6.56836	2.59693	0.0202126	0.25573	-3.23411
221133_s_at	CLDN18	0.451103	5.68107	2.59688	0.0202147	0.25573	-3.2342
219209_at	IFIH1	-0.871561	5.69956	-2.59623	0.0202408	0.255807	-3.23533
217986_s_at	BAZ1A	-0.843585	5.62919	-2.59609	0.0202466	0.255807	-3.23558
209385_s_at	PLPBP	1.33778	8.57982	2.59398	0.0203318	0.256715	-3.23926
209102_s_at	HBP1	-1.76407	8.51835	-2.5932	0.0203634	0.256715	-3.24062
213656_s_at	KLC1	-1.93403	8.95062	-2.59308	0.0203681	0.256715	-3.24082
202262_x_at	DDAH2	-1.2951	8.3473	-2.59292	0.0203747	0.256715	-3.2411
218668_s_at	RAP2C	-2.09455	6.66175	-2.59271	0.0203833	0.256715	-3.24147
202864_s_at	SP100	-0.817919	6.18592	-2.5921	0.0204081	0.256857	-3.24254
209337_at	PSIP1	-2.23206	9.31183	-2.59179	0.0204204	0.256857	-3.24307
204922_at	C11orf80	0.684618	6.3971	2.59136	0.0204379	0.256913	-3.24382
210882_s_at	TRO	1.58812	6.23275	2.59024	0.0204836	0.257325	-3.24577
203173_s_at	VPS35L	0.722092	8.63119	2.58931	0.0205217	0.25764	-3.2474
201906_s_at	CTDSPL	-1.29468	9.08938	-2.58847	0.020556	0.257906	-3.24886
203044_at	CHSY1	-2.15056	8.08121	-2.58686	0.0206218	0.258569	-3.25166
200970_s_at	SERP1	-2.28972	9.21755	-2.58644	0.0206393	0.258624	-3.2524
218561_s_at	LYRM4	1.02324	7.9539	2.586	0.0206574	0.258687	-3.25317
204436_at	PLEKHO2	-1.20507	8.96963	-2.58503	0.020697	0.259019	-3.25485
211471_s_at	RAB36	0.678389	8.22679	2.58382	0.0207469	0.259176	-3.25696
209662_at	CETN3	-2.62142	6.68984	-2.5836	0.0207559	0.259176	-3.25734
207122_x_at	SULT1A2	0.787531	8.67809	2.58349	0.0207605	0.259176	-3.25753
205316_at	SLC15A2	-2.52769	7.49256	-2.5826	0.0207972	0.259176	-3.25908
212476_at	ACAP2	-2.45514	6.44214	-2.58239	0.0208059	0.259176	-3.25944
208645_s_at	RPS14	-1.46179	12.684	-2.58233	0.0208086	0.259176	-3.25956
218661_at	NAA60	0.961708	7.97163	2.58228	0.0208107	0.259176	-3.25964
205738_s_at	FABP3	2.0934	7.9981	2.58162	0.0208378	0.259176	-3.26078
212761_at	TCF7L2	-1.20706	10.3993	-2.58141	0.0208468	0.259176	-3.26116
201095_at	DAP	-0.991881	8.39609	-2.58129	0.0208517	0.259176	-3.26137
218442_at	TTC4	0.488527	7.53941	2.58125	0.0208534	0.259176	-3.26144
221825_at	ANGEL2	-1.7623	8.91342	-2.58059	0.0208804	0.25935	-3.26257
200817_x_at	RPS10	-1.33258	12.1606	-2.57986	0.0209109	0.259546	-3.26385
202852_s_at	AAGAB	1.09242	7.57864	2.57958	0.0209225	0.259546	-3.26433
212398_at	RDX	-0.77247	7.07148	-2.57918	0.0209393	0.259593	-3.26504
204967_at	SHROOM2	1.46421	9.41695	2.57858	0.0209643	0.259739	-3.26608
216899_s_at	SKAP2	0.855227	5.74811	2.57705	0.0210279	0.260224	-3.26873
210974_s_at	AP3D1	0.898225	6.22707	2.57701	0.0210297	0.260224	-3.26881
207189_s_at	ZZEF1	0.4655	6.92808	2.57556	0.0210904	0.260813	-3.27133
212504_at	DIP2C	1.15189	9.63686	2.57503	0.0211125	0.260924	-3.27225
213487_at	MAP2K2	0.542207	6.4622	2.57387	0.0211615	0.261366	-3.27428
220866_at	ADAMTS6	0.421196	5.98561	2.57343	0.0211798	0.261429	-3.27503
210589_s_at	GBAP1	1.12088	9.10207	2.57291	0.0212019	0.261539	-3.27594
205010_at	GNL3L	0.332803	5.7388	2.57136	0.021267	0.262046	-3.27863
220887_at	CCDC177	0.833009	6.99278	2.5713	0.0212695	0.262046	-3.27873
221462_x_at	KLK15	0.453141	6.34292	2.57002	0.0213237	0.262551	-3.28096
202391_at	BASP1	1.79416	12.9528	2.56887	0.0213724	0.262635	-3.28295
214579_at	NIPAL3	1.0591	6.70692	2.56869	0.0213804	0.262635	-3.28328
44669_at	SDHAF1	0.740537	7.00315	2.56826	0.0213986	0.262635	-3.28402
213948_x_at	CADM3	1.13038	7.78383	2.56823	0.0213998	0.262635	-3.28407
206004_at	TGM3	0.523309	7.07975	2.56712	0.021447	0.262635	-3.286
36030_at	IFFO1	0.961296	9.2183	2.56687	0.0214577	0.262635	-3.28644
203255_at	FBXO11	-1.706	8.5224	-2.56684	0.021459	0.262635	-3.28649
217877_s_at	GPBP1L1	-0.940189	8.64458	-2.5668	0.0214605	0.262635	-3.28655
216092_s_at	SLC7A8	0.895617	8.90045	2.56594	0.0214972	0.262635	-3.28805
208558_at	OR10H1	0.964399	6.90318	2.56523	0.0215275	0.262635	-3.28928
203685_at	BCL2	-2.21214	8.30587	-2.5651	0.0215333	0.262635	-3.28951
210381_s_at	CCKBR	0.97418	8.0544	2.5649	0.0215418	0.262635	-3.28986
214402_s_at	SFI1	0.726706	5.92596	2.56485	0.021544	0.262635	-3.28995
211865_s_at	FZR1	0.711507	5.98041	2.56483	0.0215446	0.262635	-3.28997
59999_at	HIF1AN	0.619288	7.8561	2.56482	0.0215454	0.262635	-3.29
219564_at	KCNJ16	-2.51245	8.09733	-2.56463	0.0215534	0.262635	-3.29033
216334_s_at	CYP2A7P1	0.371487	5.22938	2.56443	0.0215617	0.262635	-3.29066
210787_s_at	CAMKK2	0.94911	6.04724	2.56426	0.0215692	0.262635	-3.29097
201843_s_at	EFEMP1	-2.2509	6.90175	-2.5628	0.0216316	0.263233	-3.2935
211549_s_at	HPGD	0.360681	5.45428	2.56158	0.0216844	0.263613	-3.29563
219168_s_at	PRR5	0.475576	6.51291	2.56083	0.0217165	0.263613	-3.29692
205346_at	ST3GAL2	0.531655	6.84754	2.56083	0.0217166	0.263613	-3.29693
210570_x_at	MAPK9	0.94245	7.73532	2.56052	0.02173	0.263613	-3.29746
218231_at	NAGK	0.776554	9.36938	2.5605	0.0217305	0.263613	-3.29749
205483_s_at	ISG15	-0.892747	7.87898	-2.56003	0.021751	0.263613	-3.29831
219528_s_at	BCL11B	0.675789	7.91479	2.55982	0.0217601	0.263613	-3.29867
212185_x_at	MT2A	-1.95018	13.3121	-2.55961	0.0217692	0.263613	-3.29904
207135_at	HTR2A	2.6976	9.33869	2.55904	0.0217936	0.263746	-3.30002
216995_x_at	MKRN2	0.546642	6.55723	2.55764	0.0218546	0.264323	-3.30246
202616_s_at	MECP2	1.05941	9.15821	2.55675	0.0218932	0.264628	-3.30401
202408_s_at	PRPF31	1.27729	8.16576	2.55605	0.0219237	0.264781	-3.30522
204468_s_at	TIE1	-0.673657	5.94634	-2.55578	0.0219354	0.264781	-3.30569
221788_at	PGM3	-0.768423	6.64767	-2.55539	0.021952	0.264781	-3.30635
219790_s_at	NPR3	-0.322017	6.23331	-2.55498	0.0219699	0.264781	-3.30706
216386_at	LOC220077	0.365524	5.58641	2.55492	0.0219726	0.264781	-3.30717
221934_s_at	DALRD3	0.902739	8.55861	2.5538	0.0220214	0.26515	-3.30911
218160_at	NDUFA8	1.15172	10.7646	2.5536	0.0220301	0.26515	-3.30946
213307_at	SHANK2	1.26619	9.7832	2.55268	0.0220706	0.265333	-3.31106
204984_at	GPC4	-0.570154	6.91537	-2.55265	0.022072	0.265333	-3.31112
201956_s_at	GNPAT	-1.13002	9.47331	-2.55195	0.0221025	0.265539	-3.31233
205003_at	DOCK4	-2.16635	9.44201	-2.55032	0.0221742	0.266238	-3.31515
205968_at	KCNS3	0.773708	7.36337	2.54993	0.0221911	0.266279	-3.31582
206619_at	DKK4	0.454129	5.98534	2.54961	0.0222055	0.266291	-3.31639
206593_s_at	MED22	0.983102	7.05907	2.54921	0.0222227	0.266337	-3.31707
221802_s_at	SHTN1	-2.38785	9.77117	-2.54836	0.0222605	0.266619	-3.31855
40687_at	GJA4	-0.370045	6.34876	-2.54775	0.0222875	0.266619	-3.31961
212907_at	SLC30A1	-2.57722	9.94064	-2.54757	0.0222955	0.266619	-3.31992
212588_at	PTPRC	-1.16028	6.2555	-2.54722	0.0223109	0.266619	-3.32053
211177_s_at	TXNRD2	0.654627	7.56165	2.54669	0.0223343	0.266619	-3.32144
203653_s_at	COIL	0.505309	5.82448	2.54652	0.0223415	0.266619	-3.32173
204945_at	PTPRN	2.21482	7.95733	2.54637	0.0223485	0.266619	-3.322
204993_at	GNAZ	1.3464	9.40241	2.54625	0.0223539	0.266619	-3.32221
209177_at	NDUFAF3	0.969934	8.34118	2.54584	0.0223719	0.266672	-3.32291
206692_at	KCNJ10	-0.489418	6.48951	-2.54424	0.0224431	0.267061	-3.32569
218112_at	MRPS34	0.788033	7.7449	2.5439	0.0224581	0.267061	-3.32627
209686_at	S100B	-3.09309	9.90396	-2.5434	0.0224804	0.267061	-3.32714
219543_at	PBLD	-1.02845	5.89466	-2.5433	0.0224848	0.267061	-3.32731
220507_s_at	UPB1	0.474632	6.27349	2.5433	0.0224849	0.267061	-3.32732
212175_s_at	AK2	-0.832639	7.67912	-2.54329	0.0224854	0.267061	-3.32733
212626_x_at	HNRNPC	-0.838482	9.64284	-2.54253	0.0225191	0.267192	-3.32865
220794_at	GREM2	0.587714	6.01995	2.54242	0.0225241	0.267192	-3.32884
210107_at	CLCA1	-0.723449	7.61836	-2.54185	0.0225494	0.267192	-3.32982
219663_s_at	TMEM121	0.847184	6.62286	2.54183	0.0225503	0.267192	-3.32985
213675_at	PARVA	-0.989291	7.47584	-2.54047	0.0226112	0.267664	-3.33221
218578_at	CDC73	-0.919553	5.99543	-2.54009	0.0226281	0.267664	-3.33286
202666_s_at	ACTL6A	-1.02383	5.45575	-2.54002	0.0226313	0.267664	-3.33299
215792_s_at	DNAJC11	1.13107	8.60604	2.53956	0.0226521	0.267664	-3.33379
220993_s_at	GPR63	0.425388	5.7519	2.53943	0.0226578	0.267664	-3.33401
217369_at	IGHG1	0.674243	6.5057	2.53735	0.0227514	0.268259	-3.33761
212589_at	RRAS2	-1.31938	7.16379	-2.53732	0.0227526	0.268259	-3.33766
220150_s_at	FAM184A	-1.19571	9.00459	-2.53714	0.022761	0.268259	-3.33798
204959_at	MNDA	-0.760517	5.93603	-2.53702	0.0227665	0.268259	-3.33819
219054_at	NPR3	0.444046	7.23595	2.53681	0.0227758	0.268259	-3.33855
206081_at	SLC24A1	-0.698952	5.76962	-2.53625	0.022801	0.268282	-3.33951
202908_at	WFS1	-1.19036	9.28621	-2.53602	0.0228113	0.268282	-3.33991
218474_s_at	KCTD5	-0.688197	7.36736	-2.53587	0.0228184	0.268282	-3.34018
213280_at	RAP1GAP2	1.53794	9.1803	2.53451	0.0228796	0.268842	-3.34252
200984_s_at	CD59	-1.43739	10.3739	-2.53376	0.0229139	0.268931	-3.34383
209683_at	FAM49A	2.13152	9.04258	2.53375	0.0229143	0.268931	-3.34384
211047_x_at	AP2S1	1.76576	10.5208	2.53265	0.0229642	0.269242	-3.34574
219260_s_at	ELP5	0.725457	7.09428	2.53257	0.022968	0.269242	-3.34588
215871_at	PLA2G5	0.452922	5.81374	2.53226	0.0229817	0.269244	-3.34641
216600_x_at	ALDOB	0.367416	7.30942	2.53173	0.0230062	0.269278	-3.34733
203340_s_at	SLC25A12	1.33704	9.26235	2.5316	0.0230119	0.269278	-3.34755
218942_at	PIP4K2C	1.26182	9.79822	2.53072	0.0230523	0.269428	-3.34909
201748_s_at	SAFB	1.32925	8.55036	2.53069	0.0230535	0.269428	-3.34913
219312_s_at	ZBTB10	-0.457869	5.19229	-2.53031	0.0230708	0.269428	-3.34979
214638_s_at	CCNT2	0.340405	5.38304	2.52952	0.0231068	0.269428	-3.35115
211950_at	UBR4	1.22141	9.70024	2.52916	0.0231236	0.269428	-3.35178
209203_s_at	BICD2	0.899863	6.26399	2.52905	0.0231285	0.269428	-3.35196
213179_at	CNOT9	-0.777464	7.77424	-2.52882	0.0231391	0.269428	-3.35237
200668_s_at	UBE2D3	-2.04275	9.31323	-2.52864	0.0231473	0.269428	-3.35268
207359_at	CAMKK2	0.392863	6.8271	2.5286	0.023149	0.269428	-3.35274
212125_at	RANGAP1	1.35078	7.95267	2.52788	0.0231821	0.269428	-3.35399
201987_at	MED13	-1.44507	9.92599	-2.52777	0.0231871	0.269428	-3.35417
210101_x_at	SH3GLB1	-0.935371	8.1526	-2.52739	0.0232044	0.269428	-3.35483
221221_s_at	KLHL3	0.967298	9.76568	2.52725	0.0232111	0.269428	-3.35508
204365_s_at	REEP1	1.32367	10.0534	2.52716	0.023215	0.269428	-3.35523
206941_x_at	SEMA3E	0.751541	5.24891	2.52673	0.0232348	0.269499	-3.35597
207069_s_at	SMAD6	-0.791517	7.08588	-2.52591	0.0232726	0.26968	-3.35739
203394_s_at	HES1	-2.36588	6.45426	-2.52548	0.0232926	0.26968	-3.35814
202887_s_at	DDIT4	-3.32821	8.83887	-2.52534	0.0232988	0.26968	-3.35837
202071_at	SDC4	-2.21493	10.0193	-2.52521	0.0233048	0.26968	-3.3586
209504_s_at	PLEKHB1	-2.00203	11.0546	-2.52465	0.0233309	0.269824	-3.35957
210783_x_at	CLEC11A	0.543163	6.96744	2.52413	0.0233547	0.269942	-3.36046
212280_x_at	ATG4B	0.937097	8.51388	2.52274	0.0234192	0.270486	-3.36287
203739_at	ZNF217	-0.474292	5.33833	-2.52252	0.0234291	0.270486	-3.36324
200987_x_at	PSME3	1.17107	8.0368	2.52148	0.0234774	0.270688	-3.36503
202728_s_at	LTBP1	0.491374	6.55188	2.52129	0.0234864	0.270688	-3.36537
218985_at	SLC2A8	0.845001	6.94061	2.52126	0.0234876	0.270688	-3.36541
203766_s_at	LMOD1	-0.804658	7.09267	-2.52045	0.0235252	0.270964	-3.36681
207574_s_at	GADD45B	-2.05819	8.06618	-2.5199	0.0235509	0.271102	-3.36776
203516_at	SNTA1	-1.40135	8.82045	-2.51951	0.0235692	0.271155	-3.36844
213429_at	BICC1	-0.744158	6.19149	-2.51734	0.0236706	0.272016	-3.37219
217975_at	TCEAL9	-2.93905	9.22165	-2.51724	0.0236752	0.272016	-3.37236
205208_at	ALDH1L1	-1.84942	8.71694	-2.51696	0.0236881	0.272016	-3.37283
205395_s_at	MRE11	-0.501988	5.97356	-2.51673	0.023699	0.272016	-3.37323
211725_s_at	BID	0.543532	8.04921	2.51603	0.0237318	0.272219	-3.37444
216321_s_at	NR3C1	-1.08913	10.027	-2.51577	0.0237441	0.272219	-3.37489
201322_at	ATP5F1B	1.59796	11.3383	2.5147	0.0237943	0.272255	-3.37674
216111_x_at	PMS2P3	0.594955	6.5625	2.51455	0.0238013	0.272255	-3.37699
213112_s_at	SQSTM1	0.618018	7.00903	2.51438	0.0238094	0.272255	-3.37729
201959_s_at	MYCBP2	1.43806	9.94307	2.51424	0.0238158	0.272255	-3.37752
202729_s_at	LTBP1	-0.780312	8.31151	-2.51424	0.023816	0.272255	-3.37753
202779_s_at	UBE2S	1.3054	6.36947	2.51368	0.0238423	0.272399	-3.3785
218210_at	FN3KRP	0.964759	9.07051	2.513	0.0238744	0.272498	-3.37967
211210_x_at	SH2D1A	0.44766	6.51978	2.51288	0.0238803	0.272498	-3.37988
205240_at	GPSM2	-1.15392	7.53269	-2.51262	0.0238923	0.272498	-3.38032
201569_s_at	SAMM50	1.65433	8.04466	2.51197	0.0239233	0.27252	-3.38145
202543_s_at	GMFB	-0.976555	6.42021	-2.51178	0.0239323	0.27252	-3.38178
210252_s_at	MADD	1.1268	9.40108	2.51171	0.0239354	0.27252	-3.38189
215972_at	PART1	1.18414	8.29764	2.50992	0.0240201	0.273164	-3.38497
200964_at	UBA1	1.31559	9.6947	2.50966	0.0240326	0.273164	-3.38543
204904_at	GJA4	-0.773861	7.68187	-2.50964	0.0240333	0.273164	-3.38546
221556_at	CDC14B	-2.1763	7.33843	-2.50875	0.0240759	0.273359	-3.387
201937_s_at	DNPEP	0.855179	7.10942	2.5087	0.0240781	0.273359	-3.38708
205778_at	KLK7	1.16176	6.90506	2.50812	0.0241059	0.273518	-3.38809
201974_s_at	CCZ1	-0.374939	7.06275	-2.50716	0.0241518	0.273882	-3.38974
207143_at	CDK6	0.615635	6.61455	2.50658	0.0241792	0.273911	-3.39073
209230_s_at	NUPR1	-1.811	7.36335	-2.50621	0.0241968	0.273911	-3.39137
213990_s_at	PAK5	1.26554	8.27701	2.50606	0.024204	0.273911	-3.39163
215075_s_at	GRB2	0.807945	8.6964	2.50594	0.0242097	0.273911	-3.39183
212127_at	RANGAP1	1.40892	9.76163	2.50488	0.0242604	0.274001	-3.39366
202263_at	CYB5R1	-1.26791	8.07812	-2.50351	0.0243262	0.274001	-3.39602
208628_s_at	YBX1	-1.66633	10.1941	-2.50338	0.0243324	0.274001	-3.39624
221606_s_at	HMGN5	-1.5221	6.1132	-2.50319	0.0243417	0.274001	-3.39657
200963_x_at	RPL31	-1.0299	13.0772	-2.50306	0.0243479	0.274001	-3.3968
222032_s_at	USP7	0.633531	7.46792	2.50305	0.0243487	0.274001	-3.39682
214376_at	MAPK10	2.0523	9.80742	2.50297	0.0243522	0.274001	-3.39695
218410_s_at	PGP	0.932808	7.41074	2.50287	0.0243573	0.274001	-3.39713
208927_at	SPOP	-1.70645	8.24736	-2.50283	0.0243588	0.274001	-3.39719
200026_at	RPL34	-0.609123	12.6383	-2.50263	0.0243685	0.274001	-3.39753
203264_s_at	ARHGEF9	1.4523	10.1165	2.50261	0.0243698	0.274001	-3.39758
201941_at	CPD	-1.34214	8.85036	-2.50221	0.0243888	0.274059	-3.39826
218200_s_at	NDUFB2	1.09709	11.3699	2.50121	0.0244372	0.27414	-3.39999
213119_at	SLC36A1	0.986535	8.61551	2.50104	0.0244454	0.27414	-3.40028
217936_at	ARHGAP5	-2.29519	9.0025	-2.5008	0.0244569	0.27414	-3.40069
217815_at	SUPT16H	0.860841	9.58754	2.50035	0.0244784	0.27414	-3.40146
212906_at	GRAMD1B	1.03781	10.1334	2.5003	0.0244811	0.27414	-3.40155
201747_s_at	SAFB	1.05423	5.78702	2.49998	0.0244966	0.27414	-3.4021
214229_at	DNAH17	0.56678	6.83735	2.49987	0.0245018	0.27414	-3.40229
208136_s_at	ZNF205-AS1	0.475026	5.8679	2.49977	0.0245067	0.27414	-3.40246
219393_s_at	AKT3	-0.457484	6.2411	-2.49891	0.0245482	0.274225	-3.40394
215061_at	EEF1AKMT2	0.824671	6.22009	2.49885	0.0245513	0.274225	-3.40405
218924_s_at	CTBS	-0.518298	5.82356	-2.49848	0.0245691	0.274225	-3.40468
202307_s_at	TAP1	-0.970095	8.1132	-2.49826	0.0245799	0.274225	-3.40506
209723_at	SERPINB9	-1.85093	7.62602	-2.49818	0.0245835	0.274225	-3.40519
207033_at	CBLIF	-0.524584	6.26799	-2.49753	0.0246152	0.274254	-3.40632
206383_s_at	G3BP2	1.00495	6.45578	2.49747	0.0246181	0.274254	-3.40642
215021_s_at	NRXN3	1.2522	7.03193	2.49708	0.0246369	0.274254	-3.40708
209857_s_at	SPHK2	1.25763	8.11423	2.49699	0.0246415	0.274254	-3.40725
213224_s_at	BBIP1	-1.18117	6.67835	-2.49539	0.0247193	0.274948	-3.40999
219954_s_at	GBA3	0.433153	5.56265	2.4949	0.0247435	0.274948	-3.41085
209794_at	SRGAP3	1.0539	10.6446	2.49476	0.0247502	0.274948	-3.41108
219511_s_at	SNCAIP	-0.690606	8.09231	-2.49457	0.0247593	0.274948	-3.4114
212206_s_at	H2AZ2	-1.90282	8.99211	-2.49364	0.024805	0.275301	-3.41301
217573_at	GRIN2C	0.432649	6.07856	2.49325	0.0248242	0.275359	-3.41368
218555_at	ANAPC2	1.25822	7.37824	2.49166	0.024902	0.275431	-3.41641
219682_s_at	TBX3	-0.395754	5.47288	-2.49146	0.0249119	0.275431	-3.41676
202106_at	GOLGA3	0.921167	8.90988	2.49108	0.0249304	0.275431	-3.41741
201559_s_at	CLIC4	-0.642526	7.25836	-2.49097	0.024936	0.275431	-3.4176
210142_x_at	FLOT1	1.19944	10.8845	2.49059	0.0249544	0.275431	-3.41824
212845_at	SAMD4A	-1.67548	9.94334	-2.49043	0.0249625	0.275431	-3.41853
212233_at	MAP1B	2.07056	12.5456	2.49004	0.0249818	0.275431	-3.4192
208240_s_at	FGF1	-0.626007	6.41449	-2.48998	0.0249844	0.275431	-3.41929
203471_s_at	PLEK	-0.713829	6.62789	-2.48958	0.0250046	0.275431	-3.41999
201397_at	PHGDH	-1.53746	9.06677	-2.48944	0.0250111	0.275431	-3.42022
200804_at	TMBIM6	-1.03168	11.3995	-2.48926	0.0250201	0.275431	-3.42053
205278_at	GAD1	2.87551	10.5017	2.48923	0.0250215	0.275431	-3.42058
218793_s_at	SCML1	-1.4549	6.71895	-2.48923	0.0250217	0.275431	-3.42059
212192_at	KCTD12	-2.65925	8.78892	-2.48887	0.0250397	0.275431	-3.42121
219843_at	IPP	-0.609293	5.95208	-2.48856	0.0250548	0.275431	-3.42174
203427_at	ASF1A	-2.67557	6.99562	-2.48816	0.0250747	0.275431	-3.42243
201771_at	SCAMP3	1.01766	9.35034	2.48763	0.0251008	0.275431	-3.42334
210099_at	ABCA2	0.633056	6.0139	2.48754	0.0251052	0.275431	-3.42349
215683_at	RBFADN	0.825405	7.26826	2.48753	0.0251056	0.275431	-3.42351
210200_at	WWP2	0.698809	7.45132	2.48747	0.0251087	0.275431	-3.42361
213238_at	ATP10D	-0.902324	6.47106	-2.48655	0.0251542	0.275777	-3.42519
205257_s_at	AMPH	3.00428	9.86475	2.48597	0.0251828	0.275939	-3.42618
217779_s_at	PNRC2	-1.36456	9.70322	-2.48356	0.0253028	0.277066	-3.43032
214167_s_at	RPLP0	-1.1572	10.0414	-2.48335	0.0253137	0.277066	-3.4307
205425_at	HIP1	-0.421049	5.77092	-2.48274	0.0253439	0.277156	-3.43174
201009_s_at	TXNIP	-1.87443	9.52472	-2.48156	0.0254028	0.277156	-3.43376
218902_at	NOTCH1	-1.21513	7.08645	-2.48143	0.0254094	0.277156	-3.43398
91682_at	EXOSC4	0.535188	7.65077	2.48139	0.0254114	0.277156	-3.43405
220460_at	SLCO1C1	-2.62473	8.34094	-2.48132	0.0254152	0.277156	-3.43418
201101_s_at	BCLAF1	0.873941	7.67676	2.4812	0.0254211	0.277156	-3.43439
205450_at	PHKA1	-0.622909	7.05381	-2.48076	0.0254432	0.277156	-3.43514
210576_at	CYP4F8	0.333666	5.25552	2.48032	0.0254648	0.277156	-3.43588
202598_at	S100A13	-1.78852	10.1009	-2.48032	0.025465	0.277156	-3.43589
209832_s_at	CDT1	0.41733	5.68081	2.48027	0.0254673	0.277156	-3.43597
204175_at	ZNF593	0.856943	6.98492	2.48011	0.0254758	0.277156	-3.43626
218095_s_at	TMEM165	-0.693281	7.68227	-2.4794	0.0255114	0.277263	-3.43747
202628_s_at	SERPINE1	-0.593821	6.46833	-2.47935	0.0255136	0.277263	-3.43755
213373_s_at	CASP8	-0.56502	5.98675	-2.47818	0.0255729	0.277755	-3.43957
211447_s_at	PDE4A	0.836333	6.25563	2.47783	0.0255902	0.27779	-3.44016
204229_at	SLC17A7	1.7565	11.1673	2.47715	0.0256248	0.278014	-3.44133
204375_at	CLSTN3	1.23089	7.70919	2.47662	0.0256516	0.278152	-3.44224
217818_s_at	ARPC4	1.14166	7.65026	2.47587	0.0256892	0.278177	-3.44352
205635_at	KALRN	1.96929	9.65262	2.47573	0.0256964	0.278177	-3.44376
204944_at	PTPRG	-1.42244	6.14279	-2.47532	0.025717	0.278177	-3.44446
200960_x_at	CLTA	0.702184	11.2688	2.47495	0.0257358	0.278177	-3.4451
207884_at	GUCY2D	0.505796	6.42748	2.47495	0.0257361	0.278177	-3.44511
218607_s_at	SDAD1	1.14427	8.48945	2.47491	0.0257382	0.278177	-3.44518
205682_x_at	APOM	0.592803	6.63389	2.47385	0.0257916	0.278535	-3.44698
206384_at	CACNG3	2.59794	8.56893	2.4736	0.0258047	0.278535	-3.44742
202465_at	PCOLCE	0.696479	6.47949	2.47342	0.0258134	0.278535	-3.44772
213085_s_at	WWC1	-1.20607	9.34032	-2.47301	0.0258345	0.27861	-3.44843
219503_s_at	TMEM40	0.432834	6.32555	2.47251	0.02586	0.278656	-3.44929
218544_s_at	RCL1	-0.411788	7.76882	-2.47205	0.0258833	0.278656	-3.45007
212294_at	GNG12	-2.21351	8.72625	-2.47204	0.0258836	0.278656	-3.45008
212987_at	FBXO9	1.81224	10.2219	2.47163	0.0259048	0.278656	-3.4508
209965_s_at	RAD51D	0.542464	7.07464	2.47155	0.025909	0.278656	-3.45094
204101_at	MTM1	-0.394489	5.87959	-2.46999	0.0259883	0.279066	-3.4536
207132_x_at	PFDN5	-1.16029	11.3236	-2.46916	0.0260308	0.279066	-3.45502
206735_at	CHRNA4	0.582581	6.2506	2.46896	0.0260412	0.279066	-3.45537
214055_x_at	PRRC2C	-1.46812	9.02339	-2.46877	0.0260509	0.279066	-3.45569
221657_s_at	ASB6	0.792467	8.0404	2.46877	0.026051	0.279066	-3.45569
215727_x_at	ARMCX6	-0.453191	6.97541	-2.46851	0.0260646	0.279066	-3.45615
209063_x_at	PAIP1	-1.7249	9.40876	-2.46845	0.0260675	0.279066	-3.45624
205279_s_at	GLRB	2.16464	7.3221	2.46845	0.0260675	0.279066	-3.45625
207355_at	SLC1A7	-0.576055	7.39019	-2.46827	0.0260765	0.279066	-3.45655
218122_s_at	SENP2	0.958479	8.09991	2.46704	0.0261399	0.279066	-3.45866
214578_s_at	ROCK1	-0.48204	6.24582	-2.46699	0.0261426	0.279066	-3.45875
210994_x_at	TRIM23	0.821102	6.0048	2.46691	0.0261467	0.279066	-3.45888
213629_x_at	MT1F	-1.99804	11.3771	-2.46679	0.0261528	0.279066	-3.45909
213921_at	SST	2.9759	7.78042	2.4664	0.0261726	0.279066	-3.45975
201916_s_at	SEC63	-1.56516	8.48367	-2.46613	0.0261869	0.279066	-3.46022
218932_at	ZNHIT6	-1.35222	7.32674	-2.46588	0.0261996	0.279066	-3.46064
205924_at	RAB3B	0.935493	6.46573	2.46555	0.0262168	0.279066	-3.46122
212434_at	GRPEL1	1.1759	8.21077	2.46539	0.0262251	0.279066	-3.46149
212327_at	LIMCH1	-1.88711	9.82093	-2.46513	0.0262384	0.279066	-3.46193
204108_at	NFYA	-0.605653	7.67121	-2.4651	0.0262401	0.279066	-3.46199
216651_s_at	GAD2	0.361486	7.02988	2.46504	0.026243	0.279066	-3.46208
217881_s_at	CDC27	0.599872	6.1665	2.46364	0.0263156	0.279538	-3.46449
218382_s_at	U2AF2	0.696529	7.22471	2.46364	0.0263156	0.279538	-3.46449
209442_x_at	ANK3	1.82586	9.2256	2.463	0.0263483	0.279621	-3.46557
209427_at	SMTN	-0.767597	7.10515	-2.46289	0.0263544	0.279621	-3.46577
203064_s_at	FOXK2	0.657696	8.14513	2.46243	0.0263783	0.279621	-3.46656
220233_at	FBXO17	0.799876	7.32592	2.46239	0.0263799	0.279621	-3.46661
208165_s_at	PRSS16	0.364672	6.33618	2.46155	0.0264236	0.279792	-3.46805
211375_s_at	ILF3	1.10669	9.32781	2.46154	0.0264242	0.279792	-3.46807
211503_s_at	RAB14	2.20887	8.611	2.46088	0.0264584	0.280003	-3.46919
216129_at	ATP9A	-1.02744	6.60672	-2.46025	0.0264914	0.280167	-3.47028
209289_at	NFIB	-1.71456	10.1632	-2.45984	0.0265128	0.280167	-3.47098
211168_s_at	UPF1	1.31557	8.42851	2.45977	0.0265162	0.280167	-3.47109
35179_at	B3GAT3	0.663015	7.16153	2.45899	0.0265572	0.280177	-3.47244
205074_at	SLC22A5	-0.816926	7.27759	-2.45889	0.0265626	0.280177	-3.47262
218629_at	SMO	-0.700401	7.66274	-2.45876	0.0265692	0.280177	-3.47283
217819_at	GOLGA7	-1.27663	10.3381	-2.45849	0.0265834	0.280177	-3.4733
209140_x_at	HLA-B	-1.10759	11.0696	-2.45818	0.0265994	0.280177	-3.47382
206275_s_at	MICAL2	1.40351	8.12776	2.45813	0.026602	0.280177	-3.4739
201958_s_at	PPP1R12B	-0.459292	6.58061	-2.45776	0.0266215	0.280233	-3.47454
209155_s_at	NT5C2	-1.62156	8.32258	-2.45646	0.0266897	0.280802	-3.47677
202475_at	TMEM147	0.54182	9.75793	2.45608	0.0267095	0.280861	-3.47741
221958_s_at	WLS	-1.34333	9.48726	-2.45559	0.0267351	0.280901	-3.47824
213169_at	SEMA5A	-1.55593	8.35441	-2.4552	0.0267557	0.280901	-3.47892
220949_s_at	CYREN	0.541935	7.26829	2.4552	0.0267558	0.280901	-3.47892
219709_x_at	ANTKMT	1.55953	7.31913	2.45486	0.0267738	0.280941	-3.4795
213463_s_at	FAM149B1	-0.699777	5.70285	-2.4539	0.0268245	0.281323	-3.48115
200091_s_at	RPS25	-1.2322	11.732	-2.45345	0.026848	0.281411	-3.48191
206736_x_at	CHRNA4	0.524483	5.96124	2.4532	0.0268612	0.281411	-3.48234
206465_at	ACSBG1	-2.23167	9.50595	-2.4519	0.0269298	0.281981	-3.48456
217286_s_at	NDRG3	1.14486	11.3848	2.44988	0.0270369	0.282952	-3.48801
211067_s_at	GAS7	1.14815	7.48735	2.44953	0.0270555	0.282997	-3.4886
204471_at	GAP43	3.1916	11.1732	2.4481	0.0271317	0.283502	-3.49105
212947_at	SLC9A8	0.697647	6.66	2.44809	0.0271324	0.283502	-3.49107
206564_at	OPRL1	0.835591	6.8787	2.44744	0.027167	0.283594	-3.49218
214109_at	LRBA	-1.37824	7.47668	-2.44738	0.0271699	0.283594	-3.49227
207124_s_at	GNB5	1.54409	7.32962	2.44655	0.0272144	0.283713	-3.4937
212950_at	ADGRF5	-1.36922	8.1173	-2.44638	0.0272236	0.283713	-3.49399
202646_s_at	CSDE1	1.57452	10.9944	2.44635	0.0272252	0.283713	-3.49404
217534_at	FAM49B	-0.689116	6.34725	-2.4461	0.0272385	0.283713	-3.49446
218332_at	BEX1	2.01292	12.3716	2.44359	0.0273731	0.284965	-3.49875
202837_at	TRAFD1	0.525253	7.48888	2.44235	0.0274396	0.285507	-3.50086
221708_s_at	UNC45A	0.699815	7.83622	2.44156	0.0274826	0.285794	-3.50222
204271_s_at	EDNRB	-1.74212	8.35482	-2.44131	0.027496	0.285794	-3.50264
208152_s_at	DDX21	-1.28223	8.4743	-2.44031	0.0275502	0.286207	-3.50435
212561_at	DENND5A	-1.02848	9.83114	-2.43879	0.0276323	0.286781	-3.50694
213900_at	FAM189A2	-1.10716	7.88679	-2.43875	0.0276344	0.286781	-3.50701
37384_at	PPM1F	1.05812	8.95544	2.43811	0.0276694	0.286994	-3.5081
221775_x_at	RPL22	-0.943442	12.0604	-2.43681	0.0277397	0.287572	-3.51031
207323_s_at	MBP	-3.08653	10.687	-2.43642	0.0277609	0.287576	-3.51097
210806_at	TTLL5	0.426137	5.90251	2.43596	0.027786	0.287576	-3.51176
202772_at	HMGCL	-0.7001	9.03188	-2.4359	0.0277895	0.287576	-3.51187
204731_at	TGFBR3	-2.23353	7.55103	-2.43559	0.0278063	0.287576	-3.51239
217733_s_at	TMSB10	0.849995	12.8969	2.43548	0.0278126	0.287576	-3.51259
201180_s_at	GNAI3	-2.1068	9.55146	-2.43439	0.0278717	0.287582	-3.51443
206987_x_at	FGF18	0.474148	6.13231	2.43414	0.0278856	0.287582	-3.51487
207120_at	ZNF667	0.870608	6.13946	2.43401	0.0278928	0.287582	-3.51509
215101_s_at	CXCL5	0.28697	5.15364	2.43375	0.0279071	0.287582	-3.51553
201119_s_at	COX8A	1.15229	11.0871	2.43371	0.0279091	0.287582	-3.5156
214802_at	EXOC7	0.71535	7.00273	2.43312	0.0279414	0.287582	-3.5166
206563_s_at	OPRL1	0.500734	5.99637	2.4331	0.0279426	0.287582	-3.51664
207490_at	TUBA4B	0.899682	7.9416	2.43308	0.0279435	0.287582	-3.51667
204298_s_at	LOX	0.393642	5.70471	2.43308	0.0279438	0.287582	-3.51668
208501_at	GFI1B	0.445171	5.74446	2.43281	0.0279585	0.287584	-3.51713
204524_at	PDPK1	2.40933	8.67572	2.43208	0.0279986	0.287847	-3.51838
206656_s_at	APMAP	1.34155	10.7124	2.43158	0.0280261	0.287929	-3.51923
218264_at	BCCIP	-1.03772	7.28758	-2.43108	0.0280535	0.287929	-3.52008
221983_at	RETREG2	1.17725	9.29088	2.43107	0.0280542	0.287929	-3.5201
220177_s_at	TMPRSS3	-0.374472	5.69082	-2.43087	0.0280648	0.287929	-3.52043
212104_s_at	RBFOX2	2.96288	9.77367	2.43038	0.0280919	0.288025	-3.52127
212065_s_at	USP34	0.426075	5.46359	2.4301	0.0281077	0.288025	-3.52175
208882_s_at	UBR5	-1.46056	7.90586	-2.42948	0.0281414	0.288025	-3.5228
201767_s_at	ELAC2	0.988918	7.33752	2.429	0.028168	0.288025	-3.52362
204507_s_at	PPP3R1	1.1071	5.81213	2.42891	0.0281731	0.288025	-3.52377
222124_at	HIF3A	-0.832565	6.86211	-2.4288	0.0281793	0.288025	-3.52397
203790_s_at	RIDA	-2.73843	8.45388	-2.42857	0.0281919	0.288025	-3.52435
202304_at	FNDC3A	-1.38313	7.29417	-2.42841	0.0282008	0.288025	-3.52463
206381_at	SCN2A	1.15774	8.36504	2.42797	0.0282249	0.288025	-3.52537
222132_s_at	AGK	1.07775	8.89839	2.42792	0.0282279	0.288025	-3.52546
205882_x_at	ADD3	-1.67387	8.96777	-2.42781	0.0282341	0.288025	-3.52565
212572_at	STK38L	-0.645899	7.88913	-2.42688	0.0282856	0.288156	-3.52723
201526_at	ARF5	1.06823	9.71495	2.42681	0.0282895	0.288156	-3.52735
200950_at	ARPC1A	1.5142	9.42963	2.42679	0.0282906	0.288156	-3.52739
214196_s_at	TPP1	1.68317	6.64227	2.42644	0.02831	0.288206	-3.52798
209029_at	COPS7A	1.42202	9.32622	2.42466	0.0284086	0.289062	-3.531
218018_at	PDXK	1.30043	9.05725	2.42403	0.0284439	0.289272	-3.53208
206138_s_at	PI4KB	1.16391	9.05284	2.42332	0.0284838	0.289361	-3.53329
214838_at	SFT2D2	0.496439	7.53436	2.4231	0.0284955	0.289361	-3.53365
202172_at	VEZF1	-1.56972	8.94761	-2.42309	0.0284965	0.289361	-3.53368
221797_at	OXLD1	0.64241	7.32054	2.42281	0.028512	0.289371	-3.53416
214678_x_at	ZFX	-0.314094	5.18352	-2.4215	0.0285852	0.289898	-3.53638
214459_x_at	HLA-C	-1.06909	10.722	-2.42136	0.0285933	0.289898	-3.53662
202647_s_at	NRAS	-1.01599	6.35799	-2.42075	0.0286271	0.290093	-3.53765
212419_at	ZCCHC24	-1.60862	10.0781	-2.41939	0.0287038	0.290282	-3.53997
219000_s_at	DSCC1	-0.51758	6.33497	-2.41938	0.0287043	0.290282	-3.53999
214431_at	GMPS	-0.857449	8.02013	-2.41922	0.0287131	0.290282	-3.54025
222181_at	CNOT2	0.30688	5.78358	2.41887	0.0287329	0.290282	-3.54085
221747_at	TNS1	-1.13652	8.0849	-2.41887	0.0287331	0.290282	-3.54086
212372_at	MYH10	1.3048	11.0671	2.41862	0.0287467	0.290282	-3.54127
202541_at	AIMP1	-1.23324	6.53705	-2.41854	0.0287516	0.290282	-3.54142
205414_s_at	ARHGAP44	2.00868	7.904	2.41829	0.0287658	0.290282	-3.54185
200694_s_at	DDX24	1.38952	10.7576	2.41788	0.0287888	0.290282	-3.54254
218370_s_at	S100PBP	-1.33318	6.92315	-2.41782	0.0287923	0.290282	-3.54264
217405_x_at	GPLD1	0.412311	6.52762	2.4167	0.0288555	0.290772	-3.54455
211219_s_at	LHX2	-1.02654	7.30547	-2.41594	0.028898	0.291051	-3.54582
200629_at	WARS1	1.26509	9.2819	2.41554	0.028921	0.291135	-3.54651
211274_at	TBX1	0.598955	6.28993	2.41443	0.0289836	0.291495	-3.54839
205530_at	ETFDH	-1.30406	6.02039	-2.41392	0.0290129	0.291495	-3.54927
206164_at	CLCA2	0.299303	5.72508	2.41372	0.029024	0.291495	-3.5496
204917_s_at	MLLT3	0.455302	7.43103	2.41361	0.0290306	0.291495	-3.5498
203292_s_at	VPS11	0.84596	8.74233	2.41356	0.0290333	0.291495	-3.54988
204928_s_at	SLC10A3	0.684377	6.85103	2.41335	0.029045	0.291495	-3.55023
209209_s_at	FERMT2	-1.06638	5.86373	-2.41252	0.0290926	0.291824	-3.55165
213009_s_at	TRIM37	1.3557	11.2349	2.4117	0.0291391	0.292084	-3.55303
212114_at	ATXN7L3B	0.785758	10.969	2.41155	0.029148	0.292084	-3.5533
205109_s_at	ARHGEF4	1.33952	10.0172	2.41105	0.0291761	0.292218	-3.55413
213702_x_at	ASAH1	-0.999097	11.059	-2.41053	0.0292057	0.292367	-3.55501
212814_at	AHCYL2	-1.12016	10.5128	-2.40906	0.0292902	0.293065	-3.55752
33307_at	RRP7A	0.713318	6.64536	2.40836	0.02933	0.293314	-3.5587
203901_at	TAB1	0.474685	6.29745	2.40712	0.0294015	0.293809	-3.56081
213482_at	DOCK3	1.99778	8.16473	2.40696	0.029411	0.293809	-3.56109
35776_at	ITSN1	-1.89396	9.7432	-2.40651	0.0294363	0.293809	-3.56183
201591_s_at	NISCH	1.32977	11.5033	2.40647	0.0294388	0.293809	-3.56191
211392_s_at	PATZ1	0.574182	6.78651	2.40605	0.0294631	0.293811	-3.56262
212892_at	ZNF282	0.931417	7.66952	2.40586	0.0294738	0.293811	-3.56294
206266_at	GPLD1	0.588519	6.15345	2.4057	0.0294834	0.293811	-3.56322
210186_s_at	FKBP1A	1.11974	6.86097	2.40504	0.0295213	0.293831	-3.56433
221599_at	AAMDC	-0.75495	7.34537	-2.40502	0.0295222	0.293831	-3.56436
210215_at	TFR2	0.689131	6.42559	2.40487	0.0295311	0.293831	-3.56462
209689_at	CCDC93	-0.514102	5.97213	-2.40463	0.0295448	0.293831	-3.56502
216361_s_at	KAT6A	0.461646	5.46342	2.40401	0.029581	0.294044	-3.56609
206208_at	CA4	0.855736	6.63228	2.40324	0.0296257	0.29434	-3.5674
204251_s_at	CEP164	0.657514	7.35584	2.40186	0.0297055	0.29488	-3.56973
209968_s_at	NCAM1	0.829	7.26124	2.4015	0.0297265	0.29488	-3.57034
206628_at	SLC5A1	0.600614	6.68496	2.40114	0.0297474	0.29488	-3.57095
212666_at	SMURF1	0.440916	7.03481	2.40095	0.0297583	0.29488	-3.57127
[truncated: 17,813 more rows]

## Sheet: Age
Differential Gene Expression - Zhang Dataset - Age effect
Probes ID	Gene symbol	logFC	AveExpr	t	P.Value	adj.P.Val	B
206794_at	ERBB4	0.0144861	5.85027	5.02701	0.000149953	0.650415	0.412571
219179_at	DACT1	-0.0254166	6.35803	-4.87093	0.000203131	0.650415	0.102239
202236_s_at	SLC16A1	0.0473334	7.99644	4.71681	0.000274885	0.650415	-0.206507
209996_x_at	PCM1	0.0152809	5.77229	4.12733	0.00089393	0.650415	-1.40396
219140_s_at	RBP4	-0.0647632	8.12172	-4.0897	0.000964814	0.650415	-1.48104
212448_at	NEDD4L	-0.0333268	9.47365	-4.05746	0.00103006	0.650415	-1.5471
205483_s_at	ISG15	-0.0308274	7.87898	-4.04552	0.00105535	0.650415	-1.57157
215380_s_at	GGCT	-0.0481779	9.50827	-3.96993	0.00123078	0.650415	-1.7266
204552_at	INPP4A	-0.0628866	8.11696	-3.94086	0.00130586	0.650415	-1.78623
205707_at	IL17RA	0.0173823	6.95371	3.88874	0.00145235	0.650415	-1.8932
204547_at	RAB40B	-0.0661341	9.56247	-3.8001	0.00174072	0.650415	-2.07514
212951_at	ADGRF5	0.0184669	7.23826	3.78858	0.00178221	0.650415	-2.09877
207299_s_at	GRM1	-0.0363207	8.08579	-3.78528	0.00179428	0.650415	-2.10554
214553_s_at	ARPP19	-0.064743	8.96287	-3.77117	0.00184686	0.650415	-2.13451
208781_x_at	SNX3	-0.0222913	10.4693	-3.75332	0.00191558	0.650415	-2.17114
218131_s_at	GATAD2A	0.0305865	8.27619	3.67994	0.00222628	0.650415	-2.32166
213791_at	PENK	-0.0300322	7.24764	-3.66768	0.00228292	0.650415	-2.34679
200917_s_at	SRPRA	0.0131279	5.97864	3.65425	0.00234666	0.650415	-2.37433
216944_s_at	ITPR1	-0.0380617	6.92531	-3.65163	0.0023593	0.650415	-2.3797
214913_at	ADAMTS3	-0.0375031	6.0078	-3.6314	0.00245922	0.650415	-2.42116
208651_x_at	CD24	-0.0167555	6.30639	-3.61467	0.00254505	0.650415	-2.45542
208220_x_at	AMELY	0.0120929	5.87801	3.59577	0.00264569	0.650415	-2.49414
202605_at	GUSB	0.0308695	8.33674	3.59259	0.00266299	0.650415	-2.50065
219327_s_at	GPRC5C	0.0219237	7.64963	3.56604	0.00281209	0.650415	-2.555
218209_s_at	RPRD1A	-0.0450512	7.83422	-3.55477	0.00287786	0.650415	-2.57806
201674_s_at	AKAP1	0.0262438	9.06881	3.53931	0.00297064	0.650415	-2.60968
212894_at	SUPV3L1	0.0293508	8.46659	3.53475	0.0029986	0.650415	-2.61902
218613_at	PSD3	-0.0677223	10.478	-3.53353	0.0030061	0.650415	-2.62151
204484_at	PIK3C2B	0.019276	9.10849	3.52	0.00309072	0.650415	-2.64916
219645_at	CASQ1	-0.025807	6.81183	-3.50658	0.00317705	0.650415	-2.67659
205625_s_at	CALB1	-0.0509476	7.74477	-3.50268	0.00320258	0.650415	-2.68456
209771_x_at	CD24	-0.045781	8.13868	-3.50049	0.00321704	0.650415	-2.68904
213192_at	THAP3	0.0136948	6.90855	3.49188	0.00327437	0.650415	-2.70662
204977_at	DDX10	-0.0523853	8.29103	-3.49181	0.00327483	0.650415	-2.70677
218539_at	FBXO34	-0.0297694	8.92557	-3.48997	0.00328725	0.650415	-2.71053
204723_at	SCN3B	-0.0397046	10.3518	-3.48013	0.0033543	0.650415	-2.73062
219288_at	C3orf14	-0.0396148	9.25059	-3.47564	0.00338536	0.650415	-2.73979
213714_at	CACNB2	-0.0844922	8.55253	-3.4663	0.00345089	0.650415	-2.75886
201616_s_at	CALD1	0.0203765	6.29724	3.45029	0.00356625	0.650415	-2.79154
221482_s_at	ARPP19	-0.0617326	10.3717	-3.44721	0.00358884	0.650415	-2.79782
203967_at	CDC6	-0.0129263	5.65762	-3.43933	0.00364736	0.650415	-2.81389
219750_at	TMEM144	0.0266457	5.40752	3.43444	0.00368414	0.650415	-2.82386
217456_x_at	HLA-E	0.0264679	9.28583	3.43004	0.00371756	0.650415	-2.83283
209887_at	SMAD6	0.0139831	6.38809	3.41234	0.00385514	0.650415	-2.86891
220359_s_at	ARPP21	-0.0729519	9.54096	-3.39888	0.00396315	0.650415	-2.89633
214811_at	RIMBP2	-0.0500951	8.28863	-3.38565	0.00407224	0.650415	-2.92327
222209_s_at	TMEM135	-0.0465667	6.5049	-3.38168	0.00410553	0.650415	-2.93134
216379_x_at	CD24	-0.0506751	7.94398	-3.37759	0.00414021	0.650415	-2.93968
216789_at	TMEM92-AS1	0.0254478	6.73001	3.36259	0.00426957	0.650415	-2.97018
211011_at	COL19A1	-0.00897467	6.01989	-3.353	0.00435444	0.650415	-2.98968
219451_at	MSRB2	0.0271793	8.8656	3.35261	0.00435797	0.650415	-2.99049
206731_at	CNKSR2	-0.0475298	7.524	-3.32582	0.00460417	0.650415	-3.0449
203716_s_at	DPP4	0.0190635	6.96163	3.32186	0.00464175	0.650415	-3.05295
203367_at	DUSP14	-0.0259881	8.46526	-3.31652	0.00469293	0.650415	-3.0638
213968_at	TSPAN5	0.0122018	6.15694	3.31629	0.00469515	0.650415	-3.06427
213920_at	CUX2	-0.0585579	8.58122	-3.31387	0.00471851	0.650415	-3.06918
200650_s_at	LDHA	-0.0447164	11.5539	-3.29138	0.00494122	0.650415	-3.11478
221929_at	RBM12B	0.0314768	8.13609	3.2899	0.00495622	0.650415	-3.11778
212646_at	RFTN1	-0.0340912	9.10088	-3.26681	0.00519656	0.650415	-3.16457
202682_s_at	USP4	0.040968	9.24443	3.25458	0.0053285	0.650415	-3.18933
201682_at	PMPCB	-0.0216653	10.2436	-3.23062	0.00559669	0.650415	-3.23778
209841_s_at	LRRN3	-0.0164648	9.94208	-3.22786	0.00562849	0.650415	-3.24337
201627_s_at	INSIG1	-0.0345326	8.31922	-3.22636	0.00564573	0.650415	-3.24639
205356_at	USP13	0.0206886	7.32732	3.22477	0.00566414	0.650415	-3.2496
201296_s_at	WSB1	0.0519321	9.30264	3.22287	0.00568626	0.650415	-3.25344
218771_at	PANK4	-0.0355272	7.33692	-3.19264	0.0060495	0.650415	-3.31447
201394_s_at	RBM5	-0.0326278	7.67818	-3.18818	0.00610506	0.650415	-3.32347
203431_s_at	ARHGAP32	-0.0553009	9.23925	-3.18661	0.00612464	0.650415	-3.32662
212715_s_at	MICAL3	-0.0297807	7.53568	-3.18482	0.00614715	0.650415	-3.33023
204771_s_at	TTF1	0.0333163	8.2586	3.18328	0.00616658	0.650415	-3.33334
201845_s_at	RYBP	-0.0610872	8.16596	-3.18148	0.00618932	0.650415	-3.33697
218630_at	MKS1	0.017986	7.52582	3.18045	0.0062024	0.650415	-3.33904
204646_at	DPYD	-0.0174053	5.57622	-3.17746	0.00624049	0.650415	-3.34507
211651_s_at	LAMB1	-0.0161752	5.57667	-3.16942	0.00634401	0.650415	-3.36126
207703_at	NLGN4Y	-0.0245759	6.38551	-3.16687	0.00637723	0.650415	-3.3664
211916_s_at	MYO1A	0.0141478	6.48745	3.16497	0.00640205	0.650415	-3.37022
204847_at	ZBTB11	-0.0434352	7.29995	-3.16292	0.00642895	0.650415	-3.37435
206056_x_at	SPN	0.0242668	7.52674	3.15657	0.00651306	0.650415	-3.38713
204620_s_at	VCAN	0.0313024	8.86147	3.15407	0.00654648	0.650415	-3.39217
204671_s_at	ANKRD6	-0.0286599	7.36507	-3.15377	0.00655054	0.650415	-3.39278
207776_s_at	CACNB2	-0.031132	7.83753	-3.15145	0.00658173	0.650415	-3.39745
201620_at	MBTPS1	-0.0234452	8.85933	-3.1498	0.00660387	0.650415	-3.40075
211855_s_at	SLC25A14	-0.0278413	7.11007	-3.14918	0.00661229	0.650415	-3.402
202365_at	UNC119B	0.0266886	9.26233	3.14823	0.00662523	0.650415	-3.40392
218414_s_at	NDE1	0.0370109	8.46485	3.1471	0.00664044	0.650415	-3.40618
203393_at	HES1	0.0109836	5.9399	3.1379	0.00676664	0.650415	-3.42468
221449_s_at	ITFG1	-0.0490419	9.078	-3.13751	0.006772	0.650415	-3.42546
214834_at	PWAR5	0.0119199	5.49102	3.13133	0.00685819	0.650415	-3.43789
201466_s_at	JUN	-0.0669333	7.54914	-3.12221	0.00698734	0.650415	-3.45622
216120_s_at	ATP2B2	-0.0281903	6.87019	-3.10601	0.00722256	0.650415	-3.48872
209228_x_at	TUSC3	-0.0553003	8.03392	-3.09398	0.00740231	0.650415	-3.51284
217031_at	KRT84	0.0111406	5.98195	3.08527	0.00753513	0.650415	-3.53029
202949_s_at	FHL2	-0.0251498	8.293	-3.08488	0.0075412	0.650415	-3.53107
212762_s_at	TCF7L2	0.0351206	6.49486	3.08323	0.00756654	0.650415	-3.53436
219671_at	HPCAL4	-0.0403227	9.05682	-3.07868	0.00763727	0.650415	-3.54349
205370_x_at	DBT	0.0425372	11.7675	3.07801	0.00764771	0.650415	-3.54483
211597_s_at	HOPX	-0.0410032	10.6825	-3.07712	0.00766164	0.650415	-3.54661
221760_at	MAN1A1	-0.0492362	6.60438	-3.0765	0.00767124	0.650415	-3.54784
205874_at	ITPKA	-0.0393432	8.36425	-3.07562	0.00768516	0.650415	-3.54961
208809_s_at	C6orf62	0.0373126	9.73037	3.0748	0.00769798	0.650415	-3.55125
219240_s_at	C10orf88	-0.0293836	6.52822	-3.07313	0.00772426	0.650415	-3.55459
200677_at	PTTG1IP	0.041299	10.6998	3.06946	0.00778238	0.650415	-3.56193
205626_s_at	CALB1	-0.0593787	7.88106	-3.0688	0.00779286	0.650415	-3.56325
220597_s_at	ARL6IP4	-0.0227886	7.82536	-3.06577	0.00784124	0.650415	-3.56932
222082_at	ZBTB7A	0.0136145	6.80704	3.05968	0.00793925	0.650415	-3.58149
204472_at	GEM	-0.0376999	7.02313	-3.03421	0.00836273	0.650415	-3.63236
215544_s_at	UBOX5	0.0205311	7.69846	3.02186	0.00857596	0.650415	-3.65699
219855_at	NUDT11	-0.03257	9.57275	-3.02089	0.00859289	0.650415	-3.65892
202282_at	HSD17B10	0.0297564	9.56126	3.01326	0.00872762	0.650415	-3.67413
207276_at	CDR1	0.0266946	5.3824	3.0095	0.00879473	0.650415	-3.68161
212271_at	MAPK1	-0.0414201	9.55077	-3.0079	0.00882351	0.650415	-3.68481
212822_at	HEG1	0.0158147	8.16296	3.00501	0.00887561	0.650415	-3.69056
217908_s_at	DCAF6	-0.0508932	8.12114	-3.00178	0.00893413	0.650415	-3.69698
212954_at	DYRK4	0.0193231	8.11586	3.00138	0.00894146	0.650415	-3.69778
201306_s_at	ANP32B	0.0397708	11.0159	2.99703	0.00902103	0.650415	-3.70644
220544_at	TSKS	0.0135641	5.97237	2.99251	0.0091044	0.650415	-3.71542
217162_at	TSPY1	0.0224741	7.63591	2.98401	0.00926326	0.650415	-3.73231
202774_s_at	SFSWAP	0.0238071	8.92041	2.97949	0.00934902	0.650415	-3.74131
220113_x_at	POLR1B	0.0405204	9.25677	2.97197	0.00949311	0.650415	-3.75623
202317_s_at	UBE4B	0.0238006	9.28036	2.96837	0.00956291	0.650415	-3.76338
217722_s_at	NGRN	-0.0225288	12.1543	-2.96774	0.00957513	0.650415	-3.76462
206045_s_at	NOL4	-0.0422147	7.97745	-2.96593	0.00961043	0.650415	-3.76821
214068_at	BEAN1	-0.0181028	6.79677	-2.96531	0.00962259	0.650415	-3.76945
221207_s_at	NBEA	-0.0736477	8.08728	-2.95995	0.00972819	0.650415	-3.78009
202068_s_at	LDLR	-0.0243545	7.59297	-2.95504	0.00982571	0.650415	-3.78982
209915_s_at	NRXN1	-0.0370749	9.13607	-2.95388	0.00984886	0.650415	-3.79211
209579_s_at	MBD4	0.0383319	8.15028	2.95328	0.00986101	0.650415	-3.79331
208900_s_at	TOP1	0.0269531	7.01981	2.94192	0.0100913	0.650415	-3.81581
210058_at	MAPK13	-0.00903804	7.40622	-2.93868	0.010158	0.650415	-3.82223
213593_s_at	TRA2A	0.0683904	7.15744	2.93458	0.0102429	0.650415	-3.83033
217688_at	ADCY2	0.0122252	5.76491	2.92892	0.0103615	0.650415	-3.84154
205340_at	ZBTB24	-0.0269719	7.55574	-2.92877	0.0103646	0.650415	-3.84183
218534_s_at	AGGF1	-0.0543155	8.14219	-2.92691	0.0104037	0.650415	-3.8455
203058_s_at	PAPSS2	0.0206118	6.02666	2.92511	0.0104418	0.650415	-3.84906
209071_s_at	RGS5	0.0598486	9.81916	2.92446	0.0104557	0.650415	-3.85035
212570_at	ENDOD1	0.0294774	7.77769	2.92256	0.0104961	0.650415	-3.85411
215910_s_at	FNDC3A	0.0169989	6.13037	2.92188	0.0105105	0.650415	-3.85544
221109_at	LINC02809	0.0145863	7.4331	2.91388	0.0106828	0.650415	-3.87126
218115_at	ASF1B	0.0165095	7.12695	2.91338	0.0106935	0.650415	-3.87224
213933_at	PTGER3	-0.0162596	6.69377	-2.91143	0.010736	0.650415	-3.8761
213709_at	BHLHB9	-0.035804	6.95329	-2.90653	0.0108432	0.650415	-3.88576
213617_s_at	TPGS2	-0.0273878	7.93372	-2.90533	0.0108696	0.650415	-3.88813
205977_s_at	EPHA1	0.015056	6.58699	2.90475	0.0108824	0.650415	-3.88927
202670_at	MAP2K1	-0.0622507	9.88956	-2.90402	0.0108986	0.650415	-3.89072
207149_at	CDH12	-0.0344212	6.06856	-2.90312	0.0109184	0.650415	-3.89248
203404_at	ARMCX2	-0.0515117	8.28271	-2.90135	0.0109578	0.650415	-3.89598
220727_at	KCNK10	0.0184838	6.66374	2.90087	0.0109685	0.650415	-3.89693
217669_s_at	AKAP6	0.00836312	5.5774	2.89939	0.0110014	0.650415	-3.89985
204678_s_at	KCNK1	-0.0331605	7.167	-2.89691	0.0110569	0.650415	-3.90474
206115_at	EGR3	-0.0381234	8.67503	-2.89569	0.0110843	0.650415	-3.90714
204318_s_at	GTSE1	0.0106701	5.80697	2.89327	0.0111388	0.650415	-3.91191
215581_s_at	MCM3AP	-0.00948663	5.82794	-2.89189	0.01117	0.650415	-3.91463
215932_at	MAGEC2	0.0116301	6.44482	2.88878	0.0112406	0.650415	-3.92075
208584_at	SNCG	0.0107714	6.06069	2.8828	0.0113778	0.650415	-3.93254
202272_s_at	FBXO28	-0.0218643	7.14243	-2.88006	0.0114411	0.650415	-3.93793
221320_at	BCL2L10	0.0162739	6.82024	2.876	0.0115357	0.650415	-3.94592
202633_at	TOPBP1	-0.0400551	7.3098	-2.87513	0.0115559	0.650415	-3.94762
206355_at	GNAL	-0.0354109	6.59307	-2.86768	0.0117318	0.650415	-3.96229
219513_s_at	SH2D3A	0.00890269	5.48799	2.86601	0.0117714	0.650415	-3.96556
218084_x_at	FXYD5	0.0259488	8.35416	2.86302	0.0118429	0.650415	-3.97144
213792_s_at	INSR	0.0348037	9.103	2.86202	0.0118669	0.650415	-3.9734
205310_at	FBXO46	0.0182607	7.22003	2.85967	0.0119235	0.650415	-3.97802
202613_at	CTPS1	-0.0321079	7.19817	-2.85757	0.0119742	0.650415	-3.98214
220151_at	C19orf73	0.0148261	6.73212	2.85745	0.0119773	0.650415	-3.98239
209019_s_at	PINK1	-0.0237003	10.9191	-2.85531	0.0120293	0.650415	-3.9866
219001_s_at	DCAF10	-0.0218203	6.77246	-2.85445	0.0120502	0.650415	-3.98827
213508_at	SPTSSA	-0.0358887	8.51109	-2.85313	0.0120823	0.650415	-3.99086
219153_s_at	THSD4	0.0142536	6.49029	2.85003	0.0121585	0.650415	-3.99695
206915_at	NKX2-2	0.0324198	6.85409	2.84972	0.0121661	0.650415	-3.99756
212517_at	ATRN	-0.0341974	9.266	-2.84749	0.0122211	0.650415	-4.00194
221389_at	PLA2G2E	0.0141234	6.4755	2.84598	0.0122584	0.650415	-4.00489
201136_at	PLP2	0.0201973	7.39216	2.844	0.0123077	0.650415	-4.00878
205827_at	CCK	-0.0654584	10.3249	-2.84251	0.0123449	0.650415	-4.0117
217763_s_at	RAB31	0.0521105	9.94883	2.84097	0.0123835	0.650415	-4.01473
207103_at	KCND2	-0.0237646	7.06416	-2.84096	0.0123838	0.650415	-4.01475
208648_at	VCP	0.0233232	8.84765	2.84007	0.012406	0.650415	-4.01649
214274_s_at	ACAA1	0.0229223	8.7387	2.83776	0.012464	0.650415	-4.02102
218796_at	FERMT1	0.0261972	7.98076	2.83515	0.0125301	0.650415	-4.02614
212520_s_at	SMARCA4	0.0539712	8.62726	2.83283	0.0125888	0.650415	-4.03067
205462_s_at	HPCAL1	-0.0561648	6.82594	-2.83203	0.0126092	0.650415	-4.03223
215227_x_at	ACP1	-0.0475783	7.4987	-2.82918	0.0126822	0.650415	-4.03783
219315_s_at	TMEM204	0.0316728	7.46137	2.82578	0.0127696	0.650415	-4.04448
203266_s_at	MAP2K4	-0.0615611	9.28307	-2.82274	0.0128483	0.650415	-4.05043
210876_at	ANXA2P1	0.00898902	6.12529	2.82234	0.0128587	0.650415	-4.05121
210724_at	ADGRE3	-0.0114305	6.1197	-2.8203	0.0129117	0.650415	-4.0552
214016_s_at	SFPQ	0.0382758	8.53943	2.81526	0.0130438	0.650415	-4.06505
219655_at	SUGCT	0.0123862	5.91731	2.81442	0.0130661	0.650415	-4.06671
217047_s_at	FAM13A	-0.039707	8.85202	-2.81394	0.0130787	0.650415	-4.06764
206248_at	PRKCE	0.0153002	7.64121	2.81271	0.0131112	0.650415	-4.07004
221462_x_at	KLK15	0.0108309	6.34292	2.81119	0.0131517	0.650415	-4.07302
214212_x_at	FERMT2	0.0198155	6.12457	2.80606	0.0132885	0.650415	-4.08304
201689_s_at	TPD52	-0.0591823	7.75216	-2.80408	0.0133419	0.650415	-4.08691
220313_at	GPR88	-0.0264524	6.77806	-2.79798	0.0135069	0.650415	-4.09881
209136_s_at	USP10	0.0194829	6.70595	2.79776	0.0135131	0.650415	-4.09925
200703_at	DYNLL1	-0.0215989	12.1688	-2.79655	0.013546	0.650415	-4.1016
212733_at	RUBCN	-0.0405918	8.95817	-2.79343	0.0136315	0.650415	-4.10768
201793_x_at	SMG7	0.024659	8.05782	2.79321	0.0136377	0.650415	-4.10812
204797_s_at	EML1	-0.0386044	6.86074	-2.79293	0.0136452	0.650415	-4.10866
201553_s_at	LAMP1	0.015009	12.5694	2.78484	0.0138699	0.650415	-4.12444
206039_at	RAB33A	-0.0329832	7.69408	-2.7842	0.0138877	0.650415	-4.12568
212976_at	LRRC8B	-0.0646678	7.56603	-2.78236	0.0139394	0.650415	-4.12928
37793_r_at	RAD51D	-0.0263067	6.31713	-2.77582	0.0141242	0.650415	-4.142
201024_x_at	EIF5B	0.0267768	9.97722	2.77308	0.0142024	0.650415	-4.14733
218497_s_at	RNASEH1	-0.0210633	7.73726	-2.77301	0.0142045	0.650415	-4.14747
203139_at	DAPK1	-0.039643	9.18043	-2.77153	0.014247	0.650415	-4.15036
210675_s_at	PTPRR	-0.0244676	7.2115	-2.77087	0.0142658	0.650415	-4.15163
209584_x_at	APOBEC3C	0.0149243	6.64094	2.77071	0.0142706	0.650415	-4.15195
213325_at	NECTIN3	-0.0295856	6.2936	-2.77057	0.0142744	0.650415	-4.15221
221297_at	GPRC5D	0.0153225	7.56764	2.7693	0.014311	0.650415	-4.15469
266_s_at	CD24	-0.0279255	6.13187	-2.7692	0.0143141	0.650415	-4.1549
204309_at	CYP11A1	0.0156024	6.13599	2.76816	0.0143439	0.650415	-4.1569
211312_s_at	CCN4	0.02257	7.16464	2.76627	0.0143986	0.650415	-4.16058
207634_at	PDCD1	0.0212697	7.5215	2.76362	0.0144757	0.650415	-4.16573
217196_s_at	CAMSAP2	-0.0506585	7.51936	-2.76267	0.0145034	0.650415	-4.16758
205197_s_at	ATP7A	0.0131874	6.11771	2.76045	0.0145684	0.650415	-4.17189
220056_at	IL22RA1	0.0138765	6.0768	2.75703	0.0146692	0.650415	-4.17855
201009_s_at	TXNIP	0.0454843	9.52472	2.75573	0.0147075	0.650415	-4.18106
218192_at	IP6K2	-0.0290012	8.61852	-2.7547	0.0147382	0.650415	-4.18308
208982_at	PECAM1	0.0352131	8.57542	2.74632	0.0149888	0.650415	-4.19934
210147_at	ART3	-0.0179881	7.12471	-2.74561	0.01501	0.650415	-4.2007
204957_at	ORC5	-0.0307708	7.7551	-2.74537	0.0150174	0.650415	-4.20117
219686_at	STK32B	0.0168032	7.43686	2.74512	0.0150248	0.650415	-4.20165
216114_at	NCKIPSD	0.0228919	8.29347	2.74376	0.0150659	0.650415	-4.20429
218163_at	MCTS1	-0.0578399	7.61657	-2.74187	0.0151233	0.650415	-4.20795
218745_x_at	TMEM161A	0.0269843	8.89515	2.74176	0.0151267	0.650415	-4.20817
49452_at	ACACB	0.0317044	8.46873	2.7409	0.015153	0.650415	-4.20984
211535_s_at	FGFR1	0.0288946	8.89295	2.73989	0.0151837	0.650415	-4.2118
206229_x_at	PAX2	0.0114348	7.34928	2.73979	0.0151867	0.650415	-4.21198
205809_s_at	WASL	0.035296	6.70046	2.73819	0.0152357	0.650415	-4.21509
213942_at	MEGF6	0.0217987	7.85794	2.73719	0.0152665	0.650415	-4.21704
219954_s_at	GBA3	0.0103836	5.56265	2.73704	0.0152712	0.650415	-4.21733
217785_s_at	YKT6	-0.0173536	6.45155	-2.73689	0.0152757	0.650415	-4.21762
220260_at	TBC1D19	-0.0244364	6.61506	-2.73575	0.0153107	0.650415	-4.21982
208216_at	DLX4	0.0225478	6.91028	2.73566	0.0153136	0.650415	-4.22
209518_at	SMARCD1	0.0385689	8.74227	2.73135	0.0154468	0.650415	-4.22835
211316_x_at	CFLAR	0.03305	9.16297	2.72533	0.0156347	0.650415	-4.24
209526_s_at	HDGFL3	-0.0355207	9.1776	-2.72296	0.0157093	0.650415	-4.24458
219507_at	RSRC1	0.0178513	6.14937	2.72208	0.015737	0.650415	-4.24628
206197_at	NME5	-0.0407632	7.96392	-2.7185	0.0158506	0.650415	-4.2532
208121_s_at	PTPRO	-0.0499502	7.25182	-2.71583	0.0159358	0.650415	-4.25837
43977_at	TMEM161A	0.0231888	9.21494	2.71049	0.0161076	0.650415	-4.26868
206137_at	RIMS2	0.027007	9.48812	2.70995	0.016125	0.650415	-4.26973
218283_at	SS18L2	-0.0205178	8.80541	-2.70767	0.0161991	0.650415	-4.27413
203101_s_at	MGAT2	0.0170773	6.1616	2.70664	0.0162326	0.650415	-4.27612
201537_s_at	DUSP3	-0.0158286	6.39694	-2.70458	0.0162998	0.650415	-4.28009
219505_at	ADA2	0.0211787	8.31404	2.70447	0.0163033	0.650415	-4.2803
202593_s_at	GDE1	-0.0342266	7.70072	-2.70315	0.0163468	0.650415	-4.28287
218707_at	ZNF444	0.0194796	7.41349	2.70293	0.0163538	0.650415	-4.28328
208065_at	ST8SIA3	-0.00956957	5.3129	-2.70257	0.0163657	0.650415	-4.28398
208076_at	H4C4	0.0112658	6.6619	2.70185	0.0163895	0.650415	-4.28537
204812_at	ZW10	-0.0128952	7.58409	-2.69931	0.0164731	0.650415	-4.29027
211763_s_at	UBE2B	-0.0504858	9.15842	-2.69925	0.0164749	0.650415	-4.29037
213992_at	COL4A6	-0.0160857	5.93614	-2.69665	0.0165611	0.650415	-4.29539
205391_x_at	ANK1	0.0241285	7.23088	2.69312	0.0166787	0.650415	-4.30219
217790_s_at	SSR3	0.0102474	5.87168	2.69162	0.0167291	0.650415	-4.30509
203975_s_at	CHAF1A	0.0202803	7.22985	2.69059	0.0167635	0.650415	-4.30707
212361_s_at	ATP2A2	-0.0427078	11.6054	-2.68988	0.0167876	0.650415	-4.30845
218323_at	RHOT1	-0.0303337	9.71341	-2.68679	0.0168917	0.650415	-4.31439
214217_at	GRM5	-0.04828	8.31916	-2.6864	0.0169049	0.650415	-4.31514
202770_s_at	CCNG2	-0.0295931	6.7306	-2.68468	0.0169634	0.650415	-4.31846
213918_s_at	NIPBL	-0.0235335	6.43396	-2.68429	0.0169766	0.650415	-4.31921
206508_at	CD70	0.0133024	7.9403	2.68241	0.0170408	0.650415	-4.32283
216693_x_at	HDGFL3	-0.0422172	8.25939	-2.6806	0.0171026	0.650415	-4.32631
205998_x_at	CYP3A4	0.0241211	8.82009	2.67562	0.0172739	0.650415	-4.33588
202058_s_at	KPNA1	-0.0241242	6.43205	-2.67518	0.0172893	0.650415	-4.33674
220889_s_at	CA10	-0.0405313	7.18765	-2.67508	0.0172928	0.650415	-4.33693
202116_at	DPF2	0.0280154	8.73295	2.67353	0.0173464	0.650415	-4.3399
203018_s_at	SSX2IP	-0.0292371	9.73592	-2.67331	0.0173541	0.650415	-4.34033
202727_s_at	IFNGR1	0.0326	9.20978	2.67311	0.017361	0.650415	-4.34071
205731_s_at	NCOA2	0.0118003	5.89527	2.67293	0.0173673	0.650415	-4.34106
208009_s_at	ARHGEF16	0.0192674	7.33205	2.67245	0.0173841	0.650415	-4.34199
209995_s_at	TCL1A	0.0204959	7.80724	2.667	0.0175747	0.650415	-4.35246
217904_s_at	BACE1	-0.0261856	8.91875	-2.66495	0.017647	0.650415	-4.3564
218918_at	MAN1C1	-0.0365818	8.4376	-2.66471	0.0176554	0.650415	-4.35685
221588_x_at	ALDH6A1	0.0370196	10.2198	2.66355	0.0176964	0.650415	-4.35908
202401_s_at	SRF	-0.0245875	7.63075	-2.66222	0.0177437	0.650415	-4.36164
218111_s_at	CMAS	-0.0603016	6.62108	-2.66047	0.0178058	0.650415	-4.36499
213904_at	FRRS1L	-0.054504	10.1174	-2.66041	0.0178078	0.650415	-4.3651
209547_s_at	SUGP1	0.0286363	9.30533	2.66008	0.0178195	0.650415	-4.36573
214772_at	KIAA1549L	-0.0406467	7.51355	-2.6575	0.0179119	0.650415	-4.37069
213496_at	PLPPR4	-0.0606285	9.19366	-2.65694	0.017932	0.650415	-4.37177
214401_at	PAX1	0.0140516	7.58386	2.65616	0.0179597	0.650415	-4.37325
212348_s_at	KDM1A	0.0147183	9.02792	2.65573	0.0179754	0.650415	-4.37409
219501_at	ENOX1	-0.0307593	6.80584	-2.65466	0.018014	0.650415	-4.37614
204392_at	CAMK1	-0.0258465	7.09046	-2.65286	0.0180789	0.650415	-4.37959
216834_at	RGS1	-0.104988	7.23156	-2.65202	0.0181092	0.650415	-4.38119
206624_at	USP9Y	-0.014024	5.61264	-2.65	0.0181824	0.650415	-4.38506
213510_x_at	USP32P2	-0.044262	9.17473	-2.64914	0.0182138	0.650415	-4.38672
217381_s_at	TARP	0.0112487	6.83352	2.64586	0.0183334	0.650415	-4.39299
219051_x_at	METRN	0.0310513	8.19009	2.64519	0.0183582	0.650415	-4.39429
204616_at	UCHL3	-0.0427703	7.25448	-2.64366	0.0184143	0.650415	-4.39721
212798_s_at	ANKMY2	-0.0544836	8.99842	-2.63805	0.0186218	0.650415	-4.40795
203543_s_at	KLF9	-0.0297253	6.71626	-2.63471	0.0187465	0.650415	-4.41434
210736_x_at	DTNA	0.0183174	8.64681	2.63383	0.0187794	0.650415	-4.41602
221046_s_at	GTPBP8	0.023009	8.10452	2.63334	0.0187977	0.650415	-4.41695
206610_s_at	F11	0.0102034	6.73966	2.63289	0.0188145	0.650415	-4.41781
213745_at	ATRNL1	-0.0623394	7.06789	-2.63177	0.0188565	0.650415	-4.41995
204066_s_at	AGAP1	-0.0463696	7.97178	-2.62937	0.0189471	0.650415	-4.42454
222020_s_at	NTM	0.0488108	9.04983	2.62936	0.0189476	0.650415	-4.42456
204223_at	PRELP	0.0303042	8.6731	2.6291	0.0189572	0.650415	-4.42505
216307_at	DGKB	-0.0289773	6.12656	-2.62636	0.0190615	0.650415	-4.4303
210871_x_at	SSX2IP	-0.0443708	9.13895	-2.62615	0.0190694	0.650415	-4.4307
205747_at	CBLN1	-0.00948124	6.05615	-2.62585	0.0190808	0.650415	-4.43127
221171_at	CCDC30	0.0143341	7.29116	2.62388	0.0191559	0.650415	-4.43503
203789_s_at	SEMA3C	-0.0370227	5.9676	-2.62334	0.0191766	0.650415	-4.43606
205627_at	CDA	0.0139667	6.33645	2.62309	0.019186	0.650415	-4.43653
210168_at	C6	0.0181541	6.68851	2.62248	0.0192094	0.650415	-4.4377
208072_s_at	DGKD	0.0170485	9.16828	2.62227	0.0192174	0.650415	-4.4381
216991_at	ZNF224	0.0115607	5.75523	2.62143	0.0192498	0.650415	-4.43971
214850_at	GUSBP14	0.0190478	5.75151	2.61949	0.0193243	0.650415	-4.44341
218177_at	CHMP1B	-0.012178	7.72823	-2.61799	0.0193822	0.650415	-4.44627
218279_s_at	H2AC18	0.00825132	5.94919	2.6157	0.0194708	0.650415	-4.45063
213940_s_at	FNBP1	0.0214199	6.60205	2.61475	0.0195077	0.650415	-4.45244
201224_s_at	SRRM1	0.0326509	8.67085	2.6142	0.0195292	0.650415	-4.4535
212829_at	PIP4K2A	0.0419544	11.0516	2.60901	0.0197321	0.650415	-4.46338
209340_at	UAP1	-0.0441966	8.01982	-2.60889	0.0197371	0.650415	-4.46362
220030_at	STYK1	-0.0558266	5.98678	-2.60841	0.0197559	0.650415	-4.46453
201070_x_at	SF3B1	0.0320492	8.98096	2.60806	0.0197697	0.650415	-4.4652
59697_at	RAB15	-0.0195445	10.523	-2.60488	0.0198952	0.650415	-4.47125
213777_s_at	CREBZF	0.0093779	6.19012	2.60389	0.0199345	0.650415	-4.47314
221748_s_at	TNS1	0.0500017	9.73526	2.60289	0.0199744	0.650415	-4.47505
204193_at	CHKB	0.0240937	8.9082	2.60101	0.0200494	0.650415	-4.47863
207693_at	CACNB4	0.0279847	7.6101	2.59981	0.0200972	0.650415	-4.4809
208702_x_at	APLP2	-0.0237003	8.57334	-2.59836	0.0201555	0.650415	-4.48367
213423_x_at	TUSC3	-0.0478828	8.52225	-2.59575	0.0202601	0.650415	-4.48862
201983_s_at	EGFR	0.0610231	7.78562	2.59561	0.0202659	0.650415	-4.48889
219532_at	ELOVL4	-0.0424119	7.24824	-2.5955	0.0202706	0.650415	-4.48911
204179_at	MB	0.0105964	6.70187	2.59422	0.0203222	0.650415	-4.49154
210692_s_at	SLC43A3	0.014486	6.49442	2.59378	0.0203397	0.650415	-4.49237
205638_at	ADGRB3	-0.0327182	9.26569	-2.592	0.0204121	0.650415	-4.49576
202836_s_at	TXNL4A	-0.0159087	9.97879	-2.59198	0.020413	0.650415	-4.4958
208635_x_at	NACA	-0.0363911	12.2869	-2.5914	0.0204363	0.650415	-4.49689
220590_at	ITFG2	0.00998236	6.11105	2.59133	0.0204393	0.650415	-4.49703
219579_at	RAB3IL1	0.0340927	8.86736	2.59121	0.0204442	0.650415	-4.49726
208353_x_at	ANK1	0.0171103	7.06033	2.59111	0.0204484	0.650415	-4.49746
210111_s_at	KLHDC10	0.0216742	10.3566	2.59004	0.0204919	0.650415	-4.49949
202769_at	CCNG2	-0.037737	9.12172	-2.58969	0.020506	0.650415	-4.50015
214301_s_at	DPYSL4	0.0139897	6.28326	2.58959	0.0205101	0.650415	-4.50034
215952_s_at	OAZ1	-0.0469173	10.1761	-2.58955	0.0205119	0.650415	-4.50042
209286_at	CDC42EP3	-0.0182594	6.93733	-2.58923	0.020525	0.650415	-4.50103
201469_s_at	SHC1	0.00932968	6.33309	2.58919	0.0205266	0.650415	-4.5011
221823_at	C5orf30	-0.0229959	8.77571	-2.58724	0.0206064	0.650415	-4.50481
219311_at	CEP76	-0.0210774	6.01906	-2.58659	0.0206331	0.650415	-4.50604
217238_s_at	ALDOB	0.0114162	5.69336	2.58647	0.020638	0.650415	-4.50627
202897_at	SIRPA	-0.0226281	10.3284	-2.58367	0.020753	0.650415	-4.51158
215661_at	MAST2	0.012365	6.38627	2.58332	0.0207674	0.650415	-4.51224
214896_at	CTXND1	0.0206063	7.49546	2.5833	0.0207686	0.650415	-4.51229
209967_s_at	CREM	-0.0231349	7.936	-2.58152	0.0208421	0.650415	-4.51567
203590_at	DYNC1LI2	0.0430102	10.7243	2.58068	0.0208771	0.650415	-4.51727
212607_at	AKT3	-0.018687	9.9331	-2.57996	0.0209066	0.650415	-4.51861
215383_x_at	SPG21	0.0237846	8.86612	2.57551	0.0210923	0.650415	-4.52705
209932_s_at	DUT	0.0284781	9.42019	2.57427	0.0211445	0.650415	-4.52941
220319_s_at	MYLIP	-0.0240211	7.0124	-2.57294	0.0212006	0.650415	-4.53194
215177_s_at	ITGA6	0.0101137	7.42743	2.57159	0.0212573	0.650415	-4.53449
203040_s_at	HMBS	0.0127994	8.53442	2.57074	0.0212932	0.650415	-4.5361
216092_s_at	SLC7A8	0.0195997	8.90045	2.56976	0.0213347	0.650415	-4.53796
212978_at	LRRC8B	-0.0515104	7.9557	-2.56944	0.0213484	0.650415	-4.53857
204113_at	CELF1	-0.0139424	6.58953	-2.5692	0.0213585	0.650415	-4.53902
205726_at	DIAPH2	-0.0236429	7.60723	-2.56884	0.0213737	0.650415	-4.53969
219392_x_at	PRR11	0.0374861	9.96744	2.56794	0.0214122	0.650415	-4.54141
202056_at	KPNA1	-0.0253255	7.69077	-2.56741	0.0214345	0.650415	-4.54241
220679_s_at	CDH7	0.0162574	6.83806	2.56694	0.0214548	0.650415	-4.54331
221928_at	ACACB	0.0247314	8.48307	2.56543	0.021519	0.650415	-4.54616
215198_s_at	CALD1	0.0200317	6.27619	2.565	0.0215375	0.650415	-4.54697
221731_x_at	VCAN	0.0362737	9.23014	2.55897	0.0217966	0.650415	-4.55838
213768_s_at	ASCL1	0.0267318	8.65805	2.55879	0.0218045	0.650415	-4.55872
204466_s_at	SNCA	-0.0661968	10.2012	-2.55504	0.0219675	0.650415	-4.56582
219320_at	MYO19	0.0194909	8.05258	2.55449	0.0219912	0.650415	-4.56685
206402_s_at	NPFF	0.0191591	7.64789	2.55329	0.022044	0.650415	-4.56913
214211_at	FTH1	0.0230105	11.5694	2.55276	0.022067	0.650415	-4.57012
211552_s_at	ALDH4A1	0.023405	8.18321	2.55105	0.0221422	0.650415	-4.57336
213351_s_at	TMCC1	0.0357093	8.95668	2.55068	0.0221582	0.650415	-4.57405
214715_x_at	ZNF160	0.0393169	10.5161	2.55047	0.0221676	0.650415	-4.57446
222361_at	TUBBP5	-0.0106459	6.17556	-2.55023	0.022178	0.650415	-4.5749
212419_at	ZCCHC24	0.0370443	10.0781	2.54973	0.0222	0.650415	-4.57585
212711_at	CAMSAP1	-0.0334246	8.05059	-2.54784	0.0222835	0.650415	-4.57942
201863_at	FAM32A	-0.016601	9.42316	-2.54727	0.0223084	0.650415	-4.58049
210642_at	CCIN	0.0169969	7.09215	2.54705	0.0223181	0.650415	-4.5809
200905_x_at	HLA-E	0.0194698	10.1968	2.5468	0.0223295	0.650415	-4.58138
201954_at	ARPC1B	0.0279623	8.14252	2.54652	0.0223418	0.650415	-4.58191
201059_at	CTTN	0.0265266	10.2397	2.5462	0.022356	0.650415	-4.58251
207365_x_at	USP34	0.0286825	11.1709	2.54571	0.0223776	0.650415	-4.58344
206122_at	SOX15	0.0239898	7.99587	2.54517	0.0224015	0.650415	-4.58445
206975_at	LTA	0.0177533	7.60087	2.54357	0.0224728	0.650415	-4.58748
203051_at	BAHD1	-0.0127311	7.21587	-2.54353	0.0224745	0.650415	-4.58755
213034_at	SIK3	0.0213204	9.85888	2.54247	0.0225219	0.650415	-4.58955
213302_at	PFAS	-0.0180131	7.07033	-2.54189	0.0225479	0.650415	-4.59065
204641_at	NEK2	-0.0154485	5.57766	-2.54162	0.0225596	0.650415	-4.59115
218309_at	CAMK2N1	-0.0204558	13.0902	-2.54019	0.0226238	0.650415	-4.59385
212226_s_at	PLPP3	0.073625	11.16	2.53881	0.0226856	0.650415	-4.59645
201294_s_at	WSB1	0.045321	6.90468	2.53804	0.0227205	0.650415	-4.59791
219461_at	PAK6	-0.0308817	8.73932	-2.53652	0.0227891	0.650415	-4.60078
219566_at	PLEKHF1	0.02066	7.4617	2.53632	0.0227981	0.650415	-4.60116
209700_x_at	PDE4DIP	-0.0421198	7.35586	-2.53531	0.0228434	0.650415	-4.60304
202787_s_at	MAPKAPK3	0.0153639	6.9449	2.53402	0.0229021	0.650415	-4.60549
205285_s_at	FYB1	0.0269628	7.24882	2.53297	0.0229495	0.650415	-4.60745
202128_at	AREL1	-0.0276554	8.08474	-2.53142	0.0230203	0.650415	-4.61038
221716_s_at	ACSBG2	0.0128405	7.59906	2.53112	0.0230337	0.650415	-4.61094
205682_x_at	APOM	0.0132531	6.63389	2.53106	0.0230367	0.650415	-4.61106
209829_at	RIPOR2	-0.0374876	6.47643	-2.53091	0.0230434	0.650415	-4.61134
217755_at	JPT1	-0.0228158	7.10205	-2.5309	0.0230441	0.650415	-4.61137
212686_at	PPM1H	-0.060314	8.65465	-2.53054	0.0230605	0.650415	-4.61204
218069_at	DCTPP1	0.0216472	9.45862	2.53035	0.023069	0.650415	-4.61239
203768_s_at	STS	0.0140264	6.82908	2.53033	0.0230699	0.650415	-4.61243
202783_at	NNT	-0.0384529	7.12001	-2.5296	0.0231032	0.650415	-4.6138
203395_s_at	HES1	-0.0241053	7.0122	-2.52927	0.0231182	0.650415	-4.61442
207214_at	SPINK4	0.0146752	7.21763	2.52872	0.0231438	0.650415	-4.61547
208991_at	STAT3	0.0250169	9.69954	2.52724	0.0232115	0.650415	-4.61825
210191_s_at	PHTF1	-0.0170813	6.20933	-2.52671	0.0232357	0.650415	-4.61924
209470_s_at	GPM6A	-0.0322374	11.9701	-2.52573	0.023281	0.650415	-4.62109
202061_s_at	SEL1L	-0.0391712	8.61464	-2.52546	0.0232936	0.650415	-4.62161
206282_at	NEUROD1	-0.04095	6.93469	-2.52541	0.0232959	0.650415	-4.6217
221718_s_at	AKAP13	0.0228335	7.08261	2.52359	0.0233797	0.650415	-4.62512
211947_s_at	PRRC2C	0.0207019	6.71908	2.52186	0.0234601	0.650415	-4.62838
220805_at	HRH2	0.0206516	6.67856	2.51834	0.0236236	0.650415	-4.63498
209900_s_at	SLC16A1	0.0255019	6.74476	2.51767	0.023655	0.650415	-4.63624
204044_at	QPRT	0.0118789	7.10196	2.51718	0.0236779	0.650415	-4.63716
208657_s_at	SEPTIN9	0.0248385	8.12898	2.51637	0.0237158	0.650415	-4.63868
58900_at	UBE2D4	0.0231874	10.1674	2.51616	0.0237258	0.650415	-4.63908
212629_s_at	PKN2	0.0316099	7.58749	2.51602	0.0237325	0.650415	-4.63935
38340_at	HIP1R	0.0403086	10.0072	2.51559	0.0237524	0.650415	-4.64015
215404_x_at	FGFR1	0.0304388	9.605	2.5151	0.0237754	0.650415	-4.64107
208708_x_at	EIF5	-0.0367691	9.69124	-2.51327	0.0238617	0.650415	-4.64451
216853_x_at	IGLJ3	0.0129271	7.02086	2.51229	0.0239079	0.650415	-4.64635
205003_at	DOCK4	-0.0465969	9.44201	-2.5104	0.0239974	0.650415	-4.6499
32099_at	SAFB2	0.0522315	8.81707	2.50993	0.0240196	0.650415	-4.65077
212531_at	LCN2	0.0126873	6.57381	2.50932	0.0240488	0.650415	-4.65193
201075_s_at	SMARCC1	0.00899228	5.88234	2.50881	0.024073	0.650415	-4.65288
220542_s_at	BPIFA1	0.0183541	7.25441	2.50874	0.0240762	0.650415	-4.65301
207172_s_at	CDH11	0.0223705	7.61552	2.50872	0.0240775	0.650415	-4.65306
212934_at	UBXN2B	-0.0264137	7.76598	-2.50829	0.0240979	0.650415	-4.65387
201149_s_at	TIMP3	0.0146753	7.50356	2.50739	0.0241404	0.650415	-4.65554
210220_at	FZD2	0.0129403	6.18409	2.50738	0.0241412	0.650415	-4.65557
203538_at	CAMLG	0.0206383	9.95443	2.50729	0.0241455	0.650415	-4.65574
215716_s_at	ATP2B1	-0.0567407	8.964	-2.50667	0.024175	0.650415	-4.6569
221598_s_at	MED27	0.0140025	7.41062	2.50509	0.0242507	0.650415	-4.65987
201825_s_at	SCCPDH	-0.0314568	8.09015	-2.50253	0.0243736	0.650415	-4.66467
222148_s_at	RHOT1	-0.0476231	8.76717	-2.50147	0.0244245	0.650415	-4.66665
210589_s_at	GBAP1	0.0238059	9.10207	2.50074	0.0244598	0.650415	-4.66802
202741_at	PRKACB	-0.0348218	11.8546	-2.5007	0.0244618	0.650415	-4.6681
200841_s_at	EPRS1	0.0124779	6.46405	2.49882	0.0245524	0.650415	-4.67161
216086_at	SV2C	0.0534256	7.9002	2.49817	0.0245841	0.650415	-4.67283
216251_s_at	TTLL12	0.0169343	8.23605	2.4969	0.0246457	0.650415	-4.6752
212940_at	COL6A1	0.0160457	6.18172	2.49602	0.0246885	0.650415	-4.67685
203567_s_at	TRIM38	0.0115683	7.06766	2.495	0.0247383	0.650415	-4.67876
208136_s_at	ZNF205-AS1	0.0103598	5.8679	2.4949	0.0247433	0.650415	-4.67896
218439_s_at	COMMD10	-0.0258329	7.47702	-2.49441	0.0247674	0.650415	-4.67988
203212_s_at	MTMR2	-0.0144753	8.40341	-2.49254	0.0248586	0.650415	-4.68336
200788_s_at	PEA15	-0.0185715	12.0963	-2.49223	0.0248738	0.650415	-4.68395
202999_s_at	LOXL2	0.00919887	6.55253	2.49205	0.0248831	0.650415	-4.6843
209124_at	MYD88	0.0221042	8.95465	2.48988	0.0249898	0.650415	-4.68836
200675_at	CD81	0.0252825	11.4536	2.48981	0.024993	0.650415	-4.68848
209185_s_at	IRS2	-0.0243053	11.2255	-2.48963	0.0250022	0.650415	-4.68883
200735_x_at	NACA	-0.0307379	12.4289	-2.48913	0.0250268	0.650415	-4.68976
218982_s_at	MRPS17	-0.0293843	8.50059	-2.48759	0.0251027	0.650415	-4.69263
206753_at	RDH16	0.0188345	7.31548	2.48696	0.0251339	0.650415	-4.69381
216204_at	COMT	0.0142662	7.96792	2.48653	0.0251554	0.650415	-4.69462
212710_at	CAMSAP1	-0.0474475	8.46113	-2.48646	0.0251585	0.650415	-4.69474
206109_at	FUT1	-0.0159238	7.2415	-2.48614	0.0251747	0.650415	-4.69535
203097_s_at	RAPGEF2	-0.0369741	11.0278	-2.48529	0.0252167	0.650415	-4.69693
210016_at	MYT1L	-0.0602237	10.4151	-2.48523	0.0252197	0.650415	-4.69704
217957_at	CFAP20	-0.0485668	8.70978	-2.4837	0.025296	0.650415	-4.6999
208479_at	KCNA1	0.0160342	6.90922	2.48294	0.0253339	0.650415	-4.70133
200916_at	TAGLN2	0.0261138	8.39944	2.48264	0.0253487	0.650415	-4.70188
211150_s_at	DLAT	-0.0121252	6.55873	-2.48262	0.0253501	0.650415	-4.70193
206935_at	PCDH8	-0.0754193	9.08655	-2.48217	0.0253725	0.650415	-4.70277
203898_at	CRCP	-0.0179548	6.44786	-2.48081	0.0254404	0.650415	-4.7053
208741_at	SAP18	0.022035	9.7491	2.48038	0.0254621	0.650415	-4.70611
202112_at	VWF	0.0352122	9.91722	2.47899	0.0255321	0.650415	-4.70871
217411_s_at	RREB1	0.0110103	6.06108	2.47845	0.0255589	0.650415	-4.70971
209074_s_at	FAM107A	0.042684	12.1243	2.47822	0.0255708	0.650415	-4.71015
213956_at	CEP350	0.0485624	7.60903	2.47743	0.0256104	0.650415	-4.71161
209818_s_at	HABP4	-0.0244065	7.9972	-2.47621	0.025672	0.650415	-4.71389
221677_s_at	DONSON	-0.0163551	5.76117	-2.47599	0.0256835	0.650415	-4.71431
204482_at	CLDN5	0.0404658	9.43041	2.47555	0.0257053	0.650415	-4.71512
202788_at	MAPKAPK3	0.0262802	8.54326	2.47432	0.0257677	0.650415	-4.71741
200920_s_at	BTG1	0.0325098	7.66323	2.47305	0.0258324	0.650415	-4.71979
203031_s_at	UROS	-0.0321004	8.48684	-2.47227	0.0258721	0.650415	-4.72124
216409_at	ACSL6	0.0208181	7.76201	2.47187	0.0258923	0.650415	-4.72198
207397_s_at	HOXD13	0.00669543	5.24623	2.47146	0.0259135	0.650415	-4.72276
209713_s_at	SLC35D1	0.00696395	5.49072	2.46961	0.026008	0.650415	-4.7262
204741_at	BICD1	0.027721	9.07946	2.46953	0.0260119	0.650415	-4.72635
204838_s_at	MLH3	-0.0167256	6.81022	-2.46913	0.0260326	0.650415	-4.7271
208622_s_at	EZR	-0.02512	7.65646	-2.46792	0.0260945	0.650415	-4.72935
212641_at	HIVEP2	-0.0480905	8.07088	-2.46748	0.0261173	0.650415	-4.73018
218490_s_at	ZNF302	-0.0532323	6.92489	-2.46674	0.0261554	0.650415	-4.73156
209189_at	FOS	-0.0716643	7.58861	-2.4667	0.0261574	0.650415	-4.73163
218191_s_at	LMBRD1	-0.0462078	9.94954	-2.4651	0.0262399	0.650415	-4.73461
210910_s_at	POMZP3	-0.0229162	6.36754	-2.46416	0.0262882	0.650415	-4.73635
212056_at	GSE1	-0.028034	8.43842	-2.46352	0.0263216	0.650415	-4.73755
208403_x_at	MAX	0.0156161	7.19175	2.46338	0.0263287	0.650415	-4.73781
217976_s_at	DYNC1LI1	-0.0393576	7.96342	-2.46316	0.0263403	0.650415	-4.73822
218212_s_at	MOCS2	-0.0473273	8.02881	-2.46262	0.0263684	0.650415	-4.73923
206781_at	DNAJC4	0.0187333	7.01122	2.4607	0.0264682	0.650415	-4.74281
204968_at	C6orf47	0.0166921	7.7756	2.46009	0.0264997	0.650415	-4.74394
203661_s_at	TMOD1	-0.0229427	8.43666	-2.45968	0.0265212	0.650415	-4.7447
203387_s_at	TBC1D4	0.0208783	7.78449	2.45861	0.0265772	0.650415	-4.7467
211509_s_at	RTN4	-0.0249341	12.4409	-2.45849	0.0265832	0.650415	-4.74691
214903_at	SYT2	0.027476	10.0264	2.45789	0.0266147	0.650415	-4.74803
202672_s_at	ATF3	-0.0332723	6.85395	-2.45732	0.0266443	0.650415	-4.74909
212828_at	SYNJ2	-0.0446	8.57724	-2.4572	0.0266506	0.650415	-4.74931
204988_at	FGB	0.0128468	6.07703	2.45645	0.0266902	0.650415	-4.75071
214104_at	GPR161	0.0206813	6.55119	2.45641	0.0266924	0.650415	-4.75079
219535_at	HUNK	0.00944145	5.94786	2.45608	0.0267096	0.650415	-4.7514
204765_at	ARHGEF5	0.0126438	7.25349	2.45524	0.0267539	0.650415	-4.75297
218648_at	CRTC3	0.0299665	9.44054	2.45467	0.0267838	0.650415	-4.75402
207961_x_at	MYH11	0.0238885	8.04975	2.45068	0.0269944	0.650415	-4.76143
211039_at	CHRNA1	0.0096639	6.58441	2.44982	0.0270401	0.650415	-4.76303
212640_at	HACD2	-0.0325694	9.53711	-2.44926	0.0270702	0.650415	-4.76409
215871_at	PLA2G5	0.00956904	5.81374	2.44835	0.0271182	0.650415	-4.76576
202268_s_at	NAE1	-0.0493116	8.45581	-2.44814	0.0271294	0.650415	-4.76615
207595_s_at	BMP1	0.00921243	6.78374	2.44786	0.0271446	0.650415	-4.76668
219569_s_at	SLC35G2	-0.052097	8.04359	-2.44683	0.0271995	0.650415	-4.76859
209968_s_at	NCAM1	0.0184453	7.26124	2.44531	0.0272811	0.650415	-4.77142
214670_at	ZKSCAN1	0.0350556	7.29145	2.4419	0.0274642	0.650415	-4.77774
219139_s_at	CROCCP3	-0.0103305	6.2489	-2.44177	0.0274712	0.650415	-4.77799
221669_s_at	ACAD8	-0.019869	6.56135	-2.44134	0.0274943	0.650415	-4.77878
202432_at	PPP3CB	-0.0353789	11.0405	-2.44126	0.0274987	0.650415	-4.77893
218868_at	ACTR3B	-0.0419917	7.74258	-2.43992	0.0275712	0.650415	-4.78142
215978_x_at	ZNF721	0.0445275	11.2299	2.43788	0.0276819	0.650415	-4.78521
203153_at	IFIT1	-0.0454594	8.61058	-2.4356	0.027806	0.650415	-4.78943
208789_at	CAVIN1	0.0236388	8.65414	2.43323	0.0279355	0.650415	-4.79382
205189_s_at	FANCC	0.0209099	7.24525	2.43262	0.027969	0.650415	-4.79495
210840_s_at	IQGAP1	0.0196761	7.32291	2.4326	0.0279701	0.650415	-4.79499
218715_at	UTP6	-0.019144	7.99848	-2.43186	0.0280108	0.650415	-4.79636
218995_s_at	EDN1	0.0377559	7.98654	2.43135	0.0280384	0.650415	-4.79729
205599_at	TRAF1	0.0133357	7.36226	2.43135	0.0280385	0.650415	-4.79729
220212_s_at	THADA	0.0185694	7.05548	2.43011	0.0281071	0.650415	-4.7996
212188_at	KCTD12	0.0439791	7.70729	2.43007	0.0281089	0.650415	-4.79966
217723_x_at	RPS12	0.0253462	8.78419	2.42998	0.0281138	0.650415	-4.79983
212174_at	AK2	0.0158157	7.24524	2.4297	0.0281296	0.650415	-4.80036
212092_at	PEG10	-0.0204054	6.73309	-2.42826	0.0282089	0.650415	-4.80301
213478_at	KAZN	0.0480826	10.7694	2.42802	0.0282225	0.650415	-4.80347
207956_x_at	PDS5B	-0.0363231	8.25715	-2.42759	0.0282459	0.650415	-4.80425
206899_at	NTSR2	0.0355939	8.52603	2.42688	0.0282853	0.650415	-4.80557
215942_s_at	GTSE1	0.0101546	6.13524	2.42683	0.0282882	0.650415	-4.80567
201635_s_at	FXR1	0.0380394	7.74293	2.42592	0.0283389	0.650415	-4.80735
216810_at	KRTAP4-7	-0.00838824	5.29831	-2.42576	0.0283475	0.650415	-4.80764
212400_at	FAM102A	-0.0143045	9.02396	-2.4257	0.028351	0.650415	-4.80776
209100_at	IFRD2	0.0184487	8.14601	2.42548	0.028363	0.650415	-4.80816
211912_at	MERTK	0.0145471	6.04729	2.42513	0.0283825	0.650415	-4.8088
207081_s_at	PI4KA	-0.0331562	10.1874	-2.42463	0.0284103	0.650415	-4.80973
204777_s_at	MAL	0.0394126	9.71685	2.42442	0.0284222	0.650415	-4.81013
211040_x_at	GTSE1	0.0246105	8.59622	2.42334	0.0284824	0.650415	-4.81212
215600_x_at	FBXW12	0.0386284	9.84604	2.42275	0.0285154	0.650415	-4.81321
217848_s_at	PPA1	-0.0325345	11.3748	-2.42273	0.0285165	0.650415	-4.81325
213328_at	NEK1	0.0271596	7.94398	2.42243	0.0285335	0.650415	-4.81381
47571_at	ZNF236	0.0162276	8.46516	2.42192	0.0285619	0.650415	-4.81475
209046_s_at	GABARAPL2	-0.033286	11.5728	-2.42171	0.0285737	0.650415	-4.81514
220557_s_at	PACS1	0.0134411	7.43368	2.42096	0.0286158	0.650415	-4.81653
220923_s_at	PNMA3	0.0185523	7.3647	2.41874	0.0287404	0.650415	-4.82063
212702_s_at	BICD2	-0.0311088	7.81059	-2.41834	0.0287628	0.650415	-4.82136
209618_at	CTNND2	-0.0342032	9.62661	-2.41818	0.0287718	0.650415	-4.82166
210196_s_at	PSG1	0.00786857	5.13418	2.41772	0.0287979	0.650415	-4.82251
209218_at	SQLE	-0.0563468	8.9102	-2.41732	0.0288205	0.650415	-4.82326
205496_at	KIAA0408	-0.0131088	5.92832	-2.4171	0.0288326	0.650415	-4.82365
200853_at	H2AZ1	-0.0498522	9.90655	-2.41649	0.0288669	0.650415	-4.82477
213452_at	ZNF184	-0.0425806	6.87452	-2.41556	0.02892	0.650415	-4.82651
208795_s_at	MCM7	0.019694	8.45627	2.41504	0.0289493	0.650415	-4.82746
214755_at	UAP1L1	-0.0121238	6.41903	-2.41446	0.0289819	0.650415	-4.82852
208997_s_at	UCP2	0.0218906	7.94236	2.41408	0.0290038	0.650415	-4.82924
201837_s_at	SUPT7L	-0.0221387	7.9982	-2.41407	0.0290041	0.650415	-4.82925
213517_at	PCBP2	0.0278478	7.04725	2.41362	0.0290296	0.650415	-4.83007
202561_at	TNKS	0.0303032	8.95229	2.41125	0.0291647	0.650415	-4.83445
211135_x_at	LILRB3	0.0216067	8.37731	2.41125	0.0291649	0.650415	-4.83446
215217_at	IGKC	0.00790655	6.48036	2.41117	0.0291693	0.650415	-4.8346
203946_s_at	ARG2	-0.041218	6.16358	-2.41113	0.0291717	0.650415	-4.83468
209658_at	CDC16	0.0279363	9.80657	2.41073	0.0291947	0.650415	-4.83542
202646_s_at	CSDE1	0.0339031	10.9944	2.41062	0.0292009	0.650415	-4.83562
200878_at	EPAS1	0.0265282	10.3451	2.41004	0.029234	0.650415	-4.83669
220345_at	LRRTM4	-0.0184245	5.55339	-2.40935	0.0292736	0.650415	-4.83796
219387_at	CCDC88A	0.0414574	5.89627	2.40928	0.0292772	0.650415	-4.83808
201683_x_at	TOX4	0.0319636	8.62329	2.40899	0.029294	0.650415	-4.83862
213367_at	LOC155060	0.0165053	7.72554	2.4089	0.0292992	0.650415	-4.83879
210235_s_at	PPFIA1	-0.0128933	6.30924	-2.40866	0.0293129	0.650415	-4.83923
210776_x_at	TCF3	0.0171832	8.13401	2.40836	0.0293302	0.650415	-4.83978
211807_x_at	PCDHGB5	0.0163501	8.16975	2.40806	0.0293473	0.650415	-4.84033
201817_at	UBE3C	-0.0354079	7.92409	-2.40527	0.0295081	0.650415	-4.84548
209008_x_at	KRT8	0.0093021	6.65768	2.40497	0.0295254	0.650415	-4.84604
201274_at	PSMA5	-0.0268242	8.80871	-2.40486	0.0295317	0.650415	-4.84624
208828_at	POLE3	-0.0428439	7.33883	-2.40404	0.029579	0.650415	-4.84775
212606_at	WDFY3	-0.0377947	8.6377	-2.40388	0.0295886	0.650415	-4.84805
214704_at	TCF25	0.0131008	6.48274	2.40356	0.0296071	0.650415	-4.84864
214394_x_at	EEF1D	0.0271122	11.1637	2.40112	0.0297486	0.650415	-4.85313
218289_s_at	UBA5	-0.0221615	8.08635	-2.40045	0.0297877	0.650415	-4.85437
201489_at	PPIF	0.012631	8.96854	2.39932	0.0298531	0.650415	-4.85644
206933_s_at	H6PD	0.0160851	6.94469	2.39932	0.0298536	0.650415	-4.85645
205796_at	TCP11L1	-0.0113915	6.29467	-2.39739	0.0299664	0.650415	-4.86
55692_at	ELMO2	-0.0265934	8.35632	-2.39639	0.0300247	0.650415	-4.86183
218224_at	PNMA1	-0.042743	10.2721	-2.396	0.0300479	0.650415	-4.86256
217945_at	BTBD1	-0.0271783	9.59139	-2.39454	0.0301337	0.650415	-4.86525
218574_s_at	LMCD1	0.0136339	7.18478	2.39432	0.0301464	0.650415	-4.86564
205783_at	KLK13	0.0164894	6.6293	2.39431	0.030147	0.650415	-4.86566
207573_x_at	ATP5MG	-0.031249	11.0348	-2.39405	0.0301624	0.650415	-4.86614
216404_at	ATXN8OS	0.0123831	7.39136	2.394	0.0301652	0.650415	-4.86623
209616_s_at	CES1	0.0106044	6.71635	2.39377	0.0301792	0.650415	-4.86667
205854_at	TULP3	0.0210543	7.40278	2.39347	0.0301969	0.650415	-4.86722
204074_s_at	CEP104	0.0210548	7.85828	2.39288	0.0302315	0.650415	-4.86829
213924_at	GNAL	-0.0324864	9.85959	-2.39244	0.0302574	0.650415	-4.8691
208094_s_at	CCDC130	0.0200446	8.44771	2.3917	0.0303011	0.650415	-4.87046
200640_at	YWHAZ	-0.0490876	10.9911	-2.39142	0.0303176	0.650415	-4.87097
211767_at	GINS4	0.00757977	6.00918	2.39087	0.0303506	0.650415	-4.872
214055_x_at	PRRC2C	0.0310564	9.02339	2.38996	0.0304046	0.650415	-4.87367
220512_at	DLC1	0.0113229	5.67512	2.3898	0.0304139	0.650415	-4.87396
212445_s_at	NEDD4L	-0.0261115	7.18368	-2.38835	0.0305002	0.650415	-4.87662
215582_x_at	MCM3AP	0.0333247	9.08447	2.38764	0.0305424	0.650415	-4.87793
205440_s_at	NPY1R	-0.0301914	6.11279	-2.38727	0.0305647	0.650415	-4.87861
215804_at	EPHA1	0.0112289	6.19194	2.38643	0.0306149	0.650415	-4.88016
218970_s_at	CUTC	-0.0271175	7.50476	-2.38639	0.0306173	0.650415	-4.88023
203149_at	NECTIN2	0.0186751	7.25034	2.38624	0.0306262	0.650415	-4.8805
204578_at	PPIP5K1	-0.0213083	7.05185	-2.38608	0.0306358	0.650415	-4.8808
203517_at	MTX2	-0.0557453	7.94501	-2.38441	0.0307356	0.650415	-4.88386
209617_s_at	CTNND2	-0.0303025	9.64608	-2.38348	0.0307914	0.650415	-4.88556
209987_s_at	ASCL1	0.0254543	7.60094	2.38347	0.0307923	0.650415	-4.88559
202704_at	TOB1	-0.054492	9.05614	-2.38341	0.0307959	0.650415	-4.8857
218976_at	DNAJC12	-0.0324147	9.28327	-2.38319	0.0308086	0.650415	-4.88609
220721_at	ZNF614	0.0106186	6.55	2.38234	0.0308602	0.650415	-4.88766
215307_at	ZNF529	-0.0519119	6.5492	-2.38142	0.0309153	0.650415	-4.88934
209952_s_at	MAP2K7	0.00922004	6.02468	2.38069	0.0309595	0.650415	-4.89068
217977_at	MSRB1	0.0208988	8.72494	2.37955	0.0310284	0.650415	-4.89278
203882_at	IRF9	0.0258715	9.51558	2.3789	0.0310677	0.650415	-4.89397
218155_x_at	TSR1	0.0356649	8.50161	2.37885	0.0310708	0.650415	-4.89406
217560_at	GGA1	0.0152364	7.02424	2.3788	0.031074	0.650415	-4.89416
205352_at	SERPINI1	-0.0586063	11.1013	-2.37878	0.0310754	0.650415	-4.8942
218946_at	NFU1	-0.0503142	7.38991	-2.37832	0.0311029	0.650415	-4.89503
209137_s_at	USP10	-0.0151736	7.74036	-2.37823	0.0311082	0.650415	-4.89519
210981_s_at	GRK6	0.0323321	8.44329	2.3771	0.031177	0.650415	-4.89727
204630_s_at	GOSR1	0.0240678	9.92188	2.37703	0.0311813	0.650415	-4.8974
204753_s_at	HLF	-0.0616607	9.31657	-2.37671	0.031201	0.650415	-4.89799
221813_at	FBXO42	0.0220888	8.79493	2.37668	0.0312025	0.650415	-4.89804
219568_x_at	SOX18	0.00826033	5.43197	2.37576	0.0312584	0.650415	-4.89972
206647_at	HBZ	0.0100296	6.26601	2.37421	0.0313534	0.650415	-4.90257
41644_at	SASH1	0.0413749	10.6168	2.37153	0.0315175	0.650415	-4.90748
207827_x_at	SNCA	-0.0419309	8.45837	-2.37139	0.0315261	0.650415	-4.90774
221528_s_at	ELMO2	-0.0258518	9.00538	-2.37055	0.0315776	0.650415	-4.90927
219014_at	PLAC8	-0.011518	6.53215	-2.36908	0.0316682	0.650415	-4.91196
202217_at	GATD3A	0.022451	10.3577	2.36885	0.0316827	0.650415	-4.91239
205768_s_at	SLC27A2	-0.0101517	5.46997	-2.36867	0.0316935	0.650415	-4.91271
213960_at	NTRK3	-0.0240317	9.93148	-2.36863	0.0316961	0.650415	-4.91279
220618_s_at	ZCWPW1	0.0117134	7.82364	2.36859	0.0316985	0.650415	-4.91286
205136_s_at	NUFIP1	-0.0206814	7.41391	-2.36801	0.0317347	0.650415	-4.91393
213786_at	TAX1BP1	-0.0506686	6.32197	-2.36788	0.0317428	0.650415	-4.91417
215039_at	LINC01140	-0.0172786	7.21931	-2.36711	0.0317902	0.650415	-4.91558
202614_at	SLC30A9	-0.0357531	8.93319	-2.36682	0.0318079	0.650415	-4.9161
213861_s_at	EEF1AKMT3	-0.0106018	6.79757	-2.36645	0.0318312	0.650415	-4.91679
214535_s_at	ADAMTS2	0.0179826	7.95919	2.36644	0.0318317	0.650415	-4.9168
219290_x_at	DAPP1	0.0158198	6.96699	2.36576	0.031874	0.650415	-4.91805
207729_at	CDH9	-0.0213495	6.35257	-2.365	0.0319211	0.650415	-4.91943
207077_at	CELA2B	0.0090768	5.64742	2.36338	0.0320217	0.650415	-4.92239
213841_at	TNR	0.0303156	10.6598	2.36278	0.0320593	0.650415	-4.92349
204372_s_at	KHSRP	0.0423815	8.11523	2.36251	0.0320759	0.650415	-4.92398
209077_at	TXN2	0.0243881	9.37468	2.36129	0.0321527	0.650415	-4.92622
202711_at	EFNB1	0.010594	6.75477	2.35976	0.0322486	0.650415	-4.92902
212959_s_at	GNPTAB	-0.0360755	8.9871	-2.3596	0.0322585	0.650415	-4.92931
214510_at	GPR20	0.00876798	5.98895	2.35904	0.0322934	0.650415	-4.93032
203798_s_at	VSNL1	-0.095796	9.6291	-2.35898	0.0322973	0.650415	-4.93044
204726_at	CDH13	-0.0315502	8.27835	-2.35785	0.0323686	0.650415	-4.93251
209142_s_at	UBE2G1	-0.0437802	7.37272	-2.35757	0.0323862	0.650415	-4.93302
203862_s_at	ACTN2	-0.0318281	7.0524	-2.35754	0.0323882	0.650415	-4.93307
221392_at	TAS2R4	0.0153216	6.24709	2.35712	0.0324146	0.650415	-4.93384
221810_at	RAB15	-0.0188043	9.20483	-2.35649	0.032454	0.650415	-4.93498
218582_at	MARCHF5	-0.0152501	8.07171	-2.35566	0.0325069	0.650415	-4.93651
219617_at	CAMKMT	0.0204241	7.65786	2.35529	0.0325303	0.650415	-4.93718
204026_s_at	ZWINT	-0.0236238	6.68721	-2.35455	0.0325768	0.650415	-4.93853
213149_at	DLAT	-0.0328766	7.27245	-2.35418	0.0326003	0.650415	-4.9392
219041_s_at	REPIN1	0.0166934	9.71682	2.3522	0.0327264	0.650415	-4.94283
221272_s_at	C1orf21	-0.0154502	8.91892	-2.35167	0.0327602	0.650415	-4.94379
215938_s_at	PLA2G6	0.0156345	7.26494	2.35148	0.0327722	0.650415	-4.94414
216137_s_at	MAPK8IP3	0.0097191	6.58363	2.35107	0.0327982	0.650415	-4.94488
210783_x_at	CLEC11A	0.0110542	6.96744	2.35087	0.0328109	0.650415	-4.94524
210278_s_at	AP4S1	-0.0134389	5.3385	-2.35078	0.0328168	0.650415	-4.94541
200899_s_at	OGA	-0.0301057	10.265	-2.35076	0.032818	0.650415	-4.94545
217809_at	BZW2	-0.0125649	9.4343	-2.35028	0.0328485	0.650415	-4.94632
204842_x_at	PRKAR2A	0.0237317	9.47439	2.34957	0.0328943	0.650415	-4.94762
208496_x_at	H3C8	0.0109966	6.64735	2.34919	0.032918	0.650415	-4.9483
215331_at	MYH15	0.00837524	5.91009	2.3484	0.032969	0.650415	-4.94975
218619_s_at	SUV39H1	0.0127905	7.35744	2.34837	0.0329709	0.650415	-4.94981
208591_s_at	PDE3B	0.0157864	6.82269	2.34735	0.0330363	0.650415	-4.95167
219737_s_at	PCDH9	0.0394529	11.598	2.34519	0.0331755	0.650415	-4.95561
206484_s_at	XPNPEP2	0.0158357	6.79569	2.34518	0.0331762	0.650415	-4.95563
212761_at	TCF7L2	0.0239615	10.3993	2.3451	0.0331808	0.650415	-4.95576
214208_at	KLHL35	0.0103815	6.51888	2.34424	0.0332363	0.650415	-4.95733
201115_at	POLD2	0.0166591	8.19705	2.34363	0.0332758	0.650415	-4.95844
221218_s_at	TPK1	-0.0281963	6.72022	-2.34338	0.0332919	0.650415	-4.95889
216388_s_at	LTB4R	0.0132829	6.71584	2.34317	0.0333055	0.650415	-4.95928
213088_s_at	DNAJC9	-0.0164693	8.80147	-2.34241	0.033355	0.650415	-4.96067
219515_at	PRDM10	-0.0259212	6.90231	-2.3417	0.0334013	0.650415	-4.96197
210024_s_at	UBE2E3	-0.0432071	9.57115	-2.34128	0.0334282	0.650415	-4.96272
204744_s_at	IARS1	-0.0285286	9.87572	-2.34098	0.0334478	0.650415	-4.96327
215014_at	KCND3	-0.0325307	7.22359	-2.34048	0.0334803	0.650415	-4.96418
221836_s_at	TRAPPC9	0.0192939	8.41133	2.34037	0.0334877	0.650415	-4.96439
220464_at	MCF2L	0.0181778	7.38939	2.34002	0.0335102	0.650415	-4.96502
222026_at	RBM3	0.0157955	6.08724	2.33993	0.0335161	0.650415	-4.96518
222293_at	CADM4	0.0135727	6.67479	2.3399	0.0335181	0.650415	-4.96524
212857_x_at	SUB1	-0.038968	11.1106	-2.3395	0.033544	0.650415	-4.96596
215171_s_at	TIMM17A	-0.0353849	10.0186	-2.33855	0.0336061	0.650415	-4.9677
216755_at	OSBPL10	0.0160392	7.32555	2.33852	0.0336079	0.650415	-4.96775
204028_s_at	RABGAP1	0.0313003	9.81523	2.33739	0.0336816	0.650415	-4.9698
205268_s_at	ADD2	-0.0215468	7.56944	-2.33707	0.0337027	0.650415	-4.97039
213938_at	ERC2	-0.0529474	8.63786	-2.33666	0.0337297	0.650415	-4.97114
206279_at	PRKY	-0.0170119	5.97901	-2.33606	0.0337687	0.650415	-4.97222
219949_at	LRRC2	-0.0176189	5.57937	-2.33588	0.0337809	0.650415	-4.97256
208234_x_at	FGFR2	0.0293746	8.14113	2.33494	0.0338426	0.650415	-4.97427
214843_s_at	USP33	0.0321932	9.42681	2.33425	0.0338875	0.650415	-4.97551
220488_s_at	BCAS3	0.0228462	8.45197	2.33382	0.0339158	0.650415	-4.97629
201654_s_at	HSPG2	0.0129569	6.17462	2.33382	0.0339162	0.650415	-4.97631
201595_s_at	ZC3H15	-0.0452475	8.98309	-2.33315	0.0339604	0.650415	-4.97753
207186_s_at	BPTF	0.0406403	7.9512	2.33297	0.033972	0.650415	-4.97785
207627_s_at	TFCP2	-0.0126196	5.85725	-2.33281	0.0339828	0.650415	-4.97814
214902_x_at	LPP	0.0247927	10.4479	2.33271	0.033989	0.650415	-4.97831
221605_s_at	PIPOX	0.0209611	8.29095	2.33133	0.0340802	0.650415	-4.98083
221829_s_at	TNPO1	0.0654114	10.4384	2.33072	0.0341206	0.650415	-4.98193
201116_s_at	CPE	-0.0354646	10.9561	-2.32998	0.0341696	0.650415	-4.98328
217863_at	PIAS1	-0.0294195	7.84174	-2.32994	0.0341725	0.650415	-4.98336
208495_at	TLX3	0.0113032	5.82081	2.32993	0.034173	0.650415	-4.98337
211915_s_at	TUBB7P	0.0106479	6.49483	2.32947	0.0342035	0.650415	-4.98421
208857_s_at	PCMT1	-0.0618655	9.81946	-2.32818	0.0342888	0.650415	-4.98654
212252_at	CAMKK2	-0.025829	9.70882	-2.32757	0.0343296	0.650415	-4.98765
215407_s_at	ASTN2	0.0195759	6.92483	2.32706	0.0343639	0.650415	-4.98859
46256_at	SPSB3	0.0281758	10.2946	2.32696	0.0343701	0.650415	-4.98876
209055_s_at	CDC5L	0.0166902	6.97917	2.32525	0.0344844	0.650415	-4.99186
201753_s_at	ADD3	0.0526425	11.0611	2.32509	0.0344951	0.650415	-4.99215
221767_x_at	HDLBP	0.0253348	9.65991	2.32502	0.0344999	0.650415	-4.99228
217611_at	ERICH1	0.00910712	6.49237	2.32493	0.0345062	0.650415	-4.99246
207697_x_at	LILRB2	0.0114464	6.67799	2.32462	0.0345268	0.650415	-4.99301
211665_s_at	SOS2	-0.00768459	5.90185	-2.32449	0.0345357	0.650415	-4.99326
208905_at	CYCS	-0.0296585	11.1451	-2.32422	0.0345534	0.650415	-4.99374
205052_at	AUH	-0.0383669	8.52842	-2.32382	0.0345804	0.650415	-4.99447
219637_at	ARMC9	-0.0219408	6.32649	-2.32268	0.034657	0.650415	-4.99654
203843_at	RPS6KA3	-0.0179279	6.27389	-2.32213	0.034694	0.650415	-4.99754
205443_at	SNAPC1	0.0128331	5.60902	2.32137	0.034745	0.650415	-4.99891
221518_s_at	USP47	0.0264115	9.38767	2.32133	0.0347476	0.650415	-4.99898
206580_s_at	EFEMP2	0.0330476	8.80571	2.32027	0.0348192	0.650415	-5.00091
211549_s_at	HPGD	0.0071389	5.45428	2.32025	0.0348202	0.650415	-5.00093
205280_at	GLRB	-0.0601982	8.1115	-2.3201	0.0348307	0.650415	-5.00122
43427_at	ACACB	0.0208783	8.29569	2.31997	0.0348391	0.650415	-5.00144
220352_x_at	FLJ42627	0.0289137	8.91931	2.31952	0.03487	0.650415	-5.00227
219778_at	ZFPM2	-0.0439861	7.68511	-2.31934	0.0348817	0.650415	-5.00259
204705_x_at	ALDOB	0.0154291	6.66326	2.31883	0.0349161	0.650415	-5.00351
210032_s_at	SPAG6	0.00836514	6.46334	2.31845	0.0349418	0.650415	-5.0042
221736_at	RALGAPB	-0.0395442	8.79586	-2.31829	0.0349529	0.650415	-5.00449
218933_at	SPATA5L1	-0.0105581	5.96725	-2.31735	0.0350164	0.650415	-5.00619
210275_s_at	ZFAND5	-0.0327484	11.3163	-2.31677	0.035056	0.650415	-5.00725
207657_x_at	TNPO1	0.0393141	9.35458	2.31651	0.0350733	0.650415	-5.00771
217028_at	CXCR4	-0.0473412	6.22933	-2.31517	0.0351645	0.650415	-5.01014
219771_at	TBC1D8B	0.0097046	6.08903	2.31429	0.0352244	0.650415	-5.01173
207578_s_at	HTR4	0.0246084	8.86708	2.31403	0.0352422	0.650415	-5.0122
203909_at	SLC9A6	-0.0404747	10.9053	-2.31356	0.0352743	0.650415	-5.01306
214796_at	TRMT9B	0.00588527	5.6702	2.31274	0.0353306	0.650415	-5.01455
208812_x_at	HLA-C	0.0211695	11.2579	2.31183	0.0353928	0.650415	-5.01619
213130_at	ZNF473	0.0151866	7.40769	2.3117	0.035402	0.650415	-5.01643
208152_s_at	DDX21	-0.0265417	8.4743	-2.31169	0.0354026	0.650415	-5.01645
214885_at	KAT8	0.0184832	7.38755	2.31162	0.0354071	0.650415	-5.01657
204387_x_at	MRPL57	0.0224858	9.62054	2.3109	0.0354563	0.650415	-5.01787
222252_x_at	UBQLN4	0.0278894	8.38826	2.3109	0.0354567	0.650415	-5.01788
200698_at	KDELR2	-0.0233239	7.44847	-2.31062	0.0354762	0.650415	-5.01839
203415_at	PDCD6	-0.031555	8.67264	-2.31054	0.0354812	0.650415	-5.01852
213150_at	HOXA10	-0.00608735	5.52509	-2.31052	0.0354828	0.650415	-5.01857
214491_at	SSTR3	0.0165152	7.64757	2.31017	0.0355067	0.650415	-5.01919
41220_at	SEPTIN9	0.0251477	11.8314	2.31001	0.0355181	0.650415	-5.0195
211953_s_at	IPO5	-0.047673	6.95468	-2.31	0.0355184	0.650415	-5.0195
206523_at	CYTH3	0.0103474	5.93693	2.30979	0.0355329	0.650415	-5.01989
218041_x_at	SLC38A2	-0.0531589	9.82539	-2.30912	0.0355788	0.650415	-5.02109
214115_at	VAMP5	0.0147818	7.19292	2.3091	0.0355802	0.650415	-5.02113
210532_s_at	ATP5MPL	-0.021737	11.4334	-2.3088	0.0356008	0.650415	-5.02167
207482_at	TP53TG5	0.0160799	6.54607	2.30857	0.0356172	0.650415	-5.0221
213616_at	TPGS2	-0.0210538	8.3752	-2.30803	0.035654	0.650415	-5.02307
214978_s_at	PPFIA4	-0.0352649	8.65493	-2.30706	0.0357213	0.650415	-5.02483
208956_x_at	DUT	0.0307057	10.9483	2.3066	0.0357528	0.650415	-5.02565
206551_x_at	KLHL24	0.0254606	9.44667	2.30585	0.035805	0.650415	-5.02701
217883_at	MMADHC	-0.0553041	9.15786	-2.3055	0.0358288	0.650415	-5.02764
206119_at	BHMT	0.0268691	8.68439	2.3052	0.0358497	0.650415	-5.02818
201352_at	YME1L1	0.0163939	10.335	2.30503	0.0358618	0.650415	-5.0285
202080_s_at	TRAK1	-0.0154115	9.83781	-2.30399	0.0359336	0.650415	-5.03037
216332_at	POU6F1	0.0163048	7.43316	2.30382	0.0359455	0.650415	-5.03068
220907_at	ADGRF1	0.00813743	5.62996	2.30365	0.0359573	0.650415	-5.03098
214046_at	FUT9	-0.0427108	9.96753	-2.30194	0.0360765	0.650415	-5.03407
210156_s_at	PCMT1	-0.0409807	8.67711	-2.30186	0.0360822	0.650415	-5.03422
204686_at	IRS1	-0.0367664	7.37315	-2.30178	0.0360876	0.650415	-5.03436
215208_x_at	RPL35A	0.021464	6.57875	2.30169	0.0360939	0.650415	-5.03452
212752_at	CLASP1	0.0283121	10.3411	2.30058	0.0361718	0.650415	-5.03654
215980_s_at	IGHMBP2	0.0158127	7.77225	2.30015	0.0362018	0.650415	-5.03731
207861_at	CCL22	0.0188698	8.21468	2.29825	0.0363347	0.650415	-5.04074
219683_at	FZD3	-0.0313491	6.09622	-2.29805	0.0363487	0.650415	-5.0411
214000_s_at	RGS10	-0.00781092	6.41066	-2.29757	0.0363827	0.650415	-5.04197
215591_at	SATB2	-0.0171754	5.43412	-2.29755	0.0363842	0.650415	-5.04201
209378_s_at	CCSER2	0.0207046	8.514	2.29717	0.0364109	0.650415	-5.04269
204598_at	UBOX5	0.0174275	8.92926	2.29717	0.0364111	0.650415	-5.0427
204371_s_at	KHSRP	0.0187582	6.78455	2.29636	0.036468	0.650415	-5.04416
208209_s_at	C4BPB	0.010139	6.13824	2.29618	0.0364803	0.650415	-5.04447
222146_s_at	TCF4	0.0275478	9.21697	2.29599	0.0364937	0.650415	-5.04481
208621_s_at	EZR	0.0119789	6.48874	2.29567	0.0365162	0.650415	-5.04539
216965_x_at	SPART	0.0221635	7.83471	2.29512	0.0365553	0.650415	-5.04639
210328_at	GNMT	0.0105507	6.8095	2.29509	0.0365577	0.650415	-5.04645
213715_s_at	KANK3	0.0159153	6.70153	2.29484	0.0365751	0.650415	-5.04689
202872_at	ATP6V1C1	-0.0408766	7.99942	-2.29442	0.0366051	0.650415	-5.04766
219058_x_at	TINAGL1	0.0197384	8.00119	2.29408	0.0366291	0.650415	-5.04827
201349_at	SLC9A3R1	0.0252249	8.55311	2.29387	0.0366441	0.650415	-5.04865
210721_s_at	PAK5	-0.0396374	7.43784	-2.29338	0.0366781	0.650415	-5.04952
218100_s_at	IFT57	-0.0437759	7.5403	-2.29309	0.0366987	0.650415	-5.05004
221197_s_at	CHAT	0.00873049	6.26059	2.29307	0.0367003	0.650415	-5.05008
214459_x_at	HLA-C	0.0221203	10.722	2.29274	0.0367235	0.650415	-5.05068
221399_at	EDA2R	0.0121526	7.33061	2.29213	0.0367669	0.650415	-5.05178
206854_s_at	MAP3K7	-0.0393772	7.06094	-2.29198	0.0367776	0.650415	-5.05205
208559_at	PDX1	0.00827358	6.13729	2.29167	0.0367996	0.650415	-5.05261
220508_at	CCT8L2	0.0138345	6.20236	2.29136	0.0368216	0.650415	-5.05316
203664_s_at	POLR2D	-0.0129517	6.47696	-2.28955	0.0369507	0.650415	-5.05643
212500_at	ADO	-0.0192146	9.24307	-2.28901	0.0369893	0.650415	-5.05741
218196_at	OSTM1	-0.0471566	7.12857	-2.28849	0.0370266	0.650415	-5.05835
201547_at	KDM5B	0.00816403	5.78278	2.28847	0.0370277	0.650415	-5.05837
214975_s_at	MTMR1	-0.0132486	5.60552	-2.28846	0.0370287	0.650415	-5.0584
220946_s_at	SETD2	0.0105973	5.42669	2.28831	0.0370393	0.650415	-5.05867
213520_at	RECQL4	0.0181649	7.31827	2.28807	0.0370562	0.650415	-5.05909
205705_at	ANKRD26	-0.0105012	6.2182	-2.28774	0.0370801	0.650415	-5.05969
203530_s_at	STX4	-0.0225604	8.11695	-2.28581	0.0372182	0.650415	-5.06316
210099_at	ABCA2	0.0127102	6.0139	2.2856	0.0372338	0.650415	-5.06355
209558_s_at	HIP1R	0.041161	9.64285	2.28248	0.0374581	0.650415	-5.06915
214065_s_at	CIB2	0.00916211	6.98244	2.28144	0.0375336	0.650415	-5.07103
212047_s_at	RNF167	0.0316506	9.00958	2.28105	0.037562	0.650415	-5.07174
207161_at	KIAA0087	-0.00664674	5.7166	-2.28039	0.0376095	0.650415	-5.07292
220949_s_at	CYREN	0.0109903	7.26829	2.2786	0.0377396	0.650415	-5.07614
211256_x_at	BTN2A1	-0.0213227	7.56173	-2.27803	0.0377812	0.650415	-5.07716
220951_s_at	A1CF	0.0174054	7.33714	2.2767	0.0378782	0.650415	-5.07955
220765_s_at	LIMS2	0.0219671	7.60621	2.27635	0.0379036	0.650415	-5.08018
204300_at	GATB	-0.0241568	7.88711	-2.27634	0.0379043	0.650415	-5.0802
202539_s_at	HMGCR	-0.055213	7.2838	-2.2762	0.037915	0.650415	-5.08046
220071_x_at	HAUS2	0.0354567	10.5858	2.27591	0.0379361	0.650415	-5.08098
206718_at	LMO1	0.0102142	6.31749	2.27481	0.0380162	0.650415	-5.08294
220097_s_at	TMEM104	0.0112235	6.62621	2.27427	0.038056	0.650415	-5.08392
207656_s_at	ACOX1	0.00672112	5.90989	2.27426	0.0380569	0.650415	-5.08394
210604_at	GNAT2	-0.00867497	5.95285	-2.27416	0.0380642	0.650415	-5.08412
206798_x_at	DLEC1	0.0120782	7.56331	2.27401	0.0380752	0.650415	-5.08439
206179_s_at	TPPP	-0.0318669	7.67366	-2.27392	0.0380816	0.650415	-5.08454
216909_at	RRP12	0.0126831	6.26636	2.27294	0.0381534	0.650415	-5.0863
202920_at	ANK2	-0.0396979	11.4963	-2.27185	0.0382338	0.650415	-5.08826
200789_at	ECH1	0.0161735	9.59208	2.27181	0.0382367	0.650415	-5.08833
217594_at	TUT4	-0.009714	5.0735	-2.27099	0.0382972	0.650415	-5.08981
220235_s_at	LRIF1	-0.0399625	6.3916	-2.27097	0.0382986	0.650415	-5.08984
219578_s_at	CPEB1	0.0477464	9.22242	2.2705	0.0383338	0.650415	-5.0907
222017_x_at	LRCH4	0.0184676	7.00636	2.26939	0.0384155	0.650415	-5.09268
218282_at	EDEM2	0.0157692	6.29743	2.26871	0.0384655	0.650415	-5.09389
203295_s_at	ATP1A2	0.0488782	10.4856	2.26848	0.0384828	0.650415	-5.09431
222143_s_at	MTMR14	0.0195139	8.14523	2.26842	0.0384877	0.650415	-5.09443
203709_at	PHKG2	0.0184807	8.00755	2.26826	0.0384992	0.650415	-5.09471
218018_at	PDXK	0.0265899	9.05725	2.26823	0.0385017	0.650415	-5.09477
222297_x_at	RPL18	0.0112466	6.19995	2.26804	0.0385158	0.650415	-5.09511
207203_s_at	NR1I2	0.0202537	8.02514	2.26781	0.0385326	0.650415	-5.09552
200644_at	MARCKSL1	0.0373411	10.8379	2.26781	0.0385328	0.650415	-5.09552
220350_at	ZNF235	-0.00778504	6.21876	-2.26774	0.0385379	0.650415	-5.09564
203105_s_at	DNM1L	-0.0325852	8.23737	-2.26721	0.0385769	0.650415	-5.09658
206630_at	TYR	0.0147721	6.96157	2.26641	0.0386369	0.650415	-5.09803
212799_at	STX6	-0.0218761	9.65257	-2.26626	0.0386474	0.650415	-5.09829
220294_at	KCNV1	-0.031981	6.41644	-2.26514	0.0387312	0.650415	-5.1003
209263_x_at	TSPAN4	0.0192437	6.95318	2.26508	0.0387354	0.650415	-5.1004
201078_at	TM9SF2	-0.0387615	9.17381	-2.26476	0.0387594	0.650415	-5.10098
204931_at	TCF21	0.00959852	5.36324	2.26463	0.0387695	0.650415	-5.10122
209566_at	INSIG2	-0.0476484	7.31404	-2.26448	0.0387806	0.650415	-5.10149
212462_at	KAT6B	-0.0236837	8.41082	-2.26286	0.0389018	0.650415	-5.10439
205718_at	ITGB7	0.0137979	7.41564	2.26256	0.0389238	0.650415	-5.10492
218789_s_at	C11orf71	-0.0168679	7.20695	-2.26204	0.0389627	0.650415	-5.10585
202694_at	STK17A	-0.00847882	5.65624	-2.26199	0.038967	0.650415	-5.10595
208130_s_at	TBXAS1	0.0113641	6.47848	2.26184	0.0389779	0.650415	-5.10621
209141_at	UBE2G1	-0.0147172	9.01396	-2.26183	0.038979	0.650415	-5.10624
215328_at	EFR3B	0.0138282	6.88528	2.26144	0.0390082	0.650415	-5.10694
200973_s_at	TSPAN3	-0.0492901	8.91671	-2.26133	0.0390164	0.650415	-5.10713
213701_at	C12orf29	-0.0391544	8.11974	-2.26064	0.0390679	0.650415	-5.10836
219926_at	POPDC3	-0.0183294	7.77813	-2.25787	0.0392769	0.650415	-5.11333
209665_at	CYB561D2	0.0176365	8.11017	2.25758	0.0392984	0.650415	-5.11384
203540_at	GFAP	0.0254857	12.9634	2.25718	0.0393292	0.650415	-5.11456
211337_s_at	TUBGCP4	-0.022747	6.96409	-2.2566	0.0393729	0.650415	-5.1156
216449_x_at	HSP90B1	0.0330447	7.57722	2.25653	0.0393783	0.650415	-5.11573
220149_at	MAB21L4	0.0115605	7.27248	2.25592	0.0394242	0.650415	-5.11681
201063_at	RCN1	-0.0390618	8.42996	-2.25496	0.0394973	0.650415	-5.11853
210043_at	FRMD8	0.00859547	7.22446	2.25496	0.0394975	0.650415	-5.11854
206216_at	SRPK3	0.0170961	7.58106	2.25357	0.0396031	0.650415	-5.12102
214695_at	UBAP2L	0.0140468	6.44663	2.25336	0.039619	0.650415	-5.12139
201441_at	COX6B1	-0.0150126	11.2729	-2.25272	0.039668	0.650415	-5.12254
201194_at	SELENOW	-0.018115	11.4122	-2.25222	0.0397054	0.650415	-5.12342
219736_at	TRIM36	-0.034503	6.55243	-2.25206	0.039718	0.650415	-5.12372
203821_at	HBEGF	-0.0125439	7.48615	-2.25044	0.0398421	0.650415	-5.12662
214708_at	SNTB1	-0.0114389	6.0746	-2.24956	0.0399093	0.650415	-5.12818
221496_s_at	TOB2	0.0426893	7.21465	2.24955	0.0399102	0.650415	-5.12821
212642_s_at	HIVEP2	-0.0290519	9.8044	-2.24953	0.0399117	0.650415	-5.12824
208787_at	MRPL3	-0.0393239	9.0774	-2.24876	0.0399703	0.650415	-5.1296
219702_at	PLAC1	0.00856942	6.36102	2.24866	0.039978	0.650415	-5.12978
213404_s_at	RHEB	-0.0413727	9.43137	-2.24829	0.0400066	0.650415	-5.13045
214259_s_at	AKR7A2	0.021689	8.96898	2.24794	0.0400337	0.650415	-5.13108
206841_at	PDE6H	-0.00699557	5.43264	-2.24757	0.0400624	0.650415	-5.13174
208297_s_at	EVI5	0.00983725	5.5437	2.24742	0.0400734	0.650415	-5.132
204160_s_at	ENPP4	-0.0371927	7.06997	-2.2474	0.0400749	0.650415	-5.13203
213575_at	TRA2A	0.0101402	6.35254	2.24738	0.0400765	0.650415	-5.13207
203514_at	MAP3K3	0.0250146	8.29337	2.24616	0.0401707	0.650415	-5.13425
220720_x_at	MZT2B	0.0380715	9.48774	2.24603	0.0401811	0.650415	-5.13449
211944_at	PRRC2C	0.0222091	7.17444	2.24471	0.0402828	0.650415	-5.13684
215905_s_at	SNRNP40	0.017671	8.22558	2.24467	0.0402861	0.650415	-5.13692
217971_at	LAMTOR3	-0.042645	8.03045	-2.2441	0.0403297	0.650415	-5.13793
222099_s_at	LSM14A	0.0222246	8.78998	2.24393	0.0403427	0.650415	-5.13823
209225_x_at	TNPO1	0.0370702	9.67024	2.2439	0.0403455	0.650415	-5.13829
220010_at	KCNE5	0.0081917	5.87462	2.24384	0.0403497	0.650415	-5.13839
215632_at	NEUROG2	0.00918729	5.32353	2.24338	0.0403858	0.650415	-5.13922
200662_s_at	TOMM20	-0.0633719	10.9201	-2.24287	0.040425	0.650415	-5.14012
217783_s_at	YPEL5	-0.0314324	10.594	-2.24226	0.0404724	0.650415	-5.14121
212478_at	RMND5A	-0.010276	6.65774	-2.24184	0.0405053	0.650415	-5.14196
208226_x_at	ADAM22	0.00933462	7.15028	2.24177	0.040511	0.650415	-5.14209
203565_s_at	MNAT1	-0.0145877	7.05819	-2.24173	0.0405135	0.650415	-5.14215
214969_at	MAP3K9	0.0117252	7.33725	2.24114	0.0405595	0.650415	-5.14321
221357_at	CHRM4	0.00966403	7.57513	2.24102	0.0405694	0.650415	-5.14343
210883_x_at	EFNB3	0.0189502	8.24366	2.24039	0.0406182	0.650415	-5.14455
206052_s_at	SLBP	-0.0507332	8.3255	-2.23879	0.0407426	0.650415	-5.14739
222245_s_at	FER1L4	0.015041	7.2231	2.23863	0.0407558	0.650415	-5.14769
218692_at	SYBU	-0.0404028	9.84713	-2.23769	0.0408292	0.650415	-5.14936
219449_s_at	TMEM70	-0.0423535	9.60208	-2.23712	0.0408735	0.650415	-5.15037
219114_at	C3orf18	0.0189616	8.58864	2.2371	0.0408751	0.650415	-5.15041
220068_at	VPREB3	0.00861407	6.6489	2.23706	0.0408787	0.650415	-5.15049
215026_x_at	SCNN1A	0.0196832	8.14502	2.23689	0.0408921	0.650415	-5.15079
205001_s_at	DDX3Y	-0.0216714	6.65812	-2.23634	0.0409351	0.650415	-5.15177
202899_s_at	SRSF3	-0.023581	9.09926	-2.23576	0.0409805	0.650415	-5.1528
201273_s_at	SRP9	-0.0531476	11.1319	-2.23506	0.0410357	0.650415	-5.15405
206016_at	CCDC22	-0.0136358	5.88999	-2.23462	0.0410701	0.650415	-5.15482
213749_at	MASP1	0.0124248	7.66654	2.23441	0.0410864	0.650415	-5.15519
220196_at	MUC16	0.0085221	5.66753	2.23419	0.0411039	0.650415	-5.15559
207010_at	GABRB1	0.0237254	10.8485	2.23396	0.041122	0.650415	-5.156
200743_s_at	TPP1	0.0202336	10.8459	2.23395	0.0411228	0.650415	-5.15602
203285_s_at	HS2ST1	-0.0378915	6.83882	-2.23386	0.0411301	0.650415	-5.15618
218557_at	NIT2	-0.0294826	7.74527	-2.23384	0.0411319	0.650415	-5.15622
209367_at	STXBP2	0.0142709	7.01223	2.23326	0.0411778	0.650415	-5.15726
211918_x_at	PAPPA2	0.0131021	7.96412	2.23244	0.0412426	0.650415	-5.15872
212528_at	DESI1	0.0166988	8.94312	2.23222	0.0412593	0.650415	-5.15909
201185_at	HTRA1	0.0228836	11.8741	2.23197	0.0412795	0.650415	-5.15955
205820_s_at	APOC3	0.00810702	5.51017	2.23197	0.0412796	0.650415	-5.15955
212689_s_at	KDM3A	-0.0445302	8.13252	-2.23171	0.0412996	0.650415	-5.16
210534_s_at	B9D1	-0.00965346	6.21534	-2.23155	0.0413128	0.650415	-5.1603
205274_at	GTPBP1	0.0203367	7.00293	2.23116	0.0413437	0.650415	-5.16099
221702_s_at	TM2D3	-0.053862	10.0186	-2.23048	0.0413978	0.650415	-5.1622
205334_at	S100A1	0.0420806	8.89143	2.23034	0.0414084	0.650415	-5.16244
206774_at	FRMPD1	0.0102677	6.0928	2.2301	0.0414276	0.650415	-5.16287
205066_s_at	ENPP1	0.00784569	5.97602	2.23	0.0414359	0.650415	-5.16306
219610_at	ARHGEF28	0.0131218	8.14117	2.22941	0.0414821	0.650415	-5.16409
215134_at	PI4K2A	-0.010717	6.319	-2.22869	0.0415397	0.650415	-5.16538
220616_at	ZNF384	0.0101376	6.43508	2.22855	0.0415505	0.650415	-5.16562
222013_x_at	EEF2KMT	0.0178038	7.38735	2.22827	0.0415735	0.650415	-5.16613
208629_s_at	HADHA	0.0270378	7.65735	2.22779	0.0416115	0.650415	-5.16698
205148_s_at	CLCN4	-0.0150375	7.26622	-2.22704	0.0416714	0.650415	-5.16832
203271_s_at	UNC119	0.0243492	9.4795	2.22633	0.0417282	0.650415	-5.16958
218703_at	SEC22A	-0.0153767	5.56212	-2.2261	0.0417462	0.650415	-5.16998
219496_at	SOWAHC	0.00890594	6.18085	2.22559	0.0417869	0.650415	-5.17088
213659_at	ZNF75D	-0.0128476	5.8494	-2.22524	0.0418149	0.650415	-5.17151
202482_x_at	RANBP1	0.00847976	6.3669	2.2244	0.0418827	0.650415	-5.17301
204905_s_at	EEF1E1	-0.0482292	7.52794	-2.22332	0.0419694	0.650415	-5.17493
202744_at	SLC20A2	-0.0204925	7.24908	-2.22274	0.0420158	0.650415	-5.17595
207630_s_at	CREM	-0.0295782	6.89199	-2.22239	0.0420437	0.650415	-5.17657
206715_at	TFEC	-0.00698365	5.52014	-2.22213	0.0420647	0.650415	-5.17703
201630_s_at	ACP1	-0.0360779	9.9299	-2.22174	0.0420964	0.650415	-5.17773
214750_at	PLAC4	0.0207452	7.9841	2.22126	0.0421348	0.650415	-5.17857
210821_x_at	CENPA	0.00981001	6.23789	2.22105	0.0421518	0.650415	-5.17895
217576_x_at	SOS2	0.0110188	6.89113	2.22101	0.0421553	0.650415	-5.17903
51774_s_at	UBE2D4	0.020733	10.1357	2.22025	0.0422167	0.650415	-5.18038
218032_at	SNN	-0.0173045	11.7727	-2.2202	0.0422208	0.650415	-5.18047
204019_s_at	SH3YL1	-0.0238253	8.8426	-2.21999	0.0422373	0.650415	-5.18083
219193_at	WDR70	0.0158087	7.95757	2.21997	0.0422395	0.650415	-5.18088
217757_at	A2M	0.0313494	10.7812	2.21927	0.0422958	0.650415	-5.18211
208979_at	NCOA6	-0.0250183	9.31925	-2.21923	0.0422987	0.650415	-5.18218
202196_s_at	DKK3	-0.0484955	9.72073	-2.21897	0.0423205	0.650415	-5.18265
217922_at	MAN1A2	-0.0247094	9.96035	-2.21878	0.0423352	0.650415	-5.18298
204062_s_at	ULK2	-0.0203051	8.09533	-2.21869	0.0423431	0.650415	-5.18315
221180_at	MAP3K19	0.0241882	8.46371	2.21867	0.0423444	0.650415	-5.18318
210576_at	CYP4F8	0.00651901	5.25552	2.21768	0.042425	0.650415	-5.18494
214629_x_at	RTN4	-0.0216134	12.041	-2.2175	0.0424393	0.650415	-5.18525
206681_x_at	GP2	0.0148196	8.31511	2.21747	0.0424418	0.650415	-5.18531
218238_at	GTPBP4	-0.0290933	6.33569	-2.21735	0.0424518	0.650415	-5.18553
221961_at	CLCN7	0.0246497	7.11764	2.21701	0.0424791	0.650415	-5.18612
209388_at	PAPOLA	-0.0305186	6.69555	-2.21633	0.0425345	0.650415	-5.18733
216526_x_at	HLA-C	0.0223588	11.1942	2.21618	0.0425466	0.650415	-5.18759
214823_at	ZNF204P	-0.0517828	7.34248	-2.21614	0.0425499	0.650415	-5.18767
211232_x_at	GLP1R	0.00863595	7.03548	2.21597	0.0425637	0.650415	-5.18797
218603_at	HECA	-0.0405986	8.67794	-2.21584	0.042574	0.650415	-5.18819
218389_s_at	APH1A	0.0129596	7.2444	2.21574	0.0425825	0.650415	-5.18837
221807_s_at	TRABD	0.0144816	7.02207	2.21543	0.0426076	0.650415	-5.18892
216633_s_at	PLCH1	0.0102463	6.49688	2.21485	0.0426552	0.650415	-5.18996
206973_at	PPFIA2	-0.0257047	7.85225	-2.21451	0.0426831	0.650415	-5.19056
207385_at	TFDP3	0.00993709	6.40683	2.21402	0.0427224	0.650415	-5.19142
209576_at	GNAI1	-0.0401429	6.27716	-2.21252	0.0428455	0.650415	-5.19408
220538_at	ADM2	0.0164672	7.87962	2.21143	0.0429345	0.650415	-5.196
204947_at	E2F1	0.0141092	7.34043	2.2113	0.0429453	0.650415	-5.19624
207614_s_at	CUL1	-0.0283864	8.52001	-2.21084	0.0429833	0.650415	-5.19706
213429_at	BICC1	-0.0142711	6.19149	-2.2093	0.0431103	0.650415	-5.19979
201384_s_at	NBR1	-0.0350741	9.18427	-2.20927	0.0431127	0.650415	-5.19984
207919_at	ART1	0.0133829	7.81343	2.20863	0.0431652	0.650415	-5.20097
215138_s_at	KAZN	0.0193117	7.13315	2.20735	0.0432707	0.650415	-5.20323
211955_at	IPO5	-0.0237138	7.50489	-2.20695	0.0433044	0.650415	-5.20395
208360_s_at	ERVH-4	0.023101	7.10736	2.20666	0.0433282	0.650415	-5.20446
210639_s_at	ATG5	-0.0131292	6.4839	-2.20624	0.0433629	0.650415	-5.2052
207218_at	F9	0.00635556	5.6748	2.20622	0.0433646	0.650415	-5.20524
203539_s_at	GFAP	0.00796046	6.46837	2.20588	0.0433926	0.650415	-5.20584
204575_s_at	MMP19	0.0108737	7.66385	2.20542	0.043431	0.650415	-5.20665
200947_s_at	GLUD1	0.0327522	10.6365	2.20512	0.0434558	0.650415	-5.20718
213755_s_at	SKI	0.0119272	7.27964	2.20501	0.0434647	0.650415	-5.20737
203090_at	SDF2	-0.01561	7.88949	-2.2045	0.0435074	0.650415	-5.20828
205292_s_at	HNRNPA2B1	-0.0362444	10.575	-2.20367	0.0435764	0.650415	-5.20975
218888_s_at	NETO2	-0.0329033	7.33486	-2.20326	0.0436102	0.650415	-5.21047
207950_s_at	ANK3	0.0216079	7.03094	2.20323	0.0436125	0.650415	-5.21051
50374_at	OXLD1	0.0159242	7.80023	2.2031	0.0436239	0.650415	-5.21076
221670_s_at	LHX3	0.0168587	8.25928	2.20192	0.0437225	0.650415	-5.21285
217899_at	TMEM214	0.0323531	7.69673	2.20163	0.0437461	0.650415	-5.21335
209644_x_at	CDKN2A	0.0146244	7.6028	2.2015	0.043757	0.650415	-5.21358
200608_s_at	RAD21	-0.0397922	9.30793	-2.20102	0.0437977	0.650415	-5.21444
201669_s_at	MARCKS	-0.0580923	9.72207	-2.20097	0.0438014	0.650415	-5.21452
220973_s_at	SHARPIN	0.0273847	7.73644	2.20095	0.0438032	0.650415	-5.21455
211709_s_at	CLEC11A	0.0135383	7.02776	2.20095	0.0438032	0.650415	-5.21455
211222_s_at	HAP1	0.01848	8.00671	2.2009	0.043807	0.650415	-5.21463
201320_at	SMARCC2	0.0286807	9.34644	2.20051	0.0438402	0.650415	-5.21533
221803_s_at	NRBF2	-0.0210072	5.90769	-2.19984	0.0438957	0.650415	-5.21651
213926_s_at	AGFG1	0.0133455	5.69108	2.19872	0.0439899	0.650415	-5.21849
219035_s_at	RNF34	-0.014861	8.94933	-2.19866	0.0439953	0.650415	-5.2186
209326_at	SLC35A2	-0.0239945	6.53577	-2.19721	0.0441171	0.650415	-5.22116
214998_at	AAK1	-0.0352281	7.21403	-2.19682	0.0441493	0.650415	-5.22184
206481_s_at	LDB2	-0.0507805	9.3473	-2.19663	0.0441654	0.650415	-5.22217
214260_at	COPS8	-0.0295002	6.90945	-2.19599	0.0442194	0.650415	-5.2233
207803_s_at	CSN3	0.0115464	6.05382	2.19594	0.0442242	0.650415	-5.2234
214508_x_at	CREM	-0.023003	8.07352	-2.19524	0.0442827	0.650415	-5.22463
219790_s_at	NPR3	-0.00604499	6.23331	-2.19495	0.0443077	0.650415	-5.22515
208746_x_at	ATP5MG	-0.0316116	11.0027	-2.19441	0.0443528	0.650415	-5.22609
221652_s_at	INTS13	-0.0243299	7.22351	-2.19418	0.0443724	0.650415	-5.2265
212487_at	GPATCH8	0.0253053	8.86952	2.19362	0.0444199	0.650415	-5.22749
200656_s_at	P4HB	-0.0149984	7.61215	-2.19356	0.0444255	0.650415	-5.22761
211952_at	IPO5	-0.0408218	7.82434	-2.19242	0.0445217	0.650415	-5.22961
203968_s_at	CDC6	-0.00729177	5.72707	-2.19156	0.0445949	0.650415	-5.23113
214930_at	SLITRK5	-0.0289107	9.29496	-2.19124	0.0446222	0.650415	-5.23169
220179_at	DPEP3	0.00799906	6.52236	2.19085	0.0446551	0.650415	-5.23237
205702_at	PHTF1	-0.0148354	6.77025	-2.18966	0.0447569	0.650415	-5.23448
221340_at	CDX4	0.00783966	6.88023	2.18909	0.0448057	0.650415	-5.23549
219603_s_at	ZNF226	-0.0349925	6.64722	-2.18893	0.044819	0.650415	-5.23576
221993_s_at	TSR3	0.0110735	5.71043	2.18827	0.0448752	0.650415	-5.23692
218437_s_at	LZTFL1	-0.0423422	8.33651	-2.18771	0.0449231	0.650415	-5.2379
216310_at	TAOK1	0.0326752	8.99252	2.18738	0.0449515	0.650415	-5.23849
212052_s_at	TBC1D9B	0.0216331	9.38792	2.1868	0.0450017	0.650415	-5.23952
212965_at	HIC2	0.0132792	6.33181	2.1865	0.0450275	0.650415	-5.24005
214060_at	SSBP1	-0.0157963	5.8165	-2.18646	0.0450304	0.650415	-5.24011
221817_at	DOLPP1	0.0272445	8.52046	2.18612	0.0450599	0.650415	-5.24072
209908_s_at	TGFB2	0.0130417	5.72825	2.18608	0.0450635	0.650415	-5.24079
209947_at	UBAP2L	0.0288434	8.4667	2.18585	0.045083	0.650415	-5.24119
222036_s_at	MCM4	-0.0182022	6.27096	-2.1856	0.0451047	0.650415	-5.24163
209430_at	BTAF1	-0.030737	7.29996	-2.18527	0.0451329	0.650415	-5.24221
214072_x_at	NENF	0.017355	6.96066	2.18458	0.0451925	0.650415	-5.24343
208994_s_at	PPIG	0.0274524	8.72545	2.18424	0.0452217	0.650415	-5.24403
208678_at	ATP6V1E1	-0.0248961	11.4974	-2.18404	0.0452388	0.650415	-5.24438
206800_at	MTHFR	0.0135347	7.30319	2.18396	0.0452451	0.650415	-5.24451
213699_s_at	YWHAQ	-0.0219846	12.0428	-2.18394	0.0452473	0.650415	-5.24455
218654_s_at	MRPS33	-0.0251976	8.38891	-2.1838	0.0452592	0.650415	-5.24479
206954_at	WT1-AS	0.0135258	6.65156	2.18352	0.0452833	0.650415	-5.24528
212290_at	SLC7A1	0.0255754	7.97753	2.18351	0.0452845	0.650415	-5.24531
205659_at	HDAC9	-0.0223682	7.49242	-2.18325	0.0453066	0.650415	-5.24576
204086_at	PRAME	0.00942894	6.50004	2.18323	0.0453083	0.650415	-5.24579
211658_at	PRDX2	0.0142328	8.11732	2.18321	0.0453103	0.650415	-5.24584
215461_at	ZNRF4	0.0140323	7.38672	2.18257	0.0453658	0.650415	-5.24697
203386_at	TBC1D4	0.0300828	7.90137	2.18255	0.0453675	0.650415	-5.247
208448_x_at	IFNA16	-0.00978396	5.86006	-2.18241	0.0453791	0.650415	-5.24724
201796_s_at	VARS1	0.0185377	8.70893	2.18239	0.0453808	0.650415	-5.24727
219574_at	MARCHF1	-0.0122778	6.62641	-2.18203	0.0454118	0.650415	-5.2479
204860_s_at	NAIP	0.00795829	5.54561	2.18196	0.0454183	0.650415	-5.24804
65521_at	UBE2D4	0.0156865	8.85322	2.18181	0.045431	0.650415	-5.24829
48580_at	CXXC1	0.0288008	11.0086	2.18159	0.0454499	0.650415	-5.24868
51176_at	MED27	0.0122347	9.49109	2.18138	0.0454683	0.650415	-5.24905
204341_at	TRIM16	-0.0128244	6.43765	-2.18115	0.0454879	0.650415	-5.24945
215678_at	LOC440792	0.0127916	7.07942	2.18108	0.0454944	0.650415	-5.24958
205270_s_at	LCP2	0.0177908	7.43944	2.18102	0.0454992	0.650415	-5.24968
214177_s_at	PBXIP1	0.0332718	9.90864	2.18064	0.0455324	0.650415	-5.25035
201626_at	INSIG1	-0.0406948	8.36519	-2.17942	0.0456386	0.650415	-5.25251
208092_s_at	FAM49A	-0.0190785	7.94367	-2.17916	0.0456606	0.650415	-5.25295
57532_at	DVL2	0.0207692	8.2693	2.17799	0.0457627	0.650415	-5.25501
201705_at	PSMD7	-0.027689	8.81522	-2.17794	0.0457668	0.650415	-5.2551
203333_at	KIFAP3	-0.0422845	9.3432	-2.17764	0.0457934	0.650415	-5.25563
212915_at	PDZRN3	-0.0463148	6.97669	-2.17714	0.0458366	0.650415	-5.2565
219873_at	COLEC11	0.0160511	7.32178	2.17675	0.0458712	0.650415	-5.2572
208946_s_at	BECN1	-0.0459506	7.6735	-2.1766	0.0458839	0.650415	-5.25746
220684_at	TBX21	0.0113298	6.87031	2.17631	0.045909	0.650415	-5.25796
206010_at	HABP2	0.00968861	6.55505	2.17627	0.0459127	0.650415	-5.25804
221668_s_at	DNAI2	0.0112114	6.17743	2.17605	0.0459317	0.650415	-5.25842
212245_at	MCFD2	-0.0348922	9.14665	-2.17531	0.0459967	0.650415	-5.25972
201280_s_at	DAB2	0.0160803	6.23938	2.1753	0.0459978	0.650415	-5.25975
208578_at	SCN10A	0.0168993	7.5012	2.175	0.0460241	0.650415	-5.26027
200972_at	TSPAN3	-0.0172297	11.3195	-2.17443	0.0460735	0.650415	-5.26126
214434_at	HSPA12A	-0.0318116	9.91813	-2.17431	0.046084	0.650415	-5.26147
208872_s_at	REEP5	-0.0225817	8.99681	-2.17426	0.0460888	0.650415	-5.26157
217965_s_at	SAP30BP	-0.0232273	7.00932	-2.17418	0.0460961	0.650415	-5.26171
205497_at	ZNF175	0.0108477	7.45145	2.17368	0.0461397	0.650415	-5.26259
212590_at	RRAS2	-0.00922721	5.97141	-2.1736	0.0461464	0.650415	-5.26272
221203_s_at	YEATS2	-0.0184781	7.75998	-2.17306	0.0461937	0.650415	-5.26367
203168_at	ATF6B	0.0250252	8.05313	2.17302	0.0461972	0.650415	-5.26374
207957_s_at	PRKCB	-0.0601067	10.0784	-2.17199	0.046288	0.650415	-5.26555
214802_at	EXOC7	0.0139512	7.00273	2.17158	0.0463241	0.650415	-5.26627
209385_s_at	PLPBP	0.0244706	8.57982	2.17143	0.0463374	0.650415	-5.26653
212303_x_at	KHSRP	0.0240371	8.49283	2.17107	0.0463691	0.650415	-5.26717
212078_s_at	KMT2A	0.0216014	8.38352	2.17066	0.0464048	0.650415	-5.26788
214480_at	ETV3	0.0132774	5.85025	2.17058	0.0464127	0.650415	-5.26803
213250_at	CCDC85B	0.0147115	7.33152	2.16973	0.0464874	0.650415	-5.26952
221287_at	RNASEL	0.0138632	7.49957	2.16931	0.0465246	0.650415	-5.27026
202723_s_at	FOXO1	0.0215123	7.81063	2.16927	0.0465283	0.650415	-5.27033
204127_at	RFC3	-0.0196851	6.21602	-2.1681	0.0466313	0.650415	-5.27237
221192_x_at	MFSD11	0.0256912	8.99176	2.16741	0.0466932	0.650415	-5.27359
221489_s_at	SPRY4	0.0180272	8.67553	2.16729	0.0467031	0.650415	-5.27379
208290_s_at	EIF5	-0.0551992	7.67493	-2.16718	0.046713	0.650415	-5.27398
215338_s_at	NKTR	0.0191151	6.74679	2.16634	0.0467882	0.650415	-5.27547
206018_at	FOXG1	-0.0223173	10.9962	-2.16582	0.0468338	0.650415	-5.27637
219825_at	CYP26B1	-0.0377619	7.16852	-2.1658	0.0468355	0.650415	-5.2764
204920_at	CPS1	0.0130664	7.19043	2.16571	0.0468437	0.650415	-5.27656
221622_s_at	TMEM126B	-0.0536819	9.16609	-2.16544	0.0468677	0.650415	-5.27703
48808_at	DHFR	-0.00908588	5.65783	-2.16513	0.0468954	0.650415	-5.27758
218172_s_at	DERL1	-0.0180965	5.5676	-2.1647	0.0469338	0.650415	-5.27833
203988_s_at	FUT8	0.0267798	8.12435	2.16448	0.0469539	0.650415	-5.27873
203646_at	FDX1	-0.0396192	6.40155	-2.16404	0.0469926	0.650415	-5.27949
202763_at	CASP3	-0.0209027	7.64597	-2.16322	0.0470663	0.650415	-5.28093
206772_at	PTH2R	-0.0378485	6.83131	-2.1632	0.0470676	0.650415	-5.28096
206072_at	UCN	0.0131583	6.61812	2.16315	0.0470718	0.650415	-5.28104
41858_at	PGAP2	0.0123842	7.03258	2.16296	0.0470891	0.650415	-5.28138
217530_at	SLC34A1	0.0118443	6.37881	2.16263	0.0471191	0.650415	-5.28197
221523_s_at	RRAGD	-0.0475448	7.68332	-2.16225	0.0471526	0.650415	-5.28262
35201_at	HNRNPL	0.0268225	9.98509	2.16198	0.0471772	0.650415	-5.2831
219476_at	C1orf116	0.00850682	5.77836	2.16145	0.0472247	0.650415	-5.28403
202534_x_at	DHFR	-0.0180382	7.98436	-2.16138	0.0472309	0.650415	-5.28415
204149_s_at	GSTM4	-0.0134415	5.80872	-2.16066	0.0472949	0.650415	-5.2854
209694_at	PTS	-0.0272953	9.10388	-2.16006	0.0473492	0.650415	-5.28646
209080_x_at	GLRX3	-0.0218662	8.11271	-2.15973	0.0473785	0.650415	-5.28703
38290_at	RGS14	-0.0110633	6.47964	-2.15921	0.0474255	0.650415	-5.28794
220895_at	USP29	0.0165453	7.53644	2.1592	0.047427	0.650415	-5.28797
202331_at	BCKDHA	0.0251159	8.4877	2.15871	0.0474708	0.650415	-5.28882
213793_s_at	HOMER1	-0.0344211	9.58973	-2.15818	0.0475182	0.650415	-5.28974
215067_x_at	PRDX2	0.0385596	9.2051	2.15796	0.0475384	0.650415	-5.29013
204398_s_at	EML2	0.0192735	8.27528	2.15775	0.0475569	0.650415	-5.29049
209583_s_at	CD200	-0.0430034	9.63587	-2.15751	0.047579	0.650415	-5.29092
220114_s_at	STAB2	0.0165	7.60037	2.15706	0.0476199	0.650415	-5.29171
213059_at	CREB3L1	0.0266857	8.49437	2.15688	0.0476356	0.650415	-5.29202
205507_at	ARHGEF15	0.0132618	7.81734	2.15684	0.0476392	0.650415	-5.29209
205542_at	STEAP1	-0.0176913	6.11209	-2.15609	0.0477077	0.650415	-5.29341
202198_s_at	MTMR3	0.0121429	6.45814	2.15558	0.0477534	0.650415	-5.29429
217622_at	RHBDD3	0.0139119	7.17376	2.15544	0.0477661	0.650415	-5.29454
212635_at	TNPO1	-0.0278426	8.57673	-2.15536	0.0477738	0.650415	-5.29468
210219_at	SP100	-0.00733485	5.36092	-2.15437	0.0478636	0.650415	-5.29642
203094_at	MAD2L1BP	-0.0139317	7.00074	-2.15436	0.0478645	0.650415	-5.29643
203376_at	CDC40	-0.01953	9.79649	-2.15401	0.0478957	0.650415	-5.29703
214866_at	PLAUR	0.0221686	7.21562	2.15321	0.0479688	0.650415	-5.29844
215633_x_at	LST1	0.0200211	7.73873	2.15282	0.0480043	0.650415	-5.29912
219783_at	SLC35F6	0.0173534	8.02042	2.15282	0.0480045	0.650415	-5.29912
213850_s_at	SCAF11	0.0236681	8.57256	2.15264	0.0480203	0.650415	-5.29943
204742_s_at	PDS5B	-0.0311169	7.03506	-2.15207	0.0480721	0.650415	-5.30042
218042_at	COPS4	-0.0442058	9.28025	-2.15193	0.0480851	0.650415	-5.30067
219581_at	TSEN2	-0.0240137	5.95236	-2.15166	0.0481099	0.650415	-5.30114
204586_at	BSN	-0.0305323	8.93877	-2.15155	0.0481202	0.650415	-5.30134
208761_s_at	SUMO1	-0.0472483	8.98667	-2.15113	0.0481582	0.650415	-5.30207
203403_s_at	RNF6	-0.0566592	8.44931	-2.15092	0.048177	0.650415	-5.30243
203045_at	NINJ1	0.0172546	8.26933	2.15081	0.0481876	0.650415	-5.30263
211762_s_at	KPNA2	-0.0309913	8.76885	-2.15042	0.0482233	0.650415	-5.30331
212063_at	CD44	-0.0437582	6.21914	-2.1504	0.0482246	0.650415	-5.30334
217230_at	EZR	-0.00818325	6.84229	-2.15012	0.0482501	0.650415	-5.30382
202512_s_at	ATG5	-0.0389877	7.12012	-2.14932	0.0483241	0.650415	-5.30523
205792_at	CCN5	0.0131109	6.51287	2.14925	0.0483299	0.650415	-5.30534
219172_at	UBTD1	0.0119798	6.41427	2.14845	0.0484036	0.650415	-5.30675
202935_s_at	SOX9	0.0391058	8.31767	2.14791	0.0484535	0.650415	-5.3077
205046_at	CENPE	-0.00803873	6.36603	-2.14734	0.0485056	0.650415	-5.30869
220638_s_at	CBLC	0.0082706	5.96654	2.14641	0.0485909	0.650415	-5.3103
207738_s_at	NCKAP1	-0.0342931	10.4811	-2.14622	0.0486085	0.650415	-5.31064
206725_x_at	BMP1	0.0240251	8.56109	2.14609	0.0486205	0.650415	-5.31086
202968_s_at	DYRK2	-0.00674752	5.83487	-2.14603	0.0486263	0.650415	-5.31097
211954_s_at	IPO5	-0.0297346	8.3206	-2.14598	0.0486302	0.650415	-5.31105
218967_s_at	PTER	-0.0157337	6.5876	-2.14587	0.0486403	0.650415	-5.31124
219550_at	ROBO3	0.0180993	8.08578	2.14563	0.048663	0.650415	-5.31167
208608_s_at	SNTB1	0.00971743	6.29713	2.14505	0.0487164	0.650415	-5.31268
212428_at	ECPAS	-0.0579689	8.45305	-2.14406	0.0488075	0.650415	-5.3144
206833_s_at	ACYP2	-0.0341058	8.29273	-2.14401	0.048812	0.650415	-5.31448
217407_x_at	PPIL2	0.0158633	8.36301	2.14396	0.0488167	0.650415	-5.31457
206596_s_at	NRL	0.0141114	7.61357	2.14378	0.0488333	0.650415	-5.31488
221865_at	TMEM268	-0.0341412	8.14136	-2.14345	0.0488638	0.650415	-5.31546
219716_at	APOL6	0.0177559	7.23869	2.14283	0.0489217	0.650415	-5.31655
205487_s_at	VGLL1	0.0108967	6.6459	2.14192	0.0490056	0.650415	-5.31812
218447_at	CMC2	-0.0280063	9.57221	-2.14147	0.0490473	0.650415	-5.31891
220266_s_at	KLF4	0.0134858	6.70792	2.14107	0.0490853	0.650415	-5.31962
202876_s_at	PBX2	0.0248129	8.42868	2.14103	0.0490884	0.650415	-5.31968
1729_at	TRADD	0.0121972	7.90086	2.14046	0.049142	0.650415	-5.32068
90610_at	LRCH4	0.0352657	9.52613	2.1404	0.049147	0.650415	-5.32078
212759_s_at	TCF7L2	0.0348422	7.83452	2.14038	0.0491491	0.650415	-5.32081
39549_at	NPAS2	-0.0225101	7.50167	-2.14026	0.0491605	0.650415	-5.32103
215146_s_at	TTC28	-0.0223439	6.63026	-2.1402	0.0491655	0.650415	-5.32112
216066_at	ABCA1	0.00851663	6.40518	2.14018	0.0491681	0.650415	-5.32117
220934_s_at	TMEM223	0.0229264	8.92255	2.13974	0.0492087	0.650415	-5.32193
211214_s_at	DAPK1	0.014271	6.44371	2.13927	0.0492527	0.650415	-5.32275
214574_x_at	LST1	0.0175703	8.06608	2.13923	0.0492566	0.650415	-5.32283
210735_s_at	CA12	0.0191893	6.73038	2.13878	0.049298	0.650415	-5.3236
211914_x_at	NF1	0.00891154	6.30056	2.13806	0.0493649	0.650415	-5.32485
207791_s_at	RAB1A	-0.0515057	6.88264	-2.13806	0.0493651	0.650415	-5.32485
211803_at	CDK2	0.00590084	6.73634	2.13804	0.0493669	0.650415	-5.32488
220274_at	IQCA1	0.0115675	6.83258	2.13784	0.0493856	0.650415	-5.32523
214872_at	RIF1	0.00625199	5.82323	2.13699	0.0494658	0.650415	-5.32672
38521_at	CD22	0.018728	8.53406	2.13696	0.0494686	0.650415	-5.32677
216293_at	CLTA	0.0207767	8.59846	2.13681	0.0494824	0.650415	-5.32703
201792_at	AEBP1	-0.0181893	8.0364	-2.13677	0.0494861	0.650415	-5.3271
214281_s_at	RCHY1	-0.0424621	8.67505	-2.13671	0.0494915	0.650415	-5.3272
211004_s_at	ALDH3B1	0.0254159	8.36746	2.13569	0.0495875	0.650415	-5.32898
215736_at	KCNV1	-0.0284934	6.16932	-2.13549	0.0496063	0.650415	-5.32933
221616_s_at	TAF9B	0.0171983	6.56054	2.13545	0.0496098	0.650415	-5.32939
214018_at	GRIP1	0.00690427	5.73245	2.13515	0.0496382	0.650415	-5.32992
208671_at	SERINC1	-0.0581227	10.6313	-2.1349	0.0496615	0.650415	-5.33035
202606_s_at	TLK1	-0.0342264	8.45442	-2.13444	0.0497048	0.650415	-5.33115
219729_at	PRRX2	0.023503	8.38894	2.13441	0.049707	0.650415	-5.33119
206649_s_at	TFE3	0.0189866	8.1747	2.13431	0.0497169	0.650415	-5.33138
209240_at	OGT	-0.0312602	10.5192	-2.13431	0.0497172	0.650415	-5.33138
214941_s_at	PRPF40A	0.0187902	7.78987	2.13429	0.0497185	0.650415	-5.33141
201072_s_at	SMARCC1	0.0153302	7.68389	2.13424	0.049723	0.650415	-5.33149
218611_at	IER5	-0.0398208	7.78123	-2.13412	0.0497348	0.650415	-5.33171
210228_at	CSF2	0.0108064	6.53594	2.13412	0.049735	0.650415	-5.33171
202057_at	KPNA1	-0.0155556	7.18476	-2.13377	0.0497673	0.650415	-5.33231
213229_at	DICER1	0.0566055	9.68545	2.13342	0.049801	0.650415	-5.33293
211075_s_at	CD47	-0.0507708	7.82932	-2.13331	0.0498107	0.650415	-5.33311
221913_at	SIRT3	0.01384	8.23871	2.13272	0.0498662	0.650415	-5.33413
204778_x_at	HOXB7	0.0102942	6.12577	2.13253	0.0498842	0.650415	-5.33447
206327_s_at	CDH15	0.020896	7.11019	2.13201	0.0499337	0.650415	-5.33538
212010_s_at	CDV3	-0.0292407	8.90602	-2.13194	0.0499401	0.650415	-5.3355
217861_s_at	PREB	-0.014955	7.6751	-2.13126	0.0500043	0.650415	-5.33668
204651_at	NRF1	0.0136359	7.93972	2.13097	0.0500323	0.650415	-5.33719
205985_x_at	CLCNKB	0.00873099	7.08129	2.13084	0.0500438	0.650415	-5.3374
219215_s_at	SLC39A4	0.0158248	7.34616	2.12966	0.0501559	0.650415	-5.33946
209479_at	CCDC28A	-0.0321089	9.40037	-2.12892	0.0502266	0.650415	-5.34075
207507_s_at	ATP5MC3	-0.0365638	10.4325	-2.12858	0.050258	0.650415	-5.34133
221232_s_at	ANKRD2	0.0155312	6.91251	2.12813	0.050301	0.650415	-5.34211
212852_s_at	RO60	0.0326533	10.501	2.12717	0.0503927	0.650415	-5.34379
211306_s_at	FCAR	0.00588034	5.09072	2.12694	0.0504141	0.650415	-5.34418
218912_at	GCC1	0.0120096	8.22703	2.1269	0.0504181	0.650415	-5.34425
213341_at	FEM1C	-0.0265544	7.98268	-2.12672	0.0504356	0.650415	-5.34457
204409_s_at	EIF1AY	-0.0457079	5.99173	-2.12657	0.0504493	0.650415	-5.34482
216042_at	TNFRSF25	0.0174196	7.8634	2.12626	0.0504788	0.650415	-5.34536
220507_s_at	UPB1	0.00866962	6.27349	2.12599	0.0505051	0.650415	-5.34583
208660_at	CS	0.029018	10.4591	2.12596	0.0505075	0.650415	-5.34588
203056_s_at	PRDM2	0.0302753	8.00872	2.12546	0.0505552	0.650415	-5.34674
201735_s_at	CLCN3	-0.0405862	8.63547	-2.12523	0.0505777	0.650415	-5.34715
210672_s_at	NPRL3	0.0203721	8.40165	2.12505	0.0505947	0.650415	-5.34746
222275_at	MRPS30	-0.0259095	7.27868	-2.1248	0.0506188	0.650415	-5.3479
203997_at	PTPN3	-0.0129916	7.20963	-2.12428	0.0506688	0.650415	-5.3488
213750_at	RSL1D1	-0.0376718	8.40353	-2.12425	0.0506709	0.650415	-5.34884
219223_at	CACFD1	0.0146039	7.09271	2.12395	0.0507003	0.650415	-5.34938
217946_s_at	SAE1	-0.0147173	8.84517	-2.12359	0.050734	0.650415	-5.34999
206230_at	LHX1	0.010628	6.13392	2.12359	0.0507347	0.650415	-5.35
219233_s_at	GSDMB	-0.0156955	7.68507	-2.12263	0.0508268	0.650415	-5.35166
220343_at	PDE7B	0.0143071	6.79658	2.12245	0.0508438	0.650415	-5.35197
201253_s_at	CDIPT	0.0183927	11.2791	2.12204	0.0508828	0.650415	-5.35268
219714_s_at	CACNA2D3	-0.0337516	8.03496	-2.12177	0.0509093	0.650415	-5.35315
221991_at	NXPH3	0.0193315	8.40638	2.12174	0.0509117	0.650415	-5.3532
204549_at	IKBKE	0.0161772	8.1101	2.12119	0.0509646	0.650415	-5.35415
215975_x_at	GK	0.0159431	7.8881	2.1207	0.0510121	0.650415	-5.355
217816_s_at	PCNP	-0.0222374	9.44285	-2.12034	0.0510465	0.650415	-5.35562
219299_at	TRMT12	-0.0187294	7.07171	-2.11998	0.0510809	0.650415	-5.35624
206714_at	ALOX15B	0.0217574	7.77319	2.11962	0.0511157	0.650415	-5.35687
213019_at	RANBP6	-0.0382507	9.05055	-2.11954	0.0511241	0.650415	-5.35702
208516_at	MTNR1B	0.00856224	6.29884	2.11916	0.0511604	0.650415	-5.35767
214263_x_at	POLR2C	0.0126947	9.05731	2.11886	0.0511891	0.650415	-5.35819
204536_s_at	REST	0.0066779	6.4196	2.11849	0.0512256	0.650415	-5.35884
208924_at	RNF11	-0.0371838	9.85892	-2.11797	0.0512756	0.650415	-5.35974
221742_at	CELF1	-0.0142797	8.4661	-2.11748	0.0513226	0.650415	-5.36057
220152_at	C10orf95	0.0123205	6.05524	2.11724	0.0513465	0.650415	-5.361
206767_at	RBMS3	0.0174183	7.20124	2.11712	0.0513582	0.650415	-5.36121
212677_s_at	CEP68	0.032076	8.39875	2.11696	0.0513736	0.650415	-5.36149
212426_s_at	YWHAQ	-0.0241645	11.5592	-2.11671	0.0513977	0.650415	-5.36192
218266_s_at	NCS1	0.0346958	7.3738	2.11667	0.0514019	0.650415	-5.36199
217844_at	CTDSP1	0.0288087	8.88429	2.1166	0.0514083	0.650415	-5.36211
208117_s_at	LAS1L	0.0223622	7.70545	2.11604	0.0514622	0.650415	-5.36307
217069_at	KMT2B	0.0100864	5.97412	2.11546	0.0515191	0.650415	-5.36408
211277_x_at	APP	0.0176489	8.77094	2.11489	0.0515742	0.650415	-5.36506
203054_s_at	TCTA	0.0225635	8.76486	2.11473	0.0515895	0.650415	-5.36533
207408_at	SLC22A14	0.014	6.97595	2.11464	0.0515984	0.650415	-5.36549
213197_at	ASTN1	-0.0267131	9.51213	-2.11457	0.0516051	0.650415	-5.36561
204984_at	GPC4	-0.0103203	6.91537	-2.11452	0.0516102	0.650415	-5.3657
213336_at	BAZ1B	0.0128099	6.59742	2.11407	0.051654	0.650415	-5.36648
218529_at	CD320	0.0209933	8.21529	2.11312	0.0517465	0.650415	-5.36812
221047_s_at	MARK1	-0.0216072	6.94994	-2.11312	0.0517466	0.650415	-5.36813
216010_x_at	FUT3	0.00760836	5.87601	2.11248	0.0518096	0.650415	-5.36924
203944_x_at	BTN2A1	-0.0183235	8.44807	-2.11233	0.0518243	0.650415	-5.3695
215179_x_at	PGF	0.0307971	10.3858	2.11201	0.051855	0.650415	-5.37004
213990_s_at	PAK5	-0.0233043	8.27701	-2.11189	0.0518669	0.650415	-5.37026
219726_at	NLGN3	0.0220248	8.4119	2.11178	0.0518781	0.650415	-5.37045
213498_at	CREB3L1	0.00797446	6.44909	2.11144	0.051911	0.650415	-5.37103
211993_at	WNK1	0.0205338	6.73555	2.11122	0.0519324	0.650415	-5.37141
211578_s_at	RPS6KB1	0.0150416	6.82452	2.11075	0.0519782	0.650415	-5.37222
217906_at	KLHDC2	-0.0317679	9.92834	-2.11068	0.0519849	0.650415	-5.37234
204784_s_at	MLF1	-0.023549	7.38084	-2.11032	0.0520203	0.650415	-5.37296
209163_at	CYB561	-0.0384003	8.99991	-2.11031	0.0520214	0.650415	-5.37298
220768_s_at	CSNK1G3	-0.023036	7.09498	-2.11016	0.0520362	0.650415	-5.37324
205125_at	PLCD1	0.0254812	9.52884	2.10987	0.052065	0.650415	-5.37375
209680_s_at	KIFC1	0.0273877	8.48876	2.10974	0.0520779	0.650415	-5.37398
216082_at	NEU3	0.0101578	6.48696	2.10967	0.0520839	0.650415	-5.37408
208555_x_at	CST2	0.0122078	6.90511	2.10941	0.0521097	0.650415	-5.37454
212074_at	SUN1	-0.0367774	9.4863	-2.10901	0.0521493	0.650415	-5.37523
221453_at	G6PC2	0.0144509	7.22257	2.10874	0.0521759	0.650415	-5.3757
203731_s_at	ZKSCAN5	-0.0128261	7.04247	-2.10851	0.0521981	0.650415	-5.37609
208153_s_at	FAT2	0.00964146	6.4941	2.10789	0.0522596	0.650415	-5.37717
215588_x_at	RIOK3	0.0429515	10.8951	2.10728	0.052319	0.650415	-5.37821
204325_s_at	NF1	0.00963053	6.2452	2.10724	0.0523233	0.650415	-5.37829
212070_at	ADGRG1	0.0265127	9.97946	2.10576	0.0524695	0.650415	-5.38085
222199_s_at	BIN3	0.0114835	7.7585	2.10429	0.0526151	0.650415	-5.38339
208699_x_at	TKT	-0.0289432	8.40294	-2.10423	0.0526204	0.650415	-5.38348
204374_s_at	GALK1	0.0086638	5.85786	2.10407	0.0526371	0.650415	-5.38377
207809_s_at	ATP6AP1	-0.0261818	10.0484	-2.10324	0.0527193	0.650415	-5.3852
205899_at	CCNA1	-0.0130531	6.69421	-2.10314	0.052729	0.650415	-5.38537
212708_at	MSL1	-0.0285578	9.20012	-2.1031	0.0527329	0.650415	-5.38544
220571_at	PRDM11	0.0112241	7.3088	2.10253	0.0527898	0.650415	-5.38642
202809_s_at	INTS3	0.0380068	9.11792	2.10249	0.0527937	0.650415	-5.38649
209096_at	UBE2V2	-0.0486627	8.91014	-2.10247	0.0527953	0.650415	-5.38652
204228_at	PPIH	-0.0210021	7.9162	-2.10231	0.052811	0.650415	-5.38679
208334_at	NDST4	0.00992198	6.1565	2.10208	0.0528343	0.650415	-5.38719
209587_at	PITX1	0.00865038	5.95362	2.10203	0.0528396	0.650415	-5.38729
215541_s_at	DIAPH1	0.0220045	8.90715	2.1017	0.0528721	0.650415	-5.38785
200870_at	STRAP	-0.0225412	10.6892	-2.10139	0.0529025	0.650415	-5.38838
209428_s_at	ZFPL1	0.0222639	8.29219	2.10088	0.0529537	0.650415	-5.38926
202725_at	POLR2A	0.0291929	8.37148	2.10063	0.0529791	0.650415	-5.3897
211404_s_at	APLP2	-0.0226617	7.46741	-2.1001	0.0530311	0.650415	-5.3906
204715_at	PANX1	-0.0293119	6.4632	-2.09952	0.0530895	0.650415	-5.39161
218652_s_at	PIGG	-0.0325928	8.4586	-2.09927	0.0531147	0.650415	-5.39204
208293_x_at	CSHL1	0.0154211	6.75151	2.09916	0.0531254	0.650415	-5.39223
207500_at	CASP5	0.00695899	5.99904	2.09851	0.0531902	0.650415	-5.39334
217956_s_at	ENOPH1	-0.0398446	9.8408	-2.09848	0.0531938	0.650415	-5.39341
206057_x_at	SPN	0.0181696	7.49388	2.09846	0.053195	0.650415	-5.39343
204755_x_at	HLF	-0.0389142	8.43085	-2.09763	0.0532789	0.650415	-5.39487
215529_x_at	DIP2A	0.0239131	11.096	2.09708	0.0533339	0.650415	-5.39582
213292_s_at	SNX13	-0.0148329	6.7795	-2.09633	0.0534087	0.650415	-5.3971
201855_s_at	ATMIN	-0.0431218	8.66168	-2.09599	0.0534431	0.650415	-5.39769
216886_at	CHRNA4	0.00820386	5.7055	2.09598	0.0534446	0.650415	-5.39771
218135_at	ERGIC2	-0.0355539	7.50676	-2.09597	0.0534456	0.650415	-5.39773
206698_at	XK	-0.044943	6.8781	-2.09584	0.0534579	0.650415	-5.39794
212849_at	AXIN1	0.0221676	8.96217	2.09492	0.0535511	0.650415	-5.39954
210759_s_at	PSMA1	-0.0269289	9.61808	-2.09483	0.0535597	0.650415	-5.39968
200991_s_at	SNX17	0.0216694	9.18419	2.09457	0.0535856	0.650415	-5.40013
218010_x_at	PPDPF	0.0232995	7.78923	2.09451	0.0535921	0.650415	-5.40024
217058_at	GNAS	0.0175702	6.3676	2.09449	0.0535945	0.650415	-5.40028
203453_at	SCNN1A	0.0130785	6.19746	2.09435	0.053608	0.650415	-5.40051
209034_at	PNRC1	-0.0218393	8.2479	-2.09411	0.0536321	0.650415	-5.40092
204311_at	ATP1B2	0.034406	9.15615	2.09393	0.0536508	0.650415	-5.40124
221437_s_at	MRPS15	-0.0183478	6.77537	-2.09354	0.0536899	0.650415	-5.40191
205254_x_at	TCF7	0.00863199	6.97365	2.09347	0.0536971	0.650415	-5.40203
216662_at	MYO7B	0.0103778	6.22354	2.09325	0.0537189	0.650415	-5.4024
209808_x_at	ING1	-0.00950091	6.96301	-2.09269	0.0537759	0.650415	-5.40337
203817_at	GUCY1B1	-0.0379841	9.69129	-2.09267	0.0537779	0.650415	-5.40341
202063_s_at	SEL1L	-0.0108071	6.2031	-2.09224	0.053821	0.650415	-5.40414
212676_at	NF1	-0.0278886	7.62371	-2.09209	0.0538361	0.650415	-5.4044
204840_s_at	EEA1	0.00744439	5.31001	2.09202	0.0538434	0.650415	-5.40452
209650_s_at	TBC1D22A	0.015272	8.24566	2.09144	0.0539026	0.650415	-5.40553
220558_x_at	TSPAN32	0.0148373	8.41097	2.09064	0.0539831	0.650415	-5.40689
221041_s_at	SLC17A5	0.0135112	7.87129	2.09019	0.054029	0.650415	-5.40767
202706_s_at	UMPS	-0.0163869	6.86636	-2.08979	0.0540694	0.650415	-5.40835
204338_s_at	RGS4	-0.0454597	7.41335	-2.08941	0.0541086	0.650415	-5.40902
216867_s_at	PDGFA	0.00854086	5.94018	2.08912	0.0541382	0.650415	-5.40952
213262_at	SACS	-0.0610314	7.83273	-2.08902	0.0541482	0.650415	-5.40969
219940_s_at	PCID2	-0.0288343	7.72868	-2.08893	0.0541572	0.650415	-5.40984
206958_s_at	UPF3A	-0.0448492	7.7785	-2.08877	0.0541734	0.650415	-5.41011
220657_at	KLHL11	0.0136891	6.79643	2.08875	0.0541758	0.650415	-5.41015
216430_x_at	IGLV1-44	0.0118083	6.76377	2.08868	0.0541821	0.650415	-5.41026
215108_x_at	TOX3	-0.0237461	5.77234	-2.08866	0.0541846	0.650415	-5.4103
200750_s_at	RAN	-0.0488352	9.92509	-2.088	0.0542522	0.650415	-5.41144
213001_at	ANGPTL2	0.0172625	8.10446	2.08789	0.0542634	0.650415	-5.41163
220357_s_at	SGK2	0.0117594	7.21186	2.08775	0.0542778	0.650415	-5.41187
207334_s_at	TGFBR2	0.00749487	5.89184	2.0875	0.0543024	0.650415	-5.41229
203895_at	PLCB4	-0.0270018	6.97982	-2.08747	0.0543062	0.650415	-5.41235
215856_at	SIGLEC15	0.0153211	6.87343	2.08653	0.054402	0.650415	-5.41396
201305_x_at	ANP32B	0.0275965	8.41587	2.08644	0.0544112	0.650415	-5.41412
217855_x_at	SDF4	0.0173863	9.13411	2.08575	0.0544814	0.650415	-5.4153
209630_s_at	FBXW2	-0.0366647	7.22862	-2.0851	0.0545479	0.650415	-5.41641
218997_at	POLR1E	0.0170257	8.1671	2.085	0.0545579	0.650415	-5.41658
216911_s_at	HIC2	0.0119739	6.12249	2.08424	0.0546362	0.650415	-5.41789
213741_s_at	KPNA1	-0.0126454	6.57344	-2.08387	0.0546746	0.650415	-5.41853
211413_s_at	PADI4	0.00739173	5.52975	2.08341	0.0547214	0.650415	-5.41932
209109_s_at	TSPAN6	-0.0195153	6.42804	-2.08259	0.0548053	0.650415	-5.42072
220625_s_at	ELF5	-0.0065231	5.87269	-2.08244	0.0548213	0.650415	-5.42098
207616_s_at	TANK	0.0161653	8.24034	2.08225	0.0548406	0.650415	-5.42131
203512_at	TRAPPC3	0.0217947	9.57332	2.08203	0.0548633	0.650415	-5.42168
202780_at	OXCT1	-0.0395409	8.65359	-2.08189	0.0548775	0.650415	-5.42192
216852_x_at	IGLJ3	0.0182449	8.47171	2.08143	0.0549247	0.650415	-5.42271
201343_at	UBE2D2	-0.0338046	9.46091	-2.08135	0.0549333	0.650415	-5.42285
211452_x_at	LRRFIP1	0.0345781	11.5432	2.08088	0.0549819	0.650415	-5.42366
209370_s_at	SH3BP2	0.0140996	7.87863	2.08086	0.0549838	0.650415	-5.42369
205983_at	DPEP1	0.0127407	7.19014	2.08077	0.0549929	0.650415	-5.42384
201760_s_at	WSB2	-0.022967	11.0294	-2.08072	0.0549988	0.650415	-5.42394
218600_at	LIMD2	0.0194673	7.29386	2.08065	0.0550058	0.650415	-5.42406
204425_at	ARHGAP4	0.0118136	6.88317	2.08017	0.0550555	0.650415	-5.42488
219358_s_at	ADAP2	0.0162789	7.4814	2.08009	0.0550636	0.650415	-5.42501
213664_at	SLC1A1	-0.0389212	8.15879	-2.07889	0.0551873	0.650415	-5.42707
212206_s_at	H2AZ2	-0.0346586	8.99211	-2.07859	0.055219	0.650415	-5.42759
206356_s_at	GNAL	-0.011125	6.26019	-2.07857	0.0552212	0.650415	-5.42763
209796_s_at	CNPY2	-0.0223392	7.4951	-2.07842	0.0552365	0.650415	-5.42788
203893_at	AK6	-0.0451176	8.43929	-2.07827	0.0552516	0.650415	-5.42813
78330_at	ZNF335	0.0117327	6.76945	2.07762	0.0553191	0.650415	-5.42925
204563_at	SELL	0.0108523	7.06801	2.07744	0.0553378	0.650415	-5.42956
214787_at	DENND4A	-0.0158887	5.48567	-2.07732	0.0553502	0.650415	-5.42976
207204_at	FSCN2	0.00775259	5.4579	2.07715	0.0553682	0.650415	-5.43006
213534_s_at	PASK	-0.0171169	7.08573	-2.07678	0.0554063	0.650415	-5.43069
213754_s_at	PAIP1	-0.0302256	6.88202	-2.07593	0.0554943	0.650415	-5.43213
218773_s_at	MSRB2	0.0206288	10.096	2.07557	0.0555322	0.650415	-5.43276
40359_at	RASSF7	0.0245086	10.0029	2.0753	0.0555604	0.650415	-5.43322
205168_at	DDR2	0.0149496	7.82066	2.07493	0.0555987	0.650415	-5.43385
214026_s_at	SPRED2	0.00922673	5.63901	2.0748	0.0556124	0.650415	-5.43408
213443_at	TRADD	0.00857796	5.87896	2.07475	0.0556173	0.650415	-5.43416
216202_s_at	SPTLC2	-0.00611073	5.69013	-2.07419	0.0556759	0.650415	-5.43512
208625_s_at	EIF4G1	-0.0236345	8.25826	-2.07406	0.0556901	0.650415	-5.43535
215732_s_at	DTX2	0.0111092	5.81671	2.07332	0.0557669	0.650415	-5.43661
217418_x_at	MS4A1	-0.0116666	6.61381	-2.07317	0.0557823	0.650415	-5.43686
221795_at	NTRK2	0.0564684	11.0077	2.07296	0.0558047	0.650415	-5.43723
204354_at	POT1	-0.0306132	6.27814	-2.07273	0.055829	0.650415	-5.43763
215148_s_at	APBA3	0.0135411	6.84944	2.07258	0.0558448	0.650415	-5.43789
205349_at	GNA15	0.0115706	6.29954	2.07232	0.0558716	0.650415	-5.43832
212717_at	PLEKHM1	0.0179939	8.88404	2.07219	0.0558848	0.650415	-5.43854
208352_x_at	ANK1	0.023261	7.10239	2.07219	0.0558849	0.650415	-5.43854
218904_s_at	C9orf40	-0.0276533	6.03741	-2.07179	0.0559274	0.650415	-5.43924
210453_x_at	ATP5MG	-0.0277807	11.0932	-2.07177	0.0559291	0.650415	-5.43926
209706_at	NKX3-1	0.0089987	6.56851	2.07177	0.0559294	0.650415	-5.43927
215861_at	LOC101927770	0.0133258	5.7579	2.0713	0.0559789	0.650415	-5.44008
202279_at	ATP5MPL	-0.0208662	11.3574	-2.07108	0.0560015	0.650415	-5.44044
204046_at	PLCB2	0.017714	8.29992	2.07093	0.0560176	0.650415	-5.44071
216036_x_at	WDTC1	0.0206022	8.04625	2.07088	0.0560229	0.650415	-5.44079
219142_at	RASL11B	-0.0140119	8.77078	-2.07071	0.0560407	0.650415	-5.44108
201089_at	ATP6V1B2	-0.0467358	10.7919	-2.07055	0.0560573	0.650415	-5.44135
32259_at	EZH1	0.025197	9.3583	2.07039	0.0560739	0.650415	-5.44162
218334_at	THOC7	-0.032894	8.85729	-2.07025	0.056089	0.650415	-5.44187
221571_at	TRAF3	-0.0279787	8.41489	-2.06971	0.0561456	0.650415	-5.44279
210578_at	TRIM10	0.0150962	6.64973	2.06936	0.0561826	0.650415	-5.44339
216434_at	TTC38	0.0213972	7.98342	2.06927	0.0561915	0.650415	-5.44354
202946_s_at	BTBD3	-0.0441434	9.55904	-2.06911	0.056209	0.650415	-5.44382
221378_at	CER1	0.0214182	7.54277	2.0688	0.0562416	0.650415	-5.44435
205639_at	AOAH	0.00945839	7.62884	2.06876	0.056245	0.650415	-5.44441
203413_at	NELL2	-0.0504187	11.0375	-2.06822	0.0563025	0.650415	-5.44534
204659_s_at	GFER	0.00888377	5.95866	2.06777	0.0563494	0.650415	-5.4461
207377_at	PPP1R2C	0.0152855	6.07204	2.0677	0.056357	0.650415	-5.44622
203599_s_at	WBP4	-0.0201675	7.50651	-2.06712	0.0564186	0.650415	-5.44722
221855_at	SDHAF1	0.0240581	8.41125	2.06703	0.0564276	0.650415	-5.44736
210569_s_at	SIGLEC9	0.0110539	6.65124	2.066	0.0565373	0.650415	-5.44914
205612_at	MMRN1	-0.00606941	5.18598	-2.06552	0.0565874	0.650415	-5.44995
207549_x_at	CD46	0.0114998	6.61636	2.0654	0.0566001	0.650415	-5.45015
204332_s_at	AGA	-0.0194883	6.21996	-2.06493	0.0566507	0.650415	-5.45097
205312_at	SPI1	0.0132027	6.55846	2.06484	0.0566599	0.650415	-5.45111
205330_at	MN1	-0.0273737	6.97701	-2.06471	0.0566733	0.650415	-5.45133
201532_at	PSMA3	-0.0668334	8.30442	-2.0644	0.0567066	0.650415	-5.45187
210779_x_at	GEMIN2	-0.00838257	5.9877	-2.06433	0.0567139	0.650415	-5.45198
204342_at	SLC25A24	-0.012619	6.19892	-2.06426	0.0567214	0.650415	-5.4521
203099_s_at	CDYL	0.00834382	6.05239	2.06335	0.0568182	0.650415	-5.45366
203211_s_at	MTMR2	-0.0354885	7.38974	-2.06327	0.0568265	0.650415	-5.45379
212608_s_at	NUDT3	-0.0147947	11.7709	-2.06256	0.0569023	0.650415	-5.45501
215235_at	SPTAN1	0.0398822	11.1451	2.06243	0.0569157	0.650415	-5.45522
202433_at	SLC35B1	-0.0162833	8.25175	-2.06241	0.0569177	0.650415	-5.45526
212420_at	ELF1	0.0189824	8.59966	2.06213	0.0569478	0.650415	-5.45574
210063_at	SARDH	0.0143687	7.33234	2.06211	0.05695	0.650415	-5.45577
204657_s_at	SHB	0.0158635	6.91125	2.06171	0.0569926	0.650415	-5.45646
219640_at	CLDN15	0.022454	8.74396	2.06165	0.056999	0.650415	-5.45656
202789_at	PLCG1	0.0234374	9.51425	2.06088	0.0570812	0.650415	-5.45787
203496_s_at	MED1	0.0204239	7.22542	2.0608	0.0570897	0.650415	-5.45801
205894_at	ARSL	0.0123097	6.86565	2.06079	0.0570905	0.650415	-5.45802
210760_x_at	TRIP11	0.0138774	7.75347	2.06067	0.0571033	0.650415	-5.45823
208237_x_at	ADAM22	0.0124238	8.17992	2.06056	0.0571157	0.650415	-5.45842
216869_at	PDE1C	0.0104049	7.18929	2.05967	0.0572103	0.650415	-5.45993
209594_x_at	PSG9	0.01788	7.79096	2.05966	0.0572114	0.650415	-5.45995
218668_s_at	RAP2C	-0.0363515	6.66175	-2.05923	0.0572575	0.650415	-5.46068
201819_at	SCARB1	0.0203635	8.10486	2.05911	0.0572702	0.650415	-5.46089
219531_at	CEP72	-0.0134741	6.88296	-2.05894	0.0572887	0.650415	-5.46118
213236_at	SASH1	0.0415333	9.89051	2.05872	0.0573117	0.650415	-5.46155
218783_at	INTS7	-0.0192163	5.98942	-2.05866	0.0573181	0.650415	-5.46165
219910_at	FICD	0.0215918	7.69236	2.05853	0.0573327	0.650415	-5.46188
217902_s_at	HERC2	-0.0246288	8.94096	-2.05776	0.0574153	0.650415	-5.46319
212742_at	RNF115	-0.0217541	6.97038	-2.05772	0.0574191	0.650415	-5.46325
220075_s_at	CDHR5	0.0120899	5.57404	2.05754	0.0574386	0.650415	-5.46356
206339_at	CARTPT	-0.0473477	8.76219	-2.05731	0.0574636	0.650415	-5.46396
210283_x_at	PAIP1	-0.0376005	7.25839	-2.05722	0.0574732	0.650415	-5.46411
201754_at	COX6C	-0.038735	11.8134	-2.05684	0.0575145	0.650415	-5.46477
221814_at	ADGRA2	0.0184043	8.08673	2.05675	0.0575238	0.650415	-5.46491
221826_at	ANGEL2	-0.0123878	5.93908	-2.05651	0.0575496	0.650415	-5.46532
201518_at	CBX1	-0.0334543	9.4671	-2.05646	0.0575549	0.650415	-5.46541
204562_at	IRF4	0.0122932	8.10859	2.05642	0.0575594	0.650415	-5.46548
217988_at	CCNB1IP1	0.0155778	8.35505	2.0564	0.057561	0.650415	-5.4655
201428_at	CLDN4	0.00951581	5.66489	2.05637	0.057565	0.650415	-5.46557
220515_at	DUSP21	0.0143486	6.76494	2.0559	0.0576153	0.650415	-5.46636
202464_s_at	PFKFB3	-0.0173134	10.4754	-2.05583	0.0576223	0.650415	-5.46647
208087_s_at	ZBP1	0.00791034	6.02151	2.05544	0.0576646	0.650415	-5.46714
202975_s_at	RHOBTB3	0.0436986	9.02943	2.05524	0.0576862	0.650415	-5.46749
206502_s_at	INSM1	-0.0169807	6.73106	-2.0548	0.0577339	0.650415	-5.46824
201300_s_at	PRNP	-0.0203591	11.6643	-2.05479	0.0577342	0.650415	-5.46824
201046_s_at	RAD23A	0.0276257	10.1896	2.05457	0.0577584	0.650415	-5.46863
205271_s_at	CDK20	-0.0130965	7.94595	-2.05442	0.0577746	0.650415	-5.46888
209452_s_at	VTI1B	-0.0248958	10.1025	-2.05386	0.057835	0.650415	-5.46983
203204_s_at	KDM4A	0.0257725	8.29802	2.05339	0.057886	0.650415	-5.47064
206590_x_at	DRD2	0.0153194	7.10963	2.05339	0.0578863	0.650415	-5.47064
201629_s_at	ACP1	-0.0230138	6.47341	-2.05322	0.0579044	0.650415	-5.47093
210968_s_at	RTN4	-0.0279689	11.8872	-2.05307	0.0579206	0.650415	-5.47118
202352_s_at	PSMD12	-0.0366503	7.84631	-2.05282	0.0579471	0.650415	-5.4716
204215_at	TMEM243	-0.0231778	8.13756	-2.05225	0.0580091	0.650415	-5.47257
202113_s_at	SNX2	-0.0469396	6.76432	-2.05203	0.0580333	0.650415	-5.47295
202674_s_at	LMO7	-0.00697907	5.48016	-2.05184	0.0580535	0.650415	-5.47327
214613_at	GPR3	0.0135596	7.00426	2.05182	0.0580557	0.650415	-5.4733
204126_s_at	CDC45	0.0112374	6.68972	2.05153	0.058088	0.650415	-5.47381
203730_s_at	ZKSCAN5	-0.010037	5.65974	-2.0515	0.0580904	0.650415	-5.47385
212996_s_at	URB1	-0.0245	7.51984	-2.05146	0.0580951	0.650415	-5.47392
210026_s_at	CARD10	0.009276	6.12657	2.05141	0.0581007	0.650415	-5.47401
203721_s_at	UTP18	-0.035067	8.68021	-2.05109	0.0581354	0.650415	-5.47455
219597_s_at	DUOX1	0.00899184	5.89322	2.05042	0.058208	0.650415	-5.47569
201939_at	PLK2	-0.0569825	8.55362	-2.0502	0.0582319	0.650415	-5.47606
201174_s_at	TERF2IP	-0.0215953	11.4364	-2.04961	0.0582956	0.650415	-5.47706
218506_x_at	GLYR1	-0.0227905	8.12465	-2.04931	0.0583292	0.650415	-5.47758
212675_s_at	CEP68	-0.0426188	8.5816	-2.04922	0.0583388	0.650415	-5.47774
202429_s_at	PPP3CA	-0.044441	11.0673	-2.04887	0.0583767	0.650415	-5.47833
208473_s_at	GP2	0.0127886	7.50121	2.04871	0.0583939	0.650415	-5.47859
213932_x_at	HLA-A	0.0256092	10.9414	2.04864	0.0584023	0.650415	-5.47873
217667_at	SEC14L1P1	0.008687	5.73049	2.04819	0.0584505	0.650415	-5.47948
207130_at	ZMYND8	-0.0128005	5.75702	-2.0481	0.0584606	0.650415	-5.47963
218980_at	FHOD3	-0.0293225	7.94508	-2.04783	0.0584899	0.650415	-5.48009
213309_at	PLCL2	-0.0353397	8.58204	-2.04782	0.0584912	0.650415	-5.48011
46665_at	SEMA4C	0.0168661	10.1881	2.04732	0.0585454	0.650415	-5.48095
220752_at	LOC51145	0.00716096	5.57458	2.04692	0.0585891	0.650415	-5.48163
218442_at	TTC4	0.00846149	7.53941	2.04601	0.0586889	0.650415	-5.48318
220629_at	KCNQ1DN	0.0184349	7.13262	2.04583	0.0587093	0.650415	-5.4835
211026_s_at	MGLL	0.0270412	10.3937	2.04573	0.0587198	0.650415	-5.48366
208196_x_at	NFATC1	0.0207324	8.11738	2.04542	0.0587536	0.650415	-5.48419
209510_at	RNF139	-0.040667	7.78527	-2.0451	0.0587887	0.650415	-5.48473
203265_s_at	MAP2K4	-0.0263655	6.75947	-2.04492	0.0588091	0.650415	-5.48505
202375_at	SEC24D	-0.00785083	5.12724	-2.04466	0.0588375	0.650415	-5.48549
206084_at	PTPRR	-0.0312729	6.13497	-2.04435	0.0588711	0.650415	-5.48601
221478_at	BNIP3L	-0.0363837	10.008	-2.04431	0.058876	0.650415	-5.48608
214951_at	SLC26A10	0.0183151	7.57514	2.0441	0.0588986	0.650415	-5.48643
205944_s_at	CLTCL1	0.0197799	8.3897	2.04386	0.0589252	0.650415	-5.48684
212669_at	CAMK2G	0.035059	9.27882	2.0435	0.0589643	0.650415	-5.48745
214627_at	EPX	0.0142397	7.35801	2.04336	0.0589802	0.650415	-5.48769
222137_at	CC2D1A	0.00944608	6.06732	2.04313	0.0590059	0.650415	-5.48809
219912_s_at	ENPP3	0.00932092	6.65523	2.04281	0.059041	0.650415	-5.48863
213481_at	S100A13	0.00662768	5.88848	2.04274	0.0590486	0.650415	-5.48875
221080_s_at	DENND1C	0.0204946	7.88298	2.04252	0.059072	0.650415	-5.48911
219654_at	HACD1	-0.012444	5.91371	-2.04197	0.0591337	0.650415	-5.49006
220654_at	PPY2P	0.0102186	5.90247	2.04187	0.0591446	0.650415	-5.49022
206562_s_at	CSNK1A1	0.0181548	8.48758	2.04156	0.0591785	0.650415	-5.49075
210232_at	CDC42	-0.0425565	8.34119	-2.04085	0.0592572	0.650415	-5.49196
212309_at	CLASP2	-0.0370058	9.33549	-2.0408	0.0592627	0.650415	-5.49204
216933_x_at	APC	0.0202548	6.0285	2.0403	0.0593178	0.650415	-5.49289
211260_at	BMP7	0.012854	8.2157	2.03949	0.0594068	0.650415	-5.49425
200696_s_at	GSN	0.0176472	10.7944	2.03947	0.0594093	0.650415	-5.49429
210798_x_at	MASP2	0.0100423	6.25625	2.03866	0.0594987	0.650415	-5.49566
209108_at	TSPAN6	-0.0327078	7.13813	-2.03816	0.0595547	0.650415	-5.49651
214278_s_at	NDRG2	0.0109962	6.40164	2.03812	0.0595596	0.650415	-5.49659
207087_x_at	ANK1	0.0228541	7.04871	2.03807	0.0595647	0.650415	-5.49666
208819_at	RAB8A	0.029898	8.85837	2.03755	0.0596229	0.650415	-5.49755
213361_at	TDRD7	-0.0211157	8.04074	-2.03742	0.0596364	0.650415	-5.49776
220796_x_at	SLC35E1	0.0328925	11.4753	2.03708	0.0596748	0.650415	-5.49834
206677_at	KRT31	0.00802929	6.51035	2.03693	0.059691	0.650415	-5.49859
200866_s_at	PSAP	-0.0367054	9.82432	-2.03654	0.0597353	0.650415	-5.49927
215493_x_at	BTN2A1	-0.0154677	8.30877	-2.03647	0.0597431	0.650415	-5.49938
210446_at	GATA1	0.0128237	7.04925	2.03643	0.0597475	0.650415	-5.49945
217119_s_at	CXCR3	0.0118913	6.06809	2.03642	0.0597484	0.650415	-5.49946
202393_s_at	KLF10	-0.0213466	6.76541	-2.03626	0.0597664	0.650415	-5.49974
220427_at	OBSCN	0.0117211	7.84342	2.03606	0.0597882	0.650415	-5.50007
211512_s_at	OGFR	0.0212778	7.83158	2.03601	0.059794	0.650415	-5.50016
214769_at	CLCN4	-0.0419745	9.17341	-2.03575	0.0598228	0.650415	-5.5006
221298_s_at	SLC22A8	0.0173747	7.39965	2.03565	0.0598335	0.650415	-5.50076
218518_at	FAM13B	-0.0362736	9.23728	-2.03507	0.0598985	0.650415	-5.50175
203962_s_at	NEBL	-0.0413312	9.80761	-2.03465	0.0599454	0.650415	-5.50246
203425_s_at	IGFBP5	0.0110575	6.03093	2.03463	0.0599474	0.650415	-5.50249
35671_at	GTF3C1	0.0306505	9.89299	2.03452	0.0599599	0.650415	-5.50268
221474_at	MYL12B	0.0115732	11.3302	2.03437	0.0599763	0.650415	-5.50293
37966_at	PARVB	0.0109811	7.01256	2.03431	0.0599829	0.650415	-5.50303
210677_at	SOAT2	0.00767464	6.53791	2.03413	0.0600033	0.650415	-5.50334
221959_at	FAM110B	-0.0135745	7.7873	-2.03386	0.0600343	0.650415	-5.50381
205110_s_at	FGF13	-0.0540661	9.39328	-2.03377	0.0600438	0.650415	-5.50395
207818_s_at	HTR7	0.00700468	5.28694	2.03314	0.0601138	0.650415	-5.50501
203297_s_at	JARID2	0.0151097	9.5933	2.03273	0.0601607	0.650415	-5.50572
212022_s_at	MKI67	0.00916754	6.44038	2.0324	0.0601969	0.650415	-5.50626
201980_s_at	RSU1	-0.0136433	6.75665	-2.03225	0.0602143	0.650415	-5.50653
211590_x_at	TBXA2R	0.0184807	8.4169	2.03193	0.0602498	0.650415	-5.50706
212975_at	DENND3	0.016015	8.5144	2.03175	0.0602705	0.650415	-5.50738
205417_s_at	DAG1	0.0185954	9.42096	2.03173	0.0602719	0.650415	-5.5074
210044_s_at	LYL1	0.0192664	7.3358	2.03167	0.0602786	0.650415	-5.5075
202147_s_at	IFRD1	-0.0237893	5.83691	-2.03165	0.0602816	0.650415	-5.50754
213436_at	CNR1	-0.0569508	8.02552	-2.03116	0.0603369	0.650415	-5.50838
202426_s_at	RXRA	0.012444	6.5066	2.03088	0.0603676	0.650415	-5.50884
1053_at	RFC2	-0.00780451	6.19468	-2.03064	0.0603943	0.650415	-5.50924
221013_s_at	APOL2	0.0248446	8.82636	2.03046	0.0604155	0.650415	-5.50956
[truncated: 18,239 more rows]

## Sheet: RNA degradation
Differential Gene Expression - Zhang Dataset - RNA degradation effect
[truncated: 19,812 more rows]
