# Supplementary material for: Unraveling Targetable Systemic and Cell-Type-Specific Molecular Phenotypes of Alzheimer’s and Parkinson’s Brains With Digital Cytometry
Source: Front Neurosci. 2020 Dec 9;14:607215. doi: 10.3389/fnins.2020.607215 (PMC7756021; doi:10.3389/fnins.2020.607215)
Supplement: Supplementary file 5 [file Data_Sheet_5.ZIP › Table S10 to S18/Table_S10.xlsx]

## Sheet: PD
Differential Gene Expression - Dumitriu Dataset - PD effect
Ensembl ID	Gene symbol	logFC	AveExpr	t	P.Value	adj.P.Val	B
ENSG00000146834	MEPCE	0.360572	5.46422	6.31778	2.18257e-07	0.00216036	6.91108
ENSG00000169750	RAC3	0.42101	4.30989	6.02205	5.52201e-07	0.00216036	6.06209
ENSG00000204673	AKT1S1	0.278485	5.07065	5.93766	7.19913e-07	0.00216036	5.81921
ENSG00000274272		0.756394	4.35746	5.90084	8.08239e-07	0.00216036	5.71319
ENSG00000103126	AXIN1	0.27679	4.85814	5.89236	8.30079e-07	0.00216036	5.68876
ENSG00000189077	TMEM120A	0.372289	4.75002	5.87578	8.74493e-07	0.00216036	5.641
ENSG00000103249	CLCN7	0.300845	6.73391	5.86463	9.05674e-07	0.00216036	5.6089
ENSG00000168397	ATG4B	0.359757	6.52816	5.84199	9.72484e-07	0.00216036	5.54367
ENSG00000153443	UBALD1	0.360997	5.3227	5.81397	1.06205e-06	0.00216036	5.46293
ENSG00000142235	LMTK3	0.297697	6.7585	5.76521	1.23797e-06	0.00216036	5.32242
ENSG00000167302	ENTHD2	0.388982	4.282	5.75136	1.29305e-06	0.00216036	5.28251
ENSG00000186635	ARAP1	0.332404	6.07955	5.72491	1.40513e-06	0.00216036	5.20629
ENSG00000063244	U2AF2	0.248146	6.53595	5.69073	1.56449e-06	0.00216036	5.10776
ENSG00000182272	B4GALNT4	0.451105	7.24986	5.66886	1.67578e-06	0.00216036	5.04474
ENSG00000103653	CSK	0.291368	4.83034	5.65713	1.7387e-06	0.00216036	5.01093
ENSG00000162585	C1orf86	0.361801	4.8902	5.63365	1.87183e-06	0.00216036	4.94325
ENSG00000180448	HMHA1	0.483041	4.06795	5.62623	1.91602e-06	0.00216036	4.92185
ENSG00000170638	TRABD	0.355858	4.7852	5.60204	2.06727e-06	0.00216036	4.85215
ENSG00000198324	FAM109A	0.402743	2.89125	5.5949	2.11418e-06	0.00216036	4.83156
ENSG00000173020	ADRBK1	0.233654	7.42683	5.57606	2.24307e-06	0.00217746	4.77727
ENSG00000160117	ANKLE1	0.513914	1.71251	5.55121	2.42512e-06	0.00218046	4.70566
ENSG00000205250	E2F4	0.256806	5.32646	5.54527	2.47078e-06	0.00218046	4.68855
ENSG00000104960	PTOV1	0.387882	7.45695	5.47249	3.1049e-06	0.00256926	4.4789
ENSG00000179965	ZNF771	0.441578	4.23963	5.46527	3.17601e-06	0.00256926	4.45811
ENSG00000165804	ZNF219	0.375107	4.8253	5.40079	3.88781e-06	0.00301927	4.2725
ENSG00000173264	GPR137	0.323249	5.66399	5.37185	4.25698e-06	0.00304533	4.18922
ENSG00000261236	BOP1	0.294566	5.62499	5.33706	4.74727e-06	0.00304533	4.08914
ENSG00000169957	ZNF768	0.389306	5.01926	5.33449	4.7856e-06	0.00304533	4.08176
ENSG00000008130	NADK	0.232704	5.47498	5.33129	4.83389e-06	0.00304533	4.07254
ENSG00000187954	CYHR1	0.339865	6.52548	5.33024	4.84976e-06	0.00304533	4.06953
ENSG00000088038	CNOT3	0.245472	5.33166	5.32399	4.94565e-06	0.00304533	4.05156
ENSG00000279073		0.626169	-0.153286	5.31927	5.01935e-06	0.00304533	4.03798
ENSG00000088826	SMOX	0.60808	5.51397	5.29524	5.41154e-06	0.0030764	3.9689
ENSG00000280105		-0.474326	0.928126	-5.29433	5.42688e-06	0.0030764	3.9663
ENSG00000115657	ABCB6	0.309714	5.48555	5.2874	5.54593e-06	0.0030764	3.94638
ENSG00000187531	SIRT7	0.443075	4.42625	5.25731	6.09336e-06	0.00323231	3.85995
ENSG00000149451	ADAM33	0.897744	3.99551	5.24439	6.34465e-06	0.00323231	3.82284
ENSG00000122386	ZNF205	0.403202	3.71266	5.23724	6.4883e-06	0.00323231	3.80229
ENSG00000079462	PAFAH1B3	0.41578	4.12901	5.23701	6.49293e-06	0.00323231	3.80163
ENSG00000105726	ATP13A1	0.266987	5.88491	5.21507	6.95392e-06	0.00333642	3.73865
ENSG00000177685	EFCAB4A	0.677708	1.47698	5.21087	7.04576e-06	0.00333642	3.7266
ENSG00000185340	GAS2L1	0.344836	6.08607	5.19284	7.45417e-06	0.00336643	3.67486
ENSG00000031823	RANBP3	0.194105	5.88976	5.19277	7.45591e-06	0.00336643	3.67465
ENSG00000175455	CCDC14	-0.359844	5.13422	-5.18264	7.69564e-06	0.00338605	3.64559
ENSG00000105556	MIER2	0.312206	4.44195	5.17635	7.84816e-06	0.00338605	3.62757
ENSG00000244165	P2RY11	0.397429	3.76091	5.16845	8.04427e-06	0.00339521	3.60491
ENSG00000073803	MAP3K13	-0.237626	5.22979	-5.15416	8.4113e-06	0.00347458	3.56394
ENSG00000160972	PPP1R16A	0.336592	5.3784	5.13493	8.93164e-06	0.00352355	3.50882
ENSG00000218891	ZNF579	0.349372	3.7869	5.12895	9.1e-06	0.00352355	3.49168
ENSG00000187796	CARD9	0.67147	2.72761	5.12111	9.32524e-06	0.00352355	3.46922
ENSG00000164077	MON1A	0.289448	4.55901	5.11757	9.42878e-06	0.00352355	3.45909
ENSG00000198276	UCKL1	0.310585	4.86126	5.11728	9.43728e-06	0.00352355	3.45826
ENSG00000133612	AGAP3	0.290979	8.35294	5.10223	9.8909e-06	0.00362324	3.41515
ENSG00000063245	EPN1	0.257291	7.53913	5.05982	1.12886e-05	0.00385175	3.29378
ENSG00000100359	SGSM3	0.264551	6.57289	5.05812	1.13487e-05	0.00385175	3.2889
ENSG00000226332	RP11-157P1.4	0.673356	0.841787	5.05331	1.15199e-05	0.00385175	3.27516
ENSG00000132522	GPS2	0.31287	5.52076	5.05184	1.15727e-05	0.00385175	3.27096
ENSG00000196642	RABL6	0.249297	7.3639	5.0463	1.17743e-05	0.00385175	3.2551
ENSG00000154832	CXXC1	0.317312	5.525	5.04398	1.18595e-05	0.00385175	3.24848
ENSG00000099381	SETD1A	0.242786	4.92083	5.04279	1.19034e-05	0.00385175	3.24509
ENSG00000237575	PYY2	1.00759	-0.637537	5.03563	1.21718e-05	0.00387402	3.22461
ENSG00000180900	SCRIB	0.293462	6.47386	5.02703	1.25022e-05	0.00391502	3.20002
ENSG00000185122	HSF1	0.264006	5.80875	5.02132	1.27262e-05	0.0039219	3.18371
ENSG00000087116	ADAMTS2	0.852376	3.08178	5.0137	1.30317e-05	0.00395328	3.16194
ENSG00000170604	IRF2BP1	0.287955	5.1813	4.9943	1.38422e-05	0.00396287	3.10654
ENSG00000176428	VPS37D	0.350144	3.26428	4.99386	1.38614e-05	0.00396287	3.10527
ENSG00000132005	RFX1	0.317687	3.75706	4.99368	1.3869e-05	0.00396287	3.10476
ENSG00000104946	TBC1D17	0.263499	6.36336	4.99343	1.38797e-05	0.00396287	3.10405
ENSG00000143793	C1orf35	0.363311	4.37088	4.96269	1.52714e-05	0.00429272	3.01632
ENSG00000169733	RFNG	0.405454	5.46159	4.95838	1.54772e-05	0.00429272	3.00403
ENSG00000204922	C11orf83	0.385273	3.48222	4.93892	1.64414e-05	0.0044405	2.94855
ENSG00000197860	SGTB	-0.396825	6.55847	-4.93841	1.64675e-05	0.0044405	2.94709
ENSG00000104936	DMPK	0.372323	6.48165	4.92333	1.72567e-05	0.00454976	2.90411
ENSG00000133958	UNC79	-0.359178	5.55603	-4.92176	1.73413e-05	0.00454976	2.89962
ENSG00000168101	NUDT16L1	0.287921	4.79077	4.9009	1.85007e-05	0.00468786	2.84021
ENSG00000061938	TNK2	0.265416	8.26837	4.8992	1.8598e-05	0.00468786	2.8354
ENSG00000277476		0.444018	3.36256	4.88858	1.92209e-05	0.00468786	2.80515
ENSG00000103326	CAPN15	0.311348	5.0456	4.8884	1.92313e-05	0.00468786	2.80466
ENSG00000107404	DVL1	0.249252	7.00587	4.87893	1.98041e-05	0.00468786	2.77771
ENSG00000170276	HSPB2	0.447757	2.31453	4.86953	2.03895e-05	0.00468786	2.75098
ENSG00000095066	HOOK2	0.407498	4.80122	4.86945	2.03946e-05	0.00468786	2.75075
ENSG00000104859	CLASRP	0.302916	5.76725	4.86684	2.05606e-05	0.00468786	2.74331
ENSG00000099797	TECR	0.290357	6.85714	4.86252	2.08372e-05	0.00468786	2.73104
ENSG00000137968	SLC44A5	-0.423249	3.12352	-4.86014	2.09919e-05	0.00468786	2.72425
ENSG00000074964	ARHGEF10L	0.256494	5.3994	4.85496	2.13312e-05	0.00468786	2.70953
ENSG00000167676	PLIN4	0.900173	3.86527	4.85378	2.14092e-05	0.00468786	2.70618
ENSG00000130254	SAFB2	0.348654	7.00365	4.85064	2.16179e-05	0.00468786	2.69727
ENSG00000116661	FBXO2	0.419952	7.45491	4.84973	2.1679e-05	0.00468786	2.69469
ENSG00000177732	SOX12	0.351479	4.8443	4.8438	2.20812e-05	0.00468786	2.67781
ENSG00000138468	SENP7	-0.3251	4.34403	-4.84314	2.21264e-05	0.00468786	2.67594
ENSG00000111962	UST	-0.544994	3.51955	-4.84141	2.22448e-05	0.00468786	2.67104
ENSG00000154370	TRIM11	0.310233	4.9448	4.84096	2.22757e-05	0.00468786	2.66976
ENSG00000181090	EHMT1	0.279039	5.37638	4.83837	2.24554e-05	0.00468786	2.66239
ENSG00000165886	UBTD1	0.324188	3.52246	4.83039	2.30163e-05	0.00473136	2.63974
ENSG00000106635	BCL7B	0.220571	5.73747	4.82851	2.31511e-05	0.00473136	2.63438
ENSG00000090612	ZNF268	-0.353156	3.72415	-4.82387	2.34853e-05	0.00474965	2.62123
ENSG00000095002	MSH2	-0.327374	4.81922	-4.81951	2.38049e-05	0.00476466	2.60882
ENSG00000101298	SNPH	0.244989	7.73241	4.81494	2.4143e-05	0.00478302	2.59588
ENSG00000187630	DHRS4L2	0.53906	3.30944	4.80491	2.4904e-05	0.00480624	2.5674
ENSG00000159335	PTMS	0.361492	7.22713	4.80388	2.49832e-05	0.00480624	2.56448
ENSG00000127554	GFER	0.272953	4.36518	4.80363	2.50028e-05	0.00480624	2.56376
ENSG00000171206	TRIM8	0.320166	6.7203	4.79906	2.53581e-05	0.00481523	2.55081
ENSG00000063169	GLTSCR1	0.277014	4.41644	4.79257	2.58718e-05	0.00481523	2.53241
ENSG00000105771	SMG9	0.278216	5.47272	4.79163	2.5947e-05	0.00481523	2.52974
ENSG00000267281	RP11-793H13.10	0.696433	2.24928	4.78734	2.62935e-05	0.00481523	2.51757
ENSG00000105792	C7orf63	-0.374598	3.11701	-4.78581	2.64182e-05	0.00481523	2.51323
ENSG00000198933	TBKBP1	0.302385	5.97694	4.78435	2.65377e-05	0.00481523	2.50908
ENSG00000130479	MAP1S	0.307307	6.31946	4.77084	2.76678e-05	0.00492278	2.47081
ENSG00000145832	SLC25A48	0.884313	3.44409	4.76744	2.79603e-05	0.00492278	2.46116
ENSG00000187961	KLHL17	0.439077	3.79743	4.76739	2.79648e-05	0.00492278	2.46101
ENSG00000279026		0.47898	2.87803	4.76531	2.81446e-05	0.00492278	2.45513
ENSG00000232434	C9orf172	0.400967	5.92069	4.76209	2.84256e-05	0.00492753	2.44602
ENSG00000173621	LRFN4	0.313328	4.96036	4.74548	2.99209e-05	0.00513904	2.39897
ENSG00000178498	DTX3	0.240111	7.11656	4.74273	3.01752e-05	0.00513904	2.39121
ENSG00000181035	SLC25A42	0.245067	4.92479	4.73846	3.05758e-05	0.00516199	2.37911
ENSG00000082014	SMARCD3	0.333625	6.90156	4.73047	3.1338e-05	0.00524506	2.35652
ENSG00000149923	PPP4C	0.252074	4.66663	4.7229	3.2078e-05	0.00532303	2.3351
ENSG00000163344	PMVK	0.267708	5.41647	4.71589	3.27789e-05	0.00539324	2.31527
ENSG00000165338	HECTD2	-0.393703	4.58237	-4.71228	3.31452e-05	0.00540767	2.30508
ENSG00000160570	DEDD2	0.361494	4.97107	4.70755	3.3632e-05	0.00544138	2.2917
ENSG00000142327	RNPEPL1	0.275446	5.08762	4.70126	3.42893e-05	0.00546906	2.27394
ENSG00000074527	NTN4	-0.486966	4.56513	-4.70053	3.43665e-05	0.00546906	2.27188
ENSG00000177666	PNPLA2	0.372674	5.9235	4.69036	3.54601e-05	0.00551479	2.24314
ENSG00000113758	DBN1	0.256996	6.97643	4.68901	3.56071e-05	0.00551479	2.23934
ENSG00000071655	MBD3	0.334314	6.87288	4.68839	3.56755e-05	0.00551479	2.23758
ENSG00000188573	FBLL1	0.362237	4.82609	4.68735	3.579e-05	0.00551479	2.23464
ENSG00000103024	NME3	0.391491	5.23804	4.68326	3.62425e-05	0.00554054	2.22312
ENSG00000112576	CCND3	0.276401	6.21948	4.67354	3.73432e-05	0.00560908	2.19567
ENSG00000198917	C9orf114	0.363941	5.57257	4.67346	3.73524e-05	0.00560908	2.19545
ENSG00000166165	CKB	0.298263	10.1591	4.66901	3.78672e-05	0.00560908	2.18289
ENSG00000182208	MOB2	0.3392	5.1973	4.66846	3.79311e-05	0.00560908	2.18134
ENSG00000176476	CCDC101	0.362769	3.01745	4.66671	3.81354e-05	0.00560908	2.17642
ENSG00000105732	ZNF574	0.278223	3.8248	4.66314	3.85574e-05	0.0056285	2.16632
ENSG00000076201	PTPN23	0.223049	5.97692	4.66	3.89311e-05	0.00563966	2.15748
ENSG00000032444	PNPLA6	0.338028	6.76971	4.65764	3.92147e-05	0.00563966	2.15082
ENSG00000185359	HGS	0.192178	6.77778	4.65468	3.95729e-05	0.00564933	2.14248
ENSG00000169857	AVEN	0.2975	2.65813	4.65004	4.01409e-05	0.00568858	2.12941
ENSG00000142409	ZNF787	0.334179	4.35145	4.63896	4.1531e-05	0.00574829	2.09818
ENSG00000066557	LRRC40	-0.394599	4.31076	-4.63886	4.15444e-05	0.00574829	2.09789
ENSG00000141391	SLMO1	0.347325	3.77706	4.63731	4.17422e-05	0.00574829	2.09353
ENSG00000204348	DXO	0.247242	4.39311	4.6344	4.21169e-05	0.00574829	2.08533
ENSG00000234420	ZNF37BP	-0.353032	5.39901	-4.63401	4.21676e-05	0.00574829	2.08423
ENSG00000126215	XRCC3	0.303593	3.69611	4.63109	4.25471e-05	0.00574829	2.07601
ENSG00000178252	WDR6	0.321615	6.93205	4.62877	4.2851e-05	0.00574829	2.06948
ENSG00000147180	ZNF711	-0.347936	4.82239	-4.62588	4.32328e-05	0.00574829	2.06135
ENSG00000204186	ZDBF2	-0.337153	4.87685	-4.62431	4.34412e-05	0.00574829	2.05694
ENSG00000172366	FAM195A	0.47311	4.76647	4.6237	4.3523e-05	0.00574829	2.05522
ENSG00000167775	CD320	0.289077	4.44573	4.61949	4.40898e-05	0.00578381	2.04335
ENSG00000214530	STARD10	0.402901	5.0741	4.61272	4.50152e-05	0.00586558	2.0243
ENSG00000133135	RNF128	-0.364729	2.80961	-4.59938	4.68954e-05	0.00589648	1.98678
ENSG00000105255	FSD1	0.29713	6.04668	4.59849	4.70234e-05	0.00589648	1.98428
ENSG00000168005	C11orf84	0.325919	4.3099	4.59666	4.72871e-05	0.00589648	1.97915
ENSG00000102882	MAPK3	0.295558	7.33333	4.593	4.78216e-05	0.00589648	1.96884
ENSG00000130159	ECSIT	0.269818	5.45095	4.59034	4.82122e-05	0.00589648	1.96138
ENSG00000188368	PRR19	0.485623	1.121	4.58951	4.83352e-05	0.00589648	1.95905
ENSG00000172009	THOP1	0.229276	6.15914	4.58896	4.84168e-05	0.00589648	1.9575
ENSG00000157326	DHRS4	0.370171	3.28225	4.58868	4.84591e-05	0.00589648	1.9567
ENSG00000255224	CTD-3065J16.9	0.470616	1.43442	4.58132	4.95636e-05	0.00589648	1.93604
ENSG00000105613	MAST1	0.312049	7.1972	4.58122	4.9579e-05	0.00589648	1.93575
ENSG00000058453	CROCC	0.335987	5.52907	4.58057	4.96776e-05	0.00589648	1.93393
ENSG00000102081	FMR1	-0.203835	6.07095	-4.58018	4.97379e-05	0.00589648	1.93282
ENSG00000130332	LSM7	0.341931	4.13083	4.58002	4.97617e-05	0.00589648	1.93238
ENSG00000134815	DHX34	0.358039	4.42175	4.57813	5.00511e-05	0.00589648	1.92706
ENSG00000106333	PCOLCE	0.534368	1.81089	4.57779	5.01021e-05	0.00589648	1.92613
ENSG00000103148	NPRL3	0.330495	5.59691	4.57678	5.02587e-05	0.00589648	1.92327
ENSG00000160087	UBE2J2	0.21926	5.18424	4.57576	5.04154e-05	0.00589648	1.92041
ENSG00000080573	COL5A3	0.586942	7.20632	4.56296	5.24297e-05	0.00609535	1.8845
ENSG00000100075	SLC25A1	0.303169	4.90686	4.55278	5.40896e-05	0.00621521	1.85592
ENSG00000130811	EIF3G	0.240108	5.7936	4.55271	5.4101e-05	0.00621521	1.85573
ENSG00000118046	STK11	0.254785	6.03967	4.54787	5.49081e-05	0.0062658	1.84215
ENSG00000225697	SLC26A6	0.381161	3.59606	4.54321	5.56972e-05	0.0062658	1.82907
ENSG00000103510	KAT8	0.227249	5.5493	4.54295	5.57413e-05	0.0062658	1.82835
ENSG00000188730	VWC2	-0.418183	3.66466	-4.54241	5.58322e-05	0.0062658	1.82685
ENSG00000174501	ANKRD36C	-0.584408	3.31137	-4.53751	5.66749e-05	0.00632381	1.81312
ENSG00000091073	DTX2	0.378616	2.33158	4.52711	5.85067e-05	0.00648375	1.78397
ENSG00000198816	ZNF358	0.430331	7.12108	4.5256	5.87762e-05	0.00648375	1.77975
ENSG00000109103	UNC119	0.353373	5.38328	4.51612	6.05032e-05	0.00650437	1.75321
ENSG00000259605	AC074212.5	0.934521	-0.0405775	4.51592	6.05415e-05	0.00650437	1.75263
ENSG00000181029	TRAPPC5	0.321017	5.18429	4.51445	6.08138e-05	0.00650437	1.74852
ENSG00000273154	RP4-583P15.15	0.358624	3.93466	4.51399	6.08993e-05	0.00650437	1.74723
ENSG00000090273	NUDC	0.266013	7.03772	4.51397	6.09035e-05	0.00650437	1.74717
ENSG00000112511	PHF1	0.244125	6.60217	4.51317	6.10526e-05	0.00650437	1.74493
ENSG00000174276	ZNHIT2	0.310664	2.6897	4.51009	6.16294e-05	0.00650437	1.73631
ENSG00000127220	ABHD8	0.304799	6.65418	4.51001	6.16432e-05	0.00650437	1.7361
ENSG00000143321	HDGF	0.239226	6.68166	4.50745	6.2127e-05	0.00651998	1.72894
ENSG00000105887	MTPN	-0.243532	7.67495	-4.50271	6.30339e-05	0.00657958	1.71566
ENSG00000167701	GPT	0.409344	3.16018	4.49754	6.40348e-05	0.00664831	1.70122
ENSG00000171806	METTL18	0.344852	1.82173	4.48893	6.57397e-05	0.00673114	1.67714
ENSG00000106348	IMPDH1	0.278	5.19152	4.48875	6.57763e-05	0.00673114	1.67663
ENSG00000123810	B9D2	0.322213	1.95272	4.48827	6.58726e-05	0.00673114	1.67529
ENSG00000070882	OSBPL3	-0.341472	4.69742	-4.47986	6.75836e-05	0.00686982	1.65179
ENSG00000234028	AC062029.1	-0.712082	0.157252	-4.47633	6.83147e-05	0.00688713	1.64193
ENSG00000123933	MXD4	0.313574	6.51315	4.46991	6.96642e-05	0.00688713	1.62401
ENSG00000111181	SLC6A12	0.508935	4.63393	4.46771	7.01329e-05	0.00688713	1.61787
ENSG00000165689	SDCCAG3	0.271859	4.51322	4.46743	7.01929e-05	0.00688713	1.61708
ENSG00000175449	RFESD	-0.364022	0.538274	-4.46515	7.06828e-05	0.00688713	1.61071
ENSG00000143434	SEMA6C	0.249633	4.99269	4.4638	7.09728e-05	0.00688713	1.60696
ENSG00000160957	RECQL4	0.417872	3.76404	4.46365	7.10067e-05	0.00688713	1.60652
ENSG00000188729	OSTN	-0.8284	0.550635	-4.46327	7.10889e-05	0.00688713	1.60546
ENSG00000105655	ISYNA1	0.542203	4.276	4.46321	7.11007e-05	0.00688713	1.60531
ENSG00000204209	DAXX	0.223792	5.00259	4.46229	7.13012e-05	0.00688713	1.60273
ENSG00000184160	ADRA2C	0.519	2.49298	4.46012	7.1773e-05	0.00689838	1.59669
ENSG00000230733	AC092171.4	0.274774	5.22557	4.45704	7.24503e-05	0.00692917	1.58808
ENSG00000279605		0.675247	0.610164	4.45053	7.38994e-05	0.00703313	1.56994
ENSG00000267342	RP11-552F3.10	0.62407	0.307332	4.44221	7.57955e-05	0.00715515	1.54673
ENSG00000163870	TPRA1	0.253381	4.51919	4.44168	7.59187e-05	0.00715515	1.54524
ENSG00000268836	LA16c-OS12.2	0.784787	1.5481	4.43858	7.6638e-05	0.00717891	1.53661
ENSG00000007376	RPUSD1	0.318214	4.55668	4.43741	7.69103e-05	0.00717891	1.53336
ENSG00000077454	LRCH4	0.286945	5.14321	4.43308	7.79305e-05	0.00723933	1.52129
ENSG00000054148	PHPT1	0.293351	5.47429	4.4311	7.84009e-05	0.00724835	1.51577
ENSG00000143258	USP21	0.252385	5.13862	4.42662	7.94761e-05	0.00731293	1.5033
ENSG00000174915	PTDSS2	0.266439	5.49492	4.4156	8.21843e-05	0.00752141	1.47261
ENSG00000131400	NAPSA	0.635305	0.414088	4.41287	8.28683e-05	0.00752141	1.46502
ENSG00000118162	KPTN	0.385797	3.64847	4.41273	8.2904e-05	0.00752141	1.46462
ENSG00000213563	C8orf82	0.238491	3.92959	4.40406	8.51154e-05	0.00768612	1.44051
ENSG00000227097	RP11-742N3.1	0.546156	3.17221	4.40058	8.60193e-05	0.00773178	1.43084
ENSG00000198003	CCDC151	0.63784	2.47505	4.39796	8.67085e-05	0.00773394	1.42353
ENSG00000203896	LIME1	0.451183	4.25111	4.39746	8.684e-05	0.00773394	1.42214
ENSG00000254413	CHKB-CPT1B	0.61188	3.3029	4.39204	8.82804e-05	0.00779603	1.40708
ENSG00000273893		0.433303	0.5793	4.39181	8.83403e-05	0.00779603	1.40646
ENSG00000104892	KLC3	0.684728	-0.411013	4.38959	8.89374e-05	0.00780159	1.40029
ENSG00000130758	MAP3K10	0.269642	7.21034	4.38542	9.00697e-05	0.00780159	1.38871
ENSG00000260260	RP11-304L19.5	0.52462	2.72059	4.38487	9.02215e-05	0.00780159	1.38716
ENSG00000159069	FBXW5	0.211076	6.6004	4.38406	9.04424e-05	0.00780159	1.38492
ENSG00000184887	BTBD6	0.245993	6.14678	4.38278	9.07946e-05	0.00780159	1.38137
ENSG00000160360	GPSM1	0.256505	6.03895	4.38153	9.11407e-05	0.00780159	1.37788
ENSG00000179943	FIZ1	0.267165	4.7071	4.38118	9.12369e-05	0.00780159	1.37692
ENSG00000167685	ZNF444	0.29285	5.7404	4.3798	9.1618e-05	0.00780159	1.3731
ENSG00000164713	BRI3	0.247963	4.96115	4.37811	9.20887e-05	0.00780743	1.36841
ENSG00000123143	PKN1	0.276729	6.17051	4.37591	9.27053e-05	0.00782554	1.3623
ENSG00000169169	CPT1C	0.254202	6.12668	4.37107	9.4078e-05	0.00786535	1.34884
ENSG00000140691	ARMC5	0.303896	4.53129	4.37031	9.42942e-05	0.00786535	1.34674
ENSG00000167985	SDHAF2	0.314009	3.92613	4.3698	9.444e-05	0.00786535	1.34532
ENSG00000133243	BTBD2	0.260552	7.47597	4.36855	9.47974e-05	0.00786535	1.34187
ENSG00000169228	RAB24	0.321667	5.78866	4.3663	9.54453e-05	0.00787747	1.33563
ENSG00000089050	RBBP9	-0.346652	3.53384	-4.36524	9.5755e-05	0.00787747	1.33266
ENSG00000079999	KEAP1	0.259377	5.84682	4.36354	9.62486e-05	0.00788373	1.32796
ENSG00000113593	PPWD1	-0.28677	4.71461	-4.36219	9.66432e-05	0.00788373	1.32421
ENSG00000144362	PHOSPHO2	-0.40542	0.442132	-4.35771	9.79636e-05	0.00789763	1.31179
ENSG00000141858	SAMD1	0.353228	5.26218	4.35749	9.80275e-05	0.00789763	1.31119
ENSG00000153832	FBXO36	-0.50798	2.43624	-4.35707	9.81531e-05	0.00789763	1.31002
ENSG00000126790	L3HYPDH	-0.385265	2.88155	-4.3561	9.84408e-05	0.00789763	1.30734
ENSG00000120137	PANK3	-0.312345	6.02267	-4.35139	9.98575e-05	0.00793276	1.29426
ENSG00000108262	GIT1	0.27177	7.81546	4.35122	9.99065e-05	0.00793276	1.29381
ENSG00000267811	RP11-727F15.11	0.567898	0.0510105	4.34997	0.000100286	0.00793276	1.29034
ENSG00000269858	EGLN2	0.268518	6.41118	4.34923	0.000100513	0.00793276	1.28827
ENSG00000198546	ZNF511	0.315022	4.01417	4.34545	0.000101669	0.00798014	1.27781
ENSG00000179886	TIGD5	0.304592	3.33598	4.34447	0.000101969	0.00798014	1.27511
ENSG00000160075	SSU72	0.236871	6.69051	4.34325	0.000102346	0.00798014	1.27173
ENSG00000212694	AC084018.1	0.508624	4.66597	4.33825	0.000103907	0.00801439	1.25787
ENSG00000205771	CATSPER2P1	-0.453228	0.461377	-4.3381	0.000103954	0.00801439	1.25746
ENSG00000198185	ZNF334	-0.512737	3.73922	-4.33788	0.000104024	0.00801439	1.25684
ENSG00000106351	AGFG2	0.347976	5.12083	4.33342	0.000105437	0.00805076	1.2445
ENSG00000006025	OSBPL7	0.349903	5.0004	4.33262	0.000105692	0.00805076	1.24228
ENSG00000197140	ADAM32	-0.281344	3.08059	-4.33247	0.00010574	0.00805076	1.24187
ENSG00000269958	RP11-73M18.8	0.404157	2.8671	4.33046	0.000106387	0.00806838	1.23629
ENSG00000185000	DGAT1	0.263833	5.24887	4.32567	0.000107937	0.00808421	1.22305
ENSG00000182196	ARL6IP4	0.289805	6.8623	4.32538	0.000108031	0.00808421	1.22225
ENSG00000110711	AIP	0.271689	5.44841	4.32491	0.000108186	0.00808421	1.22094
ENSG00000185453	C19orf68	0.290298	4.82909	4.32468	0.000108261	0.00808421	1.2203
ENSG00000261342	AC006538.1	0.521949	2.55106	4.31795	0.000110487	0.00821878	1.20168
ENSG00000214402	LCNL1	0.75627	5.63429	4.3145	0.000111645	0.00827321	1.19214
ENSG00000118276	B4GALT6	-0.322564	5.58996	-4.31304	0.000112136	0.00827803	1.18812
ENSG00000007264	MATK	0.330755	5.87161	4.30797	0.000113867	0.00828984	1.17411
ENSG00000182389	CACNB4	-0.310924	6.23866	-4.3078	0.000113926	0.00828984	1.17363
ENSG00000176946	THAP4	0.197518	5.32059	4.30665	0.000114322	0.00828984	1.17046
ENSG00000250510	GPR162	0.255316	7.10037	4.30596	0.000114562	0.00828984	1.16854
ENSG00000130382	MLLT1	0.214398	7.02361	4.30384	0.000115298	0.00828984	1.16268
ENSG00000145725	PPIP5K2	-0.295587	5.06145	-4.30034	0.000116523	0.00828984	1.15301
ENSG00000148343	FAM73B	0.251876	5.59602	4.29845	0.000117189	0.00828984	1.14779
ENSG00000143368	SF3B4	0.18466	4.67601	4.29754	0.000117511	0.00828984	1.14528
ENSG00000106404	CLDN15	0.57094	3.00167	4.29752	0.00011752	0.00828984	1.14521
ENSG00000115307	AUP1	0.301351	6.27723	4.29654	0.000117867	0.00828984	1.14252
ENSG00000151632	AKR1C2	0.790685	2.76816	4.29644	0.0001179	0.00828984	1.14226
ENSG00000100429	HDAC10	0.391151	5.10641	4.29625	0.000117971	0.00828984	1.14171
ENSG00000177731	FLII	0.21311	6.11184	4.29595	0.000118078	0.00828984	1.14088
ENSG00000172932	ANKRD13D	0.254875	5.94048	4.29497	0.000118425	0.00828984	1.13819
ENSG00000115289	PCGF1	0.3016	3.25311	4.2942	0.000118701	0.00828984	1.13607
ENSG00000072401	UBE2D1	-0.241936	4.12622	-4.2923	0.000119386	0.0083078	1.1308
ENSG00000104529	EEF1D	0.27689	6.92568	4.2911	0.000119816	0.00830795	1.12751
ENSG00000205560	CPT1B	0.472164	4.73281	4.28552	0.00012185	0.00841893	1.11211
ENSG00000278766		-0.723775	0.602495	-4.28376	0.000122499	0.00843377	1.10725
ENSG00000265369	U3	-0.531213	0.28417	-4.282	0.000123153	0.00843555	1.10238
ENSG00000130706	ADRM1	0.234941	5.74484	4.28135	0.000123394	0.00843555	1.10059
ENSG00000116096	SPR	0.636177	3.46477	4.27522	0.000125695	0.00856271	1.08369
ENSG00000174177	CTU2	0.284983	4.0238	4.27153	0.0001271	0.00862814	1.07352
ENSG00000148331	ASB6	0.187174	5.4857	4.26979	0.000127768	0.00864328	1.06872
ENSG00000163882	POLR2H	0.263309	4.66974	4.26694	0.000128871	0.00867525	1.06086
ENSG00000099864	PALM	0.314215	8.09637	4.26626	0.000129135	0.00867525	1.05899
ENSG00000141480	ARRB2	0.196764	6.03638	4.26471	0.00012974	0.0086859	1.05471
ENSG00000186834	HEXIM1	0.300066	5.95136	4.26269	0.000130532	0.00870888	1.04915
ENSG00000132819	RBM38	0.341316	3.81071	4.26121	0.000131115	0.00871778	1.04508
ENSG00000106009	BRAT1	0.307298	5.44841	4.25831	0.000132266	0.00874313	1.03708
ENSG00000196456	ZNF775	0.344284	3.23292	4.25798	0.000132397	0.00874313	1.03618
ENSG00000064961	HMG20B	0.313102	4.2223	4.25183	0.000134869	0.00887082	1.01925
ENSG00000100813	ACIN1	0.204169	6.81886	4.2498	0.000135696	0.00887082	1.01366
ENSG00000169230	PRELID1	0.215736	5.33291	4.24979	0.000135701	0.00887082	1.01363
ENSG00000131652	THOC6	0.314733	2.95545	4.24586	0.000137317	0.00893243	1.00281
ENSG00000169696	ASPSCR1	0.29805	5.20511	4.24518	0.000137598	0.00893243	1.00094
ENSG00000160460	SPTBN4	0.227532	7.23565	4.24318	0.000138427	0.00893243	0.995441
ENSG00000159753	RLTPR	0.330584	5.66764	4.24304	0.000138484	0.00893243	0.995068
ENSG00000204160	ZDHHC18	0.271963	4.90987	4.2418	0.000139001	0.00893613	0.991656
ENSG00000180198	RCC1	0.61422	2.40602	4.23919	0.000140099	0.00897698	0.984463
ENSG00000228672	PROB1	0.435597	2.29301	4.23758	0.000140777	0.00899073	0.980051
ENSG00000102030	NAA10	0.275266	5.73555	4.23245	0.000142966	0.00910059	0.965942
ENSG00000106992	AK1	0.301239	6.02728	4.23074	0.000143703	0.00911766	0.961236
ENSG00000182621	PLCB1	-0.381759	6.8385	-4.2285	0.000144675	0.00914939	0.955076
ENSG00000157625	TAB3	-0.330064	4.8356	-4.22692	0.000145363	0.00915562	0.950739
ENSG00000167969	ECI1	0.272417	4.38366	4.22584	0.000145835	0.00915562	0.947776
ENSG00000163795	ZNF513	0.193214	4.3348	4.22504	0.000146188	0.00915562	0.945562
ENSG00000155189	AGPAT5	-0.262288	5.17197	-4.2235	0.000146863	0.0091683	0.941353
ENSG00000187051	RPS19BP1	0.269305	5.66403	4.22212	0.000147475	0.00917698	0.937552
ENSG00000164081	TEX264	0.248872	4.87399	4.21771	0.000149441	0.00926967	0.925439
ENSG00000110717	NDUFS8	0.301139	5.83787	4.21589	0.000150261	0.00929081	0.92044
ENSG00000171552	BCL2L1	0.224054	6.51783	4.21378	0.000151214	0.00932005	0.914661
ENSG00000186687	LYRM7	-0.260386	5.31461	-4.21035	0.000152779	0.00938673	0.905246
ENSG00000124593	PRICKLE4	0.468381	4.18429	4.20708	0.000154289	0.00941051	0.896257
ENSG00000062582	MRPS24	0.246667	5.11159	4.2065	0.000154558	0.00941051	0.894663
ENSG00000163491	NEK10	-0.513537	1.95145	-4.20636	0.00015462	0.00941051	0.894296
ENSG00000141433	ADCYAP1	-0.836547	3.69681	-4.20196	0.000156678	0.00944164	0.88221
ENSG00000175573	C11orf68	0.268638	6.02958	4.20192	0.000156697	0.00944164	0.882098
ENSG00000111676	ATN1	0.246725	8.186	4.20183	0.000156739	0.00944164	0.881857
ENSG00000182310	SPACA6P	0.479445	3.62707	4.20043	0.000157396	0.00944164	0.87803
ENSG00000063176	SPHK2	0.244201	5.61239	4.20008	0.000157563	0.00944164	0.877061
ENSG00000280193		-0.341245	0.963804	-4.19826	0.000158425	0.00946406	0.872076
ENSG00000126456	IRF3	0.265259	5.02615	4.19452	0.000160215	0.00954166	0.861804
ENSG00000004838	ZMYND10	0.430473	1.39711	4.19058	0.000162118	0.00961135	0.851013
ENSG00000124181	PLCG1	0.324034	6.98843	4.18932	0.00016273	0.00961135	0.847568
ENSG00000105698	USF2	0.258829	7.24239	4.18903	0.000162871	0.00961135	0.84678
ENSG00000140497	SCAMP2	0.250572	4.71177	4.18788	0.000163433	0.0096153	0.843632
ENSG00000229325	ACAP2-IT1	-0.487321	0.186767	-4.18373	0.00016548	0.0096984	0.832254
ENSG00000130669	PAK4	0.238988	4.41273	4.183	0.000165844	0.0096984	0.830245
ENSG00000158545	ZC3H18	0.252493	5.22423	4.18127	0.000166702	0.00971931	0.825529
ENSG00000172869	DMXL1	-0.311324	5.21922	-4.17685	0.000168928	0.00981959	0.813408
ENSG00000172428	MYEOV2	0.350853	5.98811	4.17411	0.000170318	0.00987081	0.805922
ENSG00000116127	ALMS1	-0.455771	3.27503	-4.17157	0.000171617	0.00989218	0.798978
ENSG00000160877	NACC1	0.169932	6.36128	4.17016	0.000172346	0.00989218	0.795105
ENSG00000152256	PDK1	-0.544008	3.15482	-4.16946	0.000172705	0.00989218	0.793202
ENSG00000169738	DCXR	0.386301	5.6442	4.16943	0.000172725	0.00989218	0.7931
ENSG00000185522	C11orf35	0.7316	-0.391964	4.16703	0.000173968	0.00993408	0.786546
ENSG00000106591	MRPL32	-0.243704	4.76069	-4.16602	0.000174493	0.00993482	0.783795
ENSG00000189212	DPY19L2P1	-0.356481	4.38117	-4.15939	0.000177991	0.0100188	0.76566
ENSG00000148481	FAM188A	-0.264884	4.9169	-4.15906	0.000178168	0.0100188	0.764748
ENSG00000164877	MICALL2	0.345253	6.20658	4.1586	0.000178414	0.0100188	0.763489
ENSG00000105701	FKBP8	0.286459	9.14668	4.15818	0.000178635	0.0100188	0.762357
ENSG00000100239	PPP6R2	0.191627	6.71596	4.15779	0.000178847	0.0100188	0.761276
ENSG00000186111	PIP5K1C	0.227091	7.60001	4.15738	0.000179064	0.0100188	0.760167
ENSG00000158427	TMSB15B	-0.45281	0.53062	-4.15505	0.00018032	0.0100601	0.753778
ENSG00000172081	MOB3A	0.287546	4.35546	4.14902	0.000183597	0.0102136	0.737329
ENSG00000165832	TRUB1	-0.352067	4.7121	-4.14705	0.000184686	0.0102448	0.731927
ENSG00000181444	ZNF467	0.421751	2.54807	4.14321	0.000186818	0.0103335	0.721442
ENSG00000278922		0.43519	0.870279	4.14171	0.000187653	0.0103502	0.717368
ENSG00000106636	YKT6	0.162675	6.25795	4.13818	0.000189644	0.0104025	0.707727
ENSG00000267280	RP11-332H18.4	0.729505	-0.628751	4.13813	0.000189672	0.0104025	0.70759
ENSG00000204682	CASC10	0.391819	3.41474	4.13598	0.000190896	0.0104401	0.701717
ENSG00000023516	AKAP11	-0.372746	7.32974	-4.13487	0.000191528	0.0104453	0.698698
ENSG00000004975	DVL2	0.203694	4.8218	4.13211	0.000193117	0.0105024	0.69115
ENSG00000129292	PHF20L1	-0.252529	5.56412	-4.13069	0.000193938	0.0105156	0.687276
ENSG00000149541	B3GAT3	0.240204	5.94963	4.12981	0.000194444	0.0105156	0.684893
ENSG00000144554	FANCD2	-0.490699	1.56012	-4.12876	0.000195056	0.0105156	0.682025
ENSG00000083444	PLOD1	0.372442	5.4238	4.12796	0.000195525	0.0105156	0.67983
ENSG00000044524	EPHA3	-0.467719	2.49945	-4.12604	0.000196646	0.0105353	0.674609
ENSG00000087087	SRRT	0.264598	6.1426	4.12485	0.000197345	0.0105353	0.671373
ENSG00000076826	CAMSAP3	0.207907	5.16079	4.12416	0.000197751	0.0105353	0.669492
ENSG00000106012	IQCE	0.178477	5.9101	4.12327	0.00019828	0.0105353	0.667056
ENSG00000104904	OAZ1	0.188545	8.75248	4.122	0.000199033	0.0105353	0.663591
ENSG00000144935	TRPC1	-0.377247	4.73722	-4.12119	0.000199516	0.0105353	0.661378
ENSG00000156735	BAG4	-0.244266	5.88109	-4.12089	0.000199691	0.0105353	0.660576
ENSG00000085382	HACE1	-0.415118	5.24686	-4.11988	0.000200293	0.010538	0.65783
ENSG00000155970	MICU3	-0.413099	5.8127	-4.11835	0.000201213	0.010538	0.653645
ENSG00000074071	MRPS34	0.253334	5.19285	4.11713	0.000201942	0.010538	0.65034
ENSG00000219607	PPP1R3G	0.578418	2.68538	4.11679	0.00020215	0.010538	0.649399
ENSG00000244115	DNAJC25-GNG10	-0.340192	3.60082	-4.11599	0.000202636	0.010538	0.64721
ENSG00000126062	TMEM115	0.223329	4.81959	4.11539	0.000202997	0.010538	0.645582
ENSG00000273038	RP11-479G22.8	0.656991	0.365457	4.11186	0.000205145	0.0106211	0.63597
ENSG00000013306	SLC25A39	0.270583	5.89475	4.10993	0.000206326	0.0106536	0.630729
ENSG00000178307	TMEM11	0.219655	3.66453	4.10905	0.000206871	0.0106536	0.628322
ENSG00000101180	HRH3	0.503237	4.87465	4.10791	0.000207576	0.0106538	0.625216
ENSG00000008838	MED24	0.222407	6.08809	4.10727	0.000207973	0.0106538	0.62347
ENSG00000178950	GAK	0.215682	6.5806	4.10475	0.00020954	0.0106997	0.616618
ENSG00000143228	NUF2	-0.615925	-0.512607	-4.10406	0.00020997	0.0106997	0.614744
ENSG00000166479	TMX3	-0.238335	5.83408	-4.10292	0.000210686	0.010708	0.611636
ENSG00000105229	PIAS4	0.275222	4.58362	4.10079	0.000212029	0.0107481	0.605837
ENSG00000144366	GULP1	-0.480414	3.3984	-4.09473	0.00021589	0.0108953	0.589362
ENSG00000115286	NDUFS7	0.308007	6.56761	4.09448	0.000216054	0.0108953	0.588666
ENSG00000066855	MTFR1	-0.286643	2.75526	-4.09297	0.000217024	0.0109158	0.584578
ENSG00000126461	SCAF1	0.219255	6.79746	4.09066	0.000218522	0.0109277	0.578296
ENSG00000177595	PIDD	0.406266	5.37316	4.08885	0.000219706	0.0109277	0.573366
ENSG00000116809	ZBTB17	0.244289	4.96604	4.08811	0.00022019	0.0109277	0.571355
ENSG00000258610	RP11-488C13.7	0.557828	2.48087	4.0878	0.000220392	0.0109277	0.570519
ENSG00000135083	CCNJL	0.432283	1.00429	4.08761	0.000220518	0.0109277	0.569997
ENSG00000181274	FRAT2	0.453689	2.93673	4.08743	0.000220636	0.0109277	0.569507
ENSG00000073169	SELO	0.270939	5.13787	4.08479	0.000222376	0.0109649	0.562338
ENSG00000183963	SMTN	0.75018	4.68969	4.0832	0.000223429	0.0109649	0.558027
ENSG00000178187	ZNF454	-0.617991	0.304053	-4.0827	0.00022376	0.0109649	0.556675
ENSG00000167085	PHB	0.220747	5.73301	4.08208	0.000224173	0.0109649	0.55499
ENSG00000162032	SPSB3	0.279402	5.43979	4.08203	0.000224212	0.0109649	0.554833
ENSG00000169683	LRRC45	0.305848	3.90661	4.08019	0.000225437	0.0109971	0.549859
ENSG00000103253	HAGHL	0.406704	4.98329	4.07834	0.000226682	0.0110302	0.544831
ENSG00000100445	SDR39U1	0.210938	5.67373	4.07736	0.000227346	0.0110348	0.542162
ENSG00000160404	TOR2A	0.339619	3.62221	4.07566	0.000228502	0.0110633	0.537533
ENSG00000271858	XXcos-LUCA11.4	0.422888	1.03063	4.07299	0.000230318	0.0111089	0.530307
ENSG00000137648	TMPRSS4	-0.537565	-0.386484	-4.0726	0.000230589	0.0111089	0.529235
ENSG00000238260	RP11-46F15.2	0.558249	1.5435	4.07057	0.000231986	0.0111485	0.523723
ENSG00000173611	SCAI	-0.298446	5.54254	-4.06968	0.000232601	0.0111505	0.521307
ENSG00000129295	LRRC6	-0.303226	2.97263	-4.0627	0.000237478	0.0113562	0.50237
ENSG00000263146	RP11-849I19.1	0.512132	3.88792	4.06173	0.000238161	0.0113609	0.49975
ENSG00000152284	TCF7L1	0.430664	2.61652	4.05999	0.000239396	0.0113918	0.49503
ENSG00000188783	PRELP	0.610281	4.69335	4.05909	0.000240037	0.0113944	0.492589
ENSG00000204536	CCHCR1	0.293196	4.33303	4.05686	0.000241629	0.011442	0.486557
ENSG00000183011	LSMD1	0.332275	5.02809	4.05429	0.000243483	0.0115017	0.479584
ENSG00000164329	PAPD4	-0.292498	4.70132	-4.05149	0.000245517	0.0115697	0.471991
ENSG00000225828	FAM229A	0.472115	2.94505	4.04844	0.000247753	0.0116311	0.463721
ENSG00000102595	UGGT2	-0.38053	4.27955	-4.0475	0.000248442	0.0116311	0.461185
ENSG00000269814	CTC-273B12.10	0.564707	0.585763	4.04726	0.000248618	0.0116311	0.460539
ENSG00000137628	DDX60	-0.712626	1.80645	-4.04323	0.000251612	0.0116996	0.44962
ENSG00000129437	KLK14	0.567349	0.179084	4.04297	0.000251808	0.0116996	0.448909
ENSG00000104973	MED25	0.235566	5.32891	4.04286	0.000251889	0.0116996	0.448613
ENSG00000144589	STK11IP	0.29136	4.87379	4.03618	0.000256925	0.011905	0.430554
ENSG00000185049	NELFA	0.26173	5.09059	4.03448	0.000258226	0.0119296	0.425949
ENSG00000228300	C19orf24	0.387719	3.77797	4.03388	0.000258685	0.0119296	0.424329
ENSG00000072778	ACADVL	0.31976	7.90255	4.03023	0.0002615	0.0120018	0.414456
ENSG00000104177	MYEF2	-0.300727	6.22344	-4.02946	0.000262099	0.0120018	0.412369
ENSG00000105298	CACTIN	0.213048	4.86148	4.0288	0.000262611	0.0120018	0.410587
ENSG00000131446	MGAT1	0.222509	5.94498	4.02835	0.000262961	0.0120018	0.409373
ENSG00000151247	EIF4E	-0.181379	6.06688	-4.02787	0.000263341	0.0120018	0.408056
ENSG00000116141	MARK1	-0.215558	5.3238	-4.02559	0.000265125	0.012027	0.401897
ENSG00000021645	NRXN3	-0.387021	6.48724	-4.02558	0.000265133	0.012027	0.401869
ENSG00000105642	KCNN1	0.22604	6.26084	4.02324	0.000266974	0.0120732	0.39556
ENSG00000157833	GAREML	0.682906	5.15678	4.02271	0.000267396	0.0120732	0.394118
ENSG00000166147	FBN1	-0.382399	4.40706	-4.02073	0.000268965	0.0121015	0.388781
ENSG00000161956	SENP3	0.193699	5.87224	4.01986	0.000269663	0.0121015	0.38642
ENSG00000072133	RPS6KA6	-0.267449	3.60905	-4.01957	0.000269891	0.0121015	0.385647
ENSG00000132356	PRKAA1	-0.346392	4.92116	-4.01692	0.000272024	0.012169	0.378467
ENSG00000133315	MACROD1	0.486441	3.77577	4.00919	0.000278318	0.012422	0.357607
ENSG00000121966	CXCR4	0.781871	2.2142	4.00752	0.000279694	0.0124547	0.353109
ENSG00000198952	SMG5	0.240977	6.93867	4.00552	0.00028136	0.0125002	0.347695
ENSG00000185519	FAM131C	0.41246	3.21269	4.00459	0.000282131	0.0125059	0.345199
ENSG00000187867	PALM3	0.435864	2.31323	4.00185	0.000284426	0.0125789	0.337813
ENSG00000185262	UBALD2	0.298989	4.33387	3.99864	0.000287144	0.012618	0.32914
ENSG00000241370	RPP21	0.292179	4.06674	3.99752	0.000288095	0.012618	0.326125
ENSG00000171443	ZNF524	0.353894	3.11251	3.99737	0.000288226	0.012618	0.325712
ENSG00000171943	SRGAP2C	-0.259922	5.13088	-3.99657	0.000288908	0.012618	0.323558
ENSG00000118690	ARMC2	-0.352035	2.45666	-3.99633	0.00028911	0.012618	0.322918
ENSG00000206559	ZCWPW2	-0.790291	-0.576895	-3.99621	0.000289209	0.012618	0.322607
ENSG00000167962	ZNF598	0.218163	4.73384	3.99012	0.000294463	0.0128184	0.306195
ENSG00000100034	PPM1F	0.196912	5.54796	3.98842	0.00029595	0.0128389	0.3016
ENSG00000100227	POLDIP3	0.203252	6.03099	3.98807	0.000296256	0.0128389	0.30066
ENSG00000103254	FAM173A	0.311016	4.86606	3.98673	0.00029743	0.01285	0.297053
ENSG00000175054	ATR	-0.38052	4.47952	-3.98503	0.000298933	0.01285	0.292459
ENSG00000233927	RPS28	0.345604	6.74841	3.98467	0.000299247	0.01285	0.291503
ENSG00000204316	MRPL38	0.261652	5.36498	3.98452	0.000299377	0.01285	0.291105
ENSG00000183779	ZNF703	0.368792	4.44636	3.98402	0.000299823	0.01285	0.289748
ENSG00000070388	FGF22	0.361658	2.52765	3.98083	0.00030266	0.0129245	0.281163
ENSG00000103495	MAZ	0.194669	7.06206	3.98057	0.000302893	0.0129245	0.280462
ENSG00000176845	METRNL	0.433113	2.93325	3.9786	0.000304658	0.0129693	0.275167
ENSG00000130881	LRP3	0.268377	7.02564	3.97791	0.000305278	0.0129693	0.273312
ENSG00000246859	STARD4-AS1	-0.744068	2.07659	-3.97651	0.000306548	0.0129948	0.269528
ENSG00000162302	RPS6KA4	0.209479	5.52731	3.97536	0.00030759	0.0130106	0.266437
ENSG00000254815	RP11-496I9.1	0.736541	-0.113976	3.97379	0.000309015	0.0130383	0.262224
ENSG00000011332	DPF1	0.310168	5.3852	3.97212	0.000310544	0.0130383	0.257726
ENSG00000213999	MEF2B	0.830891	0.411509	3.97192	0.000310725	0.0130383	0.257194
ENSG00000077463	SIRT6	0.276461	4.04281	3.9717	0.000310931	0.0130383	0.256591
ENSG00000188986	NELFB	0.220498	6.22445	3.96989	0.000312597	0.0130799	0.251719
ENSG00000132485	ZRANB2	-0.228745	6.83066	-3.9682	0.000314153	0.0131082	0.247193
ENSG00000172819	RARG	0.30136	3.25996	3.9677	0.000314624	0.0131082	0.245828
ENSG00000181817	LSM10	0.252752	4.33888	3.95894	0.000322855	0.0134223	0.222295
ENSG00000119509	INVS	-0.337926	2.89908	-3.95565	0.000326002	0.0134814	0.213455
ENSG00000105364	MRPL4	0.242831	5.26454	3.955	0.000326627	0.0134814	0.211709
ENSG00000143543	JTB	0.21077	6.08642	3.95492	0.000326704	0.0134814	0.211495
ENSG00000105397	TYK2	0.207928	5.84009	3.95456	0.000327052	0.0134814	0.210524
ENSG00000186496	ZNF396	-0.470212	1.09931	-3.95355	0.000328023	0.0134927	0.207824
ENSG00000125650	PSPN	0.4197	2.39532	3.95171	0.000329807	0.0135374	0.202881
ENSG00000108515	ENO3	0.440165	1.67328	3.94915	0.000332307	0.0136113	0.196002
ENSG00000107872	FBXL15	0.314519	5.25064	3.94789	0.000333541	0.013633	0.192624
ENSG00000158717	RNF166	0.288944	4.38709	3.94355	0.000337833	0.0137669	0.180976
ENSG00000153130	SCOC	-0.277412	7.15311	-3.94315	0.000338234	0.0137669	0.179896
ENSG00000146066	HIGD2A	0.263993	5.12842	3.94238	0.000339002	0.0137693	0.177829
ENSG00000132361	CLUH	0.195715	6.22368	3.94067	0.000340705	0.0137852	0.173263
ENSG00000187922	LCN10	1.42092	-0.129712	3.93993	0.000341456	0.0137852	0.171258
ENSG00000102103	PQBP1	0.246715	5.42503	3.9393	0.000342085	0.0137852	0.169581
ENSG00000033122	LRRC7	-0.318753	5.8393	-3.93891	0.000342475	0.0137852	0.168543
ENSG00000039319	ZFYVE16	-0.44452	5.85019	-3.93845	0.000342943	0.0137852	0.1673
ENSG00000181690	PLAG1	-0.470008	1.86762	-3.93706	0.000344348	0.0138131	0.163573
ENSG00000107201	DDX58	-0.321868	2.84078	-3.93478	0.000346666	0.0138774	0.157464
ENSG00000267523	CTD-2537I9.12	0.500117	0.658592	3.93103	0.000350509	0.0140023	0.147422
ENSG00000100038	TOP3B	0.419372	4.21098	3.92923	0.000352375	0.014048	0.142584
ENSG00000144840	RABL3	-0.241481	4.50188	-3.92529	0.000356478	0.0141687	0.132041
ENSG00000261037	CTC-471C19.1	-0.561384	0.875894	-3.92428	0.000357541	0.0141687	0.129328
ENSG00000086300	SNX10	-0.274487	6.60428	-3.92423	0.000357593	0.0141687	0.129198
ENSG00000176907	C8orf4	-0.559065	2.74301	-3.9186	0.000363554	0.0143686	0.114141
ENSG00000132329	RAMP1	0.469699	5.64116	3.91808	0.000364119	0.0143686	0.112725
ENSG00000040275	SPDL1	-0.272333	2.77539	-3.91623	0.000366104	0.0143754	0.107774
ENSG00000239857	GET4	0.221131	5.71646	3.91521	0.000367193	0.0143754	0.10507
ENSG00000048052	HDAC9	-0.321172	4.75136	-3.91467	0.00036778	0.0143754	0.103615
ENSG00000167525	PROCA1	0.408533	2.15602	3.91453	0.000367938	0.0143754	0.103225
ENSG00000179632	MAF1	0.229772	5.97896	3.91447	0.000367993	0.0143754	0.103089
ENSG00000173153	ESRRA	0.26938	5.06386	3.91254	0.000370088	0.0144282	0.0979181
ENSG00000131748	STARD3	0.291326	5.65573	3.91077	0.000372021	0.0144745	0.093175
ENSG00000122435	TRMT13	-0.278689	3.28895	-3.90406	0.00037942	0.0147329	0.0752433
ENSG00000099849	RASSF7	0.387008	3.35554	3.90097	0.000382879	0.0148375	0.0669811
ENSG00000265750	RP11-799B12.4	0.35056	1.20242	3.89794	0.000386294	0.01494	0.0588968
ENSG00000148384	INPP5E	0.183865	5.3071	3.89363	0.000391212	0.0150858	0.0473802
ENSG00000197530	MIB2	0.24562	6.47804	3.89327	0.000391617	0.0150858	0.0464381
ENSG00000137770	CTDSPL2	-0.228529	4.36154	-3.8897	0.000395739	0.0152119	0.0369062
ENSG00000275484		0.922152	-0.0552643	3.88833	0.000397332	0.0152119	0.0332505
ENSG00000135924	DNAJB2	0.310624	8.29323	3.88832	0.000397349	0.0152119	0.0332116
ENSG00000104964	AES	0.179627	9.13112	3.88726	0.000398583	0.0152119	0.0303888
ENSG00000258472	RP11-192H23.4	0.404686	4.02452	3.88707	0.000398808	0.0152119	0.0298758
ENSG00000213639	PPP1CB	-0.205868	7.54099	-3.87348	0.000414999	0.0157985	-0.00634515
ENSG00000131097	HIGD1B	0.745431	2.42696	3.86937	0.000420028	0.0159252	-0.017305
ENSG00000260238	PMF1-BGLAP	0.558392	2.1403	3.86863	0.000420936	0.0159252	-0.0192709
ENSG00000233178	RP11-88I18.2	-0.456444	2.25546	-3.86831	0.000421331	0.0159252	-0.0201233
ENSG00000132879	FBXO44	0.213299	7.44861	3.86796	0.000421762	0.0159252	-0.0210548
ENSG00000104980	TIMM44	0.232067	5.02035	3.86742	0.000422429	0.0159252	-0.022492
ENSG00000132613	MTSS1L	0.355408	8.50724	3.86673	0.000423286	0.0159265	-0.0243355
ENSG00000163611	SPICE1	-0.353654	2.49789	-3.86559	0.00042469	0.0159485	-0.0273501
ENSG00000146463	ZMYM4	-0.18105	5.66156	-3.86404	0.000426623	0.0159901	-0.0314823
ENSG00000226950	DANCR	0.302928	4.67455	3.86325	0.00042761	0.0159962	-0.0335833
ENSG00000105583	WDR83OS	0.210518	5.38528	3.86139	0.000429939	0.0160339	-0.0385264
ENSG00000197044	ZNF441	-0.584292	3.56843	-3.86113	0.000430269	0.0160339	-0.0392239
ENSG00000102901	CENPT	0.248901	6.11586	3.8585	0.000433592	0.0161268	-0.0462231
ENSG00000130560	UBAC1	0.192726	5.53604	3.85718	0.000435267	0.0161582	-0.0497326
ENSG00000175826	CTDNEP1	0.179604	6.12432	3.85633	0.000436358	0.0161635	-0.0520083
ENSG00000168056	LTBP3	0.269891	7.02547	3.85576	0.000437077	0.0161635	-0.0535066
ENSG00000197563	PIGN	-0.282145	4.17743	-3.85354	0.000439929	0.0162381	-0.0594251
ENSG00000130255	RPL36	0.287677	6.79248	3.85209	0.000441791	0.0162759	-0.0632668
ENSG00000240771	ARHGEF25	0.217294	7.06315	3.84963	0.000444978	0.0163622	-0.0698053
ENSG00000115718	PROC	0.596642	-0.424781	3.84808	0.000447003	0.0163947	-0.0739344
ENSG00000038219	BOD1L1	-0.311898	5.69708	-3.84744	0.000447833	0.0163947	-0.0756237
ENSG00000260428	SCXA	0.685296	2.00918	3.84701	0.000448394	0.0163947	-0.0767617
ENSG00000120251	GRIA2	-0.299472	8.22368	-3.84475	0.000451366	0.0164723	-0.0827698
ENSG00000127191	TRAF2	0.32519	3.83923	3.83711	0.000461551	0.0167818	-0.103066
ENSG00000272902	RP11-299H21.1	-0.735791	-0.72827	-3.83675	0.000462034	0.0167818	-0.104018
ENSG00000050405	LIMA1	-0.356988	4.10336	-3.83645	0.00046244	0.0167818	-0.104815
ENSG00000171858	RPS21	0.315162	6.67545	3.83414	0.000465571	0.0168639	-0.110953
ENSG00000105647	PIK3R2	0.202361	6.4636	3.83161	0.00046901	0.0168817	-0.117645
ENSG00000126934	MAP2K2	0.210265	6.85238	3.83137	0.000469338	0.0168817	-0.118282
ENSG00000240682	ISY1	0.193815	4.00018	3.83084	0.000470068	0.0168817	-0.119694
ENSG00000247315	AL034548.1	0.20554	4.45392	3.82989	0.000471374	0.0168817	-0.122218
ENSG00000116001	TIA1	-0.261462	6.10815	-3.82964	0.000471723	0.0168817	-0.12289
ENSG00000158156	XKR8	0.254179	2.8273	3.82936	0.000472099	0.0168817	-0.123616
ENSG00000279811		-1.06766	-0.336371	-3.82883	0.00047283	0.0168817	-0.125022
ENSG00000159692	CTBP1	0.196432	7.52102	3.8287	0.000473019	0.0168817	-0.125385
ENSG00000091986	CCDC80	-0.616966	2.90582	-3.82541	0.00047757	0.0169704	-0.134092
ENSG00000100151	PICK1	0.392444	5.98909	3.82523	0.000477829	0.0169704	-0.134585
ENSG00000071564	TCF3	0.204842	4.50234	3.82501	0.000478125	0.0169704	-0.135149
ENSG00000132950	ZMYM5	-0.290362	3.09514	-3.82408	0.000479428	0.0169856	-0.137623
ENSG00000179841	AKAP5	-0.307917	4.98864	-3.82176	0.000482679	0.0170599	-0.143768
ENSG00000118971	CCND2	-0.29464	6.68341	-3.82107	0.000483656	0.0170599	-0.145606
ENSG00000225663	FAM195B	0.255477	6.52052	3.82068	0.000484204	0.0170599	-0.146636
ENSG00000113649	TCERG1	-0.278013	6.12271	-3.81974	0.000485536	0.0170599	-0.149133
ENSG00000138688	KIAA1109	-0.256429	6.98885	-3.81947	0.000485919	0.0170599	-0.14985
ENSG00000171813	PWWP2B	0.241442	4.30292	3.81788	0.000488172	0.0171081	-0.154056
ENSG00000083097	DOPEY1	-0.365	5.87503	-3.81717	0.000489173	0.0171122	-0.155918
ENSG00000214022	REPIN1	0.199244	6.36614	3.81257	0.000495776	0.017312	-0.168107
ENSG00000116691	MIIP	0.257509	4.35737	3.81069	0.0004985	0.0173759	-0.17309
ENSG00000117859	OSBPL9	-0.291553	5.20596	-3.80946	0.000500282	0.0174068	-0.176333
ENSG00000196950	SLC39A10	-0.349874	6.98454	-3.80835	0.000501899	0.0174318	-0.179267
ENSG00000165092	ALDH1A1	-0.548814	5.26341	-3.80738	0.000503327	0.0174406	-0.181849
ENSG00000104067	TJP1	-0.240977	6.80756	-3.80695	0.000503949	0.0174406	-0.182972
ENSG00000130856	ZNF236	-0.286361	4.20273	-3.80622	0.000505025	0.0174467	-0.18491
ENSG00000112245	PTP4A1	-0.346209	6.02052	-3.80379	0.000508619	0.0174975	-0.191355
ENSG00000100523	DDHD1	-0.274926	5.44331	-3.8033	0.00050934	0.0174975	-0.192643
ENSG00000111711	GOLT1B	-0.300893	5.30188	-3.80266	0.000510285	0.0174975	-0.194329
ENSG00000196526	AFAP1	-0.258148	4.75198	-3.80218	0.000510997	0.0174975	-0.195596
ENSG00000105618	PRPF31	0.215351	5.40202	3.80109	0.000512616	0.0174975	-0.198472
ENSG00000177045	SIX5	0.563609	1.99048	3.80047	0.000513548	0.0174975	-0.200122
ENSG00000167968	DNASE1L2	0.575379	2.70815	3.80042	0.000513625	0.0174975	-0.200258
ENSG00000104885	DOT1L	0.264384	4.83049	3.80037	0.000513704	0.0174975	-0.200398
ENSG00000116396	KCNC4	0.184335	5.78959	3.79889	0.000515913	0.0175124	-0.204297
ENSG00000087250	MT3	0.476221	8.84011	3.79887	0.000515947	0.0175124	-0.204358
ENSG00000101986	ABCD1	0.27453	2.26994	3.79687	0.000518958	0.0175839	-0.209646
ENSG00000091039	OSBPL8	-0.308308	5.7374	-3.79508	0.000521655	0.0176162	-0.214356
ENSG00000273183	RP11-5C23.2	0.650757	-0.79222	3.79504	0.000521727	0.0176162	-0.214483
ENSG00000156860	FBRS	0.168185	5.72328	3.79102	0.000527853	0.0177769	-0.225091
ENSG00000109158	GABRA4	-0.308744	5.50437	-3.79072	0.000528318	0.0177769	-0.225891
ENSG00000154114	TBCEL	-0.267054	3.73124	-3.78993	0.000529529	0.0177869	-0.227972
ENSG00000187266	EPOR	0.361806	3.37642	3.78797	0.000532552	0.0178575	-0.233144
ENSG00000178026	FAM211B	0.374463	3.74799	3.7862	0.000535294	0.0179185	-0.237812
ENSG00000160214	RRP1	0.230924	4.92598	3.78515	0.000536928	0.0179423	-0.24058
ENSG00000153048	CARHSP1	0.319219	5.1721	3.78347	0.00053956	0.0179992	-0.245023
ENSG00000105063	PPP6R1	0.236528	6.75628	3.78182	0.000542154	0.0180548	-0.249382
ENSG00000011132	APBA3	0.22755	3.56818	3.78107	0.000543329	0.0180629	-0.251348
ENSG00000172476	RAB40A	-0.570998	0.594518	-3.77983	0.000545291	0.0180971	-0.254624
ENSG00000261512	RP11-46D6.1	0.419276	1.57358	3.77888	0.000546793	0.018116	-0.257122
ENSG00000261373	VPS9D1-AS1	0.370837	1.1676	3.77567	0.000551924	0.0182363	-0.265607
ENSG00000172530	BANP	0.350332	3.68776	3.77543	0.000552302	0.0182363	-0.26623
ENSG00000185324	CDK10	0.320391	6.25451	3.77392	0.000554724	0.0182852	-0.270206
ENSG00000198155	ZNF876P	-0.479443	0.244711	-3.77019	0.000560761	0.0184528	-0.280038
ENSG00000162601	MYSM1	-0.419634	5.26493	-3.76955	0.000561803	0.0184559	-0.281725
ENSG00000142002	DPP9	0.200157	4.90235	3.76766	0.00056489	0.0184986	-0.286702
ENSG00000186369	LINC00643	-0.396355	3.37618	-3.76759	0.00056501	0.0184986	-0.286894
ENSG00000170439	METTL7B	0.705342	1.46669	3.76513	0.000569048	0.0185704	-0.293363
ENSG00000160445	ZER1	0.178605	7.55329	3.76509	0.000569115	0.0185704	-0.293469
ENSG00000184206	GOLGA6L4	-0.378712	3.42809	-3.76418	0.000570619	0.0185869	-0.295867
ENSG00000123091	RNF11	-0.186716	7.95086	-3.76363	0.000571537	0.0185869	-0.297327
ENSG00000272523	LINC01023	0.478048	-0.589884	3.75874	0.000579687	0.018766	-0.310186
ENSG00000050820	BCAR1	0.246043	6.21275	3.75848	0.000580136	0.018766	-0.310891
ENSG00000012174	MBTPS2	-0.372325	4.00211	-3.7579	0.000581104	0.018766	-0.312404
ENSG00000163728	TTC14	-0.342621	5.88755	-3.75783	0.000581224	0.018766	-0.312593
ENSG00000115425	PECR	-0.327532	1.78635	-3.75744	0.000581877	0.018766	-0.313612
ENSG00000137171	KLC4	0.178644	5.32139	3.75627	0.000583864	0.0187989	-0.316707
ENSG00000183773	AIFM3	0.387726	6.37942	3.75267	0.00058998	0.0189643	-0.32617
ENSG00000108946	PRKAR1A	-0.272869	8.30935	-3.75194	0.000591219	0.0189728	-0.328076
ENSG00000122140	MRPS2	0.221344	4.87026	3.74998	0.000594582	0.0190492	-0.333227
ENSG00000196588	MKL1	0.196539	5.91186	3.74842	0.000597289	0.0190803	-0.33735
ENSG00000180182	MED14	-0.365181	4.81119	-3.74828	0.000597517	0.0190803	-0.337698
ENSG00000071859	FAM50A	0.241602	5.91372	3.74536	0.000602604	0.0192111	-0.345395
ENSG00000162687	KCNT2	-0.46188	3.30522	-3.74363	0.000605612	0.0192667	-0.349915
ENSG00000178605	GTPBP6	0.276967	5.02998	3.74181	0.000608825	0.0192667	-0.354719
ENSG00000178605_PAR_Y		0.276967	5.02998	3.74181	0.000608825	0.0192667	-0.354719
ENSG00000173933	RBM4	0.387706	5.82127	3.74163	0.000609132	0.0192667	-0.355178
ENSG00000065054	SLC9A3R2	0.30694	5.84733	3.74153	0.000609311	0.0192667	-0.355445
ENSG00000136699	SMPD4	0.2038	6.12576	3.74008	0.000611873	0.019291	-0.359254
ENSG00000103245	NARFL	0.260008	5.40938	3.73997	0.000612065	0.019291	-0.359539
ENSG00000104133	SPG11	-0.233884	5.17607	-3.73882	0.000614103	0.0193239	-0.362557
ENSG00000214026	MRPL23	0.335155	4.35458	3.73764	0.000616205	0.0193586	-0.365658
ENSG00000280347		-0.604366	-0.69715	-3.73677	0.000617753	0.0193759	-0.367937
ENSG00000163714	U2SURP	-0.245003	6.18592	-3.73474	0.000621388	0.0194326	-0.373262
ENSG00000205307	SAP25	1.36361	0.51707	3.73462	0.000621618	0.0194326	-0.373599
ENSG00000173486	FKBP2	0.281445	5.66399	3.73371	0.000623241	0.0194326	-0.375965
ENSG00000014123	UFL1	-0.287585	4.7317	-3.73353	0.000623563	0.0194326	-0.376434
ENSG00000128513	POT1	-0.25297	3.69094	-3.73279	0.000624905	0.0194432	-0.378386
ENSG00000272821	CTA-384D8.36	0.444539	3.62224	3.73132	0.000627573	0.0194949	-0.382253
ENSG00000095906	NUBP2	0.251566	4.99792	3.72982	0.000630294	0.0195473	-0.386179
ENSG00000099246	RAB18	-0.186713	6.52842	-3.72716	0.000635156	0.0195473	-0.393154
ENSG00000149932	TMEM219	0.250156	6.00408	3.72708	0.000635298	0.0195473	-0.393358
ENSG00000273855		0.62233	0.0751543	3.72702	0.000635407	0.0195473	-0.393514
ENSG00000261829	RP11-223I10.1	0.693921	2.37938	3.72694	0.000635565	0.0195473	-0.393739
ENSG00000165169	DYNLT3	-0.275968	6.31137	-3.72679	0.000635831	0.0195473	-0.394118
ENSG00000101639	CEP192	-0.45652	4.52006	-3.72602	0.000637252	0.0195473	-0.396146
ENSG00000160410	SHKBP1	0.294334	3.79513	3.72553	0.000638157	0.0195473	-0.397433
ENSG00000262160	RP11-96D1.11	0.537463	3.12423	3.72544	0.000638319	0.0195473	-0.397664
ENSG00000104915	STX10	0.269568	4.56437	3.72435	0.000640336	0.0195781	-0.400526
ENSG00000173991	TCAP	0.699849	2.78495	3.72343	0.000642032	0.019594	-0.402928
ENSG00000248333	CDK11B	0.190599	5.85587	3.72281	0.000643182	0.019594	-0.404551
ENSG00000259030	FPGT-TNNI3K	-0.591527	0.964806	-3.72244	0.000643881	0.019594	-0.405538
ENSG00000146802	TMEM168	-0.300526	3.9576	-3.72154	0.000645551	0.0196131	-0.407889
ENSG00000143297	FCRL5	-0.449974	0.958972	-3.72102	0.000646529	0.0196131	-0.409262
ENSG00000135164	DMTF1	-0.224395	6.36358	-3.7189	0.000650499	0.0196731	-0.414817
ENSG00000106689	LHX2	0.387322	5.85387	3.71861	0.000651035	0.0196731	-0.415564
ENSG00000100505	TRIM9	-0.274386	7.47159	-3.71834	0.000651548	0.0196731	-0.41628
ENSG00000047634	SCML1	-0.358955	3.66765	-3.71723	0.000653634	0.0196777	-0.41918
ENSG00000244617	ASPRV1	0.409041	2.48332	3.71718	0.000653726	0.0196777	-0.419309
ENSG00000131669	NINJ1	0.260423	4.51057	3.71615	0.000655673	0.0197057	-0.422007
ENSG00000145864	GABRB2	-0.329174	7.37383	-3.71547	0.000656957	0.0197138	-0.423783
ENSG00000142694	EVA1B	0.428316	2.22595	3.7149	0.00065804	0.0197158	-0.425277
ENSG00000100364	KIAA0930	0.325876	8.56559	3.7119	0.000663766	0.0198567	-0.433139
ENSG00000148337	CIZ1	0.175983	6.56981	3.71114	0.000665221	0.0198696	-0.435125
ENSG00000122707	RECK	-0.320139	3.44444	-3.70983	0.00066774	0.0199079	-0.438555
ENSG00000104808	DHDH	0.377951	0.528607	3.70941	0.000668553	0.0199079	-0.439659
ENSG00000177234	C10orf85	0.61008	1.35092	3.70666	0.000673875	0.019949	-0.446852
ENSG00000174744	BRMS1	0.283239	3.96783	3.70588	0.000675399	0.019949	-0.448903
ENSG00000179104	TMTC2	-0.502798	4.84218	-3.70501	0.000677095	0.019949	-0.451178
ENSG00000090447	TFAP4	0.33291	3.54968	3.70473	0.000677642	0.019949	-0.45191
ENSG00000131437	KIF3A	-0.294629	6.81788	-3.70451	0.000678069	0.019949	-0.452482
ENSG00000233123	LINC01007	-0.537601	3.36273	-3.70429	0.000678497	0.019949	-0.453054
ENSG00000197705	KLHL14	-1.00467	0.101519	-3.70407	0.000678929	0.019949	-0.453632
ENSG00000109501	WFS1	0.344316	6.36473	3.70288	0.000681258	0.019949	-0.456739
ENSG00000161328	LRRC56	0.355837	2.5161	3.70277	0.000681473	0.019949	-0.457025
ENSG00000175893	ZDHHC21	-0.248741	5.68067	-3.70259	0.000681829	0.019949	-0.457499
ENSG00000180998	GPR137C	-0.386689	4.78719	-3.70247	0.000682069	0.019949	-0.457817
ENSG00000258498	DIO3OS	0.675829	2.00657	3.70237	0.000682262	0.019949	-0.458075
ENSG00000139973	SYT16	-0.293067	6.34991	-3.7011	0.00068477	0.019952	-0.461403
ENSG00000213918	DNASE1	0.271851	4.34793	3.7008	0.000685361	0.019952	-0.462186
ENSG00000187243	MAGED4B	0.314053	5.9989	3.70075	0.000685449	0.019952	-0.462302
ENSG00000117010	ZNF684	-0.322892	1.9146	-3.69825	0.000690411	0.0200664	-0.468846
ENSG00000182010	RTKN2	-0.400262	2.08406	-3.69602	0.000694858	0.0201654	-0.474669
ENSG00000125505	MBOAT7	0.206302	7.22585	3.69545	0.000696	0.0201684	-0.476159
ENSG00000181240	SLC25A41	0.529201	2.31765	3.69487	0.000697154	0.0201717	-0.477661
ENSG00000117533	VAMP4	-0.231996	5.41905	-3.69312	0.000700695	0.020244	-0.482257
ENSG00000118322	ATP10B	-0.696598	3.35539	-3.69236	0.000702212	0.0202563	-0.484219
ENSG00000188186	LAMTOR4	0.276266	5.60828	3.69142	0.00070412	0.0202563	-0.486679
ENSG00000104866	PPP1R37	0.179871	6.0618	3.69136	0.000704248	0.0202563	-0.486844
ENSG00000136444	RSAD1	0.240673	5.77311	3.68998	0.00070705	0.0202872	-0.490446
ENSG00000075391	RASAL2	-0.282537	5.86	-3.6898	0.000707413	0.0202872	-0.490912
ENSG00000261221	ZNF865	0.226369	4.45864	3.688	0.0007111	0.0203628	-0.495626
ENSG00000183117	CSMD1	-0.280348	5.33102	-3.68743	0.000712268	0.0203662	-0.497115
ENSG00000184203	PPP1R2	-0.304055	5.67738	-3.68667	0.000713815	0.0203805	-0.499083
ENSG00000182809	CRIP2	0.286494	7.20419	3.68547	0.000716284	0.0204209	-0.502214
ENSG00000039523	FAM65A	0.151991	6.7231	3.68262	0.000722189	0.0205591	-0.509659
ENSG00000196912	ANKRD36B	-0.524501	3.29692	-3.68185	0.000723791	0.0205652	-0.511668
ENSG00000257704	PRR24	0.27559	3.76436	3.68149	0.000724545	0.0205652	-0.512613
ENSG00000125734	GPR108	0.206199	4.93411	3.68099	0.000725581	0.0205652	-0.513908
ENSG00000108591	DRG2	0.187357	4.95887	3.67813	0.000731562	0.0206349	-0.521353
ENSG00000158186	MRAS	0.362987	7.52631	3.67811	0.000731614	0.0206349	-0.521417
ENSG00000155100	OTUD6B	-0.267376	3.64417	-3.67762	0.000732645	0.0206349	-0.522694
ENSG00000130734	ATG4D	0.248328	4.43731	3.67685	0.000734268	0.0206349	-0.5247
ENSG00000188763	FZD9	0.570311	2.03198	3.67679	0.000734386	0.0206349	-0.524847
ENSG00000077232	DNAJC10	-0.308864	6.1022	-3.67645	0.000735113	0.0206349	-0.525743
ENSG00000120334	CENPL	-0.313345	0.981428	-3.67628	0.000735482	0.0206349	-0.526198
ENSG00000229980	TOB1-AS1	0.329663	2.15536	3.67402	0.000740268	0.0207393	-0.53208
ENSG00000250571	GLI4	0.33644	4.35857	3.67266	0.000743164	0.0207904	-0.53562
ENSG00000186654	PRR5	0.31701	3.79518	3.67198	0.000744613	0.0208009	-0.537385
ENSG00000228782	MRPL45P2	-0.377087	0.483028	-3.66672	0.000755968	0.0210878	-0.551106
ENSG00000148516	ZEB1	-0.244556	5.77705	-3.66492	0.000759885	0.0211667	-0.555791
ENSG00000105784	RUNDC3B	-0.223036	4.7214	-3.66336	0.000763285	0.0212117	-0.559837
ENSG00000255002	CTD-2509G16.2	-0.513293	-0.45312	-3.66288	0.000764338	0.0212117	-0.561087
ENSG00000164897	TMUB1	0.2928	4.50431	3.66265	0.000764834	0.0212117	-0.561675
ENSG00000115760	BIRC6	-0.284616	5.83234	-3.66132	0.00076777	0.0212117	-0.565149
ENSG00000103266	STUB1	0.253083	6.97563	3.66123	0.000767963	0.0212117	-0.565376
ENSG00000165288	BRWD3	-0.32061	3.27776	-3.66119	0.000768057	0.0212117	-0.565487
ENSG00000198792	TMEM184B	0.229881	7.09291	3.6597	0.000771348	0.0212723	-0.569363
ENSG00000213015	ZNF580	0.322347	4.85227	3.65889	0.000773135	0.0212733	-0.57146
ENSG00000112902	SEMA5A	-0.457327	4.36968	-3.65842	0.000774179	0.0212733	-0.572683
ENSG00000070047	PHRF1	0.185821	5.29544	3.65742	0.000776403	0.0212733	-0.575283
ENSG00000130175	PRKCSH	0.224884	7.00613	3.65736	0.000776538	0.0212733	-0.575441
ENSG00000262712	RP11-295D4.1	0.440974	0.462753	3.65722	0.000776863	0.0212733	-0.57582
ENSG00000167566	NCKAP5L	0.22479	5.16867	3.65622	0.000779094	0.0212739	-0.578419
ENSG00000261840	RP11-146F11.1	0.459106	0.686387	3.65607	0.000779436	0.0212739	-0.578817
ENSG00000011451	WIZ	0.242072	5.87684	3.65548	0.000780743	0.0212739	-0.580336
ENSG00000004468	CD38	-0.723952	2.61215	-3.65413	0.000783786	0.0212739	-0.583862
ENSG00000163818	LZTFL1	-0.236878	5.23324	-3.65393	0.000784221	0.0212739	-0.584365
ENSG00000058404	CAMK2B	0.220933	8.6403	3.65392	0.000784251	0.0212739	-0.584398
ENSG00000212864	RNF208	0.338062	6.01959	3.65379	0.000784552	0.0212739	-0.584747
ENSG00000182154	MRPL41	0.368747	6.766	3.65143	0.000789869	0.0213882	-0.590868
ENSG00000127774	EMC6	0.222456	3.62858	3.6507	0.000791531	0.0214033	-0.592772
ENSG00000244486	SCARF2	0.290235	2.47655	3.64583	0.000802662	0.0216741	-0.605427
ENSG00000213742	ZNF337-AS1	-0.493705	1.65677	-3.64408	0.0008067	0.0217492	-0.609974
ENSG00000168517	HEXIM2	0.276484	2.87994	3.64365	0.000807683	0.0217492	-0.611077
ENSG00000133657	ATP13A3	-0.251578	5.25063	-3.64264	0.000810025	0.021782	-0.613701
ENSG00000187231	SESTD1	-0.321315	5.71219	-3.64044	0.000815139	0.0218892	-0.619403
ENSG00000125449	ARMC7	0.236556	3.2925	3.63874	0.000819114	0.0219656	-0.623811
ENSG00000123144	C19orf43	0.255825	6.25005	3.63669	0.000823953	0.0220139	-0.629147
ENSG00000141552	ANAPC11	0.231316	5.3295	3.63638	0.000824686	0.0220139	-0.629953
ENSG00000167393	PPP2R3B	0.306772	3.15144	3.63605	0.00082545	0.0220139	-0.630791
ENSG00000167393_PAR_Y		0.306772	3.15144	3.63605	0.00082545	0.0220139	-0.630791
ENSG00000102024	PLS3	-0.301603	5.94723	-3.63418	0.000829896	0.0220967	-0.635658
ENSG00000183207	RUVBL2	0.236966	5.58748	3.63378	0.000830833	0.0220967	-0.63668
ENSG00000085832	EPS15	-0.266	7.48512	-3.63168	0.000835854	0.0221772	-0.642139
ENSG00000150477	KIAA1328	-0.245885	3.54998	-3.63122	0.000836945	0.0221772	-0.64332
ENSG00000259332	ST20-MTHFS	0.926959	-0.422405	3.63103	0.000837407	0.0221772	-0.64382
ENSG00000135976	ANKRD36	-0.454189	4.35931	-3.6306	0.000838428	0.0221772	-0.644923
ENSG00000255198	SNHG9	0.448477	1.29158	3.6288	0.00084276	0.0222601	-0.649592
ENSG00000144278	GALNT13	-0.368409	4.00349	-3.62795	0.000844822	0.0222601	-0.651805
ENSG00000095951	HIVEP1	-0.324327	4.50739	-3.62772	0.000845387	0.0222601	-0.652411
ENSG00000127054	CPSF3L	0.198292	6.58883	3.62704	0.000847024	0.0222601	-0.654164
ENSG00000242252	BGLAP	0.585651	1.02512	3.62693	0.000847295	0.0222601	-0.654453
ENSG00000105520	DKFZP761J1410	0.177137	6.58244	3.62558	0.000850573	0.022316	-0.65795
ENSG00000196440	ARMCX4	-0.328621	5.05152	-3.62414	0.000854079	0.0223778	-0.661676
ENSG00000189238	LINC00943	-0.698024	0.230121	-3.6206	0.000862768	0.022575	-0.670843
ENSG00000167994	RAB3IL1	0.355548	3.12675	3.61898	0.000866781	0.0226495	-0.675046
ENSG00000048140	TSPAN17	0.283504	5.2832	3.61315	0.000881327	0.0229831	-0.690116
ENSG00000101773	RBBP8	-0.263446	2.63868	-3.61292	0.000881917	0.0229831	-0.690723
ENSG00000120896	SORBS3	0.279487	5.84298	3.61242	0.000883184	0.0229853	-0.692022
ENSG00000005075	POLR2J	0.24546	4.8182	3.60781	0.000894882	0.0232585	-0.703936
ENSG00000149548	CCDC15	-0.614593	-0.388846	-3.60687	0.000897273	0.0232895	-0.706352
ENSG00000055070	SZRD1	0.159189	5.34088	3.60638	0.000898532	0.023291	-0.707622
ENSG00000085872	CHERP	0.163892	5.86375	3.60562	0.00090048	0.0233104	-0.709583
ENSG00000151466	SCLT1	-0.396484	2.99542	-3.60421	0.000904116	0.0233704	-0.713231
ENSG00000130726	TRIM28	0.196994	6.6953	3.60348	0.000906017	0.0233704	-0.715132
ENSG00000258811	CTD-3051D23.1	0.818823	-0.924357	3.60332	0.000906409	0.0233704	-0.715524
ENSG00000174405	LIG4	-0.270068	4.86415	-3.60256	0.000908375	0.023384	-0.717485
ENSG00000169504	CLIC4	-0.484815	6.34893	-3.60184	0.000910261	0.023384	-0.719363
ENSG00000107281	NPDC1	0.255577	7.73448	3.60158	0.000910927	0.023384	-0.720025
ENSG00000137288	UQCC2	0.24044	5.41935	3.60126	0.000911752	0.023384	-0.720844
ENSG00000205268	PDE7A	-0.291779	4.23566	-3.59882	0.000918136	0.0235166	-0.72716
ENSG00000196422	PPP1R26	0.192938	5.33571	3.59687	0.000923257	0.0235876	-0.732196
ENSG00000077942	FBLN1	0.421169	4.05539	3.59684	0.000923338	0.0235876	-0.732275
ENSG00000197008	ZNF138	-0.407599	2.74232	-3.59536	0.000927245	0.0236082	-0.736097
ENSG00000165458	INPPL1	0.325202	6.01032	3.59528	0.000927451	0.0236082	-0.736298
ENSG00000075399	VPS9D1	0.227425	6.0597	3.59515	0.000927789	0.0236082	-0.736627
ENSG00000215041	NEURL4	0.175158	6.23074	3.59448	0.000929556	0.0236222	-0.73835
ENSG00000009950	MLXIPL	0.363052	5.47915	3.59246	0.000934936	0.0237278	-0.743573
ENSG00000105519	CAPS	0.371339	4.30287	3.59082	0.000939323	0.0237771	-0.74781
ENSG00000259295	CSPG4P12	-0.429964	3.83323	-3.59068	0.000939701	0.0237771	-0.748174
ENSG00000147650	LRP12	-0.265255	4.30717	-3.59036	0.000940552	0.0237771	-0.748994
ENSG00000240972	MIF	0.284407	7.25209	3.58862	0.000945221	0.0238641	-0.753474
ENSG00000149782	PLCB3	0.416844	3.86822	3.58801	0.000946874	0.0238649	-0.755056
ENSG00000146842	TMEM209	-0.303663	3.43594	-3.58737	0.000948593	0.0238649	-0.756697
ENSG00000125148	MT2A	0.6562	6.52619	3.58724	0.000948943	0.0238649	-0.757031
ENSG00000100116	GCAT	0.264435	4.44593	3.58575	0.000952994	0.0239358	-0.760886
ENSG00000128011	LRFN1	0.224372	4.73022	3.58433	0.000956852	0.0239408	-0.764543
ENSG00000166359	WDR88	-0.528785	-0.425529	-3.58413	0.000957387	0.0239408	-0.765049
ENSG00000186312	CA5BP1	0.373303	3.54879	3.5841	0.000957466	0.0239408	-0.765122
ENSG00000182108	DEXI	0.238316	5.61673	3.58386	0.000958124	0.0239408	-0.765745
ENSG00000242802	AP5Z1	0.205598	5.14348	3.5833	0.00095966	0.0239483	-0.767194
ENSG00000168003	SLC3A2	0.318069	6.71751	3.58242	0.000962052	0.0239571	-0.769447
ENSG00000142544	CTU1	0.431014	2.23017	3.5815	0.00096459	0.0239571	-0.77183
ENSG00000248905	FMN1	-0.339551	4.66941	-3.58144	0.000964746	0.0239571	-0.771977
ENSG00000261617	RP11-243A14.1	-0.669502	0.644096	-3.58137	0.000964947	0.0239571	-0.772165
ENSG00000197601	FAR1	-0.273208	6.31293	-3.58069	0.000966803	0.0239627	-0.773904
ENSG00000129654	FOXJ1	1.05289	1.55745	3.58023	0.00096807	0.0239627	-0.775089
ENSG00000135365	PHF21A	0.177391	5.63349	3.57994	0.000968878	0.0239627	-0.775844
ENSG00000123136	DDX39A	0.278425	4.41763	3.5789	0.00097176	0.0239808	-0.778531
ENSG00000074935	TUBE1	-0.259138	4.94205	-3.57838	0.000973188	0.0239808	-0.77986
ENSG00000168061	SAC3D1	0.346218	3.19345	3.57793	0.000974426	0.0239808	-0.78101
ENSG00000167797	CDK2AP2	0.374681	4.88381	3.57789	0.000974546	0.0239808	-0.781122
ENSG00000183248	CTD-3193O13.9	0.221506	6.24389	3.57712	0.000976692	0.0239891	-0.783112
ENSG00000157181	C1orf27	-0.289989	4.10864	-3.57688	0.000977358	0.0239891	-0.783729
ENSG00000136514	RTP4	-0.64331	-0.378478	-3.57403	0.000985314	0.0241539	-0.791063
ENSG00000224051	GLTPD1	0.203973	4.86389	3.57164	0.000992024	0.0242877	-0.797204
ENSG00000142765	SYTL1	0.482718	0.72309	3.57002	0.000996604	0.0243662	-0.80137
ENSG00000011566	MAP4K3	-0.221987	5.27941	-3.56962	0.000997742	0.0243662	-0.802403
ENSG00000196646	ZNF136	-0.445486	2.83608	-3.56795	0.0010025	0.0244457	-0.806709
ENSG00000125744	RTN2	0.212507	5.6531	3.56741	0.00100403	0.0244457	-0.808084
ENSG00000157350	ST3GAL2	0.149749	4.99022	3.56715	0.00100477	0.0244457	-0.808755
ENSG00000007080	CCDC124	0.218828	5.83674	3.5665	0.00100663	0.0244603	-0.810429
ENSG00000158987	RAPGEF6	-0.354722	4.74699	-3.56605	0.00100794	0.0244615	-0.811603
ENSG00000099804	CDC34	0.215237	5.79018	3.56459	0.00101211	0.0245024	-0.815337
ENSG00000247982	LINC00926	0.425431	1.44291	3.56454	0.00101227	0.0245024	-0.815481
ENSG00000131351	HAUS8	0.281065	1.14846	3.56414	0.00101341	0.0245024	-0.816499
ENSG00000188811	NHLRC3	-0.340186	4.51326	-3.56135	0.00102147	0.0246666	-0.823666
ENSG00000173599	PC	0.24291	6.43227	3.5598	0.001026	0.024745	-0.82766
ENSG00000101158	NELFCD	0.152239	5.79463	3.55856	0.00102962	0.024791	-0.830849
ENSG00000107140	TESK1	0.198573	5.75878	3.55827	0.00103046	0.024791	-0.831584
ENSG00000196597	ZNF782	-0.449413	1.73939	-3.55776	0.00103195	0.024795	-0.832892
ENSG00000182484	WASH6P	0.395709	4.69528	3.5565	0.00103566	0.024795	-0.836138
ENSG00000182484_PAR_Y		0.395709	4.69528	3.5565	0.00103566	0.024795	-0.836138
ENSG00000139323	POC1B	-0.320086	3.92799	-3.55642	0.00103588	0.024795	-0.836331
ENSG00000272906	RP11-533E19.7	0.770887	-0.532981	3.55604	0.00103701	0.024795	-0.837316
ENSG00000185825	BCAP31	0.218229	7.01772	3.55543	0.00103879	0.0248071	-0.83887
ENSG00000279133		-0.467612	-0.483205	-3.55465	0.0010411	0.0248315	-0.840873
ENSG00000197147	LRRC8B	-0.348009	6.41878	-3.55416	0.00104256	0.0248359	-0.842142
ENSG00000145901	TNIP1	0.204592	5.46569	3.5535	0.00104452	0.0248522	-0.843843
ENSG00000272953	RP11-1275H24.2	0.518847	0.609855	3.55162	0.0010501	0.0249543	-0.848658
ENSG00000111799	COL12A1	-0.484206	3.99696	-3.55036	0.00105385	0.0249869	-0.85188
ENSG00000196998	WDR45	0.173338	5.56555	3.54989	0.00105526	0.0249869	-0.853094
ENSG00000241990	RP6-109B7.3	0.419587	1.32213	3.54987	0.00105533	0.0249869	-0.853154
ENSG00000250317	SMIM20	0.199867	3.8238	3.54926	0.00105716	0.0249996	-0.854715
ENSG00000112787	FBRSL1	0.18755	6.0808	3.54717	0.00106343	0.0251042	-0.860063
ENSG00000142675	CNKSR1	0.470571	2.5668	3.54693	0.00106416	0.0251042	-0.860689
ENSG00000161914	ZNF653	0.226166	3.64986	3.54595	0.00106713	0.0251296	-0.863202
ENSG00000105219	CNTD2	0.681419	0.404026	3.54572	0.00106783	0.0251296	-0.8638
ENSG00000182685	BRICD5	0.439641	4.3086	3.54497	0.00107009	0.025137	-0.865713
ENSG00000118873	RAB3GAP2	-0.255704	5.40142	-3.5446	0.00107123	0.025137	-0.866673
ENSG00000077063	CTTNBP2	-0.282588	4.98623	-3.54433	0.00107203	0.025137	-0.867346
ENSG00000122417	ODF2L	-0.275931	4.9925	-3.54233	0.00107815	0.0252501	-0.872495
ENSG00000189007	ADAT2	-0.309056	2.67992	-3.54171	0.00108005	0.025264	-0.874083
ENSG00000100083	GGA1	0.201408	5.9136	3.54036	0.00108419	0.0252943	-0.877546
ENSG00000175264	CHST1	0.25906	6.80001	3.53949	0.00108686	0.0252943	-0.879769
ENSG00000122756	CNTFR	0.479166	5.93211	3.5394	0.00108714	0.0252943	-0.879999
ENSG00000101306	MYLK2	-0.892668	-0.066318	-3.5393	0.00108745	0.0252943	-0.880254
ENSG00000233639	LINC01158	0.447692	3.61845	3.53917	0.00108786	0.0252943	-0.880595
ENSG00000260257	RP5-1085F17.3	0.444206	3.90844	3.53849	0.00108994	0.0253036	-0.882324
ENSG00000167861	HID1	0.287369	6.76025	3.53751	0.00109298	0.0253036	-0.884842
ENSG00000251023	RP11-549J18.1	-0.44553	0.3115	-3.53698	0.00109461	0.0253036	-0.886193
ENSG00000076382	SPAG5	0.373213	4.33075	3.53664	0.00109566	0.0253036	-0.887056
ENSG00000160953	MUM1	0.197729	6.91802	3.53608	0.0010974	0.0253036	-0.888488
ENSG00000068831	RASGRP2	0.307457	4.77907	3.53601	0.00109763	0.0253036	-0.888678
ENSG00000179271	GADD45GIP1	0.322939	5.81816	3.53593	0.00109788	0.0253036	-0.888887
ENSG00000103269	RHBDL1	0.330463	4.96893	3.53567	0.00109868	0.0253036	-0.889547
ENSG00000082269	FAM135A	-0.243023	4.30182	-3.534	0.00110389	0.0253934	-0.893821
ENSG00000229320	KRT8P12	0.293061	1.89271	3.53175	0.00111095	0.0254944	-0.899583
ENSG00000028203	VEZT	-0.344147	5.43796	-3.53152	0.00111168	0.0254944	-0.900178
ENSG00000161298	ZNF382	-0.258373	4.83838	-3.53106	0.00111313	0.0254944	-0.901357
ENSG00000125952	MAX	0.198414	5.85324	3.53093	0.00111353	0.0254944	-0.901682
ENSG00000160741	CRTC2	0.186669	5.06254	3.53039	0.00111523	0.0255031	-0.903054
ENSG00000269352	AC018766.5	0.292183	1.6632	3.52906	0.00111945	0.0255695	-0.906469
ENSG00000165801	ARHGEF40	0.223968	5.0516	3.52749	0.00112444	0.0256142	-0.910489
ENSG00000131409	LRRC4B	0.221952	7.33951	3.52718	0.0011254	0.0256142	-0.911265
ENSG00000130165	ELOF1	0.231556	5.14394	3.52718	0.00112541	0.0256142	-0.911268
ENSG00000277383		0.453993	-0.666337	3.52678	0.00112668	0.0256142	-0.912291
ENSG00000249898	CTD-2541M15.1	-0.446078	0.621422	-3.52581	0.0011298	0.0256551	-0.914789
ENSG00000075303	SLC25A40	-0.313851	4.66346	-3.52359	0.00113692	0.0257866	-0.920468
ENSG00000137818	RPLP1	0.226323	7.78212	3.52172	0.00114295	0.0258931	-0.925247
ENSG00000129925	TMEM8A	0.225621	4.76729	3.5164	0.00116026	0.0262546	-0.938828
ENSG00000100413	POLR3H	0.230022	6.19513	3.51515	0.00116438	0.0263171	-0.942026
ENSG00000121775	TMEM39B	0.273586	3.72022	3.51411	0.00116781	0.026364	-0.944687
ENSG00000204764	RANBP17	-0.437554	1.69344	-3.51095	0.00117828	0.0265094	-0.952747
ENSG00000135736	CCDC102A	0.644642	0.675816	3.51073	0.00117902	0.0265094	-0.953313
ENSG00000151025	GPR158	-0.384106	5.8634	-3.5107	0.00117911	0.0265094	-0.953382
ENSG00000138071	ACTR2	-0.329035	7.76397	-3.5098	0.0011821	0.0265094	-0.955672
ENSG00000179151	EDC3	0.164221	4.66474	3.50963	0.00118269	0.0265094	-0.956122
ENSG00000053501	USE1	0.218159	4.64865	3.50959	0.00118283	0.0265094	-0.956232
ENSG00000115355	CCDC88A	-0.348617	6.99443	-3.5089	0.00118511	0.0265094	-0.95797
ENSG00000106290	TAF6	0.150236	6.08819	3.50888	0.00118518	0.0265094	-0.95802
ENSG00000198551	ZNF627	-0.253986	2.94747	-3.50701	0.00119146	0.0265678	-0.962794
ENSG00000132549	VPS13B	-0.299722	4.86601	-3.50673	0.0011924	0.0265678	-0.963508
ENSG00000263126	CTC-479C5.10	0.555839	2.18782	3.50655	0.00119301	0.0265678	-0.963971
ENSG00000085365	SCAMP1	-0.274404	6.38541	-3.50648	0.00119326	0.0265678	-0.96416
ENSG00000112186	CAP2	-0.338906	7.33102	-3.50472	0.0011992	0.0266694	-0.968642
ENSG00000090372	STRN4	0.15042	6.40612	3.50379	0.00120233	0.0267061	-0.971003
ENSG00000059758	CDK17	-0.252934	6.32479	-3.5031	0.00120469	0.0267061	-0.97277
ENSG00000165792	METTL17	0.214602	4.87806	3.50281	0.00120566	0.0267061	-0.973501
ENSG00000143429	AC027612.6	0.581934	2.4148	3.50197	0.00120855	0.0267061	-0.975662
ENSG00000126705	AHDC1	0.206357	5.88347	3.50154	0.00121002	0.0267061	-0.976755
ENSG00000167543	TP53I13	0.310592	3.97904	3.50147	0.00121026	0.0267061	-0.976935
ENSG00000142303	ADAMTS10	0.293193	5.23264	3.5014	0.00121048	0.0267061	-0.977099
ENSG00000181218	HIST3H2A	0.267106	2.90096	3.50053	0.00121346	0.0267416	-0.979322
ENSG00000105552	BCAT2	0.368107	4.57076	3.49886	0.0012192	0.026772	-0.983585
ENSG00000124574	ABCC10	0.20193	4.90194	3.4988	0.00121939	0.026772	-0.983728
ENSG00000117322	CR2	-0.771804	-0.775699	-3.49846	0.00122057	0.026772	-0.984597
ENSG00000063241	ISOC2	0.249513	4.77276	3.49829	0.00122114	0.026772	-0.985023
ENSG00000169223	LMAN2	0.200117	5.06915	3.49812	0.00122174	0.026772	-0.98546
ENSG00000214456	PLIN5	0.61335	3.5619	3.49733	0.00122447	0.0268011	-0.987477
ENSG00000170370	EMX2	0.468595	4.43985	3.49685	0.00122611	0.0268011	-0.98869
ENSG00000137871	ZNF280D	-0.296094	5.46445	-3.49615	0.00122857	0.0268011	-0.990496
ENSG00000102471	NDFIP2	-0.301045	6.80054	-3.4954	0.00123117	0.0268011	-0.992403
ENSG00000140398	NEIL1	0.276676	5.77156	3.49499	0.00123258	0.0268011	-0.993441
ENSG00000105404	RABAC1	0.25659	6.22795	3.49496	0.00123269	0.0268011	-0.99352
ENSG00000189308	LIN54	-0.309092	3.87444	-3.49463	0.00123383	0.0268011	-0.994355
ENSG00000147676	MAL2	-0.356106	6.0294	-3.49455	0.00123411	0.0268011	-0.994559
ENSG00000114923	SLC4A3	0.180782	6.37933	3.49224	0.00124217	0.0269182	-1.00044
ENSG00000177303	CASKIN2	0.182189	5.19675	3.49221	0.00124227	0.0269182	-1.00051
ENSG00000182979	MTA1	0.172178	5.99486	3.49176	0.00124384	0.0269222	-1.00165
ENSG00000124440	HIF3A	0.898453	5.5412	3.49037	0.00124876	0.0269985	-1.00521
ENSG00000092621	PHGDH	0.276475	6.48661	3.48975	0.00125094	0.0270157	-1.00679
ENSG00000140264	SERF2	0.252891	7.23396	3.48777	0.00125792	0.0271362	-1.01182
ENSG00000139220	PPFIA2	-0.332588	6.54301	-3.48688	0.00126107	0.0271479	-1.01407
ENSG00000141741	MIEN1	0.24288	5.1851	3.48683	0.00126126	0.0271479	-1.01421
ENSG00000146856	AGBL3	-0.282064	2.0208	-3.48593	0.00126447	0.0271867	-1.0165
ENSG00000224940	PRRT4	0.328055	2.25091	3.48354	0.00127302	0.0273404	-1.02259
ENSG00000269959	SPACA6P-AS	0.56157	0.469845	3.48314	0.00127445	0.0273409	-1.0236
ENSG00000173039	RELA	0.321103	5.24243	3.4818	0.00127927	0.0273961	-1.027
ENSG00000067798	NAV3	-0.298142	5.55343	-3.48164	0.00127985	0.0273961	-1.02742
ENSG00000186767	SPIN4	-0.35839	1.97698	-3.48007	0.0012855	0.0274807	-1.03139
ENSG00000171241	SHCBP1	-0.509362	1.28598	-3.47976	0.00128663	0.0274807	-1.03219
ENSG00000092140	G2E3	-0.263608	3.84915	-3.47922	0.0012886	0.0274925	-1.03356
ENSG00000165724	ZMYND19	0.167939	4.18521	3.47836	0.00129173	0.0275052	-1.03576
ENSG00000203668	CHML	-0.513524	4.2438	-3.47798	0.00129311	0.0275052	-1.03672
ENSG00000168395	ING5	0.202243	5.95165	3.47773	0.00129399	0.0275052	-1.03734
ENSG00000185651	UBE2L3	0.173492	6.8442	3.4775	0.00129486	0.0275052	-1.03794
ENSG00000214842	RAD51AP2	-0.378996	0.245223	-3.47613	0.00129986	0.0275746	-1.04142
ENSG00000131018	SYNE1	-0.274404	7.88938	-3.47576	0.0013012	0.0275746	-1.04235
ENSG00000186919	ZACN	0.246427	6.29259	3.47544	0.00130239	0.0275746	-1.04317
ENSG00000160113	NR2F6	0.272526	4.87438	3.474	0.00130766	0.027656	-1.04682
ENSG00000259780	RP11-304L19.12	0.833728	0.414914	3.4702	0.0013217	0.0279226	-1.05646
ENSG00000081377	CDC14B	-0.221898	5.17521	-3.46937	0.00132479	0.0279419	-1.05857
ENSG00000186908	ZDHHC17	-0.207244	6.48311	-3.46919	0.00132549	0.0279419	-1.05904
ENSG00000099840	IZUMO4	0.412961	4.17556	3.46845	0.00132824	0.0279694	-1.06091
ENSG00000173113	TRMT112	0.221071	5.87423	3.46679	0.00133447	0.028055	-1.06513
ENSG00000068137	PLEKHH3	0.279085	3.89932	3.46618	0.00133675	0.028055	-1.06667
ENSG00000205090	TMEM240	0.255123	4.15684	3.46577	0.00133828	0.028055	-1.06771
ENSG00000137880	GCHFR	0.415219	2.29615	3.46556	0.00133909	0.028055	-1.06825
ENSG00000115084	SLC35F5	-0.273153	3.70344	-3.46531	0.00134	0.028055	-1.06887
ENSG00000140474	ULK3	0.221143	6.68795	3.46506	0.00134097	0.028055	-1.06952
ENSG00000142552	RCN3	0.427206	2.79329	3.4642	0.00134422	0.0280844	-1.0717
ENSG00000182173	TSEN54	0.282887	4.33778	3.4639	0.00134534	0.0280844	-1.07245
ENSG00000226853	AC010894.3	-0.491877	-0.615612	-3.46346	0.00134699	0.0280844	-1.07356
ENSG00000186462	NAP1L2	-0.265503	7.05416	-3.46315	0.00134817	0.0280844	-1.07435
ENSG00000135002	RFK	-0.235381	5.69893	-3.46256	0.0013504	0.0280908	-1.07584
ENSG00000258839	MC1R	0.320326	2.99872	3.46231	0.00135137	0.0280908	-1.07648
ENSG00000129194	SOX15	0.333284	3.28964	3.46177	0.0013534	0.0281029	-1.07784
ENSG00000005483	KMT2E	-0.214819	6.26018	-3.45966	0.00136148	0.0282405	-1.08321
ENSG00000213445	SIPA1	0.374903	4.12709	3.45924	0.00136307	0.0282433	-1.08426
ENSG00000115423	DNAH6	-0.350752	2.8878	-3.45842	0.00136621	0.0282743	-1.08634
ENSG00000103363	TCEB2	0.266134	6.60083	3.45747	0.00136985	0.0282743	-1.08874
ENSG00000130309	COLGALT1	0.301722	5.11949	3.45712	0.00137122	0.0282743	-1.08964
ENSG00000177700	POLR2L	0.277915	4.86491	3.45692	0.00137198	0.0282743	-1.09014
ENSG00000279196		0.706876	1.70247	3.45687	0.00137216	0.0282743	-1.09026
ENSG00000126218	F10	0.461352	0.110887	3.45658	0.0013733	0.0282743	-1.09101
ENSG00000260032	LINC00657	-0.223031	9.41988	-3.4559	0.00137591	0.0282979	-1.09272
ENSG00000059915	PSD	0.194652	8.64337	3.45386	0.00138382	0.0284306	-1.0979
ENSG00000245848	CEBPA	0.337685	3.18444	3.45348	0.00138529	0.0284307	-1.09885
ENSG00000197603	C5orf42	-0.317667	4.91297	-3.45057	0.00139665	0.0286335	-1.10622
ENSG00000140044	JDP2	0.366655	4.67526	3.44947	0.00140097	0.0286754	-1.109
ENSG00000276334		-0.373679	0.500243	-3.44925	0.00140186	0.0286754	-1.10957
ENSG00000250506	CDK3	0.436976	2.50044	3.44856	0.00140456	0.0286754	-1.11131
ENSG00000221843	C2orf16	-0.627315	1.37768	-3.44789	0.00140721	0.0286754	-1.11301
ENSG00000158815	FGF17	0.614317	4.78835	3.44788	0.00140722	0.0286754	-1.11302
ENSG00000167468	GPX4	0.223832	7.40021	3.44717	0.00141003	0.0286754	-1.11482
ENSG00000130731	C16orf13	0.286112	5.83681	3.44715	0.00141013	0.0286754	-1.11488
ENSG00000231443	AC024937.6	-0.758136	-0.397385	-3.44705	0.00141051	0.0286754	-1.11512
ENSG00000135144	DTX1	0.217904	5.54079	3.44661	0.00141226	0.028681	-1.11624
ENSG00000002330	BAD	0.231653	5.6659	3.44594	0.00141492	0.0286883	-1.11794
ENSG00000196923	PDLIM7	0.378503	4.50172	3.44577	0.00141557	0.0286883	-1.11836
ENSG00000100802	C14orf93	0.248736	2.20569	3.44475	0.00141963	0.0287324	-1.12094
ENSG00000258366	RTEL1	0.262761	4.38556	3.44448	0.00142071	0.0287324	-1.12162
ENSG00000134970	TMED7	-0.260972	5.678	-3.44274	0.00142767	0.0288432	-1.12603
ENSG00000223802	CERS1	0.217004	6.90846	3.44211	0.00143019	0.0288639	-1.12762
ENSG00000185761	ADAMTSL5	0.399747	1.00831	3.44171	0.0014318	0.0288665	-1.12864
ENSG00000147123	NDUFB11	0.251886	5.78106	3.44103	0.00143451	0.0288912	-1.13034
ENSG00000171161	ZNF672	0.196541	4.31978	3.44043	0.00143695	0.0289102	-1.13187
ENSG00000206560	ANKRD28	-0.260292	5.60239	-3.43932	0.00144143	0.0289703	-1.13468
ENSG00000151320	AKAP6	-0.30553	7.3522	-3.43872	0.00144386	0.0289868	-1.1362
ENSG00000197406	DIO3	0.817913	-0.272313	3.43838	0.00144523	0.0289868	-1.13705
ENSG00000139505	MTMR6	-0.234765	5.69178	-3.43492	0.0014593	0.0292348	-1.14579
ENSG00000226742	HSBP1L1	0.251515	3.77138	3.4346	0.00146061	0.0292348	-1.1466
ENSG00000261884	CTC-479C5.12	0.310037	2.42182	3.43389	0.00146351	0.0292627	-1.14839
ENSG00000172534	HCFC1	0.181687	5.98978	3.43206	0.00147105	0.0293831	-1.15302
ENSG00000128683	GAD1	-0.397341	6.65619	-3.43126	0.00147435	0.0294189	-1.15504
ENSG00000196712	NF1	-0.259686	6.50453	-3.43029	0.00147834	0.0294682	-1.15747
ENSG00000119314	PTBP3	-0.208066	4.48258	-3.42917	0.00148298	0.0295282	-1.1603
ENSG00000132781	MUTYH	0.230132	3.57644	3.42883	0.00148439	0.0295282	-1.16116
ENSG00000118454	ANKRD13C	-0.285175	4.85031	-3.42685	0.00149265	0.029662	-1.16616
ENSG00000171425	ZNF581	0.217957	2.56867	3.42634	0.00149478	0.029674	-1.16744
ENSG00000260505	RP11-410C4.5	-0.617839	-0.42456	-3.42483	0.0015011	0.0297691	-1.17125
ENSG00000214013	GANC	-0.256455	3.45011	-3.42322	0.00150788	0.0298729	-1.17531
ENSG00000101842	VSIG1	-0.492814	-0.173809	-3.42177	0.001514	0.0299636	-1.17896
ENSG00000197776	KLHDC1	-0.360333	3.53365	-3.42041	0.00151979	0.0300098	-1.1824
ENSG00000271913	RP1-111C20.4	-0.383384	1.52096	-3.42014	0.00152095	0.0300098	-1.18309
ENSG00000128309	MPST	0.308994	4.4017	3.42013	0.00152097	0.0300098	-1.1831
ENSG00000205903	ZNF316	0.178837	5.58097	3.41936	0.00152424	0.0300438	-1.18503
ENSG00000164896	FASTK	0.250318	6.18654	3.41891	0.00152616	0.0300493	-1.18617
ENSG00000129968	ABHD17A	0.203692	7.03645	3.41857	0.00152762	0.0300493	-1.18703
ENSG00000169627	BOLA2B	0.319736	2.78009	3.41768	0.00153145	0.0300942	-1.18928
ENSG00000127540	UQCR11	0.19819	6.03484	3.41623	0.00153766	0.0301857	-1.19293
ENSG00000144659	SLC25A38	0.151301	4.69858	3.41543	0.0015411	0.0302226	-1.19494
ENSG00000198554	WDHD1	-0.389622	1.87299	-3.41439	0.00154555	0.0302795	-1.19755
ENSG00000166750	SLFN5	-0.497248	3.02889	-3.41372	0.00154847	0.0302925	-1.19924
ENSG00000167394	ZNF668	0.218524	3.38353	3.41352	0.00154934	0.0302925	-1.19975
ENSG00000041982	TNC	-1.18776	2.60526	-3.41224	0.00155487	0.03037	-1.20296
ENSG00000066651	TRMT11	-0.337307	3.75248	-3.41157	0.00155779	0.030383	-1.20465
ENSG00000183628	DGCR6	0.30022	5.90306	3.4111	0.00155984	0.030383	-1.20584
ENSG00000269068	RP11-256I23.2	0.529449	-0.409526	3.41093	0.00156057	0.030383	-1.20626
ENSG00000257270	RP11-521B24.5	0.319876	2.54213	3.41045	0.00156267	0.030383	-1.20747
ENSG00000107077	KDM4C	-0.225647	4.47377	-3.4103	0.00156336	0.030383	-1.20787
ENSG00000149313	AASDHPPT	-0.208707	6.68579	-3.40866	0.0015705	0.030484	-1.21197
ENSG00000165899	OTOGL	-0.590917	2.50708	-3.40839	0.00157169	0.030484	-1.21266
ENSG00000250305	KIAA1456	-0.298279	4.81959	-3.40569	0.00158358	0.03066	-1.21945
ENSG00000115241	PPM1G	0.165673	5.67315	3.40561	0.00158393	0.03066	-1.21964
ENSG00000119333	WDR34	0.268055	4.20873	3.40489	0.00158712	0.0306911	-1.22146
ENSG00000196363	WDR5	0.169961	5.3362	3.40422	0.0015901	0.0306912	-1.22315
ENSG00000131725	WDR44	-0.282931	4.10413	-3.40418	0.00159028	0.0306912	-1.22325
ENSG00000198836	OPA1	-0.270236	6.60696	-3.40323	0.00159448	0.0307358	-1.22563
ENSG00000172167	MTBP	-0.421397	2.1993	-3.40294	0.00159578	0.0307358	-1.22636
ENSG00000219410	RP4-761J14.8	0.332921	3.52739	3.40259	0.00159734	0.0307358	-1.22724
ENSG00000104290	FZD3	-0.23694	5.82835	-3.40132	0.00160303	0.0308147	-1.23044
ENSG00000269243	CTD-2231E14.8	0.277175	2.86601	3.40032	0.00160748	0.0308439	-1.23294
ENSG00000145730	PAM	-0.255657	6.64538	-3.39997	0.00160909	0.0308439	-1.23384
ENSG00000104626	ERI1	-0.272791	2.90312	-3.39987	0.0016095	0.0308439	-1.23407
ENSG00000163348	PYGO2	0.165534	5.67466	3.39939	0.00161168	0.0308439	-1.23529
ENSG00000236609	ZNF853	0.209584	5.42225	3.3987	0.00161477	0.0308439	-1.23701
ENSG00000148362	C9orf142	0.297019	4.90764	3.39855	0.00161544	0.0308439	-1.23739
ENSG00000173267	SNCG	0.335586	7.05536	3.3985	0.00161567	0.0308439	-1.23752
ENSG00000141556	TBCD	0.160119	6.52831	3.39814	0.00161731	0.0308449	-1.23843
ENSG00000064655	EYA2	0.468166	2.8218	3.39775	0.00161908	0.0308483	-1.23941
ENSG00000253741	CTD-2292P10.4	-0.819012	1.94846	-3.39714	0.00162183	0.0308519	-1.24094
ENSG00000119632	IFI27L2	0.287021	4.62947	3.397	0.00162244	0.0308519	-1.24128
ENSG00000107372	ZFAND5	-0.198311	7.88898	-3.39396	0.00163625	0.0310821	-1.24891
ENSG00000182872	RBM10	0.208589	5.93735	3.39363	0.00163775	0.0310821	-1.24974
ENSG00000180440	SERTM1	-0.58207	3.75068	-3.39307	0.00164032	0.0311005	-1.25115
ENSG00000171159	C9orf16	0.288536	6.30688	3.39268	0.00164211	0.0311039	-1.25213
ENSG00000102977	ACD	0.225978	4.79733	3.39214	0.00164461	0.0311209	-1.2535
ENSG00000260018	RP11-505K9.1	0.520184	0.175477	3.39165	0.00164685	0.031133	-1.25473
ENSG00000099822	HCN2	0.251854	6.90156	3.38902	0.00165893	0.0313308	-1.26131
ENSG00000262919	FAM58A	0.258502	4.63337	3.38832	0.00166217	0.0313386	-1.26307
ENSG00000132661	NXT1	0.280254	1.94086	3.38824	0.00166257	0.0313386	-1.26328
ENSG00000131188	PRR7	0.270508	3.70832	3.38592	0.00167334	0.0315111	-1.2691
ENSG00000082258	CCNT2	-0.220986	5.56928	-3.38353	0.00168451	0.0316582	-1.27509
ENSG00000111653	ING4	0.173016	5.14952	3.38336	0.00168529	0.0316582	-1.27551
ENSG00000117528	ABCD3	-0.195047	5.10315	-3.38288	0.00168757	0.0316582	-1.27672
ENSG00000133114	GPALPP1	-0.226739	5.00187	-3.3827	0.00168839	0.0316582	-1.27716
ENSG00000256053	APOPT1	0.162106	4.27285	3.38172	0.00169302	0.0316582	-1.27962
ENSG00000099956	SMARCB1	0.173172	5.48908	3.38155	0.00169382	0.0316582	-1.28005
ENSG00000279013		-0.334093	1.00201	-3.38127	0.00169516	0.0316582	-1.28076
ENSG00000183621	ZNF438	0.183007	2.99008	3.38115	0.00169571	0.0316582	-1.28105
ENSG00000138629	UBL7	0.225542	5.79439	3.38112	0.00169583	0.0316582	-1.28112
ENSG00000113595	TRIM23	-0.24443	5.85036	-3.38034	0.00169952	0.0316967	-1.28308
ENSG00000143156	NME7	0.217232	3.6008	3.37829	0.00170927	0.0317993	-1.28822
ENSG00000170089	RP11-423H2.1	0.465964	3.97111	3.37802	0.00171052	0.0317993	-1.28888
ENSG00000184924	PTRHD1	0.219746	3.51379	3.37799	0.0017107	0.0317993	-1.28898
ENSG00000128606	LRRC17	-0.32925	0.948548	-3.37752	0.0017129	0.0317993	-1.29013
ENSG00000213722	DDAH2	0.28111	4.56544	3.37746	0.00171322	0.0317993	-1.2903
ENSG00000255408	PCDHA3	-0.531052	2.18269	-3.37654	0.00171757	0.0318498	-1.29259
ENSG00000185955	C7orf61	0.884044	1.34705	3.37547	0.00172273	0.0318717	-1.29528
ENSG00000100109	TFIP11	0.190965	4.90593	3.37535	0.00172327	0.0318717	-1.29557
ENSG00000043143	JADE2	0.246073	6.08525	3.37496	0.00172516	0.0318717	-1.29655
ENSG00000279592		0.515037	2.49345	3.3749	0.00172542	0.0318717	-1.29669
ENSG00000225792	AC004540.4	0.666655	0.321366	3.37433	0.00172819	0.0318717	-1.29814
ENSG00000144591	GMPPA	0.227928	4.57201	3.37424	0.0017286	0.0318717	-1.29835
ENSG00000172889	EGFL7	0.32301	6.08503	3.37332	0.00173303	0.031904	-1.30065
ENSG00000220201	ZGLP1	0.554179	3.50893	3.37266	0.00173623	0.031904	-1.30231
ENSG00000109133	TMEM33	-0.185305	5.55001	-3.37227	0.00173809	0.031904	-1.30328
ENSG00000105088	OLFM2	0.330198	6.76906	3.37222	0.00173836	0.031904	-1.30342
ENSG00000137872	SEMA6D	-0.259418	5.63773	-3.37217	0.00173857	0.031904	-1.30353
ENSG00000166295	ANAPC16	0.284753	5.43922	3.37121	0.00174324	0.0319595	-1.30594
ENSG00000229589	ACVR2B-AS1	-0.420883	-0.0295445	-3.37014	0.00174842	0.0320121	-1.30861
ENSG00000166595	FAM96B	0.196548	5.38474	3.36994	0.00174941	0.0320121	-1.30912
ENSG00000167005	NUDT21	-0.267599	6.57796	-3.3685	0.0017564	0.0320849	-1.31271
ENSG00000226380	MIR29A	0.535556	4.05619	3.36844	0.00175669	0.0320849	-1.31286
ENSG00000164649	CDCA7L	-0.262312	2.14728	-3.36717	0.0017629	0.0321581	-1.31603
ENSG00000182325	FBXL6	0.242583	4.21095	3.3665	0.00176619	0.0321581	-1.31771
ENSG00000213937	CLDN9	0.67803	2.01582	3.36606	0.00176835	0.0321581	-1.31881
ENSG00000079819	EPB41L2	-0.227719	6.92542	-3.3654	0.00177163	0.0321581	-1.32048
ENSG00000104907	TRMT1	0.236591	5.50887	3.3654	0.00177164	0.0321581	-1.32048
ENSG00000102125	TAZ	0.257585	5.32706	3.3653	0.00177212	0.0321581	-1.32073
ENSG00000233276	GPX1	0.23563	6.39285	3.36526	0.0017723	0.0321581	-1.32081
ENSG00000239883	RP11-175I17.2	-0.662635	0.669551	-3.36411	0.00177797	0.0322308	-1.32369
ENSG00000100401	RANGAP1	0.225399	7.94164	3.36358	0.00178061	0.0322441	-1.32502
ENSG00000142208	AKT1	0.137563	6.46751	3.36329	0.00178202	0.0322441	-1.32574
ENSG00000083290	ULK2	-0.244064	6.06288	-3.36193	0.00178875	0.0322845	-1.32913
ENSG00000273271	AP000254.8	0.404261	1.06408	3.36176	0.00178963	0.0322845	-1.32957
ENSG00000176973	FAM89B	0.281077	5.54881	3.36161	0.00179034	0.0322845	-1.32993
ENSG00000273356	RP11-804H8.6	0.638776	-0.108073	3.36146	0.00179108	0.0322845	-1.3303
ENSG00000198315	ZKSCAN8	-0.292517	4.41627	-3.36089	0.00179395	0.0322845	-1.33174
ENSG00000164406	LEAP2	0.403322	0.929926	3.36083	0.00179423	0.0322845	-1.33188
ENSG00000078674	PCM1	-0.20224	6.7079	-3.36028	0.00179699	0.0323042	-1.33326
ENSG00000112874	NUDT12	-0.325716	3.73782	-3.35892	0.00180377	0.0323962	-1.33665
ENSG00000231074	HCG18	-0.351123	4.57838	-3.35827	0.00180706	0.0324024	-1.33829
ENSG00000262251	RP11-199F11.2	0.502584	-0.335127	3.35774	0.0018097	0.0324024	-1.3396
ENSG00000198720	ANKRD13B	0.249669	5.72163	3.35755	0.00181067	0.0324024	-1.34009
ENSG00000044090	CUL7	0.168238	4.83013	3.35752	0.00181079	0.0324024	-1.34015
ENSG00000162413	KLHL21	0.261194	6.21806	3.35562	0.00182038	0.032544	-1.3449
ENSG00000168487	BMP1	0.24719	3.8785	3.35522	0.00182238	0.0325496	-1.34588
ENSG00000197114	ZGPAT	0.209411	4.3277	3.35403	0.00182843	0.0326246	-1.34886
ENSG00000214941	ZSWIM7	0.263887	4.11531	3.35373	0.00182994	0.0326246	-1.34961
ENSG00000124228	DDX27	0.154341	5.26999	3.3526	0.00183567	0.0326968	-1.35242
ENSG00000173653	RCE1	0.292248	3.82031	3.35104	0.00184366	0.0327744	-1.35633
ENSG00000121957	GPSM2	-0.216725	5.06776	-3.35099	0.00184389	0.0327744	-1.35644
ENSG00000118733	OLFM3	-0.379258	5.25646	-3.35076	0.00184509	0.0327744	-1.35703
ENSG00000198466	ZNF587	-0.287847	4.5539	-3.34979	0.00185006	0.032807	-1.35945
ENSG00000161642	ZNF385A	0.2464	6.43393	3.34973	0.00185037	0.032807	-1.3596
ENSG00000178188	SH2B1	0.179969	6.59702	3.34908	0.00185367	0.032807	-1.3612
ENSG00000269821	KCNQ1OT1	-0.261445	4.55568	-3.34908	0.00185369	0.032807	-1.36121
ENSG00000117151	CTBS	-0.425385	2.84011	-3.34779	0.00186033	0.0328744	-1.36443
ENSG00000105617	LENG1	0.225387	2.88663	3.34768	0.00186088	0.0328744	-1.36469
ENSG00000180098	TRNAU1AP	0.193568	3.66419	3.34558	0.00187178	0.0330369	-1.36994
ENSG00000156968	MPV17L	-0.280638	4.07955	-3.34479	0.00187586	0.0330374	-1.3719
ENSG00000128609	NDUFA5	-0.224869	7.20544	-3.34466	0.00187656	0.0330374	-1.37224
ENSG00000167619	TMEM145	0.302614	5.55265	3.34459	0.00187691	0.0330374	-1.37241
ENSG00000233452	STXBP5-AS1	-0.438404	3.72581	-3.34354	0.00188239	0.0331039	-1.37503
ENSG00000251022	THAP9-AS1	-0.31319	5.16513	-3.34076	0.00189694	0.0333294	-1.38195
ENSG00000136271	DDX56	0.210769	5.66454	3.33924	0.00190492	0.0334279	-1.38573
ENSG00000273230	RP11-1246C19.1	0.321766	3.41845	3.33903	0.00190605	0.0334279	-1.38626
ENSG00000244754	N4BP2L2	-0.15848	6.11199	-3.33871	0.00190771	0.0334279	-1.38704
ENSG00000167280	ENGASE	0.290515	5.14645	3.33801	0.00191141	0.0334527	-1.38878
ENSG00000106263	EIF3B	0.182276	6.32026	3.33779	0.00191257	0.0334527	-1.38933
ENSG00000188566	NDOR1	0.218067	4.06112	3.33686	0.00191753	0.0334994	-1.39166
ENSG00000277744		0.473773	-0.150487	3.33664	0.00191869	0.0334994	-1.3922
ENSG00000174775	HRAS	0.265004	5.55354	3.3356	0.0019242	0.0335454	-1.39478
ENSG00000174886	NDUFA11	0.255656	5.99579	3.33549	0.00192478	0.0335454	-1.39505
ENSG00000115750	TAF1B	-0.295923	2.37234	-3.33488	0.00192807	0.0335727	-1.39659
ENSG00000149600	COMMD7	0.191725	5.42468	3.33405	0.00193249	0.0336194	-1.39864
ENSG00000267934	CTB-176F20.3	0.36232	2.78442	3.33258	0.00194036	0.0337262	-1.4023
ENSG00000144857	BOC	0.36246	3.92387	3.33118	0.00194792	0.0338272	-1.40579
ENSG00000114520	SNX4	-0.262315	4.592	-3.32977	0.0019555	0.0338991	-1.40928
ENSG00000132912	DCTN4	-0.171132	6.35882	-3.32962	0.00195633	0.0338991	-1.40966
ENSG00000223414	LINC00473	-1.03625	-0.290548	-3.32918	0.00195869	0.0338991	-1.41075
ENSG00000142669	SH3BGRL3	0.306036	6.14325	3.32912	0.00195904	0.0338991	-1.41091
ENSG00000159884	CCDC107	0.289988	4.02234	3.32813	0.0019644	0.0339373	-1.41337
ENSG00000115540	MOB4	-0.182277	5.25776	-3.32781	0.00196615	0.0339373	-1.41417
ENSG00000176884	GRIN1	0.228111	9.10426	3.32774	0.00196649	0.0339373	-1.41432
ENSG00000126603	GLIS2	0.319667	3.70643	3.3255	0.00197873	0.0340958	-1.4199
ENSG00000068366	ACSL4	-0.295501	5.90718	-3.32542	0.00197919	0.0340958	-1.42011
ENSG00000188038	NRN1L	0.573454	-0.0930035	3.32359	0.00198918	0.0342294	-1.42463
ENSG00000106246	PTCD1	0.1965	3.61095	3.32327	0.00199096	0.0342294	-1.42544
ENSG00000175221	MED16	0.234665	5.56156	3.32304	0.00199223	0.0342294	-1.42601
ENSG00000149084	HSD17B12	-0.357682	5.87375	-3.32255	0.00199492	0.0342378	-1.42722
ENSG00000281991		0.54574	2.17035	3.32215	0.00199712	0.0342378	-1.42821
ENSG00000281649		-0.290933	5.31117	-3.32199	0.00199801	0.0342378	-1.42862
ENSG00000071626	DAZAP1	0.181199	6.11447	3.3199	0.0020096	0.034406	-1.43381
ENSG00000048392	RRM2B	-0.240045	5.11465	-3.31935	0.00201263	0.0344275	-1.43517
ENSG00000177283	FZD8	0.578005	3.21277	3.3179	0.00202071	0.0345353	-1.43877
ENSG00000152217	SETBP1	-0.286398	4.25402	-3.31738	0.00202364	0.0345549	-1.44007
ENSG00000160753	RUSC1	0.165885	6.54765	3.31606	0.00203103	0.0346506	-1.44334
ENSG00000099904	ZDHHC8	0.185375	5.94235	3.31504	0.00203673	0.0347173	-1.44586
ENSG00000102531	FNDC3A	-0.214148	5.5058	-3.31467	0.00203882	0.0347225	-1.44678
ENSG00000106692	FKTN	-0.340586	4.19182	-3.31392	0.00204302	0.0347635	-1.44863
ENSG00000136940	PDCL	-0.168931	3.64791	-3.31337	0.00204612	0.0347859	-1.44999
ENSG00000030582	GRN	0.288632	5.32537	3.31222	0.00205263	0.0348068	-1.45285
ENSG00000125772	GPCPD1	-0.482592	5.3308	-3.31221	0.00205271	0.0348068	-1.45288
ENSG00000105737	GRIK5	0.198572	5.79247	3.3122	0.00205273	0.0348068	-1.45289
ENSG00000102158	MAGT1	-0.258696	4.28922	-3.31097	0.00205974	0.0348951	-1.45595
ENSG00000203288	RP11-98D18.9	-0.403164	0.147846	-3.30967	0.00206714	0.0349899	-1.45917
ENSG00000133422	MORC2	0.140986	4.90933	3.30923	0.00206965	0.0350019	-1.46026
ENSG00000025434	NR1H3	0.260639	3.20879	3.30888	0.00207163	0.035005	-1.46113
ENSG00000145734	BDP1	-0.305082	5.29134	-3.30788	0.00207735	0.0350711	-1.4636
ENSG00000174498	IGDCC3	0.371177	2.82292	3.30736	0.00208036	0.0350913	-1.4649
ENSG00000112237	CCNC	-0.205957	5.0183	-3.3056	0.00209047	0.035173	-1.46926
ENSG00000272320	RP11-506K6.4	-0.708893	-0.762174	-3.30547	0.00209121	0.035173	-1.46958
ENSG00000224712	NPIPA3	1.23987	1.17479	3.30547	0.00209125	0.035173	-1.46959
ENSG00000122390	NAA60	0.135222	5.44439	3.30497	0.00209411	0.035173	-1.47082
ENSG00000153363	LINC00467	-0.473524	1.573	-3.30494	0.00209426	0.035173	-1.47088
ENSG00000065057	NTHL1	0.321761	3.78532	3.30363	0.00210187	0.0352703	-1.47414
ENSG00000105671	DDX49	0.216902	4.73749	3.30257	0.00210801	0.0353428	-1.47676
ENSG00000100749	VRK1	-0.242877	3.16615	-3.30093	0.00211754	0.0354464	-1.48081
ENSG00000198961	PJA2	-0.315361	8.61029	-3.30059	0.00211951	0.0354464	-1.48165
ENSG00000138686	BBS7	-0.286572	4.9046	-3.30057	0.00211967	0.0354464	-1.48171
ENSG00000225190	PLEKHM1	0.185512	4.99086	3.30024	0.00212159	0.0354482	-1.48253
ENSG00000122477	LRRC39	-0.277798	2.30045	-3.2992	0.00212765	0.0355188	-1.48509
ENSG00000250067	YJEFN3	0.296002	5.94506	3.29789	0.00213536	0.035533	-1.48834
ENSG00000166272	WBP1L	0.159069	5.23122	3.29773	0.00213633	0.035533	-1.48875
ENSG00000198300	PEG3	-0.317633	7.73665	-3.2972	0.00213945	0.035533	-1.49006
ENSG00000205838	TTC23L	-0.391693	0.258195	-3.29698	0.00214069	0.035533	-1.49058
ENSG00000112242	E2F3	-0.251857	4.08071	-3.29693	0.00214102	0.035533	-1.49072
ENSG00000151150	ANK3	-0.37185	7.3709	-3.29688	0.00214129	0.035533	-1.49083
ENSG00000109270	LAMTOR3	-0.182471	5.41102	-3.29688	0.00214131	0.035533	-1.49084
ENSG00000279767		0.755296	4.05294	3.296	0.00214651	0.0355888	-1.49302
ENSG00000267890	CTD-2126E3.4	0.50183	1.53885	3.29564	0.00214863	0.0355936	-1.4939
ENSG00000186976	EFCAB6	-0.392375	1.65923	-3.29485	0.00215334	0.0356254	-1.49587
ENSG00000185947	ZNF267	-0.26678	2.66184	-3.29445	0.00215572	0.0356254	-1.49686
ENSG00000087088	BAX	0.218342	4.02954	3.29408	0.00215788	0.0356254	-1.49776
ENSG00000161036	LRWD1	0.209352	4.42046	3.29398	0.0021585	0.0356254	-1.49802
ENSG00000157107	FCHO2	-0.244005	4.3301	-3.29361	0.00216067	0.0356254	-1.49892
ENSG00000255529	POLR2M	-0.172393	5.44316	-3.29346	0.00216156	0.0356254	-1.49929
ENSG00000119559	C19orf25	0.193394	4.9748	3.29087	0.00217706	0.0358505	-1.50571
ENSG00000197766	CFD	0.552933	0.553388	3.29055	0.00217894	0.035851	-1.50648
ENSG00000133895	MEN1	0.15492	5.27205	3.28971	0.00218398	0.0359034	-1.50855
ENSG00000117152	RGS4	-0.394207	8.33738	-3.28827	0.00219266	0.0360157	-1.51212
ENSG00000112701	SENP6	-0.22415	5.8763	-3.28792	0.00219475	0.0360195	-1.51297
ENSG00000115268	RPS15	0.250141	7.22583	3.28748	0.00219745	0.0360333	-1.51407
ENSG00000133247	SUV420H2	0.303896	3.78111	3.28694	0.00220068	0.0360558	-1.51539
ENSG00000128989	ARPP19	-0.234678	8.51562	-3.28613	0.00220564	0.0360655	-1.51741
ENSG00000267385	CTB-50L17.14	1.0062	0.159656	3.28595	0.00220672	0.0360655	-1.51785
ENSG00000280123		-0.374688	1.53	-3.28593	0.00220684	0.0360655	-1.5179
ENSG00000232354	VIPR1-AS1	-0.580831	0.333966	-3.28555	0.00220914	0.0360727	-1.51884
ENSG00000164300	SERINC5	-0.314695	5.15362	-3.28487	0.00221325	0.0361094	-1.52051
ENSG00000174749	C4orf32	-0.196327	3.83894	-3.28419	0.0022174	0.0361467	-1.52219
ENSG00000163159	VPS72	0.180342	5.05434	3.28355	0.00222133	0.0361805	-1.52378
ENSG00000169744	LDB2	-0.20979	6.54571	-3.28272	0.00222638	0.0362318	-1.52581
ENSG00000111371	SLC38A1	-0.301379	6.80874	-3.28242	0.00222822	0.0362318	-1.52656
ENSG00000182103	FAM181B	0.330794	5.02007	3.28195	0.0022311	0.0362483	-1.52771
ENSG00000168172	HOOK3	-0.23079	5.45156	-3.28131	0.00223501	0.0362815	-1.52929
ENSG00000005108	THSD7A	-0.417385	3.07544	-3.28075	0.0022385	0.0363065	-1.53069
ENSG00000033170	FUT8	-0.268946	5.1941	-3.28046	0.00224029	0.0363065	-1.5314
ENSG00000174080	CTSF	0.213725	7.03096	3.27976	0.00224454	0.0363343	-1.53311
ENSG00000107890	ANKRD26	-0.226735	4.02244	-3.27957	0.00224575	0.0363343	-1.53359
ENSG00000107186	MPDZ	-0.280542	6.09812	-3.27753	0.0022584	0.0365086	-1.53863
ENSG00000140564	FURIN	0.19449	5.86522	3.27523	0.00227267	0.0366375	-1.54429
ENSG00000100056	DGCR14	0.174496	4.45959	3.27513	0.00227334	0.0366375	-1.54455
ENSG00000072071	LPHN1	0.137724	8.04858	3.27507	0.00227365	0.0366375	-1.54467
ENSG00000232995	RP11-267N12.3	-0.507707	-0.230456	-3.27461	0.00227654	0.0366375	-1.54581
ENSG00000184281	TSSC4	0.216741	4.47869	3.2746	0.00227664	0.0366375	-1.54585
ENSG00000085274	MYNN	-0.192342	3.57848	-3.27443	0.0022777	0.0366375	-1.54627
ENSG00000022355	GABRA1	-0.285121	7.50153	-3.27374	0.00228197	0.0366759	-1.54795
ENSG00000175416	CLTB	0.229972	6.91889	3.27215	0.00229201	0.0368067	-1.55189
ENSG00000070495	JMJD6	0.405045	4.83663	3.2701	0.0023049	0.0369832	-1.55692
ENSG00000076984	MAP2K7	0.177664	5.44376	3.26906	0.00231153	0.0370589	-1.5595
ENSG00000144357	UBR3	-0.258075	6.30015	-3.26827	0.0023165	0.0370775	-1.56143
ENSG00000149823	VPS51	0.181272	6.59216	3.26814	0.00231732	0.0370775	-1.56174
ENSG00000155304	HSPA13	-0.264233	5.61301	-3.26762	0.00232069	0.0370775	-1.56305
ENSG00000257303	RP11-977G19.11	0.291293	0.250547	3.26753	0.00232125	0.0370775	-1.56326
ENSG00000131653	TRAF7	0.225008	5.93033	3.26737	0.00232224	0.0370775	-1.56365
ENSG00000106211	HSPB1	0.868431	7.0302	3.26688	0.0023254	0.0370975	-1.56487
ENSG00000153956	CACNA2D1	-0.269954	6.35898	-3.2663	0.00232909	0.0371092	-1.56629
ENSG00000168010	ATG16L2	0.249734	4.83766	3.26616	0.00232995	0.0371092	-1.56662
ENSG00000115648	MLPH	0.593116	-0.34091	3.26585	0.00233195	0.0371104	-1.56739
ENSG00000172922	RNASEH2C	0.260209	5.59199	3.26515	0.00233645	0.0371516	-1.56912
ENSG00000245526	LINC00461	-0.325178	5.05502	-3.26401	0.00234376	0.0372374	-1.57192
ENSG00000102760	RGCC	0.465673	5.8669	3.26321	0.00234888	0.0372631	-1.57388
ENSG00000149054	ZNF215	-0.53983	0.485148	-3.26288	0.00235104	0.0372631	-1.5747
ENSG00000123154	WDR83	0.161155	3.79395	3.26238	0.00235427	0.0372631	-1.57593
ENSG00000064687	ABCA7	0.383544	4.95266	3.26233	0.00235457	0.0372631	-1.57605
ENSG00000176387	HSD11B2	0.909233	1.62391	3.26227	0.00235498	0.0372631	-1.5762
ENSG00000111641	NOP2	0.239674	4.63865	3.26159	0.00235934	0.0373018	-1.57786
ENSG00000169026	MFSD7	0.473791	2.0268	3.25809	0.00238212	0.0376314	-1.58648
ENSG00000204152	TIMM23B	-0.503689	2.71675	-3.2573	0.00238727	0.037682	-1.58842
ENSG00000117000	RLF	-0.281862	4.78996	-3.25624	0.00239417	0.0377603	-1.59101
ENSG00000152056	AP1S3	-0.352542	0.986459	-3.25512	0.00240157	0.0378462	-1.59378
ENSG00000060491	OGFR	0.248014	6.67627	3.25463	0.00240481	0.0378664	-1.59498
ENSG00000068976	PYGM	0.444078	4.69987	3.25414	0.00240804	0.0378866	-1.59619
ENSG00000155096	AZIN1	-0.266516	7.03591	-3.2532	0.00241421	0.037953	-1.59848
ENSG00000147144	CCDC120	0.279902	3.4497	3.2524	0.00241948	0.0380051	-1.60044
ENSG00000104852	SNRNP70	0.236654	8.6898	3.25025	0.00243382	0.0381928	-1.60574
ENSG00000138138	ATAD1	-0.229995	5.88705	-3.25001	0.00243537	0.0381928	-1.60631
ENSG00000271653	RP11-259K5.1	0.819214	0.692889	3.24767	0.00245106	0.0384079	-1.61207
ENSG00000214029	ZNF891	-0.311189	2.74512	-3.24676	0.00245713	0.0384233	-1.61428
ENSG00000139350	NEDD1	-0.311877	2.13991	-3.24662	0.00245809	0.0384233	-1.61463
ENSG00000123219	CENPK	-0.47852	-0.371629	-3.24625	0.00246059	0.0384233	-1.61554
ENSG00000181619	GPR135	-0.23957	1.90558	-3.24597	0.00246248	0.0384233	-1.61623
ENSG00000171163	ZNF692	0.349199	5.97551	3.24577	0.00246385	0.0384233	-1.61673
ENSG00000233061	TTLL7-IT1	-0.379358	0.166693	-3.24575	0.00246392	0.0384233	-1.61676
ENSG00000103051	COG4	0.168725	5.41155	3.24472	0.0024709	0.0384754	-1.61929
ENSG00000151773	CCDC122	-0.28885	1.98537	-3.24467	0.00247122	0.0384754	-1.61941
ENSG00000150394	CDH8	-0.26488	5.16129	-3.24396	0.00247604	0.0384916	-1.62116
ENSG00000253641	RP11-981G7.2	-0.580859	0.28791	-3.24393	0.00247623	0.0384916	-1.62123
ENSG00000151006	PRSS53	0.348011	3.18752	3.24358	0.00247861	0.0384977	-1.62209
ENSG00000189292	FAM150B	-0.548782	0.00409874	-3.24316	0.00248144	0.0385109	-1.62311
ENSG00000243449	C4orf48	0.418172	3.41267	3.24261	0.00248521	0.0385386	-1.62447
ENSG00000100263	RHBDD3	0.211427	4.37703	3.23744	0.00252061	0.0389739	-1.63715
ENSG00000105366	SIGLEC8	0.833617	1.82457	3.23742	0.00252071	0.0389739	-1.63718
ENSG00000197635	DPP4	-0.507826	1.43093	-3.23735	0.00252119	0.0389739	-1.63736
ENSG00000167711	SERPINF2	0.624418	1.12183	3.23705	0.00252324	0.0389739	-1.63808
ENSG00000142961	MOB3C	0.304764	3.39364	3.23703	0.00252341	0.0389739	-1.63814
ENSG00000173638	SLC19A1	0.296301	4.24553	3.23675	0.00252532	0.0389739	-1.63882
ENSG00000087510	TFAP2C	0.662872	0.455561	3.23644	0.00252747	0.0389761	-1.63959
ENSG00000008735	MAPK8IP2	0.187381	8.35226	3.23609	0.0025299	0.0389825	-1.64045
ENSG00000111664	GNB3	0.473213	3.60203	3.23511	0.00253669	0.0390502	-1.64285
ENSG00000181798	LINC00471	-0.384681	-0.58495	-3.23487	0.00253832	0.0390502	-1.64342
ENSG00000130822	PNCK	0.320766	6.37443	3.23442	0.00254148	0.0390679	-1.64454
ENSG00000161682	FAM171A2	0.275554	5.33098	3.23364	0.00254689	0.0391201	-1.64644
ENSG00000146576	C7orf26	0.208911	4.45983	3.23284	0.00255244	0.039152	-1.64839
ENSG00000119688	ABCD4	0.231354	5.44357	3.23276	0.002553	0.039152	-1.64859
ENSG00000262903	RP11-235E17.6	0.472855	0.522102	3.2317	0.00256044	0.0392351	-1.6512
ENSG00000164125	FAM198B	-0.328582	5.64624	-3.23135	0.00256287	0.0392414	-1.65205
ENSG00000005436	GCFC2	-0.220098	3.90738	-3.22917	0.00257818	0.0394114	-1.65739
ENSG00000129682	FGF13	-0.231838	6.15169	-3.22891	0.00257999	0.0394114	-1.65802
ENSG00000089693	MLF2	0.145639	8.11149	3.22863	0.00258198	0.0394114	-1.65871
ENSG00000138593	SECISBP2L	-0.333758	7.12756	-3.22861	0.00258209	0.0394114	-1.65875
ENSG00000134313	KIDINS220	-0.238831	7.48891	-3.22744	0.00259037	0.0395067	-1.66161
ENSG00000135437	RDH5	0.506623	1.38006	3.22617	0.00259934	0.0396124	-1.66471
ENSG00000011009	LYPLA2	0.193304	4.8961	3.22549	0.00260416	0.0396245	-1.66637
ENSG00000007520	TSR3	0.21459	5.1294	3.22474	0.00260954	0.0396245	-1.66822
ENSG00000151748	SAV1	-0.161817	4.71741	-3.22472	0.00260966	0.0396245	-1.66826
ENSG00000261087	KB-1460A1.5	0.350249	5.36501	3.22467	0.00261003	0.0396245	-1.66839
ENSG00000159714	ZDHHC1	0.259217	3.22477	3.22435	0.00261229	0.0396245	-1.66917
ENSG00000005700	IBTK	-0.254705	5.30591	-3.22424	0.00261307	0.0396245	-1.66943
ENSG00000232104	RP11-509J21.1	-0.622695	-0.148276	-3.22405	0.00261442	0.0396245	-1.66989
ENSG00000080031	PTPRH	-0.804308	1.60649	-3.22322	0.00262032	0.0396829	-1.67191
ENSG00000158552	ZFAND2B	0.216396	5.09104	3.22264	0.0026245	0.0397152	-1.67334
ENSG00000204388	HSPA1B	0.858011	7.8746	3.22106	0.0026358	0.0398552	-1.67719
ENSG00000225872	AC002398.5	0.370981	2.43021	3.22057	0.00263935	0.039876	-1.6784
ENSG00000160050	CCDC28B	0.267647	3.23437	3.2203	0.00264128	0.039876	-1.67905
ENSG00000157637	SLC38A10	0.198824	5.6687	3.21982	0.00264473	0.039897	-1.68022
ENSG00000158816	VWA5B1	-0.5585	-1.06492	-3.21926	0.00264884	0.0399111	-1.68161
ENSG00000182648	LINC01006	0.243494	2.90113	3.21912	0.00264978	0.0399111	-1.68193
ENSG00000198417	MT1F	0.761579	4.34927	3.21845	0.00265464	0.0399534	-1.68357
ENSG00000167680	SEMA6B	0.167132	7.15987	3.21727	0.00266318	0.0400509	-1.68645
ENSG00000248487	ABHD14A	0.234476	5.42739	3.21648	0.00266896	0.0400904	-1.68839
ENSG00000206028	CTA-373H7.7	-0.670151	-0.111006	-3.21627	0.00267049	0.0400904	-1.6889
ENSG00000104870	FCGRT	0.369777	4.5118	3.21606	0.00267201	0.0400904	-1.68941
ENSG00000134905	CARS2	0.200917	5.00559	3.21515	0.00267866	0.0401592	-1.69164
ENSG00000178694	NSUN3	-0.321063	2.32564	-3.21434	0.00268455	0.0401687	-1.69361
ENSG00000164953	TMEM67	-0.276697	3.20062	-3.21392	0.00268765	0.0401687	-1.69464
ENSG00000167674	HDGFRP2	0.22008	5.99721	3.2137	0.00268922	0.0401687	-1.69516
ENSG00000034152	MAP2K3	0.323814	3.75399	3.21369	0.00268934	0.0401687	-1.6952
ENSG00000260418	RP3-406A7.7	0.517969	3.27139	3.21365	0.00268964	0.0401687	-1.6953
ENSG00000144320	KIAA1715	-0.263671	5.28577	-3.21325	0.00269251	0.0401807	-1.69626
ENSG00000183087	GAS6	0.213187	6.29564	3.21287	0.00269532	0.0401917	-1.69719
ENSG00000062822	POLD1	0.302701	2.94888	3.21234	0.00269921	0.0402188	-1.69848
ENSG00000081154	PCNP	-0.190473	6.87765	-3.21128	0.002707	0.0402523	-1.70106
ENSG00000187017	ESPN	0.539543	0.474902	3.21126	0.00270717	0.0402523	-1.70112
ENSG00000079337	RAPGEF3	0.331263	6.65478	3.21108	0.0027085	0.0402523	-1.70156
ENSG00000127084	FGD3	0.440706	1.30088	3.21087	0.00271005	0.0402523	-1.70207
ENSG00000011243	AKAP8L	0.248568	6.34959	3.21063	0.00271182	0.0402523	-1.70266
ENSG00000177971	IMP3	0.203055	5.25341	3.20774	0.00273321	0.0405388	-1.70969
ENSG00000166140	ZFYVE19	0.238221	4.66788	3.20712	0.00273783	0.0405762	-1.7112
ENSG00000169689	STRA13	0.227536	4.19994	3.20648	0.0027426	0.0405979	-1.71276
ENSG00000058335	RASGRF1	-0.351121	6.79417	-3.20637	0.00274347	0.0405979	-1.71305
ENSG00000006118	TMEM132A	0.219775	7.2688	3.20578	0.00274783	0.0406315	-1.71447
ENSG00000229178	AC069513.4	0.474156	0.727372	3.20545	0.00275035	0.0406378	-1.71529
ENSG00000136531	SCN2A	-0.256561	7.45069	-3.20408	0.00276059	0.040758	-1.71862
ENSG00000111678	C12orf57	0.237127	5.70031	3.20269	0.00277104	0.0408813	-1.722
ENSG00000088451	TGDS	-0.209133	2.27011	-3.20201	0.00277615	0.0408968	-1.72365
ENSG00000140990	NDUFB10	0.218502	5.86563	3.20199	0.0027763	0.0408968	-1.7237
ENSG00000244151	RP11-148K1.12	0.599174	-0.487321	3.20065	0.00278648	0.0409717	-1.72698
ENSG00000145014	TMEM44	0.304724	3.78112	3.20049	0.00278767	0.0409717	-1.72736
ENSG00000276529		0.415728	1.77259	3.20048	0.00278772	0.0409717	-1.72737
ENSG00000125971	DYNLRB1	0.229164	7.1794	3.19904	0.0027987	0.041102	-1.73089
ENSG00000142546	NOSIP	0.244472	4.82635	3.1987	0.00280125	0.0411083	-1.73171
ENSG00000104427	ZC2HC1A	-0.314894	4.81866	-3.19741	0.00281115	0.0411838	-1.73486
ENSG00000162231	NXF1	0.281393	6.22816	3.19687	0.00281523	0.0411838	-1.73616
ENSG00000236922	AC092661.1	-0.628847	0.882366	-3.19642	0.00281866	0.0411838	-1.73725
ENSG00000099795	NDUFB7	0.284417	5.52732	3.19629	0.00281966	0.0411838	-1.73757
ENSG00000101911	PRPS2	-0.296092	4.80771	-3.19619	0.00282047	0.0411838	-1.73783
ENSG00000167971	CASKIN1	0.239613	7.39106	3.19595	0.00282232	0.0411838	-1.73842
ENSG00000196235	SUPT5H	0.156996	7.22905	3.19589	0.00282273	0.0411838	-1.73854
ENSG00000136100	VPS36	-0.196122	5.76341	-3.19581	0.00282337	0.0411838	-1.73875
ENSG00000215788	TNFRSF25	0.495417	5.84437	3.19473	0.00283167	0.0412268	-1.74137
ENSG00000147592	LACTB2	-0.326262	2.31066	-3.19451	0.00283333	0.0412268	-1.7419
ENSG00000248429	RP11-597D13.9	-0.54414	1.66616	-3.19439	0.00283425	0.0412268	-1.74219
ENSG00000138336	TET1	-0.455807	0.601242	-3.19432	0.00283481	0.0412268	-1.74237
ENSG00000133703	KRAS	-0.242814	5.75199	-3.19388	0.00283818	0.0412449	-1.74343
ENSG00000248587	GDNF-AS1	-0.701285	0.323011	-3.19358	0.00284057	0.0412481	-1.74418
ENSG00000135655	USP15	-0.186584	5.09986	-3.19331	0.00284264	0.0412481	-1.74484
ENSG00000171298	GAA	0.239924	6.02477	3.19216	0.00285149	0.0413456	-1.74762
ENSG00000178922	HYI	0.265937	4.53053	3.19128	0.00285835	0.0413728	-1.74977
ENSG00000260838	RP11-531A24.3	-0.30529	2.27544	-3.19126	0.00285846	0.0413728	-1.7498
ENSG00000204227	RING1	0.17374	5.75235	3.19088	0.00286146	0.0413728	-1.75074
ENSG00000185658	BRWD1	-0.24112	6.87128	-3.19082	0.00286189	0.0413728	-1.75088
ENSG00000142186	SCYL1	0.156442	6.46835	3.19037	0.00286537	0.0413922	-1.75196
ENSG00000257900	RP11-454K7.1	0.415494	-0.71597	3.18906	0.00287559	0.0414832	-1.75515
ENSG00000146830	GIGYF1	0.21275	6.53593	3.18902	0.00287594	0.0414832	-1.75526
ENSG00000180422	LINC00304	0.48742	0.231178	3.1886	0.00287917	0.041496	-1.75626
ENSG00000108592	FTSJ3	0.246895	4.66624	3.1879	0.00288472	0.041496	-1.75798
ENSG00000048991	R3HDM1	-0.217803	7.3799	-3.18787	0.00288489	0.041496	-1.75804
ENSG00000129993	CBFA2T3	0.215103	4.08298	3.18781	0.00288538	0.041496	-1.75819
ENSG00000170234	PWWP2A	-0.203544	4.21312	-3.18714	0.00289066	0.0415412	-1.75983
ENSG00000138660	AP1AR	-0.235081	4.53385	-3.18656	0.00289517	0.0415752	-1.76122
ENSG00000055609	KMT2C	-0.234252	6.37254	-3.18625	0.00289763	0.0415798	-1.76198
ENSG00000258504	RP11-638I2.6	0.65238	2.31717	3.18547	0.00290375	0.041615	-1.76387
ENSG00000111731	C2CD5	-0.207433	6.24851	-3.18539	0.00290437	0.041615	-1.76406
ENSG00000006704	GTF2IRD1	0.190467	4.01645	3.18227	0.00292912	0.0419346	-1.77165
ENSG00000258859	RP11-594C13.1	-0.825403	-0.527305	-3.18203	0.002931	0.0419346	-1.77222
ENSG00000255837	TAS2R20	-0.499524	-0.681517	-3.18167	0.00293384	0.0419386	-1.77309
ENSG00000138386	NAB1	-0.226703	5.29566	-3.18145	0.00293559	0.0419386	-1.77363
ENSG00000004478	FKBP4	0.355127	7.09823	3.18049	0.00294322	0.0419587	-1.77595
ENSG00000110876	SELPLG	0.691301	2.98348	3.18047	0.00294341	0.0419587	-1.77601
ENSG00000102189	EEA1	-0.239874	4.6536	-3.18019	0.00294562	0.0419587	-1.77668
ENSG00000258674	CTC-260F20.3	0.385184	3.30889	3.18019	0.00294565	0.0419587	-1.77668
ENSG00000273899		0.221381	4.30633	3.17968	0.00294976	0.0419865	-1.77793
ENSG00000136720	HS6ST1	0.252894	7.26619	3.17883	0.00295655	0.0420523	-1.77999
ENSG00000073350	LLGL2	0.374227	2.98126	3.17691	0.00297194	0.0422356	-1.78463
ENSG00000166535	A2ML1	0.518832	2.37729	3.17668	0.00297378	0.0422356	-1.78519
ENSG00000069712	KIAA1107	-0.310502	6.13842	-3.17545	0.00298377	0.0423464	-1.78819
ENSG00000250479	CHCHD10	0.273679	5.64657	3.17457	0.00299088	0.042416	-1.79032
ENSG00000204177	BMS1P1	-0.462881	2.87819	-3.1743	0.00299304	0.042416	-1.79096
ENSG00000248738	RP11-87E22.2	-0.610074	1.15799	-3.17357	0.00299896	0.0424688	-1.79273
ENSG00000183955	SETD8	0.163684	4.94479	3.17307	0.00300305	0.0424693	-1.79395
ENSG00000109927	TECTA	-0.349533	2.43032	-3.17303	0.00300336	0.0424693	-1.79404
ENSG00000175334	BANF1	0.23694	5.9956	3.17228	0.00300945	0.0425243	-1.79585
ENSG00000104093	DMXL2	-0.312304	6.23877	-3.17084	0.00302127	0.0426178	-1.79936
ENSG00000177854	TMEM187	0.273898	2.23853	3.17057	0.00302348	0.0426178	-1.80001
ENSG00000014164	ZC3H3	0.174563	4.22337	3.17048	0.00302419	0.0426178	-1.80022
ENSG00000145242	EPHA5	-0.497141	4.3963	-3.1704	0.00302484	0.0426178	-1.80041
ENSG00000176978	DPP7	0.259224	7.04772	3.16987	0.00302917	0.0426477	-1.80169
ENSG00000180777	ANKRD30B	-0.469382	1.98815	-3.16895	0.00303677	0.0427025	-1.80393
ENSG00000102890	ELMO3	0.368208	1.37588	3.16886	0.00303745	0.0427025	-1.80413
ENSG00000112249	ASCC3	-0.219346	3.72731	-3.16815	0.00304332	0.042754	-1.80586
ENSG00000131373	HACL1	-0.353468	3.40529	-3.16788	0.00304552	0.042754	-1.80651
ENSG00000239697	TNFSF12	0.234732	5.41359	3.16757	0.00304811	0.0427594	-1.80726
ENSG00000064545	TMEM161A	0.220911	4.13864	3.16533	0.0030666	0.0429765	-1.81267
ENSG00000130489	SCO2	0.235381	3.92259	3.16516	0.00306801	0.0429765	-1.81309
ENSG00000187147	RNF220	0.240374	7.29481	3.16439	0.0030744	0.043035	-1.81495
ENSG00000099203	TMED1	0.201675	3.34011	3.1641	0.00307687	0.0430386	-1.81566
ENSG00000008086	CDKL5	-0.316326	6.41453	-3.16208	0.00309368	0.043227	-1.82053
ENSG00000114279	FGF12	-0.239965	6.59567	-3.1617	0.00309693	0.043227	-1.82147
ENSG00000116830	TTF2	-0.350264	2.67558	-3.16168	0.00309703	0.043227	-1.8215
ENSG00000135506	OS9	0.166139	6.95783	3.1614	0.00309942	0.0432293	-1.82219
ENSG00000127666	TICAM1	0.221675	3.71831	3.16106	0.00310226	0.0432379	-1.82301
ENSG00000140368	PSTPIP1	0.370375	1.27084	3.15969	0.00311374	0.0433464	-1.82631
ENSG00000160948	VPS28	0.244183	6.43379	3.1596	0.00311451	0.0433464	-1.82653
ENSG00000127603	MACF1	-0.242189	8.61608	-3.15899	0.00311971	0.0433876	-1.82802
ENSG00000042062	FAM65C	0.706946	1.94996	3.15853	0.00312357	0.0434102	-1.82913
ENSG00000135541	AHI1	-0.339377	5.87643	-3.15764	0.00313108	0.0434835	-1.83128
ENSG00000275512		-0.320812	1.18273	-3.15539	0.00315019	0.0437176	-1.83671
ENSG00000217165	ANKRD18EP	-0.749933	0.223529	-3.15466	0.00315636	0.0437495	-1.83846
ENSG00000010818	HIVEP2	-0.356542	6.63281	-3.154	0.00316202	0.0437495	-1.84006
ENSG00000134900	TPP2	-0.198042	5.1254	-3.15382	0.00316353	0.0437495	-1.84049
ENSG00000196177	ACADSB	-0.305822	5.30179	-3.15382	0.00316356	0.0437495	-1.8405
ENSG00000034693	PEX3	-0.227057	3.4352	-3.1538	0.00316375	0.0437495	-1.84055
ENSG00000186522	2010-09-01	-0.355162	3.55289	-3.15316	0.0031692	0.0437936	-1.84209
ENSG00000274922		-0.847237	-0.65954	-3.15269	0.00317322	0.0438179	-1.84322
ENSG00000159588	CCDC17	0.504748	0.233972	3.15172	0.00318157	0.0438982	-1.84557
ENSG00000150995	ITPR1	-0.298697	7.45308	-3.15149	0.00318355	0.0438982	-1.84613
ENSG00000243927	MRPS6	0.435384	5.02972	3.15113	0.0031866	0.0439091	-1.84699
ENSG00000182287	AP1S2	-0.176226	5.57681	-3.15008	0.00319569	0.044003	-1.84953
ENSG00000258168	RP11-588H23.3	-0.360714	1.27147	-3.14981	0.003198	0.0440036	-1.85018
ENSG00000196172	ZNF681	-0.256615	2.21567	-3.14955	0.00320026	0.0440036	-1.85081
ENSG00000128626	MRPS12	0.196186	3.70712	3.14867	0.00320791	0.0440728	-1.85294
ENSG00000266642	RP11-20B24.4	0.520178	1.53441	3.14813	0.00321251	0.0440728	-1.85422
ENSG00000198937	CCDC167	0.263106	2.6747	3.14779	0.00321549	0.0440728	-1.85505
ENSG00000148468	FAM171A1	0.183084	7.22625	3.1477	0.00321628	0.0440728	-1.85527
ENSG00000132024	CC2D1A	0.198973	6.3248	3.14755	0.00321754	0.0440728	-1.85562
ENSG00000104881	PPP1R13L	0.340777	2.28848	3.1474	0.00321891	0.0440728	-1.856
ENSG00000156687	UNC5D	-0.27257	4.57126	-3.14708	0.00322163	0.0440789	-1.85675
ENSG00000125779	PANK2	0.151931	5.16246	3.14505	0.00323936	0.0442744	-1.86166
ENSG00000084207	GSTP1	0.217785	6.40894	3.14487	0.00324096	0.0442744	-1.8621
ENSG00000163558	PRKCI	-0.178948	5.32053	-3.144	0.00324856	0.0442744	-1.86419
ENSG00000119431	HDHD3	0.302802	3.78541	3.14395	0.003249	0.0442744	-1.86431
ENSG00000162971	TYW5	-0.224684	3.33696	-3.14392	0.00324922	0.0442744	-1.86437
ENSG00000103657	HERC1	-0.254081	7.21888	-3.14354	0.00325257	0.0442744	-1.86529
ENSG00000283208		-0.459086	0.220862	-3.14298	0.00325749	0.0442744	-1.86665
ENSG00000204305	AGER	0.377066	2.09069	3.14291	0.00325808	0.0442744	-1.86681
ENSG00000131165	CHMP1A	0.162908	6.23446	3.14286	0.00325856	0.0442744	-1.86694
ENSG00000141504	SAT2	0.227113	6.13369	3.14282	0.00325893	0.0442744	-1.86704
ENSG00000277258		0.203291	4.50039	3.14239	0.00326268	0.0442744	-1.86807
ENSG00000130717	UCK1	0.169691	5.41939	3.14222	0.00326416	0.0442744	-1.86847
ENSG00000099875	MKNK2	0.468957	5.91332	3.14205	0.00326568	0.0442744	-1.86889
ENSG00000151292	CSNK1G3	-0.197545	4.5499	-3.14162	0.00326949	0.0442744	-1.86993
ENSG00000126464	PRR12	0.200363	5.45307	3.14155	0.00327013	0.0442744	-1.8701
ENSG00000149485	FADS1	-0.425725	6.33128	-3.1408	0.00327672	0.0443111	-1.8719
ENSG00000152359	POC5	-0.331083	2.31532	-3.14072	0.0032774	0.0443111	-1.87209
ENSG00000164050	PLXNB1	0.248552	7.36264	3.14	0.00328382	0.0443321	-1.87384
ENSG00000135249	RINT1	-0.308456	3.95483	-3.13999	0.00328386	0.0443321	-1.87385
ENSG00000101596	SMCHD1	-0.201306	5.17352	-3.13977	0.00328581	0.0443321	-1.87438
ENSG00000142330	CAPN10	0.192356	4.98173	3.13936	0.00328949	0.044351	-1.87538
ENSG00000167779	IGFBP6	0.285229	3.47336	3.13897	0.00329294	0.0443668	-1.87631
ENSG00000119777	TMEM214	0.14721	5.27697	3.13741	0.00330676	0.0444955	-1.88005
ENSG00000160799	CCDC12	0.240288	4.48511	3.13705	0.00330999	0.0444955	-1.88093
ENSG00000279851		0.341658	0.419132	3.1365	0.00331496	0.0444955	-1.88227
ENSG00000226688	ENTPD1-AS1	-0.274805	1.88906	-3.13649	0.003315	0.0444955	-1.88228
ENSG00000236548	RP11-510H23.1	-0.427652	-0.60125	-3.13629	0.00331681	0.0444955	-1.88276
ENSG00000272341	RP1-151F17.2	-0.316593	3.25114	-3.1361	0.00331854	0.0444955	-1.88323
ENSG00000108826	MRPL27	0.245267	4.93171	3.13609	0.00331854	0.0444955	-1.88323
ENSG00000154263	ABCA10	-0.336901	2.54761	-3.13522	0.00332633	0.0445423	-1.88532
ENSG00000186472	PCLO	-0.325145	6.4322	-3.13519	0.00332662	0.0445423	-1.8854
ENSG00000213626	LBH	-0.521889	3.62808	-3.13439	0.00333383	0.0445876	-1.88734
ENSG00000187535	IFT140	0.216595	5.03579	3.1343	0.0033346	0.0445876	-1.88754
ENSG00000171951	SCG2	-0.436409	6.70547	-3.13354	0.0033415	0.0446492	-1.88939
ENSG00000140876	NUDT7	-0.357995	1.9725	-3.13303	0.00334603	0.044674	-1.8906
ENSG00000157764	BRAF	-0.239179	5.81271	-3.13268	0.00334917	0.044674	-1.89144
ENSG00000144406	UNC80	-0.282121	6.86049	-3.13249	0.00335096	0.044674	-1.89191
ENSG00000280789		0.309746	5.20527	3.13225	0.00335312	0.044674	-1.89249
ENSG00000059588	TARBP1	-0.524964	6.20388	-3.13181	0.00335707	0.044674	-1.89354
ENSG00000178074	C2orf69	-0.232969	5.01888	-3.1318	0.00335717	0.044674	-1.89357
ENSG00000100266	PACSIN2	0.159139	5.46718	3.13101	0.00336432	0.0447182	-1.89547
ENSG00000160408	ST6GALNAC6	0.149863	7.43875	3.13092	0.0033651	0.0447182	-1.89567
ENSG00000158863	FAM160B2	0.176924	6.00328	3.13019	0.0033717	0.0447754	-1.89742
ENSG00000272655	POLR2J4	0.248638	1.80644	3.12863	0.00338594	0.0449042	-1.90119
ENSG00000106392	C1GALT1	-0.284676	4.38018	-3.12862	0.00338603	0.0449042	-1.90121
ENSG00000149091	DGKZ	0.196082	8.84077	3.12767	0.00339466	0.044965	-1.90348
ENSG00000156017	C9orf41	-0.236395	3.66611	-3.12755	0.00339576	0.044965	-1.90377
ENSG00000104643	MTMR9	-0.250978	5.58619	-3.12736	0.00339756	0.044965	-1.90425
ENSG00000260916	CCPG1	-0.22753	6.78933	-3.12666	0.00340397	0.0450191	-1.90593
ENSG00000277688		0.72749	0.0917954	3.12528	0.00341661	0.0451388	-1.90924
ENSG00000243480	AMY2A	-1.0688	0.834345	-3.12516	0.00341767	0.0451388	-1.90951
ENSG00000237441	RGL2	0.190762	5.5052	3.12401	0.00342829	0.0452431	-1.91228
ENSG00000148357	HMCN2	-0.459274	0.570533	-3.1238	0.00343022	0.0452431	-1.91279
ENSG00000164332	UBLCP1	-0.244393	5.31532	-3.12334	0.00343448	0.0452685	-1.9139
ENSG00000116750	UCHL5	-0.229491	5.47995	-3.12291	0.00343847	0.0452762	-1.91493
ENSG00000254665	RP11-152H18.3	0.715611	1.87689	3.12277	0.00343973	0.0452762	-1.91526
ENSG00000119707	RBM25	-0.237259	6.90635	-3.12212	0.00344579	0.0453221	-1.91683
ENSG00000100258	LMF2	0.201827	5.59523	3.12161	0.00345047	0.0453221	-1.91804
ENSG00000184635	ZNF93	-0.289308	1.20793	-3.1214	0.00345242	0.0453221	-1.91855
ENSG00000118965	WDR35	-0.22579	3.97011	-3.12139	0.00345255	0.0453221	-1.91858
ENSG00000138780	GSTCD	-0.309402	2.39189	-3.12027	0.00346292	0.0454001	-1.92126
ENSG00000111087	GLI1	0.733119	1.25971	3.12025	0.00346317	0.0454001	-1.92132
ENSG00000151914	DST	-0.31655	8.71424	-3.11888	0.0034759	0.0455361	-1.9246
ENSG00000090238	YPEL3	0.255768	7.55712	3.1184	0.00348044	0.0455648	-1.92576
ENSG00000163884	KLF15	0.468283	4.73505	3.11483	0.00351393	0.0459723	-1.93431
ENSG00000164100	NDST3	-0.276068	3.78024	-3.11434	0.00351862	0.0460026	-1.9355
ENSG00000163249	CCNYL1	-0.292753	3.89073	-3.11365	0.00352513	0.0460567	-1.93715
ENSG00000166823	MESP1	0.271031	3.1539	3.11327	0.00352869	0.0460723	-1.93805
ENSG00000272129	RP11-250B2.6	-0.312458	0.658705	-3.1129	0.00353225	0.0460878	-1.93895
ENSG00000142046	TMEM91	0.292826	3.87665	3.11249	0.00353608	0.0461068	-1.93992
ENSG00000110315	RNF141	-0.305417	6.31017	-3.11139	0.00354656	0.0462123	-1.94256
ENSG00000115271	GCA	-0.350677	4.75103	-3.11097	0.00355055	0.0462333	-1.94356
ENSG00000173674	EIF1AX	-0.191104	6.68728	-3.11047	0.00355537	0.046238	-1.94477
ENSG00000175756	AURKAIP1	0.231621	5.96027	3.11018	0.00355808	0.046238	-1.94545
ENSG00000138709	LARP1B	-0.240494	4.27522	-3.11011	0.00355877	0.046238	-1.94562
ENSG00000076662	ICAM3	0.280331	1.16217	3.10991	0.00356073	0.046238	-1.94611
ENSG00000164163	ABCE1	-0.267719	5.22461	-3.10969	0.00356282	0.046238	-1.94664
ENSG00000130511	SSBP4	0.234818	6.26822	3.10814	0.00357761	0.046399	-1.95034
ENSG00000102878	HSF4	0.318467	5.98736	3.10789	0.00358004	0.0463995	-1.95094
ENSG00000250903	GMDS-AS1	-0.288812	1.50944	-3.10743	0.00358443	0.0464254	-1.95204
ENSG00000115020	PIKFYVE	-0.242644	5.49579	-3.10695	0.00358906	0.0464544	-1.95319
ENSG00000036054	TBC1D23	-0.162076	4.70116	-3.10589	0.00359932	0.0465562	-1.95573
ENSG00000133119	RFC3	-0.449315	1.97647	-3.10547	0.00360338	0.0465777	-1.95674
ENSG00000087191	PSMC5	0.195154	7.04331	3.10512	0.00360675	0.0465902	-1.95757
ENSG00000164933	SLC25A32	-0.248134	4.42746	-3.10474	0.00361041	0.0466064	-1.95848
ENSG00000158850	B4GALT3	0.175613	4.5186	3.10264	0.0036308	0.0468385	-1.9635
ENSG00000165417	GTF2A1	-0.243599	5.44645	-3.10215	0.0036356	0.0468693	-1.96468
ENSG00000178623	GPR35	0.402286	2.21325	3.10154	0.0036415	0.046884	-1.96613
ENSG00000279400		-1.41286	1.1171	-3.10154	0.00364157	0.046884	-1.96614
ENSG00000232388	LINC00493	0.218443	4.07342	3.10105	0.00364628	0.0469136	-1.9673
ENSG00000213347	MXD3	0.407758	2.4479	3.1006	0.00365078	0.0469403	-1.9684
ENSG00000152104	PTPN14	-0.209457	4.23911	-3.09993	0.00365734	0.0469935	-1.97
ENSG00000257913	RP11-386G11.5	0.468111	2.12366	3.09928	0.00366372	0.0470444	-1.97155
ENSG00000177600	RPLP2	0.222163	7.03856	3.09779	0.00367833	0.0471627	-1.9751
ENSG00000075711	DLG1	-0.209435	6.69994	-3.09771	0.0036791	0.0471627	-1.97529
ENSG00000082213	C5orf22	-0.233028	4.54554	-3.0976	0.00368022	0.0471627	-1.97556
ENSG00000147588	PMP2	-0.389666	7.54657	-3.09667	0.00368942	0.0472398	-1.97779
ENSG00000166886	NAB2	0.203672	5.38462	3.0965	0.0036911	0.0472398	-1.97819
ENSG00000164951	PDP1	-0.250635	7.18286	-3.096	0.00369597	0.047271	-1.97937
ENSG00000175505	CLCF1	0.395313	0.228313	3.09546	0.00370134	0.0473084	-1.98066
ENSG00000090530	LEPREL1	0.228528	1.94846	3.09494	0.00370655	0.0473305	-1.98192
ENSG00000233122	CTAGE7P	0.423169	-0.650715	3.0948	0.00370794	0.0473305	-1.98225
ENSG00000166006	KCNC2	-0.238289	6.56675	-3.09316	0.00372427	0.0474763	-1.98617
ENSG00000117625	RCOR3	-0.240909	5.45674	-3.09315	0.00372437	0.0474763	-1.9862
ENSG00000136848	DAB2IP	0.171147	6.70744	3.09282	0.00372764	0.0474763	-1.98698
ENSG00000120008	WDR11	-0.207573	5.58593	-3.09246	0.0037312	0.0474763	-1.98783
ENSG00000187244	BCAM	0.48722	4.48369	3.09242	0.00373159	0.0474763	-1.98792
ENSG00000143033	MTF2	-0.254661	4.30684	-3.09197	0.00373608	0.0475023	-1.989
ENSG00000223573	TINCR	0.374675	2.68344	3.09124	0.00374348	0.0475505	-1.99076
ENSG00000102780	DGKH	-0.27548	4.31656	-3.09111	0.00374477	0.0475505	-1.99107
ENSG00000140795	MYLK3	-0.345373	1.71453	-3.09084	0.00374743	0.0475532	-1.9917
ENSG00000089169	RPH3A	-0.394235	7.88467	-3.08902	0.00376575	0.0477079	-1.99605
ENSG00000169379	ARL13B	-0.265669	2.71572	-3.0889	0.00376697	0.0477079	-1.99634
ENSG00000177697	CD151	0.316731	4.96347	3.08855	0.00377048	0.0477079	-1.99717
ENSG00000057019	DCBLD2	-0.158661	4.28318	-3.0885	0.00377097	0.0477079	-1.99728
ENSG00000276975		-0.487635	3.28429	-3.08841	0.00377191	0.0477079	-1.99751
ENSG00000171532	NEUROD2	0.314268	6.04611	3.08815	0.00377451	0.0477097	-1.99812
ENSG00000135424	ITGA7	0.350265	6.14672	3.08678	0.00378835	0.047778	-2.00138
ENSG00000125733	TRIP10	0.506862	3.26013	3.08651	0.00379112	0.047778	-2.00204
ENSG00000261759	RP11-626G11.3	0.412635	1.34912	3.08645	0.00379169	0.047778	-2.00217
ENSG00000163512	AZI2	-0.159061	5.46625	-3.08643	0.00379194	0.047778	-2.00223
ENSG00000132563	REEP2	0.231256	7.59825	3.0864	0.00379222	0.047778	-2.00229
ENSG00000143363	PRUNE	0.17917	4.12597	3.08596	0.00379668	0.0478032	-2.00334
ENSG00000166342	NETO1	-0.344561	4.46571	-3.08503	0.00380622	0.0478922	-2.00558
ENSG00000160991	ORAI2	0.233088	5.54577	3.08368	0.00381992	0.0480335	-2.00878
ENSG00000112972	HMGCS1	-0.461541	6.75404	-3.07933	0.0038646	0.0485639	-2.01915
ENSG00000101040	ZMYND8	0.235311	6.35565	3.07842	0.00387399	0.0486433	-2.02131
ENSG00000132612	VPS4A	0.159931	6.78707	3.07824	0.00387593	0.0486433	-2.02176
ENSG00000279165		-0.401849	1.70793	-3.07768	0.00388165	0.0486671	-2.02307
ENSG00000204344	STK19	0.181717	4.31173	3.07748	0.00388382	0.0486671	-2.02357
ENSG00000258056	RP11-644F5.11	0.272525	2.68846	3.0771	0.00388773	0.0486671	-2.02446
ENSG00000215241	RP11-266K4.9	-0.313855	2.14314	-3.07709	0.00388786	0.0486671	-2.02449
ENSG00000164930	FZD6	-0.378785	2.68676	-3.07673	0.00389156	0.0486821	-2.02534
ENSG00000077458	FAM76B	-0.252674	3.73192	-3.07639	0.00389506	0.0486945	-2.02614
ENSG00000103021	CCDC113	-0.381831	4.26949	-3.0761	0.00389809	0.048701	-2.02684
ENSG00000103145	HCFC1R1	0.260269	6.0173	3.07444	0.0039154	0.0488859	-2.03079
ENSG00000154639	CXADR	-0.290009	4.43408	-3.07269	0.00393382	0.0490843	-2.03497
ENSG00000203799	CCDC162P	-0.339725	0.682138	-3.07244	0.00393636	0.0490844	-2.03554
ENSG00000173889	PHC3	-0.293391	4.70231	-3.07101	0.0039515	0.0492416	-2.03896
ENSG00000256463	SALL3	0.491063	3.43467	3.07032	0.0039587	0.0492996	-2.04058
ENSG00000188486	H2AFX	0.218093	5.09759	3.07001	0.00396206	0.0493099	-2.04134
ENSG00000100591	AHSA1	0.282749	6.74836	3.06958	0.00396661	0.0493268	-2.04236
ENSG00000269399	CTD-3222D19.7	0.287957	1.34797	3.0694	0.0039685	0.0493268	-2.04279
ENSG00000174469	CNTNAP2	-0.281572	7.23162	-3.06872	0.00397568	0.0493474	-2.0444
ENSG00000124160	NCOA5	0.257101	5.04346	3.06851	0.00397787	0.0493474	-2.04489
ENSG00000185291	IL3RA	0.302206	2.37019	3.06828	0.00398032	0.0493474	-2.04544
ENSG00000185291_PAR_Y		0.302206	2.37019	3.06828	0.00398032	0.0493474	-2.04544
ENSG00000152082	MZT2B	0.237972	6.53569	3.06802	0.0039831	0.0493503	-2.04606
ENSG00000135617	PRADC1	0.234661	4.14948	3.06702	0.00399376	0.0494508	-2.04844
ENSG00000090674	MCOLN1	0.192585	4.80904	3.06635	0.00400085	0.0495071	-2.05002
ENSG00000160767	FAM189B	0.226728	5.27918	3.06601	0.00400457	0.0495158	-2.05085
ENSG00000184232	OAF	0.348191	4.78082	3.06563	0.00400858	0.0495158	-2.05174
ENSG00000129245	FXR2	0.198579	6.37173	3.06551	0.00400982	0.0495158	-2.05202
ENSG00000136267	DGKB	-0.284229	5.39417	-3.06533	0.00401176	0.0495158	-2.05245
ENSG00000163032	VSNL1	-0.226444	9.8071	-3.065	0.00401537	0.0495288	-2.05325
ENSG00000163635	ATXN7	-0.206186	4.49276	-3.0647	0.00401858	0.0495369	-2.05396
ENSG00000256223	ZNF10	-0.28993	3.44921	-3.06414	0.00402459	0.0495796	-2.05529
ENSG00000101199	ARFGAP1	0.206265	6.83201	3.06303	0.00403652	0.049695	-2.05793
ENSG00000172037	LAMB2	0.391312	5.48944	3.06238	0.0040435	0.0497494	-2.05947
ENSG00000114120	SLC25A36	-0.244083	6.26421	-3.06188	0.00404887	0.049784	-2.06065
ENSG00000281344		-0.194341	5.89366	-3.06116	0.00405661	0.0498476	-2.06235
ENSG00000174996	KLC2	0.212994	7.39651	3.06014	0.00406769	0.049952	-2.06478
ENSG00000278266		-0.443461	0.66756	-3.0591	0.00407897	0.050059	-2.06725
ENSG00000108786	HSD17B1	0.346467	3.56691	3.05807	0.00409015	0.0501645	-2.06968
ENSG00000164142	FAM160A1	-0.443036	-0.961603	-3.0577	0.00409421	0.0501826	-2.07057
ENSG00000260293	RP11-715J22.6	0.305346	2.21949	3.05683	0.00410376	0.0502678	-2.07264
ENSG00000070950	RAD18	-0.31937	2.32361	-3.05548	0.00411856	0.0503705	-2.07585
ENSG00000258789	RP11-507K2.3	-0.432108	0.0609917	-3.05529	0.0041206	0.0503705	-2.07629
ENSG00000132639	SNAP25	-0.263142	11.1627	-3.05529	0.0041206	0.0503705	-2.07629
ENSG00000160801	PTH1R	0.416723	3.97537	3.05511	0.00412252	0.0503705	-2.0767
ENSG00000182544	MFSD5	0.212138	3.97018	3.05375	0.00413751	0.0504627	-2.07993
ENSG00000146350	TBC1D32	-0.339294	2.83769	-3.05366	0.00413849	0.0504627	-2.08014
ENSG00000186487	MYT1L	-0.257818	6.88076	-3.05351	0.00414015	0.0504627	-2.0805
ENSG00000204130	RUFY2	-0.251764	5.70335	-3.05348	0.00414046	0.0504627	-2.08057
ENSG00000106133	NSUN5P2	0.376513	4.64835	3.0532	0.00414358	0.050469	-2.08124
ENSG00000168792	ABHD15	0.298451	2.18333	3.05269	0.00414919	0.0505057	-2.08244
ENSG00000170579	DLGAP1	-0.304744	7.60616	-3.05229	0.00415368	0.0505286	-2.08341
ENSG00000212127	TAS2R14	-0.409647	1.12221	-3.05167	0.00416053	0.0505536	-2.08487
ENSG00000124177	CHD6	-0.248131	5.8945	-3.05163	0.00416094	0.0505536	-2.08496
ENSG00000188916	FAM196A	-0.402955	1.45358	-3.05126	0.00416499	0.050555	-2.08583
ENSG00000225465	RFPL1S	-0.285482	6.21699	-3.05115	0.00416626	0.050555	-2.0861
ENSG00000177990	DPY19L2	-0.22825	4.21335	-3.05019	0.00417695	0.050653	-2.08838
ENSG00000078043	PIAS2	-0.168322	5.44277	-3.04959	0.00418358	0.0506837	-2.08979
ENSG00000163412	EIF4E3	-0.202353	5.88944	-3.04949	0.0041847	0.0506837	-2.09003
ENSG00000163683	SMIM14	-0.200141	5.84267	-3.04827	0.00419833	0.050817	-2.09292
ENSG00000116652	DLEU2L	-0.888272	-0.431006	-3.04674	0.00421539	0.0509917	-2.09653
ENSG00000277435		0.668739	-0.628312	3.04603	0.00422341	0.051057	-2.09823
ENSG00000274523		0.141123	4.88741	3.04555	0.00422876	0.0510899	-2.09935
ENSG00000168439	STIP1	0.323934	6.80658	3.04456	0.00423992	0.0511928	-2.1017
ENSG00000067208	EVI5	-0.228002	4.45593	-3.04428	0.00424306	0.0511988	-2.10236
ENSG00000205476	CCDC85C	0.264857	5.46741	3.04282	0.00425963	0.051352	-2.10583
ENSG00000251867	Y_RNA	-0.305489	2.06461	-3.04269	0.00426104	0.051352	-2.10612
ENSG00000152076	CCDC74B	0.297737	2.62138	3.04202	0.0042687	0.0513594	-2.10772
ENSG00000142731	PLK4	-0.594267	0.442295	-3.04199	0.00426897	0.0513594	-2.10778
ENSG00000280776		-0.364022	1.8422	-3.04194	0.00426959	0.0513594	-2.10791
ENSG00000221947	XKR9	-0.757932	0.264625	-3.04135	0.00427627	0.0514079	-2.1093
ENSG00000115295	CLIP4	-0.227547	5.73099	-3.04025	0.00428876	0.0515015	-2.11189
ENSG00000162227	TAF6L	0.226038	4.02992	3.0402	0.00428936	0.0515015	-2.11202
ENSG00000077254	USP33	-0.178585	6.61936	-3.03978	0.00429413	0.0515058	-2.11301
ENSG00000125520	SLC2A4RG	0.274322	4.18044	3.03937	0.00429879	0.0515058	-2.11397
ENSG00000162873	KLHDC8A	0.314204	3.13186	3.03931	0.00429949	0.0515058	-2.11412
ENSG00000125826	RBCK1	0.181153	5.7392	3.03917	0.00430112	0.0515058	-2.11445
ENSG00000073150	PANX2	0.23359	5.85532	3.03901	0.00430298	0.0515058	-2.11484
ENSG00000156858	PRR14	0.213897	4.92176	3.03854	0.00430836	0.0515087	-2.11595
ENSG00000137166	FOXP4	0.199938	5.07512	3.03847	0.00430908	0.0515087	-2.1161
ENSG00000130724	CHMP2A	0.167057	5.94162	3.03829	0.00431118	0.0515087	-2.11653
ENSG00000138411	HECW2	-0.273704	5.10695	-3.03776	0.00431727	0.0515496	-2.11779
ENSG00000196576	PLXNB2	0.240852	6.38149	3.03723	0.00432329	0.0515899	-2.11903
ENSG00000105135	ILVBL	0.210486	5.23837	3.03638	0.00433304	0.0516744	-2.12103
ENSG00000132692	BCAN	0.327052	7.49788	3.03452	0.00435453	0.0518988	-2.12543
ENSG00000271646	RP11-326I11.3	-0.533682	0.829295	-3.03339	0.00436763	0.0519917	-2.12811
ENSG00000130349	C6orf203	0.209519	3.73887	3.03333	0.00436828	0.0519917	-2.12824
ENSG00000169570	DTWD2	-0.374289	2.44853	-3.03315	0.00437036	0.0519917	-2.12866
ENSG00000143340	FAM163A	-0.517071	1.35193	-3.03253	0.00437763	0.0520287	-2.13014
ENSG00000108309	RUNDC3A	0.170336	8.5258	3.03207	0.00438298	0.0520287	-2.13123
ENSG00000260367	RP11-264B17.4	0.348327	-0.513448	3.032	0.00438371	0.0520287	-2.13138
ENSG00000110756	HPS5	-0.212421	3.71474	-3.03196	0.00438418	0.0520287	-2.13147
ENSG00000164073	MFSD8	-0.243964	4.05973	-3.03119	0.00439322	0.0520836	-2.1333
ENSG00000198162	MAN1A2	-0.185666	5.78115	-3.03111	0.00439418	0.0520836	-2.1335
ENSG00000224477	RP1-81D8.3	-0.645856	-0.635837	-3.03081	0.00439761	0.0520925	-2.13419
ENSG00000135094	SDS	-0.553716	2.67643	-3.03034	0.0044031	0.0521258	-2.1353
ENSG00000010379	SLC6A13	0.488397	2.71104	3.02946	0.00441344	0.0521864	-2.13739
ENSG00000124614	RPS10	0.184397	7.24265	3.02944	0.0044136	0.0521864	-2.13742
ENSG00000136002	ARHGEF4	0.18656	8.05587	3.02911	0.00441747	0.0522004	-2.1382
ENSG00000105372	RPS19	0.224956	7.08676	3.02884	0.00442065	0.0522062	-2.13884
ENSG00000133812	SBF2	-0.24034	4.98632	-3.02727	0.00443907	0.0523832	-2.14254
ENSG00000135723	FHOD1	0.296683	3.35685	3.027	0.0044423	0.0523832	-2.14319
ENSG00000083520	DIS3	-0.186897	4.88678	-3.02671	0.00444568	0.0523832	-2.14386
ENSG00000160633	SAFB	0.174596	6.71498	3.02665	0.00444644	0.0523832	-2.14401
ENSG00000107164	FUBP3	-0.194323	5.32839	-3.02634	0.00445005	0.0523848	-2.14474
ENSG00000213465	ARL2	0.221527	6.3932	3.02618	0.00445197	0.0523848	-2.14512
ENSG00000135597	REPS1	-0.282037	6.07366	-3.02539	0.00446127	0.0524625	-2.14698
ENSG00000137959	IFI44L	-0.8852	3.09108	-3.02333	0.00448573	0.0526178	-2.15184
ENSG00000105677	TMEM147	0.172394	4.99847	3.02328	0.00448629	0.0526178	-2.15195
ENSG00000115350	POLE4	0.280696	4.34799	3.02321	0.0044871	0.0526178	-2.15211
ENSG00000011405	PIK3C2A	-0.269987	5.48439	-3.02314	0.00448796	0.0526178	-2.15228
ENSG00000196159	FAT4	-0.415142	2.62186	-3.02314	0.00448803	0.0526178	-2.15229
ENSG00000156642	NPTN	-0.153699	8.12644	-3.02144	0.00450827	0.0528232	-2.1563
ENSG00000259070	LINC00639	-0.625309	1.7394	-3.02026	0.00452232	0.0528937	-2.15906
ENSG00000137831	UACA	-0.366939	3.83284	-3.02022	0.0045228	0.0528937	-2.15916
ENSG00000118473	SGIP1	-0.32114	5.97566	-3.02008	0.00452453	0.0528937	-2.1595
ENSG00000114125	RNF7	0.154168	4.9064	3.02002	0.00452519	0.0528937	-2.15963
ENSG00000168769	TET2	-0.23712	3.82938	-3.01719	0.00455927	0.0532601	-2.1663
ENSG00000090061	CCNK	0.139231	4.49955	3.01593	0.00457455	0.0534064	-2.16927
ENSG00000092820	EZR	0.39584	6.84159	3.01553	0.0045793	0.0534298	-2.1702
ENSG00000151575	TEX9	-0.285405	1.89313	-3.01483	0.00458781	0.0534327	-2.17185
ENSG00000188599	NPIPP1	0.339252	5.15786	3.01476	0.00458875	0.0534327	-2.17203
ENSG00000049246	PER3	-0.251352	5.61994	-3.01475	0.0045888	0.0534327	-2.17204
ENSG00000275180		0.455296	0.464068	3.01461	0.00459056	0.0534327	-2.17238
ENSG00000188868	ZNF563	-0.303015	0.632162	-3.01369	0.00460168	0.0535204	-2.17453
ENSG00000163346	PBXIP1	0.451756	7.26389	3.01353	0.00460361	0.0535204	-2.1749
ENSG00000089163	SIRT4	0.37758	1.44489	3.01301	0.00461003	0.053563	-2.17614
ENSG00000173457	PPP1R14B	0.34785	3.5259	3.01135	0.00463032	0.0537665	-2.18004
ENSG00000127081	ZNF484	-0.289176	2.50925	-3.01079	0.00463721	0.0538088	-2.18137
ENSG00000177728	KIAA0195	0.193432	7.0109	3.0106	0.0046395	0.0538088	-2.18181
ENSG00000206052	DOK6	-0.337508	5.6834	-3.00877	0.004662	0.0540374	-2.1861
ENSG00000115998	C2orf42	0.186511	3.56528	3.00804	0.00467095	0.0540494	-2.18781
ENSG00000196781	TLE1	0.223539	5.46167	3.00785	0.00467333	0.0540494	-2.18826
ENSG00000261501	RP11-63B13.1	-0.260647	1.34765	-3.0078	0.00467396	0.0540494	-2.18838
ENSG00000172586	CHCHD1	0.181924	4.09245	3.00762	0.00467621	0.0540494	-2.18881
ENSG00000182632	CCNYL2	-0.500002	0.229019	-3.00741	0.00467881	0.0540494	-2.1893
ENSG00000095059	DHPS	0.152452	5.81777	3.00733	0.00467973	0.0540494	-2.18948
ENSG00000143416	SELENBP1	0.329086	5.257	3.00634	0.00469198	0.0541586	-2.1918
ENSG00000108819	PPP1R9B	0.147088	7.74873	3.00549	0.00470257	0.0542377	-2.1938
ENSG00000089022	MAPKAPK5	-0.185192	5.07556	-3.00511	0.00470732	0.0542377	-2.1947
ENSG00000164796	CSMD3	-0.231882	3.95475	-3.00506	0.004708	0.0542377	-2.19483
ENSG00000114626	ABTB1	0.243137	6.62805	3.00489	0.00471001	0.0542377	-2.19521
ENSG00000132581	SDF2	0.200826	4.38662	3.00401	0.00472097	0.0543318	-2.19728
ENSG00000104388	RAB2A	-0.155247	7.3625	-3.00352	0.00472708	0.0543698	-2.19842
ENSG00000251493	FOXD1	0.633929	-0.398196	3.00324	0.00473064	0.0543786	-2.19909
ENSG00000121350	PYROXD1	-0.24401	4.15093	-3.00298	0.00473386	0.0543834	-2.1997
ENSG00000108773	KAT2A	0.222385	7.39486	3.00267	0.00473777	0.0543857	-2.20043
ENSG00000188611	ASAH2	-0.393537	1.76305	-3.00248	0.00474007	0.0543857	-2.20086
ENSG00000185437	SH3BGR	0.234726	3.63235	3.00229	0.00474246	0.0543857	-2.20131
ENSG00000198586	TLK1	-0.218495	5.9982	-3.00189	0.00474749	0.0543936	-2.20225
ENSG00000119703	ZC2HC1C	0.236526	2.14929	3.00162	0.00475092	0.0543936	-2.20289
ENSG00000198887	SMC5	-0.215662	4.10663	-3.00117	0.00475653	0.0543936	-2.20394
ENSG00000279668		0.413815	1.26448	3.00115	0.00475686	0.0543936	-2.204
ENSG00000198909	MAP3K3	0.143156	4.86634	3.00112	0.00475716	0.0543936	-2.20406
ENSG00000183454	GRIN2A	-0.272221	6.87162	-3.00082	0.00476101	0.0544055	-2.20478
ENSG00000009413	REV3L	-0.189812	5.05581	-2.99916	0.0047819	0.0546043	-2.20867
ENSG00000173588	CCDC41	-0.285565	2.99788	-2.99875	0.00478712	0.0546043	-2.20964
ENSG00000141867	BRD4	0.150563	6.22998	2.99869	0.00478787	0.0546043	-2.20978
ENSG00000176697	BDNF	-0.664628	2.63313	-2.99854	0.00478965	0.0546043	-2.21011
ENSG00000137075	RNF38	-0.200087	5.76714	-2.99738	0.00480442	0.0547147	-2.21284
ENSG00000146386	ABRACL	-0.25362	3.39894	-2.99734	0.00480497	0.0547147	-2.21294
ENSG00000105122	RASAL3	0.566357	1.51553	2.99625	0.00481879	0.0548399	-2.2155
ENSG00000174243	DDX23	0.175046	5.80914	2.99602	0.00482164	0.0548401	-2.21602
ENSG00000275371		0.520578	-0.459783	2.99518	0.00483239	0.0549303	-2.218
ENSG00000185303	SFTPA2	-0.806001	-0.369536	-2.99467	0.00483891	0.054933	-2.2192
ENSG00000107036	KIAA1432	-0.295955	3.94168	-2.99431	0.0048435	0.054933	-2.22004
ENSG00000175920	DOK7	0.496167	0.742954	2.9943	0.0048436	0.054933	-2.22006
ENSG00000109046	WSB1	-0.315404	7.46858	-2.99372	0.00485105	0.054933	-2.22142
ENSG00000107719	PALD1	0.354868	4.45784	2.9934	0.00485506	0.054933	-2.22216
ENSG00000124333	VAMP7	-0.243894	3.95596	-2.99318	0.00485796	0.054933	-2.22269
ENSG00000124333_PAR_Y		-0.243894	3.95596	-2.99318	0.00485796	0.054933	-2.22269
ENSG00000205423	CNEP1R1	-0.130302	3.95211	-2.99317	0.00485802	0.054933	-2.2227
ENSG00000150977	RILPL2	0.213058	3.77988	2.99307	0.0048593	0.054933	-2.22293
ENSG00000111615	KRR1	-0.193973	5.00614	-2.99292	0.00486121	0.054933	-2.22328
ENSG00000141696	LEPREL4	0.263277	3.37688	2.99273	0.00486375	0.054933	-2.22374
ENSG00000167526	RPL13	0.191944	8.4672	2.99169	0.00487705	0.0550511	-2.22617
ENSG00000197122	SRC	0.173195	5.31258	2.99096	0.00488648	0.055109	-2.22788
ENSG00000048828	FAM120A	-0.146869	6.33481	-2.99085	0.00488786	0.055109	-2.22814
ENSG00000143127	ITGA10	0.520931	2.78609	2.99052	0.00489212	0.0551251	-2.22891
ENSG00000133111	RFXAP	-0.25229	2.71829	-2.98964	0.00490346	0.0551949	-2.23097
ENSG00000136982	DSCC1	-0.449135	1.30689	-2.9896	0.00490401	0.0551949	-2.23106
ENSG00000175467	SART1	0.176613	5.6114	2.98904	0.00491132	0.0552197	-2.23239
ENSG00000169249	ZRSR2	0.293318	3.97814	2.98889	0.00491319	0.0552197	-2.23273
ENSG00000260563	RP13-516M14.1	0.2596	3.0786	2.98852	0.00491805	0.0552197	-2.23361
ENSG00000135447	PPP1R1A	0.264331	5.10753	2.98845	0.00491897	0.0552197	-2.23377
ENSG00000100968	NFATC4	0.378818	4.48938	2.98833	0.00492043	0.0552197	-2.23403
ENSG00000226200	RP11-50E11.3	-0.45688	1.56332	-2.98688	0.00493933	0.0552902	-2.23744
ENSG00000088002	SULT2B1	0.656835	-0.277972	2.98671	0.00494152	0.0552902	-2.23783
ENSG00000227124	ZNF717	-0.218285	2.44674	-2.98639	0.00494565	0.0552902	-2.23857
ENSG00000171703	TCEA2	0.196788	6.58548	2.98626	0.00494734	0.0552902	-2.23888
ENSG00000141505	ASGR1	0.318986	3.21225	2.98618	0.00494846	0.0552902	-2.23908
ENSG00000273420	CTD-2540B15.13	0.392253	3.87704	2.98615	0.00494876	0.0552902	-2.23913
ENSG00000198498	TMA16	-0.189398	2.61401	-2.98614	0.00494893	0.0552902	-2.23916
ENSG00000128000	ZNF780B	-0.223033	4.32049	-2.9861	0.00494949	0.0552902	-2.23926
ENSG00000143819	EPHX1	0.346311	6.3656	2.98495	0.00496443	0.0554252	-2.24194
ENSG00000153814	JAZF1	-0.220171	5.43871	-2.98402	0.0049767	0.0555225	-2.24413
ENSG00000170667	RASA4B	0.418444	4.83211	2.98385	0.00497892	0.0555225	-2.24453
ENSG00000151229	SLC2A13	-0.282546	5.94307	-2.98363	0.00498173	0.0555225	-2.24503
ENSG00000255390	RP11-732A19.5	0.563122	1.39518	2.98306	0.00498932	0.0555289	-2.24638
ENSG00000026559	KCNG1	0.434374	3.38245	2.98276	0.0049932	0.0555289	-2.24707
ENSG00000169064	ZBBX	-0.490016	3.13159	-2.98222	0.00500036	0.0555289	-2.24834
ENSG00000168538	TRAPPC11	-0.217656	5.0995	-2.98212	0.00500164	0.0555289	-2.24857
ENSG00000137965	IFI44	-0.554061	2.89281	-2.9819	0.00500457	0.0555289	-2.24909
ENSG00000137877	SPTBN5	0.325811	3.31138	2.98179	0.00500602	0.0555289	-2.24935
ENSG00000177599	ZNF491	-0.377447	0.339575	-2.98174	0.00500661	0.0555289	-2.24945
ENSG00000198862	LTN1	-0.295882	4.71805	-2.98145	0.00501042	0.0555289	-2.25013
ENSG00000105321	CCDC9	0.22406	4.10796	2.98143	0.00501074	0.0555289	-2.25018
ENSG00000182901	RGS7	-0.240909	5.81054	-2.98116	0.00501423	0.0555289	-2.2508
ENSG00000248290	TNXA	1.28034	-0.883983	2.98109	0.00501527	0.0555289	-2.25098
ENSG00000204839	MROH6	0.523716	2.30279	2.98094	0.00501715	0.0555289	-2.25132
ENSG00000177370	TIMM22	0.215816	4.32822	2.98077	0.00501948	0.0555289	-2.25173
ENSG00000134987	WDR36	-0.169526	4.24987	-2.98038	0.00502456	0.0555535	-2.25263
ENSG00000169718	DUS1L	0.187192	5.73903	2.97974	0.00503303	0.0556154	-2.25412
ENSG00000120686	UFM1	-0.158839	5.9843	-2.97947	0.00503663	0.0556236	-2.25476
ENSG00000108961	RANGRF	0.210177	4.17714	2.97909	0.00504174	0.0556483	-2.25566
ENSG00000172115	CYCS	-0.151754	7.39145	-2.97852	0.00504929	0.0557	-2.25699
ENSG00000176956	LY6H	0.377651	7.1703	2.97797	0.00505658	0.0557487	-2.25827
ENSG00000196365	LONP1	0.156268	6.39759	2.97695	0.00507012	0.0558659	-2.26064
ENSG00000114374	USP9Y	-0.224108	5.65946	-2.97671	0.00507331	0.0558659	-2.2612
ENSG00000167700	MFSD3	0.257113	4.63545	2.97652	0.00507584	0.0558659	-2.26164
ENSG00000143797	MBOAT2	-0.199628	6.00236	-2.97571	0.00508672	0.0559539	-2.26354
ENSG00000133069	TMCC2	0.232131	6.8955	2.97528	0.00509243	0.055985	-2.26454
ENSG00000033100	CHPF2	0.167968	4.76672	2.97467	0.00510071	0.0560165	-2.26598
ENSG00000118058	KMT2A	-0.188841	6.7217	-2.97464	0.00510107	0.0560165	-2.26604
ENSG00000080845	DLGAP4	0.13214	6.80759	2.97428	0.00510583	0.0560171	-2.26687
ENSG00000256028	RP11-197N18.2	0.263793	2.80255	2.97421	0.00510689	0.0560171	-2.26705
ENSG00000138443	ABI2	-0.218011	7.64858	-2.97381	0.00511219	0.0560435	-2.26797
ENSG00000165553	NGB	0.491426	4.93414	2.9731	0.00512177	0.056117	-2.26964
ENSG00000279423		0.492698	2.17807	2.97269	0.00512722	0.0561449	-2.27058
ENSG00000089486	CDIP1	0.184847	7.75337	2.97177	0.00513976	0.0561985	-2.27275
ENSG00000129347	KRI1	0.259621	4.5844	2.97176	0.00513989	0.0561985	-2.27277
ENSG00000148300	REXO4	0.231621	4.55336	2.97169	0.00514083	0.0561985	-2.27293
ENSG00000147894	C9orf72	-0.285289	5.06216	-2.97148	0.00514369	0.0561985	-2.27342
ENSG00000181220	ZNF746	0.156173	4.6453	2.97053	0.00515652	0.056307	-2.27563
ENSG00000282034		0.312427	5.20262	2.9698	0.00516639	0.0563643	-2.27733
ENSG00000183878	UTY	-0.281897	3.55425	-2.96971	0.00516757	0.0563643	-2.27753
ENSG00000138669	PRKG2	-0.303017	2.13118	-2.96916	0.00517514	0.0564151	-2.27883
ENSG00000122970	IFT81	-0.231355	3.62453	-2.96874	0.00518073	0.0564444	-2.27979
ENSG00000170248	PDCD6IP	-0.183959	6.63781	-2.96639	0.00521288	0.0567628	-2.28528
ENSG00000167657	DAPK3	0.221183	5.66637	2.96564	0.00522314	0.0568426	-2.28702
ENSG00000107560	RAB11FIP2	-0.227449	5.45473	-2.965	0.00523192	0.0569063	-2.28851
ENSG00000174903	RAB1B	0.145746	6.94996	2.96471	0.00523599	0.0569187	-2.2892
ENSG00000171169	NAIF1	0.200814	2.35105	2.96311	0.00525802	0.0571261	-2.29293
ENSG00000174332	GLIS1	0.350383	1.88693	2.96236	0.00526839	0.0571918	-2.29468
ENSG00000160714	UBE2Q1	0.139431	6.32467	2.96224	0.00526995	0.0571918	-2.29494
ENSG00000185909	KLHDC8B	0.21059	4.16405	2.96186	0.00527523	0.0571932	-2.29583
ENSG00000060709	RIMBP2	-0.213066	6.07476	-2.96181	0.00527598	0.0571932	-2.29595
ENSG00000061987	MON2	-0.201445	5.80308	-2.96099	0.00528732	0.0572712	-2.29786
ENSG00000164031	DNAJB14	-0.24808	5.96349	-2.96086	0.00528906	0.0572712	-2.29815
ENSG00000180044	C3orf80	-0.334227	4.62389	-2.96047	0.00529455	0.0572895	-2.29907
ENSG00000077235	GTF3C1	0.140474	6.59573	2.96009	0.00529984	0.0572895	-2.29996
ENSG00000126767	ELK1	0.434122	6.27884	2.96004	0.00530056	0.0572895	-2.30008
ENSG00000134758	RNF138	-0.17619	3.93638	-2.95989	0.00530256	0.0572895	-2.30041
ENSG00000250608	RP11-933H2.4	-0.411379	-0.45106	-2.95913	0.00531314	0.0573719	-2.30218
ENSG00000101361	NOP56	0.186101	6.30158	2.95814	0.00532705	0.0574901	-2.3045
ENSG00000040341	STAU2	-0.259632	6.55108	-2.95763	0.00533413	0.0575345	-2.30567
ENSG00000123106	CCDC91	-0.200918	5.05537	-2.95732	0.00533846	0.0575492	-2.30639
ENSG00000078061	ARAF	0.144352	4.18763	2.95637	0.00535178	0.0576608	-2.3086
ENSG00000277200		0.232856	4.50489	2.95599	0.00535715	0.0576723	-2.30949
ENSG00000088986	DYNLL1	0.198477	8.18302	2.95587	0.00535878	0.0576723	-2.30976
ENSG00000113391	FAM172A	-0.155931	4.81161	-2.95495	0.00537181	0.0577674	-2.31192
ENSG00000164309	CMYA5	-0.251598	3.57045	-2.95482	0.00537358	0.0577674	-2.31221
ENSG00000102763	VWA8	-0.244481	4.27031	-2.95412	0.00538343	0.0578069	-2.31383
ENSG00000141401	IMPA2	0.371792	2.19254	2.95398	0.0053854	0.0578069	-2.31416
ENSG00000105193	RPS16	0.220003	6.8756	2.95384	0.00538737	0.0578069	-2.31448
ENSG00000169740	ZNF32	0.203587	5.04411	2.95372	0.00538916	0.0578069	-2.31478
ENSG00000197982	C1orf122	0.223592	5.82615	2.95343	0.00539322	0.0578185	-2.31544
ENSG00000166037	CEP57	-0.176802	4.8867	-2.95303	0.00539884	0.0578245	-2.31637
ENSG00000140450	ARRDC4	-0.328544	4.37422	-2.95297	0.00539973	0.0578245	-2.31651
ENSG00000122584	NXPH1	-0.318366	3.85292	-2.95216	0.00541113	0.0579036	-2.31838
ENSG00000186088	GSAP	-0.367508	4.09266	-2.95176	0.00541688	0.0579036	-2.31933
ENSG00000126351	THRA	0.175214	8.27489	2.95169	0.00541787	0.0579036	-2.31949
ENSG00000205084	TMEM231	-0.273448	4.34051	-2.95139	0.00542208	0.0579036	-2.32018
ENSG00000116754	SRSF11	-0.188198	7.32684	-2.95133	0.0054229	0.0579036	-2.32031
ENSG00000196544	C17orf59	0.225024	3.33301	2.95117	0.00542522	0.0579036	-2.32069
ENSG00000109771	LRP2BP	-0.276403	3.98002	-2.95078	0.00543074	0.0579036	-2.32159
ENSG00000102886	GDPD3	0.522871	1.76892	2.95077	0.00543098	0.0579036	-2.32163
ENSG00000160131	VMA21	-0.132794	5.54484	-2.94962	0.00544733	0.0580461	-2.3243
ENSG00000153707	PTPRD	-0.28376	7.13253	-2.94927	0.00545232	0.0580674	-2.32511
ENSG00000256193	LINC00507	-0.569397	3.80383	-2.94861	0.00546175	0.0581359	-2.32664
ENSG00000055950	MRPL43	0.173518	5.09481	2.94839	0.00546495	0.058138	-2.32716
ENSG00000162595	DIRAS3	-0.344788	2.23236	-2.94775	0.00547404	0.0582029	-2.32863
ENSG00000267580	CTD-2540B15.11	0.533648	1.52312	2.94749	0.00547782	0.0582112	-2.32924
ENSG00000132475	H3F3B	-0.245339	7.71402	-2.94712	0.00548316	0.0582361	-2.33011
ENSG00000250508	RP11-757G1.6	0.346092	0.155518	2.9468	0.00548775	0.0582426	-2.33085
ENSG00000250397	RP11-1391J7.1	0.419255	1.87824	2.94665	0.00548978	0.0582426	-2.33118
ENSG00000099949	LZTR1	0.16312	6.15793	2.94449	0.00552098	0.0585416	-2.3362
ENSG00000156873	PHKG2	0.16673	5.25438	2.94242	0.00555103	0.0587744	-2.34101
ENSG00000129911	KLF16	0.20186	5.15966	2.94239	0.00555143	0.0587744	-2.34107
ENSG00000175426	PCSK1	-0.569043	5.69748	-2.94235	0.00555201	0.0587744	-2.34117
ENSG00000205517	RGL3	0.368893	3.11137	2.94164	0.00556228	0.0588511	-2.34281
ENSG00000169715	MT1E	0.573553	5.66199	2.94119	0.00556881	0.0588756	-2.34384
ENSG00000196605	ZNF846	-0.235804	2.67864	-2.94107	0.00557067	0.0588756	-2.34414
ENSG00000184470	TXNRD2	0.221475	4.55421	2.93944	0.00559438	0.0590752	-2.3479
ENSG00000116337	AMPD2	0.169754	6.67753	2.93936	0.00559564	0.0590752	-2.3481
ENSG00000010072	SPRTN	-0.270396	2.4589	-2.939	0.00560092	0.0590834	-2.34894
ENSG00000185238	PRMT3	-0.182545	3.68763	-2.93889	0.0056025	0.0590834	-2.34919
ENSG00000114857	NKTR	-0.248085	6.52563	-2.93827	0.00561155	0.0591467	-2.35062
ENSG00000133878	DUSP26	0.225041	6.02376	2.93789	0.00561717	0.0591738	-2.35151
ENSG00000197535	MYO5A	-0.256318	8.12927	-2.93753	0.00562237	0.0591863	-2.35233
ENSG00000063177	RPL18	0.219311	7.47141	2.93739	0.00562445	0.0591863	-2.35265
ENSG00000176101	SSNA1	0.222477	5.05936	2.93598	0.00564525	0.059373	-2.35592
ENSG00000163703	CRELD1	0.229955	6.44502	2.93525	0.00565608	0.0594547	-2.35762
ENSG00000105518	TMEM205	0.20522	5.97097	2.93482	0.00566238	0.0594887	-2.35861
ENSG00000139304	PTPRQ	-0.474559	-0.648049	-2.93402	0.00567425	0.0595812	-2.36046
ENSG00000078018	MAP2	-0.24657	9.35184	-2.93379	0.00567771	0.0595853	-2.361
ENSG00000174871	CNIH2	0.23371	6.10741	2.9331	0.00568794	0.0596123	-2.3626
ENSG00000071794	HLTF	-0.293524	5.3386	-2.93303	0.00568899	0.0596123	-2.36276
ENSG00000103152	MPG	0.155133	4.54405	2.93274	0.0056932	0.0596123	-2.36342
ENSG00000028116	VRK2	-0.336812	2.24332	-2.9327	0.00569391	0.0596123	-2.36353
ENSG00000110811	LEPREL2	0.251753	4.30062	2.93256	0.0056959	0.0596123	-2.36384
ENSG00000273047	RP4-583P15.14	1.15636	0.31364	2.93237	0.00569871	0.0596123	-2.36427
ENSG00000136014	USP44	-0.378349	0.46575	-2.93184	0.00570658	0.0596416	-2.3655
ENSG00000151576	QTRTD1	-0.277558	2.95252	-2.93177	0.00570765	0.0596416	-2.36566
ENSG00000142541	RPL13A	0.175486	8.56045	2.93146	0.00571229	0.0596579	-2.36638
ENSG00000176542	KIAA2018	-0.228569	4.32596	-2.93107	0.00571809	0.0596864	-2.36728
ENSG00000177051	FBXO46	0.224323	3.38009	2.93036	0.00572877	0.0597658	-2.36893
ENSG00000160325	CACFD1	0.220787	4.04274	2.92899	0.0057493	0.0599477	-2.3721
ENSG00000152578	GRIA4	-0.227113	6.19634	-2.92878	0.00575251	0.059949	-2.3726
ENSG00000114346	ECT2	-0.32994	2.97717	-2.92811	0.00576255	0.0600214	-2.37414
ENSG00000165443	PHYHIPL	-0.189277	7.50334	-2.92778	0.00576748	0.0600406	-2.3749
ENSG00000050628	PTGER3	-0.894736	1.48581	-2.92661	0.00578508	0.060166	-2.3776
ENSG00000176236	C10orf111	0.519642	0.0672341	2.92657	0.00578573	0.060166	-2.3777
ENSG00000204569	PPP1R10	0.15473	5.7306	2.92536	0.00580399	0.0603099	-2.38049
ENSG00000175066	GK5	-0.274774	4.57026	-2.92524	0.00580578	0.0603099	-2.38076
ENSG00000065268	WDR18	0.259017	4.6184	2.92442	0.00581828	0.060364	-2.38267
ENSG00000104331	IMPAD1	-0.211182	6.43644	-2.92412	0.00582289	0.060364	-2.38337
ENSG00000103494	RPGRIP1L	-0.226529	3.9506	-2.92411	0.00582297	0.060364	-2.38338
ENSG00000080166	DCT	-0.531621	1.57933	-2.92408	0.00582342	0.060364	-2.38345
ENSG00000103264	FBXO31	0.177201	6.18915	2.92386	0.00582678	0.0603665	-2.38396
ENSG00000136859	ANGPTL2	-0.573433	2.97391	-2.92315	0.00583764	0.0604263	-2.38561
ENSG00000126756	UXT	0.188458	4.06209	2.92307	0.00583877	0.0604263	-2.38578
ENSG00000177565	TBL1XR1	-0.157418	6.76481	-2.92275	0.00584361	0.0604442	-2.38651
ENSG00000158669	AGPAT6	0.153097	6.01605	2.92157	0.0058617	0.0605702	-2.38925
ENSG00000236296	GUSBP5	-0.469524	-0.226179	-2.92155	0.00586203	0.0605702	-2.3893
ENSG00000196408	NOXO1	0.515957	0.131979	2.92132	0.00586547	0.0605734	-2.38982
ENSG00000085662	AKR1B1	0.164528	6.07838	2.92103	0.00586999	0.0605879	-2.3905
ENSG00000144724	PTPRG	-0.235286	5.29246	-2.92082	0.0058732	0.0605888	-2.39098
ENSG00000043355	ZIC2	0.463539	3.85505	2.92038	0.00587993	0.0605978	-2.392
ENSG00000145087	STXBP5L	-0.301667	5.83688	-2.92035	0.00588031	0.0605978	-2.39206
ENSG00000113583	C5orf15	-0.188566	4.61515	-2.91962	0.00589152	0.0606811	-2.39374
ENSG00000213463	SYNJ2BP	-0.147278	4.78261	-2.91931	0.00589637	0.0606988	-2.39447
ENSG00000129534	MIS18BP1	-0.277157	2.45342	-2.91836	0.00591092	0.0607846	-2.39665
ENSG00000186952	TMEM232	-0.198416	2.08751	-2.91836	0.00591096	0.0607846	-2.39666
ENSG00000247934	RP11-967K21.1	-0.532468	-0.315175	-2.91789	0.00591822	0.060827	-2.39774
ENSG00000099992	TBC1D10A	0.180765	3.54863	2.91731	0.00592717	0.0608868	-2.39908
ENSG00000180628	PCGF5	-0.194576	6.21437	-2.91646	0.0059402	0.0609884	-2.40103
ENSG00000143702	CEP170	-0.274783	6.20624	-2.91484	0.00596537	0.0612144	-2.40477
ENSG00000155265	GOLGA7B	0.217416	6.96798	2.91384	0.00598097	0.0613421	-2.40708
ENSG00000122545	2007-09-01	-0.18649	8.6875	-2.91318	0.0059913	0.0614136	-2.40861
ENSG00000164885	CDK5	0.189478	5.54356	2.91272	0.00599844	0.0614136	-2.40966
ENSG00000165879	FRAT1	0.334096	2.29786	2.91255	0.00600115	0.0614136	-2.41006
ENSG00000178685	PARP10	0.232237	4.3209	2.91221	0.00600639	0.0614136	-2.41084
ENSG00000185803	SLC52A2	0.181337	3.9298	2.91204	0.00600903	0.0614136	-2.41122
ENSG00000251632	RP11-714L20.1	0.559409	-0.585703	2.91202	0.00600942	0.0614136	-2.41128
ENSG00000271855	RP11-214N9.1	0.343072	-0.144889	2.9117	0.00601445	0.0614136	-2.41202
ENSG00000109929	SC5D	-0.297486	5.5306	-2.91162	0.00601556	0.0614136	-2.41218
ENSG00000259660	DNM1P47	-0.750667	0.759427	-2.91157	0.00601641	0.0614136	-2.41231
ENSG00000186409	CCDC30	-0.161761	3.43675	-2.90995	0.00604188	0.061641	-2.41605
ENSG00000168484	SFTPC	0.343175	2.60019	2.90975	0.00604504	0.061641	-2.41651
ENSG00000146828	SLC12A9	0.209909	5.11165	2.90788	0.00607452	0.0618641	-2.42082
ENSG00000116539	ASH1L	-0.235068	6.69699	-2.90785	0.00607496	0.0618641	-2.42088
ENSG00000164983	TMEM65	-0.225916	5.37832	-2.90775	0.00607648	0.0618641	-2.4211
ENSG00000159579	RSPRY1	-0.172477	4.54438	-2.90662	0.00609436	0.0619666	-2.4237
ENSG00000105443	CYTH2	0.17272	6.07681	2.9066	0.0060948	0.0619666	-2.42376
ENSG00000126882	FAM78A	0.224415	3.75876	2.90639	0.00609812	0.0619666	-2.42425
ENSG00000197182	FLJ27365	0.352139	1.8153	2.90616	0.00610173	0.0619666	-2.42477
ENSG00000134452	FBXO18	0.117046	5.45423	2.90593	0.00610539	0.0619666	-2.4253
ENSG00000144306	SCRN3	-0.318502	4.4611	-2.90587	0.00610636	0.0619666	-2.42544
ENSG00000228058	RP11-552D4.1	0.869062	0.817728	2.90569	0.00610912	0.0619666	-2.42584
ENSG00000105723	GSK3A	0.118716	7.06003	2.90551	0.00611208	0.0619666	-2.42627
ENSG00000169826	CSGALNACT2	-0.256507	4.32012	-2.90511	0.00611834	0.0619977	-2.42718
ENSG00000072682	P4HA2	0.361074	3.78231	2.90461	0.00612644	0.0620236	-2.42835
ENSG00000122912	SLC25A16	-0.217882	4.19869	-2.90453	0.0061276	0.0620236	-2.42851
ENSG00000234882	EIF3EP1	-0.328489	1.55638	-2.90433	0.00613083	0.0620236	-2.42898
ENSG00000228452	RP5-994D16.9	-0.419348	-0.48287	-2.90386	0.00613836	0.0620236	-2.43007
ENSG00000174791	RIN1	0.30245	4.33239	2.90375	0.00614015	0.0620236	-2.43032
ENSG00000105401	CDC37	0.199652	7.23328	2.9036	0.00614253	0.0620236	-2.43067
ENSG00000104164	BLOC1S6	-0.19452	6.13211	-2.90355	0.00614326	0.0620236	-2.43077
ENSG00000061273	HDAC7	0.190863	5.55716	2.90296	0.00615267	0.0620374	-2.43213
ENSG00000011304	PTBP1	0.199907	5.40394	2.90294	0.00615299	0.0620374	-2.43217
ENSG00000176406	RIMS2	-0.246389	6.52483	-2.90287	0.00615421	0.0620374	-2.43235
ENSG00000169220	RGS14	0.312115	4.63585	2.90217	0.0061653	0.0620942	-2.43394
ENSG00000116863	ADPRHL2	0.188253	4.39381	2.90182	0.00617094	0.0620942	-2.43475
ENSG00000114988	LMAN2L	0.238784	3.86971	2.90169	0.0061731	0.0620942	-2.43506
ENSG00000125652	ALKBH7	0.216668	4.56079	2.90165	0.00617368	0.0620942	-2.43514
ENSG00000185988	PLK5	0.49313	2.76285	2.90141	0.00617761	0.0620942	-2.4357
ENSG00000168209	DDIT4	0.594125	5.94148	2.90132	0.00617903	0.0620942	-2.43591
ENSG00000171291	ZNF439	-0.180578	2.98552	-2.90074	0.00618828	0.0621549	-2.43723
ENSG00000167716	WDR81	0.184003	4.4007	2.90044	0.00619316	0.0621717	-2.43793
ENSG00000047188	YTHDC2	-0.218418	5.3606	-2.89975	0.00620423	0.0622507	-2.43951
ENSG00000272674	AC244517.1	-0.362057	1.70339	-2.89818	0.00622961	0.0624401	-2.44312
ENSG00000163629	PTPN13	-0.299738	5.04717	-2.89812	0.00623056	0.0624401	-2.44325
ENSG00000155744	FAM126B	-0.208928	5.72934	-2.89795	0.00623336	0.0624401	-2.44365
ENSG00000159082	SYNJ1	-0.294529	7.03766	-2.89774	0.0062367	0.0624401	-2.44412
ENSG00000166228	PCBD1	0.280447	4.83775	2.89759	0.00623919	0.0624401	-2.44448
ENSG00000082212	ME2	-0.198982	5.12413	-2.89709	0.00624732	0.0624709	-2.44563
ENSG00000161091	MFSD12	0.168058	5.62024	2.897	0.0062487	0.0624709	-2.44582
ENSG00000264112	RP11-159D12.2	-0.292821	5.09499	-2.89643	0.006258	0.0625317	-2.44714
ENSG00000143303	RRNAD1	0.174728	4.252	2.89607	0.00626388	0.0625583	-2.44797
ENSG00000267605	CTD-3220F14.1	0.42779	1.49499	2.89585	0.00626741	0.0625613	-2.44847
ENSG00000130054	FAM155B	0.261466	2.34369	2.89543	0.00627419	0.0625968	-2.44942
ENSG00000109736	MFSD10	0.210023	5.48673	2.89441	0.00629097	0.062732	-2.45179
ENSG00000105072	C19orf44	0.226518	2.90057	2.89404	0.00629692	0.0627321	-2.45262
ENSG00000196678	ERI2	-0.33987	3.25087	-2.89401	0.00629744	0.0627321	-2.4527
ENSG00000125962	ARMCX5	-0.417904	2.97338	-2.89369	0.00630265	0.0627518	-2.45343
ENSG00000239282	GATSL3	0.493506	2.91058	2.89281	0.00631715	0.0628639	-2.45546
ENSG00000105221	AKT2	0.153652	6.64833	2.89169	0.00633541	0.0630133	-2.45801
ENSG00000107651	SEC23IP	-0.232614	4.25443	-2.89117	0.00634408	0.0630672	-2.45922
ENSG00000056736	IL17RB	0.479566	5.0214	2.89052	0.00635479	0.0631104	-2.46071
ENSG00000251322	SHANK3	0.174374	7.6674	2.89051	0.00635492	0.0631104	-2.46073
ENSG00000179915	NRXN1	-0.211107	7.67817	-2.89001	0.00636312	0.0631403	-2.46187
ENSG00000170906	NDUFA3	0.238544	5.63287	2.88993	0.00636444	0.0631403	-2.46205
ENSG00000267520	RP11-373L24.1	-0.172677	3.31588	-2.88893	0.00638096	0.0632719	-2.46435
ENSG00000070814	TCOF1	0.172863	5.5573	2.88821	0.00639291	0.063358	-2.466
ENSG00000183891	TTC32	-0.260365	2.94935	-2.88775	0.00640056	0.0633812	-2.46706
ENSG00000280439		0.455029	0.480364	2.88768	0.00640178	0.0633812	-2.46723
ENSG00000169933	FRMPD4	-0.33314	5.31453	-2.88728	0.00640844	0.0634148	-2.46815
ENSG00000126821	SGPP1	-0.153789	4.89472	-2.88686	0.00641531	0.0634504	-2.46909
ENSG00000082701	GSK3B	-0.212572	6.41844	-2.88617	0.00642679	0.0635316	-2.47067
ENSG00000247556	OIP5-AS1	-0.191936	8.33568	-2.88583	0.00643256	0.0635563	-2.47147
ENSG00000151470	C4orf33	-0.240052	3.45113	-2.8847	0.00645131	0.0636811	-2.47404
ENSG00000079689	SCGN	0.879485	-0.0708259	2.8845	0.00645479	0.0636811	-2.47451
ENSG00000167377	ZNF23	-0.188624	4.35611	-2.88448	0.00645503	0.0636811	-2.47455
ENSG00000130522	JUND	0.249854	7.65845	2.88424	0.00645906	0.0636885	-2.4751
ENSG00000042753	AP2S1	0.231239	6.01011	2.88401	0.00646299	0.0636949	-2.47564
ENSG00000198843	SELT	-0.143343	6.67948	-2.88319	0.0064766	0.0637534	-2.4775
ENSG00000181097	RP11-429J17.2	0.430008	-0.426968	2.88309	0.00647842	0.0637534	-2.47775
ENSG00000158458	NRG2	0.179082	2.84215	2.88306	0.00647877	0.0637534	-2.47779
ENSG00000145293	ENOPH1	-0.196752	6.27617	-2.88243	0.00648951	0.063815	-2.47926
ENSG00000106415	GLCCI1	-0.189782	4.82677	-2.88204	0.00649598	0.063815	-2.48014
ENSG00000170265	ZNF282	0.156041	4.32821	2.88195	0.00649745	0.063815	-2.48034
ENSG00000104518	GSDMD	0.439361	3.37864	2.88172	0.00650139	0.063815	-2.48087
ENSG00000184840	TMED9	0.153639	5.48869	2.88152	0.0065047	0.063815	-2.48132
ENSG00000113569	NUP155	-0.221084	3.70274	-2.88152	0.00650476	0.063815	-2.48133
ENSG00000122008	POLK	-0.234922	4.1949	-2.88041	0.00652353	0.0639669	-2.48388
ENSG00000178602	OTOS	0.699711	0.555216	2.87983	0.00653333	0.0640157	-2.4852
ENSG00000277969		0.382648	0.919728	2.87972	0.0065351	0.0640157	-2.48544
ENSG00000146038	DCDC2	-0.428928	1.13275	-2.87865	0.00655334	0.0641484	-2.48791
ENSG00000185838	GNB1L	0.192191	2.73363	2.87853	0.00655526	0.0641484	-2.48817
ENSG00000225342	AC079630.4	-0.393241	0.389173	-2.87797	0.00656482	0.0642035	-2.48945
ENSG00000164074	C4orf29	-0.265574	3.38515	-2.87771	0.00656923	0.0642035	-2.49005
ENSG00000213079	SCAF8	-0.23407	4.78666	-2.87752	0.00657249	0.0642035	-2.49048
ENSG00000155330	C16orf87	-0.195659	3.55879	-2.87742	0.00657412	0.0642035	-2.4907
ENSG00000149930	TAOK2	0.154783	6.6671	2.87695	0.00658215	0.0642496	-2.49178
ENSG00000174672	BRSK2	0.141627	7.1787	2.87663	0.00658759	0.0642704	-2.49251
ENSG00000101193	GID8	0.128796	5.51266	2.87555	0.00660614	0.064419	-2.495
ENSG00000081307	UBA5	-0.203492	5.4379	-2.8753	0.00661035	0.0644277	-2.49556
ENSG00000136750	GAD2	-0.448375	5.56952	-2.8749	0.00661722	0.0644502	-2.49648
ENSG00000149050	ZNF214	-0.286742	1.42995	-2.87472	0.00662032	0.0644502	-2.49689
ENSG00000088256	GNA11	0.114696	6.49555	2.87458	0.00662262	0.0644502	-2.4972
ENSG00000111665	CDCA3	0.339742	2.60114	2.87397	0.00663318	0.0645181	-2.49861
ENSG00000145147	SLIT2	-0.226987	4.9694	-2.87379	0.00663624	0.0645181	-2.49901
ENSG00000271976	RP11-884K10.7	0.164037	3.12585	2.87253	0.00665786	0.0646781	-2.50189
[truncated: 17,417 more rows]

## Sheet: Neuronal proportion
Differential Gene Expression - Dumitriu Dataset - Neuronal proportion effect
Ensembl ID	Gene symbol	logFC	AveExpr	t	P.Value	adj. P.Val	B
ENSG00000119280	C1orf198	-5.96842	6.53142	-16.9997	3.06957e-19	5.95958e-15	33.1072
ENSG00000130147	SH3BP4	-5.39078	4.33776	-16.0741	1.96549e-18	1.908e-14	31.3954
ENSG00000112851	ERBB2IP	-5.63071	6.63646	-15.6649	4.58316e-18	2.75925e-14	30.6097
ENSG00000112531	QKI	-5.40287	8.48275	-15.5621	5.68478e-18	2.75925e-14	30.4093
ENSG00000166925	TSC22D4	-5.0031	7.39984	-15.3757	8.42172e-18	3.27015e-14	30.0431
ENSG00000165424	ZCCHC24	-5.02187	6.92499	-15.2722	1.04925e-17	3.39519e-14	29.8381
ENSG00000049245	VAMP3	-4.47322	5.77017	-15.0135	1.82604e-17	5.06464e-14	29.3203
ENSG00000143418	CERS2	-5.50265	6.04472	-14.6759	3.80304e-17	8.7048e-14	28.6329
ENSG00000021300	PLEKHB1	-4.69391	8.87673	-14.616	4.337e-17	8.7048e-14	28.5096
ENSG00000167191	GPRC5B	-5.45025	9.0735	-14.6009	4.48355e-17	8.7048e-14	28.4784
ENSG00000159176	CSRP1	-4.81416	8.86569	-14.549	5.026e-17	8.87089e-14	28.3711
ENSG00000124126	PREX1	-5.62	7.33688	-14.2335	1.01303e-16	1.639e-13	27.7117
ENSG00000178764	ZHX2	-4.96255	4.6013	-13.9356	1.98279e-16	2.90543e-13	27.0783
ENSG00000187239	FNBP1	-3.98518	6.7149	-13.9114	2.09509e-16	2.90543e-13	27.0263
ENSG00000109099	PMP22	-6.77881	6.32344	-13.8796	2.25217e-16	2.91506e-13	26.958
ENSG00000164050	PLXNB1	-5.33366	7.36264	-13.6868	3.50148e-16	4.24883e-13	26.5407
ENSG00000183580	FBXL7	-4.20807	4.39749	-13.5844	4.43372e-16	5.06357e-13	26.3172
ENSG00000115468	EFHD1	-8.00377	6.79394	-13.5297	5.03165e-16	5.36897e-13	26.1973
ENSG00000104472	CHRAC1	-4.92279	3.31298	-13.5111	5.25421e-16	5.36897e-13	26.1563
ENSG00000147459	DOCK5	-8.41838	5.44998	-13.4729	5.74042e-16	5.57251e-13	26.0724
ENSG00000066468	FGFR2	-5.82548	6.5607	-13.3902	6.96013e-16	6.43481e-13	25.8897
ENSG00000164889	SLC4A2	-4.97424	4.66175	-13.3682	7.32761e-16	6.46662e-13	25.8409
ENSG00000135929	CYP27A1	-6.39074	4.88742	-13.2952	8.69209e-16	7.33726e-13	25.6788
ENSG00000127946	HIP1	-6.23851	5.52365	-13.1794	1.14133e-15	9.04628e-13	25.4201
ENSG00000028116	VRK2	-7.44673	2.24332	-13.1707	1.16486e-15	9.04628e-13	25.4008
ENSG00000264522	OTUD7B	-4.61323	5.10017	-13.061	1.51011e-15	1.12764e-12	25.154
ENSG00000148180	GSN	-5.57627	7.64124	-12.8831	2.3067e-15	1.65869e-12	24.7508
ENSG00000165566	AMER2	-6.06088	7.38923	-12.8543	2.47191e-15	1.714e-12	24.6849
ENSG00000129422	MTUS1	-5.10549	6.48892	-12.662	3.92713e-15	2.62914e-12	24.2436
ENSG00000112561	TFEB	-6.96044	4.25844	-12.6149	4.402e-15	2.84883e-12	24.1346
ENSG00000104205	SGK3	-4.21468	4.46816	-12.562	5.00528e-15	3.05792e-12	24.012
ENSG00000176485	PLA2G16	-6.00815	6.31313	-12.5591	5.0401e-15	3.05792e-12	24.0054
ENSG00000102158	MAGT1	-4.75404	4.28922	-12.3593	8.21436e-15	4.83278e-12	23.5387
ENSG00000008282	SYPL1	-4.38488	4.91913	-12.3362	8.69285e-15	4.96387e-12	23.4846
ENSG00000131899	LLGL1	-4.98599	6.26239	-12.3003	9.49624e-15	5.2677e-12	23.4001
ENSG00000166845	C18orf54	-5.4678	1.85027	-12.2753	1.01004e-14	5.3044e-12	23.3411
ENSG00000171316	CHD7	-4.66905	4.25996	-12.275	1.01088e-14	5.3044e-12	23.3403
ENSG00000006831	ADIPOR2	-5.50332	6.52078	-12.2577	1.05496e-14	5.39004e-12	23.2994
ENSG00000166912	MTMR10	-4.23579	6.26119	-12.1883	1.25256e-14	6.23551e-12	23.1351
ENSG00000109458	GAB1	-5.14433	5.46653	-12.1496	1.37841e-14	6.69045e-12	23.0434
ENSG00000139737	SLAIN1	-6.24989	6.37741	-12.1385	1.41708e-14	6.7104e-12	23.017
ENSG00000150760	DOCK1	-3.89077	5.88084	-12.113	1.50983e-14	6.97939e-12	22.9562
ENSG00000137269	LRRC1	-6.21977	3.45976	-12.0787	1.64441e-14	7.42472e-12	22.8744
ENSG00000082196	C1QTNF3	-4.1815	2.85468	-12.0681	1.68839e-14	7.45001e-12	22.8492
ENSG00000137221	TJAP1	-6.27648	5.62897	-12.0588	1.72785e-14	7.45472e-12	22.827
ENSG00000116574	RHOU	-7.4802	5.91244	-12.0377	1.82155e-14	7.68814e-12	22.7764
ENSG00000126803	HSPA2	-8.82068	6.82862	-12.0007	1.99779e-14	8.25256e-12	22.6879
ENSG00000150867	PIP4K2A	-7.17357	7.52183	-11.9682	2.16694e-14	8.76484e-12	22.61
ENSG00000141380	SS18	-2.62706	5.07609	-11.8842	2.67535e-14	1.04564e-11	22.4079
ENSG00000113578	FGF1	-5.96173	6.97964	-11.8816	2.69287e-14	1.04564e-11	22.4016
ENSG00000185634	SHC4	-6.70008	3.57057	-11.8675	2.79075e-14	1.0624e-11	22.3674
ENSG00000153896	ZNF599	-3.45979	1.84314	-11.8576	2.86064e-14	1.06806e-11	22.3436
ENSG00000055070	SZRD1	-2.57071	5.34088	-11.8298	3.06869e-14	1.12413e-11	22.2763
ENSG00000108381	ASPA	-9.38535	5.10768	-11.8168	3.17098e-14	1.14009e-11	22.2448
ENSG00000140262	TCF12	-4.00185	5.27265	-11.7948	3.3517e-14	1.18315e-11	22.1916
ENSG00000104419	NDRG1	-6.01074	7.92461	-11.7799	3.48094e-14	1.20683e-11	22.1553
ENSG00000166348	USP54	-5.34557	6.51671	-11.7481	3.77238e-14	1.28493e-11	22.0781
ENSG00000158195	WASF2	-4.40729	5.82643	-11.7387	3.86288e-14	1.29307e-11	22.0553
ENSG00000097007	ABL1	-2.91112	5.80196	-11.7083	4.17252e-14	1.37304e-11	21.9813
ENSG00000140497	SCAMP2	-3.44512	4.71177	-11.6958	4.30701e-14	1.39368e-11	21.9508
ENSG00000104067	TJP1	-3.62973	6.80756	-11.6477	4.86729e-14	1.54915e-11	21.8333
ENSG00000114993	RTKN	-8.1109	5.4617	-11.5499	6.24603e-14	1.95046e-11	21.5936
ENSG00000092621	PHGDH	-4.5028	6.48661	-11.5448	6.32908e-14	1.95046e-11	21.5809
ENSG00000141458	NPC1	-5.95204	5.72764	-11.5283	6.60117e-14	2.00253e-11	21.5404
ENSG00000136451	VEZF1	-4.30169	4.93741	-11.5189	6.76314e-14	2.0201e-11	21.5171
ENSG00000071991	CDH19	-8.57653	2.92997	-11.4539	7.98913e-14	2.35014e-11	21.3569
ENSG00000072864	NDE1	-7.14831	3.47302	-11.4434	8.20931e-14	2.37886e-11	21.3307
ENSG00000065809	FAM107B	-8.74304	5.82771	-11.3942	9.31764e-14	2.61065e-11	21.2089
ENSG00000099954	CECR2	-6.45779	3.70993	-11.392	9.36866e-14	2.61065e-11	21.2036
ENSG00000143061	IGSF3	4.15542	3.87279	11.3902	9.4126e-14	2.61065e-11	21.1991
ENSG00000137710	RDX	-4.30242	6.00612	-11.3767	9.74581e-14	2.665e-11	21.1656
ENSG00000139433	GLTP	-6.61229	5.38654	-11.3606	1.01607e-13	2.73985e-11	21.1255
ENSG00000128283	CDC42EP1	-8.94627	5.09014	-11.3501	1.04392e-13	2.77641e-11	21.0995
ENSG00000100146	SOX10	-7.51901	5.82469	-11.3274	1.10714e-13	2.90475e-11	21.0428
ENSG00000159658	EFCAB14	-2.87657	6.48576	-11.3051	1.1728e-13	3.02218e-11	20.9874
ENSG00000095209	TMEM38B	-4.06002	2.75969	-11.3005	1.1867e-13	3.02218e-11	20.976
ENSG00000177105	RHOG	-6.89019	4.26833	-11.2967	1.1986e-13	3.02218e-11	20.9664
ENSG00000157827	FMNL2	-3.98	7.6552	-11.2619	1.31152e-13	3.26451e-11	20.8797
ENSG00000141540	TTYH2	-8.17	6.47339	-11.2532	1.34154e-13	3.26473e-11	20.8579
ENSG00000140577	CRTC3	-3.39468	5.14497	-11.2522	1.34524e-13	3.26473e-11	20.8553
ENSG00000064961	HMG20B	-4.07259	4.2223	-11.2338	1.41099e-13	3.38203e-11	20.8093
ENSG00000144579	CTDSP1	-3.61848	4.94739	-11.2239	1.44759e-13	3.42744e-11	20.7846
ENSG00000125844	RRBP1	-4.54574	5.75755	-11.1644	1.69023e-13	3.9537e-11	20.6353
ENSG00000172005	MAL	-9.16948	5.96286	-11.138	1.81091e-13	4.18558e-11	20.5688
ENSG00000103449	SALL1	-4.74271	4.85959	-11.0953	2.02465e-13	4.58291e-11	20.4613
ENSG00000147533	GOLGA7	-3.97385	6.19036	-11.0942	2.03003e-13	4.58291e-11	20.4587
ENSG00000168887	C2orf68	-3.74657	3.33013	-11.0881	2.06296e-13	4.60371e-11	20.4432
ENSG00000010278	CD9	-7.48206	5.64359	-11.0619	2.20956e-13	4.87485e-11	20.377
ENSG00000250722	SEPP1	-7.4543	6.87528	-11.0518	2.26848e-13	4.94259e-11	20.3516
ENSG00000081913	PHLPP1	-4.39659	6.35205	-11.048	2.29118e-13	4.94259e-11	20.342
ENSG00000080822	CLDND1	-6.64813	8.08628	-11.01	2.53167e-13	5.37976e-11	20.2457
ENSG00000136861	CDK5RAP2	-3.0462	5.3397	-11.0074	2.54926e-13	5.37976e-11	20.2391
ENSG00000165959	CLMN	-6.88107	5.63657	-10.9166	3.23777e-13	6.75928e-11	20.0083
ENSG00000067955	CBFB	-4.25533	4.16452	-10.9088	3.30466e-13	6.78723e-11	19.9886
ENSG00000119139	TJP2	-6.32735	5.74672	-10.9064	3.32582e-13	6.78723e-11	19.9824
ENSG00000104324	CPQ	-3.86206	3.99443	-10.903	3.35603e-13	6.78723e-11	19.9737
ENSG00000135678	CPM	-6.57684	3.64813	-10.8953	3.42444e-13	6.85418e-11	19.9542
ENSG00000108679	LGALS3BP	-5.69997	5.58585	-10.8741	3.62154e-13	7.17472e-11	19.9002
ENSG00000154493	C10orf90	-8.57357	3.00059	-10.8568	3.79199e-13	7.43652e-11	19.8558
ENSG00000204580	DDR1	-4.78409	7.17079	-10.811	4.28097e-13	8.28036e-11	19.7387
ENSG00000005893	LAMP2	-6.34583	7.27228	-10.8086	4.30758e-13	8.28036e-11	19.7327
ENSG00000068724	TTC7A	-3.16733	4.79568	-10.7937	4.48232e-13	8.53179e-11	19.6943
ENSG00000231062	AC103563.9	-8.59895	-0.188715	-10.7862	4.57178e-13	8.61758e-11	19.6752
ENSG00000148204	CRB2	-5.48349	4.81065	-10.7757	4.70144e-13	8.77677e-11	19.6482
ENSG00000154642	C21orf91	-8.36348	3.93907	-10.7394	5.17745e-13	9.57334e-11	19.555
ENSG00000231528	FAM225A	-7.69989	1.47532	-10.72	5.45304e-13	9.9878e-11	19.5049
ENSG00000065361	ERBB3	-8.4817	5.63099	-10.7106	5.59111e-13	1.0145e-10	19.4807
ENSG00000165801	ARHGEF40	-3.34473	5.0516	-10.7005	5.7426e-13	1.03086e-10	19.4549
ENSG00000066322	ELOVL1	-7.47969	5.36616	-10.6963	5.80835e-13	1.03086e-10	19.4439
ENSG00000213064	SFT2D2	-4.08336	4.57759	-10.6881	5.93656e-13	1.03086e-10	19.4228
ENSG00000176381	PRR18	-9.81031	5.15568	-10.6879	5.94032e-13	1.03086e-10	19.4222
ENSG00000107317	PTGDS	-4.95531	9.70171	-10.6874	5.94674e-13	1.03086e-10	19.4211
ENSG00000213859	KCTD11	-4.36118	2.26008	-10.6788	6.08508e-13	1.0455e-10	19.3989
ENSG00000067141	NEO1	-3.64448	6.45937	-10.6622	6.36216e-13	1.06257e-10	19.3559
ENSG00000176438	SYNE3	-5.81315	3.7087	-10.6614	6.3759e-13	1.06257e-10	19.3538
ENSG00000108639	SYNGR2	-5.96029	4.92326	-10.6601	6.39776e-13	1.06257e-10	19.3505
ENSG00000116478	HDAC1	-3.24514	4.6143	-10.6597	6.40332e-13	1.06257e-10	19.3496
ENSG00000203797	DDO	-4.16825	1.52131	-10.655	6.48425e-13	1.06688e-10	19.3375
ENSG00000114439	BBX	-4.39664	5.19564	-10.6505	6.56356e-13	1.06814e-10	19.3258
ENSG00000197712	FAM114A1	-4.81297	2.90379	-10.6483	6.60196e-13	1.06814e-10	19.3201
ENSG00000146592	CREB5	-7.29298	4.70921	-10.5594	8.37831e-13	1.34434e-10	19.0897
ENSG00000132535	DLG4	2.17118	8.43109	10.5472	8.65659e-13	1.3776e-10	19.0581
ENSG00000134851	TMEM165	-5.66932	5.86425	-10.533	8.9936e-13	1.4196e-10	19.0212
ENSG00000188153	COL4A5	-8.72029	5.11846	-10.5291	9.08845e-13	1.423e-10	19.011
ENSG00000160285	LSS	-3.97804	6.87486	-10.526	9.16513e-13	1.42353e-10	19.0029
ENSG00000152558	TMEM123	-4.44823	5.83493	-10.519	9.33915e-13	1.4325e-10	18.9847
ENSG00000213186	TRIM59	-9.46047	2.97143	-10.5177	9.37047e-13	1.4325e-10	18.9815
ENSG00000081377	CDC14B	-3.30827	5.17521	-10.5066	9.65495e-13	1.46446e-10	18.9525
ENSG00000115935	WIPF1	-6.33772	4.36	-10.4794	1.03908e-12	1.55206e-10	18.8815
ENSG00000136867	SLC31A2	-8.60452	4.43535	-10.4746	1.05246e-12	1.55206e-10	18.8691
ENSG00000075539	FRYL	-4.74856	5.90996	-10.4742	1.05364e-12	1.55206e-10	18.868
ENSG00000100485	SOS2	-2.95596	5.01665	-10.4736	1.05523e-12	1.55206e-10	18.8665
ENSG00000175785	PRIMA1	-9.77818	3.16792	-10.4669	1.0747e-12	1.56882e-10	18.8488
ENSG00000124920	MYRF	-9.36838	7.15028	-10.4639	1.0834e-12	1.56972e-10	18.841
ENSG00000047644	WWC3	-2.61548	4.81848	-10.4537	1.1135e-12	1.59805e-10	18.8145
ENSG00000117115	PADI2	-5.8501	6.95815	-10.4518	1.11942e-12	1.59805e-10	18.8094
ENSG00000012124	CD22	-9.91854	5.18291	-10.4418	1.15004e-12	1.62978e-10	18.7833
ENSG00000075234	TTC38	-4.55257	3.20728	-10.3974	1.29652e-12	1.82406e-10	18.6672
ENSG00000066855	MTFR1	-3.57813	2.75526	-10.3781	1.36604e-12	1.90803e-10	18.6167
ENSG00000182957	SPATA13	-5.52689	5.14815	-10.374	1.38153e-12	1.91588e-10	18.6057
ENSG00000189067	LITAF	-6.73071	5.00867	-10.3652	1.41487e-12	1.94821e-10	18.5827
ENSG00000179564	LSMEM2	-9.17458	0.287366	-10.3445	1.49651e-12	2.04611e-10	18.5283
ENSG00000093010	COMT	-3.05127	5.86694	-10.3403	1.51345e-12	2.0548e-10	18.5174
ENSG00000166086	JAM3	-5.61545	6.32164	-10.336	1.53112e-12	2.06436e-10	18.5062
ENSG00000242808	SOX2-OT	-7.1218	7.21928	-10.3235	1.58437e-12	2.12142e-10	18.4731
ENSG00000114541	FRMD4B	-7.8697	4.16445	-10.2883	1.74325e-12	2.31105e-10	18.3805
ENSG00000121957	GPSM2	-3.27534	5.06776	-10.2869	1.74981e-12	2.31105e-10	18.3769
ENSG00000179455	MKRN3	-6.01561	1.91488	-10.2828	1.76938e-12	2.31298e-10	18.3661
ENSG00000099331	MYO9B	-4.46597	6.45506	-10.2815	1.77604e-12	2.31298e-10	18.3625
ENSG00000186635	ARAP1	-2.93827	6.07955	-10.2792	1.78701e-12	2.31298e-10	18.3565
ENSG00000198753	PLXNB3	-6.88704	6.62948	-10.2637	1.86378e-12	2.36279e-10	18.3158
ENSG00000092871	RFFL	-4.69924	5.08	-10.2627	1.86913e-12	2.36279e-10	18.313
ENSG00000070214	SLC44A1	-6.17833	7.0347	-10.2623	1.87091e-12	2.36279e-10	18.3121
ENSG00000105355	PLIN3	-6.31787	4.20037	-10.2599	1.88313e-12	2.36279e-10	18.3058
ENSG00000179403	VWA1	-6.67642	5.62203	-10.2592	1.88689e-12	2.36279e-10	18.3038
ENSG00000198719	DLL1	-4.59105	3.83061	-10.2546	1.91052e-12	2.36279e-10	18.2918
ENSG00000224924	LINC00320	-6.6939	4.38258	-10.2546	1.91068e-12	2.36279e-10	18.2917
ENSG00000183864	TOB2	-4.03701	5.76087	-10.2095	2.16083e-12	2.65522e-10	18.1725
ENSG00000116266	STXBP3	-3.33205	5.45537	-10.1979	2.23068e-12	2.72382e-10	18.1417
ENSG00000130958	SLC35D2	-6.50044	2.72068	-10.1753	2.37272e-12	2.872e-10	18.0818
ENSG00000183662	FAM19A1	3.96798	4.16758	10.1739	2.38162e-12	2.872e-10	18.0782
ENSG00000213977	TAX1BP3	-4.37435	4.59253	-10.1683	2.41819e-12	2.8981e-10	18.0634
ENSG00000160307	S100B	-5.06329	7.46818	-10.1394	2.61779e-12	3.11313e-10	17.9866
ENSG00000137478	FCHSD2	-2.6111	5.43934	-10.1377	2.62968e-12	3.11313e-10	17.9822
ENSG00000119655	NPC2	-4.36917	4.74788	-10.1118	2.82316e-12	3.32191e-10	17.9134
ENSG00000149633	KIAA1755	-6.67872	4.93537	-10.1057	2.87122e-12	3.35812e-10	17.897
ENSG00000157978	LDLRAP1	-8.00924	4.07004	-10.0937	2.96744e-12	3.44987e-10	17.865
ENSG00000135069	PSAT1	-4.05834	6.70954	-10.0745	3.1282e-12	3.61512e-10	17.8139
ENSG00000242861	RP11-285F7.2	-9.02789	2.05217	-10.0654	3.2068e-12	3.68402e-10	17.7898
ENSG00000187514	PTMA	-3.42258	8.58262	-10.0493	3.35272e-12	3.829e-10	17.7467
ENSG00000185591	SP1	-3.10797	4.93591	-10.0335	3.5009e-12	3.97485e-10	17.7047
ENSG00000173327	MAP3K11	-3.59832	5.56935	-10.0233	3.6008e-12	4.06451e-10	17.6774
ENSG00000100242	SUN2	-5.53266	7.6423	-10.0211	3.623e-12	4.06592e-10	17.6715
ENSG00000165185	KIAA1958	-4.06119	3.89753	-10.0033	3.80531e-12	4.24599e-10	17.6238
ENSG00000147488	ST18	-9.66676	4.67298	-9.98264	4.02844e-12	4.46927e-10	17.5686
ENSG00000221817	RP11-137L10.6	-4.49516	1.5916	-9.97327	4.13402e-12	4.56034e-10	17.5435
ENSG00000164161	HHIP	-8.55267	4.58219	-9.96589	4.21909e-12	4.62789e-10	17.5237
ENSG00000126860	EVI2A	-9.56181	5.13896	-9.95912	4.29873e-12	4.68876e-10	17.5056
ENSG00000172086	KRCC1	-3.21056	3.99085	-9.95508	4.34699e-12	4.71491e-10	17.4947
ENSG00000085117	CD82	-5.38166	4.38368	-9.94831	4.42918e-12	4.77736e-10	17.4766
ENSG00000143815	LBR	-2.96766	3.97502	-9.9321	4.63224e-12	4.94378e-10	17.4331
ENSG00000122435	TRMT13	-3.49038	3.28895	-9.93193	4.6344e-12	4.94378e-10	17.4326
ENSG00000164300	SERINC5	-4.67801	5.15362	-9.91867	4.80771e-12	5.10064e-10	17.397
ENSG00000136518	ACTL6A	-4.02167	2.84571	-9.91069	4.91513e-12	5.18626e-10	17.3755
ENSG00000204282	TNRC6C-AS1	-7.85884	3.66854	-9.89314	5.16005e-12	5.41527e-10	17.3284
ENSG00000119403	PHF19	-4.48788	4.53605	-9.88886	5.22158e-12	5.45037e-10	17.3169
ENSG00000118515	SGK1	-6.70265	5.92266	-9.88288	5.30893e-12	5.51192e-10	17.3007
ENSG00000237949	LINC00844	-8.96121	4.46465	-9.86999	5.50224e-12	5.68049e-10	17.266
ENSG00000126822	PLEKHG3	-6.76766	6.33445	-9.86777	5.53613e-12	5.68049e-10	17.2601
ENSG00000173473	SMARCC1	-2.90527	5.01532	-9.86521	5.57565e-12	5.68049e-10	17.2532
ENSG00000122863	CHST3	-6.51182	4.15707	-9.86311	5.60828e-12	5.68049e-10	17.2475
ENSG00000140750	ARHGAP17	-3.29255	4.66369	-9.86251	5.61758e-12	5.68049e-10	17.2459
ENSG00000158315	RHBDL2	-5.72044	2.02308	-9.85509	5.73451e-12	5.76868e-10	17.2259
ENSG00000006042	TMEM98	-8.24423	4.72635	-9.83305	6.09669e-12	6.1014e-10	17.1665
ENSG00000170091	NSG2	3.5242	7.76808	9.81835	6.35097e-12	6.32329e-10	17.1268
ENSG00000171766	GATM	-3.16621	7.41064	-9.80765	6.54289e-12	6.48113e-10	17.0979
ENSG00000176771	NCKAP5	-5.10716	2.44913	-9.80445	6.60153e-12	6.50603e-10	17.0892
ENSG00000165476	REEP3	-4.86217	4.51478	-9.79995	6.68474e-12	6.55037e-10	17.0771
ENSG00000177303	CASKIN2	-2.51658	5.19675	-9.79838	6.714e-12	6.55037e-10	17.0728
ENSG00000170802	FOXN2	-5.03615	4.18223	-9.78925	6.88689e-12	6.64314e-10	17.0481
ENSG00000073417	PDE8A	-6.33165	5.33459	-9.78816	6.90783e-12	6.64314e-10	17.0452
ENSG00000185278	ZBTB37	-3.8876	4.29041	-9.78796	6.91174e-12	6.64314e-10	17.0446
ENSG00000166289	PLEKHF1	-5.2833	2.36046	-9.78446	6.97938e-12	6.6751e-10	17.0352
ENSG00000071054	MAP4K4	-4.8448	8.04542	-9.77137	7.23872e-12	6.8892e-10	16.9997
ENSG00000176720	BOK	-7.90926	5.8981	-9.76371	7.395e-12	7.0036e-10	16.979
ENSG00000123636	BAZ2B	-3.55317	5.1389	-9.75925	7.48742e-12	7.05671e-10	16.9669
ENSG00000140612	SEC11A	-2.72514	4.57161	-9.73891	7.92481e-12	7.43286e-10	16.9118
ENSG00000019144	PHLDB1	-6.98628	7.48898	-9.72725	8.18712e-12	7.64196e-10	16.8802
ENSG00000047365	ARAP2	-3.24794	6.11612	-9.72306	8.28348e-12	7.66542e-10	16.8688
ENSG00000157483	MYO1E	-5.80319	3.85665	-9.72273	8.29121e-12	7.66542e-10	16.8679
ENSG00000259976	RP11-553L6.5	-4.29231	5.4954	-9.71638	8.43947e-12	7.75785e-10	16.8507
ENSG00000189058	APOD	-5.45757	7.60269	-9.71494	8.47363e-12	7.75785e-10	16.8468
ENSG00000198625	MDM4	-2.72472	5.27465	-9.71336	8.51106e-12	7.75785e-10	16.8425
ENSG00000092421	SEMA6A	-5.46888	5.7907	-9.70993	8.59321e-12	7.79613e-10	16.8332
ENSG00000136541	ERMN	-8.87418	7.34073	-9.69529	8.95217e-12	8.08402e-10	16.7934
ENSG00000204655	MOG	-9.90236	6.77529	-9.69023	9.0798e-12	8.16132e-10	16.7796
ENSG00000278041		-5.98348	3.31388	-9.67872	9.3771e-12	8.38969e-10	16.7483
ENSG00000101695	RNF125	-6.52028	2.17714	-9.66377	9.7782e-12	8.70843e-10	16.7077
ENSG00000075651	PLD1	-7.26678	3.87357	-9.65721	9.95945e-12	8.82935e-10	16.6898
ENSG00000149654	CDH22	4.25689	5.19462	9.65222	1.00996e-11	8.89784e-10	16.6762
ENSG00000172466	ZNF24	-3.29079	6.08946	-9.65121	1.01284e-11	8.89784e-10	16.6735
ENSG00000099282	TSPAN15	-8.83878	4.13206	-9.62676	1.08472e-11	9.48646e-10	16.6068
ENSG00000170271	FAXDC2	-5.30923	5.72809	-9.62516	1.08963e-11	9.48661e-10	16.6025
ENSG00000119537	KDSR	-2.67711	5.6255	-9.6006	1.16741e-11	1.01184e-09	16.5355
ENSG00000125457	MIF4GD	-3.10141	3.09082	-9.59508	1.18566e-11	1.02309e-09	16.5204
ENSG00000128309	MPST	-4.26463	4.4017	-9.58824	1.20868e-11	1.03834e-09	16.5017
ENSG00000111077	TENC1	-3.82668	6.50191	-9.5778	1.24469e-11	1.05826e-09	16.4732
ENSG00000198740	ZNF652	-4.68545	5.02691	-9.57716	1.24695e-11	1.05826e-09	16.4714
ENSG00000162631	NTNG1	3.51133	4.08916	9.57486	1.25504e-11	1.05826e-09	16.4651
ENSG00000148826	NKX6-2	-10.1547	5.16197	-9.57461	1.25593e-11	1.05826e-09	16.4644
ENSG00000188549	C15orf52	-3.60892	3.83117	-9.5737	1.25912e-11	1.05826e-09	16.462
ENSG00000104267	CA2	-5.60157	5.80003	-9.56824	1.27864e-11	1.07003e-09	16.447
ENSG00000044115	CTNNA1	-3.12443	7.25081	-9.55356	1.33258e-11	1.11038e-09	16.4068
ENSG00000081479	LRP2	-10.4489	4.13112	-9.54695	1.35763e-11	1.12642e-09	16.3887
ENSG00000139668	WDFY2	-3.42175	4.75568	-9.5383	1.39112e-11	1.14916e-09	16.365
ENSG00000141524	TMC6	-7.93082	4.89971	-9.53683	1.39687e-11	1.14916e-09	16.361
ENSG00000162944	RFTN2	-5.19809	5.18868	-9.5335	1.41004e-11	1.15511e-09	16.3519
ENSG00000170775	GPR37	-8.40496	5.66278	-9.52727	1.43503e-11	1.17025e-09	16.3348
ENSG00000165175	MID1IP1	-5.77132	6.36135	-9.52461	1.44584e-11	1.17025e-09	16.3275
ENSG00000136928	GABBR2	2.72782	7.90424	9.52442	1.44661e-11	1.17025e-09	16.327
ENSG00000085982	USP40	-3.53329	5.09121	-9.52145	1.45878e-11	1.1752e-09	16.3189
ENSG00000070759	TESK2	-4.85864	3.18008	-9.51703	1.47706e-11	1.18501e-09	16.3068
ENSG00000079805	DNM2	-3.29173	6.24618	-9.50475	1.52914e-11	1.22174e-09	16.2731
ENSG00000160963	COL26A1	3.15155	5.05513	9.49798	1.55864e-11	1.2402e-09	16.2545
ENSG00000076928	ARHGEF1	-3.66144	5.94083	-9.47493	1.66347e-11	1.31821e-09	16.1912
ENSG00000169242	EFNA1	-6.11557	3.97903	-9.46685	1.70193e-11	1.34321e-09	16.169
ENSG00000138029	HADHB	-3.21631	6.44319	-9.45764	1.74684e-11	1.37084e-09	16.1437
ENSG00000040531	CTNS	-3.13362	3.44432	-9.45678	1.75106e-11	1.37084e-09	16.1413
ENSG00000159228	CBR1	-5.19258	6.39408	-9.45535	1.75817e-11	1.37088e-09	16.1374
ENSG00000196839	ADA	-6.15195	2.17786	-9.45218	1.77402e-11	1.3777e-09	16.1287
ENSG00000179104	TMTC2	-6.31025	4.84218	-9.4451	1.80989e-11	1.39566e-09	16.1092
ENSG00000160789	LMNA	-4.27953	5.26254	-9.44478	1.81151e-11	1.39566e-09	16.1083
ENSG00000196187	TMEM63A	-9.03375	6.23918	-9.43634	1.85532e-11	1.42001e-09	16.0851
ENSG00000141934	PPAP2C	-8.01042	4.05503	-9.43588	1.85775e-11	1.42001e-09	16.0838
ENSG00000172888	ZNF621	-2.74743	4.56068	-9.42506	1.91555e-11	1.45011e-09	16.054
ENSG00000275832		-4.0197	7.0905	-9.42454	1.91836e-11	1.45011e-09	16.0526
ENSG00000146122	DAAM2	-6.37011	7.29574	-9.42433	1.91953e-11	1.45011e-09	16.052
ENSG00000130962	PRRG1	-5.38765	4.67586	-9.42095	1.938e-11	1.45838e-09	16.0427
ENSG00000157191	NECAP2	-2.77098	4.44309	-9.41635	1.9634e-11	1.47179e-09	16.03
ENSG00000237166	AC007163.3	-10.5335	0.836705	-9.41	1.99903e-11	1.49274e-09	16.0125
ENSG00000187773	FAM69C	-4.54498	3.84019	-9.38985	2.11662e-11	1.57449e-09	15.9569
ENSG00000005513	SOX8	-6.05172	6.36489	-9.36829	2.25015e-11	1.66743e-09	15.8974
ENSG00000175130	MARCKSL1	-5.07309	7.60084	-9.36677	2.25991e-11	1.66829e-09	15.8932
ENSG00000078061	ARAF	-2.25034	4.18763	-9.36161	2.29328e-11	1.68342e-09	15.8789
ENSG00000013297	CLDN11	-10.0803	6.42791	-9.36092	2.29774e-11	1.68342e-09	15.877
ENSG00000279010		-4.72453	4.85482	-9.35488	2.33752e-11	1.70613e-09	15.8604
ENSG00000173801	JUP	-4.85434	4.25994	-9.35077	2.36496e-11	1.71969e-09	15.849
ENSG00000230084	RP4-613B23.1	-6.13392	0.939144	-9.34548	2.40082e-11	1.73925e-09	15.8344
ENSG00000170915	PAQR8	-3.89407	6.90103	-9.34289	2.41855e-11	1.74548e-09	15.8272
ENSG00000011426	ANLN	-8.82916	6.13325	-9.3416	2.4274e-11	1.74548e-09	15.8236
ENSG00000189319	FAM53B	-4.27991	5.94785	-9.33063	2.50433e-11	1.79415e-09	15.7933
ENSG00000164649	CDCA7L	-3.57625	2.14728	-9.32483	2.54602e-11	1.8151e-09	15.7772
ENSG00000198818	SFT2D1	-2.72165	4.9391	-9.32397	2.55227e-11	1.8151e-09	15.7748
ENSG00000138835	RGS3	-2.79858	4.4996	-9.31494	2.61867e-11	1.853e-09	15.7498
ENSG00000169871	TRIM56	-3.50728	4.68759	-9.31414	2.62465e-11	1.853e-09	15.7476
ENSG00000180525	PRR26	-6.93276	0.414643	-9.30858	2.66653e-11	1.87079e-09	15.7322
ENSG00000100325	ASCC2	-2.28232	4.37325	-9.30824	2.66912e-11	1.87079e-09	15.7313
ENSG00000169504	CLIC4	-6.15386	6.34893	-9.28668	2.83821e-11	1.97771e-09	15.6715
ENSG00000187699	C2orf88	-5.00602	3.06401	-9.2862	2.84204e-11	1.97771e-09	15.6702
ENSG00000064393	HIPK2	-5.73712	8.3161	-9.2662	3.00882e-11	2.08556e-09	15.6147
ENSG00000120729	MYOT	-6.53729	1.96087	-9.26508	3.0185e-11	2.08556e-09	15.6116
ENSG00000183230	CTNNA3	-8.86925	3.56763	-9.26116	3.05243e-11	2.10152e-09	15.6007
ENSG00000138316	ADAMTS14	-11.1677	2.5534	-9.24153	3.22837e-11	2.2148e-09	15.5462
ENSG00000095397	DFNB31	-7.00616	4.99125	-9.23799	3.2611e-11	2.22938e-09	15.5363
ENSG00000076604	TRAF4	-4.14152	4.23391	-9.22896	3.34631e-11	2.2796e-09	15.5112
ENSG00000174607	UGT8	-8.61963	5.8155	-9.22596	3.37518e-11	2.2896e-09	15.5029
ENSG00000054690	PLEKHH1	-8.18661	7.30799	-9.22498	3.38458e-11	2.2896e-09	15.5002
ENSG00000160410	SHKBP1	-3.58742	3.79513	-9.22346	3.39933e-11	2.2916e-09	15.4959
ENSG00000119950	MXI1	-2.63832	6.76712	-9.21766	3.45619e-11	2.32187e-09	15.4798
ENSG00000173786	CNP	-7.84248	9.11074	-9.21359	3.49665e-11	2.34094e-09	15.4685
ENSG00000140848	CPNE2	-4.82926	5.14673	-9.21138	3.51877e-11	2.34766e-09	15.4623
ENSG00000178996	SNX18	-3.13385	4.07446	-9.20678	3.5654e-11	2.37062e-09	15.4495
ENSG00000136960	ENPP2	-8.7443	6.59533	-9.19385	3.69973e-11	2.45155e-09	15.4135
ENSG00000161896	IP6K3	-11.5138	1.98233	-9.17649	3.88829e-11	2.56772e-09	15.3651
ENSG00000117069	ST6GALNAC5	3.61875	4.93374	9.1638	4.03225e-11	2.65377e-09	15.3297
ENSG00000171303	KCNK3	3.51074	4.05074	9.14948	4.20116e-11	2.75082e-09	15.2898
ENSG00000135636	DYSF	-7.48649	5.28676	-9.14891	4.20806e-11	2.75082e-09	15.2882
ENSG00000146828	SLC12A9	-3.24993	5.11165	-9.14497	4.25583e-11	2.77272e-09	15.2772
ENSG00000197892	KIF13B	-5.46464	5.48744	-9.14291	4.28106e-11	2.77983e-09	15.2714
ENSG00000185475	TMEM179B	-2.67784	3.41145	-9.1359	4.36809e-11	2.82688e-09	15.2518
ENSG00000204323	SMIM5	-8.61579	1.74679	-9.12051	4.5653e-11	2.94447e-09	15.2088
ENSG00000161912	ADCY10P1	-4.6617	3.65465	-9.11876	4.58823e-11	2.94447e-09	15.2039
ENSG00000076513	ANKRD13A	-2.93844	5.13836	-9.11823	4.59529e-11	2.94447e-09	15.2024
ENSG00000186522	2010-09-01	-5.05514	3.55289	-9.11628	4.62112e-11	2.95128e-09	15.197
ENSG00000130787	HIP1R	-4.32163	7.60958	-9.11322	4.66192e-11	2.96758e-09	15.1884
ENSG00000132846	ZBED3	-4.47206	3.83053	-9.11138	4.6866e-11	2.97354e-09	15.1833
ENSG00000204381	LAYN	-6.06143	2.96485	-9.08631	5.03671e-11	3.18527e-09	15.1131
ENSG00000196586	MYO6	-3.38356	6.19172	-9.07947	5.13672e-11	3.23797e-09	15.094
ENSG00000244274	DBNDD2	-7.25574	7.58651	-9.0749	5.20467e-11	3.26148e-09	15.0812
ENSG00000123700	KCNJ2	-5.72223	3.24245	-9.0747	5.20762e-11	3.26148e-09	15.0806
ENSG00000125820	NKX2-2	-5.36556	3.12767	-9.07006	5.27764e-11	3.2947e-09	15.0676
ENSG00000250198	RP11-143A12.3	-6.01	0.40487	-9.05872	5.45271e-11	3.39309e-09	15.0358
ENSG00000130948	HSD17B3	-8.35297	1.57486	-9.05076	5.57921e-11	3.46071e-09	15.0135
ENSG00000174502	SLC26A9	-8.83971	0.427974	-9.04821	5.6203e-11	3.4751e-09	15.0064
ENSG00000100842	EFS	-6.40435	4.84564	-9.04401	5.68874e-11	3.50392e-09	14.9946
ENSG00000139292	LGR5	-8.62602	2.28404	-9.04314	5.70301e-11	3.50392e-09	14.9921
ENSG00000105707	HPN	-7.99256	2.51125	-9.03994	5.75572e-11	3.52515e-09	14.9832
ENSG00000188706	ZDHHC9	-5.65627	5.94353	-9.03724	5.80073e-11	3.54155e-09	14.9756
ENSG00000123560	PLP1	-9.01322	10.891	-9.02195	6.06214e-11	3.68954e-09	14.9326
ENSG00000139263	LRIG3	-5.17677	1.89876	-9.01906	6.11286e-11	3.70879e-09	14.9245
ENSG00000134716	CYP2J2	-5.53661	4.12818	-9.01668	6.15483e-11	3.72262e-09	14.9179
ENSG00000198604	BAZ1A	-4.21191	2.8333	-9.00437	6.37742e-11	3.84527e-09	14.8832
ENSG00000153048	CARHSP1	-3.73891	5.1721	-9.00142	6.43192e-11	3.86612e-09	14.875
ENSG00000080815	PSEN1	-4.23493	5.86835	-8.9987	6.48255e-11	3.87907e-09	14.8673
ENSG00000105856	HBP1	-2.47187	4.99879	-8.99613	6.53092e-11	3.87907e-09	14.8601
ENSG00000164938	TP53INP1	-4.12223	3.25071	-8.99603	6.53281e-11	3.87907e-09	14.8598
ENSG00000158813	EDA	-3.85884	1.24618	-8.996	6.53339e-11	3.87907e-09	14.8597
ENSG00000145794	MEGF10	-4.77895	5.11635	-8.99036	6.64057e-11	3.93069e-09	14.8439
ENSG00000082996	RNF13	-3.61606	6.07325	-8.97089	7.0246e-11	4.14178e-09	14.7891
ENSG00000240849	TMEM189	-3.06392	5.03126	-8.97014	7.03985e-11	4.14178e-09	14.787
ENSG00000182732	RGS6	2.93701	4.99266	8.96866	7.07002e-11	4.14696e-09	14.7828
ENSG00000080819	CPOX	-3.63578	4.88425	-8.94806	7.50396e-11	4.38823e-09	14.7248
ENSG00000107902	LHPP	-5.60804	6.20725	-8.94323	7.60957e-11	4.43663e-09	14.7111
ENSG00000164403	SHROOM1	-4.27947	4.7097	-8.93521	7.78829e-11	4.52724e-09	14.6885
ENSG00000103089	FA2H	-9.77798	5.00297	-8.92465	8.02992e-11	4.65376e-09	14.6588
ENSG00000182158	CREB3L2	-4.44026	3.79991	-8.92008	8.13703e-11	4.7018e-09	14.6458
ENSG00000148400	NOTCH1	-3.80144	5.36825	-8.91649	8.22204e-11	4.73682e-09	14.6357
ENSG00000135362	PRR5L	-7.00155	2.72157	-8.91504	8.25664e-11	4.74268e-09	14.6316
ENSG00000155111	CDK19	-3.70863	5.73673	-8.89627	8.71809e-11	4.99297e-09	14.5786
ENSG00000248015	AC005329.7	-6.15659	1.63512	-8.89418	8.77096e-11	5.00848e-09	14.5727
ENSG00000170653	ATF7	-3.32626	4.80201	-8.87835	9.18302e-11	5.2284e-09	14.528
ENSG00000116044	NFE2L2	-3.56524	5.74172	-8.86277	9.60777e-11	5.45423e-09	14.4839
ENSG00000084093	REST	-3.53044	3.32091	-8.86119	9.65198e-11	5.46336e-09	14.4794
ENSG00000129515	SNX6	-2.88704	5.12797	-8.8575	9.75594e-11	5.50615e-09	14.469
ENSG00000269958	RP11-73M18.8	-4.06615	2.8671	-8.84975	9.97815e-11	5.61524e-09	14.4471
ENSG00000112893	MAN2A1	-5.26718	5.67006	-8.83789	1.0328e-10	5.79529e-09	14.4135
ENSG00000279419		-9.40471	2.94017	-8.83018	1.05621e-10	5.90958e-09	14.3916
ENSG00000102032	RENBP	-2.89516	3.22747	-8.81657	1.09885e-10	6.13048e-09	14.353
ENSG00000079435	LIPE	-6.91495	4.39644	-8.80557	1.13456e-10	6.31159e-09	14.3219
ENSG00000184144	CNTN2	-6.75719	7.92909	-8.79563	1.16788e-10	6.47842e-09	14.2936
ENSG00000129493	HEATR5A	-3.4775	4.13328	-8.78141	1.21725e-10	6.73304e-09	14.2533
ENSG00000153721	CNKSR3	-4.6978	3.59579	-8.77881	1.22649e-10	6.76486e-09	14.2459
ENSG00000125703	ATG4C	-3.73487	4.46723	-8.77285	1.24798e-10	6.86389e-09	14.229
ENSG00000184678	HIST2H2BE	-5.29822	4.05814	-8.76362	1.28201e-10	7.02249e-09	14.2027
ENSG00000132842	AP3B1	-2.78672	4.19197	-8.76307	1.28405e-10	7.02249e-09	14.2012
ENSG00000277829		-7.08962	-0.750895	-8.75737	1.30559e-10	7.1179e-09	14.185
ENSG00000160223	ICOSLG	-8.68182	4.3097	-8.75652	1.30883e-10	7.1179e-09	14.1826
ENSG00000091513	TF	-9.59314	8.35971	-8.75255	1.32407e-10	7.18066e-09	14.1713
ENSG00000135905	DOCK10	-6.02945	5.09831	-8.74429	1.35635e-10	7.33523e-09	14.1478
ENSG00000073350	LLGL2	-5.06867	2.98126	-8.74034	1.37209e-10	7.39975e-09	14.1365
ENSG00000004455	AK2	-2.25825	5.2911	-8.71992	1.45637e-10	7.83252e-09	14.0784
ENSG00000163013	FBXO41	2.15806	7.45372	8.71584	1.47382e-10	7.90448e-09	14.0668
ENSG00000030419	IKZF2	-5.30917	2.65211	-8.69783	1.55347e-10	8.30872e-09	14.0155
ENSG00000162817	C1orf115	2.74376	7.22172	8.688	1.59874e-10	8.52737e-09	13.9875
ENSG00000163235	TGFA	-5.93663	3.44881	-8.68498	1.61293e-10	8.57946e-09	13.9788
ENSG00000240583	AQP1	-11.3735	5.8723	-8.66318	1.71916e-10	9.11954e-09	13.9166
ENSG00000151136	BTBD11	3.36071	3.99392	8.65771	1.74692e-10	9.24154e-09	13.901
ENSG00000100139	MICALL1	-5.21214	3.35779	-8.65426	1.76467e-10	9.31006e-09	13.8912
ENSG00000166987	MBD6	-2.17644	4.80569	-8.64592	1.80827e-10	9.51422e-09	13.8673
ENSG00000162599	NFIA	-2.77351	5.6567	-8.64124	1.83327e-10	9.61973e-09	13.854
ENSG00000158859	ADAMTS4	-9.10345	4.29318	-8.63846	1.84825e-10	9.67219e-09	13.846
ENSG00000162738	VANGL2	-3.58266	3.83937	-8.62092	1.94575e-10	1.0155e-08	13.7959
ENSG00000143409	FAM63A	-4.37219	3.96295	-8.61855	1.95936e-10	1.01986e-08	13.7891
ENSG00000169247	SH3TC2	-9.64976	3.32302	-8.61717	1.96729e-10	1.02126e-08	13.7851
ENSG00000164124	TMEM144	-9.09468	6.4399	-8.61285	1.99235e-10	1.03151e-08	13.7728
ENSG00000105643	ARRDC2	-5.21396	5.27503	-8.60662	2.0291e-10	1.04774e-08	13.755
ENSG00000012983	MAP4K5	-3.21783	5.74853	-8.60389	2.04541e-10	1.05336e-08	13.7471
ENSG00000126266	FFAR1	-8.63731	0.0625483	-8.59515	2.09859e-10	1.07789e-08	13.7221
ENSG00000079337	RAPGEF3	-4.35924	6.65478	-8.58328	2.17301e-10	1.11317e-08	13.6881
ENSG00000160271	RALGDS	-3.37284	7.41402	-8.58142	2.18492e-10	1.11632e-08	13.6828
ENSG00000176204	LRRTM4	3.36667	4.03804	8.57756	2.2098e-10	1.12607e-08	13.6717
ENSG00000167995	BEST1	-6.78482	4.90769	-8.56956	2.26234e-10	1.14694e-08	13.6488
ENSG00000224795	AP003039.3	-9.10324	1.57705	-8.56953	2.26258e-10	1.14694e-08	13.6487
ENSG00000205683	DPF3	-3.68813	2.86342	-8.55382	2.36952e-10	1.19803e-08	13.6037
ENSG00000114166	KAT2B	-3.19893	6.00885	-8.5521	2.38151e-10	1.20096e-08	13.5987
ENSG00000165410	CFL2	-3.67987	6.18552	-8.54318	2.44486e-10	1.22971e-08	13.5731
ENSG00000171992	SYNPO	2.6968	8.18846	8.53801	2.48232e-10	1.24533e-08	13.5583
ENSG00000107130	NCS1	2.11647	9.40529	8.53159	2.5296e-10	1.26578e-08	13.5399
ENSG00000197381	ADARB1	2.43414	5.82192	8.52537	2.57637e-10	1.28417e-08	13.522
ENSG00000100441	KHNYN	-2.96019	4.91758	-8.52495	2.57958e-10	1.28417e-08	13.5208
ENSG00000211584	SLC48A1	-3.78863	6.82494	-8.52043	2.61412e-10	1.29803e-08	13.5078
ENSG00000143412	ANXA9	-4.80145	2.26966	-8.51951	2.62123e-10	1.29824e-08	13.5052
ENSG00000136938	ANP32B	-3.84583	5.48739	-8.50831	2.7091e-10	1.33835e-08	13.473
ENSG00000057704	TMCC3	-6.61912	4.18473	-8.50303	2.7516e-10	1.35589e-08	13.4578
ENSG00000068903	SIRT2	-3.30345	7.29784	-8.50103	2.76781e-10	1.36043e-08	13.4521
ENSG00000009830	POMT2	-2.69631	5.14199	-8.49956	2.77986e-10	1.3629e-08	13.4478
ENSG00000100105	PATZ1	-2.19059	4.65727	-8.49022	2.85749e-10	1.39743e-08	13.4209
ENSG00000204138	PHACTR4	-2.81722	4.3775	-8.48916	2.8664e-10	1.39827e-08	13.4179
ENSG00000136098	NEK3	-7.02321	3.68322	-8.48623	2.89122e-10	1.40462e-08	13.4095
ENSG00000116473	RAP1A	-2.30481	5.75334	-8.48592	2.89389e-10	1.40462e-08	13.4086
ENSG00000160741	CRTC2	-2.20841	5.06254	-8.48389	2.91123e-10	1.40748e-08	13.4028
ENSG00000103978	TMEM87A	-3.03068	5.06708	-8.48354	2.91428e-10	1.40748e-08	13.4017
ENSG00000114923	SLC4A3	2.15909	6.37933	8.47196	3.01553e-10	1.45277e-08	13.3684
ENSG00000176714	CCDC121	-2.82907	2.00297	-8.45641	3.15714e-10	1.51723e-08	13.3236
ENSG00000119699	TGFB3	-5.82007	4.37335	-8.45177	3.20071e-10	1.53436e-08	13.3103
ENSG00000054803	CBLN4	4.86464	4.75324	8.44696	3.24649e-10	1.55248e-08	13.2964
ENSG00000126777	KTN1	-2.5234	6.85249	-8.44252	3.28928e-10	1.56908e-08	13.2836
ENSG00000271601	AC243547.1	-2.51646	4.31689	-8.44149	3.29929e-10	1.56999e-08	13.2807
ENSG00000101972	STAG2	-2.37127	5.63955	-8.4386	3.32758e-10	1.57958e-08	13.2723
ENSG00000110756	HPS5	-2.91001	3.71474	-8.43696	3.34382e-10	1.5815e-08	13.2676
ENSG00000143772	ITPKB	-4.98512	7.52185	-8.43654	3.34791e-10	1.5815e-08	13.2664
ENSG00000235823	LINC00263	-5.19748	3.24074	-8.43366	3.37654e-10	1.59115e-08	13.2581
ENSG00000268518	CTD-2545M3.8	-12.8542	0.90794	-8.43075	3.40568e-10	1.601e-08	13.2497
ENSG00000135912	TTLL4	-3.59612	4.13036	-8.42905	3.4228e-10	1.60516e-08	13.2448
ENSG00000143995	MEIS1	-5.34007	3.19861	-8.42537	3.4603e-10	1.61884e-08	13.2342
ENSG00000046653	GPM6B	-2.63772	9.57555	-8.42323	3.48226e-10	1.62519e-08	13.228
ENSG00000172890	NADSYN1	-3.07635	5.40198	-8.41904	3.52565e-10	1.63987e-08	13.2159
ENSG00000151726	ACSL1	-5.16614	5.5567	-8.41856	3.53061e-10	1.63987e-08	13.2145
ENSG00000012171	SEMA3B	-8.03637	6.44345	-8.40849	3.63736e-10	1.68543e-08	13.1854
ENSG00000136099	PCDH8	5.66755	5.17131	8.40742	3.64889e-10	1.68674e-08	13.1824
ENSG00000188859	FAM78B	2.56706	4.0931	8.40093	3.71961e-10	1.71535e-08	13.1636
ENSG00000046651	OFD1	-2.919	4.73026	-8.3988	3.74305e-10	1.7188e-08	13.1575
ENSG00000163545	NUAK2	-5.75802	0.331378	-8.39865	3.74479e-10	1.7188e-08	13.157
ENSG00000080839	RBL1	-2.76415	1.85336	-8.39266	3.81169e-10	1.74538e-08	13.1398
ENSG00000066084	DIP2B	-4.06216	6.30324	-8.39127	3.82746e-10	1.74848e-08	13.1357
ENSG00000171840	NINJ2	-8.71464	2.4871	-8.3893	3.84979e-10	1.75455e-08	13.13
ENSG00000198673	FAM19A2	3.2576	5.29908	8.36094	4.18708e-10	1.9038e-08	13.0481
ENSG00000279970		-6.57808	1.25821	-8.35551	4.25503e-10	1.93017e-08	13.0324
ENSG00000132781	MUTYH	-2.76044	3.57644	-8.35435	4.26968e-10	1.9323e-08	13.029
ENSG00000228624	RP3-399L15.3	-5.52735	1.1499	-8.34221	4.42611e-10	1.99844e-08	12.9939
ENSG00000168297	PXK	-5.7125	6.23813	-8.33496	4.52236e-10	2.03716e-08	12.9729
ENSG00000117697	NSL1	-1.98794	4.3212	-8.33217	4.55992e-10	2.04833e-08	12.9648
ENSG00000135148	TRAFD1	-2.90035	4.26082	-8.33155	4.56826e-10	2.04833e-08	12.963
ENSG00000168672	FAM84B	-4.48537	3.68586	-8.32472	4.66185e-10	2.08548e-08	12.9432
ENSG00000164099	PRSS12	3.9466	2.07727	8.32154	4.70599e-10	2.10039e-08	12.934
ENSG00000107816	LZTS2	-3.14451	6.22097	-8.30763	4.9044e-10	2.18186e-08	12.8937
ENSG00000215158	RP11-1023L17.1	-6.05355	1.81767	-8.30717	4.91101e-10	2.18186e-08	12.8924
ENSG00000169105	CHST14	-3.20392	1.94958	-8.30478	4.94613e-10	2.19244e-08	12.8854
ENSG00000185862	EVI2B	-6.18477	1.90296	-8.29866	5.03684e-10	2.22757e-08	12.8677
ENSG00000137831	UACA	-4.95853	3.83284	-8.29015	5.16571e-10	2.27937e-08	12.843
ENSG00000196277	GRM7	2.66361	3.92191	8.2864	5.22358e-10	2.29968e-08	12.8321
ENSG00000109846	CRYAB	-7.4233	8.32712	-8.2854	5.23912e-10	2.3013e-08	12.8292
ENSG00000120162	MOB3B	-4.50038	4.54169	-8.27271	5.44055e-10	2.38105e-08	12.7924
ENSG00000019505	SYT13	3.10555	7.25088	8.27242	5.44521e-10	2.38105e-08	12.7916
ENSG00000166033	HTRA1	-3.21926	7.88175	-8.27121	5.46481e-10	2.38425e-08	12.7881
ENSG00000132780	NASP	-2.98137	6.5026	-8.26922	5.49732e-10	2.39306e-08	12.7823
ENSG00000122591	FAM126A	-3.49567	3.82292	-8.26442	5.57633e-10	2.42202e-08	12.7683
ENSG00000161551	ZNF577	-3.32889	3.50455	-8.26231	5.6115e-10	2.43186e-08	12.7622
ENSG00000099194	SCD	-5.85317	9.28289	-8.26064	5.63931e-10	2.43847e-08	12.7574
ENSG00000104859	CLASRP	-2.53014	5.76725	-8.25722	5.69709e-10	2.45522e-08	12.7474
ENSG00000133056	PIK3C2B	-4.48081	5.13256	-8.25685	5.70336e-10	2.45522e-08	12.7463
ENSG00000233123	LINC01007	5.8968	3.36273	8.25327	5.76441e-10	2.47602e-08	12.7359
ENSG00000169744	LDB2	2.59457	6.54571	8.24668	5.87856e-10	2.51947e-08	12.7168
ENSG00000168152	THAP9	-3.95281	2.60224	-8.2335	6.11384e-10	2.61454e-08	12.6785
ENSG00000204644	ZFP57	-10.1523	1.23737	-8.23064	6.16609e-10	2.63109e-08	12.6702
ENSG00000121691	CAT	-3.6318	4.86832	-8.228	6.2147e-10	2.64602e-08	12.6625
ENSG00000143952	VPS54	-1.99447	4.14445	-8.22468	6.27654e-10	2.6665e-08	12.6528
ENSG00000154864	PIEZO2	-9.1579	3.57296	-8.22205	6.32578e-10	2.68155e-08	12.6452
ENSG00000001629	ANKIB1	-3.10777	5.77961	-8.21984	6.36769e-10	2.68958e-08	12.6388
ENSG00000198121	LPAR1	-7.57266	6.37134	-8.21959	6.37244e-10	2.68958e-08	12.638
ENSG00000129521	EGLN3	-4.19658	4.82821	-8.21851	6.39288e-10	2.6906e-08	12.6349
ENSG00000154975	CA10	3.10535	5.89452	8.21785	6.40551e-10	2.6906e-08	12.633
ENSG00000105695	MAG	-10.2069	6.78628	-8.21728	6.41642e-10	2.6906e-08	12.6313
ENSG00000107331	ABCA2	-5.52346	9.27569	-8.2163	6.43518e-10	2.69265e-08	12.6285
ENSG00000163041	H3F3A	-2.16167	7.09157	-8.21317	6.4954e-10	2.712e-08	12.6194
ENSG00000138303	ASCC1	-1.93422	4.389	-8.20823	6.59179e-10	2.74577e-08	12.605
ENSG00000102699	PARP4	-4.62916	3.66533	-8.20758	6.60456e-10	2.74577e-08	12.6031
ENSG00000166224	SGPL1	-2.12155	5.08929	-8.20278	6.69965e-10	2.77359e-08	12.5891
ENSG00000197724	PHF2	-2.13517	5.59713	-8.20276	6.70004e-10	2.77359e-08	12.5891
ENSG00000186625	KATNA1	-2.34361	2.71229	-8.19143	6.93026e-10	2.86279e-08	12.5561
ENSG00000281026		-3.82566	1.65418	-8.19055	6.94857e-10	2.86426e-08	12.5535
ENSG00000154945	ANKRD40	-3.48275	6.80107	-8.1889	6.98286e-10	2.86761e-08	12.5487
ENSG00000101265	RASSF2	-6.02185	6.59973	-8.18874	6.98625e-10	2.86761e-08	12.5482
ENSG00000064102	ASUN	-2.79733	3.50377	-8.18751	7.01188e-10	2.87206e-08	12.5447
ENSG00000103540	CCP110	-3.91684	6.04614	-8.18011	7.16831e-10	2.92995e-08	12.5231
ENSG00000158352	SHROOM4	-6.32197	3.90192	-8.17868	7.19899e-10	2.93631e-08	12.5189
ENSG00000227392	HPN-AS1	-8.77648	1.08142	-8.17658	7.24426e-10	2.94858e-08	12.5128
ENSG00000180929	GPR62	-8.93766	2.75106	-8.17221	7.33945e-10	2.98107e-08	12.5001
ENSG00000196169	KIF19	-11.7987	3.78379	-8.16611	7.47429e-10	3.02951e-08	12.4823
ENSG00000158156	XKR8	-2.66577	2.8273	-8.15781	7.66162e-10	3.09897e-08	12.4581
ENSG00000261329	CTD-2049O4.1	-10.0395	1.2797	-8.1557	7.71012e-10	3.1121e-08	12.4519
ENSG00000074356	C17orf85	-3.04774	5.35314	-8.15012	7.83981e-10	3.15788e-08	12.4357
ENSG00000240505	TNFRSF13B	-11.6922	-0.745229	-8.14554	7.94775e-10	3.19473e-08	12.4223
ENSG00000109089	CDR2L	-4.37259	4.60512	-8.14475	7.96659e-10	3.19569e-08	12.42
ENSG00000279803		-6.41415	0.642411	-8.13597	8.17832e-10	3.27386e-08	12.3944
ENSG00000176658	MYO1D	-6.48317	4.26931	-8.12963	8.33477e-10	3.32376e-08	12.3759
ENSG00000065600	TMEM206	-5.8922	4.0371	-8.12912	8.34734e-10	3.32376e-08	12.3744
ENSG00000092529	CAPN3	-7.76904	5.77695	-8.12884	8.35434e-10	3.32376e-08	12.3736
ENSG00000183196	CHST6	-6.2722	3.69143	-8.12374	8.48276e-10	3.36795e-08	12.3587
ENSG00000163251	FZD5	-3.899	2.2031	-8.12013	8.57475e-10	3.39753e-08	12.3481
ENSG00000108387	2004-09-01	-6.43893	8.32552	-8.11677	8.66153e-10	3.42492e-08	12.3383
ENSG00000181804	SLC9A9	-4.20982	3.58704	-8.11541	8.69678e-10	3.43187e-08	12.3343
ENSG00000204161	C10orf128	-7.99876	2.57565	-8.11445	8.72168e-10	3.43471e-08	12.3315
ENSG00000075043	KCNQ2	2.35809	8.34465	8.10863	8.87483e-10	3.48357e-08	12.3145
ENSG00000117676	RPS6KA1	-4.54764	3.80856	-8.10838	8.88163e-10	3.48357e-08	12.3138
ENSG00000164751	PEX2	-2.02798	4.52723	-8.10111	9.07681e-10	3.55295e-08	12.2926
ENSG00000104728	ARHGEF10	-3.72136	5.43043	-8.09804	9.16054e-10	3.57851e-08	12.2836
ENSG00000141338	ABCA8	-8.75446	4.90956	-8.09322	9.29358e-10	3.62319e-08	12.2695
ENSG00000072310	SREBF1	-4.76204	6.62181	-8.09004	9.38268e-10	3.6506e-08	12.2602
ENSG00000135547	HEY2	-3.95707	2.48817	-8.08766	9.44958e-10	3.66927e-08	12.2532
ENSG00000102934	PLLP	-7.34209	6.18707	-8.08041	9.65709e-10	3.73076e-08	12.232
ENSG00000151090	THRB	2.3767	6.69601	8.08027	9.66099e-10	3.73076e-08	12.2316
ENSG00000180900	SCRIB	-2.32217	6.47386	-8.08012	9.66558e-10	3.73076e-08	12.2312
ENSG00000273507		-6.65734	-0.437601	-8.07771	9.73553e-10	3.7503e-08	12.2241
ENSG00000176912	C18orf56	-10.3013	1.02469	-8.06968	9.97261e-10	3.83402e-08	12.2006
ENSG00000125817	CENPB	-3.38897	6.32272	-8.06694	1.00546e-09	3.85792e-08	12.1926
ENSG00000277494		-9.63542	3.75894	-8.06089	1.02386e-09	3.92074e-08	12.1749
ENSG00000089041	P2RX7	-5.76887	5.81703	-8.05421	1.04458e-09	3.99223e-08	12.1553
ENSG00000224189	HOXD-AS1	-10.6197	1.90485	-8.05218	1.05095e-09	4.00866e-08	12.1494
ENSG00000198865	CCDC152	-4.49104	2.68402	-8.04349	1.07867e-09	4.10635e-08	12.124
ENSG00000171621	SPSB1	-4.49446	3.18275	-8.0384	1.09527e-09	4.16139e-08	12.1091
ENSG00000213390	ARHGAP19	-3.63428	3.07981	-8.03722	1.09916e-09	4.16802e-08	12.1056
ENSG00000187764	SEMA4D	-5.29523	6.88334	-8.0347	1.10749e-09	4.19142e-08	12.0982
ENSG00000107242	PIP5K1B	3.844	4.2492	8.01758	1.16586e-09	4.40375e-08	12.048
ENSG00000091656	ZFHX4	-5.14137	3.85849	-8.01382	1.1791e-09	4.44511e-08	12.037
ENSG00000185352	HS6ST3	3.8823	5.97486	8.01236	1.1843e-09	4.45205e-08	12.0327
ENSG00000144468	RHBDD1	-2.63418	3.4328	-8.01201	1.18553e-09	4.45205e-08	12.0317
ENSG00000187735	TCEA1	-1.54683	5.82263	-8.00834	1.19868e-09	4.49272e-08	12.0209
ENSG00000004864	SLC25A13	-4.70952	3.18704	-8.00471	1.2118e-09	4.53315e-08	12.0103
ENSG00000119906	FAM178A	-3.00287	5.49185	-8.00349	1.21627e-09	4.54113e-08	12.0067
ENSG00000097033	SH3GLB1	-2.31132	5.75983	-7.99978	1.22989e-09	4.58319e-08	11.9958
ENSG00000133884	DPF2	-2.01448	5.46231	-7.99676	1.2411e-09	4.6161e-08	11.9869
ENSG00000227544	AC018647.3	-8.75277	3.39545	-7.98976	1.26745e-09	4.70506e-08	11.9664
ENSG00000233393	AP000688.29	-4.03979	1.76671	-7.98803	1.27405e-09	4.72054e-08	11.9613
ENSG00000243406	MRPS31P5	-3.79273	3.33326	-7.98382	1.29028e-09	4.77159e-08	11.949
ENSG00000150394	CDH8	3.20829	5.16129	7.98113	1.30074e-09	4.80111e-08	11.9411
ENSG00000150510	FAM124A	-4.86204	4.73017	-7.97982	1.30587e-09	4.81092e-08	11.9372
ENSG00000198001	IRAK4	-2.95085	2.80075	-7.97374	1.32999e-09	4.89049e-08	11.9194
ENSG00000107731	UNC5B	-4.37836	5.3234	-7.9701	1.34461e-09	4.93489e-08	11.9087
ENSG00000092531	SNAP23	-2.96141	4.15162	-7.96741	1.35554e-09	4.96563e-08	11.9008
ENSG00000124226	RNF114	-1.87695	5.57583	-7.96571	1.36249e-09	4.9817e-08	11.8958
ENSG00000168310	IRF2	-2.12484	3.97264	-7.96091	1.3823e-09	5.0446e-08	11.8817
ENSG00000016602	CLCA4	-7.69133	2.42489	-7.95737	1.39708e-09	5.08897e-08	11.8713
ENSG00000130558	OLFM1	2.32105	9.30948	7.95646	1.40093e-09	5.09346e-08	11.8686
ENSG00000167723	TRPV3	-3.75596	3.95105	-7.94566	1.44718e-09	5.25179e-08	11.8369
ENSG00000078246	TULP3	-3.43972	4.08478	-7.9429	1.45927e-09	5.28576e-08	11.8287
ENSG00000184371	CSF1	-5.21409	4.42292	-7.93665	1.48696e-09	5.36754e-08	11.8104
ENSG00000206053	HN1L	-5.01439	3.88856	-7.93656	1.48737e-09	5.36754e-08	11.8101
ENSG00000164758	MED30	-2.43541	2.31409	-7.92623	1.53436e-09	5.52682e-08	11.7797
ENSG00000196517	SLC6A9	-4.99034	4.23512	-7.92323	1.54827e-09	5.56662e-08	11.7709
ENSG00000115649	CNPPD1	-2.27401	5.36659	-7.91952	1.56565e-09	5.6187e-08	11.76
ENSG00000166387	PPFIBP2	-5.0211	3.90565	-7.9097	1.61268e-09	5.7768e-08	11.7311
ENSG00000237082	COX5BP6	-10.6356	-1.06606	-7.9086	1.61805e-09	5.78534e-08	11.7278
ENSG00000116062	MSH6	-2.18926	5.04082	-7.90346	1.64329e-09	5.85433e-08	11.7127
ENSG00000084453	SLCO1A2	-7.58906	6.21272	-7.90344	1.64337e-09	5.85433e-08	11.7126
ENSG00000145908	ZNF300	-4.39274	1.59518	-7.9022	1.64955e-09	5.85901e-08	11.709
ENSG00000165194	PCDH19	3.70258	4.63537	7.90196	1.65072e-09	5.85901e-08	11.7083
ENSG00000106397	PLOD3	-4.393	4.77733	-7.89506	1.68542e-09	5.97124e-08	11.6879
ENSG00000103091	WDR59	-2.03062	5.59655	-7.87855	1.77149e-09	6.26474e-08	11.6393
ENSG00000100439	ABHD4	-3.52524	4.10406	-7.87516	1.78967e-09	6.31755e-08	11.6293
ENSG00000165912	PACSIN3	-4.00646	3.85307	-7.86845	1.82624e-09	6.43452e-08	11.6095
ENSG00000257103	LSM14A	-1.56434	5.95752	-7.86788	1.82944e-09	6.43452e-08	11.6078
ENSG00000165195	PIGA	-3.24803	3.17725	-7.86311	1.85593e-09	6.50891e-08	11.5938
ENSG00000117016	RIMS3	2.80049	8.53152	7.86252	1.85924e-09	6.50891e-08	11.592
ENSG00000012660	ELOVL5	-4.09039	6.11643	-7.86227	1.86065e-09	6.50891e-08	11.5913
ENSG00000116106	EPHA4	3.26969	6.60042	7.85587	1.89693e-09	6.62389e-08	11.5724
ENSG00000113594	LIFR	-3.73667	6.09717	-7.85443	1.90521e-09	6.64087e-08	11.5682
ENSG00000139438	FAM222A	-6.15566	4.21573	-7.84774	1.94409e-09	6.76425e-08	11.5484
ENSG00000165512	ZNF22	-1.86315	4.12004	-7.84381	1.96731e-09	6.83281e-08	11.5368
ENSG00000122694	GLIPR2	-5.47342	3.3395	-7.84281	1.97321e-09	6.84106e-08	11.5339
ENSG00000146966	DENND2A	-2.31402	4.67178	-7.84147	1.98124e-09	6.85664e-08	11.5299
ENSG00000133247	SUV420H2	-3.56486	3.78111	-7.83202	2.03859e-09	7.04258e-08	11.502
ENSG00000173253	DMRT2	-8.83042	0.606978	-7.83049	2.04805e-09	7.06095e-08	11.4975
ENSG00000100802	C14orf93	-2.78341	2.20569	-7.82998	2.05118e-09	7.06095e-08	11.496
ENSG00000087077	TRIP6	-3.47672	4.21633	-7.82836	2.06128e-09	7.08315e-08	11.4912
ENSG00000278937		-5.67591	3.61571	-7.82476	2.08385e-09	7.14805e-08	11.4806
ENSG00000101049	SGK2	-8.07929	2.25439	-7.82366	2.09077e-09	7.15216e-08	11.4773
ENSG00000174705	SH3PXD2B	-4.04882	4.65123	-7.8234	2.09242e-09	7.15216e-08	11.4766
ENSG00000109381	ELF2	-2.31823	4.58585	-7.81813	2.126e-09	7.24759e-08	11.461
ENSG00000179841	AKAP5	3.10094	4.98864	7.81785	2.1278e-09	7.24759e-08	11.4602
ENSG00000171606	ZNF274	-2.86301	3.8476	-7.80751	2.19533e-09	7.4645e-08	11.4296
ENSG00000183255	PTTG1IP	-3.59916	6.71015	-7.80592	2.20591e-09	7.48738e-08	11.4249
ENSG00000139323	POC1B	-3.45824	3.92799	-7.80487	2.21294e-09	7.49811e-08	11.4218
ENSG00000164039	BDH2	-3.12276	4.65282	-7.80137	2.2365e-09	7.56474e-08	11.4115
ENSG00000184185	KCNJ12	3.11126	3.6713	7.80025	2.2441e-09	7.57725e-08	11.4082
ENSG00000129250	KIF1C	-5.39696	7.62632	-7.79567	2.27542e-09	7.66668e-08	11.3946
ENSG00000160753	RUSC1	1.91977	6.54765	7.79522	2.27848e-09	7.66668e-08	11.3933
ENSG00000162889	MAPKAPK2	-3.19799	4.90289	-7.78877	2.32339e-09	7.80424e-08	11.3742
ENSG00000095383	TBC1D2	-5.29542	3.77802	-7.78688	2.33672e-09	7.83549e-08	11.3686
ENSG00000197355	UAP1L1	-3.27563	4.80059	-7.77298	2.43712e-09	8.15805e-08	11.3275
ENSG00000170419	VSTM2A	4.18543	6.12426	7.76937	2.46388e-09	8.23344e-08	11.3169
ENSG00000033170	FUT8	-3.13542	5.1941	-7.76836	2.47145e-09	8.24454e-08	11.3139
ENSG00000087495	PHACTR3	-2.15794	6.55489	-7.76374	2.50623e-09	8.3381e-08	11.3002
ENSG00000270419	CAHM	-5.99228	1.38111	-7.7635	2.50809e-09	8.3381e-08	11.2995
ENSG00000086300	SNX10	2.6717	6.60428	7.7586	2.54558e-09	8.44827e-08	11.285
ENSG00000100596	SPTLC2	-4.10012	5.84927	-7.75185	2.59816e-09	8.60808e-08	11.265
ENSG00000180739	S1PR5	-9.96907	3.5685	-7.75028	2.61052e-09	8.62429e-08	11.2604
ENSG00000186231	KLHL32	-4.12328	4.94388	-7.7501	2.61194e-09	8.62429e-08	11.2598
ENSG00000185418	TARSL2	-2.62147	5.47365	-7.74809	2.62792e-09	8.66233e-08	11.2539
ENSG00000180370	PAK2	-2.10417	5.77873	-7.74493	2.65322e-09	8.73089e-08	11.2445
ENSG00000168032	ENTPD3	3.55463	3.99472	7.73831	2.70694e-09	8.8926e-08	11.2249
ENSG00000131069	ACSS2	-2.95495	5.35163	-7.73307	2.75032e-09	9.01986e-08	11.2094
ENSG00000133985	TTC9	2.47335	5.20748	7.72912	2.78343e-09	9.11303e-08	11.1977
ENSG00000183960	KCNH8	-9.25518	4.57647	-7.72349	2.83136e-09	9.25436e-08	11.181
ENSG00000167755	KLK6	-9.95573	4.77894	-7.72291	2.83634e-09	9.25506e-08	11.1793
ENSG00000180573	HIST1H2AC	-5.34768	3.76745	-7.71728	2.88519e-09	9.39866e-08	11.1626
ENSG00000164100	NDST3	3.36667	3.78024	7.71464	2.90843e-09	9.45847e-08	11.1547
ENSG00000280206		-7.26993	0.214993	-7.71269	2.92568e-09	9.49868e-08	11.149
ENSG00000196981	WDR5B	-4.08588	1.70839	-7.7106	2.94425e-09	9.54301e-08	11.1428
ENSG00000158715	SLC45A3	-9.47089	3.67069	-7.69828	3.0564e-09	9.86804e-08	11.1062
ENSG00000156642	NPTN	1.92783	8.12644	7.69797	3.05928e-09	9.86804e-08	11.1053
ENSG00000176105	YES1	-3.10979	4.2299	-7.69791	3.05978e-09	9.86804e-08	11.1052
ENSG00000143013	LMO4	2.29912	8.3183	7.69304	3.10538e-09	9.99851e-08	11.0907
ENSG00000088888	MAVS	-2.48437	5.88792	-7.68841	3.14932e-09	1.01232e-07	11.077
ENSG00000124140	SLC12A5	2.77738	8.23971	7.68655	3.16721e-09	1.01639e-07	11.0714
ENSG00000069424	KCNAB2	2.13914	8.71041	7.68438	3.18811e-09	1.02141e-07	11.065
ENSG00000100075	SLC25A1	-2.51812	4.90686	-7.68127	3.21833e-09	1.02939e-07	11.0558
ENSG00000168314	MOBP	-8.7393	7.89027	-7.67955	3.23519e-09	1.03308e-07	11.0507
ENSG00000186340	THBS2	-5.83062	4.72673	-7.67571	3.27319e-09	1.0435e-07	11.0392
ENSG00000221995	TIAF1	-3.8686	4.70992	-7.67192	3.31108e-09	1.05385e-07	11.028
ENSG00000145555	MYO10	-3.44041	6.76538	-7.67042	3.32616e-09	1.05691e-07	11.0236
ENSG00000251429	RP11-597D13.7	-8.68606	3.38252	-7.66975	3.33297e-09	1.05735e-07	11.0216
ENSG00000187164	KIAA1598	-4.26709	7.3966	-7.66795	3.35123e-09	1.06026e-07	11.0162
ENSG00000105854	PON2	-3.65932	7.07898	-7.66777	3.35308e-09	1.06026e-07	11.0157
ENSG00000175215	CTDSP2	-2.55383	6.7366	-7.66377	3.39403e-09	1.07146e-07	11.0038
ENSG00000067167	TRAM1	-2.42366	5.24503	-7.65996	3.43356e-09	1.08181e-07	10.9925
ENSG00000140153	WDR20	-1.94844	4.45109	-7.65927	3.44081e-09	1.08181e-07	10.9904
ENSG00000175305	CCNE2	-5.08285	2.06057	-7.65901	3.44351e-09	1.08181e-07	10.9897
ENSG00000086205	FOLH1	-9.70699	3.97963	-7.65785	3.45566e-09	1.08237e-07	10.9862
ENSG00000174428	GTF2IRD2B	-2.9981	4.25909	-7.65777	3.45645e-09	1.08237e-07	10.986
ENSG00000241360	PDXP	1.81771	7.58661	7.6488	3.55204e-09	1.11051e-07	10.9593
ENSG00000049089	COL9A2	-6.43876	5.88238	-7.6407	3.64053e-09	1.13635e-07	10.9353
ENSG00000167977	KCTD5	-1.96173	4.12155	-7.6302	3.75874e-09	1.17136e-07	10.904
ENSG00000125247	TMTC4	-5.67269	5.00386	-7.62795	3.78455e-09	1.17752e-07	10.8973
ENSG00000181450	ZNF678	-3.10014	2.29586	-7.62631	3.80344e-09	1.1815e-07	10.8925
ENSG00000171617	ENC1	3.38479	9.60497	7.62432	3.8265e-09	1.18676e-07	10.8866
ENSG00000158865	SLC5A11	-10.809	4.23163	-7.61459	3.94153e-09	1.21972e-07	10.8576
ENSG00000168214	RBPJ	-2.61276	6.25387	-7.61427	3.94532e-09	1.21972e-07	10.8567
ENSG00000162444	RBP7	-7.88851	1.46621	-7.6131	3.95943e-09	1.22214e-07	10.8532
ENSG00000269553	U62631.5	-7.15721	-0.430726	-7.61087	3.98644e-09	1.22698e-07	10.8465
ENSG00000153140	CETN3	-2.37185	3.34152	-7.61076	3.98777e-09	1.22698e-07	10.8462
ENSG00000124570	SERPINB6	-2.85242	5.67094	-7.60656	4.03907e-09	1.2408e-07	10.8337
ENSG00000279029		-4.37055	0.707903	-7.60387	4.07226e-09	1.24902e-07	10.8257
ENSG00000176058	TPRN	-4.29618	5.44015	-7.60243	4.09016e-09	1.25253e-07	10.8214
ENSG00000132475	H3F3B	-3.11396	7.71402	-7.59815	4.14376e-09	1.26695e-07	10.8087
ENSG00000152689	RASGRP3	-6.67038	3.91818	-7.59605	4.17028e-09	1.27305e-07	10.8025
ENSG00000112144	ICK	-3.36747	4.36094	-7.59345	4.20347e-09	1.28117e-07	10.7947
ENSG00000108239	TBC1D12	-4.08908	4.52674	-7.59018	4.24553e-09	1.29196e-07	10.785
ENSG00000115183	TANC1	-4.07076	3.94518	-7.58277	4.34245e-09	1.31938e-07	10.7629
ENSG00000169813	HNRNPF	-2.75447	5.38968	-7.57819	4.40342e-09	1.33418e-07	10.7493
ENSG00000126733	DACH2	2.89377	4.30081	7.57793	4.40703e-09	1.33418e-07	10.7485
ENSG00000267034	RP11-384O8.1	2.45372	2.79882	7.57757	4.41177e-09	1.33418e-07	10.7474
ENSG00000101367	MAPRE1	-2.74263	5.37484	-7.57568	4.43724e-09	1.3398e-07	10.7418
ENSG00000245293	RP11-286E11.1	-6.77478	0.992716	-7.57352	4.46657e-09	1.34656e-07	10.7354
ENSG00000184007	PTP4A2	-3.60214	7.45951	-7.57056	4.50699e-09	1.35664e-07	10.7266
ENSG00000244627	RP3-449O17.1	-2.90683	1.80298	-7.56719	4.55357e-09	1.36854e-07	10.7165
ENSG00000143507	DUSP10	-5.21075	2.36568	-7.55837	4.67768e-09	1.40366e-07	10.6902
ENSG00000101846	STS	3.7419	5.04619	7.55564	4.71675e-09	1.41168e-07	10.6821
ENSG00000166508	MCM7	-4.34484	5.24121	-7.55549	4.71894e-09	1.41168e-07	10.6816
ENSG00000257585	LINC00609	-9.46161	-0.705448	-7.5544	4.73457e-09	1.41418e-07	10.6784
ENSG00000135525	MAP7	-3.88098	6.25456	-7.55192	4.77049e-09	1.42272e-07	10.671
ENSG00000259070	LINC00639	-7.69555	1.7394	-7.55013	4.79669e-09	1.42834e-07	10.6657
ENSG00000013364	MVP	-4.99309	4.98522	-7.54752	4.83498e-09	1.43754e-07	10.6579
ENSG00000279118		-4.30103	4.68211	-7.53829	4.97298e-09	1.4763e-07	10.6304
ENSG00000130821	SLC6A8	-2.65113	7.05578	-7.53402	5.03824e-09	1.4934e-07	10.6176
ENSG00000099364	FBXL19	1.95008	6.04729	7.52878	5.11938e-09	1.51513e-07	10.602
ENSG00000261121	RP11-496D24.2	-7.90727	0.483437	-7.52566	5.16844e-09	1.52733e-07	10.5927
ENSG00000135749	PCNXL2	2.1938	6.11826	7.52438	5.18861e-09	1.53095e-07	10.5889
ENSG00000170537	TMC7	-5.74301	3.3283	-7.52051	5.25027e-09	1.5468e-07	10.5773
ENSG00000106144	CASP2	-2.38891	3.82633	-7.51188	5.39035e-09	1.58519e-07	10.5516
ENSG00000227500	SCAMP4	-2.25787	5.52124	-7.51149	5.39691e-09	1.58519e-07	10.5504
ENSG00000176769	TCERG1L	3.42718	3.64578	7.51045	5.414e-09	1.58713e-07	10.5473
ENSG00000165406	2008-03-01	-2.18973	5.01	-7.5101	5.41986e-09	1.58713e-07	10.5462
ENSG00000187098	MITF	-3.53142	2.62302	-7.50221	5.55201e-09	1.62329e-07	10.5227
ENSG00000136267	DGKB	3.42442	5.39417	7.50173	5.56008e-09	1.62329e-07	10.5213
ENSG00000181924	COA4	-2.34868	3.80595	-7.49697	5.64153e-09	1.6446e-07	10.5071
ENSG00000253877	RP11-946L20.2	-7.80072	-1.05926	-7.49498	5.67597e-09	1.65216e-07	10.5011
ENSG00000156162	DPY19L4	-2.69452	4.347	-7.49273	5.71508e-09	1.66105e-07	10.4944
ENSG00000126878	AIF1L	-5.35683	6.41094	-7.49079	5.74895e-09	1.6684e-07	10.4886
ENSG00000158006	PAFAH2	-2.83203	2.57719	-7.48762	5.80489e-09	1.68212e-07	10.4792
ENSG00000080845	DLGAP4	1.63745	6.80759	7.48652	5.82447e-09	1.68528e-07	10.4759
ENSG00000140455	USP3	-2.46407	3.38282	-7.48584	5.83665e-09	1.68629e-07	10.4738
ENSG00000119121	TRPM6	-6.5752	2.09398	-7.48161	5.91247e-09	1.70541e-07	10.4612
ENSG00000135473	PAN2	-2.99515	5.76967	-7.48011	5.93972e-09	1.70541e-07	10.4567
ENSG00000100297	MCM5	-4.75395	2.79736	-7.47981	5.94509e-09	1.70541e-07	10.4558
ENSG00000162706	CADM3	2.58688	8.46944	7.47979	5.94546e-09	1.70541e-07	10.4558
ENSG00000152578	GRIA4	2.85541	6.19634	7.47959	5.94914e-09	1.70541e-07	10.4552
ENSG00000159792	PSKH1	-2.98351	3.70507	-7.47924	5.95556e-09	1.70541e-07	10.4541
ENSG00000113732	ATP6V0E1	-2.88427	4.85363	-7.4769	5.99823e-09	1.7151e-07	10.4471
ENSG00000168522	FNTA	-2.12247	5.72597	-7.46293	6.25997e-09	1.7858e-07	10.4054
ENSG00000273002	RP11-336K24.12	-6.82016	-0.397067	-7.4624	6.27005e-09	1.7858e-07	10.4038
ENSG00000279161		-5.63581	1.15488	-7.46225	6.27305e-09	1.7858e-07	10.4033
ENSG00000136636	KCTD3	-2.47618	5.47553	-7.45866	6.34228e-09	1.80286e-07	10.3926
ENSG00000159086	PAXBP1	-2.23929	5.0213	-7.45462	6.42115e-09	1.82261e-07	10.3805
ENSG00000150907	FOXO1	-3.58945	3.9644	-7.45335	6.44605e-09	1.82701e-07	10.3767
ENSG00000162600	OMA1	-2.73726	3.08807	-7.45251	6.46269e-09	1.82905e-07	10.3742
ENSG00000164176	EDIL3	-4.90361	7.18718	-7.45121	6.48833e-09	1.83364e-07	10.3703
ENSG00000196159	FAT4	-5.03658	2.62186	-7.45008	6.51082e-09	1.83732e-07	10.3669
ENSG00000181264	TMEM136	-2.56628	4.57865	-7.44049	6.70475e-09	1.8893e-07	10.3382
ENSG00000183741	CBX6	1.52286	7.96749	7.43396	6.83993e-09	1.9246e-07	10.3187
ENSG00000114353	GNAI2	-1.83931	7.4168	-7.43166	6.88839e-09	1.93543e-07	10.3118
ENSG00000186814	ZSCAN30	-2.30985	4.71132	-7.42926	6.93911e-09	1.94686e-07	10.3047
ENSG00000035664	DAPK2	-4.7208	3.53499	-7.42652	6.99754e-09	1.96042e-07	10.2965
ENSG00000060709	RIMBP2	2.62948	6.07476	7.42468	7.03708e-09	1.96797e-07	10.2909
ENSG00000232044	LINC01105	-5.67452	4.71243	-7.42432	7.04475e-09	1.96797e-07	10.2899
ENSG00000197993	KEL	-6.04191	1.30956	-7.42249	7.08429e-09	1.97617e-07	10.2844
ENSG00000012048	BRCA1	-4.13007	2.15659	-7.4195	7.14948e-09	1.9915e-07	10.2755
ENSG00000167123	CERCAM	-8.64527	8.43779	-7.41818	7.17843e-09	1.99669e-07	10.2715
ENSG00000152977	ZIC1	-3.94128	4.18313	-7.41609	7.22465e-09	2.00667e-07	10.2652
ENSG00000100697	DICER1	-2.87553	5.88116	-7.41478	7.25358e-09	2.01183e-07	10.2613
ENSG00000215271	HOMEZ	-2.73082	2.76193	-7.41308	7.29142e-09	2.0171e-07	10.2562
ENSG00000087884	AAMDC	-3.33765	2.24495	-7.41299	7.29337e-09	2.0171e-07	10.256
ENSG00000088881	EBF4	-2.90829	4.3104	-7.41193	7.31717e-09	2.02081e-07	10.2528
ENSG00000114019	AMOTL2	-3.67516	5.68285	-7.40716	7.42486e-09	2.04668e-07	10.2385
ENSG00000124243	BCAS4	2.16375	4.86182	7.40685	7.43194e-09	2.04668e-07	10.2376
ENSG00000010292	NCAPD2	-2.88827	4.44681	-7.40501	7.47396e-09	2.05534e-07	10.2321
ENSG00000239922	RP11-71N10.1	-7.80758	0.323395	-7.40205	7.54205e-09	2.07113e-07	10.2232
ENSG00000274272		-4.6668	4.35746	-7.39519	7.70203e-09	2.11207e-07	10.2027
ENSG00000128242	GAL3ST1	-6.28307	3.38371	-7.39356	7.74062e-09	2.11966e-07	10.1978
ENSG00000167565	SERTAD3	-2.9767	2.10863	-7.3898	7.83031e-09	2.1412e-07	10.1865
ENSG00000186047	DLEU7	2.58214	2.56843	7.38863	7.85845e-09	2.14588e-07	10.183
ENSG00000173898	SPTBN2	2.76744	7.84048	7.38023	8.06346e-09	2.19658e-07	10.1578
ENSG00000130150	MOSPD2	-4.33479	4.10282	-7.38009	8.06676e-09	2.19658e-07	10.1574
ENSG00000104412	EMC2	-2.28957	4.98645	-7.37814	8.11533e-09	2.20671e-07	10.1516
ENSG00000172671	ZFAND4	-2.62236	1.84665	-7.37395	8.22004e-09	2.23066e-07	10.139
ENSG00000145428	RNF175	2.28587	4.73716	7.3737	8.22637e-09	2.23066e-07	10.1383
ENSG00000152700	SAR1B	-1.97186	5.79755	-7.37243	8.25862e-09	2.23628e-07	10.1344
ENSG00000180891	CUEDC1	-4.4336	5.1172	-7.36952	8.33256e-09	2.25316e-07	10.1257
ENSG00000178752	FAM132B	4.54222	1.28117	7.36864	8.35503e-09	2.25609e-07	10.1231
ENSG00000149798	CDC42EP2	-4.74521	3.41811	-7.36814	8.36793e-09	2.25644e-07	10.1216
ENSG00000065978	YBX1	-2.721	6.41093	-7.36399	8.47496e-09	2.28213e-07	10.1092
ENSG00000197771	MCMBP	-2.21205	4.42247	-7.36076	8.55931e-09	2.30165e-07	10.0995
ENSG00000101888	NXT2	-3.10129	2.14259	-7.36027	8.5722e-09	2.30193e-07	10.098
ENSG00000107798	LIPA	-4.32812	5.71522	-7.35909	8.60333e-09	2.30709e-07	10.0945
ENSG00000185697	MYBL1	-3.16787	2.16525	-7.3581	8.62945e-09	2.31091e-07	10.0915
ENSG00000117266	CDK18	-6.15771	7.10783	-7.35653	8.67108e-09	2.31886e-07	10.0868
ENSG00000164190	NIPBL	-1.94993	5.19953	-7.35289	8.76855e-09	2.3417e-07	10.0759
ENSG00000149480	MTA2	-2.31048	5.58811	-7.34266	9.04818e-09	2.41306e-07	10.0452
ENSG00000183111	ARHGEF37	-5.42387	4.89106	-7.34096	9.09551e-09	2.42235e-07	10.0401
ENSG00000262188	RP11-353N14.4	-7.44669	0.0832391	-7.33879	9.15609e-09	2.43514e-07	10.0336
ENSG00000235513	RP4-756G23.5	-5.61961	0.854829	-7.33586	9.23888e-09	2.4538e-07	10.0248
ENSG00000101542	CDH20	-3.64385	5.11682	-7.33377	9.2982e-09	2.46315e-07	10.0185
ENSG00000022355	GABRA1	3.14445	7.50153	7.33373	9.29945e-09	2.46315e-07	10.0184
ENSG00000227115	RP11-267C16.1	-6.17566	1.97338	-7.33011	9.40335e-09	2.48728e-07	10.0075
ENSG00000079308	TNS1	-3.84176	6.37028	-7.31994	9.70148e-09	2.56264e-07	9.977
ENSG00000172548	NIPAL4	-10.009	1.78441	-7.31933	9.71982e-09	2.564e-07	9.97515
ENSG00000237172	B3GNT9	-4.17113	3.09622	-7.31427	9.87207e-09	2.60063e-07	9.95995
ENSG00000131196	NFATC1	-4.3149	2.29514	-7.31255	9.92414e-09	2.6108e-07	9.95481
ENSG00000102760	RGCC	-5.13611	5.8669	-7.31077	9.9786e-09	2.62158e-07	9.94946
ENSG00000273015	LINC00938	-2.29614	3.8891	-7.30741	1.00821e-08	2.64519e-07	9.93937
ENSG00000262223	RP11-1055B8.3	-8.42712	2.46994	-7.30395	1.019e-08	2.66988e-07	9.92896
ENSG00000092929	UNC13D	-4.75309	3.0375	-7.30063	1.02944e-08	2.6914e-07	9.91899
ENSG00000068650	ATP11A	-4.32246	5.29572	-7.30045	1.02998e-08	2.6914e-07	9.91848
ENSG00000124224	PPP4R1L	-3.03003	2.04086	-7.29966	1.03251e-08	2.69438e-07	9.91608
ENSG00000164023	SGMS2	-4.40189	2.39348	-7.29623	1.04343e-08	2.71922e-07	9.90579
ENSG00000151414	NEK7	-3.11637	5.07674	-7.28843	1.06874e-08	2.78145e-07	9.88236
ENSG00000178722	C5orf64	-5.20672	1.21548	-7.28582	1.07734e-08	2.79917e-07	9.87452
ENSG00000103723	AP3B2	1.89058	7.01662	7.28549	1.07843e-08	2.79917e-07	9.87353
ENSG00000179066	AC020907.1	-7.58196	-0.411212	-7.28316	1.0862e-08	2.81556e-07	9.86651
ENSG00000136770	DNAJC1	-2.64626	3.01364	-7.2824	1.08872e-08	2.81834e-07	9.86424
ENSG00000107672	NSMCE4A	-2.27763	3.94518	-7.28149	1.09178e-08	2.82248e-07	9.86151
ENSG00000028528	SNX1	-2.23635	6.30274	-7.28045	1.09528e-08	2.82778e-07	9.85837
ENSG00000162949	CAPN13	-7.3581	0.48276	-7.27752	1.1052e-08	2.8496e-07	9.84955
ENSG00000198948	MFAP3L	-3.39011	5.62135	-7.2769	1.10731e-08	2.85126e-07	9.84769
ENSG00000119943	PYROXD2	-3.45505	2.96826	-7.27285	1.12117e-08	2.88288e-07	9.83553
ENSG00000138646	HERC5	-3.10671	2.42381	-7.27226	1.12319e-08	2.88288e-07	9.83377
ENSG00000137154	RPS6	-2.18318	8.26403	-7.27202	1.12405e-08	2.88288e-07	9.83302
ENSG00000132821	VSTM2L	2.622	6.62235	7.26951	1.13274e-08	2.90135e-07	9.82549
ENSG00000166006	KCNC2	2.75675	6.56675	7.26875	1.13538e-08	2.90428e-07	9.82321
ENSG00000105519	CAPS	-3.69689	4.30287	-7.26145	1.16117e-08	2.96634e-07	9.80125
ENSG00000135365	PHF21A	-1.77036	5.63349	-7.25723	1.17633e-08	3.00112e-07	9.78856
ENSG00000179406	LINC00174	-3.64261	3.33593	-7.25645	1.17917e-08	3.00199e-07	9.78621
ENSG00000084754	HADHA	-2.15585	6.47583	-7.25628	1.17977e-08	3.00199e-07	9.78571
ENSG00000170275	CRTAP	-1.81185	6.46274	-7.24909	1.20616e-08	3.06513e-07	9.76408
ENSG00000060237	WNK1	-3.05068	7.91839	-7.24865	1.20781e-08	3.06532e-07	9.76274
ENSG00000240303	ACAD11	-3.68268	5.29271	-7.24682	1.2146e-08	3.07853e-07	9.75726
ENSG00000107104	KANK1	-3.11939	5.66709	-7.24322	1.22814e-08	3.10879e-07	9.74642
ENSG00000184743	ATL3	-2.90954	4.81983	-7.23868	1.24544e-08	3.14846e-07	9.73274
ENSG00000109066	TMEM104	-2.72261	3.77471	-7.23544	1.2579e-08	3.17545e-07	9.72301
ENSG00000106537	TSPAN13	2.16043	6.64189	7.23506	1.25938e-08	3.17545e-07	9.72185
ENSG00000010282	HHATL	-5.60567	6.43306	-7.22715	1.29041e-08	3.24946e-07	9.69806
ENSG00000129538	RNASE1	-7.35883	6.07118	-7.22617	1.2943e-08	3.25502e-07	9.69512
ENSG00000165995	CACNB2	2.47139	5.63	7.22025	1.31812e-08	3.31065e-07	9.67728
ENSG00000182149	IST1	-1.58433	6.60046	-7.21812	1.32679e-08	3.32813e-07	9.67087
ENSG00000241163	LINC00877	-6.09133	-0.372339	-7.21526	1.33852e-08	3.35019e-07	9.66226
ENSG00000166091	CMTM5	-8.02392	4.39992	-7.21514	1.33904e-08	3.35019e-07	9.66188
ENSG00000182141	ZNF708	-3.44278	3.67319	-7.2129	1.34828e-08	3.36896e-07	9.65516
ENSG00000095203	EPB41L4B	2.25845	5.51685	7.20661	1.37467e-08	3.43049e-07	9.6362
ENSG00000115282	TTC31	-2.22484	3.59715	-7.20425	1.38469e-08	3.45105e-07	9.6291
ENSG00000245648	RP11-277P12.20	-5.24691	-0.749988	-7.20355	1.38769e-08	3.45411e-07	9.62698
ENSG00000169554	ZEB2	-3.75523	7.22707	-7.20288	1.39057e-08	3.45553e-07	9.62496
ENSG00000245060	LINC00847	-2.77276	3.83862	-7.20258	1.39182e-08	3.45553e-07	9.62408
ENSG00000138035	PNPT1	-2.46483	5.0814	-7.19833	1.41018e-08	3.49506e-07	9.61126
ENSG00000140284	SLC27A2	3.26175	1.47398	7.19806	1.41136e-08	3.49506e-07	9.61045
ENSG00000161671	EMC10	-2.8916	6.57334	-7.19765	1.41315e-08	3.49506e-07	9.60921
ENSG00000130226	DPP6	3.20693	7.20049	7.19473	1.42589e-08	3.52209e-07	9.60043
ENSG00000258844	RP11-259K15.2	-10.8498	1.10108	-7.19346	1.43148e-08	3.52777e-07	9.5966
ENSG00000149311	ATM	-2.83584	5.39248	-7.19339	1.43182e-08	3.52777e-07	9.59637
ENSG00000186063	AIDA	-2.46568	6.36494	-7.19215	1.43726e-08	3.53669e-07	9.59266
ENSG00000176463	SLCO3A1	-3.98057	5.46574	-7.18786	1.45641e-08	3.57928e-07	9.57972
ENSG00000229425	AJ006998.2	5.00975	2.86535	7.17978	1.49314e-08	3.6649e-07	9.55537
ENSG00000176142	TMEM39A	-2.28219	3.04675	-7.17387	1.52059e-08	3.72756e-07	9.53755
ENSG00000073921	PICALM	-2.2906	7.09065	-7.172	1.52935e-08	3.74431e-07	9.53193
ENSG00000150093	ITGB1	-3.10391	6.01611	-7.17061	1.53592e-08	3.75512e-07	9.52775
ENSG00000225140	RP11-809C18.3	-8.29568	2.83273	-7.17025	1.53764e-08	3.75512e-07	9.52665
ENSG00000065923	SLC9A7	2.27557	5.57928	7.16885	1.54429e-08	3.76663e-07	9.52243
ENSG00000106392	C1GALT1	-3.20983	4.38018	-7.16553	1.56018e-08	3.80061e-07	9.51242
ENSG00000112759	SLC29A1	3.03289	5.00278	7.16133	1.58049e-08	3.84528e-07	9.49977
ENSG00000128591	FLNC	-6.77935	3.81709	-7.15389	1.61719e-08	3.92963e-07	9.47732
ENSG00000137177	KIF13A	-2.54157	5.32839	-7.15043	1.63453e-08	3.96681e-07	9.4669
ENSG00000119397	CNTRL	-2.28009	3.64777	-7.14373	1.66869e-08	4.04465e-07	9.44667
ENSG00000261710	RP11-953B20.1	-9.60801	1.25507	-7.13553	1.71146e-08	4.14314e-07	9.42192
ENSG00000111885	MAN1A1	3.47869	4.24266	7.135	1.71426e-08	4.14474e-07	9.42033
ENSG00000177674	AGTRAP	-4.4765	2.90582	-7.13442	1.7173e-08	4.14693e-07	9.41859
ENSG00000100225	FBXO7	-3.42039	6.15418	-7.13141	1.73337e-08	4.18054e-07	9.40949
ENSG00000100399	CHADL	-6.59001	4.19508	-7.1299	1.74143e-08	4.19477e-07	9.40495
ENSG00000100167	2003-09-01	2.11124	8.76712	7.12744	1.7547e-08	4.22149e-07	9.39753
ENSG00000139629	GALNT6	-8.7292	3.27369	-7.12449	1.77077e-08	4.25071e-07	9.38861
ENSG00000183621	ZNF438	-1.89837	2.99008	-7.12426	1.77201e-08	4.25071e-07	9.38793
ENSG00000196689	TRPV1	-3.26851	4.09325	-7.12401	1.77341e-08	4.25071e-07	9.38715
ENSG00000120690	ELF1	-3.73743	3.1273	-7.123	1.77893e-08	4.25868e-07	9.38412
ENSG00000111266	DUSP16	-3.04962	4.62884	-7.11829	1.80497e-08	4.31096e-07	9.36991
ENSG00000149639	SOGA1	-2.39991	6.22308	-7.11825	1.80521e-08	4.31096e-07	9.36978
ENSG00000162298	SYVN1	-1.69384	5.54399	-7.11722	1.81095e-08	4.31935e-07	9.36667
ENSG00000198597	ZNF536	-5.90927	4.68218	-7.11473	1.82494e-08	4.34738e-07	9.35915
ENSG00000069966	GNB5	2.24396	6.51842	7.11418	1.828e-08	4.34935e-07	9.3575
ENSG00000221932	HEPN1	-4.74865	6.33926	-7.11349	1.83191e-08	4.3533e-07	9.35542
ENSG00000166398	KIAA0355	-2.18546	4.48592	-7.11278	1.83597e-08	4.35761e-07	9.35325
ENSG00000116254	CHD5	2.2307	8.33447	7.10918	1.85644e-08	4.39628e-07	9.34241
ENSG00000258461	RP11-164J13.1	-3.51292	2.38285	-7.10912	1.85678e-08	4.39628e-07	9.34223
ENSG00000283462		-10.4072	0.46276	-7.10547	1.87788e-08	4.43939e-07	9.33118
ENSG00000169116	PARM1	3.86324	6.41756	7.10505	1.88028e-08	4.43939e-07	9.32993
ENSG00000165061	ZMAT4	2.99574	4.14705	7.10442	1.88394e-08	4.43939e-07	9.32803
ENSG00000165379	LRFN5	2.57204	4.88459	7.10439	1.88414e-08	4.43939e-07	9.32793
ENSG00000167996	FTH1	-1.86926	10.6659	-7.10373	1.88797e-08	4.44302e-07	9.32594
ENSG00000214413	BBIP1	-2.17538	4.76358	-7.10278	1.89355e-08	4.45075e-07	9.32306
ENSG00000023697	DERA	-2.88062	3.27395	-7.10159	1.90048e-08	4.46164e-07	9.31948
ENSG00000187775	DNAH17	-6.39962	3.4351	-7.09968	1.91175e-08	4.48218e-07	9.3137
ENSG00000140905	GCSH	-2.70038	5.18006	-7.09932	1.91384e-08	4.48218e-07	9.31263
ENSG00000164292	RHOBTB3	-4.24149	6.7103	-7.09738	1.92537e-08	4.49861e-07	9.30676
ENSG00000147676	MAL2	3.56057	6.0294	7.09736	1.92549e-08	4.49861e-07	9.3067
ENSG00000055211	GINM1	-2.24424	4.80546	-7.09511	1.93893e-08	4.52456e-07	9.2999
ENSG00000183090	FREM3	8.20987	1.20005	7.09143	1.96106e-08	4.56711e-07	9.2888
ENSG00000071626	DAZAP1	-1.90543	6.11447	-7.0913	1.96187e-08	4.56711e-07	9.2884
ENSG00000136940	PDCL	-1.7792	3.64791	-7.08846	1.97918e-08	4.60189e-07	9.2798
ENSG00000033327	GAB2	-4.08825	6.09465	-7.08646	1.99143e-08	4.62484e-07	9.27377
ENSG00000006116	CACNG3	2.42364	6.23417	7.08309	2.01228e-08	4.66767e-07	9.26359
ENSG00000257270	RP11-521B24.5	-3.26959	2.54213	-7.08089	2.02598e-08	4.69384e-07	9.25695
ENSG00000167315	ACAA2	-2.82194	4.90745	-7.07911	2.0372e-08	4.7142e-07	9.25155
ENSG00000231711	LINC00899	-4.50567	1.89848	-7.07774	2.0458e-08	4.72847e-07	9.24743
ENSG00000118322	ATP10B	-6.56913	3.35539	-7.07286	2.07689e-08	4.79464e-07	9.23268
ENSG00000102468	HTR2A	2.92668	5.31375	7.06962	2.09781e-08	4.83717e-07	9.22288
ENSG00000278948		-5.74061	1.30815	-7.06688	2.11562e-08	4.86785e-07	9.21461
ENSG00000108669	CYTH1	-3.15773	6.51665	-7.06681	2.11613e-08	4.86785e-07	9.21438
ENSG00000124251	TP53TG5	-7.47728	2.08959	-7.06459	2.13065e-08	4.89544e-07	9.2077
ENSG00000188042	ARL4C	2.76813	5.77254	7.06106	2.15406e-08	4.93637e-07	9.19701
ENSG00000154678	PDE1C	-5.0053	5.57649	-7.061	2.15444e-08	4.93637e-07	9.19683
ENSG00000196743	GM2A	-3.43606	5.0413	-7.06059	2.15717e-08	4.93637e-07	9.1956
ENSG00000248890	HHIP-AS1	-4.74263	1.38722	-7.06022	2.15967e-08	4.93637e-07	9.19446
ENSG00000172115	CYCS	1.77084	7.39145	7.05999	2.16117e-08	4.93637e-07	9.19378
ENSG00000125826	RBCK1	-2.07108	5.7392	-7.05782	2.17576e-08	4.96384e-07	9.18721
ENSG00000177807	KCNJ10	-4.06682	7.47798	-7.05343	2.20549e-08	5.02578e-07	9.17393
ENSG00000238194	RP4-719C8.1	-8.50895	-0.989241	-7.05298	2.20855e-08	5.02684e-07	9.17258
ENSG00000159588	CCDC17	-5.55986	0.233972	-7.05182	2.21649e-08	5.03901e-07	9.16907
ENSG00000234224	TMEM229A	-4.07337	2.88274	-7.05137	2.21954e-08	5.04004e-07	9.16773
ENSG00000166394	CYB5R2	-7.19726	3.32592	-7.05071	2.22412e-08	5.04453e-07	9.16571
ENSG00000180776	ZDHHC20	-3.41344	5.56444	-7.04969	2.23111e-08	5.05448e-07	9.16264
ENSG00000250802	ZBED3-AS1	-3.37187	1.2033	-7.04886	2.23686e-08	5.06162e-07	9.16012
ENSG00000220785	MTMR9LP	-3.54196	2.64668	-7.04791	2.24346e-08	5.07063e-07	9.15725
ENSG00000223953	C1QTNF5	-3.17376	2.84608	-7.04744	2.24671e-08	5.07208e-07	9.15583
ENSG00000124374	PAIP2B	-6.3227	6.46565	-7.04613	2.25581e-08	5.08671e-07	9.15188
ENSG00000279019		-6.54565	0.866455	-7.04511	2.26292e-08	5.09682e-07	9.1488
ENSG00000145730	PAM	2.60753	6.64538	7.04385	2.27178e-08	5.11085e-07	9.14498
ENSG00000145147	SLIT2	2.73788	4.9694	7.04096	2.29222e-08	5.15086e-07	9.13622
ENSG00000144596	GRIP2	3.15398	4.02359	7.0397	2.30111e-08	5.16485e-07	9.13243
ENSG00000155957	TMBIM4	-2.0903	4.50347	-7.03793	2.31377e-08	5.18728e-07	9.12707
ENSG00000196814	MVB12B	-3.91365	5.92062	-7.03436	2.33945e-08	5.23881e-07	9.11627
ENSG00000164627	KIF6	-5.17216	2.71919	-7.02989	2.37203e-08	5.30564e-07	9.10275
ENSG00000110651	CD81	-2.34082	8.17136	-7.02872	2.38065e-08	5.3188e-07	9.0992
ENSG00000140479	PCSK6	-7.61144	4.75063	-7.02552	2.40434e-08	5.36556e-07	9.08952
ENSG00000207955	MIR219-2	-10.3411	3.74589	-7.01588	2.47717e-08	5.52174e-07	9.06034
ENSG00000184005	ST6GALNAC3	-3.39409	3.291	-7.01465	2.48656e-08	5.53631e-07	9.05664
ENSG00000162374	ELAVL4	2.41974	6.82785	7.01121	2.51323e-08	5.58927e-07	9.04621
ENSG00000278730		-2.08571	5.11783	-7.00806	2.53785e-08	5.63757e-07	9.03668
ENSG00000109881	CCDC34	3.08249	3.3933	7.00535	2.5592e-08	5.67849e-07	9.02849
ENSG00000000460	C1orf112	-3.17286	1.72436	-7.00255	2.58147e-08	5.72137e-07	9.02001
ENSG00000169562	GJB1	-8.70395	3.73069	-6.9989	2.61086e-08	5.7799e-07	9.00894
ENSG00000149489	ROM1	-4.24615	4.14524	-6.99636	2.63142e-08	5.81878e-07	9.00127
ENSG00000112276	BVES	-5.14871	2.38684	-6.99132	2.67281e-08	5.90359e-07	8.98601
ENSG00000255458	RP11-539G18.2	-3.77746	0.0705342	-6.99007	2.6832e-08	5.9198e-07	8.98222
ENSG00000164144	ARFIP1	-1.67886	3.9819	-6.98583	2.71865e-08	5.99121e-07	8.96938
ENSG00000118960	HS1BP3	-2.28796	3.88393	-6.979	2.77679e-08	6.1124e-07	8.94869
ENSG00000122367	LDB3	-7.49633	4.36573	-6.97548	2.80728e-08	6.17251e-07	8.93801
ENSG00000167680	SEMA6B	1.78342	7.15987	6.97345	2.82497e-08	6.20439e-07	8.93187
ENSG00000106367	AP1S1	2.51615	6.17367	6.97247	2.83358e-08	6.21627e-07	8.92889
ENSG00000114423	CBLB	-1.98588	3.17662	-6.9695	2.85973e-08	6.26254e-07	8.91991
ENSG00000132702	HAPLN2	-7.41108	6.10523	-6.96934	2.86113e-08	6.26254e-07	8.91944
ENSG00000144152	FBLN7	5.60517	3.06723	6.96654	2.88608e-08	6.31006e-07	8.91094
ENSG00000163932	PRKCD	3.06718	4.29676	6.95925	2.95203e-08	6.44699e-07	8.88885
ENSG00000186951	PPARA	-3.29027	4.44869	-6.95819	2.9617e-08	6.46084e-07	8.88565
ENSG00000184481	FOXO4	-3.53311	5.65431	-6.9558	2.98381e-08	6.50175e-07	8.87838
ENSG00000165121	RP11-213G2.3	-2.89801	2.5774	-6.95093	3.02916e-08	6.59318e-07	8.86363
ENSG00000197461	PDGFA	-2.29703	5.06924	-6.94931	3.04435e-08	6.61882e-07	8.85874
ENSG00000188674	C2orf80	3.23151	4.57197	6.94838	3.05318e-08	6.6306e-07	8.85591
ENSG00000205927	OLIG2	-5.18152	5.38697	-6.94631	3.07283e-08	6.66581e-07	8.84963
ENSG00000127990	SGCE	-1.60283	4.8337	-6.94533	3.08215e-08	6.67857e-07	8.84667
ENSG00000173988	LRRC63	-8.92886	0.137896	-6.94316	3.10295e-08	6.71615e-07	8.8401
ENSG00000162951	LRRTM1	2.348	4.39425	6.93678	3.16494e-08	6.84055e-07	8.82075
ENSG00000039560	RAI14	-3.31314	2.8757	-6.93653	3.16747e-08	6.84055e-07	8.81997
ENSG00000198010	DLGAP2	2.27679	5.50984	6.9353	3.17959e-08	6.85275e-07	8.81624
ENSG00000276334		-3.69889	0.500243	-6.93524	3.18018e-08	6.85275e-07	8.81606
ENSG00000185742	C11orf87	4.08759	6.11125	6.92699	3.26251e-08	7.02235e-07	8.79107
ENSG00000166262	FAM227B	-2.8988	1.73607	-6.9262	3.27055e-08	7.03186e-07	8.78866
ENSG00000139350	NEDD1	-3.27034	2.13991	-6.91522	3.38384e-08	7.26739e-07	8.75536
ENSG00000107362	ABHD17B	-3.63919	4.71451	-6.91341	3.40288e-08	7.30022e-07	8.74987
ENSG00000137843	PAK6	2.86763	5.52513	6.90679	3.47352e-08	7.44352e-07	8.72978
ENSG00000120699	EXOSC8	-2.6526	3.73436	-6.90461	3.49712e-08	7.48584e-07	8.72316
ENSG00000144847	IGSF11	-3.05118	4.78202	-6.90382	3.5057e-08	7.49595e-07	8.72077
ENSG00000126453	BCL2L12	-3.57635	0.301229	-6.90035	3.54359e-08	7.56864e-07	8.71025
ENSG00000130669	PAK4	-1.93991	4.41273	-6.89693	3.58143e-08	7.64104e-07	8.69987
ENSG00000119698	PPP4R4	3.75155	4.60446	6.89552	3.59716e-08	7.66618e-07	8.69558
ENSG00000185896	LAMP1	-2.44402	7.0553	-6.89281	3.62749e-08	7.72235e-07	8.68737
ENSG00000171877	FRMD5	-2.67845	5.22254	-6.88076	3.76576e-08	8.00791e-07	8.6508
ENSG00000203710	CR1	-8.56599	-0.365587	-6.87666	3.81409e-08	8.10182e-07	8.63833
ENSG00000112232	KHDRBS2	3.23306	2.55437	6.87501	3.83369e-08	8.13455e-07	8.63331
ENSG00000122778	KIAA1549	2.31995	4.77346	6.87409	3.84462e-08	8.14884e-07	8.63053
ENSG00000184702	2005-09-01	2.10218	8.946	6.87126	3.87858e-08	8.21185e-07	8.62193
ENSG00000156384	SFR1	-4.16262	1.91073	-6.86897	3.90622e-08	8.26136e-07	8.61499
ENSG00000198964	SGMS1	-2.18671	4.54884	-6.86104	4.00365e-08	8.45558e-07	8.5909
ENSG00000133835	HSD17B4	-2.04334	6.76141	-6.86079	4.00676e-08	8.45558e-07	8.59014
ENSG00000118785	SPP1	-9.00699	7.22588	-6.86015	4.01476e-08	8.46325e-07	8.58819
ENSG00000003249	DBNDD1	2.40573	6.30725	6.85905	4.02849e-08	8.48299e-07	8.58485
ENSG00000099203	TMED1	-2.15136	3.34011	-6.8561	4.06553e-08	8.55172e-07	8.5759
ENSG00000075035	WSCD2	2.79453	4.98921	6.85341	4.09969e-08	8.61422e-07	8.56772
ENSG00000274528		-4.47439	-0.231906	-6.84976	4.14635e-08	8.70286e-07	8.55666
ENSG00000188493	C19orf54	-3.25978	2.44748	-6.84833	4.16489e-08	8.73234e-07	8.55229
ENSG00000272182	RP11-802O23.3	-6.60999	1.00976	-6.84154	4.25371e-08	8.90894e-07	8.53166
ENSG00000145284	SCD5	-1.92952	8.62805	-6.83576	4.3307e-08	9.06039e-07	8.51412
ENSG00000110675	ELMOD1	3.1195	6.19103	6.83285	4.37006e-08	9.1329e-07	8.50528
ENSG00000100300	TSPO	-4.03089	3.62492	-6.83093	4.39623e-08	9.17772e-07	8.49944
ENSG00000149499	EML3	-3.72235	4.87019	-6.82438	4.48672e-08	9.35335e-07	8.47952
ENSG00000165494	PCF11	-1.62632	5.50638	-6.82414	4.49e-08	9.35335e-07	8.4788
ENSG00000198142	SOWAHC	-3.19393	2.19133	-6.82334	4.50124e-08	9.36673e-07	8.47636
ENSG00000110080	ST3GAL4	-2.50176	4.43956	-6.82182	4.52245e-08	9.4008e-07	8.47176
ENSG00000130449	ZSWIM6	-2.78665	5.07099	-6.82063	4.53927e-08	9.42567e-07	8.46813
ENSG00000231607	DLEU2	-3.0017	1.20136	-6.81625	4.60153e-08	9.54473e-07	8.45481
ENSG00000197971	MBP	-8.10361	11.9654	-6.81375	4.63746e-08	9.60901e-07	8.44721
ENSG00000110931	CAMKK2	2.66571	8.10793	6.81306	4.64737e-08	9.61925e-07	8.44512
ENSG00000104529	EEF1D	-2.16372	6.92568	-6.81125	4.67355e-08	9.66315e-07	8.43963
ENSG00000182168	UNC5C	-3.93019	4.68749	-6.8088	4.70938e-08	9.72688e-07	8.43216
ENSG00000179178	TMEM125	-9.19312	3.27876	-6.8083	4.71665e-08	9.73153e-07	8.43065
ENSG00000173926	2003-03-01	-4.83377	1.57698	-6.80669	4.74027e-08	9.76987e-07	8.42577
ENSG00000128245	YWHAH	2.35403	9.72476	6.80635	4.7453e-08	9.76987e-07	8.42473
ENSG00000140575	IQGAP1	-3.8753	5.55449	-6.80528	4.76118e-08	9.79219e-07	8.42146
ENSG00000120645	IQSEC3	1.96471	7.06063	6.80448	4.77304e-08	9.8062e-07	8.41903
ENSG00000121690	DEPDC7	-6.41865	0.972223	-6.80278	4.79827e-08	9.84761e-07	8.41388
ENSG00000102221	JADE3	-3.71861	2.21432	-6.80102	4.82461e-08	9.89122e-07	8.40852
ENSG00000129353	SLC44A2	-2.81362	6.78544	-6.80007	4.83899e-08	9.91024e-07	8.40561
ENSG00000178826	TMEM139	-8.22437	-0.00050411	-6.79822	4.8668e-08	9.95668e-07	8.40001
ENSG00000163697	APBB2	-2.87485	5.82223	-6.79414	4.92901e-08	1.00733e-06	8.38759
ENSG00000156860	FBRS	-1.48324	5.72328	-6.7912	4.97428e-08	1.01552e-06	8.37865
ENSG00000165475	CRYL1	-2.61446	5.63184	-6.78706	5.03877e-08	1.0276e-06	8.36606
ENSG00000071564	TCF3	-1.78913	4.50234	-6.78611	5.05371e-08	1.02957e-06	8.36317
ENSG00000246705	H2AFJ	-3.83226	2.8869	-6.78059	5.14123e-08	1.0463e-06	8.34638
ENSG00000092051	JPH4	1.84002	8.13799	6.78006	5.1497e-08	1.04693e-06	8.34477
ENSG00000126391	FRMD8	-2.28098	4.37629	-6.77754	5.19021e-08	1.05406e-06	8.33711
ENSG00000178233	TMEM151B	2.80884	7.37612	6.7765	5.20705e-08	1.05637e-06	8.33394
ENSG00000036530	CYP46A1	1.97674	6.74117	6.7757	5.22007e-08	1.05791e-06	8.3315
ENSG00000264672	RP11-112H10.4	-6.38208	-0.0518785	-6.77503	5.23092e-08	1.059e-06	8.32947
ENSG00000114279	FGF12	2.53084	6.59567	6.77332	5.25882e-08	1.06354e-06	8.32427
ENSG00000105767	CADM4	-2.51725	7.26329	-6.77178	5.28408e-08	1.06754e-06	8.31958
ENSG00000196975	ANXA4	-2.30071	4.13134	-6.76884	5.33262e-08	1.07622e-06	8.31064
ENSG00000130304	SLC27A1	-2.75948	5.98677	-6.75763	5.52201e-08	1.11329e-06	8.27652
ENSG00000136717	BIN1	-3.21178	8.4926	-6.7558	5.55347e-08	1.11847e-06	8.27097
ENSG00000172137	CALB2	5.92253	3.84264	6.75301	5.60197e-08	1.12707e-06	8.26247
ENSG00000157184	CPT2	-2.67112	3.50313	-6.7512	5.63369e-08	1.13228e-06	8.25695
ENSG00000137941	TTLL7	-3.17647	7.16888	-6.74842	5.68261e-08	1.14093e-06	8.24849
ENSG00000057935	MTA3	1.77514	6.35656	6.74751	5.69882e-08	1.143e-06	8.24571
ENSG00000204278	TMEM235	-9.0742	4.19716	-6.74257	5.78711e-08	1.15951e-06	8.23068
ENSG00000154478	GPR26	4.56774	2.93284	6.74107	5.81411e-08	1.16372e-06	8.22613
ENSG00000172508	CARNS1	-9.92905	6.87866	-6.74041	5.82607e-08	1.16491e-06	8.22412
ENSG00000224536	RP11-134G8.7	-4.50538	1.23529	-6.73442	5.93585e-08	1.18564e-06	8.20587
ENSG00000235865	GSN-AS1	-6.01269	0.645364	-6.73201	5.9805e-08	1.19333e-06	8.19854
ENSG00000170786	SDR16C5	3.42941	2.76547	6.7282	6.05196e-08	1.20635e-06	8.18693
ENSG00000100181	TPTEP1	-4.90214	3.04666	-6.71913	6.22538e-08	1.23913e-06	8.15931
ENSG00000135773	CAPN9	-6.32861	0.848132	-6.71893	6.22917e-08	1.23913e-06	8.15871
ENSG00000167654	ATCAY	2.43226	7.72087	6.71723	6.26224e-08	1.24444e-06	8.15353
ENSG00000133135	RNF128	2.62216	2.80961	6.71664	6.27381e-08	1.24546e-06	8.15173
ENSG00000095319	NUP188	-1.93502	5.07514	-6.71487	6.30858e-08	1.25108e-06	8.14633
ENSG00000108370	RGS9	-3.39216	2.74665	-6.70946	6.41577e-08	1.27104e-06	8.12985
ENSG00000113070	HBEGF	-2.95236	3.31524	-6.70748	6.45539e-08	1.27759e-06	8.12384
ENSG00000114268	PFKFB4	-2.49344	3.01646	-6.70709	6.46327e-08	1.27785e-06	8.12264
ENSG00000102466	FGF14	2.02466	5.3437	6.70645	6.47621e-08	1.27829e-06	8.12069
ENSG00000116544	DLGAP3	2.53117	5.99082	6.70632	6.47869e-08	1.27829e-06	8.12031
ENSG00000154118	JPH3	1.6951	7.83393	6.70511	6.50335e-08	1.28185e-06	8.1166
ENSG00000167641	PPP1R14A	-8.87347	4.6957	-6.70424	6.52082e-08	1.28399e-06	8.11398
ENSG00000133466	C1QTNF6	-3.33404	3.01568	-6.70268	6.55266e-08	1.28895e-06	8.10922
ENSG00000117602	RCAN3	-4.29053	2.66159	-6.69986	6.61044e-08	1.29901e-06	8.10063
ENSG00000204387	C6orf48	-2.00041	5.45553	-6.6987	6.63439e-08	1.30062e-06	8.0971
ENSG00000117450	PRDX1	-1.5873	7.5277	-6.69861	6.63635e-08	1.30062e-06	8.09681
ENSG00000168385	2002-09-01	-2.7259	7.81517	-6.69849	6.63875e-08	1.30062e-06	8.09645
ENSG00000107954	NEURL1	1.80013	6.61681	6.6955	6.70087e-08	1.31147e-06	8.08735
ENSG00000126561	STAT5A	-3.99801	2.80741	-6.69249	6.76421e-08	1.32253e-06	8.07815
ENSG00000168484	SFTPC	-3.88324	2.60019	-6.68802	6.85909e-08	1.33973e-06	8.06453
ENSG00000145934	TENM2	2.62318	5.17264	6.68765	6.86686e-08	1.3399e-06	8.06343
ENSG00000184368	MAP7D2	2.88045	6.31497	6.68527	6.91805e-08	1.34853e-06	8.05617
ENSG00000157181	C1orf27	-2.66813	4.10864	-6.68489	6.92623e-08	1.34877e-06	8.05501
ENSG00000185774	KCNIP4	2.83363	5.96634	6.68356	6.95495e-08	1.35301e-06	8.05096
ENSG00000054983	GALC	-1.99417	5.51718	-6.68027	7.02663e-08	1.36559e-06	8.04094
ENSG00000168754	FAM178B	-6.31351	2.08949	-6.67726	7.09304e-08	1.37711e-06	8.03174
ENSG00000273312	RP11-425A6.5	3.81234	1.25849	6.6747	7.14976e-08	1.38666e-06	8.02396
ENSG00000235706	DICER1-AS1	-2.94784	3.81105	-6.67436	7.15742e-08	1.38666e-06	8.02291
ENSG00000166822	TMEM170A	-2.17325	4.44341	-6.67408	7.16363e-08	1.38666e-06	8.02206
ENSG00000183077	AFMID	-3.93279	4.64428	-6.67248	7.1995e-08	1.3902e-06	8.01718
ENSG00000175220	ARHGAP1	-2.75359	6.25004	-6.6724	7.20116e-08	1.3902e-06	8.01696
ENSG00000168476	REEP4	-3.49383	2.28343	-6.6723	7.20341e-08	1.3902e-06	8.01665
ENSG00000163995	ABLIM2	2.435	6.28518	6.67191	7.21229e-08	1.39053e-06	8.01545
ENSG00000067560	RHOA	-1.57402	7.50776	-6.67067	7.24014e-08	1.39452e-06	8.01168
ENSG00000225746	AL132709.5	2.56878	2.87495	6.67032	7.24801e-08	1.39465e-06	8.01062
ENSG00000088899	LZTS3	1.79519	8.15493	6.6684	7.29169e-08	1.40167e-06	8.00474
ENSG00000259172	RP11-299G20.2	-5.04827	2.59007	-6.66756	7.31081e-08	1.40395e-06	8.00218
ENSG00000075340	ADD2	2.43989	7.38738	6.66719	7.3192e-08	1.40417e-06	8.00106
ENSG00000131044	TTLL9	-3.61991	2.14358	-6.66491	7.37141e-08	1.41279e-06	7.99411
ENSG00000119922	IFIT2	-2.97826	3.7243	-6.66393	7.39398e-08	1.41572e-06	7.99112
ENSG00000166473	PKD1L2	-4.90555	2.46142	-6.66268	7.42295e-08	1.41987e-06	7.9873
ENSG00000148120	C9orf3	-3.219	4.26002	-6.66102	7.4613e-08	1.4258e-06	7.98226
ENSG00000266714	MYO15B	-3.85604	5.95094	-6.66022	7.48012e-08	1.42799e-06	7.9798
ENSG00000124216	SNAI1	-3.62287	0.51168	-6.65548	7.59152e-08	1.44783e-06	7.96535
ENSG00000116497	S100PBP	-1.97749	4.50705	-6.64984	7.72614e-08	1.47206e-06	7.94817
ENSG00000156687	UNC5D	2.83362	4.57126	6.64565	7.82785e-08	1.48998e-06	7.93538
ENSG00000166402	TUB	2.17347	6.6792	6.64132	7.93419e-08	1.50688e-06	7.92219
ENSG00000056558	TRAF1	-4.19135	4.27749	-6.64128	7.93511e-08	1.50688e-06	7.92208
ENSG00000198252	STYX	-1.85966	3.03479	-6.64109	7.93992e-08	1.50688e-06	7.92148
ENSG00000105229	PIAS4	-2.1941	4.58362	-6.64057	7.95276e-08	1.50784e-06	7.9199
ENSG00000122783	C7orf49	-2.57381	3.24676	-6.63961	7.97667e-08	1.5109e-06	7.91697
ENSG00000128915	NARG2	-2.47935	4.31391	-6.63879	7.99698e-08	1.51327e-06	7.91448
ENSG00000143375	CGN	-3.42246	2.97736	-6.63766	8.02521e-08	1.51713e-06	7.91104
ENSG00000160678	S100A1	-2.96946	6.59987	-6.6355	8.07949e-08	1.52591e-06	7.90445
ENSG00000260805	RP11-61J19.4	-4.27332	1.20172	-6.62821	8.26542e-08	1.55951e-06	7.88221
ENSG00000128656	CHN1	1.8098	10.0064	6.62728	8.28947e-08	1.56252e-06	7.87937
ENSG00000121933	ADORA3	-5.9404	2.32089	-6.62642	8.31164e-08	1.56518e-06	7.87676
ENSG00000076770	MBNL3	-4.79899	1.22034	-6.62376	8.38103e-08	1.57672e-06	7.86863
ENSG00000129757	CDKN1C	-7.55654	4.50304	-6.62219	8.42229e-08	1.58295e-06	7.86383
ENSG00000231999	RP5-1007M22.2	-3.29484	1.85464	-6.62162	8.43722e-08	1.58422e-06	7.8621
ENSG00000205116	TMEM88B	-9.14441	2.0857	-6.62055	8.46547e-08	1.58799e-06	7.85883
ENSG00000105323	HNRNPUL1	-1.28734	6.69945	-6.6202	8.47471e-08	1.58803e-06	7.85776
ENSG00000213468	RP11-453F18__B.1	-4.18383	0.00643396	-6.61968	8.48837e-08	1.58803e-06	7.85619
ENSG00000170584	NUDCD2	-1.78665	4.57338	-6.61961	8.49023e-08	1.58803e-06	7.85598
ENSG00000160685	ZBTB7B	-3.05441	4.06056	-6.61681	8.5649e-08	1.60046e-06	7.84742
ENSG00000167635	ZNF146	-2.1073	5.64444	-6.6158	8.59197e-08	1.60397e-06	7.84433
ENSG00000120063	GNA13	-3.04807	5.10458	-6.61318	8.66245e-08	1.61558e-06	7.83635
ENSG00000159164	SV2A	2.09247	8.48374	6.61207	8.69258e-08	1.61964e-06	7.83295
ENSG00000070729	CNGB1	6.43687	2.99669	6.61074	8.72873e-08	1.62482e-06	7.8289
ENSG00000100364	KIAA0930	-2.85618	8.56559	-6.60836	8.79382e-08	1.63536e-06	7.82163
ENSG00000125744	RTN2	1.93616	5.6531	6.60219	8.96475e-08	1.66556e-06	7.80281
ENSG00000176890	TYMS	-6.77396	2.09898	-6.60018	9.02118e-08	1.67444e-06	7.79668
ENSG00000198835	GJC2	-6.61996	3.71874	-6.59398	9.19744e-08	1.70552e-06	7.77777
ENSG00000132669	RIN2	-2.79267	4.62501	-6.5923	9.24592e-08	1.71288e-06	7.77263
ENSG00000230424	RP1-43E13.2	-5.20249	-0.647327	-6.59182	9.25974e-08	1.7138e-06	7.77117
ENSG00000223802	CERS1	-2.04523	6.90846	-6.58967	9.32216e-08	1.72371e-06	7.7646
ENSG00000061918	GUCY1B3	2.36249	6.8043	6.58906	9.33992e-08	1.72535e-06	7.76274
ENSG00000163946	FAM208A	-1.68841	5.70867	-6.58865	9.35191e-08	1.72592e-06	7.76149
ENSG00000108509	CAMTA2	1.58074	7.48403	6.58761	9.38221e-08	1.72982e-06	7.75832
ENSG00000158856	DMTN	1.91971	8.61278	6.58732	9.39083e-08	1.72982e-06	7.75743
ENSG00000103852	TTC23	-2.40845	2.88238	-6.58689	9.40324e-08	1.73046e-06	7.75614
ENSG00000172350	ABCG4	2.58734	4.52004	6.58587	9.43333e-08	1.73436e-06	7.75301
ENSG00000076826	CAMSAP3	1.63404	5.16079	6.58406	9.48666e-08	1.74251e-06	7.7475
ENSG00000110047	EHD1	-1.84686	5.15247	-6.58289	9.52163e-08	1.74728e-06	7.7439
ENSG00000230970	HHATL-AS1	-6.4966	-0.809697	-6.57579	9.73503e-08	1.78476e-06	7.72224
ENSG00000139644	TMBIM6	-1.75791	8.6243	-6.57386	9.7937e-08	1.79382e-06	7.71637
ENSG00000156508	EEF1A1	-1.67491	10.8678	-6.57301	9.81992e-08	1.79692e-06	7.71375
ENSG00000049239	H6PD	-2.43778	4.81654	-6.57198	9.85163e-08	1.80103e-06	7.7106
ENSG00000117408	IPO13	-3.11511	6.65094	-6.57132	9.87192e-08	1.80304e-06	7.70859
ENSG00000164171	ITGA2	-6.28016	3.08915	-6.56959	9.9254e-08	1.81111e-06	7.70331
ENSG00000198794	SCAMP5	2.10467	8.67038	6.56813	9.97078e-08	1.81768e-06	7.69885
ENSG00000116679	IVNS1ABP	-2.67846	6.06965	-6.56747	9.9913e-08	1.81971e-06	7.69684
ENSG00000181418	DDN	2.40408	8.20842	6.56577	1.00445e-07	1.82769e-06	7.69165
ENSG00000170949	ZNF160	-2.25103	4.38398	-6.56374	1.01085e-07	1.83761e-06	7.68544
ENSG00000171105	INSR	-1.92747	5.73791	-6.56283	1.0137e-07	1.83882e-06	7.68269
ENSG00000065609	SNAP91	2.21204	8.07395	6.56275	1.01396e-07	1.83882e-06	7.68244
ENSG00000163517	HDAC11	-3.02004	6.34874	-6.56263	1.01436e-07	1.83882e-06	7.68205
ENSG00000117859	OSBPL9	-2.47107	5.20596	-6.55837	1.02793e-07	1.86168e-06	7.66907
ENSG00000232682	RP11-388P9.2	-6.38724	-0.856921	-6.55694	1.03255e-07	1.86696e-06	7.66468
ENSG00000051128	HOMER3	-3.54741	4.30893	-6.55687	1.03277e-07	1.86696e-06	7.66448
ENSG00000279811		-8.99677	-0.336371	-6.55368	1.04312e-07	1.88393e-06	7.65473
ENSG00000168916	ZNF608	-3.08713	4.24719	-6.55201	1.04856e-07	1.89199e-06	7.64964
ENSG00000139998	RAB15	2.25668	7.0603	6.54835	1.06063e-07	1.91199e-06	7.63846
ENSG00000064489	MEF2BNB-MEF2B	-4.24835	1.27706	-6.54758	1.06318e-07	1.91482e-06	7.6361
ENSG00000260628	RP11-1166P10.1	-5.15829	0.29777	-6.54353	1.07672e-07	1.9374e-06	7.62374
ENSG00000168264	IRF2BP2	-2.33217	6.29717	-6.54289	1.07886e-07	1.93945e-06	7.6218
ENSG00000149972	CNTN5	3.87486	3.00701	6.54212	1.08148e-07	1.94237e-06	7.61942
ENSG00000125869	LAMP5	5.19283	5.20653	6.5377	1.0965e-07	1.96752e-06	7.60595
ENSG00000109158	GABRA4	2.62088	5.50437	6.53634	1.10119e-07	1.9741e-06	7.60178
ENSG00000176871	WSB2	1.65491	7.82779	6.53525	1.10494e-07	1.97838e-06	7.59845
ENSG00000165478	HEPACAM	-4.35399	6.39405	-6.53506	1.10561e-07	1.97838e-06	7.59786
ENSG00000047230	CTPS2	-2.541	3.38284	-6.53404	1.10913e-07	1.98286e-06	7.59475
ENSG00000108309	RUNDC3A	1.80694	8.5258	6.53341	1.11131e-07	1.98492e-06	7.59283
ENSG00000164904	ALDH7A1	-2.92863	6.36114	-6.53106	1.1195e-07	1.99771e-06	7.58566
ENSG00000105483	CARD8	-2.42154	3.9192	-6.5239	1.14485e-07	2.04107e-06	7.56377
ENSG00000124786	SLC35B3	-2.45507	3.83363	-6.52337	1.14676e-07	2.0426e-06	7.56214
ENSG00000253352	TUG1	-1.69086	6.57414	-6.52195	1.15186e-07	2.0498e-06	7.55781
ENSG00000198464	ZNF480	-2.45408	2.61557	-6.51806	1.16595e-07	2.07297e-06	7.54593
ENSG00000244754	N4BP2L2	-1.52299	6.11199	-6.51726	1.16885e-07	2.07623e-06	7.5435
ENSG00000272556	RP11-638I8.1	-5.15915	2.79272	-6.51302	1.18445e-07	2.10202e-06	7.53054
ENSG00000272888	AC013394.2	-2.16919	5.58909	-6.50878	1.20024e-07	2.1281e-06	7.51759
ENSG00000186417	GLDN	-8.63665	4.8595	-6.50742	1.20537e-07	2.13524e-06	7.51342
ENSG00000184014	DENND5A	-2.44792	7.088	-6.50414	1.21779e-07	2.15527e-06	7.50341
ENSG00000226833	AC097724.3	-4.95564	-0.652083	-6.50285	1.22273e-07	2.16205e-06	7.49945
ENSG00000182103	FAM181B	-3.22591	5.02007	-6.50117	1.22915e-07	2.17142e-06	7.49433
ENSG00000225683	AL078585.1	-8.24735	1.63544	-6.50031	1.23248e-07	2.17533e-06	7.49169
ENSG00000008294	SPAG9	-1.94327	7.32212	-6.49828	1.24032e-07	2.1863e-06	7.48549
ENSG00000186642	PDE2A	1.9492	7.72415	6.49812	1.24095e-07	2.1863e-06	7.48499
ENSG00000130283	GDF1	-2.51676	5.202	-6.49658	1.24691e-07	2.19482e-06	7.48031
ENSG00000166797	FAM96A	-1.9088	3.57553	-6.49555	1.25095e-07	2.19993e-06	7.47715
ENSG00000173209	AHSA2	-3.64127	6.63514	-6.4943	1.25584e-07	2.20653e-06	7.47334
ENSG00000101974	ATP11C	-3.54245	2.241	-6.49054	1.27071e-07	2.23064e-06	7.46183
ENSG00000162073	PAQR4	-3.87749	5.85905	-6.48937	1.27535e-07	2.23585e-06	7.45827
ENSG00000072071	LPHN1	1.34344	8.04858	6.48921	1.27598e-07	2.23585e-06	7.45778
ENSG00000254343	RP11-760H22.2	-3.62574	0.97372	-6.48509	1.29255e-07	2.26233e-06	7.44518
ENSG00000064787	BCAS1	-6.85472	7.63445	-6.48487	1.29342e-07	2.26233e-06	7.44452
ENSG00000131871	VIMP	-2.26623	4.14568	-6.4814	1.30755e-07	2.28498e-06	7.4339
ENSG00000125675	GRIA3	1.97093	7.18057	6.48059	1.31087e-07	2.28872e-06	7.43142
ENSG00000118298	CA14	-7.1281	2.71416	-6.47883	1.31811e-07	2.29929e-06	7.42604
ENSG00000198668	CALM1	1.89714	11.1202	6.4765	1.32776e-07	2.31405e-06	7.41891
ENSG00000100227	POLDIP3	-1.62428	6.03099	-6.4737	1.3394e-07	2.33224e-06	7.41038
ENSG00000167930	ITFG3	-2.40465	4.93244	-6.46803	1.36339e-07	2.37044e-06	7.39303
ENSG00000131080	EDA2R	-5.18232	0.573899	-6.46794	1.36378e-07	2.37044e-06	7.39275
ENSG00000120903	CHRNA2	4.57702	2.00124	6.46709	1.3674e-07	2.3711e-06	7.39016
ENSG00000170759	KIF5B	-2.68418	7.39141	-6.467	1.36781e-07	2.3711e-06	7.38987
ENSG00000167889	MGAT5B	2.52798	6.98212	6.46697	1.3679e-07	2.3711e-06	7.3898
ENSG00000198276	UCKL1	-1.93214	4.86126	-6.46641	1.37031e-07	2.3711e-06	7.38808
ENSG00000166979	EVA1C	-2.46326	3.5945	-6.46637	1.37051e-07	2.3711e-06	7.38794
ENSG00000260911	RP11-196G11.2	-5.23696	0.739922	-6.46614	1.37149e-07	2.3711e-06	7.38724
ENSG00000197430	OPALIN	-8.59557	6.48861	-6.46527	1.37521e-07	2.37541e-06	7.3846
ENSG00000014123	UFL1	-2.45136	4.7317	-6.46435	1.3792e-07	2.38019e-06	7.38176
ENSG00000274029		-5.20883	1.52827	-6.46372	1.3819e-07	2.38274e-06	7.37985
ENSG00000138376	BARD1	-3.70578	1.7012	-6.45905	1.40222e-07	2.41563e-06	7.36559
ENSG00000159713	TPPP3	-5.46388	5.80206	-6.45769	1.40821e-07	2.42307e-06	7.36142
ENSG00000114554	PLXNA1	1.75561	7.00876	6.4575	1.40904e-07	2.42307e-06	7.36084
ENSG00000159592	GPBP1L1	-1.30054	5.91228	-6.45667	1.41271e-07	2.42723e-06	7.3583
ENSG00000251247	ZNF345	-2.67457	1.75728	-6.45479	1.42104e-07	2.43939e-06	7.35256
ENSG00000119778	ATAD2B	-2.25009	2.96956	-6.45398	1.42466e-07	2.44345e-06	7.35007
ENSG00000183049	CAMK1D	2.20152	7.67091	6.45179	1.43447e-07	2.4581e-06	7.34336
ENSG00000003402	CFLAR	-2.55672	5.62806	-6.44761	1.45334e-07	2.48823e-06	7.33059
ENSG00000160808	MYL3	-4.3767	0.899047	-6.4419	1.47957e-07	2.53091e-06	7.31311
ENSG00000095739	BAMBI	-3.73839	3.01038	-6.44047	1.48618e-07	2.53781e-06	7.30876
ENSG00000187066	TMEM262	-3.76521	1.85216	-6.44046	1.48621e-07	2.53781e-06	7.30873
ENSG00000250615	CTC-564N23.2	-5.7762	0.0458242	-6.43808	1.49735e-07	2.55457e-06	7.30144
ENSG00000099840	IZUMO4	-3.77332	4.17556	-6.43747	1.50019e-07	2.55717e-06	7.29959
ENSG00000118733	OLFM3	3.58587	5.25646	6.43528	1.51052e-07	2.57253e-06	7.29288
ENSG00000196935	SRGAP1	-2.48743	3.85745	-6.43266	1.52298e-07	2.59147e-06	7.28485
ENSG00000216863	LY86-AS1	3.51833	3.48886	6.43062	1.53273e-07	2.60577e-06	7.27862
ENSG00000176749	CDK5R1	1.88181	7.76008	6.42899	1.54057e-07	2.61682e-06	7.27363
ENSG00000257337	RP11-983P16.4	-4.52573	3.57545	-6.42746	1.54795e-07	2.62705e-06	7.26896
ENSG00000281186		-7.37963	-0.229334	-6.42708	1.54978e-07	2.62787e-06	7.2678
ENSG00000197324	LRP10	-4.05142	5.41675	-6.42515	1.55919e-07	2.64151e-06	7.26189
ENSG00000140939	NOL3	-2.22914	4.53034	-6.42202	1.57454e-07	2.66518e-06	7.25232
ENSG00000139946	PELI2	-2.24659	3.42293	-6.418	1.59446e-07	2.69656e-06	7.24003
ENSG00000183826	BTBD9	1.98402	6.18087	6.41655	1.60175e-07	2.70418e-06	7.23558
ENSG00000259604	RP11-66B24.1	-7.38701	-0.577985	-6.41655	1.60175e-07	2.70418e-06	7.23557
ENSG00000163032	VSNL1	2.33315	9.8071	6.4147	1.61101e-07	2.71745e-06	7.22994
ENSG00000160781	PAQR6	-5.07889	7.64071	-6.4128	1.62063e-07	2.7313e-06	7.22413
ENSG00000066027	PPP2R5A	-1.77607	5.30242	-6.41157	1.62688e-07	2.73945e-06	7.22036
ENSG00000182359	KBTBD3	-2.34873	2.87884	-6.40968	1.63655e-07	2.75335e-06	7.21457
ENSG00000100628	ASB2	4.69981	3.22285	6.40627	1.65414e-07	2.78053e-06	7.20412
ENSG00000007944	MYLIP	-2.49415	3.97136	-6.4055	1.65812e-07	2.78481e-06	7.20178
ENSG00000103381	CPPED1	-3.10549	4.02855	-6.40418	1.66497e-07	2.7939e-06	7.19775
ENSG00000140299	BNIP2	-2.14102	4.49404	-6.39992	1.68732e-07	2.82737e-06	7.18472
ENSG00000235026	DPP10-AS1	2.07611	2.72614	6.39966	1.6887e-07	2.82737e-06	7.18392
ENSG00000106404	CLDN15	-4.1856	3.00167	-6.39955	1.68929e-07	2.82737e-06	7.18358
ENSG00000165795	NDRG2	-2.80817	9.88212	-6.39927	1.69079e-07	2.82745e-06	7.18271
ENSG00000002586	CD99	-4.05271	4.55467	-6.39773	1.69897e-07	2.83625e-06	7.17799
ENSG00000002586_PAR_Y		-4.05271	4.55467	-6.39773	1.69897e-07	2.83625e-06	7.17799
ENSG00000117013	KCNQ4	3.00776	3.45963	6.39005	1.74028e-07	2.90272e-06	7.15452
ENSG00000148700	ADD3	-2.75997	7.45265	-6.38781	1.75255e-07	2.92067e-06	7.14766
ENSG00000270012	LL0XNC01-7P3.1	-3.57102	0.601295	-6.38705	1.75673e-07	2.92512e-06	7.14533
ENSG00000204305	AGER	-3.77111	2.09069	-6.38483	1.769e-07	2.94303e-06	7.13853
ENSG00000150433	TMEM218	-2.70775	2.71031	-6.38184	1.78563e-07	2.96815e-06	7.12939
ENSG00000164111	ANXA5	-3.06307	6.00805	-6.38144	1.78787e-07	2.96933e-06	7.12816
ENSG00000083168	KAT6A	-2.02853	5.2218	-6.38035	1.794e-07	2.97696e-06	7.12482
ENSG00000167535	CACNB3	1.82216	6.45552	6.3785	1.80442e-07	2.9917e-06	7.11916
ENSG00000154727	GABPA	-2.16356	4.21765	-6.37816	1.80631e-07	2.99227e-06	7.11814
ENSG00000126215	XRCC3	-2.05827	3.69611	-6.37761	1.80943e-07	2.99489e-06	7.11645
ENSG00000259668	RP11-707P17.2	-6.29016	0.593242	-6.37708	1.81244e-07	2.99732e-06	7.11482
ENSG00000124602	UNC5CL	-5.66932	0.987756	-6.37504	1.82409e-07	3.01402e-06	7.10856
ENSG00000101986	ABCD1	-2.26888	2.26994	-6.37399	1.83007e-07	3.02133e-06	7.10536
ENSG00000167566	NCKAP5L	-1.92779	5.16867	-6.36913	1.85815e-07	3.06508e-06	7.09049
ENSG00000135454	B4GALNT1	1.63497	6.79013	6.36644	1.87391e-07	3.08845e-06	7.08224
ENSG00000136436	CALCOCO2	-2.19094	5.6757	-6.36584	1.8774e-07	3.09039e-06	7.08042
ENSG00000083454	P2RX5	2.8023	3.56947	6.36569	1.87827e-07	3.09039e-06	7.07996
ENSG00000077092	RARB	2.46289	3.69913	6.36531	1.88054e-07	3.0915e-06	7.07879
ENSG00000168487	BMP1	-2.30666	3.8785	-6.35971	1.91378e-07	3.14349e-06	7.06166
ENSG00000072133	RPS6KA6	2.08289	3.60905	6.35872	1.91973e-07	3.15018e-06	7.05863
ENSG00000203875	SNHG5	-3.07855	4.30036	-6.3585	1.9211e-07	3.15018e-06	7.05793
ENSG00000124313	IQSEC2	1.95947	6.90371	6.35658	1.93269e-07	3.16652e-06	7.05206
ENSG00000102572	STK24	1.46796	6.06883	6.3505	1.96983e-07	3.22464e-06	7.03346
ENSG00000248477	RP11-848G14.2	-6.54167	0.0114086	-6.35005	1.97263e-07	3.22651e-06	7.03207
ENSG00000196456	ZNF775	-2.52692	3.23292	-6.34809	1.9848e-07	3.24367e-06	7.02606
ENSG00000224592	RP5-884C9.2	3.72469	-0.0281491	6.34765	1.9875e-07	3.24536e-06	7.02473
ENSG00000165495	PKNOX2	2.09894	5.54813	6.34528	2.00234e-07	3.2664e-06	7.01747
ENSG00000113658	SMAD5	-2.21886	4.65891	-6.34505	2.00375e-07	3.2664e-06	7.01678
ENSG00000109787	KLF3	-2.23183	4.89919	-6.33593	2.06187e-07	3.35832e-06	6.98884
ENSG00000138867	GUCD1	-1.71884	4.63882	-6.33291	2.08144e-07	3.38736e-06	6.97961
ENSG00000198133	TMEM229B	2.19923	4.58397	6.33225	2.08577e-07	3.39157e-06	6.97758
ENSG00000143797	MBOAT2	-2.09118	6.00236	-6.33174	2.0891e-07	3.39413e-06	6.97602
ENSG00000104332	SFRP1	-6.09359	4.13659	-6.32988	2.10134e-07	3.41116e-06	6.97032
ENSG00000177511	ST8SIA3	2.19802	7.09434	6.32905	2.10679e-07	3.41715e-06	6.96779
ENSG00000262585	RP11-353N14.5	-6.50575	-0.594293	-6.32812	2.11298e-07	3.42433e-06	6.96492
ENSG00000272636	DOC2B	3.28689	5.57958	6.32724	2.11882e-07	3.42817e-06	6.96222
ENSG00000236700	LINC01010	-8.84153	-0.855488	-6.32721	2.11899e-07	3.42817e-06	6.96214
ENSG00000054356	PTPRN	3.0546	7.55667	6.32696	2.12065e-07	3.42817e-06	6.96138
ENSG00000070182	SPTB	5.30343	4.73705	6.32378	2.1419e-07	3.45965e-06	6.95164
ENSG00000048991	R3HDM1	2.12639	7.3799	6.32184	2.15492e-07	3.47707e-06	6.94572
ENSG00000128594	LRRC4	2.58282	6.06918	6.32164	2.15627e-07	3.47707e-06	6.94511
ENSG00000163884	KLF15	-4.67835	4.73505	-6.32097	2.16082e-07	3.48153e-06	6.94305
ENSG00000153094	BCL2L11	-2.34577	2.52293	-6.32056	2.16359e-07	3.4831e-06	6.94179
ENSG00000133627	ACTR3B	2.11717	5.41083	6.31917	2.17305e-07	3.49542e-06	6.93753
ENSG00000004799	PDK4	-6.97739	5.45225	-6.31656	2.19094e-07	3.52129e-06	6.92952
ENSG00000156959	LHFPL4	1.89379	5.83899	6.31415	2.20753e-07	3.54501e-06	6.92215
ENSG00000172725	CORO1B	-2.2567	4.85397	-6.31199	2.22251e-07	3.56611e-06	6.91555
ENSG00000135679	MDM2	-1.75686	5.56448	-6.31139	2.22673e-07	3.56994e-06	6.91369
ENSG00000185291	IL3RA	-3.05613	2.37019	-6.30272	2.28803e-07	3.66216e-06	6.88716
ENSG00000185291_PAR_Y		-3.05613	2.37019	-6.30272	2.28803e-07	3.66216e-06	6.88716
ENSG00000225465	RFPL1S	2.90277	6.21699	6.30175	2.29502e-07	3.67034e-06	6.88418
ENSG00000079150	FKBP7	-2.61211	1.08806	-6.3014	2.29758e-07	3.6714e-06	6.88309
ENSG00000088451	TGDS	-2.02588	2.27011	-6.30054	2.30375e-07	3.67823e-06	6.88047
ENSG00000115896	PLCL1	-3.53155	5.10518	-6.29869	2.31716e-07	3.69391e-06	6.8748
ENSG00000187094	CCK	2.63585	7.38847	6.29835	2.31964e-07	3.69391e-06	6.87376
ENSG00000181090	EHMT1	-1.78824	5.37638	-6.29832	2.31985e-07	3.69391e-06	6.87367
ENSG00000101868	POLA1	-2.35706	3.09624	-6.29811	2.32135e-07	3.69391e-06	6.87304
ENSG00000233508	RP1-269M15.3	2.74958	3.57968	6.29787	2.32308e-07	3.69391e-06	6.87231
ENSG00000129159	KCNC1	2.6165	6.59829	6.29606	2.33637e-07	3.712e-06	6.86674
ENSG00000123352	SPATS2	1.78463	4.96889	6.29422	2.34985e-07	3.72937e-06	6.86112
ENSG00000274925		-2.58665	1.95429	-6.29404	2.35115e-07	3.72937e-06	6.86058
ENSG00000221890	NPTXR	2.53321	8.36555	6.29161	2.36914e-07	3.75484e-06	6.85313
ENSG00000179532	DNHD1	-2.8276	4.55048	-6.28983	2.38246e-07	3.77287e-06	6.84765
ENSG00000107338	SHB	-5.0101	3.306	-6.28845	2.39272e-07	3.78603e-06	6.84346
ENSG00000164022	AIMP1	-1.5944	4.55845	-6.28721	2.4021e-07	3.79778e-06	6.83963
ENSG00000134186	PRPF38B	-1.67943	5.40517	-6.28646	2.40776e-07	3.80363e-06	6.83734
ENSG00000071967	CYBRD1	-4.14543	5.54175	-6.28506	2.41833e-07	3.81723e-06	6.83305
ENSG00000100302	RASD2	2.52298	5.696	6.2826	2.43702e-07	3.8436e-06	6.82554
ENSG00000143819	EPHX1	-3.58815	6.3656	-6.28212	2.44069e-07	3.84627e-06	6.82406
ENSG00000221866	PLXNA4	2.60488	5.84322	6.27898	2.46485e-07	3.88118e-06	6.81444
ENSG00000232310	RP11-557H15.4	-7.69512	-0.0738801	-6.27866	2.46735e-07	3.88198e-06	6.81345
ENSG00000166206	GABRB3	2.27451	7.04925	6.27419	2.50217e-07	3.93357e-06	6.79976
ENSG00000146469	VIP	5.05813	3.1314	6.27367	2.50624e-07	3.93679e-06	6.79817
ENSG00000119771	KLHL29	2.2595	4.5427	6.26901	2.54314e-07	3.99152e-06	6.7839
ENSG00000156482	RPL30	-2.09624	7.08475	-6.26729	2.5569e-07	4.00987e-06	6.77863
ENSG00000186056	MATN1-AS1	-7.15574	0.549253	-6.26561	2.57041e-07	4.02781e-06	6.77348
ENSG00000001036	FUCA2	-2.33194	3.72799	-6.26313	2.59048e-07	4.05598e-06	6.76588
ENSG00000247982	LINC00926	-3.67937	1.44291	-6.26198	2.59983e-07	4.06734e-06	6.76236
ENSG00000187664	HAPLN4	5.28211	6.12275	6.26092	2.60851e-07	4.07763e-06	6.75911
ENSG00000189079	ARID2	-2.04575	3.79506	-6.25997	2.61628e-07	4.08388e-06	6.7562
ENSG00000064205	WISP2	-6.37148	0.583618	-6.25992	2.61671e-07	4.08388e-06	6.75604
ENSG00000135437	RDH5	-4.83858	1.38006	-6.25871	2.62662e-07	4.09605e-06	6.75235
ENSG00000168763	CNNM3	-2.29464	4.18635	-6.25703	2.64051e-07	4.11441e-06	6.7472
ENSG00000011132	APBA3	-1.8532	3.56818	-6.25497	2.65763e-07	4.13776e-06	6.74088
ENSG00000185100	ADSSL1	-3.33752	2.73542	-6.25453	2.66132e-07	4.13847e-06	6.73953
ENSG00000001084	GCLC	-2.83958	5.34567	-6.2544	2.66241e-07	4.13847e-06	6.73913
ENSG00000120896	SORBS3	-2.38214	5.84298	-6.25415	2.66448e-07	4.13847e-06	6.73837
ENSG00000185133	INPP5J	2.48437	4.22327	6.25102	2.69077e-07	4.17597e-06	6.72878
ENSG00000137076	TLN1	-2.94044	6.4854	-6.25076	2.69301e-07	4.1761e-06	6.72797
ENSG00000120458	MSANTD2	-2.02152	3.89673	-6.2491	2.70699e-07	4.19117e-06	6.72291
ENSG00000253816	RP11-1415C14.3	-5.97729	1.02015	-6.24907	2.70731e-07	4.19117e-06	6.72279
ENSG00000163629	PTPN13	-3.18171	5.04717	-6.24884	2.70921e-07	4.19117e-06	6.72211
ENSG00000160862	AZGP1	-9.56106	3.25721	-6.24794	2.71694e-07	4.1998e-06	6.71932
ENSG00000170348	TMED10	-1.91446	6.94516	-6.24611	2.73255e-07	4.22057e-06	6.71373
ENSG00000134247	PTGFRN	1.93655	4.67317	6.24539	2.7387e-07	4.2267e-06	6.71153
ENSG00000138085	ATRAID	-1.68053	4.56051	-6.24382	2.75227e-07	4.24426e-06	6.7067
ENSG00000173821	RNF213	-2.74107	6.14168	-6.24332	2.75653e-07	4.24747e-06	6.70519
ENSG00000269834	CTD-3018O17.3	-2.33358	3.11001	-6.24088	2.77779e-07	4.27682e-06	6.69769
ENSG00000081189	MEF2C	2.53843	8.18781	6.24061	2.78008e-07	4.27696e-06	6.69688
ENSG00000127314	RAP1B	-1.86994	5.50988	-6.23882	2.79574e-07	4.29765e-06	6.6914
ENSG00000070018	LRP6	-2.50142	4.86325	-6.23749	2.80741e-07	4.31217e-06	6.68733
ENSG00000132938	MTUS2	2.44746	4.51123	6.23589	2.82155e-07	4.32932e-06	6.68242
ENSG00000181588	MEX3D	-2.48808	3.38612	-6.23572	2.82303e-07	4.32932e-06	6.68191
ENSG00000248508	SRP14-AS1	-3.64743	2.92561	-6.22998	2.87438e-07	4.40458e-06	6.6643
ENSG00000130175	PRKCSH	-1.88523	7.00613	-6.22784	2.89377e-07	4.43079e-06	6.65774
ENSG00000129566	TEP1	-2.75711	3.95877	-6.22691	2.90221e-07	4.43986e-06	6.65489
ENSG00000136147	PHF11	-1.91208	4.15952	-6.22668	2.90426e-07	4.43986e-06	6.6542
ENSG00000160179	ABCG1	-3.58778	3.83812	-6.22638	2.90703e-07	4.4406e-06	6.65327
ENSG00000100321	SYNGR1	2.53578	8.66629	6.22561	2.91406e-07	4.44784e-06	6.65091
ENSG00000174963	ZIC4	-4.35373	2.45976	-6.22329	2.93532e-07	4.47408e-06	6.64381
ENSG00000167842	MIS12	-2.09327	3.69254	-6.22323	2.93587e-07	4.47408e-06	6.64363
ENSG00000250786	SNHG18	-5.30106	0.318601	-6.22212	2.94618e-07	4.48628e-06	6.6402
ENSG00000179630	LACC1	-5.83751	3.74362	-6.22058	2.96038e-07	4.50437e-06	6.63551
ENSG00000142327	RNPEPL1	-1.79382	5.08762	-6.21902	2.97491e-07	4.52293e-06	6.63073
ENSG00000101849	TBL1X	-2.60527	4.775	-6.21642	2.99927e-07	4.55641e-06	6.62276
ENSG00000010310	GIPR	-8.9897	1.60876	-6.21593	3.00391e-07	4.55989e-06	6.62125
ENSG00000185361	TNFAIP8L1	1.96743	4.8617	6.21533	3.0096e-07	4.56495e-06	6.6194
ENSG00000070808	CAMK2A	1.91919	10.4816	6.21476	3.01497e-07	4.56953e-06	6.61766
ENSG00000164530	PI16	-5.41893	3.30585	-6.21018	3.05864e-07	4.6321e-06	6.60361
ENSG00000154548	SRSF12	1.94095	3.55054	6.20813	3.07837e-07	4.65834e-06	6.59734
ENSG00000172830	SSH3	-2.22886	4.41722	-6.20322	3.12612e-07	4.72692e-06	6.5823
ENSG00000116747	TROVE2	-2.15391	4.64582	-6.20131	3.14492e-07	4.75164e-06	6.57645
ENSG00000023191	RNH1	-2.88187	6.39591	-6.19882	3.16964e-07	4.78527e-06	6.5688
ENSG00000187189	TSPYL4	1.87514	7.82815	6.19767	3.18106e-07	4.79279e-06	6.56529
ENSG00000125871	MGME1	-2.18169	2.45903	-6.19759	3.18192e-07	4.79279e-06	6.56502
ENSG00000146555	SDK1	2.75794	2.64794	6.19749	3.18288e-07	4.79279e-06	6.56473
ENSG00000188342	GTF2F2	-1.80574	4.12891	-6.19733	3.18449e-07	4.79279e-06	6.56423
ENSG00000158079	PTPDC1	-3.66705	4.05163	-6.19476	3.21023e-07	4.82778e-06	6.55637
ENSG00000107829	FBXW4	-2.50169	6.10003	-6.18903	3.26851e-07	4.91163e-06	6.5388
ENSG00000111249	CUX2	5.523	5.22004	6.18653	3.29422e-07	4.94643e-06	6.53115
ENSG00000105357	MYH14	-2.02744	5.99531	-6.18534	3.30664e-07	4.96124e-06	6.52747
ENSG00000243244	STON1	-3.70443	1.23493	-6.18357	3.325e-07	4.98493e-06	6.52207
ENSG00000268069	AC004466.1	-3.62403	2.06979	-6.18263	3.33482e-07	4.9958e-06	6.51918
ENSG00000187730	GABRD	3.07576	6.67174	6.1816	3.34559e-07	5.00807e-06	6.51604
ENSG00000167106	FAM102A	-2.43779	7.09153	-6.1793	3.36984e-07	5.03513e-06	6.50899
ENSG00000135063	FAM189A2	-4.49791	4.33916	-6.17923	3.37062e-07	5.03513e-06	6.50876
ENSG00000186188	FFAR4	3.68068	1.56285	6.17903	3.37269e-07	5.03513e-06	6.50816
ENSG00000183401	CCDC159	-2.99036	4.38525	-6.1787	3.37619e-07	5.03513e-06	6.50714
ENSG00000203805	PPAPDC1A	-4.19828	2.09489	-6.17866	3.37664e-07	5.03513e-06	6.50702
ENSG00000070010	UFD1L	-1.78849	4.99151	-6.1779	3.38475e-07	5.04335e-06	6.50467
ENSG00000078902	TOLLIP	1.75054	8.05411	6.17679	3.39654e-07	5.05704e-06	6.50128
ENSG00000186001	LRCH3	-1.73342	5.12695	-6.17496	3.41612e-07	5.0823e-06	6.49566
ENSG00000176490	DIRAS1	3.0743	7.23732	6.17338	3.43312e-07	5.10367e-06	6.49082
ENSG00000142549	IGLON5	2.62549	4.70177	6.17097	3.45912e-07	5.1384e-06	6.48345
ENSG00000176974	SHMT1	-2.83745	3.42469	-6.16688	3.50391e-07	5.20095e-06	6.47088
ENSG00000150656	CNDP1	-6.7969	6.20122	-6.16579	3.51587e-07	5.21471e-06	6.46756
ENSG00000248441	CTD-2536I1.1	3.42088	2.12451	6.16395	3.53622e-07	5.24089e-06	6.46192
ENSG00000214013	GANC	-2.27289	3.45011	-6.16263	3.55089e-07	5.25861e-06	6.45788
ENSG00000162989	KCNJ3	2.978	5.78983	6.15998	3.58055e-07	5.2985e-06	6.44976
ENSG00000124507	PACSIN1	2.27101	8.93204	6.15882	3.59363e-07	5.31381e-06	6.44619
ENSG00000196352	CD55	-4.23982	4.05488	-6.15709	3.61317e-07	5.33863e-06	6.4409
ENSG00000039068	CDH1	-5.66757	1.50886	-6.15147	3.67748e-07	5.42953e-06	6.42367
ENSG00000147113	CXorf36	-3.39989	3.69144	-6.14802	3.71762e-07	5.48461e-06	6.41307
ENSG00000184408	KCND2	2.52249	4.56413	6.14611	3.74e-07	5.51345e-06	6.40721
ENSG00000118276	B4GALT6	2.26197	5.58996	6.14356	3.77006e-07	5.55354e-06	6.39939
ENSG00000116396	KCNC4	1.46729	5.78959	6.14228	3.78519e-07	5.5716e-06	6.39548
ENSG00000169398	PTK2	-2.56228	7.41568	-6.13934	3.82033e-07	5.61907e-06	6.38646
ENSG00000188786	MTF1	-2.0098	4.11065	-6.13788	3.8379e-07	5.64063e-06	6.38198
ENSG00000167900	TK1	-5.56106	0.645998	-6.1372	3.846e-07	5.64827e-06	6.37992
ENSG00000280486		-7.96116	0.419227	-6.13523	3.86991e-07	5.67909e-06	6.37386
ENSG00000138468	SENP7	-2.02606	4.34403	-6.13093	3.92255e-07	5.75198e-06	6.36067
ENSG00000087152	ATXN7L3	1.59119	7.56557	6.13014	3.93229e-07	5.76192e-06	6.35825
ENSG00000166529	ZSCAN21	-1.73736	3.39827	-6.12856	3.95188e-07	5.78625e-06	6.3534
ENSG00000128285	MCHR1	4.28997	3.311	6.12712	3.96971e-07	5.80798e-06	6.349
ENSG00000166016	ABTB2	-2.59141	3.49938	-6.12359	4.01404e-07	5.86842e-06	6.33816
ENSG00000163820	FYCO1	-3.18883	3.93309	-6.1229	4.02268e-07	5.87663e-06	6.33606
ENSG00000176884	GRIN1	2.06563	9.10426	6.12097	4.04717e-07	5.90549e-06	6.33013
ENSG00000164406	LEAP2	-3.6162	0.929926	-6.12086	4.04852e-07	5.90549e-06	6.32981
ENSG00000145632	PLK2	2.26852	6.35602	6.11941	4.067e-07	5.92799e-06	6.32536
ENSG00000280061		-6.39098	1.98182	-6.11849	4.07873e-07	5.94063e-06	6.32255
ENSG00000213760	ATP6V1G2	2.02148	7.94153	6.11799	4.08525e-07	5.94566e-06	6.32099
ENSG00000179195	ZNF664	-1.79573	6.82736	-6.11452	4.13e-07	6.0063e-06	6.31035
ENSG00000140743	CDR2	1.99472	4.40162	6.11286	4.15151e-07	6.03305e-06	6.30528
ENSG00000283633		-3.60126	2.22549	-6.1091	4.20091e-07	6.10027e-06	6.29373
ENSG00000118402	ELOVL4	1.93966	5.14013	6.10832	4.21121e-07	6.11065e-06	6.29134
ENSG00000135709	KIAA0513	2.36112	8.26118	6.10744	4.22287e-07	6.123e-06	6.28864
ENSG00000268061	NAPA-AS1	-4.21756	-0.151066	-6.10668	4.23296e-07	6.13305e-06	6.28631
ENSG00000143578	CREB3L4	-4.31699	1.2981	-6.1062	4.23927e-07	6.13762e-06	6.28485
ENSG00000272143	FGF14-AS2	-5.43014	0.962715	-6.10316	4.27996e-07	6.1919e-06	6.27553
ENSG00000114859	CLCN2	-2.19618	3.86048	-6.10247	4.28927e-07	6.20076e-06	6.27341
ENSG00000258738	RP11-73E17.2	-5.22219	-0.199292	-6.10182	4.29802e-07	6.20756e-06	6.27142
ENSG00000105409	ATP1A3	2.95027	9.3351	6.10165	4.30037e-07	6.20756e-06	6.27088
ENSG00000143164	DCAF6	2.1556	6.7	6.10078	4.31203e-07	6.21976e-06	6.26824
ENSG00000130475	FCHO1	-3.21042	5.39107	-6.10027	4.319e-07	6.22519e-06	6.26666
ENSG00000273030	RP11-285F16.1	-5.06466	0.451859	-6.09974	4.32615e-07	6.23087e-06	6.26505
ENSG00000100106	TRIOBP	-2.55361	4.16079	-6.09874	4.33973e-07	6.2458e-06	6.26199
ENSG00000161021	MAML1	-1.73695	4.89984	-6.09819	4.34733e-07	6.25211e-06	6.26028
ENSG00000166448	TMEM130	2.75927	8.19624	6.09731	4.35934e-07	6.26474e-06	6.25759
ENSG00000249115	HAUS5	-2.67512	3.93876	-6.09485	4.39321e-07	6.30874e-06	6.25003
ENSG00000267317	CTB-25B13.12	-5.05195	0.140682	-6.09218	4.4302e-07	6.35716e-06	6.24184
ENSG00000125434	SLC25A35	-3.88342	1.8364	-6.08878	4.47769e-07	6.42056e-06	6.23143
ENSG00000185668	POU3F1	3.52504	1.62514	6.08745	4.49641e-07	6.44264e-06	6.22736
ENSG00000030066	NUP160	-2.07263	3.97138	-6.0809	4.58998e-07	6.57186e-06	6.20725
ENSG00000138622	HCN4	4.33152	1.51893	6.08053	4.59525e-07	6.57456e-06	6.20613
ENSG00000121101	TEX14	-3.66637	0.500018	-6.07875	4.62108e-07	6.60665e-06	6.20066
ENSG00000168000	BSCL2	2.15145	8.15804	6.07847	4.62504e-07	6.60745e-06	6.19982
ENSG00000271855	RP11-214N9.1	-3.52525	-0.144889	-6.07735	4.64133e-07	6.62584e-06	6.19639
ENSG00000264575	LINC00526	-1.8976	1.94559	-6.07535	4.67067e-07	6.66282e-06	6.19024
ENSG00000102871	TRADD	-2.88825	2.90254	-6.07153	4.72704e-07	6.73829e-06	6.17853
ENSG00000067113	PPAP2A	-1.73158	5.22776	-6.0708	4.73788e-07	6.74878e-06	6.17629
ENSG00000049130	KITLG	3.38322	4.65724	6.07002	4.74947e-07	6.76033e-06	6.17391
ENSG00000198873	GRK5	2.07893	4.03453	6.06908	4.76357e-07	6.77544e-06	6.17101
ENSG00000157350	ST3GAL2	1.25406	4.99022	6.06791	4.78108e-07	6.79536e-06	6.16743
ENSG00000182185	RAD51B	-2.85105	0.92177	-6.06316	4.85292e-07	6.89217e-06	6.15287
ENSG00000101746	NOL4	2.19558	4.75973	6.06294	4.85629e-07	6.89217e-06	6.15219
ENSG00000183454	GRIN2A	2.70673	6.87162	6.06075	4.88981e-07	6.93467e-06	6.14548
ENSG00000180098	TRNAU1AP	-1.72609	3.66419	-6.0599	4.90289e-07	6.94814e-06	6.14287
ENSG00000133321	RARRES3	-5.47961	3.25126	-6.05816	4.9298e-07	6.98119e-06	6.13753
ENSG00000135926	TMBIM1	-5.31046	6.01089	-6.05766	4.93748e-07	6.9858e-06	6.13601
ENSG00000186732	MPPED1	2.01659	6.8104	6.05748	4.94026e-07	6.9858e-06	6.13546
ENSG00000237190	CDKN2AIPNL	2.02106	4.57489	6.05264	5.01606e-07	7.08784e-06	6.12059
ENSG00000112182	BACH2	-2.52142	2.73951	-6.05239	5.01998e-07	7.0882e-06	6.11983
ENSG00000088970	PLK1S1	-1.86251	4.70854	-6.05146	5.03473e-07	7.10387e-06	6.11697
ENSG00000105696	TMEM59L	1.81626	8.58972	6.05092	5.04319e-07	7.11065e-06	6.11533
ENSG00000143303	RRNAD1	-1.79496	4.252	-6.04318	5.16737e-07	7.28044e-06	6.09158
ENSG00000160460	SPTBN4	1.59486	7.23565	6.04138	5.19665e-07	7.31639e-06	6.08606
ENSG00000151552	QDPR	-4.54536	8.34083	-6.03911	5.23388e-07	7.36347e-06	6.0791
ENSG00000234056	AMER2-AS1	-6.19727	0.197347	-6.03803	5.25165e-07	7.38311e-06	6.07579
ENSG00000265972	TXNIP	-6.61989	6.50569	-6.0373	5.26365e-07	7.38603e-06	6.07356
ENSG00000166689	PLEKHA7	-3.23321	3.2939	-6.03724	5.26461e-07	7.38603e-06	6.07338
ENSG00000278126		-3.62826	0.72759	-6.03721	5.26514e-07	7.38603e-06	6.07328
ENSG00000114796	KLHL24	-2.47742	5.60103	-6.0365	5.27702e-07	7.39735e-06	6.07108
ENSG00000058673	ZC3H11A	-1.59317	6.94556	-6.03594	5.28616e-07	7.40344e-06	6.06939
ENSG00000221823	PPP3R1	1.86178	8.4406	6.03577	5.28899e-07	7.40344e-06	6.06887
ENSG00000165914	TTC7B	1.33423	6.69218	6.03435	5.31265e-07	7.4312e-06	6.06452
ENSG00000105855	ITGB8	-3.72745	6.0092	-6.03347	5.32749e-07	7.4466e-06	6.06179
ENSG00000251575	CTD-2170G1.2	-8.43229	-1.13291	-6.03146	5.36122e-07	7.48835e-06	6.05563
ENSG00000110427	KIAA1549L	2.49865	7.37254	6.03028	5.38102e-07	7.51061e-06	6.05203
ENSG00000155093	PTPRN2	2.55064	7.37035	6.02938	5.39635e-07	7.52658e-06	6.04926
ENSG00000164117	FBXO8	-2.00113	3.40975	-6.02714	5.43436e-07	7.57416e-06	6.04241
ENSG00000236268	RP11-170N11.1	3.76873	0.147968	6.02596	5.45467e-07	7.59701e-06	6.03876
ENSG00000104774	MAN2B1	-2.38293	4.10614	-6.02511	5.46916e-07	7.61173e-06	6.03618
ENSG00000151689	INPP1	-2.24833	5.27234	-6.02113	5.53809e-07	7.70215e-06	6.02395
ENSG00000124356	STAMBP	-1.9595	4.95011	-6.0168	5.61395e-07	7.80206e-06	6.01067
ENSG00000101190	TCFL5	-2.72959	5.11435	-6.01542	5.63823e-07	7.83021e-06	6.00646
ENSG00000149582	TMEM25	1.69207	6.05184	6.01513	5.64338e-07	7.83176e-06	6.00557
ENSG00000185274	WBSCR17	2.84342	6.90144	6.01475	5.65023e-07	7.83566e-06	6.00438
ENSG00000134343	ANO3	2.69411	4.96666	6.01304	5.68069e-07	7.87227e-06	5.99914
ENSG00000272316	XXbac-BPGBPG55C20.2	-2.89441	2.74094	-6.00931	5.74755e-07	7.95926e-06	5.98771
ENSG00000250366	LINC00617	3.48021	4.50554	6.00705	5.7885e-07	8.01025e-06	5.98078
ENSG00000198915	RASGEF1A	1.50914	5.49556	6.0055	5.81676e-07	8.04362e-06	5.97603
ENSG00000050405	LIMA1	-2.74998	4.10336	-6.00303	5.86216e-07	8.10063e-06	5.96844
ENSG00000128791	TWSG1	-2.06878	4.07612	-6.00004	5.91754e-07	8.17134e-06	5.95927
ENSG00000104881	PPP1R13L	-3.1975	2.28848	-5.99869	5.94264e-07	8.20016e-06	5.95514
ENSG00000084636	COL16A1	-3.63298	7.06816	-5.9966	5.98184e-07	8.23879e-06	5.94872
ENSG00000013583	HEBP1	-1.91746	4.39908	-5.99656	5.98262e-07	8.23879e-06	5.94859
ENSG00000109063	MYH3	-3.14315	2.48491	-5.99652	5.98336e-07	8.23879e-06	5.94847
ENSG00000130775	THEMIS2	-3.9829	3.37095	-5.9931	6.04798e-07	8.32187e-06	5.93799
ENSG00000101955	SRPX	-5.15484	1.50277	-5.99248	6.05982e-07	8.33225e-06	5.93608
ENSG00000164118	CEP44	-2.61921	3.53506	-5.98834	6.13912e-07	8.43532e-06	5.92339
ENSG00000261696	RP11-354P17.15	-5.2382	-0.792831	-5.98561	6.19203e-07	8.502e-06	5.91501
ENSG00000165275	TRMT10B	-1.85222	3.50413	-5.98446	6.21438e-07	8.52666e-06	5.9115
ENSG00000174307	PHLDA3	-2.68384	5.59691	-5.98118	6.27887e-07	8.60905e-06	5.90142
ENSG00000169783	LINGO1	2.29231	7.29444	5.97636	6.37461e-07	8.72869e-06	5.88665
ENSG00000231013	AC013275.2	6.88893	-0.0558353	5.97634	6.37512e-07	8.72869e-06	5.88657
ENSG00000180834	MAP6D1	-4.49916	5.73841	-5.97498	6.4024e-07	8.75988e-06	5.88241
ENSG00000230565	ZNF32-AS2	-2.8773	0.588496	-5.97354	6.43139e-07	8.79334e-06	5.878
ENSG00000128683	GAD1	3.40533	6.65619	5.97328	6.43661e-07	8.79429e-06	5.87721
ENSG00000257365	FNTB	-2.36238	4.51517	-5.97273	6.44772e-07	8.80327e-06	5.87552
ENSG00000189171	S100A13	-2.90731	5.4894	-5.97162	6.47039e-07	8.82802e-06	5.8721
ENSG00000135744	AGT	-4.19964	7.50203	-5.97114	6.4801e-07	8.83505e-06	5.87063
ENSG00000115194	SLC30A3	3.27576	6.01004	5.96578	6.59017e-07	8.97882e-06	5.8542
ENSG00000059915	PSD	1.65515	8.64337	5.96552	6.59555e-07	8.97985e-06	5.8534
ENSG00000189410	SH2D5	3.25399	5.83616	5.96513	6.60355e-07	8.98291e-06	5.85222
ENSG00000101098	RIMS4	1.77089	6.57801	5.96497	6.60705e-07	8.98291e-06	5.8517
ENSG00000105880	DLX5	3.36746	0.977683	5.9645	6.61672e-07	8.98975e-06	5.85027
ENSG00000196937	FAM3C	2.45978	6.9368	5.96314	6.64506e-07	9.02195e-06	5.8461
ENSG00000106976	DNM1	2.01963	9.7101	5.9623	6.66262e-07	9.03947e-06	5.84353
ENSG00000234456	MAGI2-AS3	-1.90345	5.40923	-5.96196	6.66972e-07	9.04279e-06	5.84249
ENSG00000144959	NCEH1	2.30651	6.21074	5.95843	6.74411e-07	9.13726e-06	5.83166
ENSG00000149089	APIP	-2.63917	3.89523	-5.95734	6.76738e-07	9.16239e-06	5.8283
ENSG00000167895	TMC8	-4.20288	2.32275	-5.95681	6.77856e-07	9.17113e-06	5.82669
ENSG00000221887	HMSD	-5.91758	0.176855	-5.95639	6.78747e-07	9.1768e-06	5.82541
ENSG00000157087	ATP2B2	2.40468	8.37345	5.95575	6.80119e-07	9.18894e-06	5.82344
ENSG00000152128	TMEM163	1.9093	4.0861	5.9543	6.83233e-07	9.22217e-06	5.81898
ENSG00000011114	BTBD7	-1.73806	4.19761	-5.95416	6.83528e-07	9.22217e-06	5.81856
ENSG00000105810	CDK6	-2.64309	3.82637	-5.95378	6.84347e-07	9.2268e-06	5.81739
ENSG00000175077	RTP1	5.13199	1.33679	5.95202	6.88145e-07	9.27157e-06	5.81199
ENSG00000281692		-7.44175	-0.022918	-5.94555	7.02275e-07	9.45539e-06	5.79216
ENSG00000158296	SLC13A3	-3.70378	4.46163	-5.94427	7.05102e-07	9.47973e-06	5.78824
ENSG00000260439	LA16c-366D3.1	-7.82102	-0.943253	-5.94409	7.05505e-07	9.47973e-06	5.78768
ENSG00000021355	SERPINB1	-4.19146	3.46025	-5.94407	7.05547e-07	9.47973e-06	5.78762
ENSG00000165169	DYNLT3	2.16683	6.31137	5.94381	7.06131e-07	9.481e-06	5.78681
ENSG00000278195		2.60356	3.99263	5.94221	7.09695e-07	9.52228e-06	5.7819
ENSG00000167766	ZNF83	-2.38994	5.69212	-5.94164	7.10969e-07	9.53277e-06	5.78015
ENSG00000173039	RELA	-2.69747	5.24243	-5.94128	7.11763e-07	9.53684e-06	5.77906
ENSG00000099814	CEP170B	2.18229	7.26855	5.94009	7.14446e-07	9.56619e-06	5.77539
ENSG00000172602	RND1	2.00268	5.56817	5.93768	7.19877e-07	9.63226e-06	5.768
ENSG00000164076	CAMKV	2.38832	7.62339	5.93701	7.21386e-07	9.6458e-06	5.76596
ENSG00000174514	MFSD4	2.0782	6.70207	5.93671	7.22057e-07	9.64813e-06	5.76505
ENSG00000272031	ANKRD34A	2.13414	5.1775	5.93591	7.23894e-07	9.66603e-06	5.76257
ENSG00000155368	DBI	-2.6546	6.4055	-5.93215	7.32485e-07	9.77156e-06	5.75106
ENSG00000116141	MARK1	1.56377	5.3238	5.93201	7.32804e-07	9.77156e-06	5.75064
ENSG00000148925	BTBD10	2.12492	5.90022	5.93163	7.33697e-07	9.77676e-06	5.74945
ENSG00000133246	PRAM1	-4.74675	2.13526	-5.93123	7.34609e-07	9.78218e-06	5.74824
ENSG00000255837	TAS2R20	-4.58318	-0.681517	-5.92967	7.3823e-07	9.82367e-06	5.74344
ENSG00000160014	CALM3	2.58607	10.4864	5.92872	7.4042e-07	9.84606e-06	5.74055
ENSG00000182796	TMEM198B	-3.26114	4.69528	-5.92682	7.44869e-07	9.89845e-06	5.7347
ENSG00000151229	SLC2A13	2.76281	5.94307	5.92613	7.46484e-07	9.90829e-06	5.73259
ENSG00000162981	FAM84A	2.89944	6.19736	5.92607	7.46631e-07	9.90829e-06	5.7324
ENSG00000117360	PRPF3	-1.59601	5.11482	-5.92462	7.5003e-07	9.9466e-06	5.72796
ENSG00000171126	KCNG3	3.84426	0.771749	5.92344	7.52832e-07	9.97665e-06	5.72433
ENSG00000131051	RBM39	-1.25409	7.37848	-5.92323	7.53323e-07	9.97665e-06	5.72369
ENSG00000008311	AASS	-5.31138	3.19507	-5.92285	7.54208e-07	9.98156e-06	5.72254
ENSG00000040933	INPP4A	2.04959	6.52263	5.92181	7.56693e-07	1.00073e-05	5.71933
ENSG00000011677	GABRA3	3.39209	5.17409	5.9216	7.57186e-07	1.00073e-05	5.7187
ENSG00000171160	MORN4	1.59931	5.18472	5.91519	7.72596e-07	1.01925e-05	5.69904
ENSG00000237943	PRKCQ-AS1	-5.59605	2.67665	-5.91514	7.72711e-07	1.01925e-05	5.6989
ENSG00000006210	CX3CL1	2.15918	6.78006	5.91512	7.72773e-07	1.01925e-05	5.69882
ENSG00000090097	PCBP4	-2.80088	6.87934	-5.91428	7.74802e-07	1.02057e-05	5.69626
ENSG00000031691	CENPQ	-3.52053	2.03556	-5.91427	7.74827e-07	1.02057e-05	5.69623
ENSG00000116117	PARD3B	-3.67652	2.78261	-5.91324	7.77342e-07	1.02319e-05	5.69307
ENSG00000186487	MYT1L	2.45787	6.88076	5.91301	7.77904e-07	1.02323e-05	5.69236
ENSG00000145451	GLRA3	3.42548	4.05523	5.9128	7.78427e-07	1.02323e-05	5.6917
ENSG00000262001	DLGAP1-AS2	-4.3303	1.0152	-5.91161	7.81335e-07	1.02636e-05	5.68807
ENSG00000197989	SNHG12	-1.89272	3.29623	-5.90859	7.88805e-07	1.03547e-05	5.67878
ENSG00000260788	RP11-298D21.1	-7.65234	1.74714	-5.90749	7.91538e-07	1.03836e-05	5.67541
ENSG00000188404	SELL	-7.86515	1.14978	-5.90447	7.9908e-07	1.04755e-05	5.66616
ENSG00000087086	FTL	-2.22263	9.58762	-5.90397	8.00327e-07	1.04847e-05	5.66463
ENSG00000240771	ARHGEF25	1.64042	7.06315	5.90323	8.02196e-07	1.05021e-05	5.66236
ENSG00000178685	PARP10	-2.3171	4.3209	-5.90203	8.05231e-07	1.05347e-05	5.65868
ENSG00000117528	ABCD3	-1.67477	5.10315	-5.90019	8.09894e-07	1.05886e-05	5.65304
ENSG00000165389	SPTSSA	-2.05581	4.32972	-5.89991	8.10614e-07	1.05909e-05	5.65218
ENSG00000165238	WNK2	1.82272	6.84093	5.89959	8.11421e-07	1.05943e-05	5.6512
ENSG00000073711	PPP2R3A	-3.27745	3.63838	-5.89509	8.22999e-07	1.07383e-05	5.63738
ENSG00000188603	CLN3	-2.08505	3.86344	-5.89229	8.30254e-07	1.08256e-05	5.62882
ENSG00000103034	NDRG4	2.01273	9.58663	5.88998	8.36324e-07	1.08975e-05	5.62171
ENSG00000196236	XPNPEP3	-1.88374	3.71059	-5.88852	8.4016e-07	1.09401e-05	5.61725
ENSG00000184083	FAM120C	-1.85661	4.37641	-5.88217	8.571e-07	1.11495e-05	5.59777
ENSG00000196220	SRGAP3	1.59536	6.76338	5.88206	8.57391e-07	1.11495e-05	5.59744
ENSG00000156171	DRAM2	-1.96737	3.8435	-5.8817	8.58374e-07	1.11548e-05	5.59632
ENSG00000134780	DAGLA	2.09897	5.79892	5.88026	8.6227e-07	1.1198e-05	5.59191
ENSG00000135931	ARMC9	2.14912	4.15035	5.87935	8.64727e-07	1.12179e-05	5.58913
ENSG00000135002	RFK	1.96756	5.69893	5.87921	8.65125e-07	1.12179e-05	5.58868
ENSG00000010438	PRSS3	2.15077	3.86385	5.87906	8.65534e-07	1.12179e-05	5.58822
ENSG00000173406	DAB1	2.53272	3.6698	5.87851	8.67007e-07	1.12295e-05	5.58656
ENSG00000228510	RP11-339B21.8	-7.30896	0.459777	-5.87801	8.68388e-07	1.12398e-05	5.58501
ENSG00000119946	CNNM1	1.49506	5.69278	5.87518	8.76132e-07	1.13294e-05	5.57635
ENSG00000184985	SORCS2	-2.78565	5.41293	-5.87506	8.76473e-07	1.13294e-05	5.57597
ENSG00000110076	NRXN2	1.33223	7.69855	5.87419	8.78862e-07	1.13467e-05	5.57331
ENSG00000117650	NEK2	4.29893	0.119895	5.87415	8.78983e-07	1.13467e-05	5.57318
ENSG00000154134	ROBO3	-3.10216	5.01902	-5.87336	8.81176e-07	1.13675e-05	5.57075
ENSG00000155367	PPM1J	2.60943	2.98866	5.87239	8.83853e-07	1.13944e-05	5.56779
ENSG00000102805	CLN5	-1.70209	4.58316	-5.87137	8.86687e-07	1.14234e-05	5.56467
ENSG00000203650	RP4-562J12.2	-5.56141	-0.0599276	-5.86872	8.94108e-07	1.15113e-05	5.55654
ENSG00000284512		-3.32692	0.543765	-5.86847	8.94812e-07	1.15128e-05	5.55577
ENSG00000138207	RBP4	2.56738	4.59436	5.8675	8.97551e-07	1.15404e-05	5.55279
ENSG00000068615	REEP1	2.34946	6.10923	5.86465	9.05619e-07	1.16364e-05	5.54406
ENSG00000084444	KIAA1467	2.58599	6.26162	5.86396	9.07603e-07	1.16542e-05	5.54192
ENSG00000269940	RP11-73M18.7	-4.10009	0.495046	-5.86309	9.10081e-07	1.16783e-05	5.53926
ENSG00000267365	KCNJ2-AS1	-6.77471	0.496083	-5.86156	9.14472e-07	1.17222e-05	5.53457
ENSG00000136854	STXBP1	2.2204	9.5166	5.86148	9.14713e-07	1.17222e-05	5.53431
ENSG00000180425	C11orf71	-2.47932	3.56908	-5.86035	9.17951e-07	1.17529e-05	5.53086
ENSG00000143502	SUSD4	2.23236	5.58494	5.86022	9.1832e-07	1.17529e-05	5.53047
ENSG00000021645	NRXN3	2.77357	6.48724	5.86	9.18955e-07	1.17533e-05	5.5298
ENSG00000087842	PIR	-3.87246	3.41159	-5.85771	9.25606e-07	1.18306e-05	5.52276
ENSG00000168769	TET2	-2.26518	3.82938	-5.85467	9.345e-07	1.19295e-05	5.51344
ENSG00000181656	GPR88	3.47206	2.86412	5.85464	9.34576e-07	1.19295e-05	5.51336
ENSG00000215067	AC027763.2	-1.69198	1.97618	-5.85386	9.3687e-07	1.19509e-05	5.51096
ENSG00000151490	PTPRO	3.25188	4.47882	5.84868	9.52259e-07	1.21393e-05	5.49507
ENSG00000249896	RP11-586D19.1	1.88088	3.48819	5.83793	9.84973e-07	1.25481e-05	5.46213
ENSG00000138593	SECISBP2L	-2.97083	7.12756	-5.8375	9.86331e-07	1.25571e-05	5.46078
ENSG00000110786	PTPN5	2.5229	6.97024	5.83648	9.89478e-07	1.25881e-05	5.45768
ENSG00000147874	HAUS6	-2.17054	4.19071	-5.8363	9.90058e-07	1.25881e-05	5.4571
ENSG00000119321	FKBP15	-1.58775	5.32348	-5.83527	9.93259e-07	1.26205e-05	5.45396
ENSG00000139405	RITA1	1.60986	4.47671	5.83366	9.98298e-07	1.26762e-05	5.44902
ENSG00000198721	ECI2	-2.05256	4.85384	-5.83281	1.00098e-06	1.27019e-05	5.44641
ENSG00000244055	AC007566.10	-4.19291	1.42421	-5.83252	1.0019e-06	1.27053e-05	5.44551
ENSG00000172260	NEGR1	2.45753	7.33235	5.83229	1.00261e-06	1.27061e-05	5.44482
ENSG00000266916	CTD-3064H18.1	-2.92382	1.35661	-5.83154	1.00496e-06	1.27276e-05	5.44253
ENSG00000006432	MAP3K9	2.53948	6.07453	5.83125	1.00588e-06	1.27309e-05	5.44164
ENSG00000141098	GFOD2	1.53169	5.25608	5.83087	1.00708e-06	1.27378e-05	5.44047
ENSG00000109436	TBC1D9	2.79135	5.59999	5.83055	1.0081e-06	1.27424e-05	5.43949
ENSG00000082458	DLG3	2.33974	6.22211	5.82997	1.00995e-06	1.27574e-05	5.43771
ENSG00000138028	CGREF1	2.41683	5.31696	5.82933	1.01197e-06	1.27747e-05	5.43575
ENSG00000067842	ATP2B3	2.55631	6.18276	5.8288	1.01367e-06	1.27878e-05	5.43411
ENSG00000004975	DVL2	-1.4141	4.8218	-5.82689	1.01978e-06	1.28565e-05	5.42826
ENSG00000226746	SMCR5	-3.88922	-0.505713	-5.82649	1.02105e-06	1.28642e-05	5.42704
ENSG00000185955	C7orf61	-7.51136	1.34705	-5.82563	1.02381e-06	1.28906e-05	5.42441
ENSG00000032742	IFT88	-2.48265	3.63606	-5.82525	1.02503e-06	1.28948e-05	5.42325
ENSG00000122873	CISD1	1.98596	5.46549	5.82512	1.02547e-06	1.28948e-05	5.42283
ENSG00000177917	ARL6IP6	-2.27046	3.20492	-5.82482	1.02642e-06	1.28984e-05	5.42193
ENSG00000183760	PAPL	-4.42638	1.40195	-5.82307	1.03207e-06	1.2961e-05	5.41657
ENSG00000276663		-7.34139	-0.148736	-5.8228	1.03297e-06	1.29639e-05	5.41572
ENSG00000112149	CD83	2.21353	4.70949	5.82136	1.03764e-06	1.30141e-05	5.41132
ENSG00000099256	PRTFDC1	-2.67377	4.01673	-5.81924	1.0446e-06	1.30929e-05	5.4048
ENSG00000182901	RGS7	2.3149	5.81054	5.81874	1.04622e-06	1.31048e-05	5.40329
ENSG00000177873	ZNF619	-2.56656	1.71076	-5.81645	1.05378e-06	1.31909e-05	5.39627
ENSG00000150637	CD226	-3.67808	0.488917	-5.81396	1.06208e-06	1.32863e-05	5.38862
ENSG00000134779	TPGS2	1.47864	6.32177	5.81259	1.06665e-06	1.33348e-05	5.38443
ENSG00000146950	SHROOM2	1.92564	4.94896	5.81212	1.06823e-06	1.3346e-05	5.38299
ENSG00000160716	CHRNB2	3.22765	5.56204	5.81011	1.075e-06	1.34219e-05	5.37683
ENSG00000104885	DOT1L	-1.98973	4.83049	-5.80965	1.07656e-06	1.34328e-05	5.37541
ENSG00000133131	MORC4	-1.68364	3.26547	-5.80859	1.08014e-06	1.34688e-05	5.37217
ENSG00000259120	SMIM6	-8.96551	-0.436087	-5.80635	1.0878e-06	1.35556e-05	5.36528
ENSG00000078140	UBE2K	1.62112	6.72057	5.80573	1.08993e-06	1.35734e-05	5.36338
ENSG00000146267	FAXC	2.14308	5.56762	5.8046	1.0938e-06	1.36064e-05	5.35992
ENSG00000250510	GPR162	1.69439	7.10037	5.80454	1.09398e-06	1.36064e-05	5.35976
ENSG00000174137	FAM53A	-4.5526	0.549798	-5.80417	1.09527e-06	1.36137e-05	5.35861
ENSG00000183715	OPCML	2.68801	6.94666	5.80395	1.09603e-06	1.36144e-05	5.35794
ENSG00000131095	GFAP	-5.52799	11.9339	-5.80207	1.10253e-06	1.36865e-05	5.35217
ENSG00000135622	SEMA4F	1.94096	4.95514	5.79873	1.11414e-06	1.38218e-05	5.34195
ENSG00000222044	RP5-1039K5.16	-6.86897	-0.478129	-5.79775	1.11758e-06	1.38494e-05	5.33894
ENSG00000204052	LRRC73	3.13483	3.51478	5.7975	1.11849e-06	1.38494e-05	5.33815
ENSG00000148019	CEP78	-1.85685	4.42627	-5.79749	1.11851e-06	1.38494e-05	5.33813
ENSG00000166073	GPR176	2.24892	5.07645	5.79471	1.12832e-06	1.3962e-05	5.32962
ENSG00000250687	RP11-497H16.7	-5.57001	0.562163	-5.79356	1.13242e-06	1.40038e-05	5.32608
ENSG00000089472	HEPH	-3.29557	4.74683	-5.78989	1.14555e-06	1.41572e-05	5.31484
ENSG00000261326	RP5-1057J7.6	-2.24296	3.32472	-5.78962	1.14652e-06	1.41601e-05	5.31401
ENSG00000044446	PHKA2	-1.8745	4.60541	-5.78875	1.14968e-06	1.41902e-05	5.31133
ENSG00000137845	ADAM10	-1.74107	5.76611	-5.78781	1.15308e-06	1.4223e-05	5.30845
ENSG00000145526	CDH18	3.45135	4.0887	5.78756	1.15398e-06	1.42231e-05	5.30769
ENSG00000158122	AAED1	-1.85464	2.37616	-5.7874	1.15455e-06	1.42231e-05	5.3072
ENSG00000164588	HCN1	2.6647	5.79331	5.78589	1.16005e-06	1.42818e-05	5.30257
ENSG00000253368	TRNP1	2.04138	5.38663	5.78372	1.16797e-06	1.43693e-05	5.29594
ENSG00000119684	MLH3	-1.81616	4.44518	-5.78354	1.16864e-06	1.43693e-05	5.29538
ENSG00000038427	VCAN	-3.7077	5.2725	-5.78159	1.17583e-06	1.44485e-05	5.2894
ENSG00000148798	INA	2.58394	7.87018	5.77949	1.18364e-06	1.45354e-05	5.28294
ENSG00000226403	RP11-31F19.1	-5.1401	-0.622263	-5.77796	1.18935e-06	1.45962e-05	5.27825
ENSG00000143570	SLC39A1	-2.77112	4.68766	-5.77721	1.19215e-06	1.46213e-05	5.27596
ENSG00000163659	TIPARP	-3.39501	4.06395	-5.77669	1.1941e-06	1.4636e-05	5.27437
ENSG00000168795	ZBTB5	-2.29707	3.51754	-5.77492	1.20075e-06	1.47082e-05	5.26895
ENSG00000164068	RNF123	1.49715	5.60335	5.77333	1.20677e-06	1.47726e-05	5.26408
ENSG00000140323	DISP2	2.05545	5.66438	5.77261	1.20948e-06	1.47965e-05	5.26188
ENSG00000259891	CTA-204B4.2	-3.49903	3.02194	-5.77144	1.21395e-06	1.48341e-05	5.25829
ENSG00000266976	AC079466.1	-3.00064	2.17447	-5.77141	1.21408e-06	1.48341e-05	5.25818
ENSG00000067900	ROCK1	-2.30824	4.70955	-5.77103	1.21553e-06	1.48425e-05	5.25702
ENSG00000126070	AGO3	-1.8587	5.00561	-5.77055	1.21735e-06	1.48481e-05	5.25556
ENSG00000008394	MGST1	-4.25917	5.18804	-5.77051	1.21752e-06	1.48481e-05	5.25542
ENSG00000151914	DST	-2.8829	8.71424	-5.76967	1.22072e-06	1.48777e-05	5.25287
ENSG00000283183		2.07347	3.36745	5.76772	1.22823e-06	1.496e-05	5.24688
ENSG00000048471	SNX29	-2.72928	4.49403	-5.76646	1.23311e-06	1.50099e-05	5.24302
ENSG00000105722	ERF	-2.73759	4.95921	-5.76572	1.23598e-06	1.50354e-05	5.24075
ENSG00000113327	GABRG2	3.08356	7.26627	5.76522	1.23791e-06	1.50495e-05	5.23923
ENSG00000259583	RP11-66B24.4	3.90125	3.24876	5.76324	1.24566e-06	1.51342e-05	5.23315
ENSG00000160049	DFFA	-1.41416	4.98326	-5.761	1.25447e-06	1.52318e-05	5.22627
ENSG00000141576	RNF157	1.73728	7.577	5.76017	1.25773e-06	1.52618e-05	5.22374
ENSG00000197444	OGDHL	1.89535	6.58642	5.75646	1.2725e-06	1.54313e-05	5.21236
ENSG00000022567	SLC45A4	2.04402	5.67068	5.75595	1.27454e-06	1.54464e-05	5.2108
ENSG00000106344	RBM28	-1.64673	4.94172	-5.75205	1.29024e-06	1.56269e-05	5.19886
ENSG00000109062	SLC9A3R1	-3.06818	5.7065	-5.75044	1.29681e-06	1.56945e-05	5.19391
ENSG00000134748	PRPF38A	-1.40272	5.09945	-5.75028	1.29744e-06	1.56945e-05	5.19344
ENSG00000163171	CDC42EP3	1.98954	4.06492	5.74769	1.30804e-06	1.5813e-05	5.1855
ENSG00000108604	SMARCD2	-2.71497	4.81584	-5.74726	1.30981e-06	1.58245e-05	5.18419
ENSG00000163053	SLC16A14	2.42894	4.33365	5.74652	1.31288e-06	1.58517e-05	5.1819
ENSG00000279423		-4.68828	2.17807	-5.74576	1.31603e-06	1.58798e-05	5.17957
ENSG00000277351		-7.53967	-0.907966	-5.74556	1.31686e-06	1.588e-05	5.17895
ENSG00000185736	ADARB2	-4.72331	5.58655	-5.74423	1.32236e-06	1.59365e-05	5.17489
ENSG00000279333		3.38451	3.98822	5.74193	1.33194e-06	1.60383e-05	5.16785
ENSG00000138336	TET1	-4.03354	0.601242	-5.74181	1.33246e-06	1.60383e-05	5.16747
ENSG00000167393	PPP2R3B	-2.3847	3.15144	-5.74134	1.33443e-06	1.60421e-05	5.16603
ENSG00000167393_PAR_Y		-2.3847	3.15144	-5.74134	1.33443e-06	1.60421e-05	5.16603
ENSG00000171813	PWWP2B	1.78702	4.30292	5.73989	1.34052e-06	1.61053e-05	5.16159
ENSG00000224843	LINC00240	-3.11497	0.6404	-5.73895	1.34447e-06	1.61416e-05	5.15872
ENSG00000204314	PRRT1	1.83294	6.66325	5.73878	1.3452e-06	1.61416e-05	5.15819
ENSG00000171224	C10orf35	2.28519	4.68176	5.73791	1.34887e-06	1.61756e-05	5.15554
ENSG00000235049	LINC00940	-10.4519	-0.606069	-5.73599	1.35707e-06	1.62639e-05	5.14963
ENSG00000138152	BTBD16	-9.39522	0.131737	-5.73369	1.36692e-06	1.63718e-05	5.14258
ENSG00000085719	CPNE3	-2.25401	5.04361	-5.73327	1.36872e-06	1.63833e-05	5.14129
ENSG00000177181	RIMKLA	2.53227	5.5186	5.73258	1.37166e-06	1.64083e-05	5.1392
ENSG00000213023	SYT3	2.14621	5.05785	5.73235	1.37268e-06	1.64104e-05	5.13848
ENSG00000090661	CERS4	-2.46623	5.30202	-5.72968	1.38424e-06	1.65385e-05	5.1303
ENSG00000240065	PSMB9	-3.53061	2.03777	-5.72709	1.39557e-06	1.66632e-05	5.12236
ENSG00000078369	GNB1	1.32263	9.12689	5.7267	1.39724e-06	1.66632e-05	5.12119
ENSG00000170027	YWHAG	2.25825	9.8674	5.7267	1.39726e-06	1.66632e-05	5.12118
ENSG00000255986	MT1JP	-8.7226	-0.0300729	-5.72242	1.4162e-06	1.68787e-05	5.10805
ENSG00000163660	CCNL1	-2.06118	5.66674	-5.72146	1.42047e-06	1.69193e-05	5.10512
ENSG00000153922	CHD1	-1.5286	4.19861	-5.72027	1.4258e-06	1.69724e-05	5.10146
ENSG00000154917	RAB6B	2.47807	8.79935	5.71575	1.44617e-06	1.72043e-05	5.08764
ENSG00000145864	GABRB2	2.49289	7.37383	5.71553	1.44718e-06	1.72058e-05	5.08696
ENSG00000084207	GSTP1	-1.9481	6.40894	-5.71412	1.45362e-06	1.72717e-05	5.08263
ENSG00000197937	ZNF347	-2.16831	3.3283	-5.71276	1.45984e-06	1.73351e-05	5.07846
ENSG00000158411	MITD1	-2.0536	3.85726	-5.71042	1.47064e-06	1.74526e-05	5.07128
ENSG00000116337	AMPD2	1.62335	6.67753	5.70965	1.47419e-06	1.7484e-05	5.06893
ENSG00000104327	CALB1	5.10793	3.90667	5.70818	1.48101e-06	1.75543e-05	5.06443
ENSG00000154237	LRRK1	1.99984	5.47461	5.70645	1.4891e-06	1.76327e-05	5.05912
ENSG00000197779	ZNF81	-3.70085	1.82428	-5.70637	1.48945e-06	1.76327e-05	5.05889
ENSG00000183092	BEGAIN	2.09374	5.81576	5.70563	1.49294e-06	1.76632e-05	5.05661
ENSG00000155324	GRAMD3	-3.49361	5.72011	-5.70442	1.49863e-06	1.77198e-05	5.0529
ENSG00000066382	MPPED2	2.30756	3.90705	5.7042	1.49963e-06	1.77209e-05	5.05225
ENSG00000254081	CTD-3025N20.2	-6.64407	1.26054	-5.70102	1.51471e-06	1.78882e-05	5.0425
ENSG00000151923	TIAL1	-1.67916	6.08834	-5.70042	1.51759e-06	1.79113e-05	5.04065
ENSG00000117298	ECE1	-2.20129	5.8859	-5.69838	1.52731e-06	1.80151e-05	5.03442
ENSG00000130695	CEP85	-2.54702	4.1734	-5.69783	1.52997e-06	1.80354e-05	5.03273
ENSG00000184900	SUMO3	1.58598	6.41797	5.69605	1.53856e-06	1.81257e-05	5.02727
ENSG00000235033	RP11-61I13.3	-6.149	1.9892	-5.69513	1.54303e-06	1.81571e-05	5.02445
ENSG00000184343	SRPK3	-4.08383	3.47436	-5.69511	1.5431e-06	1.81571e-05	5.0244
ENSG00000171388	APLN	-4.11181	4.37465	-5.69196	1.55847e-06	1.83106e-05	5.01474
ENSG00000164708	PGAM2	-6.23364	2.05512	-5.69193	1.55863e-06	1.83106e-05	5.01464
ENSG00000128694	OSGEPL1	-1.79601	2.97391	-5.69179	1.55927e-06	1.83106e-05	5.01424
ENSG00000205037	RP11-863P13.4	4.05744	2.85742	5.69166	1.55991e-06	1.83106e-05	5.01384
ENSG00000060749	QSER1	-1.76574	4.21242	-5.68978	1.5692e-06	1.84084e-05	5.00806
ENSG00000137497	NUMA1	-1.889	8.03976	-5.6895	1.57057e-06	1.84135e-05	5.0072
ENSG00000223797	ENTPD3-AS1	-2.57555	1.89783	-5.68642	1.58585e-06	1.85813e-05	4.99777
ENSG00000213445	SIPA1	-3.03345	4.12709	-5.68544	1.59071e-06	1.86271e-05	4.99478
ENSG00000064651	SLC12A2	-3.68012	5.64351	-5.68504	1.59274e-06	1.86396e-05	4.99354
ENSG00000143537	ADAM15	-2.28053	5.71766	-5.68288	1.60355e-06	1.87548e-05	4.98695
ENSG00000130540	SULT4A1	2.61397	7.89022	5.68257	1.60512e-06	1.87618e-05	4.986
ENSG00000149970	CNKSR2	2.04504	6.78049	5.68164	1.60983e-06	1.88056e-05	4.98314
ENSG00000155363	MOV10	-2.09363	4.3282	-5.68127	1.6117e-06	1.8816e-05	4.98201
ENSG00000163673	DCLK3	4.59575	1.13819	5.68088	1.61368e-06	1.88279e-05	4.98081
ENSG00000245970	KB-1208A12.3	-2.81771	1.41115	-5.67964	1.61998e-06	1.889e-05	4.97701
ENSG00000171492	LRRC8D	-2.97676	5.24376	-5.67849	1.62586e-06	1.89451e-05	4.97348
ENSG00000117707	PROX1	-4.19573	3.62691	-5.67833	1.62666e-06	1.89451e-05	4.97301
ENSG00000166046	TCP11L2	-4.54701	2.30262	-5.67542	1.64159e-06	1.91076e-05	4.9641
ENSG00000108349	CASC3	-1.62576	6.85344	-5.67435	1.64715e-06	1.91608e-05	4.9608
ENSG00000127804	METTL16	-2.08448	4.30784	-5.67202	1.65927e-06	1.92857e-05	4.95366
ENSG00000055163	CYFIP2	2.00072	8.29199	5.6719	1.65987e-06	1.92857e-05	4.9533
ENSG00000256525	POLG2	-1.85119	2.42274	-5.67109	1.66412e-06	1.93235e-05	4.95082
ENSG00000197283	SYNGAP1	1.82174	6.60729	5.6694	1.67298e-06	1.94148e-05	4.94564
ENSG00000260418	RP3-406A7.7	-4.49835	3.27139	-5.66908	1.67465e-06	1.94226e-05	4.94466
ENSG00000101464	PIGU	-2.09211	4.01991	-5.6688	1.67611e-06	1.94278e-05	4.94382
ENSG00000167414	GNG8	-6.60275	0.0184028	-5.66686	1.68638e-06	1.95352e-05	4.93786
ENSG00000248713	RP11-766F14.2	5.34808	-0.512112	5.66527	1.69482e-06	1.96212e-05	4.933
ENSG00000242474	AC093627.9	-4.49992	-0.356775	-5.66489	1.69686e-06	1.96246e-05	4.93182
ENSG00000146425	DYNLT1	-2.13412	3.89759	-5.66484	1.69713e-06	1.96246e-05	4.93167
ENSG00000184221	OLIG1	-4.359	6.68588	-5.66383	1.7025e-06	1.96751e-05	4.92859
ENSG00000115977	AAK1	1.76346	7.4819	5.66199	1.71236e-06	1.97772e-05	4.92296
ENSG00000204262	COL5A2	4.04402	5.56333	5.66049	1.72044e-06	1.98587e-05	4.91838
ENSG00000177337	DLGAP1-AS1	-3.54598	1.09414	-5.65883	1.72944e-06	1.99508e-05	4.91329
ENSG00000182979	MTA1	-1.37265	5.99486	-5.65447	1.75333e-06	2.02144e-05	4.89992
ENSG00000260625	RP11-452L6.7	-5.91935	-0.847972	-5.65364	1.75788e-06	2.02548e-05	4.8974
ENSG00000147481	SNTG1	2.86339	3.54998	5.65274	1.76287e-06	2.03002e-05	4.89463
ENSG00000142408	CACNG8	2.12159	7.04275	5.65193	1.76736e-06	2.03398e-05	4.89216
ENSG00000123610	TNFAIP6	-5.50955	-0.0511588	-5.64916	1.7828e-06	2.05053e-05	4.88368
ENSG00000078487	ZCWPW1	-3.18525	3.11387	-5.64846	1.78673e-06	2.05384e-05	4.88154
ENSG00000120800	UTP20	-1.96728	3.67602	-5.64808	1.78886e-06	2.05507e-05	4.88037
ENSG00000166579	NDEL1	1.86694	6.17312	5.64675	1.79639e-06	2.0625e-05	4.87628
ENSG00000110871	COQ5	-1.40727	4.04614	-5.64615	1.79976e-06	2.06511e-05	4.87446
ENSG00000236859	NIFK-AS1	-3.13361	2.53044	-5.64565	1.80258e-06	2.06511e-05	4.87293
ENSG00000139182	CLSTN3	2.94464	7.969	5.64559	1.80291e-06	2.06511e-05	4.87275
ENSG00000184634	MED12	-1.51082	4.99179	-5.64559	1.80292e-06	2.06511e-05	4.87275
ENSG00000123595	RAB9A	-2.2154	3.85454	-5.64523	1.80495e-06	2.06622e-05	4.87165
ENSG00000128311	TST	-3.5241	3.76906	-5.64308	1.81719e-06	2.079e-05	4.86506
ENSG00000184922	FMNL1	1.65798	5.49483	5.64254	1.8203e-06	2.08134e-05	4.8634
ENSG00000172020	GAP43	2.40691	8.56477	5.64034	1.83291e-06	2.09452e-05	4.85667
ENSG00000182504	CEP97	-2.09109	4.63831	-5.63925	1.8392e-06	2.10047e-05	4.85333
ENSG00000253807	LINC01170	-5.81143	-0.700978	-5.63676	1.85367e-06	2.11575e-05	4.8457
ENSG00000159409	CELF3	2.03238	6.68643	5.63643	1.85557e-06	2.11668e-05	4.84469
ENSG00000177156	TALDO1	-2.67193	6.16973	-5.63316	1.87475e-06	2.1373e-05	4.83468
ENSG00000100201	DDX17	-1.96214	9.20935	-5.62812	1.90467e-06	2.17014e-05	4.81925
ENSG00000164684	ZNF704	-2.06138	5.42287	-5.62767	1.90736e-06	2.17193e-05	4.81788
ENSG00000164061	BSN	2.35163	7.78051	5.62726	1.90983e-06	2.17347e-05	4.81661
ENSG00000133805	AMPD3	-3.59159	4.3443	-5.62561	1.91974e-06	2.18346e-05	4.81157
ENSG00000123080	CDKN2C	-2.97296	3.08964	-5.61997	1.95404e-06	2.22117e-05	4.79432
ENSG00000101213	PTK6	-4.97385	1.48465	-5.61967	1.95589e-06	2.22198e-05	4.79339
ENSG00000116985	BMP8B	-2.46281	2.94215	-5.61899	1.96006e-06	2.22542e-05	4.79132
ENSG00000127507	EMR2	-4.73835	1.37004	-5.61557	1.98126e-06	2.24775e-05	4.78084
ENSG00000171798	KNDC1	1.6542	7.28877	5.61544	1.98205e-06	2.24775e-05	4.78045
ENSG00000079134	THOC1	-1.69447	5.05016	-5.61459	1.98737e-06	2.25247e-05	4.77784
ENSG00000177380	PPFIA3	1.69083	6.86055	5.61423	1.98958e-06	2.25365e-05	4.77676
ENSG00000260412	RP11-438B23.2	2.43946	3.2907	5.61193	2.00406e-06	2.26874e-05	4.76969
ENSG00000107518	ATRNL1	2.66653	6.81169	5.61165	2.0058e-06	2.26938e-05	4.76885
ENSG00000133101	CCNA1	1.9141	3.11664	5.61033	2.01413e-06	2.27748e-05	4.76481
ENSG00000108055	SMC3	-2.00587	4.78118	-5.60828	2.02715e-06	2.29087e-05	4.75853
ENSG00000235703	LINC00894	-2.82926	2.91307	-5.60727	2.03358e-06	2.2968e-05	4.75545
ENSG00000248445	CTB-118N6.3	-5.71368	-0.387184	-5.606	2.0417e-06	2.30462e-05	4.75156
ENSG00000116525	TRIM62	-3.39217	3.51112	-5.60563	2.04406e-06	2.30595e-05	4.75044
ENSG00000166164	BRD7	-1.36431	5.76033	-5.60323	2.05954e-06	2.32206e-05	4.74309
ENSG00000158445	KCNB1	2.4097	7.11221	5.60215	2.06659e-06	2.32866e-05	4.73976
ENSG00000159251	ACTC1	3.72198	1.69301	5.59792	2.09418e-06	2.35838e-05	4.72684
ENSG00000123360	PDE1B	2.16488	6.75646	5.5953	2.11149e-06	2.3765e-05	4.71882
ENSG00000163444	TMEM183A	1.64706	6.38399	5.59477	2.11501e-06	2.37908e-05	4.7172
ENSG00000167281	RBFOX3	1.56242	7.33507	5.59436	2.11773e-06	2.38075e-05	4.71595
ENSG00000060971	ACAA1	-1.3827	6.03502	-5.59293	2.12728e-06	2.39011e-05	4.71156
ENSG00000118482	PHF3	-1.95606	5.38197	-5.59233	2.13132e-06	2.39327e-05	4.70971
ENSG00000027697	IFNGR1	-2.2081	5.24047	-5.59133	2.13798e-06	2.39936e-05	4.70667
ENSG00000185670	ZBTB3	-2.9278	1.93287	-5.58968	2.14913e-06	2.41048e-05	4.70161
ENSG00000115211	EIF2B4	-1.21572	4.89513	-5.58892	2.15428e-06	2.41421e-05	4.69928
ENSG00000188730	VWC2	2.53298	3.66466	5.58879	2.15513e-06	2.41421e-05	4.69889
ENSG00000107758	PPP3CB	2.38501	7.55681	5.58863	2.15619e-06	2.41421e-05	4.69841
ENSG00000198910	L1CAM	2.23714	7.49281	5.58824	2.15882e-06	2.41577e-05	4.69722
ENSG00000055609	KMT2C	-2.02179	6.37254	-5.58596	2.17436e-06	2.43175e-05	4.69024
ENSG00000138032	PPM1B	-1.55899	6.28917	-5.58428	2.18584e-06	2.44319e-05	4.68511
ENSG00000184911	DMRTC1B	2.03936	4.14103	5.5826	2.1974e-06	2.45469e-05	4.67997
ENSG00000129682	FGF13	1.97297	6.15169	5.58159	2.20441e-06	2.4611e-05	4.67687
ENSG00000134453	RBM17	-1.30195	6.11619	-5.57957	2.21845e-06	2.47536e-05	4.67068
ENSG00000151247	EIF4E	1.23679	6.06688	5.57889	2.22317e-06	2.47886e-05	4.66861
ENSG00000189241	TSPYL1	1.80396	8.3749	5.57875	2.22414e-06	2.47886e-05	4.66819
ENSG00000174482	LINGO2	3.98468	1.9319	5.57851	2.22586e-06	2.47935e-05	4.66743
ENSG00000055118	KCNH2	1.56805	4.80528	5.57651	2.23985e-06	2.4935e-05	4.66133
ENSG00000178814	OPLAH	-3.76529	3.56705	-5.57483	2.25171e-06	2.50527e-05	4.65619
ENSG00000266865	RP11-848P1.9	-2.69321	0.770335	-5.57428	2.25563e-06	2.5082e-05	4.65449
ENSG00000109738	GLRB	2.20164	6.37027	5.57373	2.25953e-06	2.51109e-05	4.65281
ENSG00000157388	CACNA1D	1.90817	4.53669	5.57209	2.27117e-06	2.52199e-05	4.64781
ENSG00000227617	CERS6-AS1	2.21736	5.15912	5.57184	2.27294e-06	2.52199e-05	4.64705
ENSG00000262528	LA16c-349E10.1	-3.30864	1.51281	-5.5718	2.27323e-06	2.52199e-05	4.64692
ENSG00000168906	MAT2A	-1.96716	7.97288	-5.57067	2.28134e-06	2.52845e-05	4.64345
ENSG00000103472	RRN3P2	-4.41859	0.0179035	-5.57062	2.28166e-06	2.52845e-05	4.64332
ENSG00000104957	CCDC130	-1.68261	4.83056	-5.56999	2.28619e-06	2.53203e-05	4.64138
ENSG00000092758	COL9A3	-5.51946	5.27304	-5.56903	2.29313e-06	2.53779e-05	4.63843
ENSG00000005889	ZFX	-1.72507	4.06168	-5.56891	2.29401e-06	2.53779e-05	4.63806
ENSG00000177932	ZNF354C	-2.92992	2.27887	-5.56872	2.29534e-06	2.53782e-05	4.63749
ENSG00000178974	FBXO34	2.34222	5.56804	5.56814	2.29951e-06	2.54098e-05	4.63573
ENSG00000135638	EMX1	1.83212	5.05194	5.56784	2.30173e-06	2.54199e-05	4.63479
ENSG00000115419	GLS	2.07305	8.27114	5.56642	2.31196e-06	2.55184e-05	4.63047
ENSG00000111642	CHD4	-1.53677	6.89027	-5.56474	2.32423e-06	2.56392e-05	4.62531
ENSG00000136450	SRSF1	-1.09203	6.60339	-5.56332	2.33459e-06	2.57388e-05	4.62098
ENSG00000260244	RP11-588K22.2	1.68131	4.26567	5.56291	2.33758e-06	2.57553e-05	4.61973
ENSG00000147475	ERLIN2	-2.11825	4.92329	-5.56276	2.33874e-06	2.57553e-05	4.61925
ENSG00000105737	GRIK5	1.64152	5.79247	5.56171	2.34646e-06	2.58257e-05	4.61604
ENSG00000164244	PRRC1	-1.75455	3.89023	-5.55923	2.3648e-06	2.60128e-05	4.60846
ENSG00000078804	TP53INP2	-4.91971	7.14281	-5.55828	2.37182e-06	2.60753e-05	4.60557
ENSG00000111961	SASH1	-2.80163	6.52922	-5.55678	2.38303e-06	2.61837e-05	4.60098
ENSG00000151116	UEVLD	-1.8079	3.75998	-5.55503	2.39615e-06	2.63129e-05	4.59563
ENSG00000118432	CNR1	3.06033	5.78324	5.55413	2.40293e-06	2.63725e-05	4.59288
ENSG00000261840	RP11-146F11.1	-3.43345	0.686387	-5.55388	2.40487e-06	2.63788e-05	4.59209
ENSG00000241935	HOGA1	-4.46623	1.62931	-5.55251	2.41525e-06	2.64777e-05	4.5879
ENSG00000100320	RBFOX2	2.14448	7.41528	5.55204	2.41876e-06	2.64971e-05	4.58649
ENSG00000109790	KLHL5	-2.13084	5.02849	-5.55179	2.42066e-06	2.64971e-05	4.58572
ENSG00000105642	KCNN1	1.53558	6.26084	5.55173	2.42111e-06	2.64971e-05	4.58554
ENSG00000167614	TTYH1	-2.61358	8.08186	-5.5505	2.43054e-06	2.65853e-05	4.58175
ENSG00000117155	SSX2IP	1.77982	6.45644	5.54978	2.43599e-06	2.66299e-05	4.57957
ENSG00000133026	MYH10	2.1398	7.18105	5.54782	2.45108e-06	2.67668e-05	4.57356
ENSG00000174720	LARP7	-1.51146	4.5674	-5.54779	2.45127e-06	2.67668e-05	4.57348
ENSG00000168135	KCNJ4	2.39465	6.41599	5.5461	2.46432e-06	2.68942e-05	4.56831
ENSG00000183444	OR7E38P	-4.07359	0.340261	-5.54311	2.4876e-06	2.71181e-05	4.55916
ENSG00000131386	GALNT15	-5.32122	5.17062	-5.5431	2.48763e-06	2.71181e-05	4.55914
ENSG00000067840	PDZD4	1.66694	8.90146	5.5421	2.49545e-06	2.7188e-05	4.55609
ENSG00000140807	NKD1	-2.53643	3.95518	-5.54147	2.5004e-06	2.72268e-05	4.55415
ENSG00000113805	CNTN3	2.57509	4.69389	5.54114	2.50297e-06	2.72394e-05	4.55316
ENSG00000182372	CLN8	-2.91026	5.09396	-5.54036	2.50916e-06	2.72915e-05	4.55075
ENSG00000146938	NLGN4X	1.6646	4.97959	5.53772	2.53004e-06	2.75032e-05	4.54268
ENSG00000176788	BASP1	2.00662	8.81984	5.53614	2.5426e-06	2.76243e-05	4.53786
ENSG00000134901	KDELC1	-2.42084	1.29339	-5.53498	2.55192e-06	2.771e-05	4.5343
ENSG00000135924	DNAJB2	-2.17645	8.29323	-5.53401	2.55964e-06	2.77783e-05	4.53135
ENSG00000139767	SRRM4	2.02301	6.4532	5.53204	2.57553e-06	2.79351e-05	4.52533
ENSG00000125505	MBOAT7	1.5201	7.22585	5.53097	2.58419e-06	2.80135e-05	4.52206
ENSG00000245849	RAD51-AS1	-2.52352	2.72506	-5.53076	2.58589e-06	2.80162e-05	4.52142
ENSG00000147416	ATP6V1B2	2.23269	8.55665	5.52668	2.61926e-06	2.83619e-05	4.50893
ENSG00000147403	RPL10	-2.09703	8.02825	-5.52551	2.62892e-06	2.84507e-05	4.50534
ENSG00000148308	GTF3C5	-2.04479	5.48162	-5.52484	2.63443e-06	2.84944e-05	4.50331
ENSG00000177595	PIDD	-2.70192	5.37316	-5.52366	2.64417e-06	2.85838e-05	4.49971
ENSG00000179335	CLK3	-1.41937	5.50216	-5.52168	2.66069e-06	2.87464e-05	4.49365
ENSG00000171208	NETO2	2.03985	4.59532	5.51967	2.67752e-06	2.89122e-05	4.48751
ENSG00000125520	SLC2A4RG	-2.4517	4.18044	-5.51766	2.69451e-06	2.90794e-05	4.48135
ENSG00000104375	STK3	-2.39716	3.09263	-5.51724	2.69805e-06	2.91014e-05	4.48007
ENSG00000160584	SIK3	-2.3037	6.92788	-5.51671	2.7025e-06	2.91188e-05	4.47847
ENSG00000144848	ATG3	-1.9575	5.00405	-5.51669	2.70266e-06	2.91188e-05	4.47841
ENSG00000183283	DAZAP2	-1.57626	7.21763	-5.51295	2.73461e-06	2.94467e-05	4.46697
ENSG00000101977	MCF2	2.56325	3.95902	5.5127	2.7368e-06	2.94539e-05	4.46619
ENSG00000105221	AKT2	-1.4406	6.64833	-5.5071	2.78531e-06	2.99594e-05	4.44908
ENSG00000008853	RHOBTB2	2.24061	7.10586	5.50257	2.82513e-06	3.03634e-05	4.43526
ENSG00000177614	PGBD5	1.62037	6.92884	5.50248	2.826e-06	3.03634e-05	4.43496
ENSG00000041982	TNC	-9.41711	2.60526	-5.49533	2.89014e-06	3.10355e-05	4.41311
ENSG00000123091	RNF11	1.34191	7.95086	5.49433	2.8992e-06	3.11155e-05	4.41006
ENSG00000198887	SMC5	-1.94345	4.10663	-5.49356	2.90619e-06	3.11733e-05	4.40772
ENSG00000155729	KCTD18	-1.59457	3.55138	-5.49323	2.90926e-06	3.1189e-05	4.40669
ENSG00000213190	MLLT11	2.25257	7.78613	5.48959	2.9426e-06	3.1529e-05	4.3956
ENSG00000125970	RALY	-1.72473	6.09633	-5.48853	2.95247e-06	3.16173e-05	4.39234
ENSG00000185924	RTN4RL1	2.66393	4.71433	5.48757	2.96139e-06	3.16954e-05	4.3894
ENSG00000135446	CDK4	-1.66012	4.45154	-5.48707	2.96597e-06	3.17269e-05	4.38789
ENSG00000150054	MPP7	2.53381	3.48578	5.48669	2.96954e-06	3.17476e-05	4.38672
ENSG00000123570	RAB9B	2.05338	4.56225	5.48629	2.9733e-06	3.17658e-05	4.38549
ENSG00000104888	SLC17A7	2.25226	9.50865	5.48608	2.97526e-06	3.17658e-05	4.38485
ENSG00000149273	RPS3	-1.78938	7.47234	-5.48598	2.97615e-06	3.17658e-05	4.38456
ENSG00000179364	PACS2	-1.86044	7.62187	-5.48487	2.98658e-06	3.18596e-05	4.38115
ENSG00000256193	LINC00507	5.21416	3.80383	5.48467	2.9884e-06	3.18615e-05	4.38056
ENSG00000134222	PSRC1	-3.04271	5.92472	-5.48441	2.99088e-06	3.18704e-05	4.37975
ENSG00000186369	LINC00643	2.84019	3.37618	5.48393	2.99542e-06	3.19013e-05	4.37827
ENSG00000187908	DMBT1	-9.07495	-0.462797	-5.48259	3.00798e-06	3.20175e-05	4.3742
ENSG00000261292	RP11-389G6.3	4.18791	3.21892	5.48149	3.01843e-06	3.21111e-05	4.37082
ENSG00000235257	AC093415.2	1.25968	2.82681	5.4794	3.03827e-06	3.23045e-05	4.36445
ENSG00000117598	LPPR5	1.97709	4.09365	5.47796	3.05201e-06	3.24328e-05	4.36005
ENSG00000129933	MAU2	-2.0506	6.01527	-5.47744	3.05698e-06	3.24541e-05	4.35847
ENSG00000151322	NPAS3	-2.57415	5.02881	-5.4774	3.05736e-06	3.24541e-05	4.35835
ENSG00000171603	CLSTN1	1.69329	9.55361	5.47577	3.07305e-06	3.26029e-05	4.35337
ENSG00000090061	CCNK	-1.24431	4.49955	-5.47492	3.08132e-06	3.26654e-05	4.35075
ENSG00000188641	DPYD	-2.95242	2.70439	-5.47481	3.0823e-06	3.26654e-05	4.35044
ENSG00000124134	KCNS1	3.03071	6.11722	5.47387	3.09148e-06	3.27447e-05	4.34755
ENSG00000198093	ZNF649	-2.41082	2.36271	-5.47327	3.09726e-06	3.27881e-05	4.34573
ENSG00000129219	PLD2	-2.92574	4.67884	-5.47298	3.10009e-06	3.28001e-05	4.34484
ENSG00000130203	APOE	-2.66819	8.53903	-5.47244	3.10534e-06	3.28378e-05	4.34319
ENSG00000274828		-3.20782	2.0533	-5.47204	3.10925e-06	3.28612e-05	4.34197
ENSG00000270111	RP11-271F18.4	2.83452	1.40306	5.47175	3.11203e-06	3.28727e-05	4.3411
ENSG00000233705	SLC26A4-AS1	2.43826	5.71716	5.47089	3.12048e-06	3.29441e-05	4.33846
ENSG00000182768	NGRN	1.27099	8.8554	5.47058	3.12353e-06	3.29558e-05	4.33751
ENSG00000132646	PCNA	-1.8964	4.27978	-5.47027	3.12659e-06	3.29558e-05	4.33655
ENSG00000247077	PGAM5	1.29909	4.79021	5.47026	3.12669e-06	3.29558e-05	4.33652
ENSG00000166159	LRTM2	3.10894	4.81369	5.46852	3.14377e-06	3.31179e-05	4.33122
ENSG00000237187	NR2F1-AS1	1.35617	5.4823	5.46764	3.15251e-06	3.31919e-05	4.32852
ENSG00000136859	ANGPTL2	-5.27757	2.97391	-5.4647	3.18168e-06	3.34809e-05	4.31955
ENSG00000134013	LOXL2	-3.01152	1.54025	-5.46283	3.20037e-06	3.36593e-05	4.31385
ENSG00000169919	GUSB	-2.24743	4.60596	-5.46262	3.20247e-06	3.36632e-05	4.31321
ENSG00000235010	RP11-140A10.3	-3.30981	-0.0361902	-5.46169	3.21192e-06	3.37442e-05	4.31034
ENSG00000099365	STX1B	2.05837	7.88074	5.46143	3.21448e-06	3.37529e-05	4.30957
ENSG00000104435	STMN2	2.91416	8.87077	5.45946	3.23439e-06	3.39436e-05	4.30356
ENSG00000181481	RNF135	-2.60505	2.095	-5.45813	3.2479e-06	3.40594e-05	4.2995
ENSG00000166908	PIP4K2C	1.81726	6.11518	5.45803	3.24894e-06	3.40594e-05	4.29919
ENSG00000109854	HTATIP2	-2.13403	3.89512	-5.45634	3.26622e-06	3.42221e-05	4.29403
ENSG00000107282	APBA1	1.68035	7.09749	5.45256	3.30515e-06	3.46114e-05	4.28249
ENSG00000099797	TECR	-1.6026	6.85714	-5.45155	3.31565e-06	3.47026e-05	4.27941
ENSG00000136044	APPL2	-2.04894	5.22218	-5.44749	3.3582e-06	3.5129e-05	4.26699
ENSG00000172375	C2CD2L	1.50366	6.13036	5.44613	3.37254e-06	3.52504e-05	4.26285
ENSG00000139547	RDH16	-3.32811	0.570915	-5.44605	3.37343e-06	3.52504e-05	4.26259
ENSG00000151748	SAV1	-1.34515	4.71741	-5.44509	3.38356e-06	3.53372e-05	4.25967
ENSG00000170017	ALCAM	-2.90681	6.48159	-5.44332	3.4024e-06	3.54929e-05	4.25427
ENSG00000023171	GRAMD1B	1.77734	7.09658	5.44323	3.40339e-06	3.54929e-05	4.25399
ENSG00000196812	ZSCAN16	-2.75017	1.34198	-5.44317	3.40395e-06	3.54929e-05	4.25382
ENSG00000251432	RP11-420A23.1	-3.82571	0.363967	-5.44115	3.4256e-06	3.56994e-05	4.24766
ENSG00000164924	YWHAZ	1.85577	9.53809	5.44081	3.42925e-06	3.57183e-05	4.24662
ENSG00000163602	RYBP	-1.98854	5.71342	-5.44007	3.43724e-06	3.57824e-05	4.24435
ENSG00000184226	PCDH9	-2.35294	7.32643	-5.43979	3.4403e-06	3.57949e-05	4.24349
ENSG00000006625	GGCT	2.07093	4.95097	5.43861	3.45301e-06	3.59079e-05	4.2399
ENSG00000135837	CEP350	-2.16743	5.17409	-5.43729	3.4674e-06	3.60383e-05	4.23585
ENSG00000065559	MAP2K4	1.87582	6.90641	5.43666	3.4742e-06	3.60897e-05	4.23394
ENSG00000273142	RP11-458F8.4	-4.36897	2.26835	-5.43367	3.50698e-06	3.64107e-05	4.22481
ENSG00000181409	AATK	-3.6814	7.75308	-5.43297	3.5147e-06	3.64714e-05	4.22266
ENSG00000165704	HPRT1	2.02232	6.28045	5.43103	3.53616e-06	3.66744e-05	4.21674
ENSG00000174469	CNTNAP2	2.4521	7.23162	5.42838	3.56565e-06	3.69605e-05	4.20866
ENSG00000125734	GPR108	-1.4968	4.93411	-5.42761	3.57427e-06	3.70261e-05	4.20631
ENSG00000164327	RICTOR	-1.74422	5.53766	-5.42747	3.57585e-06	3.70261e-05	4.20588
ENSG00000243679	RP11-274B21.3	-3.68389	1.8758	-5.42718	3.57908e-06	3.70261e-05	4.205
ENSG00000150457	LATS2	-3.40379	2.19822	-5.42713	3.5796e-06	3.70261e-05	4.20486
ENSG00000187193	MT1X	-5.82856	5.21588	-5.42503	3.60326e-06	3.7251e-05	4.19845
ENSG00000247095	MIR210HG	-4.63023	1.3028	-5.42369	3.61846e-06	3.73861e-05	4.19435
ENSG00000134548	C12orf39	-4.01623	4.25358	-5.42351	3.62047e-06	3.73861e-05	4.19381
ENSG00000244151	RP11-148K1.12	-4.99827	-0.487321	-5.42337	3.6221e-06	3.73861e-05	4.19337
ENSG00000122566	HNRNPA2B1	-1.29961	8.84557	-5.42309	3.62526e-06	3.73987e-05	4.19252
ENSG00000011304	PTBP1	-1.83816	5.40394	-5.42198	3.6379e-06	3.75092e-05	4.18914
ENSG00000146373	RNF217	-1.68505	3.67669	-5.42175	3.64051e-06	3.75161e-05	4.18844
ENSG00000276966		-6.00051	-0.132357	-5.42127	3.64602e-06	3.75531e-05	4.18697
ENSG00000117592	PRDX6	-2.10687	6.91056	-5.42087	3.65059e-06	3.75801e-05	4.18575
ENSG00000257433	RP1-197B17.3	-2.8865	1.5643	-5.42041	3.65583e-06	3.75951e-05	4.18435
ENSG00000249700	SRD5A3-AS1	-2.88382	1.86358	-5.42038	3.65623e-06	3.75951e-05	4.18425
ENSG00000187951	ARHGAP11B	-3.53733	0.504519	-5.42016	3.65875e-06	3.75951e-05	4.18358
ENSG00000214706	IFRD2	-2.1634	3.7654	-5.42007	3.65978e-06	3.75951e-05	4.1833
ENSG00000255176	AP002954.3	-6.02692	0.250222	-5.41838	3.67923e-06	3.77748e-05	4.17814
ENSG00000279877		4.86147	-0.303469	5.41726	3.6922e-06	3.7888e-05	4.17472
ENSG00000074695	LMAN1	-1.75342	5.17265	-5.41694	3.69592e-06	3.79062e-05	4.17374
ENSG00000125966	MMP24	2.37959	4.25472	5.41568	3.71055e-06	3.80361e-05	4.1699
ENSG00000102385	DRP2	2.31006	5.89968	5.41037	3.77275e-06	3.86532e-05	4.15372
ENSG00000136531	SCN2A	2.13184	7.45069	5.40792	3.80184e-06	3.89308e-05	4.14625
ENSG00000149485	FADS1	-3.60831	6.33128	-5.40729	3.80946e-06	3.89882e-05	4.1443
ENSG00000166501	PRKCB	2.73903	8.44013	5.40651	3.81874e-06	3.90626e-05	4.14193
ENSG00000137825	ITPKA	2.27588	5.95974	5.40608	3.82387e-06	3.90945e-05	4.14062
ENSG00000125354	2006-09-01	1.73027	5.18247	5.40581	3.82713e-06	3.91072e-05	4.1398
ENSG00000115459	ELMOD3	-1.68145	4.47941	-5.4023	3.86948e-06	3.95192e-05	4.12909
ENSG00000163818	LZTFL1	1.72398	5.23324	5.40173	3.87643e-06	3.95693e-05	4.12734
ENSG00000279926		-3.17042	1.06091	-5.4009	3.88653e-06	3.96516e-05	4.12481
ENSG00000172943	PHF8	-1.70092	4.45928	-5.39927	3.90641e-06	3.98335e-05	4.11985
ENSG00000075292	ZNF638	-1.42529	6.95617	-5.39612	3.94518e-06	4.01586e-05	4.11024
ENSG00000115884	SDC1	3.54333	0.41484	5.39612	3.94522e-06	4.01586e-05	4.11023
ENSG00000157470	FAM81A	2.52145	5.95727	5.39607	3.94576e-06	4.01586e-05	4.11009
ENSG00000102125	TAZ	-2.03331	5.32706	-5.39601	3.94657e-06	4.01586e-05	4.10989
ENSG00000164778	EN2	-6.52409	-1.20022	-5.39251	3.99008e-06	4.05739e-05	4.09922
ENSG00000116668	SWT1	-1.72305	2.49638	-5.39239	3.99156e-06	4.05739e-05	4.09887
ENSG00000259985	RP11-549B18.1	2.9188	1.12404	5.39121	4.00642e-06	4.07036e-05	4.09525
ENSG00000113966	ARL6	2.29242	4.46151	5.391	4.00897e-06	4.07083e-05	4.09463
ENSG00000157637	SLC38A10	-1.63872	5.6687	-5.39054	4.01482e-06	4.07348e-05	4.09321
ENSG00000134775	FHOD3	2.43958	4.97478	5.39046	4.01579e-06	4.07348e-05	4.09298
ENSG00000182551	ADI1	-1.68366	5.5953	-5.38937	4.02958e-06	4.08534e-05	4.08964
ENSG00000168081	PNOC	5.43835	1.15221	5.3884	4.04184e-06	4.09564e-05	4.08669
ENSG00000129993	CBFA2T3	1.78982	4.08298	5.3879	4.0481e-06	4.09983e-05	4.08518
ENSG00000011083	SLC6A7	2.51885	6.23457	5.38454	4.09105e-06	4.14016e-05	4.07491
ENSG00000253549	RP11-317J10.2	-3.25571	0.213653	-5.38445	4.09218e-06	4.14016e-05	4.07464
ENSG00000128708	HAT1	-2.00387	3.76754	-5.38258	4.1162e-06	4.16229e-05	4.06895
ENSG00000123908	AGO2	-2.02881	5.62538	-5.38222	4.12085e-06	4.16483e-05	4.06785
ENSG00000197872	FAM49A	2.15726	7.0963	5.38187	4.12546e-06	4.16537e-05	4.06676
ENSG00000164402	2008-09-01	-2.25138	8.18723	-5.38185	4.12571e-06	4.16537e-05	4.0667
ENSG00000117691	NENF	-2.80145	5.44223	-5.38168	4.12783e-06	4.16537e-05	4.06621
ENSG00000204599	TRIM39	-1.27049	3.54493	-5.38051	4.143e-06	4.17786e-05	4.06264
ENSG00000258634	RP4-773N10.4	-1.93704	3.28895	-5.38028	4.14601e-06	4.17786e-05	4.06193
ENSG00000106829	TLE4	-2.78194	5.63142	-5.38023	4.14666e-06	4.17786e-05	4.06178
ENSG00000134758	RNF138	-1.5765	3.93638	-5.37964	4.15431e-06	4.1834e-05	4.05998
ENSG00000137776	SLTM	-1.36416	6.03669	-5.37945	4.15682e-06	4.18376e-05	4.0594
ENSG00000149548	CCDC15	-4.51103	-0.388846	-5.37754	4.18176e-06	4.20668e-05	4.05358
ENSG00000127603	MACF1	-2.02958	8.61608	-5.3773	4.18493e-06	4.20769e-05	4.05284
ENSG00000154640	BTG3	-2.70905	2.9368	-5.37672	4.19247e-06	4.21154e-05	4.05109
ENSG00000091622	PITPNM3	2.02116	6.81729	5.37668	4.1931e-06	4.21154e-05	4.05094
ENSG00000116691	MIIP	-1.78839	4.35737	-5.37574	4.20543e-06	4.22174e-05	4.04809
ENSG00000198130	HIBCH	-2.03664	4.47435	-5.37419	4.22587e-06	4.24007e-05	4.04337
ENSG00000039319	ZFYVE16	-2.98448	5.85019	-5.37116	4.26621e-06	4.27833e-05	4.03413
ENSG00000101350	KIF3B	1.78701	6.51901	5.36943	4.28946e-06	4.29943e-05	4.02884
ENSG00000135439	AGAP2	1.9223	8.46084	5.36788	4.31024e-06	4.31802e-05	4.02414
ENSG00000172380	GNG12	-2.89282	4.22346	-5.36758	4.31437e-06	4.31994e-05	4.02321
ENSG00000131778	CHD1L	-1.78769	4.91773	-5.36734	4.31767e-06	4.32101e-05	4.02246
ENSG00000174473	GALNTL6	2.8238	2.19879	5.36697	4.32266e-06	4.32377e-05	4.02134
ENSG00000179134	SAMD4B	-1.36379	6.68373	-5.36667	4.32672e-06	4.32422e-05	4.02043
ENSG00000128645	HOXD1	-8.8177	-0.0174494	-5.36646	4.32946e-06	4.32422e-05	4.01981
ENSG00000244062	RP11-404G16.2	-8.3201	-0.952786	-5.36644	4.32979e-06	4.32422e-05	4.01974
ENSG00000119688	ABCD4	-1.89042	5.44357	-5.36562	4.34099e-06	4.332e-05	4.01722
ENSG00000232352	SEMA3B-AS1	-5.75906	-0.330131	-5.36536	4.34442e-06	4.332e-05	4.01646
ENSG00000168824	NSG1	2.90663	6.27483	5.36526	4.34589e-06	4.332e-05	4.01613
ENSG00000165029	ABCA1	-3.42646	3.89252	-5.36521	4.34651e-06	4.332e-05	4.01599
ENSG00000261115	TMEM178B	2.81004	5.839	5.36482	4.35186e-06	4.33511e-05	4.01479
ENSG00000141569	TRIM65	-1.844	4.26311	-5.36215	4.38839e-06	4.36926e-05	4.00666
ENSG00000169122	FAM110B	1.37309	4.54345	5.36134	4.39954e-06	4.37672e-05	4.00419
ENSG00000058091	CDK14	2.47789	6.73154	5.36113	4.4024e-06	4.37672e-05	4.00356
ENSG00000140280	LYSMD2	1.44778	5.17693	5.36112	4.40264e-06	4.37672e-05	4.00351
ENSG00000158109	TPRG1L	1.8829	7.35406	5.36004	4.41755e-06	4.38929e-05	4.00022
ENSG00000108298	RPL19	-1.61605	7.95569	-5.35969	4.42241e-06	4.39044e-05	3.99915
ENSG00000109819	PPARGC1A	1.93767	4.71748	5.35963	4.42323e-06	4.39044e-05	3.99897
ENSG00000145476	CYP4V2	-2.71015	5.03689	-5.35839	4.44042e-06	4.4032e-05	3.9952
ENSG00000273148	RP5-1068E13.7	-2.73059	0.979447	-5.35837	4.44062e-06	4.4032e-05	3.99515
ENSG00000225877	AC004603.4	-6.72048	0.479553	-5.35791	4.44709e-06	4.40736e-05	3.99374
ENSG00000084710	EFR3B	1.731	6.68367	5.35766	4.45058e-06	4.40857e-05	3.99297
ENSG00000143847	PPFIA4	2.04702	7.16858	5.3573	4.45559e-06	4.41128e-05	3.99188
ENSG00000175874	CREG2	2.88432	7.41861	5.35281	4.51874e-06	4.47153e-05	3.97819
ENSG00000135750	KCNK1	2.25522	5.85447	5.35166	4.53502e-06	4.4833e-05	3.97469
ENSG00000118160	SLC8A2	2.31459	6.88121	5.35164	4.53525e-06	4.4833e-05	3.97464
ENSG00000166923	GREM1	-6.77753	3.98115	-5.35145	4.53806e-06	4.48379e-05	3.97404
ENSG00000158711	ELK4	-1.95387	4.55338	-5.35125	4.54079e-06	4.48421e-05	3.97345
ENSG00000112309	B3GAT2	-2.97666	5.04669	-5.35046	4.55204e-06	4.49303e-05	3.97105
ENSG00000151067	CACNA1C	1.86623	5.73388	5.34966	4.56356e-06	4.50211e-05	3.96859
ENSG00000013441	CLK1	-2.65892	7.1861	-5.34914	4.57092e-06	4.50708e-05	3.96702
ENSG00000167642	SPINT2	1.79987	6.22778	5.34685	4.60389e-06	4.53728e-05	3.96003
ENSG00000272760	RP11-5C23.1	-3.22561	0.88443	-5.34619	4.61334e-06	4.54429e-05	3.95804
ENSG00000142661	MYOM3	-3.70042	0.603339	-5.34518	4.62802e-06	4.55644e-05	3.95495
ENSG00000112812	PRSS16	3.46802	1.64121	5.34469	4.6352e-06	4.56119e-05	3.95344
ENSG00000113845	TIMMDC1	-1.33703	5.13296	-5.34375	4.64883e-06	4.57095e-05	3.95058
ENSG00000213625	LEPROT	-2.4468	5.16612	-5.34368	4.64982e-06	4.57095e-05	3.95038
ENSG00000157152	SYN2	2.8014	8.3697	5.34333	4.65494e-06	4.57294e-05	3.94931
ENSG00000105397	TYK2	-1.38308	5.84009	-5.34314	4.65768e-06	4.57294e-05	3.94873
ENSG00000170579	DLGAP1	2.62624	7.60616	5.34304	4.65921e-06	4.57294e-05	3.94841
ENSG00000144366	GULP1	3.08605	3.3984	5.3429	4.66127e-06	4.57294e-05	3.94798
ENSG00000276043		-4.64197	1.92751	-5.34099	4.68916e-06	4.59798e-05	3.94218
ENSG00000077080	ACTL6B	2.04037	5.57279	5.34063	4.69445e-06	4.60084e-05	3.94109
ENSG00000126653	NSRP1	-1.52052	4.48165	-5.33918	4.71587e-06	4.6195e-05	3.93666
ENSG00000152518	ZFP36L2	-2.99457	4.98357	-5.33861	4.72421e-06	4.62534e-05	3.93494
ENSG00000169814	BTD	-2.39887	2.91811	-5.3381	4.73182e-06	4.62952e-05	3.93337
ENSG00000262877	RP11-1055B8.4	-6.52575	3.98072	-5.338	4.73325e-06	4.62952e-05	3.93308
ENSG00000229891	Z83851.1	-2.46372	1.55589	-5.33776	4.73686e-06	4.63072e-05	3.93234
ENSG00000240694	PNMA2	1.99993	8.52733	5.33715	4.74599e-06	4.63732e-05	3.93047
ENSG00000197565	COL4A6	-6.17291	-1.14608	-5.33615	4.76077e-06	4.64942e-05	3.92744
ENSG00000171940	ZNF217	-3.42357	2.27729	-5.33539	4.77216e-06	4.6582e-05	3.92512
ENSG00000171450	CDK5R2	2.64716	6.20383	5.3344	4.78699e-06	4.67032e-05	3.9221
ENSG00000159640	ACE	2.32549	3.17817	5.3317	4.8277e-06	4.70767e-05	3.91387
ENSG00000132122	SPATA6	-2.76049	3.46017	-5.33111	4.83656e-06	4.71395e-05	3.91208
ENSG00000088826	SMOX	-3.01161	5.51397	-5.32706	4.89831e-06	4.7711e-05	3.89974
ENSG00000136051	KIAA1033	-2.25299	4.84655	-5.32694	4.90012e-06	4.7711e-05	3.89939
ENSG00000164885	CDK5	1.70539	5.54356	5.3251	4.92853e-06	4.79637e-05	3.89376
ENSG00000123096	SSPN	-2.94103	4.14649	-5.3244	4.93929e-06	4.80442e-05	3.89164
ENSG00000166526	ZNF3	-2.12947	3.92789	-5.32331	4.95612e-06	4.81838e-05	3.88833
ENSG00000172995	ARPP21	2.24273	6.85078	5.32302	4.96074e-06	4.82046e-05	3.88743
[truncated: 17,417 more rows]

## Sheet: Age
Differential Gene Expression - Dumitriu Dataset - Age effect
Ensembl ID	Gene symbol	logFC	AveExpr	t	P.Value	adj. P.Val	B
ENSG00000162670	BRINP3	-0.0227695	4.01133	-6.59124	9.27642e-08	0.00180102	7.05303
ENSG00000145934	TENM2	-0.0206433	5.17264	-5.23254	6.58427e-06	0.0570444	2.80487
ENSG00000152495	CAMK4	-0.0268508	5.81828	-5.13432	8.94872e-06	0.0570444	2.50104
ENSG00000006283	CACNA1G	-0.0269682	5.18359	-4.97641	1.46341e-05	0.0570444	2.01472
ENSG00000261037	CTC-471C19.1	-0.034575	0.875894	-4.88106	1.96741e-05	0.0570444	1.72256
ENSG00000198729	PPP1R14C	-0.0238034	4.15757	-4.87656	1.99506e-05	0.0570444	1.70879
ENSG00000170909	OSCAR	0.0313789	1.47938	4.86673	2.05671e-05	0.0570444	1.67877
ENSG00000233723	LINC01122	-0.0200441	1.95302	-4.81007	2.45094e-05	0.0594813	1.50586
ENSG00000184999	SLC22A10	-0.0500593	0.308247	-4.73163	3.12265e-05	0.0637839	1.26726
ENSG00000169184	MN1	-0.0207835	3.62323	-4.71515	3.28529e-05	0.0637839	1.21728
ENSG00000118690	ARMC2	-0.0203455	2.45666	-4.6644	3.84077e-05	0.0658429	1.06358
ENSG00000154556	SORBS2	-0.01699	6.1246	-4.6283	4.2913e-05	0.0658429	0.954518
ENSG00000249436	CTD-2023N9.3	-0.0395898	2.92029	-4.6195	4.40874e-05	0.0658429	0.92798
ENSG00000112232	KHDRBS2	-0.0216444	2.55437	-4.57606	5.03687e-05	0.0698507	0.797113
ENSG00000236296	GUSBP5	-0.0359987	-0.226179	-4.52371	5.91172e-05	0.0742967	0.639883
ENSG00000186642	PDE2A	-0.0136136	7.72415	-4.51222	6.12282e-05	0.0742967	0.605455
ENSG00000168079	SCARA5	-0.0511012	-0.126265	-4.44091	7.60963e-05	0.0812434	0.392291
ENSG00000089723	OTUB2	-0.0264742	1.45178	-4.42888	7.89317e-05	0.0812434	0.356446
ENSG00000077092	RARB	-0.0171224	3.69913	-4.39973	8.62414e-05	0.0812434	0.269694
ENSG00000257923	CUX1	-0.00923192	6.10395	-4.39394	8.77716e-05	0.0812434	0.252472
ENSG00000164347	GFM2	-0.0140543	4.8452	-4.37426	9.31699e-05	0.0812434	0.194042
ENSG00000169181	GSG1L	-0.0198157	3.72588	-4.36022	9.72206e-05	0.0812434	0.152391
ENSG00000183688	FAM101B	0.0254673	3.3844	4.34163	0.000102851	0.0812434	0.0973075
ENSG00000164099	PRSS12	-0.0205802	2.07727	-4.31437	0.000111687	0.0812434	0.0167088
ENSG00000144362	PHOSPHO2	-0.0198707	0.442132	-4.31339	0.000112018	0.0812434	0.013816
ENSG00000267909	CCDC177	-0.0183517	2.36161	-4.31293	0.000112173	0.0812434	0.01246
ENSG00000154079	C6orf57	-0.016108	3.0673	-4.29536	0.000118286	0.0812434	-0.0394048
ENSG00000066382	MPPED2	-0.0174652	3.90705	-4.29245	0.000119332	0.0812434	-0.0480085
ENSG00000163053	SLC16A14	-0.0181907	4.33365	-4.27885	0.000124329	0.0812434	-0.0880946
ENSG00000048052	HDAC9	-0.0173697	4.75136	-4.27564	0.000125537	0.0812434	-0.0975427
ENSG00000060140	STYK1	-0.0305486	3.15865	-4.26319	0.000130336	0.0816279	-0.134186
ENSG00000237515	SHISA9	-0.0163418	5.35865	-4.24657	0.000137022	0.0831339	-0.183045
ENSG00000168743	NPNT	-0.0271346	2.21889	-4.20674	0.000154445	0.0908452	-0.299872
ENSG00000172568	FNDC9	-0.0268738	3.44472	-4.19687	0.00015909	0.0908452	-0.328781
ENSG00000106483	SFRP4	-0.0298941	-0.0903046	-4.11493	0.000203274	0.0974626	-0.567646
ENSG00000129295	LRRC6	-0.0152018	2.97263	-4.11335	0.000204236	0.0974626	-0.57224
ENSG00000107890	ANKRD26	-0.0140107	4.02244	-4.09271	0.000217192	0.0974626	-0.632119
ENSG00000180626	ZNF594	-0.0178786	3.43998	-4.08711	0.000220843	0.0974626	-0.648344
ENSG00000143772	ITPKB	0.0242853	7.52185	4.08619	0.000221448	0.0974626	-0.651004
ENSG00000139220	PPFIA2	-0.0192846	6.54301	-4.08313	0.000223474	0.0974626	-0.65987
ENSG00000128606	LRRC17	-0.0196935	0.948548	-4.07989	0.000225644	0.0974626	-0.669273
ENSG00000185112	FAM43A	0.0243463	2.95665	4.07398	0.000229645	0.0974626	-0.686372
ENSG00000077943	ITGA8	0.0263499	2.76365	4.06793	0.00023381	0.0974626	-0.703861
ENSG00000283646		-0.0485646	0.983995	-4.06251	0.000237609	0.0974626	-0.719535
ENSG00000063438	AHRR	-0.0304616	2.68523	-4.05407	0.000243641	0.0974626	-0.743917
ENSG00000106113	CRHR2	0.0309043	2.4536	4.05374	0.00024388	0.0974626	-0.744872
ENSG00000272168	CASC15	-0.0178395	3.80228	-4.03668	0.000256547	0.0974626	-0.794103
ENSG00000277443		-0.0128679	7.50631	-4.03631	0.000256832	0.0974626	-0.795182
ENSG00000171160	MORN4	-0.010966	5.18472	-4.03249	0.000259756	0.0974626	-0.806187
ENSG00000257501	RP11-1016B18.1	-0.027555	-0.457583	-4.02803	0.000263214	0.0974626	-0.81904
ENSG00000175455	CCDC14	-0.0138293	5.13422	-4.02245	0.000267603	0.0974626	-0.835112
ENSG00000256193	LINC00507	-0.0383883	3.80383	-4.01469	0.00027382	0.0974626	-0.857429
ENSG00000149489	ROM1	0.0244719	4.14524	4.00897	0.0002785	0.0974626	-0.873893
ENSG00000076662	ICAM3	0.0178861	1.16217	4.00723	0.000279937	0.0974626	-0.878892
ENSG00000160224	AIRE	0.0337732	1.79561	4.00261	0.000283789	0.0974626	-0.892169
ENSG00000145416	2001-03-01	-0.021477	4.44686	-3.99943	0.000286474	0.0974626	-0.901315
ENSG00000142621	FHAD1	-0.0335425	0.75068	-3.99421	0.000290925	0.0974626	-0.916289
ENSG00000105976	MET	-0.0366717	3.54442	-3.99394	0.000291158	0.0974626	-0.917067
ENSG00000173805	HAP1	0.0364684	4.42719	3.97708	0.000306031	0.0992434	-0.965439
ENSG00000163545	NUAK2	0.027381	0.331378	3.97075	0.000311801	0.0992434	-0.983572
ENSG00000181195	PENK	-0.0365687	1.26175	-3.9638	0.000318259	0.0992434	-1.00347
ENSG00000258859	RP11-594C13.1	-0.0508016	-0.527305	-3.95519	0.000326443	0.0992434	-1.02811
ENSG00000081248	CACNA1S	-0.0530114	-0.416427	-3.95367	0.000327906	0.0992434	-1.03244
ENSG00000162545	CAMK2N1	-0.0127159	9.40151	-3.94896	0.000332496	0.0992434	-1.04593
ENSG00000267414	RP11-456K23.1	-0.0345983	-0.036811	-3.94691	0.000334502	0.0992434	-1.05177
ENSG00000205221	VIT	-0.0329535	-0.137388	-3.94401	0.000337371	0.0992434	-1.06005
ENSG00000118271	TTR	-0.119844	-2.36028	-3.92366	0.000358189	0.100977	-1.11812
ENSG00000165655	ZNF503	0.018738	3.58307	3.91949	0.000362606	0.100977	-1.13
ENSG00000184497	TMEM255B	0.0204722	2.0001	3.91744	0.000364798	0.100977	-1.13584
ENSG00000172476	RAB40A	-0.0292873	0.594518	-3.91535	0.000367052	0.100977	-1.14181
ENSG00000170035	UBE2E3	-0.00986002	5.9894	-3.91253	0.000370103	0.100977	-1.14983
ENSG00000117650	NEK2	-0.0287685	0.119895	-3.90832	0.000374707	0.100977	-1.16182
ENSG00000278911		-0.0384757	0.670664	-3.9031	0.000380489	0.100977	-1.17666
ENSG00000182648	LINC01006	-0.014604	2.90113	-3.8992	0.000384874	0.100977	-1.18776
ENSG00000043462	LCP2	0.0232604	3.20065	3.89408	0.000390693	0.101137	-1.2023
ENSG00000167210	LOXHD1	-0.0350022	-0.319321	-3.87853	0.000408914	0.101712	-1.24645
ENSG00000279348		-0.0201687	3.06707	-3.86826	0.000421395	0.101712	-1.27556
ENSG00000196670	ZFP62	-0.0112479	4.14892	-3.8657	0.000424558	0.101712	-1.2828
ENSG00000175206	NPPA	-0.0292025	0.450234	-3.86472	0.000425776	0.101712	-1.28558
ENSG00000171408	PDE7B	-0.0208067	4.08954	-3.85449	0.00043871	0.101712	-1.31454
ENSG00000044524	EPHA3	-0.0216347	2.49945	-3.85435	0.000438889	0.101712	-1.31494
ENSG00000255087	RP11-168K9.2	-0.0381138	-0.0531829	-3.85309	0.000440508	0.101712	-1.3185
ENSG00000227051	C14orf132	-0.0144715	7.64429	-3.85295	0.000440689	0.101712	-1.3189
ENSG00000163818	LZTFL1	-0.0123552	5.23324	-3.84891	0.000445922	0.101712	-1.33032
ENSG00000197705	KLHL14	-0.051677	0.101519	-3.84773	0.000447456	0.101712	-1.33365
ENSG00000131149	GSE1	-0.0106755	5.434	-3.84043	0.000457103	0.101712	-1.35428
ENSG00000261586	RP11-923I11.6	-0.0533036	-0.336844	-3.83322	0.000466822	0.101712	-1.37464
ENSG00000172602	RND1	-0.0129959	5.56817	-3.83089	0.000470003	0.101712	-1.38121
ENSG00000167895	TMC8	0.0271696	2.32275	3.82858	0.000473175	0.101712	-1.38771
ENSG00000174145	KIAA1239	-0.0215204	3.73789	-3.82845	0.000473351	0.101712	-1.38807
ENSG00000135723	FHOD1	0.0185592	3.35685	3.82411	0.000479388	0.101712	-1.40033
ENSG00000150394	CDH8	-0.015454	5.16129	-3.82226	0.000481974	0.101712	-1.40553
ENSG00000122778	KIAA1549	-0.0129411	4.77346	-3.81236	0.000496078	0.103563	-1.43342
ENSG00000205583	STAG3L1	-0.0299403	1.38255	-3.79829	0.00051682	0.106745	-1.47301
ENSG00000128989	ARPP19	-0.0133122	8.51562	-3.76456	0.000570002	0.113876	-1.56763
ENSG00000162998	FRZB	-0.0330376	2.73157	-3.76337	0.000571966	0.113876	-1.57095
ENSG00000137877	SPTBN5	0.0203494	3.31138	3.7611	0.000575746	0.113876	-1.57731
ENSG00000140497	SCAMP2	0.0111371	4.71177	3.75912	0.000579053	0.113876	-1.58284
ENSG00000151952	TMEM132D	-0.0199583	4.59937	-3.75446	0.00058692	0.113876	-1.59586
ENSG00000186354	C9orf47	-0.0259082	0.0838262	-3.75406	0.000587611	0.113876	-1.597
ENSG00000233871	DLG5-AS1	-0.0188954	0.477796	-3.75125	0.000592403	0.113876	-1.60484
ENSG00000167034	NKX3-1	0.0285049	0.679903	3.74756	0.000598764	0.113971	-1.61515
ENSG00000221598	MIR1249	0.0337538	-0.0236507	3.73424	0.000622285	0.116667	-1.65233
ENSG00000143061	IGSF3	-0.013697	3.87279	-3.73277	0.000624951	0.116667	-1.65645
ENSG00000196141	SPATS2L	-0.00992076	5.88746	-3.72368	0.000641566	0.117252	-1.68176
ENSG00000205562	RP11-497E19.1	-0.0282362	1.47011	-3.72295	0.000642928	0.117252	-1.68381
ENSG00000101901	ALG13	-0.0109522	4.71425	-3.72119	0.000646199	0.117252	-1.6887
ENSG00000121297	TSHZ3	-0.0164875	4.27433	-3.71507	0.000657719	0.118237	-1.70574
ENSG00000056487	PHF21B	0.0223953	2.96211	3.70701	0.000673187	0.11973	-1.72815
ENSG00000166257	SCN3B	-0.0257951	7.54837	-3.70436	0.000678358	0.11973	-1.73553
ENSG00000089356	FXYD3	0.0417569	0.79047	3.69839	0.00069013	0.12022	-1.75211
ENSG00000164076	CAMKV	-0.0149497	7.62339	-3.69484	0.000697228	0.12022	-1.76197
ENSG00000235026	DPP10-AS1	-0.0120445	2.72614	-3.69134	0.000704296	0.12022	-1.77169
ENSG00000164512	ANKRD55	-0.0282737	0.510874	-3.69054	0.000705903	0.12022	-1.77388
ENSG00000099715	PCDH11Y	-0.0289322	2.96651	-3.68646	0.000714259	0.120429	-1.78522
ENSG00000181619	GPR135	-0.0134551	1.90558	-3.68172	0.000724054	0.120429	-1.79834
ENSG00000186369	LINC00643	-0.0191655	3.37618	-3.67919	0.000729345	0.120429	-1.80536
ENSG00000148288	GBGT1	0.0258957	2.05539	3.67795	0.000731941	0.120429	-1.80878
ENSG00000147676	MAL2	-0.0185206	6.0294	-3.67045	0.0007479	0.122021	-1.82955
ENSG00000143340	FAM163A	-0.0309478	1.35193	-3.66552	0.00075856	0.122573	-1.84318
ENSG00000237457	RP11-547I7.2	-0.0211072	1.11661	-3.66308	0.000763909	0.122573	-1.84995
ENSG00000134917	ADAMTS8	-0.0227111	3.95372	-3.6558	0.000780038	0.123919	-1.87006
ENSG00000138443	ABI2	-0.0132626	7.64858	-3.65356	0.000785065	0.123919	-1.87624
ENSG00000160183	TMPRSS3	0.0621978	1.29809	3.64677	0.000800495	0.124201	-1.89498
ENSG00000107562	CXCL12	-0.0305844	2.8802	-3.64551	0.000803381	0.124201	-1.89844
ENSG00000176046	NUPR1	0.0344384	4.2189	3.6413	0.000813138	0.124201	-1.91006
ENSG00000162817	C1orf115	-0.0115607	7.22172	-3.63953	0.000817279	0.124201	-1.91494
ENSG00000238058	RP11-432J22.2	-0.0292062	-0.65655	-3.63762	0.000821757	0.124201	-1.9202
ENSG00000144583	2004-03-01	-0.0216555	3.67165	-3.63615	0.000825234	0.124201	-1.92426
ENSG00000060709	RIMBP2	-0.0129289	6.07476	-3.62957	0.000840907	0.124316	-1.94236
ENSG00000142606	MMEL1	0.0659176	-0.726229	3.62877	0.000842849	0.124316	-1.94458
ENSG00000138190	EXOC6	-0.01327	4.24956	-3.62779	0.000845207	0.124316	-1.94726
ENSG00000183726	TMEM50A	-0.00947011	6.06282	-3.61813	0.000868875	0.126574	-1.97382
ENSG00000130558	OLFM1	-0.0106029	9.30948	-3.61367	0.000880029	0.126574	-1.98609
ENSG00000099377	HSD3B7	0.0274181	2.18237	3.61363	0.00088012	0.126574	-1.98618
ENSG00000167491	GATAD2A	0.00910065	5.08608	3.60844	0.000893273	0.127521	-2.00044
ENSG00000167676	PLIN4	0.0331092	3.86527	3.60541	0.00090103	0.127559	-2.00875
ENSG00000272163	GS1-72M22.1	-0.017899	3.78291	-3.60322	0.000906676	0.127559	-2.01476
ENSG00000156395	SORCS3	-0.0154811	4.32388	-3.59795	0.000920413	0.128348	-2.02921
ENSG00000235859	AC006978.6	-0.0168048	1.76615	-3.59573	0.000926257	0.128348	-2.03529
ENSG00000231768	RP5-855F14.1	0.0294418	1.56416	3.59352	0.000932116	0.128348	-2.04135
ENSG00000179841	AKAP5	-0.0143096	4.98864	-3.58681	0.000950115	0.129019	-2.05972
ENSG00000205795	CYS1	-0.0215965	3.1503	-3.58675	0.000950281	0.129019	-2.05989
ENSG00000103187	COTL1	0.01497	5.87558	3.58251	0.000961828	0.12968	-2.07149
ENSG00000142449	FBN3	-0.0338045	0.39972	-3.56879	0.00100012	0.133365	-2.10897
ENSG00000151276	MAGI1	-0.0135486	5.67431	-3.56191	0.00101986	0.133365	-2.12774
ENSG00000234394	RP11-561O23.5	-0.0364467	1.6352	-3.56054	0.00102382	0.133365	-2.13146
ENSG00000146856	AGBL3	-0.0142632	2.0208	-3.55993	0.00102562	0.133365	-2.13314
ENSG00000256667	KLRAP1	-0.0211208	1.78366	-3.55898	0.00102838	0.133365	-2.13572
ENSG00000173868	PHOSPHO1	0.0269148	1.81071	3.5583	0.00103038	0.133365	-2.13759
ENSG00000256196	RP11-881M11.4	-0.0353757	-0.343697	-3.55116	0.00105148	0.134522	-2.15704
ENSG00000186575	NF2	0.0108178	6.09568	3.54095	0.00108235	0.134522	-2.1848
ENSG00000112182	BACH2	-0.0148229	2.73951	-3.53754	0.00109289	0.134522	-2.1941
ENSG00000181418	DDN	-0.0130219	8.20842	-3.53589	0.001098	0.134522	-2.19857
ENSG00000170439	METTL7B	0.0327926	1.46669	3.53516	0.00110026	0.134522	-2.20055
ENSG00000137843	PAK6	-0.0147617	5.52513	-3.53491	0.00110106	0.134522	-2.20124
ENSG00000105246	EBI3	0.0473463	0.398633	3.53457	0.00110212	0.134522	-2.20216
ENSG00000164924	YWHAZ	-0.0121255	9.53809	-3.5345	0.00110234	0.134522	-2.20236
ENSG00000260367	RP11-264B17.4	0.0201003	-0.513448	3.53345	0.00110563	0.134522	-2.20521
ENSG00000081189	MEF2C	-0.0144522	8.18781	-3.5325	0.0011086	0.134522	-2.20778
ENSG00000155659	VSIG4	0.0754507	2.65351	3.52501	0.00113234	0.136549	-2.2281
ENSG00000124171	PARD6B	0.0216941	1.76457	3.52116	0.00114474	0.136671	-2.23854
ENSG00000176204	LRRTM4	-0.0138876	4.03804	-3.51788	0.00115544	0.136671	-2.24746
ENSG00000176387	HSD11B2	0.0485204	1.62391	3.51577	0.00116233	0.136671	-2.25315
ENSG00000278766		-0.02941	0.602495	-3.51535	0.00116372	0.136671	-2.2543
ENSG00000154655	L3MBTL4	-0.0176606	2.93377	-3.51315	0.00117097	0.136671	-2.26026
ENSG00000163702	IL17RC	0.0199748	4.50029	3.51013	0.00118102	0.136671	-2.26844
ENSG00000133302	ANKRD32	-0.0144946	4.27381	-3.507	0.00119152	0.136671	-2.27692
ENSG00000124205	EDN3	-0.0385305	1.36633	-3.50628	0.00119391	0.136671	-2.27884
ENSG00000185201	IFITM2	0.0510778	4.01486	3.50297	0.00120515	0.136671	-2.28782
ENSG00000169249	ZRSR2	0.0170046	3.97814	3.49937	0.00121743	0.136671	-2.29753
ENSG00000139874	SSTR1	-0.0225903	4.37442	-3.49767	0.00122329	0.136671	-2.30213
ENSG00000124788	ATXN1	-0.0112409	6.4611	-3.49613	0.00122864	0.136671	-2.30631
ENSG00000177106	EPS8L2	0.0254657	3.77985	3.49464	0.0012338	0.136671	-2.31033
ENSG00000157766	ACAN	0.0325913	1.20794	3.49459	0.00123399	0.136671	-2.31047
ENSG00000125454	SLC25A19	0.012769	3.05947	3.49317	0.00123894	0.136671	-2.31431
ENSG00000221986	MYBPHL	0.0297092	1.25155	3.48729	0.00125962	0.137025	-2.33016
ENSG00000133216	EPHB2	-0.0123132	3.92563	-3.48618	0.00126359	0.137025	-2.33317
ENSG00000167772	ANGPTL4	0.0571534	4.57532	3.47681	0.00129738	0.137025	-2.35843
ENSG00000162496	DHRS3	0.019722	4.35934	3.47658	0.00129822	0.137025	-2.35905
ENSG00000144152	FBLN7	-0.0281103	3.06723	-3.47362	0.00130907	0.137025	-2.36702
ENSG00000261542	RP11-16E18.3	0.0179517	1.1163	3.47065	0.00132006	0.137025	-2.37502
ENSG00000167535	CACNB3	-0.00996503	6.45552	-3.46816	0.00132932	0.137025	-2.38171
ENSG00000152217	SETBP1	-0.0148259	4.25402	-3.46814	0.0013294	0.137025	-2.38176
ENSG00000167434	CA4	-0.0271681	3.49835	-3.46724	0.00133277	0.137025	-2.38419
ENSG00000088280	ASAP3	0.0195143	4.67496	3.4664	0.00133592	0.137025	-2.38645
ENSG00000162490	DRAXIN	-0.0263524	1.46711	-3.46627	0.0013364	0.137025	-2.38679
ENSG00000272864	RP11-17E13.2	0.0347677	-0.48838	3.46548	0.00133939	0.137025	-2.38893
ENSG00000187193	MT1X	0.0374439	5.21588	3.46505	0.00134098	0.137025	-2.39007
ENSG00000268654	MIMT1	-0.0196455	0.462056	-3.46443	0.00134334	0.137025	-2.39175
ENSG00000203668	CHML	-0.0253197	4.2438	-3.46319	0.00134802	0.137025	-2.39507
ENSG00000116983	HPCAL4	-0.0175334	8.07085	-3.45544	0.0013777	0.138369	-2.41591
ENSG00000146477	SLC22A3	-0.0259459	0.889794	-3.45208	0.00139074	0.138369	-2.42492
ENSG00000269793	AC006115.3	-0.0123515	2.00594	-3.44852	0.00140473	0.138369	-2.43449
ENSG00000149177	PTPRJ	-0.00798352	5.38561	-3.44571	0.00141583	0.138369	-2.44201
ENSG00000166603	MC4R	0.0421953	1.06939	3.44536	0.00141724	0.138369	-2.44297
ENSG00000153233	PTPRR	-0.0221517	3.83492	-3.44058	0.00143633	0.138369	-2.45576
ENSG00000048991	R3HDM1	-0.0116396	7.3799	-3.44055	0.00143647	0.138369	-2.45585
ENSG00000070159	PTPN3	-0.0171946	4.29835	-3.44038	0.00143716	0.138369	-2.45631
ENSG00000130517	PGPEP1	0.0118075	4.98671	3.43927	0.00144164	0.138369	-2.45929
ENSG00000198722	UNC13B	-0.0100383	6.06704	-3.43902	0.00144263	0.138369	-2.45995
ENSG00000164082	GRM2	-0.018991	4.85075	-3.43716	0.00145019	0.138369	-2.46494
ENSG00000118160	SLC8A2	-0.0149513	6.88121	-3.43701	0.00145079	0.138369	-2.46534
ENSG00000224389	C4B	0.0508708	5.5248	3.42962	0.00148112	0.138369	-2.48511
ENSG00000162869	PPP1R21	-0.00975435	5.47591	-3.42861	0.00148534	0.138369	-2.48783
ENSG00000066248	NGEF	-0.0154424	7.78883	-3.42647	0.00149422	0.138369	-2.49353
ENSG00000188157	AGRN	-0.0134475	7.11595	-3.42555	0.00149808	0.138369	-2.49599
ENSG00000278962		-0.0502753	0.218393	-3.42382	0.00150537	0.138369	-2.50063
ENSG00000273032	DGCR9	-0.0208957	3.92324	-3.42325	0.00150775	0.138369	-2.50214
ENSG00000165119	HNRNPK	-0.00948289	8.16904	-3.42312	0.00150832	0.138369	-2.5025
ENSG00000228592	AP000459.4	0.0245721	2.63196	3.42254	0.00151075	0.138369	-2.50404
ENSG00000229393	RP3-395M20.3	-0.0405065	-0.55323	-3.42251	0.0015109	0.138369	-2.50413
ENSG00000119698	PPP4R4	-0.0187171	4.60446	-3.42045	0.0015196	0.138512	-2.50962
ENSG00000139572	GPR84	0.0556336	-0.970129	3.40934	0.00156753	0.141687	-2.53928
ENSG00000188522	FAM83G	0.0326608	-0.0255303	3.40858	0.00157086	0.141687	-2.5413
ENSG00000147421	HMBOX1	0.0126031	4.52911	3.40734	0.00157633	0.141687	-2.54462
ENSG00000198216	CACNA1E	-0.0140137	6.50238	-3.40327	0.00159433	0.142645	-2.55547
ENSG00000151929	BAG3	0.0429838	5.1856	3.39972	0.00161019	0.143089	-2.56491
ENSG00000122545	2007-09-01	-0.0107736	8.6875	-3.39879	0.00161439	0.143089	-2.5674
ENSG00000008256	CYTH3	-0.00797098	5.70146	-3.39723	0.00162141	0.143089	-2.57154
ENSG00000163071	SPATA18	0.0232171	1.07931	3.39328	0.00163936	0.143523	-2.58205
ENSG00000127578	WFIKKN1	0.0324982	2.45526	3.39003	0.00165428	0.143523	-2.5907
ENSG00000166289	PLEKHF1	0.0183997	2.36046	3.3879	0.00166414	0.143523	-2.59637
ENSG00000083454	P2RX5	-0.0149946	3.56947	-3.38653	0.00167049	0.143523	-2.6
ENSG00000187010	RHD	0.0277351	1.08664	3.38615	0.00167224	0.143523	-2.601
ENSG00000138944	KIAA1644	-0.0177815	6.25821	-3.38541	0.00167572	0.143523	-2.60298
ENSG00000258227	CLEC5A	0.0847166	-1.14458	3.38473	0.00167887	0.143523	-2.60478
ENSG00000116096	SPR	0.0249151	3.46477	3.38139	0.00169455	0.143523	-2.61365
ENSG00000137968	SLC44A5	-0.0145736	3.12352	-3.37964	0.00170285	0.143523	-2.61831
ENSG00000091972	CD200	-0.0136319	6.22801	-3.37935	0.00170423	0.143523	-2.61908
ENSG00000266718	RP11-466A19.1	-0.0247624	0.707732	-3.37863	0.00170763	0.143523	-2.62098
ENSG00000143164	DCAF6	-0.0120012	6.7	-3.37698	0.0017155	0.143562	-2.62537
ENSG00000148123	LPPR1	-0.0229803	3.65132	-3.3714	0.00174233	0.145098	-2.64017
ENSG00000065150	IPO5	-0.00965526	7.06344	-3.37007	0.00174879	0.145098	-2.6437
ENSG00000075234	TTC38	0.014815	3.20728	3.36402	0.00177843	0.145713	-2.65973
ENSG00000154975	CA10	-0.0127798	5.89452	-3.36249	0.00178601	0.145713	-2.66378
ENSG00000134444	KIAA1468	-0.0104954	5.44176	-3.36227	0.00178708	0.145713	-2.66435
ENSG00000139304	PTPRQ	-0.0268891	-0.648049	-3.35738	0.00181149	0.145713	-2.67728
ENSG00000174514	MFSD4	-0.0118201	6.70207	-3.35712	0.00181282	0.145713	-2.67798
ENSG00000247950	SEC24B-AS1	-0.0181294	0.462953	-3.35681	0.00181436	0.145713	-2.67879
ENSG00000163673	DCLK3	-0.0272997	1.13819	-3.3551	0.001823	0.145713	-2.68332
ENSG00000203392	AC105020.1	0.0214793	0.21294	3.35399	0.00182861	0.145713	-2.68625
ENSG00000156687	UNC5D	-0.0143822	4.57126	-3.35358	0.0018307	0.145713	-2.68733
ENSG00000189238	LINC00943	-0.032002	0.230121	-3.35227	0.00183735	0.145713	-2.69079
ENSG00000125753	VASP	0.0224767	3.61674	3.35044	0.0018467	0.145713	-2.69563
ENSG00000095203	EPB41L4B	-0.0105607	5.51685	-3.35043	0.00184678	0.145713	-2.69567
ENSG00000170091	NSG2	-0.0120909	7.76808	-3.34906	0.00185378	0.145713	-2.69928
ENSG00000154114	TBCEL	-0.0116682	3.73124	-3.34417	0.00187908	0.147106	-2.71219
ENSG00000100314	CABP7	0.0200466	2.32992	3.3412	0.00189461	0.147726	-2.72003
ENSG00000066336	SPI1	0.0346919	2.4305	3.33307	0.00193774	0.150337	-2.74147
ENSG00000267419	CTC-559E9.6	0.0179019	0.115106	3.33198	0.00194358	0.150337	-2.74433
ENSG00000270001	RP11-218C14.8	-0.0335314	-0.127339	-3.33004	0.00195405	0.150547	-2.74945
ENSG00000214357	NEURL1B	-0.0167227	4.55642	-3.32563	0.00197802	0.151791	-2.76106
ENSG00000132481	TRIM47	0.0239785	4.69124	3.32351	0.00198964	0.152082	-2.76664
ENSG00000270533	bP-21201H5.1	-0.0252735	0.691624	-3.3204	0.00200679	0.152792	-2.77481
ENSG00000258498	DIO3OS	0.02999	2.00657	3.31797	0.00202034	0.152964	-2.78121
ENSG00000116852	KIF21B	-0.0155341	6.53697	-3.31717	0.00202481	0.152964	-2.78331
ENSG00000127418	FGFRL1	0.0235805	5.21863	3.31056	0.00206205	0.154968	-2.80066
ENSG00000048740	CELF2	-0.0102058	7.59147	-3.30932	0.00206911	0.154968	-2.80391
ENSG00000074964	ARHGEF10L	0.00864746	5.3994	3.30559	0.00209055	0.154968	-2.81372
ENSG00000261167	RP11-517B11.7	-0.0201662	1.15843	-3.30373	0.00210127	0.154968	-2.81858
ENSG00000139329	LUM	-0.0428161	-0.59453	-3.3034	0.00210319	0.154968	-2.81945
ENSG00000273888		-0.0265674	-0.700231	-3.29837	0.00213254	0.154968	-2.83264
ENSG00000235478	AC006946.15	-0.0234996	0.646076	-3.29813	0.00213396	0.154968	-2.83327
ENSG00000152763	WDR78	-0.0126662	1.81422	-3.29575	0.002148	0.154968	-2.8395
ENSG00000203791	METTL10	-0.0134264	3.80799	-3.29517	0.00215143	0.154968	-2.84102
ENSG00000187773	FAM69C	-0.0160406	3.84019	-3.29485	0.00215331	0.154968	-2.84185
ENSG00000260257	RP5-1085F17.3	0.0204685	3.90844	3.29285	0.00216518	0.154968	-2.84708
ENSG00000171150	SOCS5	-0.0103501	4.73703	-3.29245	0.00216757	0.154968	-2.84813
ENSG00000171208	NETO2	-0.0122352	4.59532	-3.29165	0.00217234	0.154968	-2.85022
ENSG00000183779	ZNF703	0.0150825	4.44636	3.29053	0.0021791	0.154968	-2.85317
ENSG00000203747	FCGR3A	0.0605051	3.80781	3.29006	0.00218189	0.154968	-2.85439
ENSG00000131435	PDLIM4	0.0276464	2.96308	3.2879	0.0021949	0.154968	-2.86004
ENSG00000130477	UNC13A	-0.0160208	7.986	-3.28661	0.00220272	0.154968	-2.86342
ENSG00000153563	CD8A	-0.0136262	1.89548	-3.28592	0.0022069	0.154968	-2.86522
ENSG00000183186	C2CD4C	-0.0158763	5.28908	-3.28575	0.00220794	0.154968	-2.86567
ENSG00000006116	CACNG3	-0.0113065	6.23417	-3.28525	0.00221097	0.154968	-2.86698
ENSG00000196917	HCAR1	-0.013341	0.450688	-3.28357	0.00222121	0.155125	-2.87137
ENSG00000233123	LINC01007	-0.0235552	3.36273	-3.27782	0.00225658	0.15703	-2.88638
ENSG00000114200	BCHE	-0.0223438	2.33328	-3.27335	0.00228446	0.158324	-2.89805
ENSG00000006210	CX3CL1	-0.0120123	6.78006	-3.27182	0.00229403	0.158324	-2.90202
ENSG00000259823	XX-CR54.3	-0.0191134	1.89602	-3.27094	0.00229964	0.158324	-2.90434
ENSG00000008853	RHOBTB2	-0.0133906	7.10586	-3.26956	0.00230833	0.158362	-2.90793
ENSG00000196136	SERPINA3	0.0992108	4.11762	3.26545	0.00233453	0.159595	-2.91865
ENSG00000120963	ZNF706	-0.0113067	6.37475	-3.26285	0.00235122	0.160172	-2.92541
ENSG00000187867	PALM3	0.0175805	2.31323	3.25983	0.00237078	0.160939	-2.93328
ENSG00000251600	RP11-673E1.1	-0.0307983	-0.130987	-3.25738	0.00238671	0.161456	-2.93964
ENSG00000167904	TMEM68	-0.0107116	3.43783	-3.25345	0.00241258	0.162617	-2.94988
ENSG00000141431	ASXL3	-0.0154075	3.69621	-3.25193	0.0024226	0.162617	-2.95381
ENSG00000077327	SPAG6	-0.0383316	0.844468	-3.25009	0.00243485	0.162617	-2.9586
ENSG00000167994	RAB3IL1	0.0158091	3.12675	3.24972	0.00243736	0.162617	-2.95958
ENSG00000133627	ACTR3B	-0.0109232	5.41083	-3.24148	0.00249292	0.16383	-2.98097
ENSG00000259868	RP11-1012E15.1	0.0256004	0.0830879	3.24006	0.00250257	0.16383	-2.98463
ENSG00000165443	PHYHIPL	-0.0103648	7.50334	-3.23781	0.00251804	0.16383	-2.99048
ENSG00000144451	SPAG16	-0.0133638	4.22541	-3.23713	0.00252272	0.16383	-2.99224
ENSG00000163874	ZC3H12A	0.0345647	-0.270308	3.23557	0.00253352	0.16383	-2.99629
ENSG00000180448	HMHA1	0.0137431	4.06795	3.23272	0.00255327	0.16383	-3.00366
ENSG00000173452	TMEM196	-0.0171967	3.28945	-3.23032	0.00257005	0.16383	-3.00988
ENSG00000086065	CHMP5	-0.00854365	6.04878	-3.22971	0.00257434	0.16383	-3.01146
ENSG00000118898	PPL	-0.0194943	4.95475	-3.22934	0.00257696	0.16383	-3.01242
ENSG00000061337	LZTS1	-0.0133764	5.85622	-3.22831	0.00258423	0.16383	-3.0151
ENSG00000034152	MAP2K3	0.0161041	3.75399	3.22773	0.00258829	0.16383	-3.01659
ENSG00000053438	NNAT	-0.0241423	6.04758	-3.22649	0.00259709	0.16383	-3.0198
ENSG00000067798	NAV3	-0.0136786	5.55343	-3.22594	0.00260099	0.16383	-3.02123
ENSG00000170144	HNRNPA3	-0.00729616	7.69715	-3.22592	0.00260111	0.16383	-3.02127
ENSG00000087842	PIR	0.0214475	3.41159	3.22556	0.00260365	0.16383	-3.02219
ENSG00000260000	RP3-467N11.1	-0.0219894	0.673334	-3.22487	0.00260858	0.16383	-3.02399
ENSG00000121766	ZCCHC17	-0.00980514	5.70294	-3.22388	0.00261562	0.16383	-3.02654
ENSG00000171303	KCNK3	-0.0124398	4.05074	-3.22328	0.00261995	0.16383	-3.02811
ENSG00000197872	FAM49A	-0.0129943	7.0963	-3.22308	0.00262134	0.16383	-3.02861
ENSG00000112320	SOBP	-0.00836855	5.97294	-3.22188	0.00262998	0.16383	-3.03174
ENSG00000186314	PRELID2	-0.0236676	-0.449529	-3.22149	0.00263275	0.16383	-3.03273
ENSG00000154764	WNT7A	-0.0277279	3.10338	-3.2201	0.00264271	0.163924	-3.03631
ENSG00000120925	RNF170	-0.0105037	5.09531	-3.21891	0.00265132	0.163935	-3.0394
ENSG00000125657	TNFSF9	0.0187001	2.09206	3.21684	0.00266632	0.164339	-3.04475
ENSG00000177511	ST8SIA3	-0.0112218	7.09434	-3.2126	0.00269728	0.165472	-3.05569
ENSG00000132535	DLG4	-0.00665035	8.43109	-3.21199	0.00270176	0.165472	-3.05726
ENSG00000198673	FAM19A2	-0.0125658	5.29908	-3.20654	0.00274218	0.166165	-3.07134
ENSG00000267125	CTB-31O20.6	-0.0191454	1.82523	-3.20631	0.00274391	0.166165	-3.07193
ENSG00000261759	RP11-626G11.3	0.0212179	1.34912	3.20515	0.00275258	0.166165	-3.07492
ENSG00000231672	DIRC3	-0.0204361	0.418077	-3.20479	0.00275523	0.166165	-3.07584
ENSG00000167186	COQ7	-0.0110711	3.96391	-3.20471	0.00275587	0.166165	-3.07605
ENSG00000019505	SYT13	-0.0120932	7.25088	-3.20277	0.00277048	0.1663	-3.08107
ENSG00000230590	FTX	-0.0109421	5.66892	-3.20214	0.00277524	0.1663	-3.08269
ENSG00000273100	RP11-302L19.3	0.051633	-0.11333	3.19876	0.0028008	0.16649	-3.09138
ENSG00000146938	NLGN4X	-0.00966928	4.97959	-3.19818	0.00280525	0.16649	-3.09288
ENSG00000123374	CDK2	0.0356072	1.75978	3.1966	0.00281731	0.16649	-3.09694
ENSG00000142089	IFITM3	0.0378583	6.3209	3.19612	0.00282102	0.16649	-3.09819
ENSG00000147852	VLDLR	-0.0169973	4.49664	-3.19608	0.00282129	0.16649	-3.09828
ENSG00000102290	PCDH11X	-0.0237496	2.87402	-3.19293	0.00284556	0.167414	-3.10639
ENSG00000110148	CCKBR	-0.0178753	4.34707	-3.18575	0.00290155	0.170192	-3.12484
ENSG00000011422	PLAUR	0.0316591	1.53516	3.17961	0.00295032	0.171617	-3.14062
ENSG00000106351	AGFG2	0.0126422	5.12083	3.17949	0.00295124	0.171617	-3.14092
ENSG00000143546	S100A8	0.0908439	0.618378	3.17935	0.00295236	0.171617	-3.14128
ENSG00000205517	RGL3	0.0197114	3.11137	3.17437	0.00299246	0.172631	-3.15404
ENSG00000136267	DGKB	-0.0145719	5.39417	-3.1738	0.00299713	0.172631	-3.15552
ENSG00000221890	NPTXR	-0.0128518	8.36555	-3.17352	0.00299935	0.172631	-3.15622
ENSG00000198873	GRK5	-0.010924	4.03453	-3.17068	0.00302256	0.172631	-3.16352
ENSG00000178105	DDX10	-0.0104926	4.38432	-3.17062	0.00302301	0.172631	-3.16366
ENSG00000159307	SCUBE1	-0.0341402	1.25638	-3.16997	0.00302837	0.172631	-3.16533
ENSG00000151612	ZNF827	-0.0120024	4.70636	-3.16862	0.00303949	0.172631	-3.1688
ENSG00000105865	DUS4L	-0.0155578	2.53094	-3.16844	0.00304093	0.172631	-3.16925
ENSG00000149328	GLB1L2	-0.0182973	4.05759	-3.16674	0.00305498	0.172923	-3.17361
ENSG00000111783	RFX4	0.0272476	4.87853	3.16455	0.00307311	0.173136	-3.17921
ENSG00000139263	LRIG3	-0.0182669	1.89876	-3.16413	0.00307659	0.173136	-3.18028
ENSG00000270028	RP11-380L11.4	0.0230002	2.24168	3.15666	0.0031394	0.17495	-3.19939
ENSG00000196268	ZNF493	-0.01427	4.24839	-3.15636	0.0031419	0.17495	-3.20014
ENSG00000160963	COL26A1	-0.0105303	5.05513	-3.15527	0.00315117	0.17495	-3.20293
ENSG00000169385	RNASE2	0.0746463	-0.99005	3.15397	0.00316226	0.17495	-3.20625
ENSG00000111679	PTPN6	0.0328112	2.00836	3.15278	0.00317244	0.17495	-3.20929
ENSG00000103569	AQP9	-0.0298264	1.09108	-3.15262	0.00317387	0.17495	-3.20972
ENSG00000127585	FBXL16	-0.00900109	9.45796	-3.15185	0.00318041	0.17495	-3.21166
ENSG00000162889	MAPKAPK2	0.0130156	4.90289	3.15169	0.00318183	0.17495	-3.21208
ENSG00000169994	MYO7B	-0.0434885	0.73495	-3.15075	0.00318991	0.17495	-3.21448
ENSG00000082153	BZW1	-0.0102821	6.53296	-3.14717	0.00322092	0.176144	-3.22363
ENSG00000113387	SUB1	-0.0100313	7.27321	-3.14614	0.00322983	0.176144	-3.22624
ENSG00000088340	FER1L4	0.0232586	2.78956	3.14177	0.00326816	0.176897	-3.23739
ENSG00000279861		0.0202505	2.10104	3.14107	0.00327429	0.176897	-3.23916
ENSG00000165757	KIAA1462	-0.0138311	5.7136	-3.14087	0.00327607	0.176897	-3.23967
ENSG00000224243	LINC00403	-0.019913	1.47228	-3.14042	0.00328008	0.176897	-3.24083
ENSG00000258384	AC068831.6	0.0219219	-0.358991	3.13651	0.00331485	0.177234	-3.25079
ENSG00000167604	NFKBID	0.0149965	2.11448	3.13551	0.00332375	0.177234	-3.25332
ENSG00000129450	SIGLEC9	0.0629919	-0.273041	3.13497	0.00332864	0.177234	-3.25471
ENSG00000169570	DTWD2	-0.0191398	2.44853	-3.1324	0.00335176	0.177234	-3.26125
ENSG00000104064	GABPB1	-0.0101133	4.66095	-3.13093	0.003365	0.177234	-3.26497
ENSG00000147180	ZNF711	-0.0116594	4.82239	-3.13057	0.0033683	0.177234	-3.2659
ENSG00000159842	ABR	-0.00870205	8.83519	-3.13056	0.00336838	0.177234	-3.26592
ENSG00000144908	ALDH1L1	0.0287895	6.2016	3.13012	0.00337237	0.177234	-3.26704
ENSG00000253633	KB-1980E6.3	-0.0218749	-0.50649	-3.13007	0.00337279	0.177234	-3.26716
ENSG00000164877	MICALL2	0.0128632	6.20658	3.12904	0.00338223	0.177234	-3.2698
ENSG00000168243	GNG4	-0.0184633	4.87847	-3.1269	0.00340178	0.177234	-3.27524
ENSG00000151490	PTPRO	-0.0174796	4.47882	-3.12567	0.00341302	0.177234	-3.27836
ENSG00000164142	FAM160A1	-0.0224234	-0.961603	-3.12543	0.00341519	0.177234	-3.27896
ENSG00000096060	FKBP5	0.0426113	5.36923	3.12534	0.00341601	0.177234	-3.27919
ENSG00000147100	SLC16A2	-0.0132469	4.35193	-3.12391	0.00342917	0.177234	-3.28281
ENSG00000119906	FAM178A	-0.0117874	5.49185	-3.12356	0.00343241	0.177234	-3.28371
ENSG00000154478	GPR26	-0.0212582	2.93284	-3.11919	0.00347301	0.177819	-3.29481
ENSG00000175497	DPP10	-0.0144392	5.94035	-3.119	0.0034748	0.177819	-3.2953
ENSG00000103316	CRYM	-0.0181459	6.63627	-3.11879	0.00347675	0.177819	-3.29583
ENSG00000140832	MARVELD3	0.0170526	0.282527	3.11744	0.00348943	0.177819	-3.29926
ENSG00000185522	C11orf35	0.0271013	-0.391964	3.11742	0.00348959	0.177819	-3.2993
ENSG00000198890	PRMT6	-0.017087	3.30604	-3.11481	0.0035141	0.177819	-3.30591
ENSG00000160062	ZBTB8A	-0.0126695	2.71636	-3.11422	0.00351966	0.177819	-3.3074
ENSG00000073584	SMARCE1	-0.00787976	5.4757	-3.11363	0.0035253	0.177819	-3.30892
ENSG00000253535	RP11-624C23.1	-0.0206842	-0.374154	-3.11348	0.00352672	0.177819	-3.30929
ENSG00000274294		0.0490596	-0.84049	3.11257	0.00353531	0.177819	-3.31159
ENSG00000015475	BID	0.0125791	5.69982	3.11066	0.00355353	0.178273	-3.31644
ENSG00000120820	GLT8D2	-0.0150229	2.2194	-3.10753	0.00358353	0.179315	-3.32438
ENSG00000198355	PIM3	0.0167313	5.08069	3.10547	0.00360333	0.179842	-3.32957
ENSG00000244242	IFITM10	0.0164072	3.58309	3.10262	0.00363097	0.180472	-3.33678
ENSG00000227036	LINC00511	0.00921208	3.22389	3.10226	0.00363454	0.180472	-3.33771
ENSG00000183935	HTR7P1	-0.0232381	1.90125	-3.0985	0.00367139	0.1811	-3.34723
ENSG00000161955	TNFSF13	0.0196093	4.6504	3.09733	0.00368286	0.1811	-3.35017
ENSG00000238009	RP11-34P13.7	0.0185485	1.7348	3.09725	0.00368371	0.1811	-3.35039
ENSG00000164024	METAP1	-0.00891893	4.61551	-3.09652	0.00369088	0.1811	-3.35222
ENSG00000185499	MUC1	0.0306005	1.6184	3.09622	0.00369382	0.1811	-3.35297
ENSG00000260917	RP11-57H14.4	-0.0101316	4.40469	-3.09123	0.00374354	0.181303	-3.36558
ENSG00000075035	WSCD2	-0.012673	4.98921	-3.09005	0.00375542	0.181303	-3.36857
ENSG00000164128	NPY1R	-0.0152833	4.56204	-3.08958	0.00376015	0.181303	-3.36975
ENSG00000169255	B3GALNT1	-0.0121726	5.2948	-3.08798	0.00377624	0.181303	-3.37378
ENSG00000183036	PCP4	0.028601	4.67397	3.08759	0.00378022	0.181303	-3.37477
ENSG00000143195	ILDR2	-0.0117744	5.03096	-3.08634	0.00379283	0.181303	-3.37791
ENSG00000012211	PRICKLE3	0.0188463	0.740543	3.08576	0.00379873	0.181303	-3.37938
ENSG00000093217	XYLB	-0.020855	0.604478	-3.08468	0.00380976	0.181303	-3.38211
ENSG00000186047	DLEU7	-0.0108404	2.56843	-3.08401	0.00381659	0.181303	-3.3838
ENSG00000174460	ZCCHC12	-0.0194937	4.61817	-3.08235	0.00383353	0.181303	-3.38797
ENSG00000187961	KLHL17	0.0140559	3.79743	3.08212	0.00383593	0.181303	-3.38856
ENSG00000166206	GABRB3	-0.0112346	7.04925	-3.08116	0.00384576	0.181303	-3.39097
ENSG00000262528	LA16c-349E10.1	0.0183991	1.51281	3.08057	0.00385184	0.181303	-3.39246
ENSG00000138411	HECW2	-0.0137416	5.10695	-3.08007	0.00385699	0.181303	-3.39372
ENSG00000107984	DKK1	0.0324668	0.444551	3.07968	0.00386106	0.181303	-3.39471
ENSG00000008086	CDKL5	-0.0152488	6.41453	-3.07841	0.00387418	0.181303	-3.39791
ENSG00000143341	HMCN1	-0.0331429	-0.320974	-3.07784	0.00387998	0.181303	-3.39932
ENSG00000271614	LINC00936	-0.0201971	3.74059	-3.07757	0.00388288	0.181303	-3.40003
ENSG00000100325	ASCC2	0.00758948	4.37325	3.07745	0.00388406	0.181303	-3.40031
ENSG00000072422	RHOBTB1	-0.0152144	4.10633	-3.07732	0.00388547	0.181303	-3.40066
ENSG00000115325	DOK1	0.0162875	2.17421	3.07649	0.00389408	0.181303	-3.40274
ENSG00000283366		-0.0212647	0.678159	-3.07538	0.00390557	0.181404	-3.40552
ENSG00000119688	ABCD4	0.0108807	5.44357	3.07048	0.00395703	0.183229	-3.41785
ENSG00000156466	GDF6	0.0279287	-0.493948	3.06945	0.00396797	0.183229	-3.42045
ENSG00000139364	TMEM132B	-0.0119716	6.27634	-3.06896	0.00397318	0.183229	-3.42169
ENSG00000245526	LINC00461	-0.0151337	5.05502	-3.0678	0.00398549	0.183361	-3.4246
ENSG00000140798	ABCC12	-0.0266187	2.32603	-3.06664	0.00399784	0.183449	-3.42751
ENSG00000188895	MSL1	-0.00847608	6.89503	-3.06509	0.00401435	0.183449	-3.43139
ENSG00000182108	DEXI	0.0100897	5.61673	3.06428	0.00402301	0.183449	-3.43342
ENSG00000120156	TEK	-0.0242441	3.56534	-3.06408	0.00402521	0.183449	-3.43394
ENSG00000009950	MLXIPL	0.015322	5.47915	3.0619	0.0040487	0.184019	-3.43942
ENSG00000170276	HSPB2	0.0139376	2.31453	3.06116	0.00405665	0.184019	-3.44127
ENSG00000280073		0.0346993	0.021977	3.05891	0.00408107	0.184695	-3.44692
ENSG00000133048	CHI3L1	0.0631058	5.6326	3.05569	0.00411615	0.185759	-3.45497
ENSG00000206432	TMEM200C	-0.0105459	3.91287	-3.05256	0.00415063	0.185759	-3.46283
ENSG00000280776		-0.0180875	1.8422	-3.05248	0.00415151	0.185759	-3.46302
ENSG00000188981	MSANTD1	-0.0150801	1.77657	-3.05199	0.00415696	0.185759	-3.46426
ENSG00000085831	TTC39A	0.0159196	2.72128	3.05194	0.00415753	0.185759	-3.46439
ENSG00000102024	PLS3	-0.0125399	5.94723	-3.05153	0.00416201	0.185759	-3.4654
ENSG00000245281	CTD-2547L16.1	-0.0229755	-0.596185	-3.04932	0.00418662	0.186415	-3.47095
ENSG00000132109	TRIM21	0.0194649	1.6112	3.04846	0.00419619	0.186415	-3.4731
ENSG00000113100	CDH9	-0.017426	3.42697	-3.04706	0.00421188	0.186415	-3.47661
ENSG00000258875	CTD-2547L24.3	0.0195478	0.308129	3.04604	0.00422329	0.186415	-3.47916
ENSG00000140368	PSTPIP1	0.0176718	1.27084	3.04465	0.00423893	0.186415	-3.48263
ENSG00000125772	GPCPD1	-0.0219655	5.3308	-3.0446	0.00423952	0.186415	-3.48277
ENSG00000203709	C1orf132	0.0281496	4.26953	3.04399	0.00424637	0.186415	-3.48428
ENSG00000163393	SLC22A15	-0.0191689	4.18574	-3.04336	0.0042535	0.186415	-3.48586
ENSG00000131378	RFTN1	-0.0154543	5.21774	-3.04058	0.004285	0.186562	-3.4928
ENSG00000278996		0.0182113	0.466295	3.04011	0.00429033	0.186562	-3.49397
ENSG00000280441		0.0182113	0.466295	3.04011	0.00429033	0.186562	-3.49397
ENSG00000167851	CD300A	0.0412721	1.45885	3.03909	0.00430197	0.186562	-3.49652
ENSG00000205981	DNAJC19	-0.00873542	4.77786	-3.03884	0.0043049	0.186562	-3.49716
ENSG00000111641	NOP2	0.0110532	4.63865	3.03771	0.00431779	0.186703	-3.49997
ENSG00000169783	LINGO1	-0.011713	7.29444	-3.03612	0.00433612	0.186789	-3.50396
ENSG00000081307	UBA5	-0.0106389	5.4379	-3.03587	0.004339	0.186789	-3.50458
ENSG00000169744	LDB2	-0.00960167	6.54571	-3.03423	0.00435795	0.187024	-3.50868
ENSG00000033122	LRRC7	-0.0121563	5.8393	-3.03373	0.00436374	0.187024	-3.50993
ENSG00000260412	RP11-438B23.2	-0.013247	3.2907	-3.02987	0.00440866	0.188533	-3.51956
ENSG00000066629	EML1	-0.0158692	4.39487	-3.02788	0.00443192	0.18855	-3.52451
ENSG00000248774	RP11-798M19.3	-0.0209045	-0.373647	-3.02753	0.00443609	0.18855	-3.52539
ENSG00000283782		-0.0168006	4.16407	-3.02735	0.00443818	0.18855	-3.52583
ENSG00000101746	NOL4	-0.0110188	4.75973	-3.02521	0.00446345	0.189118	-3.53117
ENSG00000228526	RP3-510D11.1	0.0227533	2.13372	3.02457	0.00447104	0.189118	-3.53277
ENSG00000156140	ADAMTS3	-0.0196474	2.29367	-3.02371	0.00448118	0.189135	-3.5349
ENSG00000216863	LY86-AS1	-0.0166299	3.48886	-3.02199	0.0045017	0.189589	-3.53919
ENSG00000168884	TNIP2	0.0161046	3.34486	3.01995	0.00452608	0.190203	-3.54427
ENSG00000166164	BRD7	-0.00739337	5.76033	-3.01894	0.00453816	0.190299	-3.54677
ENSG00000099337	KCNK6	0.0123121	2.41196	3.01718	0.00455937	0.190776	-3.55115
ENSG00000260916	CCPG1	-0.0108667	6.78933	-3.01574	0.00457681	0.191094	-3.55474
ENSG00000213563	C8orf82	0.00808421	3.92959	3.01489	0.00458713	0.191114	-3.55686
ENSG00000260166	RP11-863P13.6	-0.0272655	-0.678188	-3.0124	0.00461746	0.191924	-3.56305
ENSG00000086570	FAT2	-0.0251563	0.371989	-3.01131	0.00463076	0.191924	-3.56575
ENSG00000136531	SCN2A	-0.0119371	7.45069	-3.01067	0.00463861	0.191924	-3.56734
ENSG00000138028	CGREF1	-0.0125521	5.31696	-3.01006	0.00464612	0.191924	-3.56886
ENSG00000116985	BMP8B	-0.0132655	2.94215	-3.0091	0.00465791	0.191986	-3.57124
ENSG00000142733	MAP3K6	0.0229135	4.04671	3.00814	0.00466979	0.191986	-3.57363
ENSG00000123570	RAB9B	-0.0113218	4.56225	-3.00753	0.00467727	0.191986	-3.57514
ENSG00000164100	NDST3	-0.0131704	3.78024	-3.00055	0.00476435	0.194779	-3.59246
ENSG00000183741	CBX6	-0.00618121	7.96749	-2.99999	0.00477135	0.194779	-3.59384
ENSG00000104081	BMF	0.0213139	0.641953	2.9987	0.00478766	0.194779	-3.59704
ENSG00000196159	FAT4	-0.0203807	2.62186	-2.99732	0.00480518	0.194779	-3.60047
ENSG00000123815	ADCK4	0.0130231	4.61747	2.99728	0.00480573	0.194779	-3.60058
ENSG00000182329	AC079354.1	-0.0184962	1.4262	-2.99678	0.00481196	0.194779	-3.60179
ENSG00000236173	RP1-182D15.2	0.0202659	0.194359	2.99623	0.00481898	0.194779	-3.60316
ENSG00000145861	C1QTNF2	-0.0163077	0.581358	-2.99571	0.00482558	0.194779	-3.60445
ENSG00000175048	ZDHHC14	-0.00879929	5.39709	-2.99317	0.00485812	0.195476	-3.61076
ENSG00000165804	ZNF219	0.0102866	4.8253	2.99106	0.00488524	0.195476	-3.61598
ENSG00000205250	E2F4	0.00685831	5.32646	2.99079	0.0048886	0.195476	-3.61663
ENSG00000238228	OR7E7P	-0.0262922	-0.718096	-2.98973	0.00490238	0.195476	-3.61927
ENSG00000149654	CDH22	-0.0132535	5.19462	-2.98782	0.00492707	0.195476	-3.62398
ENSG00000261115	TMEM178B	-0.0157401	5.839	-2.98771	0.00492852	0.195476	-3.62426
ENSG00000164211	STARD4	-0.0122085	5.1357	-2.98622	0.00494792	0.195476	-3.62794
ENSG00000170632	ARMC10	-0.0100286	5.32696	-2.98572	0.00495438	0.195476	-3.62917
ENSG00000131669	NINJ1	0.0103597	4.51057	2.98548	0.00495754	0.195476	-3.62976
ENSG00000164129	NPY5R	-0.0176415	1.53396	-2.98531	0.00495973	0.195476	-3.63018
ENSG00000256537	RP11-785H5.1	-0.0091529	5.09333	-2.98427	0.00497333	0.195476	-3.63275
ENSG00000185122	HSF1	0.00776875	5.80875	2.98406	0.00497618	0.195476	-3.63329
ENSG00000198842	DUSP27	-0.03513	-0.368762	-2.98365	0.00498148	0.195476	-3.63428
ENSG00000165973	NELL1	-0.0244671	4.33443	-2.98348	0.0049838	0.195476	-3.63472
ENSG00000110975	SYT10	-0.0401969	-0.478525	-2.98096	0.00501689	0.195906	-3.64093
ENSG00000138468	SENP7	-0.00989926	4.34403	-2.97827	0.00505259	0.195906	-3.64758
ENSG00000251634	RP11-1280N14.3	-0.0433181	0.6562	-2.97721	0.00506674	0.195906	-3.6502
ENSG00000184731	FAM110C	-0.0147657	2.72624	-2.97679	0.00507235	0.195906	-3.65124
ENSG00000124782	RREB1	0.0170956	2.6841	2.97578	0.00508574	0.195906	-3.65371
ENSG00000186160	CYP4Z1	-0.0280871	0.590386	-2.97349	0.00511644	0.195906	-3.65936
ENSG00000148925	BTBD10	-0.0107129	5.90022	-2.97322	0.0051201	0.195906	-3.66003
ENSG00000108100	CCNY	-0.00630216	6.53685	-2.97299	0.00512328	0.195906	-3.66061
ENSG00000227195	MIR663A	0.0385355	2.77895	2.97131	0.00514586	0.195906	-3.66473
ENSG00000118600	TMEM5	-0.0111129	3.33434	-2.97102	0.00514982	0.195906	-3.66545
ENSG00000105738	SIPA1L3	0.00912205	4.67709	2.97065	0.0051548	0.195906	-3.66636
ENSG00000236404	RP11-125B21.2	-0.0206462	0.831359	-2.97006	0.00516283	0.195906	-3.66782
ENSG00000158869	FCER1G	0.0415858	2.19329	2.96959	0.00516927	0.195906	-3.66899
ENSG00000142632	ARHGEF19	0.0194039	0.400884	2.96936	0.00517242	0.195906	-3.66956
ENSG00000180353	HCLS1	0.0386139	3.42987	2.96917	0.0051749	0.195906	-3.67001
ENSG00000254602	AP000662.4	-0.0137845	0.861794	-2.96873	0.00518089	0.195906	-3.67109
ENSG00000176871	WSB2	-0.00756073	7.82779	-2.96851	0.0051839	0.195906	-3.67164
ENSG00000142102	ATHL1	0.0288133	3.84922	2.96844	0.00518485	0.195906	-3.67181
ENSG00000129636	ITFG1	-0.0138392	6.59807	-2.96832	0.00518648	0.195906	-3.6721
ENSG00000230989	HSBP1	-0.00807652	6.47853	-2.96479	0.00523489	0.197123	-3.68081
ENSG00000150281	CTF1	0.0169968	1.47092	2.96448	0.00523903	0.197123	-3.68155
ENSG00000131196	NFATC1	0.0175863	2.29514	2.96319	0.0052568	0.19741	-3.68472
ENSG00000180914	OXTR	0.0350278	2.6849	2.96228	0.00526947	0.197412	-3.68698
ENSG00000276975		-0.0231554	3.28429	-2.96172	0.00527719	0.197412	-3.68835
ENSG00000163815	CLEC3B	-0.0350985	2.96344	-2.96011	0.00529956	0.197867	-3.69232
ENSG00000213753	CENPBD1P1	-0.00946929	4.93436	-2.95784	0.00533113	0.198664	-3.69788
ENSG00000182674	KCNB2	-0.0147585	2.51851	-2.95702	0.00534261	0.19871	-3.6999
ENSG00000104881	PPP1R13L	0.0158455	2.28848	2.95555	0.00536331	0.198762	-3.70352
ENSG00000149305	HTR3B	-0.030016	1.00075	-2.95547	0.00536447	0.198762	-3.70372
ENSG00000128654	MTX2	-0.00887825	5.24807	-2.95268	0.00540379	0.199354	-3.71056
ENSG00000165233	C9orf89	0.012099	4.78683	2.94994	0.00544277	0.199354	-3.71729
ENSG00000186193	SAPCD2	-0.0214064	3.43576	-2.94889	0.0054577	0.199354	-3.71986
ENSG00000243335	KCTD7	-0.0103397	5.33308	-2.94825	0.00546687	0.199354	-3.72143
ENSG00000258696	CTD-2058B24.3	-0.0280668	-0.439843	-2.94817	0.00546803	0.199354	-3.72163
ENSG00000164418	GRIK2	-0.0128549	5.45736	-2.94764	0.00547569	0.199354	-3.72294
ENSG00000067177	PHKA1	0.0177648	3.45194	2.94722	0.00548163	0.199354	-3.72396
ENSG00000100292	HMOX1	0.036052	2.61952	2.94655	0.00549125	0.199354	-3.7256
ENSG00000197183	C20orf112	-0.0121297	5.39152	-2.9443	0.00552365	0.199354	-3.73111
ENSG00000135926	TMBIM1	0.0259557	6.01089	2.9437	0.00553245	0.199354	-3.7326
ENSG00000163701	IL17RE	0.0167207	1.07966	2.94331	0.00553801	0.199354	-3.73354
ENSG00000240707	LINC01168	-0.0291839	1.30812	-2.94255	0.00554905	0.199354	-3.7354
ENSG00000275759		0.0259145	0.55267	2.94175	0.0055607	0.199354	-3.73737
ENSG00000271147	RP4-769N13.6	-0.00988877	3.0687	-2.94112	0.00556985	0.199354	-3.7389
ENSG00000081320	STK17B	0.0226119	3.04487	2.94095	0.00557234	0.199354	-3.73932
ENSG00000173369	C1QB	0.0564122	4.7529	2.93986	0.00558832	0.199354	-3.742
ENSG00000239389	PCDHA13	0.041953	2.15614	2.9393	0.00559652	0.199354	-3.74337
ENSG00000240520	UOX	-0.020701	-0.605478	-2.93818	0.0056129	0.199354	-3.74611
ENSG00000077232	DNAJC10	-0.0122225	6.1022	-2.93815	0.00561328	0.199354	-3.74617
ENSG00000116652	DLEU2L	-0.0424125	-0.431006	-2.93789	0.0056171	0.199354	-3.74681
ENSG00000182901	RGS7	-0.0117464	5.81054	-2.93556	0.00565145	0.199354	-3.75252
ENSG00000259964	RP11-673C5.2	-0.0232318	0.353447	-2.93539	0.005654	0.199354	-3.75294
ENSG00000254827	SLC22A18AS	0.0260921	0.0116863	2.93417	0.00567206	0.199354	-3.75592
ENSG00000243509	TNFRSF6B	0.12353	1.20061	2.93405	0.00567386	0.199354	-3.75622
ENSG00000129244	ATP1B2	0.0193283	8.42057	2.93343	0.00568301	0.199354	-3.75773
ENSG00000181656	GPR88	-0.0174953	2.86412	-2.93307	0.00568834	0.199354	-3.75861
ENSG00000051523	CYBA	0.0319124	3.26502	2.93232	0.00569954	0.199354	-3.76045
ENSG00000270112	RP11-742D12.2	-0.01892	1.38279	-2.93214	0.00570224	0.199354	-3.76089
ENSG00000141622	RNF165	-0.013694	4.85973	-2.93186	0.00570636	0.199354	-3.76156
ENSG00000078401	EDN1	0.0295083	3.03169	2.93152	0.00571146	0.199354	-3.7624
ENSG00000079841	RIMS1	-0.0160276	6.24875	-2.93089	0.00572081	0.199354	-3.76393
ENSG00000260670	RP11-447M4.1	-0.0266763	-0.22764	-2.93083	0.00572165	0.199354	-3.76407
ENSG00000215256	DHRS4-AS1	-0.012697	3.98164	-2.93082	0.00572192	0.199354	-3.76411
ENSG00000225206	MIR137HG	-0.0140876	1.96703	-2.92856	0.00575578	0.199354	-3.76963
ENSG00000135063	FAM189A2	0.0214368	4.33916	2.92801	0.00576408	0.199354	-3.77098
ENSG00000205362	MT1A	0.0585262	-0.487219	2.928	0.00576417	0.199354	-3.771
ENSG00000099308	MAST3	-0.0107012	7.7079	-2.92738	0.00577347	0.199354	-3.7725
ENSG00000110931	CAMKK2	-0.0115174	8.10793	-2.92665	0.00578449	0.199354	-3.77429
ENSG00000164604	GPR85	-0.0143864	4.48889	-2.92642	0.00578805	0.199354	-3.77486
ENSG00000134986	NREP	-0.0117714	6.649	-2.92612	0.00579256	0.199354	-3.77559
ENSG00000018280	SLC11A1	0.0521582	2.80568	2.92553	0.00580144	0.199354	-3.77702
ENSG00000136146	MED4	-0.00744917	4.88868	-2.92344	0.00583317	0.199567	-3.78213
ENSG00000198795	ZNF521	-0.0109514	3.68233	-2.92317	0.00583721	0.199567	-3.78277
ENSG00000160145	KALRN	-0.0118465	7.54539	-2.92309	0.00583847	0.199567	-3.78297
ENSG00000126391	FRMD8	0.00989138	4.37629	2.9221	0.00585352	0.199729	-3.78538
ENSG00000272501	XXbac-BPG299F13.17	-0.0166353	3.16804	-2.92046	0.00587869	0.200186	-3.78939
ENSG00000182670	TTC3	-0.0104945	8.37509	-2.91956	0.00589244	0.200186	-3.79158
ENSG00000121988	ZRANB3	-0.0146025	2.25413	-2.91921	0.00589784	0.200186	-3.79244
ENSG00000132470	ITGB4	0.0411249	5.72813	2.91765	0.00592195	0.200206	-3.79625
ENSG00000173372	C1QA	0.0517693	4.11523	2.91761	0.00592248	0.200206	-3.79633
ENSG00000276182		0.0167712	1.28033	2.91519	0.00595999	0.200206	-3.80224
ENSG00000173083	HPSE	0.0199256	0.825138	2.915	0.00596293	0.200206	-3.8027
ENSG00000130775	THEMIS2	0.019484	3.37095	2.91486	0.00596506	0.200206	-3.80303
ENSG00000168397	ATG4B	0.00888704	6.52816	2.91448	0.00597094	0.200206	-3.80395
ENSG00000006282	SPATA20	0.0128516	6.08441	2.91401	0.00597828	0.200206	-3.8051
ENSG00000165929	TC2N	-0.0179114	1.78283	-2.91299	0.00599415	0.200206	-3.80758
ENSG00000197249	SERPINA1	0.0651248	1.9399	2.91254	0.0060013	0.200206	-3.80869
ENSG00000164221	CCDC112	-0.0110476	3.36466	-2.9122	0.0060065	0.200206	-3.8095
ENSG00000184792	OSBP2	-0.00996685	5.01136	-2.91186	0.00601184	0.200206	-3.81033
ENSG00000187866	FAM122A	-0.00740558	4.27832	-2.91112	0.00602346	0.200249	-3.81214
ENSG00000110400	PVRL1	-0.0157394	6.52027	-2.90893	0.00605791	0.20105	-3.81747
ENSG00000231764	DLX6-AS1	-0.0237661	4.22113	-2.90787	0.00607457	0.201126	-3.82003
ENSG00000119729	RHOQ	0.00998159	6.27156	2.90541	0.00611358	0.201126	-3.82602
ENSG00000151790	TDO2	0.0290936	0.795221	2.90505	0.00611938	0.201126	-3.8269
ENSG00000214719	AC005562.1	-0.0215573	1.77611	-2.90499	0.0061203	0.201126	-3.82704
ENSG00000158008	EXTL1	-0.0136853	5.91942	-2.90484	0.00612265	0.201126	-3.8274
ENSG00000137474	MYO7A	0.017194	3.14294	2.90467	0.00612538	0.201126	-3.82782
ENSG00000072954	TMEM38A	-0.0145823	5.2167	-2.90373	0.00614034	0.201126	-3.8301
ENSG00000108604	SMARCD2	0.0137893	4.81584	2.9022	0.00616483	0.201126	-3.83382
ENSG00000175077	RTP1	-0.0251678	1.33679	-2.90209	0.00616663	0.201126	-3.83409
ENSG00000181458	TMEM45A	-0.0105812	3.0998	-2.90166	0.00617348	0.201126	-3.83513
ENSG00000143494	VASH2	0.0203779	1.53769	2.90101	0.00618401	0.201126	-3.83672
ENSG00000123500	COL10A1	-0.0213391	0.452179	-2.90049	0.0061923	0.201126	-3.83797
ENSG00000134897	BIVM	-0.00751444	4.76605	-2.89996	0.00620082	0.201126	-3.83925
ENSG00000267303	CTD-2369P2.12	0.0235275	2.86878	2.89907	0.00621519	0.201126	-3.84142
ENSG00000064687	ABCA7	0.0168768	4.95266	2.89905	0.00621558	0.201126	-3.84147
ENSG00000125304	TM9SF2	-0.00973554	6.27575	-2.89608	0.00626365	0.202344	-3.84867
ENSG00000196503	ARL9	-0.0191137	0.562357	-2.89363	0.0063037	0.203299	-3.85462
ENSG00000009844	VTA1	-0.00989284	5.35514	-2.88952	0.00637117	0.204325	-3.86456
ENSG00000143869	GDF7	0.0158332	2.60617	2.88878	0.00638347	0.204325	-3.86636
ENSG00000136040	PLXNC1	-0.0138213	4.79429	-2.888	0.00639636	0.204325	-3.86825
ENSG00000198373	WWP2	-0.00866398	5.5411	-2.88758	0.00640338	0.204325	-3.86927
ENSG00000150873	C2orf50	-0.0179872	1.12706	-2.88556	0.00643705	0.204325	-3.87416
ENSG00000272944	CTD-2308L22.1	-0.0225668	0.946495	-2.8855	0.00643807	0.204325	-3.87431
ENSG00000166183	ASPG	0.0304915	-0.132522	2.88543	0.00643922	0.204325	-3.87448
ENSG00000223519	KIF28P	-0.0242259	-0.196545	-2.8852	0.00644301	0.204325	-3.87503
ENSG00000146904	EPHA1	0.017791	0.018094	2.88462	0.00645264	0.204325	-3.87642
ENSG00000239521	GATS	-0.0133594	6.45163	-2.88443	0.00645594	0.204325	-3.8769
ENSG00000150477	KIAA1328	-0.00967115	3.54998	-2.88437	0.00645687	0.204325	-3.87703
ENSG00000275409		0.0174366	1.10651	2.88408	0.00646178	0.204325	-3.87774
ENSG00000167555	ZNF528	-0.0128092	4.09808	-2.88277	0.00648368	0.204559	-3.8809
ENSG00000189403	HMGB1	-0.00721528	7.95235	-2.88192	0.00649807	0.204559	-3.88297
ENSG00000186026	ZNF284	0.0103934	2.17277	2.88176	0.00650078	0.204559	-3.88336
ENSG00000166897	ELFN2	-0.0115354	6.37606	-2.8801	0.00652867	0.204806	-3.88735
ENSG00000196693	ZNF33B	-0.0118354	4.14119	-2.88004	0.00652975	0.204806	-3.88751
ENSG00000117598	LPPR5	-0.0104484	4.09365	-2.87826	0.00655984	0.205092	-3.8918
ENSG00000167799	NUDT8	0.0179441	1.22783	2.87825	0.00656005	0.205092	-3.89183
ENSG00000142961	MOB3C	0.0134153	3.39364	2.87763	0.00657055	0.205092	-3.89332
ENSG00000168890	TMEM150A	0.0103905	3.25286	2.87565	0.00660431	0.205485	-3.8981
ENSG00000117751	PPP1R8	-0.00721897	4.89202	-2.87536	0.00660938	0.205485	-3.89882
ENSG00000156049	GNA14	0.0237434	3.09586	2.87504	0.00661489	0.205485	-3.89959
ENSG00000126264	HCST	0.0292572	0.726879	2.8726	0.00665677	0.205595	-3.90548
ENSG00000197461	PDGFA	0.00954815	5.06924	2.87198	0.00666736	0.205595	-3.90696
ENSG00000108947	EFNB3	-0.0158582	5.64485	-2.87169	0.00667235	0.205595	-3.90766
ENSG00000105520	DKFZP761J1410	-0.00694612	6.58244	-2.87119	0.00668093	0.205595	-3.90886
ENSG00000127152	BCL11B	0.0176882	3.80376	2.87089	0.00668611	0.205595	-3.90958
ENSG00000135537	LACE1	-0.0104262	2.56787	-2.87065	0.00669038	0.205595	-3.91018
ENSG00000087085	ACHE	0.0107562	4.87681	2.86943	0.00671156	0.205595	-3.91313
ENSG00000102349	KLF8	-0.0178266	2.42398	-2.86883	0.0067219	0.205595	-3.91456
ENSG00000018510	AGPS	-0.00960335	4.67457	-2.86776	0.00674058	0.205595	-3.91715
ENSG00000115540	MOB4	-0.00777661	5.25776	-2.86727	0.00674904	0.205595	-3.91832
ENSG00000198695	MT-ND6	0.0322953	10.0635	2.86725	0.0067495	0.205595	-3.91838
ENSG00000250132	RP11-359B12.2	-0.0118047	2.07536	-2.86722	0.00674995	0.205595	-3.91845
ENSG00000185710	RP11-645C24.2	-0.0359343	-0.773594	-2.86687	0.00675608	0.205595	-3.91929
ENSG00000229018	RP11-313P13.3	-0.0369429	-0.546932	-2.86609	0.00676961	0.205642	-3.92116
ENSG00000204272	RP11-622K12.1	-0.00717824	4.25275	-2.86517	0.00678581	0.205642	-3.92339
ENSG00000183087	GAS6	0.00941312	6.29564	2.86496	0.00678941	0.205642	-3.92388
ENSG00000281160		-0.0265766	1.95159	-2.86119	0.00685589	0.206306	-3.93296
ENSG00000284024		-0.029079	1.18904	-2.86045	0.00686903	0.206306	-3.93475
ENSG00000166503	HDGFRP3	-0.00726107	6.97096	-2.86019	0.00687363	0.206306	-3.93537
ENSG00000115461	IGFBP5	-0.0220608	6.07805	-2.85977	0.00688112	0.206306	-3.93639
ENSG00000154639	CXADR	-0.0133638	4.43408	-2.85949	0.00688612	0.206306	-3.93706
ENSG00000269439	CTD-3131K8.2	0.0136294	1.25326	2.85905	0.00689388	0.206306	-3.93812
ENSG00000140961	OSGIN1	0.0231536	2.02869	2.85873	0.00689954	0.206306	-3.93888
ENSG00000139973	SYT16	-0.0112073	6.34991	-2.85836	0.00690611	0.206306	-3.93977
ENSG00000114999	TTL	-0.0116647	6.00554	-2.85831	0.00690697	0.206306	-3.93988
ENSG00000258940	RP11-407N17.5	-0.0212239	0.00763002	-2.85722	0.00692651	0.206392	-3.94252
ENSG00000120675	DNAJC15	-0.00855055	5.37387	-2.85696	0.00693112	0.206392	-3.94314
ENSG00000159189	C1QC	0.0516609	4.45093	2.85478	0.00697024	0.206655	-3.94838
ENSG00000142549	IGLON5	0.0122148	4.70177	2.85442	0.00697662	0.206655	-3.94923
ENSG00000152219	ARL14EP	-0.00899985	4.82006	-2.85397	0.00698483	0.206655	-3.95033
ENSG00000169621	APLF	-0.0101498	1.10177	-2.85359	0.00699169	0.206655	-3.95124
ENSG00000106367	AP1S1	-0.0103572	6.17367	-2.8535	0.00699318	0.206655	-3.95144
ENSG00000109956	B3GAT1	-0.00952806	8.23149	-2.85005	0.00705575	0.208187	-3.95974
ENSG00000247081	RP11-318M2.2	0.0417861	2.10292	2.84893	0.00707621	0.208474	-3.96244
ENSG00000161082	CELF5	-0.011132	7.04313	-2.84829	0.00708781	0.2085	-3.96396
ENSG00000139835	GRTP1	0.0176635	1.37745	2.84481	0.00715154	0.209713	-3.9723
ENSG00000197019	SERTAD1	0.0262029	2.55492	2.84468	0.00715401	0.209713	-3.97262
ENSG00000132434	LANCL2	-0.0102697	5.90359	-2.84427	0.00716147	0.209713	-3.97359
ENSG00000215014	AL645728.1	-0.0129626	0.610515	-2.84281	0.00718859	0.209856	-3.97711
ENSG00000198839	ZNF277	-0.00853555	3.14977	-2.84145	0.00721369	0.209856	-3.98036
ENSG00000168939	SPRY3	-0.0126483	1.50061	-2.84121	0.00721815	0.209856	-3.98094
ENSG00000168939_PAR_Y		-0.0126483	1.50061	-2.84121	0.00721815	0.209856	-3.98094
ENSG00000163884	KLF15	0.0211498	4.73505	2.84109	0.0072204	0.209856	-3.98123
ENSG00000216937	CCDC7	-0.0122936	1.20771	-2.83943	0.00725122	0.210105	-3.98519
ENSG00000165669	FAM204A	-0.00783588	5.19342	-2.83874	0.0072641	0.210105	-3.98684
ENSG00000269352	AC018766.5	0.0116371	1.6632	2.83858	0.00726723	0.210105	-3.98724
ENSG00000149970	CNKSR2	-0.0102698	6.78049	-2.83677	0.00730115	0.210105	-3.99158
ENSG00000109689	STIM2	-0.00733377	5.02752	-2.83644	0.00730724	0.210105	-3.99236
ENSG00000169884	WNT10B	-0.0126954	4.8378	-2.83611	0.00731356	0.210105	-3.99316
ENSG00000186340	THBS2	-0.0216679	4.72673	-2.83602	0.00731516	0.210105	-3.99336
ENSG00000101417	PXMP4	-0.00952465	3.82246	-2.83592	0.00731708	0.210105	-3.99361
ENSG00000089558	KCNH4	-0.0269952	2.4074	-2.83543	0.00732636	0.210105	-3.99479
ENSG00000267519	MIR24-2	0.0210652	1.23791	2.83285	0.00737496	0.210941	-4.00094
ENSG00000104490	NCALD	-0.0200756	7.58847	-2.83273	0.00737724	0.210941	-4.00123
ENSG00000152910	CNTNAP4	-0.0219585	5.71243	-2.83202	0.00739074	0.211017	-4.00293
ENSG00000144230	GPR17	-0.0271259	3.47045	-2.83076	0.0074147	0.21139	-4.00594
ENSG00000008394	MGST1	0.0209998	5.18804	2.82873	0.00745354	0.211764	-4.01081
ENSG00000049883	PTCD2	-0.0110539	3.80859	-2.8286	0.0074559	0.211764	-4.0111
ENSG00000248309	MEF2C-AS1	-0.00960509	1.80662	-2.82836	0.00746054	0.211764	-4.01168
ENSG00000137462	TLR2	0.0336496	2.30648	2.82749	0.00747722	0.211927	-4.01376
ENSG00000176531	PHLDB3	0.0105559	2.23406	2.82648	0.00749661	0.212167	-4.01617
ENSG00000122574	WIPF3	0.0148011	5.6661	2.82529	0.00751947	0.212278	-4.019
ENSG00000163154	TNFAIP8L2	0.0302998	0.388025	2.82514	0.0075224	0.212278	-4.01936
ENSG00000277268		0.0479074	-4.3445	2.82299	0.00756406	0.212999	-4.0245
ENSG00000198046	ZNF667	-0.00829279	5.05507	-2.82265	0.00757069	0.212999	-4.02531
ENSG00000181284	TMEM102	0.0258206	-0.120252	2.82212	0.00758085	0.212999	-4.02656
ENSG00000187796	CARD9	0.0183146	2.72761	2.8209	0.00760473	0.213361	-4.02949
ENSG00000198668	CALM1	-0.00830163	11.1202	-2.81768	0.00766782	0.214821	-4.03717
ENSG00000116604	MEF2D	-0.0119819	6.70118	-2.81627	0.00769538	0.215282	-4.04051
ENSG00000186806	VSIG10L	0.0118054	2.24446	2.81564	0.00770796	0.215324	-4.04203
ENSG00000272573	MUSTN1	-0.0377492	2.02398	-2.81347	0.00775078	0.215548	-4.04717
ENSG00000106089	STX1A	-0.0162645	7.48851	-2.81307	0.00775882	0.215548	-4.04814
ENSG00000103742	IGDCC4	0.020306	3.54842	2.81291	0.00776194	0.215548	-4.04851
ENSG00000089123	TASP1	-0.0191438	2.86077	-2.81285	0.00776324	0.215548	-4.04867
ENSG00000114520	SNX4	-0.0109708	4.592	-2.81243	0.00777149	0.215548	-4.04966
ENSG00000259248	USP3-AS1	-0.0185339	0.661697	-2.81038	0.00781237	0.216067	-4.05453
ENSG00000198739	LRRTM3	-0.0138185	4.22583	-2.81038	0.00781248	0.216067	-4.05455
ENSG00000276600		-0.0262692	1.18356	-2.80866	0.00784694	0.216286	-4.05864
ENSG00000100884	CPNE6	-0.0166265	6.33218	-2.80759	0.00786828	0.216286	-4.06116
ENSG00000072952	MRVI1	0.0278113	6.24768	2.8075	0.00787016	0.216286	-4.06138
ENSG00000070950	RAD18	-0.0145298	2.32361	-2.80736	0.00787303	0.216286	-4.06172
ENSG00000168306	ACOX2	0.0136663	1.82045	2.80721	0.00787607	0.216286	-4.06208
ENSG00000169738	DCXR	0.0128753	5.6442	2.80646	0.00789114	0.216393	-4.06386
ENSG00000138639	ARHGAP24	0.016517	5.15451	2.80479	0.00792502	0.217016	-4.06784
ENSG00000143819	EPHX1	0.0161018	6.3656	2.80283	0.00796477	0.217625	-4.07249
ENSG00000218336	TENM3	-0.0177646	4.91746	-2.80233	0.00797488	0.217625	-4.07367
ENSG00000226200	RP11-50E11.3	-0.021223	1.56332	-2.80204	0.00798089	0.217625	-4.07436
ENSG00000188107	EYS	-0.0153899	0.551593	-2.79941	0.0080346	0.218782	-4.0806
ENSG00000171262	FAM98B	-0.00871011	5.3366	-2.79758	0.00807226	0.219363	-4.08494
ENSG00000132819	RBM38	0.0110881	3.81071	2.79568	0.00811149	0.219363	-4.08944
ENSG00000259319	RP11-293M10.6	-0.0153684	2.46313	-2.79501	0.00812534	0.219363	-4.09103
ENSG00000183346	C10orf107	-0.026163	1.13278	-2.79345	0.00815781	0.219363	-4.09473
ENSG00000183856	IQGAP3	0.0279464	1.0586	2.79256	0.00817626	0.219363	-4.09683
ENSG00000086544	ITPKC	0.0192947	3.85949	2.79164	0.00819556	0.219363	-4.09902
ENSG00000215475	SIAH3	-0.0146287	2.29746	-2.79149	0.00819863	0.219363	-4.09937
ENSG00000249109	RP11-1026M7.2	0.038253	1.8201	2.7907	0.00821518	0.219363	-4.10124
ENSG00000283445		-0.0217678	0.0793266	-2.789	0.0082509	0.219363	-4.10527
ENSG00000143318	CASQ1	-0.0162752	3.87956	-2.78851	0.00826119	0.219363	-4.10642
ENSG00000121753	BAI2	-0.00895141	8.00381	-2.78726	0.00828765	0.219363	-4.10939
ENSG00000084628	NKAIN1	-0.018782	3.47499	-2.78691	0.0082951	0.219363	-4.11023
ENSG00000065911	MTHFD2	0.0288583	2.78841	2.78601	0.00831396	0.219363	-4.11233
ENSG00000154174	TOMM70A	-0.0109644	6.32212	-2.78596	0.00831506	0.219363	-4.11246
ENSG00000229127	AC007038.7	-0.0156854	0.398203	-2.78522	0.00833085	0.219363	-4.11422
ENSG00000154822	PLCL2	-0.0159035	4.32149	-2.78501	0.00833521	0.219363	-4.1147
ENSG00000270111	RP11-271F18.4	-0.0145082	1.40306	-2.7845	0.00834613	0.219363	-4.11592
ENSG00000175592	FOSL1	0.0498749	-0.779549	2.78423	0.0083518	0.219363	-4.11655
ENSG00000082438	COBLL1	-0.0191053	3.81675	-2.78382	0.00836049	0.219363	-4.11751
ENSG00000111670	GNPTAB	-0.0101886	6.06963	-2.78332	0.00837121	0.219363	-4.1187
ENSG00000184939	ZFP90	-0.00870237	5.07746	-2.78299	0.00837818	0.219363	-4.11948
ENSG00000120889	TNFRSF10B	0.0198613	3.39518	2.78275	0.00838348	0.219363	-4.12006
ENSG00000153037	SRP19	-0.00704835	4.72697	-2.7822	0.0083951	0.219363	-4.12135
ENSG00000164037	SLC9B1	-0.0118728	0.612553	-2.78061	0.00842917	0.219363	-4.12511
ENSG00000175274	TP53I11	-0.0172536	4.7274	-2.7804	0.0084336	0.219363	-4.12559
ENSG00000281852		-0.0155578	1.58956	-2.77994	0.00844369	0.219363	-4.1267
ENSG00000135439	AGAP2	-0.0100129	8.46084	-2.7799	0.00844438	0.219363	-4.12678
ENSG00000261879	RP11-333E1.1	-0.0126454	1.76136	-2.77962	0.00845056	0.219363	-4.12746
ENSG00000100478	AP4S1	-0.00784854	4.54345	-2.77948	0.00845343	0.219363	-4.12777
ENSG00000149527	PLCH2	-0.0154024	5.9933	-2.77931	0.00845706	0.219363	-4.12817
ENSG00000168952	STXBP6	-0.0110473	5.85828	-2.7793	0.0084574	0.219363	-4.12821
ENSG00000169862	CTNND2	-0.00768828	8.06691	-2.779	0.00846375	0.219363	-4.1289
ENSG00000188729	OSTN	-0.0255396	0.550635	-2.77895	0.00846498	0.219363	-4.12904
ENSG00000173611	SCAI	-0.0100909	5.54254	-2.77894	0.0084652	0.219363	-4.12906
ENSG00000183090	FREM3	-0.0323581	1.20005	-2.77887	0.0084665	0.219363	-4.12921
ENSG00000181104	F2R	0.0194126	1.30723	2.77858	0.00847294	0.219363	-4.12991
ENSG00000097046	CDC7	-0.0135445	3.61044	-2.77853	0.00847399	0.219363	-4.13003
ENSG00000072163	LIMS2	-0.019808	4.63599	-2.77754	0.00849529	0.2195	-4.13236
ENSG00000047457	CP	0.0680546	3.0112	2.77703	0.00850627	0.2195	-4.13355
ENSG00000025039	RRAGD	-0.00777071	4.99006	-2.77552	0.00853917	0.2195	-4.13713
ENSG00000118260	CREB1	-0.00856517	4.87711	-2.77521	0.00854577	0.2195	-4.13785
ENSG00000115041	KCNIP3	-0.0194588	5.79465	-2.77461	0.00855882	0.2195	-4.13927
ENSG00000110696	C11orf58	-0.00768382	6.49347	-2.77438	0.00856383	0.2195	-4.13981
ENSG00000104047	DTWD1	-0.00900507	5.00346	-2.77434	0.00856483	0.2195	-4.13992
ENSG00000123600	METTL8	-0.00987555	3.49838	-2.77358	0.00858122	0.2195	-4.14169
ENSG00000145982	FARS2	-0.00958299	2.90693	-2.77311	0.0085916	0.2195	-4.14281
ENSG00000261822	RP11-265N6.2	0.0923563	-2.15248	2.77257	0.00860344	0.2195	-4.14409
ENSG00000280254		-0.0195667	2.3337	-2.77256	0.00860363	0.2195	-4.14411
ENSG00000279090		0.0199833	2.64636	2.77148	0.00862734	0.219591	-4.14666
ENSG00000182199	SHMT2	0.0118639	4.56496	2.77136	0.00862983	0.219591	-4.14693
ENSG00000203772	SPRN	-0.0151732	5.20322	-2.76957	0.00866921	0.220305	-4.15115
ENSG00000132182	NUP210	-0.0112992	4.58593	-2.76701	0.00872575	0.22032	-4.15718
ENSG00000244879	GABPB1-AS1	-0.0184291	5.19202	-2.7667	0.0087327	0.22032	-4.15792
ENSG00000278971		-0.0430943	-0.885115	-2.7664	0.00873923	0.22032	-4.15861
ENSG00000103489	XYLT1	-0.0119953	5.08915	-2.76633	0.00874078	0.22032	-4.15878
ENSG00000135457	TFCP2	-0.00944472	4.89343	-2.76585	0.00875155	0.22032	-4.15992
ENSG00000171792	RHNO1	-0.0104723	3.7316	-2.76578	0.00875301	0.22032	-4.16007
ENSG00000197302	ZNF720	-0.0105146	3.83216	-2.76428	0.00878654	0.22032	-4.16362
ENSG00000150540	HNMT	-0.0123283	3.67981	-2.76303	0.00881446	0.22032	-4.16656
ENSG00000103852	TTC23	0.0101599	2.88238	2.76262	0.00882349	0.22032	-4.16751
ENSG00000134853	PDGFRA	-0.0249187	4.72998	-2.76256	0.00882496	0.22032	-4.16766
ENSG00000186862	PDZD7	0.0105117	4.63344	2.76255	0.00882517	0.22032	-4.16768
ENSG00000164066	INTU	-0.0142586	5.13005	-2.76235	0.00882963	0.22032	-4.16815
ENSG00000122122	SASH3	0.036632	1.43602	2.76212	0.00883468	0.22032	-4.16868
ENSG00000156381	ANKRD9	0.0139642	5.61906	2.76165	0.0088453	0.22032	-4.1698
ENSG00000088836	SLC4A11	0.0221566	2.03338	2.76105	0.00885872	0.22032	-4.1712
ENSG00000134574	DDB2	0.0128483	3.40833	2.761	0.00885985	0.22032	-4.17132
ENSG00000132510	KDM6B	0.010015	4.6437	2.76064	0.00886791	0.22032	-4.17216
ENSG00000253686	CTB-43E15.3	-0.0187299	0.223672	-2.76029	0.00887585	0.22032	-4.17299
ENSG00000213937	CLDN9	0.0275264	2.01582	2.75978	0.00888727	0.22032	-4.17418
ENSG00000230084	RP4-613B23.1	-0.0182127	0.939144	-2.75883	0.00890874	0.22032	-4.17642
ENSG00000172915	NBEA	-0.0151313	6.0087	-2.75862	0.00891365	0.22032	-4.17693
ENSG00000167384	ZNF180	-0.0115191	2.55713	-2.75836	0.00891949	0.22032	-4.17754
ENSG00000260698	RP11-439E19.9	0.02548	-0.393215	2.75702	0.00894972	0.220516	-4.18067
ENSG00000260428	SCXA	0.0243159	2.00918	2.75669	0.00895722	0.220516	-4.18145
ENSG00000271913	RP1-111C20.4	-0.0153002	1.52096	-2.7565	0.00896149	0.220516	-4.18189
ENSG00000180694	TMEM64	-0.0123713	3.52288	-2.75547	0.00898492	0.220689	-4.18431
ENSG00000151023	ENKUR	-0.0178454	2.4514	-2.75513	0.00899272	0.220689	-4.18511
ENSG00000140067	FAM181A	0.0199104	2.49959	2.7547	0.00900261	0.220689	-4.18613
ENSG00000260664	AC004158.3	-0.0173446	3.58257	-2.75372	0.00902488	0.220956	-4.18842
ENSG00000133019	CHRM3	-0.012226	5.6102	-2.7526	0.0090505	0.221198	-4.19105
ENSG00000105281	SLC1A5	0.0423727	1.36651	2.7523	0.00905757	0.221198	-4.19177
ENSG00000197182	FLJ27365	0.0165103	1.8153	2.75177	0.00906958	0.221213	-4.193
ENSG00000163882	POLR2H	0.00840195	4.66974	2.74968	0.00911765	0.222107	-4.19789
ENSG00000178814	OPLAH	0.0186669	3.56705	2.74785	0.00916003	0.222502	-4.20219
ENSG00000143226	FCGR2A	0.0431649	2.57331	2.74725	0.00917406	0.222502	-4.20361
ENSG00000182359	KBTBD3	-0.0101252	2.87884	-2.74724	0.00917416	0.222502	-4.20362
ENSG00000169064	ZBBX	-0.0223489	3.13159	-2.74686	0.00918304	0.222502	-4.20451
ENSG00000108312	UBTF	-0.00760211	6.47659	-2.74593	0.00920473	0.222502	-4.2067
ENSG00000134504	KCTD1	-0.00760232	5.87025	-2.74551	0.00921441	0.222502	-4.20767
ENSG00000111885	MAN1A1	-0.0134631	4.24266	-2.74544	0.00921611	0.222502	-4.20784
ENSG00000121210	KIAA0922	-0.0115363	2.60692	-2.74504	0.00922555	0.222502	-4.20879
ENSG00000163273	NPPC	0.0183863	1.52752	2.74436	0.00924126	0.222581	-4.21036
ENSG00000273618		-0.0101173	1.27548	-2.74391	0.00925176	0.222581	-4.21142
ENSG00000281186		0.0316797	-0.229334	2.74314	0.00926983	0.222736	-4.21322
ENSG00000137880	GCHFR	0.0162714	2.29615	2.74266	0.00928116	0.222736	-4.21435
ENSG00000168538	TRAPPC11	-0.00990388	5.0995	-2.74038	0.00933474	0.223362	-4.21968
ENSG00000198546	ZNF511	0.00983615	4.01417	2.74013	0.00934067	0.223362	-4.22027
ENSG00000228824	MIR4500HG	-0.0217216	0.986745	-2.74009	0.00934173	0.223362	-4.22037
ENSG00000103335	PIEZO1	0.0146223	5.03014	2.73823	0.00938554	0.224133	-4.22471
ENSG00000126970	ZC4H2	-0.00777277	3.51782	-2.73742	0.00940478	0.224232	-4.2266
ENSG00000119865	CNRIP1	-0.00987315	6.59672	-2.73709	0.00941276	0.224232	-4.22739
ENSG00000213281	NRAS	-0.00970626	4.66711	-2.73479	0.0094675	0.225032	-4.23275
ENSG00000137501	SYTL2	-0.0159488	6.50734	-2.73471	0.00946954	0.225032	-4.23295
ENSG00000005810	MYCBP2	-0.0137501	7.21264	-2.73332	0.00950275	0.225545	-4.23619
ENSG00000160097	FNDC5	-0.015195	4.74195	-2.73134	0.00955032	0.226397	-4.24081
ENSG00000137727	ARHGAP20	-0.0197627	3.95147	-2.73033	0.00957469	0.226698	-4.24317
ENSG00000184371	CSF1	0.0180314	4.42292	2.72883	0.009611	0.227281	-4.24667
ENSG00000145632	PLK2	-0.0101689	6.35602	-2.72728	0.00964871	0.22768	-4.25029
ENSG00000150556	LYPD6B	-0.0156621	0.734158	-2.72688	0.00965837	0.22768	-4.25122
ENSG00000198162	MAN1A2	-0.00826673	5.78115	-2.72555	0.00969091	0.22768	-4.25433
ENSG00000186814	ZSCAN30	-0.00852127	4.71132	-2.72492	0.00970616	0.22768	-4.25578
ENSG00000105887	MTPN	-0.00729657	7.67495	-2.72451	0.00971629	0.22768	-4.25675
ENSG00000109775	UFSP2	-0.0118572	4.15141	-2.72431	0.00972108	0.22768	-4.2572
ENSG00000134247	PTGFRN	-0.0084962	4.67317	-2.72423	0.00972302	0.22768	-4.25739
ENSG00000101493	ZNF516	0.0177167	3.97781	2.72405	0.00972752	0.22768	-4.25782
ENSG00000210135	MT-TN	0.0332326	3.3339	2.72381	0.00973344	0.22768	-4.25838
ENSG00000107186	MPDZ	-0.0115424	6.09812	-2.7233	0.00974601	0.2277	-4.25957
ENSG00000122912	SLC25A16	-0.0101136	4.19869	-2.72277	0.0097589	0.227727	-4.26079
ENSG00000123552	USP45	0.00969712	3.63835	2.72195	0.00977914	0.227833	-4.26271
ENSG00000187260	WDR86	-0.0172452	2.18271	-2.72163	0.00978691	0.227833	-4.26344
ENSG00000181026	AEN	0.0131795	3.2033	2.72113	0.00979939	0.227851	-4.26462
ENSG00000067182	TNFRSF1A	0.026173	4.44896	2.71985	0.00983099	0.22806	-4.2676
ENSG00000149781	FERMT3	0.0278444	1.95691	2.71981	0.00983189	0.22806	-4.26768
ENSG00000213865	C8orf44	-0.0120876	2.66699	-2.71889	0.00985467	0.228316	-4.26982
ENSG00000168944	CEP120	-0.010216	3.93351	-2.7179	0.0098794	0.22845	-4.27214
ENSG00000047188	YTHDC2	-0.0101353	5.3606	-2.71744	0.00989079	0.22845	-4.27321
ENSG00000258168	RP11-588H23.3	-0.0154083	1.27147	-2.71724	0.00989578	0.22845	-4.27367
ENSG00000181126	HLA-V	0.0192381	0.439536	2.71564	0.00993577	0.229101	-4.2774
ENSG00000165434	PGM2L1	-0.0166268	6.71593	-2.71515	0.00994783	0.229107	-4.27852
ENSG00000171617	ENC1	-0.0121196	9.60497	-2.71423	0.00997104	0.229369	-4.28067
ENSG00000128617	OPN1SW	-0.0192646	1.03541	-2.71347	0.00999005	0.229521	-4.28243
ENSG00000214022	REPIN1	0.00701949	6.36614	2.71263	0.0100113	0.229521	-4.2844
ENSG00000173210	ABLIM3	-0.00971162	5.13829	-2.71255	0.0100131	0.229521	-4.28457
ENSG00000237187	NR2F1-AS1	-0.00676101	5.4823	-2.71011	0.0100749	0.230517	-4.29025
ENSG00000077097	TOP2B	-0.00890241	7.05274	-2.70959	0.010088	0.230517	-4.29145
ENSG00000270136	MINOS1-NBL1	-0.0763938	-0.844496	-2.70881	0.0101079	0.230517	-4.29327
ENSG00000276234		-0.00962905	4.42727	-2.70851	0.0101154	0.230517	-4.29396
ENSG00000072134	EPN2	-0.0103408	6.79991	-2.70849	0.0101159	0.230517	-4.294
ENSG00000134308	YWHAQ	-0.00971387	8.14161	-2.7067	0.0101615	0.230791	-4.29815
ENSG00000122733	KIAA1045	-0.0115689	7.39005	-2.70667	0.0101624	0.230791	-4.29824
ENSG00000154330	PGM5	-0.0203088	2.09971	-2.70586	0.0101828	0.230791	-4.3001
ENSG00000172331	BPGM	-0.00979159	4.11566	-2.70541	0.0101945	0.230791	-4.30115
ENSG00000140859	KIFC3	-0.0085522	5.46762	-2.70524	0.0101989	0.230791	-4.30155
ENSG00000100218	RTDR1	0.0145765	1.88262	2.70522	0.0101993	0.230791	-4.30159
ENSG00000235652	RP11-545I5.3	-0.0101594	4.3173	-2.70419	0.0102258	0.231115	-4.30398
ENSG00000139726	DENR	-0.00799328	5.47487	-2.70374	0.0102374	0.231115	-4.30503
ENSG00000126945	HNRNPH2	-0.00743127	6.77351	-2.70103	0.0103073	0.231685	-4.31131
ENSG00000006327	TNFRSF12A	0.033416	0.0157967	2.70079	0.0103133	0.231685	-4.31185
ENSG00000081026	MAGI3	-0.0126955	4.89968	-2.70061	0.0103179	0.231685	-4.31227
ENSG00000198010	DLGAP2	-0.00891683	5.50984	-2.70048	0.0103214	0.231685	-4.31258
ENSG00000164112	TMEM155	-0.0144	5.21107	-2.69975	0.0103403	0.231685	-4.31427
ENSG00000106565	TMEM176B	0.0234177	3.7758	2.69933	0.0103513	0.231685	-4.31525
ENSG00000113916	BCL6	0.0242571	6.19758	2.69909	0.0103575	0.231685	-4.3158
ENSG00000204130	RUFY2	-0.0110194	5.70335	-2.69906	0.0103581	0.231685	-4.31586
ENSG00000105329	TGFB1	0.0214439	3.29123	2.69748	0.0103993	0.231901	-4.31952
ENSG00000149499	EML3	0.0147981	4.87019	2.69737	0.0104023	0.231901	-4.31978
ENSG00000172375	C2CD2L	-0.00749041	6.13036	-2.69732	0.0104036	0.231901	-4.3199
ENSG00000160801	PTH1R	0.0182136	3.97537	2.69667	0.0104206	0.232013	-4.32141
ENSG00000087116	ADAMTS2	0.022681	3.08178	2.69428	0.0104832	0.232837	-4.32694
ENSG00000168874	ATOH8	0.0234237	3.30193	2.69385	0.0104945	0.232837	-4.32793
ENSG00000165899	OTOGL	-0.0231221	2.50708	-2.6934	0.0105061	0.232837	-4.32896
ENSG00000162650	ATXN7L2	0.0108287	4.28507	2.69251	0.0105298	0.232837	-4.33103
ENSG00000155096	AZIN1	-0.0109222	7.03591	-2.69247	0.0105307	0.232837	-4.33111
ENSG00000137193	PIM1	0.0269549	3.81983	2.6921	0.0105407	0.232837	-4.33198
ENSG00000132386	SERPINF1	-0.012549	5.54367	-2.69206	0.0105415	0.232837	-4.33206
ENSG00000149972	CNTN5	-0.0160268	3.00701	-2.69027	0.010589	0.233619	-4.3362
ENSG00000075886	TUBA3D	0.0234544	0.333524	2.68714	0.0106723	0.234955	-4.34344
ENSG00000133739	LRRCC1	-0.014349	3.2973	-2.68664	0.0106855	0.234955	-4.34458
ENSG00000177707	PVRL3	-0.0124543	3.47989	-2.68612	0.0106996	0.234955	-4.34579
ENSG00000176595	KBTBD11	-0.0103266	7.44023	-2.68599	0.010703	0.234955	-4.34609
ENSG00000260230	FRRS1L	-0.0123166	6.8369	-2.68544	0.0107179	0.234955	-4.34737
ENSG00000113240	CLK4	-0.00966098	5.48115	-2.68528	0.0107221	0.234955	-4.34773
ENSG00000163491	NEK10	-0.0162208	1.95145	-2.68324	0.0107768	0.235887	-4.35243
ENSG00000187837	HIST1H1C	0.0229536	2.40831	2.68029	0.0108568	0.236969	-4.35924
ENSG00000273437	RP11-434H6.7	0.0192666	1.31015	2.68007	0.0108626	0.236969	-4.35974
ENSG00000183793	NPIPA5	0.0471942	4.32756	2.68006	0.0108629	0.236969	-4.35976
ENSG00000113161	HMGCR	-0.0130507	6.2139	-2.67865	0.0109013	0.237355	-4.36302
ENSG00000163596	ICA1L	-0.0103771	5.67478	-2.67817	0.0109143	0.237355	-4.36411
ENSG00000093144	ECHDC1	-0.00823567	5.09171	-2.67784	0.0109234	0.237355	-4.36488
ENSG00000117906	RCN2	-0.00909736	6.15165	-2.67762	0.0109294	0.237355	-4.3654
ENSG00000152382	TADA1	-0.00958235	4.24175	-2.67412	0.0110252	0.239167	-4.37344
ENSG00000260572	RP11-16N11.2	-0.0179875	0.607683	-2.67029	0.011131	0.240045	-4.38225
ENSG00000113732	ATP6V0E1	0.0103597	4.85363	2.67005	0.0111379	0.240045	-4.38282
ENSG00000181019	NQO1	0.0236487	4.44997	2.66984	0.0111438	0.240045	-4.3833
ENSG00000143951	WDPCP	-0.0113445	3.31857	-2.66964	0.0111491	0.240045	-4.38374
ENSG00000150672	DLG2	-0.0106098	7.40445	-2.6695	0.011153	0.240045	-4.38406
ENSG00000172409	CLP1	0.00980727	1.9439	2.66914	0.0111631	0.240045	-4.3849
ENSG00000233930	KRTAP5-AS1	-0.0234427	2.8793	-2.66897	0.0111678	0.240045	-4.38528
ENSG00000165084	C8orf34	-0.0187063	1.7788	-2.66869	0.0111756	0.240045	-4.38593
ENSG00000090263	MRPS33	-0.0107036	4.42505	-2.66864	0.011177	0.240045	-4.38604
ENSG00000198205	ZXDA	-0.0157148	1.26474	-2.66814	0.0111911	0.240082	-4.3872
ENSG00000225470	JPX	-0.00951334	4.41731	-2.6662	0.0112452	0.240977	-4.39165
ENSG00000111877	MCM9	-0.00964695	2.5698	-2.66476	0.0112856	0.241234	-4.39496
ENSG00000013306	SLC25A39	0.00868644	5.89475	2.66458	0.0112907	0.241234	-4.39537
ENSG00000130348	QRSL1	-0.0100313	3.59332	-2.66434	0.0112974	0.241234	-4.39592
ENSG00000010327	STAB1	0.0403713	4.51544	2.66401	0.0113069	0.241234	-4.39669
ENSG00000134899	ERCC5	0.0127722	4.20942	2.66291	0.0113377	0.241458	-4.3992
ENSG00000173599	PC	0.00899701	6.43227	2.66275	0.0113422	0.241458	-4.39956
ENSG00000121542	SEC22A	-0.00918515	3.34449	-2.66215	0.0113593	0.241556	-4.40095
ENSG00000116141	MARK1	-0.00705709	5.3238	-2.6616	0.0113748	0.241622	-4.40221
ENSG00000157680	DGKI	-0.0131887	5.24173	-2.66053	0.0114052	0.241987	-4.40466
ENSG00000175182	FAM131A	-0.0118425	6.97053	-2.65905	0.0114474	0.241987	-4.40807
ENSG00000198774	RASSF9	-0.0328479	-1.98335	-2.65893	0.0114507	0.241987	-4.40833
ENSG00000237945	LINC00649	0.0107686	0.211499	2.6586	0.0114602	0.241987	-4.4091
ENSG00000237161	RP11-32B5.1	-0.0371935	0.0441469	-2.6577	0.0114859	0.241987	-4.41116
ENSG00000186487	MYT1L	-0.0111084	6.88076	-2.65698	0.0115066	0.241987	-4.41281
ENSG00000183615	FAM167B	0.0316217	-0.192303	2.65676	0.0115129	0.241987	-4.41332
ENSG00000122565	CBX3	-0.00525709	6.19143	-2.65639	0.0115232	0.241987	-4.41415
ENSG00000182667	NTM	-0.00745023	6.93167	-2.65638	0.0115236	0.241987	-4.41417
ENSG00000126561	STAT5A	0.0159597	2.80741	2.65618	0.0115295	0.241987	-4.41465
ENSG00000104112	SCG3	-0.0128149	7.85125	-2.65502	0.0115628	0.241987	-4.4173
ENSG00000119661	DNAL1	-0.00691458	5.20523	-2.65463	0.011574	0.241987	-4.41819
ENSG00000170579	DLGAP1	-0.0131231	7.60616	-2.65448	0.0115783	0.241987	-4.41853
ENSG00000263424	CTD-2541J13.2	0.0481729	-0.692082	2.65446	0.0115788	0.241987	-4.41857
ENSG00000132872	SYT4	-0.0155494	7.15129	-2.65408	0.0115897	0.241987	-4.41944
ENSG00000105383	CD33	0.0286169	0.442545	2.65367	0.0116017	0.241987	-4.42039
ENSG00000116544	DLGAP3	-0.0100736	5.99082	-2.65359	0.0116039	0.241987	-4.42057
ENSG00000256654	RP11-429A20.4	0.0131854	2.56094	2.65224	0.0116428	0.242537	-4.42365
ENSG00000178234	GALNT11	-0.00945754	6.09929	-2.65051	0.0116932	0.242949	-4.42762
ENSG00000256642	LINC00273	0.0394494	-0.506699	2.65014	0.0117038	0.242949	-4.42846
ENSG00000196591	HDAC2	-0.00690626	5.57331	-2.64971	0.0117165	0.242949	-4.42946
ENSG00000275183		0.017243	1.10007	2.64903	0.0117361	0.242949	-4.43099
ENSG00000102471	NDFIP2	-0.0112971	6.80054	-2.64901	0.0117367	0.242949	-4.43105
ENSG00000163964	PIGX	-0.00870372	5.0132	-2.64856	0.0117497	0.242949	-4.43206
ENSG00000253797	UTP14C	-0.0107751	4.36185	-2.6483	0.0117576	0.242949	-4.43268
ENSG00000138069	RAB1A	-0.00651848	6.98623	-2.64794	0.011768	0.242949	-4.4335
ENSG00000129219	PLD2	0.0142347	4.67884	2.64744	0.0117827	0.242949	-4.43465
ENSG00000277829		0.0215556	-0.750895	2.64727	0.0117877	0.242949	-4.43503
ENSG00000025796	SEC63	-0.00993701	5.99075	-2.64543	0.0118415	0.243667	-4.43922
ENSG00000101017	CD40	0.01927	1.70148	2.64509	0.0118515	0.243667	-4.44
ENSG00000150337	FCGR1A	0.0436654	2.46771	2.6448	0.0118602	0.243667	-4.44067
ENSG00000272084	RP5-1126H10.2	0.0181719	0.884611	2.64402	0.0118832	0.243735	-4.44246
ENSG00000111907	TPD52L1	0.0200298	5.94719	2.64383	0.0118886	0.243735	-4.44288
ENSG00000136874	STX17	-0.0134109	3.20193	-2.64264	0.0119237	0.244089	-4.44559
ENSG00000188906	LRRK2	-0.0120508	4.75983	-2.64201	0.0119424	0.244089	-4.44703
ENSG00000112981	NME5	-0.0141333	3.80202	-2.64172	0.0119511	0.244089	-4.4477
ENSG00000111344	RASAL1	-0.0213316	5.33081	-2.64144	0.0119594	0.244089	-4.44834
ENSG00000102007	PLP2	0.0247544	1.96275	2.64113	0.0119687	0.244089	-4.44906
ENSG00000100505	TRIM9	-0.00964885	7.47159	-2.64067	0.0119822	0.244108	-4.45009
ENSG00000226137	BAIAP2-AS1	-0.0131859	5.7082	-2.63792	0.0120643	0.24469	-4.45637
ENSG00000163220	S100A9	0.0764892	1.04419	2.63753	0.012076	0.24469	-4.45726
ENSG00000151458	ANKRD50	-0.011494	3.97161	-2.637	0.0120919	0.24469	-4.45847
ENSG00000249249	AC010226.4	-0.0246075	-0.665	-2.63614	0.0121175	0.24469	-4.46042
ENSG00000169962	TAS1R3	0.0210267	-0.363083	2.63553	0.012136	0.24469	-4.46182
ENSG00000147231	CXorf57	-0.0173501	2.83845	-2.63534	0.0121417	0.24469	-4.46225
ENSG00000116918	TSNAX	-0.0118646	5.33663	-2.63525	0.0121442	0.24469	-4.46244
ENSG00000259515	RP11-365N19.2	0.0228984	-0.017449	2.63512	0.0121483	0.24469	-4.46275
ENSG00000279255		-0.0196132	0.572598	-2.63457	0.0121647	0.24469	-4.46399
ENSG00000173114	LRRN3	-0.00938698	5.15207	-2.63457	0.0121648	0.24469	-4.464
ENSG00000130762	ARHGEF16	0.0184051	1.42905	2.63341	0.0121997	0.24469	-4.46664
ENSG00000177463	NR2C2	-0.0123824	6.02396	-2.6334	0.0122001	0.24469	-4.46667
ENSG00000277778		-0.0195746	-0.508554	-2.63318	0.0122068	0.24469	-4.46717
ENSG00000112541	PDE10A	-0.0163636	3.10933	-2.63305	0.0122106	0.24469	-4.46746
ENSG00000054523	KIF1B	-0.00961775	8.74418	-2.63252	0.0122267	0.24469	-4.46867
ENSG00000203685	C1orf95	-0.0241657	6.35427	-2.63248	0.0122281	0.24469	-4.46877
ENSG00000149922	TBX6	0.0215908	1.35084	2.63127	0.0122647	0.24469	-4.47152
ENSG00000196338	NLGN3	-0.0103231	5.92077	-2.63119	0.0122671	0.24469	-4.4717
ENSG00000184557	SOCS3	0.0705416	2.79764	2.63078	0.0122795	0.24469	-4.47263
ENSG00000282608		0.0353688	1.93797	2.63067	0.0122829	0.24469	-4.47289
ENSG00000120896	SORBS3	0.010077	5.84298	2.63039	0.0122913	0.24469	-4.47351
ENSG00000210140	MT-TC	0.0311806	3.02637	2.63028	0.0122947	0.24469	-4.47376
ENSG00000237517	DGCR5	-0.0162844	5.54144	-2.62993	0.0123056	0.24469	-4.47458
ENSG00000083097	DOPEY1	-0.0124509	5.87503	-2.62967	0.0123133	0.24469	-4.47515
ENSG00000214456	PLIN5	0.0228312	3.5619	2.62911	0.0123305	0.244738	-4.47644
ENSG00000165259	HDX	-0.00989034	2.12607	-2.62839	0.0123523	0.244738	-4.47806
ENSG00000216490	IFI30	0.0435697	1.90415	2.62835	0.0123535	0.244738	-4.47815
ENSG00000253230	LINC00599	0.0122568	7.34802	2.62716	0.01239	0.24521	-4.48086
ENSG00000122986	HVCN1	0.018205	3.06684	2.62525	0.0124489	0.24595	-4.48522
ENSG00000109929	SC5D	-0.0132809	5.5306	-2.62512	0.0124527	0.24595	-4.4855
ENSG00000198874	TYW1	-0.0104577	3.68864	-2.62375	0.012495	0.246099	-4.48862
ENSG00000131089	ARHGEF9	-0.0116437	7.55773	-2.62371	0.0124962	0.246099	-4.48871
ENSG00000169760	NLGN1	-0.0117795	4.02185	-2.62364	0.0124983	0.246099	-4.48886
ENSG00000107831	FGF8	0.025647	-0.58197	2.6225	0.0125338	0.246549	-4.49146
ENSG00000005379	BZRAP1	-0.0126703	7.69991	-2.62159	0.012562	0.246629	-4.49353
ENSG00000253771	TPTE2P1	-0.0164798	1.109	-2.62093	0.0125823	0.246629	-4.49501
ENSG00000152034	MCHR2	-0.0321669	2.06022	-2.62086	0.0125845	0.246629	-4.49517
ENSG00000117009	KMO	-0.0173504	1.41695	-2.62056	0.0125939	0.246629	-4.49586
ENSG00000273079	GRIN2B	-0.0162964	6.5496	-2.62007	0.0126093	0.246629	-4.49698
ENSG00000163634	THOC7	-0.00815162	5.16211	-2.61991	0.0126141	0.246629	-4.49733
ENSG00000039139	DNAH5	-0.0193002	1.06291	-2.61877	0.0126497	0.247077	-4.49992
ENSG00000142494	SLC47A1	0.0173084	2.3907	2.61774	0.012682	0.247122	-4.50226
ENSG00000036530	CYP46A1	-0.00768123	6.74117	-2.61772	0.0126825	0.247122	-4.5023
ENSG00000136999	NOV	-0.0199192	3.97005	-2.6172	0.0126989	0.247122	-4.50348
[truncated: 18,418 more rows]

## Sheet: RIN
Differential Gene Expression - Dumitriu Dataset - RIN effect
[truncated: 19,416 more rows]

## Sheet: Unknown Confounder
Differential Gene Expression - Dumitriu Dataset - Unknown Confounder effect
[truncated: 19,416 more rows]
