# Supplementary material for: Unraveling Targetable Systemic and Cell-Type-Specific Molecular Phenotypes of Alzheimer’s and Parkinson’s Brains With Digital Cytometry
Source: Front Neurosci. 2020 Dec 9;14:607215. doi: 10.3389/fnins.2020.607215 (PMC7756021; doi:10.3389/fnins.2020.607215)
Supplement: Supplementary file 5 [file Data_Sheet_5.ZIP › Table S10 to S18/Table_S17.xlsx]

## Sheet: Table S17
cTRAP results: cMap compound perturbations and PD-associated gene expression changes
cMAP perturbation	Compound	Spearman's rho PD	Spearman's rho Neuronal proportion	Mode of Action	Targets	Disease Area	Phase
AML001_24H:BRD-A19037878:0.37037	trichostatin-a	0.00436972	0.101395	HDAC inhibitor	HDAC1, HDAC10, HDAC2, HDAC3, HDAC4, HDAC5, HDAC6, HDAC7, HDAC8, HDAC9		Preclinical
AML001_24H:BRD-A19037878:10	trichostatin-a	0.089224	0.16165	HDAC inhibitor	HDAC1, HDAC10, HDAC2, HDAC3, HDAC4, HDAC5, HDAC6, HDAC7, HDAC8, HDAC9		Preclinical
AML001_24H:BRD-A19037878:1.11111	trichostatin-a	0.0875529	0.168868	HDAC inhibitor	HDAC1, HDAC10, HDAC2, HDAC3, HDAC4, HDAC5, HDAC6, HDAC7, HDAC8, HDAC9		Preclinical
AML001_24H:BRD-A19037878:3.33333	trichostatin-a	0.0655199	0.167969	HDAC inhibitor	HDAC1, HDAC10, HDAC2, HDAC3, HDAC4, HDAC5, HDAC6, HDAC7, HDAC8, HDAC9		Preclinical
AML001_24H:BRD-A19500257:0.37037	geldanamycin	0.0134031	0.0151977	HSP inhibitor	HSP90AA1, HSP90AB1		Preclinical
AML001_24H:BRD-A19500257:10	geldanamycin	0.0671206	0.0581272	HSP inhibitor	HSP90AA1, HSP90AB1		Preclinical
AML001_24H:BRD-A19500257:1.11111	geldanamycin	0.0063384	0.0218229	HSP inhibitor	HSP90AA1, HSP90AB1		Preclinical
AML001_24H:BRD-A19500257:3.33333	geldanamycin	0.0576549	0.0136021	HSP inhibitor	HSP90AA1, HSP90AB1		Preclinical
AML001_24H:BRD-A45664787:0.37037	iloprost	-0.157504	-0.0585438	platelet aggregation inhibitor, prostanoid receptor agonist	PDE4A, PDE4B, PDE4C, PDE4D, PLAT, PTGDR, PTGER1, PTGER2, PTGER3, PTGER4, PTGFR, PTGIR, TBXA2R	pulmonary	Launched
AML001_24H:BRD-A45664787:10	iloprost	-0.0933981	0.042539	platelet aggregation inhibitor, prostanoid receptor agonist	PDE4A, PDE4B, PDE4C, PDE4D, PLAT, PTGDR, PTGER1, PTGER2, PTGER3, PTGER4, PTGFR, PTGIR, TBXA2R	pulmonary	Launched
AML001_24H:BRD-A45664787:1.11111	iloprost	0.00351285	0.0110408	platelet aggregation inhibitor, prostanoid receptor agonist	PDE4A, PDE4B, PDE4C, PDE4D, PLAT, PTGDR, PTGER1, PTGER2, PTGER3, PTGER4, PTGFR, PTGIR, TBXA2R	pulmonary	Launched
AML001_24H:BRD-A45664787:3.33333	iloprost	0.046547	-0.00232963	platelet aggregation inhibitor, prostanoid receptor agonist	PDE4A, PDE4B, PDE4C, PDE4D, PLAT, PTGDR, PTGER1, PTGER2, PTGER3, PTGER4, PTGFR, PTGIR, TBXA2R	pulmonary	Launched
AML001_24H:BRD-A75409952:0.37037	wortmannin	0.197638	0.0434333	PI3K inhibitor	PI4KA, PI4KB, PIK3CA, PIK3CD, PIK3CG, PIK3R1, PLK1, PRKDC		Preclinical
AML001_24H:BRD-A75409952:10	wortmannin	0.216572	0.051791	PI3K inhibitor	PI4KA, PI4KB, PIK3CA, PIK3CD, PIK3CG, PIK3R1, PLK1, PRKDC		Preclinical
AML001_24H:BRD-A75409952:1.11111	wortmannin	0.184706	0.0809894	PI3K inhibitor	PI4KA, PI4KB, PIK3CA, PIK3CD, PIK3CG, PIK3R1, PLK1, PRKDC		Preclinical
AML001_24H:BRD-A75409952:3.33333	wortmannin	0.156932	0.0871629	PI3K inhibitor	PI4KA, PI4KB, PIK3CA, PIK3CD, PIK3CG, PIK3R1, PLK1, PRKDC		Preclinical
AML001_24H:BRD-K27316855:0.37037	calcitriol	0.106149	0.0209324	vitamin D receptor agonist	VDR	endocrinology, orthopedics	Launched
AML001_24H:BRD-K27316855:10	calcitriol	-0.0261573	-0.0161153	vitamin D receptor agonist	VDR	endocrinology, orthopedics	Launched
AML001_24H:BRD-K27316855:1.11111	calcitriol	-0.0522554	0.0167929	vitamin D receptor agonist	VDR	endocrinology, orthopedics	Launched
AML001_24H:BRD-K27316855:3.33333	calcitriol	0.0793045	0.022301	vitamin D receptor agonist	VDR	endocrinology, orthopedics	Launched
AML001_24H:BRD-K43389675:0.37037	daunorubicin	0.168146	0.154322	RNA synthesis inhibitor, topoisomerase inhibitor	TOP2A, TOP2B	hematologic malignancy	Launched
AML001_24H:BRD-K43389675:10	daunorubicin	0.165339	0.167241	RNA synthesis inhibitor, topoisomerase inhibitor	TOP2A, TOP2B	hematologic malignancy	Launched
AML001_24H:BRD-K49071277:0.37037	securinine	-0.120288	-0.0575298	GABA receptor antagonist, TP53 activator	GABRA1		Preclinical
AML001_24H:BRD-K49071277:10	securinine	-0.107475	0.0160697	GABA receptor antagonist, TP53 activator	GABRA1		Preclinical
AML001_24H:BRD-K49071277:1.11111	securinine	0.132479	0.0722742	GABA receptor antagonist, TP53 activator	GABRA1		Preclinical
AML001_24H:BRD-K49071277:3.33333	securinine	0.0990636	-0.00621164	GABA receptor antagonist, TP53 activator	GABRA1		Preclinical
AML001_24H:BRD-K57391913:0.37037	iloprost	0.0616394	-0.055265	platelet aggregation inhibitor, prostanoid receptor agonist	PDE4A, PDE4B, PDE4C, PDE4D, PLAT, PTGDR, PTGER1, PTGER2, PTGER3, PTGER4, PTGFR, PTGIR, TBXA2R	pulmonary	Launched
AML001_24H:BRD-K57391913:10	iloprost	0.0853514	-0.0229201	platelet aggregation inhibitor, prostanoid receptor agonist	PDE4A, PDE4B, PDE4C, PDE4D, PLAT, PTGDR, PTGER1, PTGER2, PTGER3, PTGER4, PTGFR, PTGIR, TBXA2R	pulmonary	Launched
AML001_24H:BRD-K57391913:1.11111	iloprost	0.0257838	-0.0221247	platelet aggregation inhibitor, prostanoid receptor agonist	PDE4A, PDE4B, PDE4C, PDE4D, PLAT, PTGDR, PTGER1, PTGER2, PTGER3, PTGER4, PTGFR, PTGIR, TBXA2R	pulmonary	Launched
AML001_24H:BRD-K57391913:3.33333	iloprost	-0.0110478	-0.00199604	platelet aggregation inhibitor, prostanoid receptor agonist	PDE4A, PDE4B, PDE4C, PDE4D, PLAT, PTGDR, PTGER1, PTGER2, PTGER3, PTGER4, PTGFR, PTGIR, TBXA2R	pulmonary	Launched
AML001_24H:BRD-K71879491:0.37037	tretinoin	-0.0422758	-0.0355849	retinoid receptor agonist, retinoid receptor ligand	ALDH1A1, ALDH1A2, GPRC5A, NR0B1, NR2C2, PPARD, RARA, RARB, RARG, RARRES1, RORB, RORC, RXRB, RXRG	hematologic malignancy	Launched
AML001_24H:BRD-K71879491:10	tretinoin	-0.00614011	0.000251864	retinoid receptor agonist, retinoid receptor ligand	ALDH1A1, ALDH1A2, GPRC5A, NR0B1, NR2C2, PPARD, RARA, RARB, RARG, RARRES1, RORB, RORC, RXRB, RXRG	hematologic malignancy	Launched
AML001_24H:BRD-K71879491:1.11111	tretinoin	-0.00129556	-0.0493315	retinoid receptor agonist, retinoid receptor ligand	ALDH1A1, ALDH1A2, GPRC5A, NR0B1, NR2C2, PPARD, RARA, RARB, RARG, RARRES1, RORB, RORC, RXRB, RXRG	hematologic malignancy	Launched
AML001_24H:BRD-K71879491:3.33333	tretinoin	0.04855	-0.00245642	retinoid receptor agonist, retinoid receptor ligand	ALDH1A1, ALDH1A2, GPRC5A, NR0B1, NR2C2, PPARD, RARA, RARB, RARG, RARRES1, RORB, RORC, RXRB, RXRG	hematologic malignancy	Launched
AML001_24H:BRD-K93754473:0.49846	tamoxifen	-0.111474	-0.0709108	estrogen receptor antagonist, selective estrogen receptor modulator (SERM)	EBP, ESR1, ESR2, GPER1, PRKCA, PRKCB, PRKCD, PRKCE, PRKCG, PRKCI, PRKCQ, PRKCZ	oncology	Launched
AML001_24H:BRD-K93754473:13.4584	tamoxifen	0.106744	0.0733771	estrogen receptor antagonist, selective estrogen receptor modulator (SERM)	EBP, ESR1, ESR2, GPER1, PRKCA, PRKCB, PRKCD, PRKCE, PRKCG, PRKCI, PRKCQ, PRKCZ	oncology	Launched
AML001_24H:BRD-K93754473:1.49538	tamoxifen	-0.00688475	-0.0115129	estrogen receptor antagonist, selective estrogen receptor modulator (SERM)	EBP, ESR1, ESR2, GPER1, PRKCA, PRKCB, PRKCD, PRKCE, PRKCG, PRKCI, PRKCQ, PRKCZ	oncology	Launched
AML001_24H:BRD-K93754473:4.48614	tamoxifen	-0.172838	-0.0354356	estrogen receptor antagonist, selective estrogen receptor modulator (SERM)	EBP, ESR1, ESR2, GPER1, PRKCA, PRKCB, PRKCD, PRKCE, PRKCG, PRKCI, PRKCQ, PRKCZ	oncology	Launched
AML001_6H:BRD-A19037878:0.37037	trichostatin-a	0.00557959	0.0906602	HDAC inhibitor	HDAC1, HDAC10, HDAC2, HDAC3, HDAC4, HDAC5, HDAC6, HDAC7, HDAC8, HDAC9		Preclinical
AML001_6H:BRD-A19037878:10	trichostatin-a	0.0166948	0.0835249	HDAC inhibitor	HDAC1, HDAC10, HDAC2, HDAC3, HDAC4, HDAC5, HDAC6, HDAC7, HDAC8, HDAC9		Preclinical
AML001_6H:BRD-A19037878:1.11111	trichostatin-a	0.036306	0.0804807	HDAC inhibitor	HDAC1, HDAC10, HDAC2, HDAC3, HDAC4, HDAC5, HDAC6, HDAC7, HDAC8, HDAC9		Preclinical
AML001_6H:BRD-A19037878:3.33333	trichostatin-a	0.0429443	0.0983985	HDAC inhibitor	HDAC1, HDAC10, HDAC2, HDAC3, HDAC4, HDAC5, HDAC6, HDAC7, HDAC8, HDAC9		Preclinical
AML001_6H:BRD-A19500257:0.37037	geldanamycin	-0.0495886	-0.0560318	HSP inhibitor	HSP90AA1, HSP90AB1		Preclinical
AML001_6H:BRD-A19500257:10	geldanamycin	-0.0368839	-0.0328443	HSP inhibitor	HSP90AA1, HSP90AB1		Preclinical
AML001_6H:BRD-A19500257:1.11111	geldanamycin	-0.0159118	-0.0314541	HSP inhibitor	HSP90AA1, HSP90AB1		Preclinical
AML001_6H:BRD-A19500257:3.33333	geldanamycin	-0.0198	-0.0282934	HSP inhibitor	HSP90AA1, HSP90AB1		Preclinical
AML001_6H:BRD-A45664787:0.37037	iloprost	-0.0663391	-0.0680139	platelet aggregation inhibitor, prostanoid receptor agonist	PDE4A, PDE4B, PDE4C, PDE4D, PLAT, PTGDR, PTGER1, PTGER2, PTGER3, PTGER4, PTGFR, PTGIR, TBXA2R	pulmonary	Launched
AML001_6H:BRD-A45664787:10	iloprost	-0.0583706	-0.0833031	platelet aggregation inhibitor, prostanoid receptor agonist	PDE4A, PDE4B, PDE4C, PDE4D, PLAT, PTGDR, PTGER1, PTGER2, PTGER3, PTGER4, PTGFR, PTGIR, TBXA2R	pulmonary	Launched
AML001_6H:BRD-A45664787:1.11111	iloprost	-0.0565189	-0.0502409	platelet aggregation inhibitor, prostanoid receptor agonist	PDE4A, PDE4B, PDE4C, PDE4D, PLAT, PTGDR, PTGER1, PTGER2, PTGER3, PTGER4, PTGFR, PTGIR, TBXA2R	pulmonary	Launched
AML001_6H:BRD-A45664787:3.33333	iloprost	-0.0301688	-0.0385831	platelet aggregation inhibitor, prostanoid receptor agonist	PDE4A, PDE4B, PDE4C, PDE4D, PLAT, PTGDR, PTGER1, PTGER2, PTGER3, PTGER4, PTGFR, PTGIR, TBXA2R	pulmonary	Launched
AML001_6H:BRD-A75409952:0.37037	wortmannin	0.0390775	-0.0492581	PI3K inhibitor	PI4KA, PI4KB, PIK3CA, PIK3CD, PIK3CG, PIK3R1, PLK1, PRKDC		Preclinical
AML001_6H:BRD-A75409952:10	wortmannin	-0.0111373	-0.057333	PI3K inhibitor	PI4KA, PI4KB, PIK3CA, PIK3CD, PIK3CG, PIK3R1, PLK1, PRKDC		Preclinical
AML001_6H:BRD-A75409952:1.11111	wortmannin	0.02766	-0.0328968	PI3K inhibitor	PI4KA, PI4KB, PIK3CA, PIK3CD, PIK3CG, PIK3R1, PLK1, PRKDC		Preclinical
AML001_6H:BRD-A75409952:3.33333	wortmannin	0.0134136	-0.071941	PI3K inhibitor	PI4KA, PI4KB, PIK3CA, PIK3CD, PIK3CG, PIK3R1, PLK1, PRKDC		Preclinical
AML001_6H:BRD-K27316855:0.37037	calcitriol	-0.0753854	-0.0329841	vitamin D receptor agonist	VDR	endocrinology, orthopedics	Launched
AML001_6H:BRD-K27316855:10	calcitriol	-0.0362964	-0.0290531	vitamin D receptor agonist	VDR	endocrinology, orthopedics	Launched
AML001_6H:BRD-K27316855:1.11111	calcitriol	0.0490517	0.0174049	vitamin D receptor agonist	VDR	endocrinology, orthopedics	Launched
AML001_6H:BRD-K27316855:3.33333	calcitriol	-0.0514661	-0.0201907	vitamin D receptor agonist	VDR	endocrinology, orthopedics	Launched
AML001_6H:BRD-K43389675:0.37037	daunorubicin	0.00312657	-0.0165651	RNA synthesis inhibitor, topoisomerase inhibitor	TOP2A, TOP2B	hematologic malignancy	Launched
AML001_6H:BRD-K43389675:10	daunorubicin	0.0360821	0.104685	RNA synthesis inhibitor, topoisomerase inhibitor	TOP2A, TOP2B	hematologic malignancy	Launched
AML001_6H:BRD-K43389675:1.11111	daunorubicin	0.0102521	0.0444733	RNA synthesis inhibitor, topoisomerase inhibitor	TOP2A, TOP2B	hematologic malignancy	Launched
AML001_6H:BRD-K43389675:3.33333	daunorubicin	0.0183292	0.0843788	RNA synthesis inhibitor, topoisomerase inhibitor	TOP2A, TOP2B	hematologic malignancy	Launched
AML001_6H:BRD-K49071277:0.37037	securinine	-0.0220926	0.0408517	GABA receptor antagonist, TP53 activator	GABRA1		Preclinical
AML001_6H:BRD-K49071277:10	securinine	0.074453	0.0743633	GABA receptor antagonist, TP53 activator	GABRA1		Preclinical
AML001_6H:BRD-K49071277:1.11111	securinine	0.0348752	0.0232696	GABA receptor antagonist, TP53 activator	GABRA1		Preclinical
AML001_6H:BRD-K49071277:3.33333	securinine	0.0988622	0.0837433	GABA receptor antagonist, TP53 activator	GABRA1		Preclinical
AML001_6H:BRD-K57391913:0.37037	iloprost	-0.0333563	-0.0158529	platelet aggregation inhibitor, prostanoid receptor agonist	PDE4A, PDE4B, PDE4C, PDE4D, PLAT, PTGDR, PTGER1, PTGER2, PTGER3, PTGER4, PTGFR, PTGIR, TBXA2R	pulmonary	Launched
AML001_6H:BRD-K57391913:10	iloprost	-0.0186311	-0.0154685	platelet aggregation inhibitor, prostanoid receptor agonist	PDE4A, PDE4B, PDE4C, PDE4D, PLAT, PTGDR, PTGER1, PTGER2, PTGER3, PTGER4, PTGFR, PTGIR, TBXA2R	pulmonary	Launched
AML001_6H:BRD-K57391913:1.11111	iloprost	0.0209733	-0.00119703	platelet aggregation inhibitor, prostanoid receptor agonist	PDE4A, PDE4B, PDE4C, PDE4D, PLAT, PTGDR, PTGER1, PTGER2, PTGER3, PTGER4, PTGFR, PTGIR, TBXA2R	pulmonary	Launched
AML001_6H:BRD-K57391913:3.33333	iloprost	-0.00836145	-0.0517482	platelet aggregation inhibitor, prostanoid receptor agonist	PDE4A, PDE4B, PDE4C, PDE4D, PLAT, PTGDR, PTGER1, PTGER2, PTGER3, PTGER4, PTGFR, PTGIR, TBXA2R	pulmonary	Launched
AML001_6H:BRD-K71879491:0.37037	tretinoin	-0.085542	-0.0694831	retinoid receptor agonist, retinoid receptor ligand	ALDH1A1, ALDH1A2, GPRC5A, NR0B1, NR2C2, PPARD, RARA, RARB, RARG, RARRES1, RORB, RORC, RXRB, RXRG	hematologic malignancy	Launched
AML001_6H:BRD-K71879491:10	tretinoin	-0.0501678	-0.041243	retinoid receptor agonist, retinoid receptor ligand	ALDH1A1, ALDH1A2, GPRC5A, NR0B1, NR2C2, PPARD, RARA, RARB, RARG, RARRES1, RORB, RORC, RXRB, RXRG	hematologic malignancy	Launched
AML001_6H:BRD-K71879491:1.11111	tretinoin	-0.0468308	-0.00520947	retinoid receptor agonist, retinoid receptor ligand	ALDH1A1, ALDH1A2, GPRC5A, NR0B1, NR2C2, PPARD, RARA, RARB, RARG, RARRES1, RORB, RORC, RXRB, RXRG	hematologic malignancy	Launched
AML001_6H:BRD-K71879491:3.33333	tretinoin	-0.0594501	-0.0716489	retinoid receptor agonist, retinoid receptor ligand	ALDH1A1, ALDH1A2, GPRC5A, NR0B1, NR2C2, PPARD, RARA, RARB, RARG, RARRES1, RORB, RORC, RXRB, RXRG	hematologic malignancy	Launched
AML001_6H:BRD-K93754473:0.49846	tamoxifen	0.00637856	-0.021355	estrogen receptor antagonist, selective estrogen receptor modulator (SERM)	EBP, ESR1, ESR2, GPER1, PRKCA, PRKCB, PRKCD, PRKCE, PRKCG, PRKCI, PRKCQ, PRKCZ	oncology	Launched
AML001_6H:BRD-K93754473:13.4584	tamoxifen	0.090374	0.0106553	estrogen receptor antagonist, selective estrogen receptor modulator (SERM)	EBP, ESR1, ESR2, GPER1, PRKCA, PRKCB, PRKCD, PRKCE, PRKCG, PRKCI, PRKCQ, PRKCZ	oncology	Launched
AML001_6H:BRD-K93754473:1.49538	tamoxifen	0.00146276	0.0111812	estrogen receptor antagonist, selective estrogen receptor modulator (SERM)	EBP, ESR1, ESR2, GPER1, PRKCA, PRKCB, PRKCD, PRKCE, PRKCG, PRKCI, PRKCQ, PRKCZ	oncology	Launched
AML001_6H:BRD-K93754473:4.48614	tamoxifen	0.0242545	0.023594	estrogen receptor antagonist, selective estrogen receptor modulator (SERM)	EBP, ESR1, ESR2, GPER1, PRKCA, PRKCB, PRKCD, PRKCE, PRKCG, PRKCI, PRKCQ, PRKCZ	oncology	Launched
ASG001_24H:BRD-A06304526-001-01-0:0.08	alvespimycin	-0.154653	-0.0581863	HSP inhibitor	HSP90AA1		Phase 2
ASG001_24H:BRD-A06304526-001-01-0:0.4	alvespimycin	-0.119055	-0.0888291	HSP inhibitor	HSP90AA1		Phase 2
ASG001_24H:BRD-A06304526-001-01-0:10	alvespimycin	-0.0192493	0.0172437	HSP inhibitor	HSP90AA1		Phase 2
ASG001_24H:BRD-A06304526-001-01-0:2	alvespimycin	-0.128802	-0.0809227	HSP inhibitor	HSP90AA1		Phase 2
ASG001_24H:BRD-A19037878-001-04-9:0.08	trichostatin-a	0.0695817	0.0492279	HDAC inhibitor	HDAC1, HDAC10, HDAC2, HDAC3, HDAC4, HDAC5, HDAC6, HDAC7, HDAC8, HDAC9		Preclinical
ASG001_24H:BRD-A19037878-001-04-9:0.4	trichostatin-a	0.162436	0.136865	HDAC inhibitor	HDAC1, HDAC10, HDAC2, HDAC3, HDAC4, HDAC5, HDAC6, HDAC7, HDAC8, HDAC9		Preclinical
ASG001_24H:BRD-A19037878-001-04-9:10	trichostatin-a	0.0934736	0.100294	HDAC inhibitor	HDAC1, HDAC10, HDAC2, HDAC3, HDAC4, HDAC5, HDAC6, HDAC7, HDAC8, HDAC9		Preclinical
ASG001_24H:BRD-A19037878-001-04-9:2	trichostatin-a	0.0994461	0.0907146	HDAC inhibitor	HDAC1, HDAC10, HDAC2, HDAC3, HDAC4, HDAC5, HDAC6, HDAC7, HDAC8, HDAC9		Preclinical
ASG001_24H:BRD-A19500257-001-04-7:0.08	geldanamycin	0.240618	0.0927144	HSP inhibitor	HSP90AA1, HSP90AB1		Preclinical
ASG001_24H:BRD-A19500257-001-04-7:0.4	geldanamycin	0.143427	0.0626612	HSP inhibitor	HSP90AA1, HSP90AB1		Preclinical
ASG001_24H:BRD-A19500257-001-04-7:10	geldanamycin	0.123482	0.0488755	HSP inhibitor	HSP90AA1, HSP90AB1		Preclinical
ASG001_24H:BRD-A19500257-001-04-7:2	geldanamycin	0.0460226	0.0310552	HSP inhibitor	HSP90AA1, HSP90AB1		Preclinical
ASG001_24H:BRD-A61304759-001-01-0:0.08	tanespimycin	-0.0848286	-0.0453042	HSP inhibitor	HSP90AA1		Phase 3
ASG001_24H:BRD-A61304759-001-01-0:0.4	tanespimycin	-0.157336	-0.138734	HSP inhibitor	HSP90AA1		Phase 3
ASG001_24H:BRD-A61304759-001-01-0:10	tanespimycin	-0.128897	-0.058874	HSP inhibitor	HSP90AA1		Phase 3
ASG001_24H:BRD-A61304759-001-01-0:2	tanespimycin	-0.144654	-0.0930321	HSP inhibitor	HSP90AA1		Phase 3
ASG001_24H:BRD-A75409952-001-05-7:0.08	wortmannin	0.219542	0.0738897	PI3K inhibitor	PI4KA, PI4KB, PIK3CA, PIK3CD, PIK3CG, PIK3R1, PLK1, PRKDC		Preclinical
ASG001_24H:BRD-A75409952-001-05-7:0.4	wortmannin	0.186043	0.0849168	PI3K inhibitor	PI4KA, PI4KB, PIK3CA, PIK3CD, PIK3CG, PIK3R1, PLK1, PRKDC		Preclinical
ASG001_24H:BRD-A75409952-001-05-7:10	wortmannin	0.217955	0.0785148	PI3K inhibitor	PI4KA, PI4KB, PIK3CA, PIK3CD, PIK3CG, PIK3R1, PLK1, PRKDC		Preclinical
ASG001_24H:BRD-A75409952-001-05-7:2	wortmannin	0.207591	0.111863	PI3K inhibitor	PI4KA, PI4KB, PIK3CA, PIK3CD, PIK3CG, PIK3R1, PLK1, PRKDC		Preclinical
ASG001_24H:BRD-A79768653-001-01-3:0.08	sirolimus	-0.0410088	-0.120861	mTOR inhibitor	FGF2, FKBP1A, MTOR	transplant, pulmonary	Launched
ASG001_24H:BRD-A79768653-001-01-3:0.4	sirolimus	0.00478232	-0.0490383	mTOR inhibitor	FGF2, FKBP1A, MTOR	transplant, pulmonary	Launched
ASG001_24H:BRD-A79768653-001-01-3:10	sirolimus	0.00578034	-0.0647715	mTOR inhibitor	FGF2, FKBP1A, MTOR	transplant, pulmonary	Launched
ASG001_24H:BRD-A79768653-001-01-3:2	sirolimus	-0.0679038	-0.152043	mTOR inhibitor	FGF2, FKBP1A, MTOR	transplant, pulmonary	Launched
ASG001_24H:BRD-A90490067-001-02-7:0.08	fulvestrant	-0.0333192	-0.0312859	estrogen receptor antagonist	ESR1, ESR2, GPER1	oncology	Launched
ASG001_24H:BRD-A90490067-001-02-7:0.4	fulvestrant	-0.163937	-0.0421745	estrogen receptor antagonist	ESR1, ESR2, GPER1	oncology	Launched
ASG001_24H:BRD-A90490067-001-02-7:10	fulvestrant	-0.0955271	-0.105714	estrogen receptor antagonist	ESR1, ESR2, GPER1	oncology	Launched
ASG001_24H:BRD-A90490067-001-02-7:2	fulvestrant	-0.129344	-0.08865	estrogen receptor antagonist	ESR1, ESR2, GPER1	oncology	Launched
ASG001_24H:BRD-K18910433-001-14-3:0.08	estradiol	-0.0263302	-0.0259931	estrogen receptor agonist	ESR1, ESR2, GPER1, KCNMA1, NR1I2	endocrinology	Launched
ASG001_24H:BRD-K18910433-001-14-3:0.4	estradiol	0.0848457	0.0496279	estrogen receptor agonist	ESR1, ESR2, GPER1, KCNMA1, NR1I2	endocrinology	Launched
ASG001_24H:BRD-K18910433-001-14-3:10	estradiol	-0.0245857	-0.00425039	estrogen receptor agonist	ESR1, ESR2, GPER1, KCNMA1, NR1I2	endocrinology	Launched
ASG001_24H:BRD-K18910433-001-14-3:2	estradiol	0.0482364	0.0466079	estrogen receptor agonist	ESR1, ESR2, GPER1, KCNMA1, NR1I2	endocrinology	Launched
ASG001_24H:BRD-K21680192-300-08-6:0.08	mitoxantrone	-0.0107521	0.0239083	topoisomerase inhibitor	TOP2A	neurology/psychiatry, oncology, hematologic malignancy	Launched
ASG001_24H:BRD-K21680192-300-08-6:0.4	mitoxantrone	0.0458194	0.0561965	topoisomerase inhibitor	TOP2A	neurology/psychiatry, oncology, hematologic malignancy	Launched
ASG001_24H:BRD-K21680192-300-08-6:10	mitoxantrone	0.0192854	0.0754303	topoisomerase inhibitor	TOP2A	neurology/psychiatry, oncology, hematologic malignancy	Launched
ASG001_24H:BRD-K21680192-300-08-6:2	mitoxantrone	0.0131192	0.0353864	topoisomerase inhibitor	TOP2A	neurology/psychiatry, oncology, hematologic malignancy	Launched
ASG001_24H:BRD-K41260949-001-06-7:0.08	valproic-acid	-0.151596	-0.0781908	HDAC inhibitor	ABAT, ACADSB, ALDH5A1, HDAC1, HDAC2, HDAC9, OGDH, SCN10A, SCN11A, SCN1A, SCN1B, SCN2A, SCN2B, SCN3A, SCN3B, SCN4A, SCN4B, SCN5A, SCN7A, SCN8A, SCN9A	neurology/psychiatry	Launched
ASG001_24H:BRD-K41260949-001-06-7:0.4	valproic-acid	-0.12634	-0.0614566	HDAC inhibitor	ABAT, ACADSB, ALDH5A1, HDAC1, HDAC2, HDAC9, OGDH, SCN10A, SCN11A, SCN1A, SCN1B, SCN2A, SCN2B, SCN3A, SCN3B, SCN4A, SCN4B, SCN5A, SCN7A, SCN8A, SCN9A	neurology/psychiatry	Launched
ASG001_24H:BRD-K41260949-001-06-7:10	valproic-acid	-0.0812026	-0.0885992	HDAC inhibitor	ABAT, ACADSB, ALDH5A1, HDAC1, HDAC2, HDAC9, OGDH, SCN10A, SCN11A, SCN1A, SCN1B, SCN2A, SCN2B, SCN3A, SCN3B, SCN4A, SCN4B, SCN5A, SCN7A, SCN8A, SCN9A	neurology/psychiatry	Launched
ASG001_24H:BRD-K41260949-001-06-7:2	valproic-acid	-0.127826	-0.00731125	HDAC inhibitor	ABAT, ACADSB, ALDH5A1, HDAC1, HDAC2, HDAC9, OGDH, SCN10A, SCN11A, SCN1A, SCN1B, SCN2A, SCN2B, SCN3A, SCN3B, SCN4A, SCN4B, SCN5A, SCN7A, SCN8A, SCN9A	neurology/psychiatry	Launched
ASG001_24H:BRD-K43797669-001-08-0:0.08	genistein	-0.00862151	-0.0156365	tyrosine kinase inhibitor	CFTR, ESR1, ESR2, ESRRA, ESRRB, ESRRG, NCOA1, NCOA2, PPARG, PTK2B, TOP2A, TRPC5		Phase 2/Phase 3
ASG001_24H:BRD-K43797669-001-08-0:0.4	genistein	-0.0211339	0.0181876	tyrosine kinase inhibitor	CFTR, ESR1, ESR2, ESRRA, ESRRB, ESRRG, NCOA1, NCOA2, PPARG, PTK2B, TOP2A, TRPC5		Phase 2/Phase 3
ASG001_24H:BRD-K43797669-001-08-0:10	genistein	-0.0380945	0.0237872	tyrosine kinase inhibitor	CFTR, ESR1, ESR2, ESRRA, ESRRB, ESRRG, NCOA1, NCOA2, PPARG, PTK2B, TOP2A, TRPC5		Phase 2/Phase 3
ASG001_24H:BRD-K43797669-001-08-0:2	genistein	-0.0441202	0.0387689	tyrosine kinase inhibitor	CFTR, ESR1, ESR2, ESRRA, ESRRB, ESRRG, NCOA1, NCOA2, PPARG, PTK2B, TOP2A, TRPC5		Phase 2/Phase 3
ASG001_24H:BRD-K55127134-300-06-2:0.08	fluphenazine	-0.0501666	-0.0533069	dopamine receptor antagonist	CALM1, DRD1, DRD2, DRD5, HRH1, HTR2A, HTR6, HTR7	neurology/psychiatry	Launched
ASG001_24H:BRD-K55127134-300-06-2:0.4	fluphenazine	0.0963351	0.082251	dopamine receptor antagonist	CALM1, DRD1, DRD2, DRD5, HRH1, HTR2A, HTR6, HTR7	neurology/psychiatry	Launched
ASG001_24H:BRD-K55127134-300-06-2:10	fluphenazine	0.0518302	0.0929897	dopamine receptor antagonist	CALM1, DRD1, DRD2, DRD5, HRH1, HTR2A, HTR6, HTR7	neurology/psychiatry	Launched
ASG001_24H:BRD-K55127134-300-06-2:2	fluphenazine	0.0121253	-0.0243039	dopamine receptor antagonist	CALM1, DRD1, DRD2, DRD5, HRH1, HTR2A, HTR6, HTR7	neurology/psychiatry	Launched
ASG001_24H:BRD-K71879491-001-17-6:0.08	tretinoin	-0.130274	-0.0931589	retinoid receptor agonist, retinoid receptor ligand	ALDH1A1, ALDH1A2, GPRC5A, NR0B1, NR2C2, PPARD, RARA, RARB, RARG, RARRES1, RORB, RORC, RXRB, RXRG	hematologic malignancy	Launched
ASG001_24H:BRD-K71879491-001-17-6:0.4	tretinoin	0.0925597	-0.00739234	retinoid receptor agonist, retinoid receptor ligand	ALDH1A1, ALDH1A2, GPRC5A, NR0B1, NR2C2, PPARD, RARA, RARB, RARG, RARRES1, RORB, RORC, RXRB, RXRG	hematologic malignancy	Launched
ASG001_24H:BRD-K71879491-001-17-6:10	tretinoin	0.0456414	0.0080766	retinoid receptor agonist, retinoid receptor ligand	ALDH1A1, ALDH1A2, GPRC5A, NR0B1, NR2C2, PPARD, RARA, RARB, RARG, RARRES1, RORB, RORC, RXRB, RXRG	hematologic malignancy	Launched
ASG001_24H:BRD-K71879491-001-17-6:2	tretinoin	0.034052	0.0349619	retinoid receptor agonist, retinoid receptor ligand	ALDH1A1, ALDH1A2, GPRC5A, NR0B1, NR2C2, PPARD, RARA, RARB, RARG, RARRES1, RORB, RORC, RXRB, RXRG	hematologic malignancy	Launched
ASG001_24H:BRD-K81418486-001-24-4:0.08	vorinostat	0.0955426	0.0128695	HDAC inhibitor	HDAC1, HDAC10, HDAC11, HDAC2, HDAC3, HDAC5, HDAC6, HDAC8, HDAC9	hematologic malignancy	Launched
ASG001_24H:BRD-K81418486-001-24-4:0.4	vorinostat	0.164451	0.0695424	HDAC inhibitor	HDAC1, HDAC10, HDAC11, HDAC2, HDAC3, HDAC5, HDAC6, HDAC8, HDAC9	hematologic malignancy	Launched
ASG001_24H:BRD-K81418486-001-24-4:10	vorinostat	0.110775	0.0868188	HDAC inhibitor	HDAC1, HDAC10, HDAC11, HDAC2, HDAC3, HDAC5, HDAC6, HDAC8, HDAC9	hematologic malignancy	Launched
ASG001_24H:BRD-K81418486-001-24-4:2	vorinostat	0.11378	0.0765978	HDAC inhibitor	HDAC1, HDAC10, HDAC11, HDAC2, HDAC3, HDAC5, HDAC6, HDAC8, HDAC9	hematologic malignancy	Launched
ASG001_24H:BRD-K89732114-300-06-3:0.08	trifluoperazine	-0.0312099	0.0140086	dopamine receptor antagonist	ADRA1A, CALM1, CALY, DRD2, DRD4, HRH1, HTR2A, HTR2C, S100A4, TNNC1	neurology/psychiatry	Launched
ASG001_24H:BRD-K89732114-300-06-3:0.4	trifluoperazine	0.047774	0.054489	dopamine receptor antagonist	ADRA1A, CALM1, CALY, DRD2, DRD4, HRH1, HTR2A, HTR2C, S100A4, TNNC1	neurology/psychiatry	Launched
ASG001_24H:BRD-K89732114-300-06-3:10	trifluoperazine	0.0302721	-0.0211442	dopamine receptor antagonist	ADRA1A, CALM1, CALY, DRD2, DRD4, HRH1, HTR2A, HTR2C, S100A4, TNNC1	neurology/psychiatry	Launched
ASG001_24H:BRD-K89732114-300-06-3:2	trifluoperazine	-0.032302	0.0029551	dopamine receptor antagonist	ADRA1A, CALM1, CALY, DRD2, DRD4, HRH1, HTR2A, HTR2C, S100A4, TNNC1	neurology/psychiatry	Launched
ASG001_6H:BRD-A06304526-001-01-0:0.08	alvespimycin	0.141913	0.0641078	HSP inhibitor	HSP90AA1		Phase 2
ASG001_6H:BRD-A06304526-001-01-0:0.4	alvespimycin	0.00266869	-0.0261041	HSP inhibitor	HSP90AA1		Phase 2
ASG001_6H:BRD-A06304526-001-01-0:10	alvespimycin	0.0160925	0.0189764	HSP inhibitor	HSP90AA1		Phase 2
ASG001_6H:BRD-A06304526-001-01-0:2	alvespimycin	-0.0422443	-0.0141958	HSP inhibitor	HSP90AA1		Phase 2
ASG001_6H:BRD-A19037878-001-04-9:0.08	trichostatin-a	-0.030246	0.000447165	HDAC inhibitor	HDAC1, HDAC10, HDAC2, HDAC3, HDAC4, HDAC5, HDAC6, HDAC7, HDAC8, HDAC9		Preclinical
ASG001_6H:BRD-A19037878-001-04-9:0.4	trichostatin-a	0.0155657	-0.00863403	HDAC inhibitor	HDAC1, HDAC10, HDAC2, HDAC3, HDAC4, HDAC5, HDAC6, HDAC7, HDAC8, HDAC9		Preclinical
ASG001_6H:BRD-A19037878-001-04-9:10	trichostatin-a	0.0793408	0.0502427	HDAC inhibitor	HDAC1, HDAC10, HDAC2, HDAC3, HDAC4, HDAC5, HDAC6, HDAC7, HDAC8, HDAC9		Preclinical
ASG001_6H:BRD-A19037878-001-04-9:2	trichostatin-a	0.0222137	0.0222504	HDAC inhibitor	HDAC1, HDAC10, HDAC2, HDAC3, HDAC4, HDAC5, HDAC6, HDAC7, HDAC8, HDAC9		Preclinical
ASG001_6H:BRD-A19500257-001-04-7:0.08	geldanamycin	0.100544	0.0468885	HSP inhibitor	HSP90AA1, HSP90AB1		Preclinical
ASG001_6H:BRD-A19500257-001-04-7:0.4	geldanamycin	0.0473695	0.00674904	HSP inhibitor	HSP90AA1, HSP90AB1		Preclinical
ASG001_6H:BRD-A19500257-001-04-7:10	geldanamycin	0.0795176	0.00902285	HSP inhibitor	HSP90AA1, HSP90AB1		Preclinical
ASG001_6H:BRD-A19500257-001-04-7:2	geldanamycin	-0.00837151	0.00472603	HSP inhibitor	HSP90AA1, HSP90AB1		Preclinical
ASG001_6H:BRD-A61304759-001-01-0:0.08	tanespimycin	0.0351986	0.0113917	HSP inhibitor	HSP90AA1		Phase 3
ASG001_6H:BRD-A61304759-001-01-0:0.4	tanespimycin	0.0141538	0.00105776	HSP inhibitor	HSP90AA1		Phase 3
ASG001_6H:BRD-A61304759-001-01-0:10	tanespimycin	0.0182608	-0.00625634	HSP inhibitor	HSP90AA1		Phase 3
ASG001_6H:BRD-A61304759-001-01-0:2	tanespimycin	-0.00881214	-0.0181498	HSP inhibitor	HSP90AA1		Phase 3
ASG001_6H:BRD-A75409952-001-05-7:0.08	wortmannin	0.14945	0.00633405	PI3K inhibitor	PI4KA, PI4KB, PIK3CA, PIK3CD, PIK3CG, PIK3R1, PLK1, PRKDC		Preclinical
ASG001_6H:BRD-A75409952-001-05-7:0.4	wortmannin	0.0865718	-0.0350592	PI3K inhibitor	PI4KA, PI4KB, PIK3CA, PIK3CD, PIK3CG, PIK3R1, PLK1, PRKDC		Preclinical
ASG001_6H:BRD-A75409952-001-05-7:10	wortmannin	0.225538	0.0130516	PI3K inhibitor	PI4KA, PI4KB, PIK3CA, PIK3CD, PIK3CG, PIK3R1, PLK1, PRKDC		Preclinical
ASG001_6H:BRD-A75409952-001-05-7:2	wortmannin	0.188692	0.0139145	PI3K inhibitor	PI4KA, PI4KB, PIK3CA, PIK3CD, PIK3CG, PIK3R1, PLK1, PRKDC		Preclinical
ASG001_6H:BRD-A79768653-001-01-3:0.08	sirolimus	0.0159553	-0.0706065	mTOR inhibitor	FGF2, FKBP1A, MTOR	transplant, pulmonary	Launched
ASG001_6H:BRD-A79768653-001-01-3:0.4	sirolimus	0.0351259	0.0144382	mTOR inhibitor	FGF2, FKBP1A, MTOR	transplant, pulmonary	Launched
ASG001_6H:BRD-A79768653-001-01-3:10	sirolimus	0.0684379	-0.0213298	mTOR inhibitor	FGF2, FKBP1A, MTOR	transplant, pulmonary	Launched
ASG001_6H:BRD-A79768653-001-01-3:2	sirolimus	-0.0361775	-0.0542311	mTOR inhibitor	FGF2, FKBP1A, MTOR	transplant, pulmonary	Launched
ASG001_6H:BRD-A90490067-001-02-7:0.08	fulvestrant	0.0310381	-0.000613266	estrogen receptor antagonist	ESR1, ESR2, GPER1	oncology	Launched
ASG001_6H:BRD-A90490067-001-02-7:0.4	fulvestrant	0.0347514	-0.00883953	estrogen receptor antagonist	ESR1, ESR2, GPER1	oncology	Launched
ASG001_6H:BRD-A90490067-001-02-7:10	fulvestrant	0.0226202	-0.0291145	estrogen receptor antagonist	ESR1, ESR2, GPER1	oncology	Launched
ASG001_6H:BRD-A90490067-001-02-7:2	fulvestrant	0.056054	-0.00453936	estrogen receptor antagonist	ESR1, ESR2, GPER1	oncology	Launched
ASG001_6H:BRD-K18910433-001-14-3:0.08	estradiol	0.0375518	0.00469818	estrogen receptor agonist	ESR1, ESR2, GPER1, KCNMA1, NR1I2	endocrinology	Launched
ASG001_6H:BRD-K18910433-001-14-3:0.4	estradiol	-0.122427	-0.0118946	estrogen receptor agonist	ESR1, ESR2, GPER1, KCNMA1, NR1I2	endocrinology	Launched
ASG001_6H:BRD-K18910433-001-14-3:10	estradiol	-0.0583672	0.0289373	estrogen receptor agonist	ESR1, ESR2, GPER1, KCNMA1, NR1I2	endocrinology	Launched
ASG001_6H:BRD-K18910433-001-14-3:2	estradiol	-0.151246	-0.0189494	estrogen receptor agonist	ESR1, ESR2, GPER1, KCNMA1, NR1I2	endocrinology	Launched
ASG001_6H:BRD-K21680192-300-08-6:0.08	mitoxantrone	0.0237543	0.0374122	topoisomerase inhibitor	TOP2A	neurology/psychiatry, oncology, hematologic malignancy	Launched
ASG001_6H:BRD-K21680192-300-08-6:0.4	mitoxantrone	-0.0773679	0.0252839	topoisomerase inhibitor	TOP2A	neurology/psychiatry, oncology, hematologic malignancy	Launched
ASG001_6H:BRD-K21680192-300-08-6:10	mitoxantrone	-0.037817	0.0299095	topoisomerase inhibitor	TOP2A	neurology/psychiatry, oncology, hematologic malignancy	Launched
ASG001_6H:BRD-K21680192-300-08-6:2	mitoxantrone	-0.100417	-0.0218736	topoisomerase inhibitor	TOP2A	neurology/psychiatry, oncology, hematologic malignancy	Launched
ASG001_6H:BRD-K41260949-001-06-7:0.08	valproic-acid	-0.0188461	-0.0660251	HDAC inhibitor	ABAT, ACADSB, ALDH5A1, HDAC1, HDAC2, HDAC9, OGDH, SCN10A, SCN11A, SCN1A, SCN1B, SCN2A, SCN2B, SCN3A, SCN3B, SCN4A, SCN4B, SCN5A, SCN7A, SCN8A, SCN9A	neurology/psychiatry	Launched
ASG001_6H:BRD-K41260949-001-06-7:0.4	valproic-acid	-0.0423215	0.0108866	HDAC inhibitor	ABAT, ACADSB, ALDH5A1, HDAC1, HDAC2, HDAC9, OGDH, SCN10A, SCN11A, SCN1A, SCN1B, SCN2A, SCN2B, SCN3A, SCN3B, SCN4A, SCN4B, SCN5A, SCN7A, SCN8A, SCN9A	neurology/psychiatry	Launched
ASG001_6H:BRD-K41260949-001-06-7:10	valproic-acid	-0.0318767	-0.0705167	HDAC inhibitor	ABAT, ACADSB, ALDH5A1, HDAC1, HDAC2, HDAC9, OGDH, SCN10A, SCN11A, SCN1A, SCN1B, SCN2A, SCN2B, SCN3A, SCN3B, SCN4A, SCN4B, SCN5A, SCN7A, SCN8A, SCN9A	neurology/psychiatry	Launched
ASG001_6H:BRD-K41260949-001-06-7:2	valproic-acid	0.0302846	-0.034962	HDAC inhibitor	ABAT, ACADSB, ALDH5A1, HDAC1, HDAC2, HDAC9, OGDH, SCN10A, SCN11A, SCN1A, SCN1B, SCN2A, SCN2B, SCN3A, SCN3B, SCN4A, SCN4B, SCN5A, SCN7A, SCN8A, SCN9A	neurology/psychiatry	Launched
ASG001_6H:BRD-K43797669-001-08-0:0.08	genistein	-0.0020207	0.04379	tyrosine kinase inhibitor	CFTR, ESR1, ESR2, ESRRA, ESRRB, ESRRG, NCOA1, NCOA2, PPARG, PTK2B, TOP2A, TRPC5		Phase 2/Phase 3
ASG001_6H:BRD-K43797669-001-08-0:0.4	genistein	-0.111375	-0.00155205	tyrosine kinase inhibitor	CFTR, ESR1, ESR2, ESRRA, ESRRB, ESRRG, NCOA1, NCOA2, PPARG, PTK2B, TOP2A, TRPC5		Phase 2/Phase 3
ASG001_6H:BRD-K43797669-001-08-0:10	genistein	-0.0603143	-0.0013438	tyrosine kinase inhibitor	CFTR, ESR1, ESR2, ESRRA, ESRRB, ESRRG, NCOA1, NCOA2, PPARG, PTK2B, TOP2A, TRPC5		Phase 2/Phase 3
ASG001_6H:BRD-K43797669-001-08-0:2	genistein	-0.0651739	0.0336306	tyrosine kinase inhibitor	CFTR, ESR1, ESR2, ESRRA, ESRRB, ESRRG, NCOA1, NCOA2, PPARG, PTK2B, TOP2A, TRPC5		Phase 2/Phase 3
ASG001_6H:BRD-K55127134-300-06-2:0.08	fluphenazine	-0.0254999	-0.0673584	dopamine receptor antagonist	CALM1, DRD1, DRD2, DRD5, HRH1, HTR2A, HTR6, HTR7	neurology/psychiatry	Launched
ASG001_6H:BRD-K55127134-300-06-2:0.4	fluphenazine	-0.0617381	-0.0214982	dopamine receptor antagonist	CALM1, DRD1, DRD2, DRD5, HRH1, HTR2A, HTR6, HTR7	neurology/psychiatry	Launched
ASG001_6H:BRD-K55127134-300-06-2:10	fluphenazine	-0.0409074	-0.0285052	dopamine receptor antagonist	CALM1, DRD1, DRD2, DRD5, HRH1, HTR2A, HTR6, HTR7	neurology/psychiatry	Launched
ASG001_6H:BRD-K55127134-300-06-2:2	fluphenazine	-0.179824	-0.144889	dopamine receptor antagonist	CALM1, DRD1, DRD2, DRD5, HRH1, HTR2A, HTR6, HTR7	neurology/psychiatry	Launched
ASG001_6H:BRD-K71879491-001-17-6:0.08	tretinoin	-0.0726031	-0.0375628	retinoid receptor agonist, retinoid receptor ligand	ALDH1A1, ALDH1A2, GPRC5A, NR0B1, NR2C2, PPARD, RARA, RARB, RARG, RARRES1, RORB, RORC, RXRB, RXRG	hematologic malignancy	Launched
ASG001_6H:BRD-K71879491-001-17-6:0.4	tretinoin	-0.0374263	-0.0047148	retinoid receptor agonist, retinoid receptor ligand	ALDH1A1, ALDH1A2, GPRC5A, NR0B1, NR2C2, PPARD, RARA, RARB, RARG, RARRES1, RORB, RORC, RXRB, RXRG	hematologic malignancy	Launched
ASG001_6H:BRD-K71879491-001-17-6:10	tretinoin	-0.063513	0.00464539	retinoid receptor agonist, retinoid receptor ligand	ALDH1A1, ALDH1A2, GPRC5A, NR0B1, NR2C2, PPARD, RARA, RARB, RARG, RARRES1, RORB, RORC, RXRB, RXRG	hematologic malignancy	Launched
ASG001_6H:BRD-K71879491-001-17-6:2	tretinoin	-0.135436	-0.0396429	retinoid receptor agonist, retinoid receptor ligand	ALDH1A1, ALDH1A2, GPRC5A, NR0B1, NR2C2, PPARD, RARA, RARB, RARG, RARRES1, RORB, RORC, RXRB, RXRG	hematologic malignancy	Launched
ASG001_6H:BRD-K81418486-001-24-4:0.08	vorinostat	-0.0856216	-0.0391284	HDAC inhibitor	HDAC1, HDAC10, HDAC11, HDAC2, HDAC3, HDAC5, HDAC6, HDAC8, HDAC9	hematologic malignancy	Launched
ASG001_6H:BRD-K81418486-001-24-4:0.4	vorinostat	0.0186988	-0.0188054	HDAC inhibitor	HDAC1, HDAC10, HDAC11, HDAC2, HDAC3, HDAC5, HDAC6, HDAC8, HDAC9	hematologic malignancy	Launched
ASG001_6H:BRD-K81418486-001-24-4:10	vorinostat	0.00103189	0.0163532	HDAC inhibitor	HDAC1, HDAC10, HDAC11, HDAC2, HDAC3, HDAC5, HDAC6, HDAC8, HDAC9	hematologic malignancy	Launched
ASG001_6H:BRD-K81418486-001-24-4:2	vorinostat	-0.0791031	-0.0279423	HDAC inhibitor	HDAC1, HDAC10, HDAC11, HDAC2, HDAC3, HDAC5, HDAC6, HDAC8, HDAC9	hematologic malignancy	Launched
ASG001_6H:BRD-K89732114-300-06-3:0.08	trifluoperazine	-0.0178246	0.0276489	dopamine receptor antagonist	ADRA1A, CALM1, CALY, DRD2, DRD4, HRH1, HTR2A, HTR2C, S100A4, TNNC1	neurology/psychiatry	Launched
ASG001_6H:BRD-K89732114-300-06-3:0.4	trifluoperazine	-0.056021	0.0249727	dopamine receptor antagonist	ADRA1A, CALM1, CALY, DRD2, DRD4, HRH1, HTR2A, HTR2C, S100A4, TNNC1	neurology/psychiatry	Launched
ASG001_6H:BRD-K89732114-300-06-3:10	trifluoperazine	-0.0854235	-0.0190236	dopamine receptor antagonist	ADRA1A, CALM1, CALY, DRD2, DRD4, HRH1, HTR2A, HTR2C, S100A4, TNNC1	neurology/psychiatry	Launched
ASG001_6H:BRD-K89732114-300-06-3:2	trifluoperazine	-0.137638	-0.0423738	dopamine receptor antagonist	ADRA1A, CALM1, CALY, DRD2, DRD4, HRH1, HTR2A, HTR2C, S100A4, TNNC1	neurology/psychiatry	Launched
BRAF001_24H:BRD-A00827783-001-18-8:0.15625	dyphylline	-0.0567102	-0.0293411	adenosine receptor antagonist, phosphodiesterase inhibitor	ADORA1, ADORA2A, PDE3A, PDE4A, PDE4B, PDE4C, PDE4D, PDE7A, PDE7B	pulmonary	Launched
BRAF001_24H:BRD-A00827783-001-18-8:0.625	dyphylline	-0.0590322	0.0283676	adenosine receptor antagonist, phosphodiesterase inhibitor	ADORA1, ADORA2A, PDE3A, PDE4A, PDE4B, PDE4C, PDE4D, PDE7A, PDE7B	pulmonary	Launched
BRAF001_24H:BRD-A00827783-001-18-8:10	dyphylline	-0.0102813	-0.0219765	adenosine receptor antagonist, phosphodiesterase inhibitor	ADORA1, ADORA2A, PDE3A, PDE4A, PDE4B, PDE4C, PDE4D, PDE7A, PDE7B	pulmonary	Launched
BRAF001_24H:BRD-A00827783-001-18-8:2.5	dyphylline	-0.158916	-0.0647376	adenosine receptor antagonist, phosphodiesterase inhibitor	ADORA1, ADORA2A, PDE3A, PDE4A, PDE4B, PDE4C, PDE4D, PDE7A, PDE7B	pulmonary	Launched
BRAF001_24H:BRD-A03427350-001-02-1:0.15625	sulindac	0.0363448	0.068354	cyclooxygenase inhibitor	AKR1B1, MAPK3, PPARD, PTGDR2, PTGS1, PTGS2	rheumatology	Launched
BRAF001_24H:BRD-A03427350-001-02-1:0.625	sulindac	0.0258114	0.0224929	cyclooxygenase inhibitor	AKR1B1, MAPK3, PPARD, PTGDR2, PTGS1, PTGS2	rheumatology	Launched
BRAF001_24H:BRD-A03427350-001-02-1:10	sulindac	0.085558	0.0868141	cyclooxygenase inhibitor	AKR1B1, MAPK3, PPARD, PTGDR2, PTGS1, PTGS2	rheumatology	Launched
BRAF001_24H:BRD-A03427350-001-02-1:2.5	sulindac	0.0995845	0.0447335	cyclooxygenase inhibitor	AKR1B1, MAPK3, PPARD, PTGDR2, PTGS1, PTGS2	rheumatology	Launched
BRAF001_24H:BRD-A19037878-001-01-5:0.15625	trichostatin-a	-0.0286187	0.0647116	HDAC inhibitor	HDAC1, HDAC10, HDAC2, HDAC3, HDAC4, HDAC5, HDAC6, HDAC7, HDAC8, HDAC9		Preclinical
BRAF001_24H:BRD-A19037878-001-01-5:0.625	trichostatin-a	0.116678	0.114665	HDAC inhibitor	HDAC1, HDAC10, HDAC2, HDAC3, HDAC4, HDAC5, HDAC6, HDAC7, HDAC8, HDAC9		Preclinical
BRAF001_24H:BRD-A19037878-001-01-5:10	trichostatin-a	0.141315	0.117449	HDAC inhibitor	HDAC1, HDAC10, HDAC2, HDAC3, HDAC4, HDAC5, HDAC6, HDAC7, HDAC8, HDAC9		Preclinical
BRAF001_24H:BRD-A19037878-001-01-5:2.5	trichostatin-a	0.119151	0.133621	HDAC inhibitor	HDAC1, HDAC10, HDAC2, HDAC3, HDAC4, HDAC5, HDAC6, HDAC7, HDAC8, HDAC9		Preclinical
BRAF001_24H:BRD-A22101059-001-11-4:0.15625	metrifonate	-0.130128	-0.0598371	acetylcholinesterase inhibitor	ACHE		Phase 3
BRAF001_24H:BRD-A22101059-001-11-4:0.625	metrifonate	-0.0427704	-0.0278301	acetylcholinesterase inhibitor	ACHE		Phase 3
BRAF001_24H:BRD-A22101059-001-11-4:10	metrifonate	0.0153512	0.0240478	acetylcholinesterase inhibitor	ACHE		Phase 3
BRAF001_24H:BRD-A22101059-001-11-4:2.5	metrifonate	-0.000528456	0.0101759	acetylcholinesterase inhibitor	ACHE		Phase 3
BRAF001_24H:BRD-A39671870-004-01-9:0.15625	homatropine	0.00549445	-0.0198359	acetylcholine receptor antagonist	CES1, CHRM1	ophthalmology	Launched
BRAF001_24H:BRD-A39671870-004-01-9:0.625	homatropine	0.0210472	-0.00459336	acetylcholine receptor antagonist	CES1, CHRM1	ophthalmology	Launched
BRAF001_24H:BRD-A39671870-004-01-9:10	homatropine	0.0149181	0.0342026	acetylcholine receptor antagonist	CES1, CHRM1	ophthalmology	Launched
BRAF001_24H:BRD-A39671870-004-01-9:2.5	homatropine	0.00421259	-0.0113676	acetylcholine receptor antagonist	CES1, CHRM1	ophthalmology	Launched
BRAF001_24H:BRD-A96407378-001-12-8:0.15625	allantoin	0.0282936	0.0115276	cosmetic		dermatology	Launched
BRAF001_24H:BRD-A96407378-001-12-8:0.625	allantoin	0.00531589	-0.00598127	cosmetic		dermatology	Launched
BRAF001_24H:BRD-A96407378-001-12-8:10	allantoin	0.0570219	0.0343599	cosmetic		dermatology	Launched
BRAF001_24H:BRD-A96407378-001-12-8:2.5	allantoin	0.00351754	-0.040954	cosmetic		dermatology	Launched
BRAF001_24H:BRD-K09951645-001-02-7:0.15625	dabrafenib	0.0956047	-0.0345107	RAF inhibitor	BRAF, LIMK1, NEK11, RAF1, SIK1	oncology	Launched
BRAF001_24H:BRD-K09951645-001-02-7:0.625	dabrafenib	0.0519067	0.0140224	RAF inhibitor	BRAF, LIMK1, NEK11, RAF1, SIK1	oncology	Launched
BRAF001_24H:BRD-K09951645-001-02-7:10	dabrafenib	0.0347395	-0.0212185	RAF inhibitor	BRAF, LIMK1, NEK11, RAF1, SIK1	oncology	Launched
BRAF001_24H:BRD-K09951645-001-02-7:2.5	dabrafenib	0.083398	0.00142763	RAF inhibitor	BRAF, LIMK1, NEK11, RAF1, SIK1	oncology	Launched
BRAF001_24H:BRD-K10671814-001-11-4:0.15625	sulfaphenazole	-0.14057	-0.104796	dihydropteroate synthetase inhibitor	DHPS	infectious disease	Launched
BRAF001_24H:BRD-K10671814-001-11-4:0.625	sulfaphenazole	-0.0727786	0.00271123	dihydropteroate synthetase inhibitor	DHPS	infectious disease	Launched
BRAF001_24H:BRD-K10671814-001-11-4:10	sulfaphenazole	0.0534894	0.0324281	dihydropteroate synthetase inhibitor	DHPS	infectious disease	Launched
BRAF001_24H:BRD-K10671814-001-11-4:2.5	sulfaphenazole	-0.0230959	-0.0342732	dihydropteroate synthetase inhibitor	DHPS	infectious disease	Launched
BRAF001_24H:BRD-K16478699-001-05-0:0.15625	PLX-4720	0.051527	0.0626737	RAF inhibitor	BRAF, KDR		Preclinical
BRAF001_24H:BRD-K16478699-001-05-0:0.625	PLX-4720	0.000615513	-0.00705587	RAF inhibitor	BRAF, KDR		Preclinical
BRAF001_24H:BRD-K16478699-001-05-0:10	PLX-4720	0.0635326	0.000416096	RAF inhibitor	BRAF, KDR		Preclinical
BRAF001_24H:BRD-K16478699-001-05-0:2.5	PLX-4720	0.0452889	-0.00564624	RAF inhibitor	BRAF, KDR		Preclinical
BRAF001_24H:BRD-K20075662-300-03-2:0.15625	betazole	-0.102852	-0.0484403	histamine receptor agonist	HRH2	gastroenterology	Launched
BRAF001_24H:BRD-K20075662-300-03-2:0.625	betazole	0.0635413	0.0348739	histamine receptor agonist	HRH2	gastroenterology	Launched
BRAF001_24H:BRD-K20075662-300-03-2:10	betazole	0.00937852	-0.00762894	histamine receptor agonist	HRH2	gastroenterology	Launched
BRAF001_24H:BRD-K20075662-300-03-2:2.5	betazole	-0.0748093	-0.0385772	histamine receptor agonist	HRH2	gastroenterology	Launched
BRAF001_24H:BRD-K23984367-001-04-2:0.15625	sorafenib	-0.106976	-0.07418	FLT3 inhibitor, KIT inhibitor, PDGFR tyrosine kinase receptor inhibitor, RAF inhibitor, RET tyrosine kinase inhibitor, VEGFR inhibitor	BRAF, DDR2, FGFR1, FLT1, FLT3, FLT4, KDR, KIT, PDGFRB, RAF1, RET	oncology	Launched
BRAF001_24H:BRD-K23984367-001-04-2:0.625	sorafenib	-0.00576195	-0.056408	FLT3 inhibitor, KIT inhibitor, PDGFR tyrosine kinase receptor inhibitor, RAF inhibitor, RET tyrosine kinase inhibitor, VEGFR inhibitor	BRAF, DDR2, FGFR1, FLT1, FLT3, FLT4, KDR, KIT, PDGFRB, RAF1, RET	oncology	Launched
BRAF001_24H:BRD-K23984367-001-04-2:10	sorafenib	-0.041311	-0.0295592	FLT3 inhibitor, KIT inhibitor, PDGFR tyrosine kinase receptor inhibitor, RAF inhibitor, RET tyrosine kinase inhibitor, VEGFR inhibitor	BRAF, DDR2, FGFR1, FLT1, FLT3, FLT4, KDR, KIT, PDGFRB, RAF1, RET	oncology	Launched
BRAF001_24H:BRD-K23984367-001-04-2:2.5	sorafenib	0.0456689	-0.0122872	FLT3 inhibitor, KIT inhibitor, PDGFR tyrosine kinase receptor inhibitor, RAF inhibitor, RET tyrosine kinase inhibitor, VEGFR inhibitor	BRAF, DDR2, FGFR1, FLT1, FLT3, FLT4, KDR, KIT, PDGFRB, RAF1, RET	oncology	Launched
BRAF001_24H:BRD-K24616672-003-13-6:0.15625	procaine	-0.0876518	-0.0612315	HMGCR inhibitor	CHRNA2, GRIN3A, HTR3A, KCNMA1, KCNMB1, KCNMB2, KCNMB3, KCNMB4, KCNN1, KCNN2, KCNN3, KCNN4, MAOA, MAOB, RYR1, RYR2, SCN10A, SLC6A3	neurology/psychiatry	Launched
BRAF001_24H:BRD-K24616672-003-13-6:0.625	procaine	-0.0296655	-0.00409993	HMGCR inhibitor	CHRNA2, GRIN3A, HTR3A, KCNMA1, KCNMB1, KCNMB2, KCNMB3, KCNMB4, KCNN1, KCNN2, KCNN3, KCNN4, MAOA, MAOB, RYR1, RYR2, SCN10A, SLC6A3	neurology/psychiatry	Launched
BRAF001_24H:BRD-K24616672-003-13-6:10	procaine	-0.110646	-0.0335642	HMGCR inhibitor	CHRNA2, GRIN3A, HTR3A, KCNMA1, KCNMB1, KCNMB2, KCNMB3, KCNMB4, KCNN1, KCNN2, KCNN3, KCNN4, MAOA, MAOB, RYR1, RYR2, SCN10A, SLC6A3	neurology/psychiatry	Launched
BRAF001_24H:BRD-K24616672-003-13-6:2.5	procaine	-0.156818	-0.0806727	HMGCR inhibitor	CHRNA2, GRIN3A, HTR3A, KCNMA1, KCNMB1, KCNMB2, KCNMB3, KCNMB4, KCNN1, KCNN2, KCNN3, KCNN4, MAOA, MAOB, RYR1, RYR2, SCN10A, SLC6A3	neurology/psychiatry	Launched
BRAF001_24H:BRD-K36862742-001-19-9:0.15625	hydroflumethiazide	-0.0152436	-0.0473128	sodium/potassium/chloride transporter inhibitor	ATP1A1, CA1, CA12, CA2, CA4, CA9, KCNMA1, SLC12A1, SLC12A3	cardiology, gastroenterology, rheumatology, nephrology	Launched
BRAF001_24H:BRD-K36862742-001-19-9:0.625	hydroflumethiazide	0.0653633	0.0080999	sodium/potassium/chloride transporter inhibitor	ATP1A1, CA1, CA12, CA2, CA4, CA9, KCNMA1, SLC12A1, SLC12A3	cardiology, gastroenterology, rheumatology, nephrology	Launched
BRAF001_24H:BRD-K36862742-001-19-9:10	hydroflumethiazide	0.0857786	0.0113901	sodium/potassium/chloride transporter inhibitor	ATP1A1, CA1, CA12, CA2, CA4, CA9, KCNMA1, SLC12A1, SLC12A3	cardiology, gastroenterology, rheumatology, nephrology	Launched
BRAF001_24H:BRD-K36862742-001-19-9:2.5	hydroflumethiazide	0.054066	0.00203077	sodium/potassium/chloride transporter inhibitor	ATP1A1, CA1, CA12, CA2, CA4, CA9, KCNMA1, SLC12A1, SLC12A3	cardiology, gastroenterology, rheumatology, nephrology	Launched
BRAF001_24H:BRD-K38436528-003-20-4:0.15625	imipramine	-0.0606226	0.0267393	norepinephrine reputake inhibitor, serotonin reuptake inhibitor	ADRA1A, ADRA1B, ADRA1D, CHRM1, CHRM2, CHRM3, CHRM4, CHRM5, DRD1, DRD2, DRD5, HRH1, HTR1A, HTR2A, HTR2C, HTR6, HTR7, KCND2, KCND3, KCNH1, KCNH2, SLC6A2, SLC6A3, SLC6A4	neurology/psychiatry, urology	Launched
BRAF001_24H:BRD-K38436528-003-20-4:0.625	imipramine	0.0714189	0.0640956	norepinephrine reputake inhibitor, serotonin reuptake inhibitor	ADRA1A, ADRA1B, ADRA1D, CHRM1, CHRM2, CHRM3, CHRM4, CHRM5, DRD1, DRD2, DRD5, HRH1, HTR1A, HTR2A, HTR2C, HTR6, HTR7, KCND2, KCND3, KCNH1, KCNH2, SLC6A2, SLC6A3, SLC6A4	neurology/psychiatry, urology	Launched
BRAF001_24H:BRD-K38436528-003-20-4:10	imipramine	0.0239479	0.0829202	norepinephrine reputake inhibitor, serotonin reuptake inhibitor	ADRA1A, ADRA1B, ADRA1D, CHRM1, CHRM2, CHRM3, CHRM4, CHRM5, DRD1, DRD2, DRD5, HRH1, HTR1A, HTR2A, HTR2C, HTR6, HTR7, KCND2, KCND3, KCNH1, KCNH2, SLC6A2, SLC6A3, SLC6A4	neurology/psychiatry, urology	Launched
BRAF001_24H:BRD-K38436528-003-20-4:2.5	imipramine	0.162348	0.114821	norepinephrine reputake inhibitor, serotonin reuptake inhibitor	ADRA1A, ADRA1B, ADRA1D, CHRM1, CHRM2, CHRM3, CHRM4, CHRM5, DRD1, DRD2, DRD5, HRH1, HTR1A, HTR2A, HTR2C, HTR6, HTR7, KCND2, KCND3, KCNH1, KCNH2, SLC6A2, SLC6A3, SLC6A4	neurology/psychiatry, urology	Launched
BRAF001_24H:BRD-K39339537-001-16-0:0.15625	epirizole	-0.135528	-0.0457333	cyclooxygenase inhibitor	PTGS1, PTGS2	neurology/psychiatry	Launched
BRAF001_24H:BRD-K39339537-001-16-0:0.625	epirizole	-0.12964	-0.0960486	cyclooxygenase inhibitor	PTGS1, PTGS2	neurology/psychiatry	Launched
BRAF001_24H:BRD-K39339537-001-16-0:10	epirizole	-0.0399733	-0.0309509	cyclooxygenase inhibitor	PTGS1, PTGS2	neurology/psychiatry	Launched
BRAF001_24H:BRD-K39339537-001-16-0:2.5	epirizole	-0.100639	-0.0537743	cyclooxygenase inhibitor	PTGS1, PTGS2	neurology/psychiatry	Launched
BRAF001_24H:BRD-K53737926-003-18-7:0.15625	amitriptyline	0.127803	0.147223	norepinephrine inhibitor, norepinephrine reuptake inhibitor, serotonin receptor antagonist, serotonin‚Äìnorepinephrine reuptake inhibitor (SNRI)	ADRA1A, ADRA1B, ADRA1D, ADRA2A, ADRB1, ADRB2, ADRB3, CHRM1, CHRM2, CHRM3, CHRM4, CHRM5, HRH1, HRH2, HRH4, HTR1A, HTR1B, HTR1D, HTR2A, HTR2C, HTR6, HTR7, KCNA1, KCND2, KCND3, KCNQ2, KCNQ3, NTRK1, NTRK2, OPRD1, OPRK1, OPRM1, SIGMAR1, SLC6A2, SLC6A4	neurology/psychiatry	Launched
BRAF001_24H:BRD-K53737926-003-18-7:0.625	amitriptyline	0.0514649	0.0933333	norepinephrine inhibitor, norepinephrine reuptake inhibitor, serotonin receptor antagonist, serotonin‚Äìnorepinephrine reuptake inhibitor (SNRI)	ADRA1A, ADRA1B, ADRA1D, ADRA2A, ADRB1, ADRB2, ADRB3, CHRM1, CHRM2, CHRM3, CHRM4, CHRM5, HRH1, HRH2, HRH4, HTR1A, HTR1B, HTR1D, HTR2A, HTR2C, HTR6, HTR7, KCNA1, KCND2, KCND3, KCNQ2, KCNQ3, NTRK1, NTRK2, OPRD1, OPRK1, OPRM1, SIGMAR1, SLC6A2, SLC6A4	neurology/psychiatry	Launched
BRAF001_24H:BRD-K53737926-003-18-7:10	amitriptyline	0.0655546	0.104268	norepinephrine inhibitor, norepinephrine reuptake inhibitor, serotonin receptor antagonist, serotonin‚Äìnorepinephrine reuptake inhibitor (SNRI)	ADRA1A, ADRA1B, ADRA1D, ADRA2A, ADRB1, ADRB2, ADRB3, CHRM1, CHRM2, CHRM3, CHRM4, CHRM5, HRH1, HRH2, HRH4, HTR1A, HTR1B, HTR1D, HTR2A, HTR2C, HTR6, HTR7, KCNA1, KCND2, KCND3, KCNQ2, KCNQ3, NTRK1, NTRK2, OPRD1, OPRK1, OPRM1, SIGMAR1, SLC6A2, SLC6A4	neurology/psychiatry	Launched
BRAF001_24H:BRD-K53737926-003-18-7:2.5	amitriptyline	0.169465	0.11194	norepinephrine inhibitor, norepinephrine reuptake inhibitor, serotonin receptor antagonist, serotonin‚Äìnorepinephrine reuptake inhibitor (SNRI)	ADRA1A, ADRA1B, ADRA1D, ADRA2A, ADRB1, ADRB2, ADRB3, CHRM1, CHRM2, CHRM3, CHRM4, CHRM5, HRH1, HRH2, HRH4, HTR1A, HTR1B, HTR1D, HTR2A, HTR2C, HTR6, HTR7, KCNA1, KCND2, KCND3, KCNQ2, KCNQ3, NTRK1, NTRK2, OPRD1, OPRK1, OPRM1, SIGMAR1, SLC6A2, SLC6A4	neurology/psychiatry	Launched
BRAF001_24H:BRD-K58265391-001-08-5:0.15625	meticrane	-0.0980315	-0.0608577	diuretic		cardiology	Launched
BRAF001_24H:BRD-K58265391-001-08-5:0.625	meticrane	-0.0524489	-0.0775906	diuretic		cardiology	Launched
BRAF001_24H:BRD-K58265391-001-08-5:10	meticrane	-0.0266895	-0.0510964	diuretic		cardiology	Launched
BRAF001_24H:BRD-K58265391-001-08-5:2.5	meticrane	-0.034978	-0.0299699	diuretic		cardiology	Launched
BRAF001_24H:BRD-K63675182-003-18-6:0.15625	triflupromazine	0.02555	0.0528252	dopamine receptor antagonist	CHRM1, CHRM2, DRD1, DRD2, HTR2B	neurology/psychiatry, gastroenterology	Launched
BRAF001_24H:BRD-K63675182-003-18-6:0.625	triflupromazine	-0.0322694	-0.0469369	dopamine receptor antagonist	CHRM1, CHRM2, DRD1, DRD2, HTR2B	neurology/psychiatry, gastroenterology	Launched
BRAF001_24H:BRD-K63675182-003-18-6:10	triflupromazine	0.0548887	0.0469512	dopamine receptor antagonist	CHRM1, CHRM2, DRD1, DRD2, HTR2B	neurology/psychiatry, gastroenterology	Launched
BRAF001_24H:BRD-K63675182-003-18-6:2.5	triflupromazine	-0.0469241	-0.0388019	dopamine receptor antagonist	CHRM1, CHRM2, DRD1, DRD2, HTR2B	neurology/psychiatry, gastroenterology	Launched
BRAF001_24H:BRD-K67578145-001-05-5:0.15625	GDC-0879	-0.0525897	-0.0251251	RAF inhibitor	BRAF		Preclinical
BRAF001_24H:BRD-K67578145-001-05-5:0.625	GDC-0879	0.044738	-0.0204898	RAF inhibitor	BRAF		Preclinical
BRAF001_24H:BRD-K67578145-001-05-5:10	GDC-0879	-0.0245787	-0.0370957	RAF inhibitor	BRAF		Preclinical
BRAF001_24H:BRD-K67578145-001-05-5:2.5	GDC-0879	-0.0174001	-0.0309301	RAF inhibitor	BRAF		Preclinical
BRAF001_24H:BRD-K68553471-003-09-9:0.15625	todralazine	0.0758228	0.104126	antihypertensive agent			Launched
BRAF001_24H:BRD-K68553471-003-09-9:0.625	todralazine	0.0012937	0.00760806	antihypertensive agent			Launched
BRAF001_24H:BRD-K68553471-003-09-9:10	todralazine	-0.0102995	0.0235893	antihypertensive agent			Launched
BRAF001_24H:BRD-K68553471-003-09-9:2.5	todralazine	0.0756049	0.0685994	antihypertensive agent			Launched
BRAF001_24H:BRD-K74820615-045-01-9:0.15625	morantel	0.0666743	0.0744898	acetylcholine receptor agonist		infectious disease	Launched
BRAF001_24H:BRD-K74820615-045-01-9:0.625	morantel	-0.0424999	0.0321306	acetylcholine receptor agonist		infectious disease	Launched
BRAF001_24H:BRD-K74820615-045-01-9:10	morantel	-0.0142183	-0.029747	acetylcholine receptor agonist		infectious disease	Launched
BRAF001_24H:BRD-K74820615-045-01-9:2.5	morantel	0.0803958	0.013161	acetylcholine receptor agonist		infectious disease	Launched
BRAF001_24H:BRD-K79602928-003-13-2:0.15625	metformin	0.0342023	0.0223109	insulin sensitizer	ACACB, PRKAB1	endocrinology	Launched
BRAF001_24H:BRD-K79602928-003-13-2:0.625	metformin	-0.0223712	0.00716882	insulin sensitizer	ACACB, PRKAB1	endocrinology	Launched
BRAF001_24H:BRD-K79602928-003-13-2:10	metformin	0.0573923	-0.00476759	insulin sensitizer	ACACB, PRKAB1	endocrinology	Launched
BRAF001_24H:BRD-K79602928-003-13-2:2.5	metformin	0.0559244	0.0152394	insulin sensitizer	ACACB, PRKAB1	endocrinology	Launched
BRAF001_24H:BRD-K81418486-001-15-2:0.15625	vorinostat	-0.118029	-0.00440836	HDAC inhibitor	HDAC1, HDAC10, HDAC11, HDAC2, HDAC3, HDAC5, HDAC6, HDAC8, HDAC9	hematologic malignancy	Launched
BRAF001_24H:BRD-K81418486-001-15-2:0.625	vorinostat	-0.0760399	0.0592897	HDAC inhibitor	HDAC1, HDAC10, HDAC11, HDAC2, HDAC3, HDAC5, HDAC6, HDAC8, HDAC9	hematologic malignancy	Launched
BRAF001_24H:BRD-K81418486-001-15-2:10	vorinostat	0.0741616	0.105385	HDAC inhibitor	HDAC1, HDAC10, HDAC11, HDAC2, HDAC3, HDAC5, HDAC6, HDAC8, HDAC9	hematologic malignancy	Launched
BRAF001_24H:BRD-K81418486-001-15-2:2.5	vorinostat	0.0091526	0.0767614	HDAC inhibitor	HDAC1, HDAC10, HDAC11, HDAC2, HDAC3, HDAC5, HDAC6, HDAC8, HDAC9	hematologic malignancy	Launched
BRAF001_24H:BRD-K83229621-001-01-7:0.15625	noretynodrel	-0.0381618	-0.00853088	progestogen hormone	PGR	endocrinology	Launched
BRAF001_24H:BRD-K83229621-001-01-7:0.625	noretynodrel	-0.0647328	0.000138171	progestogen hormone	PGR	endocrinology	Launched
BRAF001_24H:BRD-K83229621-001-01-7:10	noretynodrel	0.054324	-0.0372334	progestogen hormone	PGR	endocrinology	Launched
BRAF001_24H:BRD-K83229621-001-01-7:2.5	noretynodrel	-0.0116708	0.0180923	progestogen hormone	PGR	endocrinology	Launched
BRAF001_24H:BRD-K91699951-001-07-8:0.15625	benzonatate	-0.109748	-0.0654828	local anesthetic	SCN5A	pulmonary	Launched
BRAF001_24H:BRD-K91699951-001-07-8:0.625	benzonatate	-0.0566992	-0.0345039	local anesthetic	SCN5A	pulmonary	Launched
BRAF001_24H:BRD-K91699951-001-07-8:10	benzonatate	-0.00998776	0.0251639	local anesthetic	SCN5A	pulmonary	Launched
BRAF001_24H:BRD-K91699951-001-07-8:2.5	benzonatate	0.0827866	-0.00773822	local anesthetic	SCN5A	pulmonary	Launched
BRAF001_24H:BRD-K92049597-001-14-1:0.15625	triamterene	-0.0686241	-0.0761598	sodium channel blocker	SCNN1A, SCNN1B, SCNN1D, SCNN1G	endocrinology, cardiology	Launched
BRAF001_24H:BRD-K92049597-001-14-1:0.625	triamterene	-0.0683924	-0.0646749	sodium channel blocker	SCNN1A, SCNN1B, SCNN1D, SCNN1G	endocrinology, cardiology	Launched
BRAF001_24H:BRD-K92049597-001-14-1:10	triamterene	-0.00151154	0.0101057	sodium channel blocker	SCNN1A, SCNN1B, SCNN1D, SCNN1G	endocrinology, cardiology	Launched
BRAF001_24H:BRD-K92049597-001-14-1:2.5	triamterene	-0.0587141	-0.037226	sodium channel blocker	SCNN1A, SCNN1B, SCNN1D, SCNN1G	endocrinology, cardiology	Launched
BRAF001_24H:BRD-K92778217-001-21-0:0.15625	mefenamic-acid	-0.0292125	-0.0190024	cyclooxygenase inhibitor	KCNQ1, PTGS1, PTGS2, TRPM3	endocrinology	Launched
BRAF001_24H:BRD-K92778217-001-21-0:0.625	mefenamic-acid	-0.0761763	-0.0200494	cyclooxygenase inhibitor	KCNQ1, PTGS1, PTGS2, TRPM3	endocrinology	Launched
BRAF001_24H:BRD-K92778217-001-21-0:10	mefenamic-acid	-0.0160313	-0.061618	cyclooxygenase inhibitor	KCNQ1, PTGS1, PTGS2, TRPM3	endocrinology	Launched
BRAF001_24H:BRD-K92778217-001-21-0:2.5	mefenamic-acid	-0.0400839	-0.0906936	cyclooxygenase inhibitor	KCNQ1, PTGS1, PTGS2, TRPM3	endocrinology	Launched
BRAF001_24H:BRD-U73308409-000-01-9:0.15625	vemurafenib	0.0512482	0.0266691	RAF inhibitor	BRAF, RAF1	oncology	Launched
BRAF001_24H:BRD-U73308409-000-01-9:0.625	vemurafenib	-6.18809e-06	-0.0507461	RAF inhibitor	BRAF, RAF1	oncology	Launched
BRAF001_24H:BRD-U73308409-000-01-9:10	vemurafenib	0.0194603	-0.0169803	RAF inhibitor	BRAF, RAF1	oncology	Launched
BRAF001_24H:BRD-U73308409-000-01-9:2.5	vemurafenib	-0.00195153	-0.00988103	RAF inhibitor	BRAF, RAF1	oncology	Launched
BRAF001_6H:BRD-A00827783-001-18-8:0.15625	dyphylline	-0.00776783	0.00506055	adenosine receptor antagonist, phosphodiesterase inhibitor	ADORA1, ADORA2A, PDE3A, PDE4A, PDE4B, PDE4C, PDE4D, PDE7A, PDE7B	pulmonary	Launched
BRAF001_6H:BRD-A00827783-001-18-8:0.625	dyphylline	-0.042124	-0.0276851	adenosine receptor antagonist, phosphodiesterase inhibitor	ADORA1, ADORA2A, PDE3A, PDE4A, PDE4B, PDE4C, PDE4D, PDE7A, PDE7B	pulmonary	Launched
BRAF001_6H:BRD-A00827783-001-18-8:10	dyphylline	0.0780451	0.0384364	adenosine receptor antagonist, phosphodiesterase inhibitor	ADORA1, ADORA2A, PDE3A, PDE4A, PDE4B, PDE4C, PDE4D, PDE7A, PDE7B	pulmonary	Launched
BRAF001_6H:BRD-A00827783-001-18-8:2.5	dyphylline	-0.132933	-0.0748225	adenosine receptor antagonist, phosphodiesterase inhibitor	ADORA1, ADORA2A, PDE3A, PDE4A, PDE4B, PDE4C, PDE4D, PDE7A, PDE7B	pulmonary	Launched
BRAF001_6H:BRD-A03427350-001-02-1:0.15625	sulindac	0.000626545	0.0435099	cyclooxygenase inhibitor	AKR1B1, MAPK3, PPARD, PTGDR2, PTGS1, PTGS2	rheumatology	Launched
BRAF001_6H:BRD-A03427350-001-02-1:0.625	sulindac	-0.0631267	-0.0362564	cyclooxygenase inhibitor	AKR1B1, MAPK3, PPARD, PTGDR2, PTGS1, PTGS2	rheumatology	Launched
BRAF001_6H:BRD-A03427350-001-02-1:10	sulindac	0.0201133	0.0860102	cyclooxygenase inhibitor	AKR1B1, MAPK3, PPARD, PTGDR2, PTGS1, PTGS2	rheumatology	Launched
BRAF001_6H:BRD-A03427350-001-02-1:2.5	sulindac	-0.0592065	0.0620636	cyclooxygenase inhibitor	AKR1B1, MAPK3, PPARD, PTGDR2, PTGS1, PTGS2	rheumatology	Launched
BRAF001_6H:BRD-A19037878-001-01-5:0.15625	trichostatin-a	0.0941412	0.0906327	HDAC inhibitor	HDAC1, HDAC10, HDAC2, HDAC3, HDAC4, HDAC5, HDAC6, HDAC7, HDAC8, HDAC9		Preclinical
BRAF001_6H:BRD-A19037878-001-01-5:0.625	trichostatin-a	0.111147	0.10383	HDAC inhibitor	HDAC1, HDAC10, HDAC2, HDAC3, HDAC4, HDAC5, HDAC6, HDAC7, HDAC8, HDAC9		Preclinical
BRAF001_6H:BRD-A19037878-001-01-5:10	trichostatin-a	0.124968	0.0952737	HDAC inhibitor	HDAC1, HDAC10, HDAC2, HDAC3, HDAC4, HDAC5, HDAC6, HDAC7, HDAC8, HDAC9		Preclinical
BRAF001_6H:BRD-A19037878-001-01-5:2.5	trichostatin-a	0.101336	0.107462	HDAC inhibitor	HDAC1, HDAC10, HDAC2, HDAC3, HDAC4, HDAC5, HDAC6, HDAC7, HDAC8, HDAC9		Preclinical
BRAF001_6H:BRD-A22101059-001-11-4:0.15625	metrifonate	-0.0994026	-0.0386428	acetylcholinesterase inhibitor	ACHE		Phase 3
BRAF001_6H:BRD-A22101059-001-11-4:0.625	metrifonate	-0.0828118	-0.0418241	acetylcholinesterase inhibitor	ACHE		Phase 3
BRAF001_6H:BRD-A22101059-001-11-4:10	metrifonate	-0.0246486	-0.0239539	acetylcholinesterase inhibitor	ACHE		Phase 3
BRAF001_6H:BRD-A22101059-001-11-4:2.5	metrifonate	-0.00754864	-0.0275062	acetylcholinesterase inhibitor	ACHE		Phase 3
BRAF001_6H:BRD-A39671870-004-01-9:0.15625	homatropine	-0.124275	-0.0865617	acetylcholine receptor antagonist	CES1, CHRM1	ophthalmology	Launched
BRAF001_6H:BRD-A39671870-004-01-9:0.625	homatropine	-0.0959231	-0.0411444	acetylcholine receptor antagonist	CES1, CHRM1	ophthalmology	Launched
BRAF001_6H:BRD-A39671870-004-01-9:10	homatropine	-0.00611706	-0.0416652	acetylcholine receptor antagonist	CES1, CHRM1	ophthalmology	Launched
BRAF001_6H:BRD-A39671870-004-01-9:2.5	homatropine	0.0581262	0.0310057	acetylcholine receptor antagonist	CES1, CHRM1	ophthalmology	Launched
BRAF001_6H:BRD-A96407378-001-12-8:0.15625	allantoin	0.0290344	0.020024	cosmetic		dermatology	Launched
BRAF001_6H:BRD-A96407378-001-12-8:0.625	allantoin	0.126011	0.0759312	cosmetic		dermatology	Launched
BRAF001_6H:BRD-A96407378-001-12-8:10	allantoin	0.101029	0.015921	cosmetic		dermatology	Launched
BRAF001_6H:BRD-A96407378-001-12-8:2.5	allantoin	0.0834606	0.0308466	cosmetic		dermatology	Launched
BRAF001_6H:BRD-K09951645-001-02-7:0.15625	dabrafenib	-0.0125038	-0.0462485	RAF inhibitor	BRAF, LIMK1, NEK11, RAF1, SIK1	oncology	Launched
BRAF001_6H:BRD-K09951645-001-02-7:0.625	dabrafenib	-0.0103641	-0.0520975	RAF inhibitor	BRAF, LIMK1, NEK11, RAF1, SIK1	oncology	Launched
BRAF001_6H:BRD-K09951645-001-02-7:10	dabrafenib	-0.00498584	0.0100362	RAF inhibitor	BRAF, LIMK1, NEK11, RAF1, SIK1	oncology	Launched
BRAF001_6H:BRD-K09951645-001-02-7:2.5	dabrafenib	-0.0209172	-0.0406219	RAF inhibitor	BRAF, LIMK1, NEK11, RAF1, SIK1	oncology	Launched
BRAF001_6H:BRD-K10671814-001-11-4:0.15625	sulfaphenazole	-0.0510352	-0.0316856	dihydropteroate synthetase inhibitor	DHPS	infectious disease	Launched
BRAF001_6H:BRD-K10671814-001-11-4:0.625	sulfaphenazole	-0.0740194	-0.0388708	dihydropteroate synthetase inhibitor	DHPS	infectious disease	Launched
BRAF001_6H:BRD-K10671814-001-11-4:10	sulfaphenazole	0.0232873	0.00103893	dihydropteroate synthetase inhibitor	DHPS	infectious disease	Launched
BRAF001_6H:BRD-K10671814-001-11-4:2.5	sulfaphenazole	0.0958527	0.0201498	dihydropteroate synthetase inhibitor	DHPS	infectious disease	Launched
BRAF001_6H:BRD-K16478699-001-05-0:0.15625	PLX-4720	0.093662	0.0186006	RAF inhibitor	BRAF, KDR		Preclinical
BRAF001_6H:BRD-K16478699-001-05-0:0.625	PLX-4720	0.0580132	-0.0350814	RAF inhibitor	BRAF, KDR		Preclinical
BRAF001_6H:BRD-K16478699-001-05-0:10	PLX-4720	0.00945594	0.00671566	RAF inhibitor	BRAF, KDR		Preclinical
BRAF001_6H:BRD-K16478699-001-05-0:2.5	PLX-4720	0.0446807	0.0279243	RAF inhibitor	BRAF, KDR		Preclinical
BRAF001_6H:BRD-K20075662-300-03-2:0.15625	betazole	-0.043874	0.023524	histamine receptor agonist	HRH2	gastroenterology	Launched
BRAF001_6H:BRD-K20075662-300-03-2:0.625	betazole	-0.137772	-0.0274491	histamine receptor agonist	HRH2	gastroenterology	Launched
BRAF001_6H:BRD-K20075662-300-03-2:10	betazole	-0.0807176	-0.0880811	histamine receptor agonist	HRH2	gastroenterology	Launched
BRAF001_6H:BRD-K20075662-300-03-2:2.5	betazole	-0.094446	-0.0182064	histamine receptor agonist	HRH2	gastroenterology	Launched
BRAF001_6H:BRD-K23984367-001-04-2:0.15625	sorafenib	-0.0739044	-0.0551345	FLT3 inhibitor, KIT inhibitor, PDGFR tyrosine kinase receptor inhibitor, RAF inhibitor, RET tyrosine kinase inhibitor, VEGFR inhibitor	BRAF, DDR2, FGFR1, FLT1, FLT3, FLT4, KDR, KIT, PDGFRB, RAF1, RET	oncology	Launched
BRAF001_6H:BRD-K23984367-001-04-2:0.625	sorafenib	-0.07742	-0.0452199	FLT3 inhibitor, KIT inhibitor, PDGFR tyrosine kinase receptor inhibitor, RAF inhibitor, RET tyrosine kinase inhibitor, VEGFR inhibitor	BRAF, DDR2, FGFR1, FLT1, FLT3, FLT4, KDR, KIT, PDGFRB, RAF1, RET	oncology	Launched
BRAF001_6H:BRD-K23984367-001-04-2:10	sorafenib	-0.0348295	-0.0415454	FLT3 inhibitor, KIT inhibitor, PDGFR tyrosine kinase receptor inhibitor, RAF inhibitor, RET tyrosine kinase inhibitor, VEGFR inhibitor	BRAF, DDR2, FGFR1, FLT1, FLT3, FLT4, KDR, KIT, PDGFRB, RAF1, RET	oncology	Launched
BRAF001_6H:BRD-K23984367-001-04-2:2.5	sorafenib	0.0496535	-0.0162247	FLT3 inhibitor, KIT inhibitor, PDGFR tyrosine kinase receptor inhibitor, RAF inhibitor, RET tyrosine kinase inhibitor, VEGFR inhibitor	BRAF, DDR2, FGFR1, FLT1, FLT3, FLT4, KDR, KIT, PDGFRB, RAF1, RET	oncology	Launched
BRAF001_6H:BRD-K24616672-003-13-6:0.15625	procaine	-0.117969	-0.0906452	HMGCR inhibitor	CHRNA2, GRIN3A, HTR3A, KCNMA1, KCNMB1, KCNMB2, KCNMB3, KCNMB4, KCNN1, KCNN2, KCNN3, KCNN4, MAOA, MAOB, RYR1, RYR2, SCN10A, SLC6A3	neurology/psychiatry	Launched
BRAF001_6H:BRD-K24616672-003-13-6:0.625	procaine	-0.0859066	-0.0451974	HMGCR inhibitor	CHRNA2, GRIN3A, HTR3A, KCNMA1, KCNMB1, KCNMB2, KCNMB3, KCNMB4, KCNN1, KCNN2, KCNN3, KCNN4, MAOA, MAOB, RYR1, RYR2, SCN10A, SLC6A3	neurology/psychiatry	Launched
BRAF001_6H:BRD-K24616672-003-13-6:10	procaine	-0.0831677	-0.0564909	HMGCR inhibitor	CHRNA2, GRIN3A, HTR3A, KCNMA1, KCNMB1, KCNMB2, KCNMB3, KCNMB4, KCNN1, KCNN2, KCNN3, KCNN4, MAOA, MAOB, RYR1, RYR2, SCN10A, SLC6A3	neurology/psychiatry	Launched
BRAF001_6H:BRD-K24616672-003-13-6:2.5	procaine	-0.1296	0.0273558	HMGCR inhibitor	CHRNA2, GRIN3A, HTR3A, KCNMA1, KCNMB1, KCNMB2, KCNMB3, KCNMB4, KCNN1, KCNN2, KCNN3, KCNN4, MAOA, MAOB, RYR1, RYR2, SCN10A, SLC6A3	neurology/psychiatry	Launched
BRAF001_6H:BRD-K36862742-001-19-9:0.15625	hydroflumethiazide	-0.0513863	-0.0394772	sodium/potassium/chloride transporter inhibitor	ATP1A1, CA1, CA12, CA2, CA4, CA9, KCNMA1, SLC12A1, SLC12A3	cardiology, gastroenterology, rheumatology, nephrology	Launched
BRAF001_6H:BRD-K36862742-001-19-9:0.625	hydroflumethiazide	0.00375837	-0.00708466	sodium/potassium/chloride transporter inhibitor	ATP1A1, CA1, CA12, CA2, CA4, CA9, KCNMA1, SLC12A1, SLC12A3	cardiology, gastroenterology, rheumatology, nephrology	Launched
BRAF001_6H:BRD-K36862742-001-19-9:10	hydroflumethiazide	0.0933202	0.0124396	sodium/potassium/chloride transporter inhibitor	ATP1A1, CA1, CA12, CA2, CA4, CA9, KCNMA1, SLC12A1, SLC12A3	cardiology, gastroenterology, rheumatology, nephrology	Launched
BRAF001_6H:BRD-K36862742-001-19-9:2.5	hydroflumethiazide	0.0651088	0.0333538	sodium/potassium/chloride transporter inhibitor	ATP1A1, CA1, CA12, CA2, CA4, CA9, KCNMA1, SLC12A1, SLC12A3	cardiology, gastroenterology, rheumatology, nephrology	Launched
BRAF001_6H:BRD-K38436528-003-20-4:0.15625	imipramine	-0.0252794	-0.00293612	norepinephrine reputake inhibitor, serotonin reuptake inhibitor	ADRA1A, ADRA1B, ADRA1D, CHRM1, CHRM2, CHRM3, CHRM4, CHRM5, DRD1, DRD2, DRD5, HRH1, HTR1A, HTR2A, HTR2C, HTR6, HTR7, KCND2, KCND3, KCNH1, KCNH2, SLC6A2, SLC6A3, SLC6A4	neurology/psychiatry, urology	Launched
BRAF001_6H:BRD-K38436528-003-20-4:0.625	imipramine	-0.00736756	0.0484666	norepinephrine reputake inhibitor, serotonin reuptake inhibitor	ADRA1A, ADRA1B, ADRA1D, CHRM1, CHRM2, CHRM3, CHRM4, CHRM5, DRD1, DRD2, DRD5, HRH1, HTR1A, HTR2A, HTR2C, HTR6, HTR7, KCND2, KCND3, KCNH1, KCNH2, SLC6A2, SLC6A3, SLC6A4	neurology/psychiatry, urology	Launched
BRAF001_6H:BRD-K38436528-003-20-4:10	imipramine	0.122142	0.085018	norepinephrine reputake inhibitor, serotonin reuptake inhibitor	ADRA1A, ADRA1B, ADRA1D, CHRM1, CHRM2, CHRM3, CHRM4, CHRM5, DRD1, DRD2, DRD5, HRH1, HTR1A, HTR2A, HTR2C, HTR6, HTR7, KCND2, KCND3, KCNH1, KCNH2, SLC6A2, SLC6A3, SLC6A4	neurology/psychiatry, urology	Launched
BRAF001_6H:BRD-K38436528-003-20-4:2.5	imipramine	0.12906	0.0844791	norepinephrine reputake inhibitor, serotonin reuptake inhibitor	ADRA1A, ADRA1B, ADRA1D, CHRM1, CHRM2, CHRM3, CHRM4, CHRM5, DRD1, DRD2, DRD5, HRH1, HTR1A, HTR2A, HTR2C, HTR6, HTR7, KCND2, KCND3, KCNH1, KCNH2, SLC6A2, SLC6A3, SLC6A4	neurology/psychiatry, urology	Launched
BRAF001_6H:BRD-K39339537-001-16-0:0.15625	epirizole	-0.0094678	-0.00873547	cyclooxygenase inhibitor	PTGS1, PTGS2	neurology/psychiatry	Launched
BRAF001_6H:BRD-K39339537-001-16-0:0.625	epirizole	-0.182029	-0.100349	cyclooxygenase inhibitor	PTGS1, PTGS2	neurology/psychiatry	Launched
BRAF001_6H:BRD-K39339537-001-16-0:10	epirizole	0.0419553	0.0115656	cyclooxygenase inhibitor	PTGS1, PTGS2	neurology/psychiatry	Launched
BRAF001_6H:BRD-K39339537-001-16-0:2.5	epirizole	-0.0432753	-0.0681621	cyclooxygenase inhibitor	PTGS1, PTGS2	neurology/psychiatry	Launched
BRAF001_6H:BRD-K53737926-003-18-7:0.15625	amitriptyline	0.0678088	0.0587284	norepinephrine inhibitor, norepinephrine reuptake inhibitor, serotonin receptor antagonist, serotonin‚Äìnorepinephrine reuptake inhibitor (SNRI)	ADRA1A, ADRA1B, ADRA1D, ADRA2A, ADRB1, ADRB2, ADRB3, CHRM1, CHRM2, CHRM3, CHRM4, CHRM5, HRH1, HRH2, HRH4, HTR1A, HTR1B, HTR1D, HTR2A, HTR2C, HTR6, HTR7, KCNA1, KCND2, KCND3, KCNQ2, KCNQ3, NTRK1, NTRK2, OPRD1, OPRK1, OPRM1, SIGMAR1, SLC6A2, SLC6A4	neurology/psychiatry	Launched
BRAF001_6H:BRD-K53737926-003-18-7:0.625	amitriptyline	0.0196356	0.0810696	norepinephrine inhibitor, norepinephrine reuptake inhibitor, serotonin receptor antagonist, serotonin‚Äìnorepinephrine reuptake inhibitor (SNRI)	ADRA1A, ADRA1B, ADRA1D, ADRA2A, ADRB1, ADRB2, ADRB3, CHRM1, CHRM2, CHRM3, CHRM4, CHRM5, HRH1, HRH2, HRH4, HTR1A, HTR1B, HTR1D, HTR2A, HTR2C, HTR6, HTR7, KCNA1, KCND2, KCND3, KCNQ2, KCNQ3, NTRK1, NTRK2, OPRD1, OPRK1, OPRM1, SIGMAR1, SLC6A2, SLC6A4	neurology/psychiatry	Launched
BRAF001_6H:BRD-K53737926-003-18-7:10	amitriptyline	0.0563478	0.0668141	norepinephrine inhibitor, norepinephrine reuptake inhibitor, serotonin receptor antagonist, serotonin‚Äìnorepinephrine reuptake inhibitor (SNRI)	ADRA1A, ADRA1B, ADRA1D, ADRA2A, ADRB1, ADRB2, ADRB3, CHRM1, CHRM2, CHRM3, CHRM4, CHRM5, HRH1, HRH2, HRH4, HTR1A, HTR1B, HTR1D, HTR2A, HTR2C, HTR6, HTR7, KCNA1, KCND2, KCND3, KCNQ2, KCNQ3, NTRK1, NTRK2, OPRD1, OPRK1, OPRM1, SIGMAR1, SLC6A2, SLC6A4	neurology/psychiatry	Launched
BRAF001_6H:BRD-K53737926-003-18-7:2.5	amitriptyline	0.0657852	0.0669976	norepinephrine inhibitor, norepinephrine reuptake inhibitor, serotonin receptor antagonist, serotonin‚Äìnorepinephrine reuptake inhibitor (SNRI)	ADRA1A, ADRA1B, ADRA1D, ADRA2A, ADRB1, ADRB2, ADRB3, CHRM1, CHRM2, CHRM3, CHRM4, CHRM5, HRH1, HRH2, HRH4, HTR1A, HTR1B, HTR1D, HTR2A, HTR2C, HTR6, HTR7, KCNA1, KCND2, KCND3, KCNQ2, KCNQ3, NTRK1, NTRK2, OPRD1, OPRK1, OPRM1, SIGMAR1, SLC6A2, SLC6A4	neurology/psychiatry	Launched
BRAF001_6H:BRD-K58265391-001-08-5:0.15625	meticrane	-0.0935634	-0.0680788	diuretic		cardiology	Launched
BRAF001_6H:BRD-K58265391-001-08-5:0.625	meticrane	-0.085446	-0.0233539	diuretic		cardiology	Launched
BRAF001_6H:BRD-K58265391-001-08-5:10	meticrane	0.00767678	0.0582067	diuretic		cardiology	Launched
BRAF001_6H:BRD-K58265391-001-08-5:2.5	meticrane	0.0375001	0.0194644	diuretic		cardiology	Launched
BRAF001_6H:BRD-K63675182-003-18-6:0.15625	triflupromazine	-0.0987412	-0.0219759	dopamine receptor antagonist	CHRM1, CHRM2, DRD1, DRD2, HTR2B	neurology/psychiatry, gastroenterology	Launched
BRAF001_6H:BRD-K63675182-003-18-6:0.625	triflupromazine	-0.0408829	0.0207718	dopamine receptor antagonist	CHRM1, CHRM2, DRD1, DRD2, HTR2B	neurology/psychiatry, gastroenterology	Launched
BRAF001_6H:BRD-K63675182-003-18-6:10	triflupromazine	-0.0136956	-0.0659382	dopamine receptor antagonist	CHRM1, CHRM2, DRD1, DRD2, HTR2B	neurology/psychiatry, gastroenterology	Launched
BRAF001_6H:BRD-K63675182-003-18-6:2.5	triflupromazine	0.0269274	0.00627168	dopamine receptor antagonist	CHRM1, CHRM2, DRD1, DRD2, HTR2B	neurology/psychiatry, gastroenterology	Launched
BRAF001_6H:BRD-K67578145-001-05-5:0.15625	GDC-0879	0.0227015	-0.0268369	RAF inhibitor	BRAF		Preclinical
BRAF001_6H:BRD-K67578145-001-05-5:0.625	GDC-0879	-0.0142167	0.00372368	RAF inhibitor	BRAF		Preclinical
BRAF001_6H:BRD-K67578145-001-05-5:10	GDC-0879	-0.00441812	-0.0283991	RAF inhibitor	BRAF		Preclinical
BRAF001_6H:BRD-K67578145-001-05-5:2.5	GDC-0879	0.0559706	-0.00507834	RAF inhibitor	BRAF		Preclinical
BRAF001_6H:BRD-K68553471-003-09-9:0.15625	todralazine	0.0146185	0.0438608	antihypertensive agent			Launched
BRAF001_6H:BRD-K68553471-003-09-9:0.625	todralazine	-0.0497268	-0.0167211	antihypertensive agent			Launched
BRAF001_6H:BRD-K68553471-003-09-9:10	todralazine	0.0209536	0.0305858	antihypertensive agent			Launched
BRAF001_6H:BRD-K68553471-003-09-9:2.5	todralazine	-0.0821177	-0.0631204	antihypertensive agent			Launched
BRAF001_6H:BRD-K74820615-045-01-9:0.15625	morantel	-0.0800302	-0.0722219	acetylcholine receptor agonist		infectious disease	Launched
BRAF001_6H:BRD-K74820615-045-01-9:0.625	morantel	-0.0844769	-0.0612504	acetylcholine receptor agonist		infectious disease	Launched
BRAF001_6H:BRD-K74820615-045-01-9:10	morantel	-0.0711584	-0.0078302	acetylcholine receptor agonist		infectious disease	Launched
BRAF001_6H:BRD-K74820615-045-01-9:2.5	morantel	-0.0177316	-0.0180503	acetylcholine receptor agonist		infectious disease	Launched
BRAF001_6H:BRD-K79602928-003-13-2:0.15625	metformin	0.0889016	0.0623933	insulin sensitizer	ACACB, PRKAB1	endocrinology	Launched
BRAF001_6H:BRD-K79602928-003-13-2:0.625	metformin	0.0625855	0.0562341	insulin sensitizer	ACACB, PRKAB1	endocrinology	Launched
BRAF001_6H:BRD-K79602928-003-13-2:10	metformin	0.106025	0.058787	insulin sensitizer	ACACB, PRKAB1	endocrinology	Launched
BRAF001_6H:BRD-K79602928-003-13-2:2.5	metformin	0.140566	0.114734	insulin sensitizer	ACACB, PRKAB1	endocrinology	Launched
BRAF001_6H:BRD-K81418486-001-15-2:0.15625	vorinostat	0.000192795	0.00618783	HDAC inhibitor	HDAC1, HDAC10, HDAC11, HDAC2, HDAC3, HDAC5, HDAC6, HDAC8, HDAC9	hematologic malignancy	Launched
BRAF001_6H:BRD-K81418486-001-15-2:0.625	vorinostat	0.0454505	0.0361195	HDAC inhibitor	HDAC1, HDAC10, HDAC11, HDAC2, HDAC3, HDAC5, HDAC6, HDAC8, HDAC9	hematologic malignancy	Launched
BRAF001_6H:BRD-K81418486-001-15-2:10	vorinostat	0.0915928	0.0892479	HDAC inhibitor	HDAC1, HDAC10, HDAC11, HDAC2, HDAC3, HDAC5, HDAC6, HDAC8, HDAC9	hematologic malignancy	Launched
BRAF001_6H:BRD-K81418486-001-15-2:2.5	vorinostat	0.0401357	0.0554818	HDAC inhibitor	HDAC1, HDAC10, HDAC11, HDAC2, HDAC3, HDAC5, HDAC6, HDAC8, HDAC9	hematologic malignancy	Launched
BRAF001_6H:BRD-K83229621-001-01-7:0.15625	noretynodrel	-0.041684	-0.0148221	progestogen hormone	PGR	endocrinology	Launched
BRAF001_6H:BRD-K83229621-001-01-7:0.625	noretynodrel	-0.103894	-0.0611502	progestogen hormone	PGR	endocrinology	Launched
BRAF001_6H:BRD-K83229621-001-01-7:10	noretynodrel	-0.058257	-0.0302111	progestogen hormone	PGR	endocrinology	Launched
BRAF001_6H:BRD-K83229621-001-01-7:2.5	noretynodrel	-0.0947158	-0.0436234	progestogen hormone	PGR	endocrinology	Launched
BRAF001_6H:BRD-K91699951-001-07-8:0.15625	benzonatate	0.00107015	-0.00644579	local anesthetic	SCN5A	pulmonary	Launched
BRAF001_6H:BRD-K91699951-001-07-8:0.625	benzonatate	-0.0150371	-0.111388	local anesthetic	SCN5A	pulmonary	Launched
BRAF001_6H:BRD-K91699951-001-07-8:10	benzonatate	0.11107	0.0835482	local anesthetic	SCN5A	pulmonary	Launched
BRAF001_6H:BRD-K91699951-001-07-8:2.5	benzonatate	0.0816031	0.0427941	local anesthetic	SCN5A	pulmonary	Launched
BRAF001_6H:BRD-K92049597-001-14-1:0.15625	triamterene	-0.185319	-0.0929102	sodium channel blocker	SCNN1A, SCNN1B, SCNN1D, SCNN1G	endocrinology, cardiology	Launched
BRAF001_6H:BRD-K92049597-001-14-1:0.625	triamterene	-0.0173849	0.0152364	sodium channel blocker	SCNN1A, SCNN1B, SCNN1D, SCNN1G	endocrinology, cardiology	Launched
BRAF001_6H:BRD-K92049597-001-14-1:10	triamterene	0.0125141	0.0519429	sodium channel blocker	SCNN1A, SCNN1B, SCNN1D, SCNN1G	endocrinology, cardiology	Launched
BRAF001_6H:BRD-K92049597-001-14-1:2.5	triamterene	-0.138695	-0.0480412	sodium channel blocker	SCNN1A, SCNN1B, SCNN1D, SCNN1G	endocrinology, cardiology	Launched
BRAF001_6H:BRD-K92778217-001-21-0:0.15625	mefenamic-acid	-0.0620109	-0.0546652	cyclooxygenase inhibitor	KCNQ1, PTGS1, PTGS2, TRPM3	endocrinology	Launched
BRAF001_6H:BRD-K92778217-001-21-0:0.625	mefenamic-acid	-0.0322347	-0.0459083	cyclooxygenase inhibitor	KCNQ1, PTGS1, PTGS2, TRPM3	endocrinology	Launched
BRAF001_6H:BRD-K92778217-001-21-0:10	mefenamic-acid	-0.0327818	-0.0107446	cyclooxygenase inhibitor	KCNQ1, PTGS1, PTGS2, TRPM3	endocrinology	Launched
BRAF001_6H:BRD-K92778217-001-21-0:2.5	mefenamic-acid	-0.00487875	-0.00141152	cyclooxygenase inhibitor	KCNQ1, PTGS1, PTGS2, TRPM3	endocrinology	Launched
BRAF001_6H:BRD-U73308409-000-01-9:0.15625	vemurafenib	0.0111195	0.00382649	RAF inhibitor	BRAF, RAF1	oncology	Launched
BRAF001_6H:BRD-U73308409-000-01-9:0.625	vemurafenib	0.0881219	-0.0314507	RAF inhibitor	BRAF, RAF1	oncology	Launched
BRAF001_6H:BRD-U73308409-000-01-9:10	vemurafenib	0.0230457	-0.0473903	RAF inhibitor	BRAF, RAF1	oncology	Launched
BRAF001_6H:BRD-U73308409-000-01-9:2.5	vemurafenib	0.041456	-0.0268176	RAF inhibitor	BRAF, RAF1	oncology	Launched
CPC001_24H:BRD-A01295252-001-01-5:10	7-hydroxy-PIPAT	-0.0517445	-0.0442203	dopamine receptor ligand	DRD3		Preclinical
CPC001_24H:BRD-A03359064-001-01-5:10	ICI-89406	0.0261886	0.0254335	adrenergic receptor antagonist	ADRB1, ADRB2		Phase 1
CPC001_24H:BRD-A07029265-004-02-9:10	ipratropium	-0.119084	-0.0255707	acetylcholine receptor antagonist	CHRM1, CHRM2, CHRM3, CHRM4, CHRM5	pulmonary	Launched
CPC001_24H:BRD-A07875874-001-01-6:10	cilnidipine	0.0819985	0.0360629	calcium channel blocker	CACNA1B	cardiology	Launched
CPC001_24H:BRD-A09828896-004-04-5:10	SKF-81297	0.0191666	0.0387355	dopamine receptor agonist	DRD1, DRD5		Preclinical
CPC001_24H:BRD-A14566392-004-03-5:10	scopolamine	0.0060313	0.0235625	acetylcholine receptor antagonist		neurology/psychiatry, gastroenterology	Launched
CPC001_24H:BRD-A14574269-051-01-4:10	UB-165	0.0676998	0.0194694	acetylcholine receptor agonist	CHRNA3, CHRNA4, CHRNB2		Preclinical
CPC001_24H:BRD-A15435692-003-01-5:10	BMY-14802	0.0629275	0.0485106	sigma receptor antagonist	HTR1A		Phase 2
CPC001_24H:BRD-A15530910-001-01-3:10	SDZ-21009	-0.00247128	-0.00386555	adrenergic receptor antagonist, serotonin receptor antagonist	HTR1A, HTR1B		Preclinical
CPC001_24H:BRD-A17065207-001-06-9:10	brefeldin-a	0.00905259	0.0151569	protein synthesis inhibitor	ARF1, CYTH2		Preclinical
CPC001_24H:BRD-A19037878:10	trichostatin-a	0.0322046	0.079066	HDAC inhibitor	HDAC1, HDAC10, HDAC2, HDAC3, HDAC4, HDAC5, HDAC6, HDAC7, HDAC8, HDAC9		Preclinical
CPC001_24H:BRD-A19374631-001-01-0:10	vinpocetine	0.0243729	0.0322438	phosphodiesterase inhibitor, sodium channel blocker	PDE1A, PDE1C		Launched
CPC001_24H:BRD-A19500257:10	geldanamycin	-0.0435557	-0.0340657	HSP inhibitor	HSP90AA1, HSP90AB1		Preclinical
CPC001_24H:BRD-A20527803-001-01-2:10	IB-MECA	0.0741285	-0.0116093	adenosine receptor agonist	ADORA1, ADORA2A, ADORA2B, ADORA3		Phase 3
CPC001_24H:BRD-A20968261-001-01-3:10	WAY-213613	0.0149563	-0.00982848	glutamate inhibitor	SLC1A2		Preclinical
CPC001_24H:BRD-A21723284-066-01-7:10	naltriben	-0.0318703	-0.0119641	opioid receptor antagonist	OPRD1, OPRK1, OPRM1		Preclinical
CPC001_24H:BRD-A22707317-001-02-5:10	SB-205384	0.0193398	-0.0380586	GABA receptor modulator	GABRA3, GABRA5, GABRA6		Preclinical
CPC001_24H:BRD-A22783572-065-01-3:10	vinblastine	0.0970931	0.0620127	microtubule inhibitor, tubulin polymerization inhibitor	JUN, TUBA1A, TUBB, TUBD1, TUBE1, TUBG1	hematologic malignancy, infectious disease, oncology	Launched
CPC001_24H:BRD-A23723433-001-01-2:10	paclitaxel	0.0419366	0.0615183	tubulin polymerization inhibitor	BCL2, MAP2, MAP4, MAPT, NR1I2, TLR4, TUBB, TUBB1	oncology	Launched
CPC001_24H:BRD-A24429032-003-01-6:10	BE-2254	-0.0641814	-0.00534761	adrenergic receptor antagonist	ADRA1A		Phase 2
CPC001_24H:BRD-A26845397-001-01-4:10	isamoltane	0.00963376	-0.0236469	adrenergic receptor antagonist	HTR1A, HTR1B		Phase 1
CPC001_24H:BRD-A27143604-001-01-2:10	diarylpropionitrile	-0.0651801	0.0157486	estrogen receptor agonist	ESR2		Preclinical
CPC001_24H:BRD-A28318179-003-03-6:10	aminomethyltransferase	-0.061385	-0.0513139	nitric oxide synthase inhibitor	NOS2		Preclinical
CPC001_24H:BRD-A32164164-048-01-4:10	methyllycaconitine	-0.0183047	0.0203115	acetylcholine receptor antagonist	CHRNA7		Preclinical
CPC001_24H:BRD-A34706053-003-01-9:10	CGP-12177	-0.0347056	-0.0161103	adrenergic receptor agonist	ADRB1, ADRB2, ADRB3		Phase 1
CPC001_24H:BRD-A34907681-001-01-7:10	rutin	0.00024637	0.0202165	antioxidant, capillary stabilizing agent, nitric oxide scavenger	AKR1C3	rheumatology, otolaryngology, gastroenterology, neurology/psychiatry, allergy	Launched
CPC001_24H:BRD-A36151937-001-01-2:10	genistein	-0.0434366	0.0406732	tyrosine kinase inhibitor	CFTR, ESR1, ESR2, ESRRA, ESRRB, ESRRG, NCOA1, NCOA2, PPARG, PTK2B, TOP2A, TRPC5		Phase 2/Phase 3
CPC001_24H:BRD-A38030642-001-01-2:10	cyclosporin-a	-0.0105543	-0.00439835	calcineurin inhibitor	PPP3CA	rheumatology, dermatology	Launched
CPC001_24H:BRD-A38898897-003-01-0:10	GW-311616	-0.000159697	0.00213732	leukocyte elastase inhibitor, elastase inhibitor	ELANE		Phase 1
CPC001_24H:BRD-A39522003-001-01-0:10	OMDM-2	0.0115383	0.00228149	FAAH inhibitor	GPR119		Preclinical
CPC001_24H:BRD-A39747742-001-03-5:10	estradiol-valerate	-0.012162	0.0373449	estrogen receptor agonist	ESR1	oncology, endocrinology, obstetrics/gynecology	Launched
CPC001_24H:BRD-A42553870-001-05-1:10	L-152804	-0.0285601	-0.018902	neuropeptide receptor antagonist	NPY5R		Preclinical
CPC001_24H:BRD-A43930669-003-01-0:10	L-368899	0.0250046	-0.0377905	oxytocin receptor antagonist	AVPR1A, AVPR2, OXTR		Phase 1
CPC001_24H:BRD-A43974499-066-01-1:10	reboxetine	0.0412765	0.00310219	adrenergic receptor antagonist	SLC6A2	neurology/psychiatry	Launched
CPC001_24H:BRD-A44133049-001-01-5:10	azasetron	-0.0413214	-0.0255598	serotonin receptor antagonist	HTR3A, HTR3B	infectious disease	Launched
CPC001_24H:BRD-A47633927-001-01-8:10	NPC-15199	0.0151226	0.0068687	ICAM1 antagonist	PPARG		Phase 2
CPC001_24H:BRD-A49358627-001-03-9:10	ciprofibrate	-0.0365669	-0.0269347	PPAR receptor agonist	PPARA	endocrinology	Launched
CPC001_24H:BRD-A49370193-051-01-7:10	Ro-60-0175	0.00292616	-0.00256342		HTR2A, HTR2B, HTR2C		Preclinical
CPC001_24H:BRD-A49906757-004-03-1:10	scopolamine-n-oxide	-0.0496259	-0.0247889	acetylcholine receptor antagonist	CHRM1, CHRM2, CHRM3, CHRM4, CHRM5, SI		Preclinical
CPC001_24H:BRD-A54029483-001-01-5:10	IRL-2500	0.0337095	-0.015143	endothelin receptor antagonist	EDNRB		Preclinical
CPC001_24H:BRD-A54927599-001-07-8:10	KF-38789	0.0474331	0.0668275	P selectin inhibitor	SELP		Preclinical
CPC001_24H:BRD-A58207013-001-01-2:10	pinacidil	0.0717877	0.0258897	ATP channel activator, potassium channel activator	ABCC8, ABCC9	cardiology	Launched
CPC001_24H:BRD-A63346720-300-01-1:10	rimcazole	0.0680428	-0.0230636	sigma receptor antagonist	SIGMAR1		Phase 1
CPC001_24H:BRD-A63546914-003-01-2:10	Ro-04-5595	-0.0498879	0.0220271		GRIN2B		Preclinical
CPC001_24H:BRD-A63667919-103-01-9:10	methylergometrine	-0.0278241	0.0224405	dopamine receptor antagonist, serotonin receptor antagonist	DRD1, HTR1E, HTR1F, HTR2A, HTR2B, HTR2C	hematology, neurology/psychiatry	Launched
CPC001_24H:BRD-A63836183-362-01-1:10	PD-123319	-0.0134899	-0.0309024	angiotensin antagonist	AGTR2		Phase 1
CPC001_24H:BRD-A64227845-004-02-8:10	SKF-77434	-0.0320937	-0.0264783	dopamine receptor agonist	DRD1		Preclinical
CPC001_24H:BRD-A66927094-001-01-7:10	nemonapride	-0.042684	0.0300278	dopamine receptor antagonist	DRD2, DRD3, DRD4	neurology/psychiatry	Launched
CPC001_24H:BRD-A68281735-001-02-0:10	REV-5901	0.023619	-0.0268704	leukotriene receptor antagonist, lipoxygenase inhibitor	ALOX5		Phase 2
CPC001_24H:BRD-A68891053-001-01-2:10	BW-B70C	-0.0522883	-0.011251	lipoxygenase inhibitor	ALOX5		Preclinical
CPC001_24H:BRD-A70268693-103-01-9:10	PG-9	0.0240112	-0.027959	acetylcholine receptor agonist			Preclinical
CPC001_24H:BRD-A71262238-001-04-3:10	nafadotride	-0.0335215	0.0144451	dopamine receptor antagonist	DRD2, DRD3, HTR1A		Preclinical
CPC001_24H:BRD-A74269027-003-03-8:10	isoxsuprine	-0.0394357	-0.059067	adrenergic receptor agonist	ADRB2	rheumatology, cardiology	Launched
CPC001_24H:BRD-A75409952:10	wortmannin	0.0454348	0.0231179	PI3K inhibitor	PI4KA, PI4KB, PIK3CA, PIK3CD, PIK3CG, PIK3R1, PLK1, PRKDC		Preclinical
CPC001_24H:BRD-A75478957-001-01-6:10	PD-166793	-0.0698528	0.00163791	collagenase inhibitor, metalloproteinase inhibitor	MMP13, MMP2, MMP3		Preclinical
CPC001_24H:BRD-A76093993-001-01-8:10	cromakalim	0.0147975	-0.0267816		KCNJ8		Phase 2
CPC001_24H:BRD-A80641450-001-01-4:10	FR-139317	-0.038877	0.00130076	endothelin receptor antagonist	EDNRA		Phase 1
CPC001_24H:BRD-A81177136-001-03-6:10	KN-62	0.0363848	0.0256967	calcium/calmodulin dependent protein kinase inhibitor, purinergic receptor antagonist	AKT1, CAMK2A, CHEK1, LCK, MAPK1, MAPK11, MAPK12, MAPK14, MAPK8, P2RX7, PRKCA, ROCK1, RPS6KB1, SGK1		Preclinical
CPC001_24H:BRD-A81795050-003-01-7:10	U-18666A	0.00544539	0.00687822	oxidosqualene cyclase inhibitor			Preclinical
CPC001_24H:BRD-A81866333-003-01-5:10	CGS-21680	-0.0876236	-0.0256434	adenosine receptor agonist	ADORA1, ADORA2A, ADORA2B, ADORA3		Preclinical
CPC001_24H:BRD-A82329351-001-02-2:10	cycloheximide	-0.0387158	-0.0469124	protein synthesis inhibitor	RPL3		Preclinical
CPC001_24H:BRD-A82371568-001-01-5:10	clofarabine	0.0288383	0.0248731	ribonucleotide reductase inhibitor	POLA1, POLD1, POLE, RRM1, RRM2, RRM2B	hematologic malignancy	Launched
CPC001_24H:BRD-A82590476-001-01-1:10	SDZ-NKT-343	0.102225	0.0406901	tachykinin antagonist	TACR1		Phase 1
CPC001_24H:BRD-A82656074-003-01-2:10	naltrindole	-0.103713	0.00595848	opioid receptor antagonist	OPRD1, OPRK1, OPRM1		Preclinical
CPC001_24H:BRD-A87479750-001-01-9:10	tenidap	0.0315448	0.00229116	cyclooxygenase inhibitor	KCNJ4, PTGS1		Phase 3
CPC001_24H:BRD-A87719232-001-02-4:10	naproxen	-0.109822	-0.0526992	cyclooxygenase inhibitor	PTGS1, PTGS2	neurology/psychiatry, rheumatology, dental, otolaryngology, endocrinology	Launched
CPC001_24H:BRD-A89672324-001-02-2:10	CGP-55845	0.0348304	-0.00029484	GABA receptor antagonist	GABBR1, GABBR2, KCTD12, KCTD16, KCTD8		Preclinical
CPC001_24H:BRD-A90311807-236-01-4:10	cilastatin	-0.028672	-0.0118993	dehydropeptidase inhibitor	DPEP1		Launched
CPC001_24H:BRD-A94413429-003-01-6:10	NTNCB	0.0915274	0.0437056	neuropeptide receptor antagonist	NPY5R		Preclinical
CPC001_24H:BRD-A94624445-236-02-2:10	bucladesine	-0.0465501	-0.014631	adenosine receptor agonist, cAMP stimulant	PRKACA	dermatology	Launched
CPC001_24H:BRD-A95696066-003-06-2:10	nisoxetine	-0.00446218	-0.0415677	norepinephrine reuptake inhibitor	SLC6A2, SLC6A3, SLC6A4		Phase 1
CPC001_24H:BRD-A95939040-008-03-3:10	sertaconazole	-0.00729356	-0.043279	sterol demethylase inhibitor		infectious disease	Launched
CPC001_24H:BRD-A96456596-001-01-4:10	FPL-55712	-0.0129051	0.00881984	leukotriene receptor antagonist			Phase 1
CPC001_24H:BRD-A96485169-001-05-1:10	EBPC	0.0295381	0.0560719	aldose reductase inhibitor	AKR1B1		Preclinical
CPC001_24H:BRD-A97454584-001-02-0:10	nadolol	-0.00743843	-0.0109157	adrenergic receptor antagonist	ADRB1, ADRB2, ADRB3	cardiology	Launched
CPC001_24H:BRD-A98378129-001-01-4:10	talniflumate	0.0307937	-0.0236755	cyclooxygenase inhibitor	CLCA1	neurology/psychiatry	Launched
CPC001_24H:BRD-A98725278-103-01-9:10	methysergide	0.00125709	-0.00568156	serotonin receptor antagonist	HTR1A, HTR1B, HTR1D, HTR1E, HTR1F, HTR2A, HTR2B, HTR2C, HTR5A, HTR6, HTR7	neurology/psychiatry	Launched
CPC001_24H:BRD-A99411506-002-01-3:10	esculin	-0.010452	0.00811584	antioxidant			Phase 1
CPC001_24H:BRD-K00486786-001-01-4:10	Ro-08-2750	0.0600484	-0.00623657		NGF		Preclinical
CPC001_24H:BRD-K02275692-003-03-4:10	cefotiam	-0.0181129	-0.0107121	bacterial cell wall synthesis inhibitor		infectious disease	Launched
CPC001_24H:BRD-K02607075-333-03-6:10	tubocurarine	0.0190334	-0.00679099	acetylcholine receptor antagonist	ACHE, CHRNA2, HTR3A, HTR3B, KCNN1, KCNN2, KCNN3, ZACN	neurology/psychiatry	Launched
CPC001_24H:BRD-K04185004-003-03-6:10	oxybuprocaine	0.0136917	0.00972517	local anesthetic	SCN10A	neurology/psychiatry	Launched
CPC001_24H:BRD-K04414442-001-03-4:10	SB-222200	-0.0361301	-0.0264638	tachykinin antagonist	TACR3		Preclinical
CPC001_24H:BRD-K05151076-001-01-8:10	ZK-164015	0.0670838	-0.0352348	estrogen receptor antagonist	ESR1, ESR2		Preclinical
CPC001_24H:BRD-K05181084-003-02-9:10	NGB-2904	0.00289471	9.54948e-05	dopamine receptor antagonist	DRD3		Preclinical
CPC001_24H:BRD-K05464208-001-01-6:10	JX-401	0.0703503	0.0431449	p38 MAPK inhibitor	MAPK14		Preclinical
CPC001_24H:BRD-K05901394-001-01-1:10	terguride	0.0173051	0.0255079	dopamine receptor agonist, serotonin receptor antagonist	ADRA1A, ADRA2A, ADRA2B, ADRA2C, DRD2, DRD3, DRD4, HTR1A, HTR1B, HTR1D, HTR2A, HTR2B, HTR2C		Launched
CPC001_24H:BRD-K05906022-001-02-8:10	limonin	0.0129099	0.00443502	HIV protease inhibitor			Preclinical
CPC001_24H:BRD-K06426971-001-01-9:10	ryuvidine	0.0604216	0.0421511	histone lysine methyltransferase inhibitor	CDK2, CDK4		Preclinical
CPC001_24H:BRD-K09635314-001-01-8:10	m-3M3FBS	0.0350806	0.00053852		PLCB2, PLCB3, PLCD1, PLCG1, PLCG2		Preclinical
CPC001_24H:BRD-K09963420-066-03-4:10	saquinavir	0.0511713	0.0311441	HIV protease inhibitor	CYP3A4	infectious disease	Launched
CPC001_24H:BRD-K10177585-003-01-6:10	PSB-11	-0.042105	-0.0205267	adenosine receptor antagonist	ADORA1, ADORA2A, ADORA3		Preclinical
CPC001_24H:BRD-K11373525-003-01-3:10	ZD-7155	-0.00221547	0.0473307	angiotensin receptor antagonist	AGTR1		Preclinical
CPC001_24H:BRD-K11634954-300-01-8:10	GBR-13069	0.0712251	0.00477382	dopamine uptake inhibitor	SLC6A3		Preclinical
CPC001_24H:BRD-K11696279-003-01-5:10	BU-239	-0.0207334	-0.0657573	imidazoline receptor ligand, imidazoline receptor agonist			Preclinical
CPC001_24H:BRD-K11911061-003-02-8:10	GR-127935	0.0201842	-0.0119223	serotonin receptor antagonist	HTR1A, HTR1B, HTR1D, HTR1E, HTR1F, HTR2A, HTR2B, HTR2C, HTR6		Preclinical
CPC001_24H:BRD-K11927976-050-01-1:10	ER-27319	0.00201678	0.0520282	mediator release inhibitor, SYK inhibitor	SYK		Preclinical
CPC001_24H:BRD-K12120659-305-01-4:10	GR-144053	0.0612937	0.0242716	integrin antagonist	ITGA2B, ITGB3		Preclinical
CPC001_24H:BRD-K12184470-300-01-8:10	flunarizine	0.000288903	-0.0106185	calcium channel blocker	CACNA1G, CACNA1H, CACNA1I, CALM1, HRH1	neurology/psychiatry, cardiology	Launched
CPC001_24H:BRD-K12244279-001-01-7:10	MEK1-2-inhibitor	0.00816399	-0.0054914	MEK inhibitor	MAP2K2		Preclinical
CPC001_24H:BRD-K12516989-001-01-9:10	zaprinast	0.0645105	0.0555181	phosphodiesterase inhibitor	GPR35, PDE1A, PDE4D, PDE5A, PDE9A		Phase 2
CPC001_24H:BRD-K13533483-001-03-0:10	cyclosporin-a	0.0293278	0.0156458	calcineurin inhibitor	PPP3CA	rheumatology, dermatology	Launched
CPC001_24H:BRD-K14618467-003-01-8:10	IKK-16	0.0875667	0.0166528	IKK inhibitor	IKBKB		Preclinical
CPC001_24H:BRD-K15086322-103-01-0:10	JNJ-10191584	-0.0408076	0.0628685	histamine receptor antagonist	HRH4		Preclinical
CPC001_24H:BRD-K15791587-003-01-7:10	L-733060	-0.0334754	0.0258796	tachykinin antagonist	TACR1		Preclinical
CPC001_24H:BRD-K16277217-001-03-4:10	piperacetazine	0.00117707	0.00918184	dopamine receptor antagonist		neurology/psychiatry	Launched
CPC001_24H:BRD-K16444452-001-03-4:10	ibudilast	-0.0220313	-0.0560054	leukotriene receptor antagonist, phosphodiesterase inhibitor	IL1B, IL6, PDE3A, PDE4A, PDE4B, PDE4C, PDE4D, PDE5A	pulmonary, neurology/psychiatry	Launched
CPC001_24H:BRD-K16508793-001-01-8:10	diazepam	0.0178228	-0.00720429	benzodiazepine receptor agonist	ADRA1A, GABRA1, GABRA2, GABRA3, GABRA4, GABRA5, GABRA6, GABRB1, GABRB2, GABRB3, GABRD, GABRE, GABRG1, GABRG2, GABRG3, GABRP, GABRQ, GABRR1, GABRR2, GABRR3, TSPO	neurology/psychiatry	Launched
CPC001_24H:BRD-K17008822-303-01-3:10	BD-1008	0.0343955	0.00188468	sigma receptor antagonist			Preclinical
CPC001_24H:BRD-K17016787-001-03-5:10	estriol	0.0187887	-0.0196522	estrogen receptor agonist	ESR1, ESR2	endocrinology, obstetrics/gynecology, infectious disease	Launched
CPC001_24H:BRD-K17896185-001-01-2:10	FIT	-0.00544157	0.00865173	opioid receptor agonist	OPRD1		Preclinical
CPC001_24H:BRD-K18618618-001-01-6:10	cimetidine	-0.0497855	-0.0459936	histamine receptor antagonist	HRH2, SLC29A4, SLC47A1, SLC47A2	gastroenterology, hematologic malignancy, endocrinology	Launched
CPC001_24H:BRD-K19525698-003-01-1:10	ozagrel	-0.106895	-0.0759292	thromboxane synthase inhibitor	TBXAS1	neurology/psychiatry	Launched
CPC001_24H:BRD-K21667562-001-01-4:10	AM-404	0.0310462	0.0722901	cyclooxygenase inhibitor, FAAH inhibitor, TRPV antagonist	CNR1, CNR2, FAAH, TRPV1		Preclinical
CPC001_24H:BRD-K23478508-001-03-7:10	digoxin	-0.00455867	0.0129167	ATPase inhibitor	ATP1A1	cardiology	Launched
CPC001_24H:BRD-K23922020-075-01-1:10	arecaidine-propargyl-ester	-0.00544703	-0.0159324	acetylcholine receptor agonist	CHRM1, CHRM2, CHRM3, CHRM4		Preclinical
CPC001_24H:BRD-K24201553-003-02-4:10	SB-269970	-0.00632192	0.00324902	serotonin receptor antagonist	HTR7		Preclinical
CPC001_24H:BRD-K24526313-001-08-6:10	levcromakalim	0.0876562	0.0982981	potassium channel activator	KCNJ5		Phase 3
CPC001_24H:BRD-K25591257-001-01-2:10	resveratrol	0.0950516	-0.0231619	cytochrome P450 inhibitor, SIRT activator	CSNK2A1, NQO2, PTGS1, PTGS2		Launched
CPC001_24H:BRD-K26015241-001-01-0:10	ODQ	-0.0851775	-0.0850075	guanylyl cyclase inhibitor	GUCY1A2, GUCY1A3, GUCY1B3		Preclinical
CPC001_24H:BRD-K26134695-001-02-8:10	calpeptin	-0.0957421	-0.0315655	calpain inhibitor			Preclinical
CPC001_24H:BRD-K26573499-300-01-3:10	DMAB-anabaseine	0.0684981	0.0423212	adrenergic receptor agonist	CHRNA7		Preclinical
CPC001_24H:BRD-K27737647-300-01-4:10	H-89	0.0515169	0.0162697	PKA inhibitor	GSG2, PKIA, PRKACA		Preclinical
CPC001_24H:BRD-K28761384-003-03-6:10	zuclopenthixol	0.0725386	0.0342772	dopamine receptor antagonist	ADRA1A, ADRA2A, DRD1, DRD2, DRD5, HRH1, HTR2A	neurology/psychiatry	Launched
CPC001_24H:BRD-K29173907-001-03-5:10	isoflupredone-acetate	-0.0681233	-0.0411698		NR3C1		Preclinical
CPC001_24H:BRD-K29668683-300-01-4:10	BD-1063	0.0536741	0.0514002	sigma receptor antagonist	SIGMAR1		Preclinical
CPC001_24H:BRD-K34441861-003-01-3:10	moexipril	-0.093646	-0.0593084	angiotensin converting enzyme inhibitor	ACE, ACE2	cardiology	Launched
CPC001_24H:BRD-K34533029-001-01-0:10	tyrphostin-AG-494	0.00237396	-0.0144458	EGFR inhibitor	EGFR		Preclinical
CPC001_24H:BRD-K48970916-001-03-0:10	danazol	-0.0167972	-0.0349241	estrogen receptor antagonist, progesterone receptor agonist	AR, CCL2, ESR1, GNRHR, GNRHR2, PGR	obstetrics/gynecology, cardiology	Launched
CPC001_24H:BRD-K52850071-001-01-2:10	WHI-P154	0.0302745	0.0272764	JAK inhibitor	EGFR, JAK1, JAK2, JAK3		Preclinical
CPC001_24H:BRD-K53318339-001-05-8:10	vinpocetine	-0.0166049	-0.0333776	phosphodiesterase inhibitor, sodium channel blocker	PDE1A, PDE1C		Launched
CPC001_24H:BRD-K53857191-001-05-2:10	risperidone	-0.0179117	-0.00545617	dopamine receptor antagonist, serotonin receptor antagonist	ADRA1A, ADRA1B, ADRA1D, ADRA2A, ADRA2B, ADRA2C, DRD1, DRD2, DRD3, DRD4, HRH1, HTR1A, HTR1B, HTR1D, HTR1E, HTR1F, HTR2A, HTR2C, HTR6, HTR7	neurology/psychiatry	Launched
CPC001_24H:BRD-K53878242-001-02-4:10	MMPX	-0.0564802	0.0187002	phosphodiesterase inhibitor			Preclinical
CPC001_24H:BRD-K54708045-001-01-3:10	nTZDpa	0.0531751	0.00255762	PPAR receptor agonist	PPARG		Preclinical
CPC001_24H:BRD-K56699285-001-04-5:10	metergoline	0.00838271	-0.012161	dopamine receptor agonist, serotonin receptor antagonist	HTR1A, HTR1B, HTR1D, HTR1E, HTR1F, HTR2A, HTR2B, HTR2C, HTR5A, HTR6, HTR7		Launched
CPC001_24H:BRD-K59469039-001-03-1:10	tyrphostin-AG-879	0.00242881	0.0023809	tyrosine kinase inhibitor	ERBB2, KDR, NTRK1		Preclinical
CPC001_24H:BRD-K59650319-003-01-7:10	YM-298198	-0.183778	-0.0786958	glutamate receptor antagonist	GRM1		Preclinical
CPC001_24H:BRD-K60184833-001-03-1:10	tyrphostin-AG-99	0.0279304	0.0210999	tyrosine kinase inhibitor	EGFR		Preclinical
CPC001_24H:BRD-K61323504-001-02-4:10	SB-225002	-0.000467836	0.0146712	CC chemokine receptor antagonist	CXCR2		Preclinical
CPC001_24H:BRD-K62289640-003-01-9:10	lylamine	0.0168714	-0.0252235	cannabinoid receptor agonist	CNR1		Preclinical
CPC001_24H:BRD-K62310379-001-03-0:10	fluticasone-propionate	-0.00622199	-0.0143456	glucocorticoid receptor agonist	NR3C1, NR3C2, PGR, PLA2G4A	dermatology	Launched
CPC001_24H:BRD-K63150726-001-01-3:10	JTE-907	0.024685	0.00151979	cannabinoid receptor inverse agonist	CNR2		Phase 1
CPC001_24H:BRD-K63874012-103-01-5:10	thioperamide	0.0193532	-0.022559	histamine receptor antagonist	HRH3, HRH4		Preclinical
CPC001_24H:BRD-K63979671-001-03-6:10	etifenin	0.0205034	0.0508081	renal function diagnostic agent			Preclinical
CPC001_24H:BRD-K64157027-003-01-9:10	ZD-2079	-0.0895738	-0.00357169	adrenergic receptor agonist	ADRB3		Phase 2
CPC001_24H:BRD-K64341947-003-01-6:10	CFM-1571	-0.00587917	0.0129055	guanylate cyclase activator			Preclinical
CPC001_24H:BRD-K64670467-001-01-2:10	JNJ-16259685	0.0120294	-0.000816761	glutamate receptor antagonist	GRM1		Preclinical
CPC001_24H:BRD-K65814004-003-01-1:10	diphenyleneiodonium	0.043939	-0.0110668	nitric oxide synthase inhibitor	NOS2, NOS3		Preclinical
CPC001_24H:BRD-K66782112-001-01-2:10	ICI-162846	-0.0349354	0.0484116	histamine receptor antagonist	HRH2		Phase 1
CPC001_24H:BRD-K67013324-001-01-5:10	luzindole	-0.00422602	-0.0438595	melatonin receptor antagonist	MTNR1A, MTNR1B		Preclinical
CPC001_24H:BRD-K67080878-001-05-5:10	milrinone	-0.0687544	-0.059041	phosphodiesterase inhibitor	PDE2A, PDE3A, PDE3B, PDE5A	cardiology	Launched
CPC001_24H:BRD-K67277431-002-03-0:10	picotamide	-0.0494415	-0.00672037	thromboxane receptor antagonist, thromboxane synthase inhibitor	TBXA2R	hematology	Launched
CPC001_24H:BRD-K67860401-001-01-5:10	AR-A014418	-0.0587964	0.037789	glycogen synthase kinase inhibitor	GSK3B		Preclinical
CPC001_24H:BRD-K68246049-001-01-4:10	TTNPB	0.0204848	0.00924991	retinoid receptor agonist	RARA, RARB, RARG		Phase 1
CPC001_24H:BRD-K68336408-001-03-4:10	tyrphostin-AG-1478	0.0146961	-0.040935	EGFR inhibitor	EGFR, MAPK14		Preclinical
CPC001_24H:BRD-K68392338-003-01-2:10	ZK-93426	0.00200677	-0.0120499	benzodiazepine receptor antagonist	GABRA1, GABRA2, GABRA3, GABRA5		Phase 1
CPC001_24H:BRD-K68620903-001-03-1:10	dydrogesterone	0.000823622	-0.0277484	progesterone receptor agonist	PGR	obstetrics/gynecology	Launched
CPC001_24H:BRD-K71430621-303-01-5:10	clobenpropit	-0.0299506	-0.0261435	histamine receptor antagonist	HRH1, HRH2, HRH3, HRH4		Preclinical
CPC001_24H:BRD-K71499074-001-03-8:10	diclofenamide	-0.00840623	0.002515	carbonic anhydrase inhibitor	CA1, CA12, CA2, CA4, CA7	ophthalmology, neurology/psychiatry	Launched
CPC001_24H:BRD-K71534238-001-03-5:10	GW-9508	0.00987717	0.0425342	free fatty acid receptor agonist, G protein-coupled receptor agonist	FFAR1, FFAR4		Preclinical
CPC001_24H:BRD-K71731651-001-01-9:10	PNU-120596	-0.0461609	-0.072437	acetylcholine receptor agonist	CHRNA7		Preclinical
CPC001_24H:BRD-K73397362-001-01-7:10	purmorphamine	0.0870539	0.0178363	smoothened receptor agonist	SMO		Preclinical
CPC001_24H:BRD-K74112339-001-02-7:10	acetohydroxamic-acid	0.0547304	-0.0279276	urease inhibitor	MMP12	infectious disease	Launched
CPC001_24H:BRD-K74141488-003-03-9:10	naftifine	0.00214373	0.00189924	fungal squalene epoxidase inhibitor	SQLE	infectious disease	Launched
CPC001_24H:BRD-K74195153-050-03-0:10	irsogladine	0.00104519	-0.0102746	phosphodiesterase inhibitor	PDE4A	gastroenterology	Launched
CPC001_24H:BRD-K74284736-001-01-5:10	L-689560	-0.0218868	-0.054153	glutamate receptor antagonist	GRIN1, GRIN2A, GRIN2B, GRIN2C, GRIN2D		Preclinical
CPC001_24H:BRD-K74305673-001-01-3:10	IKK-2-inhibitor-V	0.070819	0.00648938	IKK inhibitor, NFkB pathway inhibitor	IKBKB		Phase 1
CPC001_24H:BRD-K76064317-001-03-2:10	tyrphostin-AG-1296	-0.00340861	0.0411016	FLT3 inhibitor	FLT3		Preclinical
CPC001_24H:BRD-K76133116-001-01-2:10	benzydamine	-0.0244964	-0.0152762	prostanoid receptor antagonist		dental, otolaryngology	Launched
CPC001_24H:BRD-K76568384-001-01-4:10	PHTPP	-0.0100911	0.0302201	estrogen receptor antagonist	ESR2		Preclinical
CPC001_24H:BRD-K76674262-001-01-7:10	homoharringtonine	-0.0993868	-0.0421457	protein synthesis inhibitor	RPL3	hematologic malignancy	Launched
CPC001_24H:BRD-K76840893-003-01-7:10	RS-17053	0.0563526	0.0500052	adrenergic receptor antagonist	ADRA1A, ADRA1D		Preclinical
CPC001_24H:BRD-K78692225-001-11-2:10	leflunomide	0.0265405	0.00649556	dihydroorotate dehydrogenase inhibitor, PDGFR tyrosine kinase receptor inhibitor	AHR, DHODH, PTK2B	rheumatology	Launched
CPC001_24H:BRD-K79116891-003-03-7:10	proxymetacaine	0.00250431	-0.0407061	sodium channel blocker	SCN10A, SCN5A	neurology/psychiatry	Launched
CPC001_24H:BRD-K79124250-001-03-0:10	ioxaglic-acid	0.023567	0.00732435	radiopaque medium		radiology	Launched
CPC001_24H:BRD-K79930101-300-01-1:10	GW-583340	-0.011277	-0.0197429	EGFR inhibitor	EGFR, ERBB2		Preclinical
CPC001_24H:BRD-K80970344-201-02-9:10	pyrrolidine-dithiocarbamate	-0.0288214	-0.0111918	NFkB pathway inhibitor	HSD11B1, RELA		Preclinical
CPC001_24H:BRD-K81029756-001-02-8:10	diltiazem	0.00631481	0.0533999	calcium channel blocker	CACNA1C, CACNA1S, CACNA2D1, CACNG1, HTR3A, KCNA5	cardiology	Launched
CPC001_24H:BRD-K81225797-001-01-5:10	SCH-58261	0.012366	0.0705009	adenosine receptor antagonist	ADORA1, ADORA2A, ADORA2B, ADORA3		Preclinical
CPC001_24H:BRD-K81418486:10	vorinostat	-0.0176468	0.0346948	HDAC inhibitor	HDAC1, HDAC10, HDAC11, HDAC2, HDAC3, HDAC5, HDAC6, HDAC8, HDAC9	hematologic malignancy	Launched
CPC001_24H:BRD-K81709173-001-03-8:10	halcinonide	0.080354	0.00066987	glucocorticoid receptor agonist	NR3C1	dermatology	Launched
CPC001_24H:BRD-K81729199-001-01-0:10	AQ-RA741	0.0345157	0.00808992	acetylcholine receptor antagonist	CHRM2		Preclinical
CPC001_24H:BRD-K81876028-300-01-2:10	CP-93129	-0.0707799	0.0190811	serotonin receptor agonist	HTR1A		Preclinical
CPC001_24H:BRD-K82823804-001-01-7:10	PD-407824	0.0550025	0.0180179	PKC inhibitor	WEE1		Preclinical
CPC001_24H:BRD-K83508485-001-01-9:10	FK-888	-0.0682057	-0.0202314	tachykinin antagonist	TACR1, TACR2		Phase 2
CPC001_24H:BRD-K83637872-001-01-7:10	SANT-1	0.00975355	-0.0329242	smoothened receptor antagonist	SHH, SMO		Preclinical
CPC001_24H:BRD-K84266862-001-01-6:10	BRL-50481	0.0492998	-0.0184716	phosphodiesterase inhibitor	PDE7A, PDE7B		Preclinical
CPC001_24H:BRD-K84709232-001-02-6:10	caffeic-acid	0.0363094	0.00106713	HIV integrase inhibitor, lipoxygenase inhibitor, nitric oxide production inhibitor, tumor necrosis factor production inhibitor	ALOX5, MIF		Preclinical
CPC001_24H:BRD-K85015012-003-01-1:10	NNC-05-2090	0.0554064	0.0247835	GABA uptake inhibitor, GAT inhibitor	SLC6A12		Preclinical
CPC001_24H:BRD-K85266041-304-01-7:10	DNQX	0.0212965	0.0331648	glutamate receptor antagonist	GRIA1, GRIA2, GRIK1, GRIN1, GRIN2A, GRIN2B		Preclinical
CPC001_24H:BRD-K86882815-001-01-6:10	cabergoline	0.0278239	0.0354164	dopamine receptor agonist	ADRA1A, ADRA1B, ADRA1D, ADRA2A, ADRA2B, ADRA2C, ADRB1, ADRB2, DRD1, DRD2, DRD3, DRD4, DRD5, HTR1A, HTR1B, HTR1D, HTR2A, HTR2B, HTR2C, HTR7	endocrinology	Launched
CPC001_24H:BRD-K86958018-001-01-9:10	olvanil	-0.014218	0.0366667	TRPV agonist	CNR1, GPR119, TRPV1		Preclinical
CPC001_24H:BRD-K87510569-001-01-0:10	RS-504393	0.0210911	0.0678193	CC chemokine receptor antagonist	CCL2, CCR2		Preclinical
CPC001_24H:BRD-K87905482-001-02-4:10	anandamide	-0.11682	-0.0365272	cannabinoid receptor agonist	CACNA1G, CACNA1H, CACNA1I, CNR1, CNR2, GLRA1, GPR18, GPR55, KCNA2, KCNK3, KCNK9, TRPM8, TRPV1		Phase 2
CPC001_24H:BRD-K87990216-001-03-7:10	piretanide	0.00365612	0.0583243	glucocorticoid receptor agonist	SLC12A1, SLC12A2	cardiology	Launched
CPC001_24H:BRD-K88358234-003-01-4:10	xaliproden	-0.150989	-0.10421	serotonin receptor agonist	HTR1A		Phase 3
CPC001_24H:BRD-K89210380-001-03-8:10	biotin	0.0688794	-0.00198092	vitamin B	ACACA, ACACB, HLCS, MCCC1, MCCC2, PC, PCCA, PCCB, SLC5A6		Launched
CPC001_24H:BRD-K89274813-001-01-5:10	DMP-543	0.0456238	0.0264828	acetylcholine release enhancer			Phase 2
CPC001_24H:BRD-K89402695-001-01-5:10	L-655240	-0.06415	0.0167806	thromboxane receptor antagonist	PTGES		Phase 1
CPC001_24H:BRD-K89923877-003-02-4:10	scopolamine	-0.0696191	-0.0481079	acetylcholine receptor antagonist		neurology/psychiatry, gastroenterology	Launched
CPC001_24H:BRD-K90027355-001-03-4:10	spironolactone	0.0216105	-0.0324236	mineralocorticoid receptor antagonist	AR, CACNA1A, CACNA1B, CACNA1C, CACNA1D, CACNA1F, CACNA1G, CACNA1H, CACNA1I, CACNA1S, CACNA2D1, CACNA2D2, CACNA2D3, CACNB1, CACNB2, CACNB3, CACNB4, CACNG1, CYP11B2, NR3C1, NR3C2, PGR, SHBG	endocrinology, cardiology, gastroenterology, rheumatology	Launched
CPC001_24H:BRD-K92726801-003-02-7:10	hydrastinine	0.00153132	-0.0292082	haemostatic agent			Preclinical
CPC001_24H:BRD-K92758126-001-06-3:10	MD-920	0.0995604	0.0290878	NFkB pathway inhibitor	AADACL2		Phase 1
CPC001_24H:BRD-K92984783-003-02-4:10	melperone	-0.0403392	-0.0549611	dopamine receptor antagonist, serotonin receptor antagonist	DRD2, HTR2A	neurology/psychiatry	Launched
CPC001_24H:BRD-K94176593-001-02-9:10	TWS-119	0.0472956	0.0245129	glycogen synthase kinase inhibitor	GSK3B, JUN, MYC		Preclinical
CPC001_24H:BRD-K94379058-001-03-5:10	BML-190	-0.0054877	0.00302889	cannabinoid receptor inverse agonist	CNR2		Preclinical
CPC001_24H:BRD-K94441233-001-03-1:10	mevastatin	0.0993238	0.0340353	HMGCR inhibitor	HMGCR		Preclinical
CPC001_24H:BRD-K94689771-001-02-5:10	pinocembrin	-0.0377537	0.015032	cytochrome P450 inhibitor	CYP1B1		Phase 2
CPC001_24H:BRD-K94832621-001-01-5:10	Y-134	0.0287108	-0.00170139	estrogen receptor antagonist	ESR1, ESR2		Preclinical
CPC001_24H:BRD-K94920105-001-01-3:10	DR-2313	-0.00759949	0.0179616	PARP inhibitor	PARP1, PARP3		Preclinical
CPC001_24H:BRD-K96670504-001-01-9:10	lonidamine	-0.0960718	-0.0280622	glucokinase inhibitor	GCK		Launched
CPC001_24H:BRD-K96720755-001-01-8:10	relcovaptan	-0.0392501	-0.035235	vasopressin receptor antagonist	AVPR1A, AVPR1B, AVPR2, OXTR		Phase 2
CPC001_24H:BRD-K96862998-001-03-1:10	pirfenidone	-0.139436	-0.076954	TGF beta receptor inhibitor	FURIN, TNF	pulmonary	Launched
CPC001_24H:BRD-K97061094-001-03-2:10	azacyclonol	0.0140705	-0.0164535	histamine receptor antagonist	HRH1		Preclinical
CPC001_24H:BRD-K97365803-001-01-3:10	PI-828	0.0590818	-0.00564983	PI3K inhibitor			Preclinical
CPC001_24H:BRD-K99174507-001-01-6:10	cardiogenol-c	-0.0805045	-0.0461906	cardiomyogenesis inducer			Preclinical
CPC001_6H:BRD-A01295252-001-01-5:10	7-hydroxy-PIPAT	-0.0999378	-0.0427305	dopamine receptor ligand	DRD3		Preclinical
CPC001_6H:BRD-A03359064-001-01-5:10	ICI-89406	0.0112492	-0.00140488	adrenergic receptor antagonist	ADRB1, ADRB2		Phase 1
CPC001_6H:BRD-A07029265-004-02-9:10	ipratropium	-0.0824022	-0.0354005	acetylcholine receptor antagonist	CHRM1, CHRM2, CHRM3, CHRM4, CHRM5	pulmonary	Launched
CPC001_6H:BRD-A07875874-001-01-6:10	cilnidipine	0.0412617	0.00247861	calcium channel blocker	CACNA1B	cardiology	Launched
CPC001_6H:BRD-A09828896-004-04-5:10	SKF-81297	0.010703	0.0406123	dopamine receptor agonist	DRD1, DRD5		Preclinical
CPC001_6H:BRD-A14566392-004-03-5:10	scopolamine	0.0411489	0.0288605	acetylcholine receptor antagonist		neurology/psychiatry, gastroenterology	Launched
CPC001_6H:BRD-A14574269-051-01-4:10	UB-165	0.0492418	0.0381643	acetylcholine receptor agonist	CHRNA3, CHRNA4, CHRNB2		Preclinical
CPC001_6H:BRD-A15435692-003-01-5:10	BMY-14802	-0.062771	-0.0019351	sigma receptor antagonist	HTR1A		Phase 2
CPC001_6H:BRD-A15530910-001-01-3:10	SDZ-21009	-0.0313761	-0.0217092	adrenergic receptor antagonist, serotonin receptor antagonist	HTR1A, HTR1B		Preclinical
CPC001_6H:BRD-A17065207-001-06-9:10	brefeldin-a	0.00687913	-0.000782251	protein synthesis inhibitor	ARF1, CYTH2		Preclinical
CPC001_6H:BRD-A19037878:10	trichostatin-a	-0.0356973	0.0360929	HDAC inhibitor	HDAC1, HDAC10, HDAC2, HDAC3, HDAC4, HDAC5, HDAC6, HDAC7, HDAC8, HDAC9		Preclinical
CPC001_6H:BRD-A19374631-001-01-0:10	vinpocetine	0.0288962	-0.00416212	phosphodiesterase inhibitor, sodium channel blocker	PDE1A, PDE1C		Launched
CPC001_6H:BRD-A19500257:10	geldanamycin	-0.044526	-0.0246076	HSP inhibitor	HSP90AA1, HSP90AB1		Preclinical
CPC001_6H:BRD-A20527803-001-01-2:10	IB-MECA	0.0672902	0.0427394	adenosine receptor agonist	ADORA1, ADORA2A, ADORA2B, ADORA3		Phase 3
CPC001_6H:BRD-A20968261-001-01-3:10	WAY-213613	-0.0896287	-0.0495249	glutamate inhibitor	SLC1A2		Preclinical
CPC001_6H:BRD-A21723284-066-01-7:10	naltriben	-0.0585727	-0.00818736	opioid receptor antagonist	OPRD1, OPRK1, OPRM1		Preclinical
CPC001_6H:BRD-A22707317-001-02-5:10	SB-205384	-0.00168422	-0.0483401	GABA receptor modulator	GABRA3, GABRA5, GABRA6		Preclinical
CPC001_6H:BRD-A22783572-065-01-3:10	vinblastine	0.0633934	0.0186917	microtubule inhibitor, tubulin polymerization inhibitor	JUN, TUBA1A, TUBB, TUBD1, TUBE1, TUBG1	hematologic malignancy, infectious disease, oncology	Launched
CPC001_6H:BRD-A23723433-001-01-2:10	paclitaxel	0.0516747	0.0382977	tubulin polymerization inhibitor	BCL2, MAP2, MAP4, MAPT, NR1I2, TLR4, TUBB, TUBB1	oncology	Launched
CPC001_6H:BRD-A24429032-003-01-6:10	BE-2254	-0.0655756	-0.0189625	adrenergic receptor antagonist	ADRA1A		Phase 2
CPC001_6H:BRD-A26845397-001-01-4:10	isamoltane	-0.0181292	0.0122355	adrenergic receptor antagonist	HTR1A, HTR1B		Phase 1
CPC001_6H:BRD-A27143604-001-01-2:10	diarylpropionitrile	-0.00536561	0.0147136	estrogen receptor agonist	ESR2		Preclinical
CPC001_6H:BRD-A28318179-003-03-6:10	aminomethyltransferase	-0.0467457	-0.0361106	nitric oxide synthase inhibitor	NOS2		Preclinical
CPC001_6H:BRD-A32164164-048-01-4:10	methyllycaconitine	0.0249286	0.0258376	acetylcholine receptor antagonist	CHRNA7		Preclinical
CPC001_6H:BRD-A34706053-003-01-9:10	CGP-12177	0.0215069	0.0262561	adrenergic receptor agonist	ADRB1, ADRB2, ADRB3		Phase 1
CPC001_6H:BRD-A34907681-001-01-7:10	rutin	0.000656149	0.0475285	antioxidant, capillary stabilizing agent, nitric oxide scavenger	AKR1C3	rheumatology, otolaryngology, gastroenterology, neurology/psychiatry, allergy	Launched
CPC001_6H:BRD-A36151937-001-01-2:10	genistein	0.00775212	0.0426479	tyrosine kinase inhibitor	CFTR, ESR1, ESR2, ESRRA, ESRRB, ESRRG, NCOA1, NCOA2, PPARG, PTK2B, TOP2A, TRPC5		Phase 2/Phase 3
CPC001_6H:BRD-A38030642-001-01-2:10	cyclosporin-a	-0.0488031	-0.0652974	calcineurin inhibitor	PPP3CA	rheumatology, dermatology	Launched
CPC001_6H:BRD-A38898897-003-01-0:10	GW-311616	-0.0439294	-0.04132	leukocyte elastase inhibitor, elastase inhibitor	ELANE		Phase 1
CPC001_6H:BRD-A39522003-001-01-0:10	OMDM-2	-0.0296225	-0.0264885	FAAH inhibitor	GPR119		Preclinical
CPC001_6H:BRD-A39747742-001-03-5:10	estradiol-valerate	-0.0287665	0.0122126	estrogen receptor agonist	ESR1	oncology, endocrinology, obstetrics/gynecology	Launched
CPC001_6H:BRD-A42553870-001-05-1:10	L-152804	0.0283522	0.00183712	neuropeptide receptor antagonist	NPY5R		Preclinical
CPC001_6H:BRD-A43930669-003-01-0:10	L-368899	0.0125102	0.0202495	oxytocin receptor antagonist	AVPR1A, AVPR2, OXTR		Phase 1
CPC001_6H:BRD-A43974499-066-01-1:10	reboxetine	-0.0244564	-0.0191267	adrenergic receptor antagonist	SLC6A2	neurology/psychiatry	Launched
CPC001_6H:BRD-A44133049-001-01-5:10	azasetron	-0.00694843	0.0491806	serotonin receptor antagonist	HTR3A, HTR3B	infectious disease	Launched
CPC001_6H:BRD-A47633927-001-01-8:10	NPC-15199	0.0891591	0.0503658	ICAM1 antagonist	PPARG		Phase 2
CPC001_6H:BRD-A49358627-001-03-9:10	ciprofibrate	0.0214593	0.000961806	PPAR receptor agonist	PPARA	endocrinology	Launched
CPC001_6H:BRD-A49370193-051-01-7:10	Ro-60-0175	0.0968038	0.0429735		HTR2A, HTR2B, HTR2C		Preclinical
CPC001_6H:BRD-A49906757-004-03-1:10	scopolamine-n-oxide	0.0425451	0.0566343	acetylcholine receptor antagonist	CHRM1, CHRM2, CHRM3, CHRM4, CHRM5, SI		Preclinical
CPC001_6H:BRD-A54029483-001-01-5:10	IRL-2500	-0.0524348	-0.0597214	endothelin receptor antagonist	EDNRB		Preclinical
CPC001_6H:BRD-A54927599-001-07-8:10	KF-38789	0.0632498	0.00889114	P selectin inhibitor	SELP		Preclinical
CPC001_6H:BRD-A58207013-001-01-2:10	pinacidil	-0.00425252	0.031921	ATP channel activator, potassium channel activator	ABCC8, ABCC9	cardiology	Launched
CPC001_6H:BRD-A63346720-300-01-1:10	rimcazole	0.0253822	-0.00931371	sigma receptor antagonist	SIGMAR1		Phase 1
CPC001_6H:BRD-A63546914-003-01-2:10	Ro-04-5595	0.0234852	0.0684243		GRIN2B		Preclinical
CPC001_6H:BRD-A63667919-103-01-9:10	methylergometrine	0.0077821	0.0212507	dopamine receptor antagonist, serotonin receptor antagonist	DRD1, HTR1E, HTR1F, HTR2A, HTR2B, HTR2C	hematology, neurology/psychiatry	Launched
CPC001_6H:BRD-A63836183-362-01-1:10	PD-123319	-0.013123	0.00823635	angiotensin antagonist	AGTR2		Phase 1
CPC001_6H:BRD-A64227845-004-02-8:10	SKF-77434	0.0560441	-0.00135553	dopamine receptor agonist	DRD1		Preclinical
CPC001_6H:BRD-A66927094-001-01-7:10	nemonapride	0.0436699	0.056815	dopamine receptor antagonist	DRD2, DRD3, DRD4	neurology/psychiatry	Launched
CPC001_6H:BRD-A68281735-001-02-0:10	REV-5901	0.0246657	-0.00666651	leukotriene receptor antagonist, lipoxygenase inhibitor	ALOX5		Phase 2
CPC001_6H:BRD-A68891053-001-01-2:10	BW-B70C	-0.0593138	-0.0341356	lipoxygenase inhibitor	ALOX5		Preclinical
CPC001_6H:BRD-A70268693-103-01-9:10	PG-9	0.0260452	-0.00513473	acetylcholine receptor agonist			Preclinical
CPC001_6H:BRD-A71262238-001-04-3:10	nafadotride	-0.0377213	-0.0276544	dopamine receptor antagonist	DRD2, DRD3, HTR1A		Preclinical
CPC001_6H:BRD-A74269027-003-03-8:10	isoxsuprine	0.0603125	0.0106045	adrenergic receptor agonist	ADRB2	rheumatology, cardiology	Launched
CPC001_6H:BRD-A75409952:10	wortmannin	0.0568315	-0.0396454	PI3K inhibitor	PI4KA, PI4KB, PIK3CA, PIK3CD, PIK3CG, PIK3R1, PLK1, PRKDC		Preclinical
CPC001_6H:BRD-A75478957-001-01-6:10	PD-166793	0.0326099	0.0502767	collagenase inhibitor, metalloproteinase inhibitor	MMP13, MMP2, MMP3		Preclinical
CPC001_6H:BRD-A76093993-001-01-8:10	cromakalim	0.0641021	0.0232044		KCNJ8		Phase 2
CPC001_6H:BRD-A80641450-001-01-4:10	FR-139317	0.0418707	0.0319279	endothelin receptor antagonist	EDNRA		Phase 1
CPC001_6H:BRD-A81177136-001-03-6:10	KN-62	-0.00441125	-0.000309406	calcium/calmodulin dependent protein kinase inhibitor, purinergic receptor antagonist	AKT1, CAMK2A, CHEK1, LCK, MAPK1, MAPK11, MAPK12, MAPK14, MAPK8, P2RX7, PRKCA, ROCK1, RPS6KB1, SGK1		Preclinical
CPC001_6H:BRD-A81795050-003-01-7:10	U-18666A	-0.0370178	-0.0433338	oxidosqualene cyclase inhibitor			Preclinical
CPC001_6H:BRD-A81866333-003-01-5:10	CGS-21680	-0.0260259	0.0082655	adenosine receptor agonist	ADORA1, ADORA2A, ADORA2B, ADORA3		Preclinical
CPC001_6H:BRD-A82329351-001-02-2:10	cycloheximide	-0.0771484	-0.0626539	protein synthesis inhibitor	RPL3		Preclinical
CPC001_6H:BRD-A82371568-001-01-5:10	clofarabine	-0.0218344	-0.0193516	ribonucleotide reductase inhibitor	POLA1, POLD1, POLE, RRM1, RRM2, RRM2B	hematologic malignancy	Launched
CPC001_6H:BRD-A82590476-001-01-1:10	SDZ-NKT-343	-0.000132464	0.0398511	tachykinin antagonist	TACR1		Phase 1
CPC001_6H:BRD-A82656074-003-01-2:10	naltrindole	0.0304587	0.00446555	opioid receptor antagonist	OPRD1, OPRK1, OPRM1		Preclinical
CPC001_6H:BRD-A87479750-001-01-9:10	tenidap	0.0332222	0.0167021	cyclooxygenase inhibitor	KCNJ4, PTGS1		Phase 3
CPC001_6H:BRD-A87719232-001-02-4:10	naproxen	-0.0464219	-0.0684962	cyclooxygenase inhibitor	PTGS1, PTGS2	neurology/psychiatry, rheumatology, dental, otolaryngology, endocrinology	Launched
CPC001_6H:BRD-A89672324-001-02-2:10	CGP-55845	-0.0415337	0.0185803	GABA receptor antagonist	GABBR1, GABBR2, KCTD12, KCTD16, KCTD8		Preclinical
CPC001_6H:BRD-A90311807-236-01-4:10	cilastatin	0.041388	0.0417288	dehydropeptidase inhibitor	DPEP1		Launched
CPC001_6H:BRD-A94413429-003-01-6:10	NTNCB	0.0706372	0.0380187	neuropeptide receptor antagonist	NPY5R		Preclinical
CPC001_6H:BRD-A94624445-236-02-2:10	bucladesine	-0.0351346	0.0344687	adenosine receptor agonist, cAMP stimulant	PRKACA	dermatology	Launched
CPC001_6H:BRD-A95696066-003-06-2:10	nisoxetine	0.0185072	0.00489642	norepinephrine reuptake inhibitor	SLC6A2, SLC6A3, SLC6A4		Phase 1
CPC001_6H:BRD-A95939040-008-03-3:10	sertaconazole	-0.0438857	-0.0619463	sterol demethylase inhibitor		infectious disease	Launched
CPC001_6H:BRD-A96456596-001-01-4:10	FPL-55712	-0.0193355	-0.0201277	leukotriene receptor antagonist			Phase 1
CPC001_6H:BRD-A96485169-001-05-1:10	EBPC	-0.0214895	0.0399156	aldose reductase inhibitor	AKR1B1		Preclinical
CPC001_6H:BRD-A97454584-001-02-0:10	nadolol	-0.0161067	-0.00470606	adrenergic receptor antagonist	ADRB1, ADRB2, ADRB3	cardiology	Launched
CPC001_6H:BRD-A98378129-001-01-4:10	talniflumate	0.0392603	-0.00402952	cyclooxygenase inhibitor	CLCA1	neurology/psychiatry	Launched
CPC001_6H:BRD-A98725278-103-01-9:10	methysergide	-0.0116207	-0.0392053	serotonin receptor antagonist	HTR1A, HTR1B, HTR1D, HTR1E, HTR1F, HTR2A, HTR2B, HTR2C, HTR5A, HTR6, HTR7	neurology/psychiatry	Launched
CPC001_6H:BRD-A99411506-002-01-3:10	esculin	-0.00534689	0.0457439	antioxidant			Phase 1
CPC001_6H:BRD-K00486786-001-01-4:10	Ro-08-2750	-0.0201063	0.00938185		NGF		Preclinical
CPC001_6H:BRD-K02275692-003-03-4:10	cefotiam	-0.0571303	-0.0310535	bacterial cell wall synthesis inhibitor		infectious disease	Launched
CPC001_6H:BRD-K02607075-333-03-6:10	tubocurarine	-0.0571943	-0.038865	acetylcholine receptor antagonist	ACHE, CHRNA2, HTR3A, HTR3B, KCNN1, KCNN2, KCNN3, ZACN	neurology/psychiatry	Launched
CPC001_6H:BRD-K04185004-003-03-6:10	oxybuprocaine	-0.0228726	-0.00389963	local anesthetic	SCN10A	neurology/psychiatry	Launched
CPC001_6H:BRD-K04414442-001-03-4:10	SB-222200	0.0260943	-0.0171144	tachykinin antagonist	TACR3		Preclinical
CPC001_6H:BRD-K05151076-001-01-8:10	ZK-164015	0.0109011	-0.00428215	estrogen receptor antagonist	ESR1, ESR2		Preclinical
CPC001_6H:BRD-K05181084-003-02-9:10	NGB-2904	0.0279386	0.0333647	dopamine receptor antagonist	DRD3		Preclinical
CPC001_6H:BRD-K05464208-001-01-6:10	JX-401	0.0494511	-0.00131434	p38 MAPK inhibitor	MAPK14		Preclinical
CPC001_6H:BRD-K05901394-001-01-1:10	terguride	-0.0535439	-0.0374693	dopamine receptor agonist, serotonin receptor antagonist	ADRA1A, ADRA2A, ADRA2B, ADRA2C, DRD2, DRD3, DRD4, HTR1A, HTR1B, HTR1D, HTR2A, HTR2B, HTR2C		Launched
CPC001_6H:BRD-K05906022-001-02-8:10	limonin	-0.00680396	0.0500531	HIV protease inhibitor			Preclinical
CPC001_6H:BRD-K06426971-001-01-9:10	ryuvidine	0.109755	0.0826925	histone lysine methyltransferase inhibitor	CDK2, CDK4		Preclinical
CPC001_6H:BRD-K09635314-001-01-8:10	m-3M3FBS	0.000177054	0.0106587		PLCB2, PLCB3, PLCD1, PLCG1, PLCG2		Preclinical
CPC001_6H:BRD-K09963420-066-03-4:10	saquinavir	0.0444905	0.0209478	HIV protease inhibitor	CYP3A4	infectious disease	Launched
CPC001_6H:BRD-K10177585-003-01-6:10	PSB-11	-0.0447042	-0.0277338	adenosine receptor antagonist	ADORA1, ADORA2A, ADORA3		Preclinical
CPC001_6H:BRD-K11373525-003-01-3:10	ZD-7155	0.0297579	0.0322928	angiotensin receptor antagonist	AGTR1		Preclinical
CPC001_6H:BRD-K11634954-300-01-8:10	GBR-13069	0.0621161	0.0212863	dopamine uptake inhibitor	SLC6A3		Preclinical
CPC001_6H:BRD-K11696279-003-01-5:10	BU-239	-0.00824626	-0.00494429	imidazoline receptor ligand, imidazoline receptor agonist			Preclinical
CPC001_6H:BRD-K11911061-003-02-8:10	GR-127935	-0.00849007	0.00477979	serotonin receptor antagonist	HTR1A, HTR1B, HTR1D, HTR1E, HTR1F, HTR2A, HTR2B, HTR2C, HTR6		Preclinical
CPC001_6H:BRD-K11927976-050-01-1:10	ER-27319	0.0446224	0.0782444	mediator release inhibitor, SYK inhibitor	SYK		Preclinical
CPC001_6H:BRD-K12120659-305-01-4:10	GR-144053	-0.0440282	0.011859	integrin antagonist	ITGA2B, ITGB3		Preclinical
CPC001_6H:BRD-K12184470-300-01-8:10	flunarizine	0.0304888	0.0289121	calcium channel blocker	CACNA1G, CACNA1H, CACNA1I, CALM1, HRH1	neurology/psychiatry, cardiology	Launched
CPC001_6H:BRD-K12244279-001-01-7:10	MEK1-2-inhibitor	0.100125	0.0591189	MEK inhibitor	MAP2K2		Preclinical
CPC001_6H:BRD-K12516989-001-01-9:10	zaprinast	0.052519	-0.00369171	phosphodiesterase inhibitor	GPR35, PDE1A, PDE4D, PDE5A, PDE9A		Phase 2
CPC001_6H:BRD-K13533483-001-03-0:10	cyclosporin-a	-0.0175072	-0.000179073	calcineurin inhibitor	PPP3CA	rheumatology, dermatology	Launched
CPC001_6H:BRD-K14618467-003-01-8:10	IKK-16	0.109529	0.0558264	IKK inhibitor	IKBKB		Preclinical
CPC001_6H:BRD-K15086322-103-01-0:10	JNJ-10191584	-0.0300084	0.0381294	histamine receptor antagonist	HRH4		Preclinical
CPC001_6H:BRD-K15791587-003-01-7:10	L-733060	-0.0953722	-0.0839303	tachykinin antagonist	TACR1		Preclinical
CPC001_6H:BRD-K16277217-001-03-4:10	piperacetazine	-0.055925	-0.0024463	dopamine receptor antagonist		neurology/psychiatry	Launched
CPC001_6H:BRD-K16444452-001-03-4:10	ibudilast	-0.0256169	0.0112963	leukotriene receptor antagonist, phosphodiesterase inhibitor	IL1B, IL6, PDE3A, PDE4A, PDE4B, PDE4C, PDE4D, PDE5A	pulmonary, neurology/psychiatry	Launched
CPC001_6H:BRD-K16508793-001-01-8:10	diazepam	-0.0284988	-0.00759498	benzodiazepine receptor agonist	ADRA1A, GABRA1, GABRA2, GABRA3, GABRA4, GABRA5, GABRA6, GABRB1, GABRB2, GABRB3, GABRD, GABRE, GABRG1, GABRG2, GABRG3, GABRP, GABRQ, GABRR1, GABRR2, GABRR3, TSPO	neurology/psychiatry	Launched
CPC001_6H:BRD-K17008822-303-01-3:10	BD-1008	-0.0132848	-0.0170406	sigma receptor antagonist			Preclinical
CPC001_6H:BRD-K17016787-001-03-5:10	estriol	-0.0169533	0.0346633	estrogen receptor agonist	ESR1, ESR2	endocrinology, obstetrics/gynecology, infectious disease	Launched
CPC001_6H:BRD-K17896185-001-01-2:10	FIT	-0.124386	-0.0454687	opioid receptor agonist	OPRD1		Preclinical
CPC001_6H:BRD-K18618618-001-01-6:10	cimetidine	0.000483544	-0.0195629	histamine receptor antagonist	HRH2, SLC29A4, SLC47A1, SLC47A2	gastroenterology, hematologic malignancy, endocrinology	Launched
CPC001_6H:BRD-K19525698-003-01-1:10	ozagrel	-0.0934429	-0.0565637	thromboxane synthase inhibitor	TBXAS1	neurology/psychiatry	Launched
CPC001_6H:BRD-K21667562-001-01-4:10	AM-404	0.041065	0.00414111	cyclooxygenase inhibitor, FAAH inhibitor, TRPV antagonist	CNR1, CNR2, FAAH, TRPV1		Preclinical
CPC001_6H:BRD-K23478508-001-03-7:10	digoxin	-0.0299101	-0.0528018	ATPase inhibitor	ATP1A1	cardiology	Launched
CPC001_6H:BRD-K23922020-075-01-1:10	arecaidine-propargyl-ester	-0.00868123	-0.0107785	acetylcholine receptor agonist	CHRM1, CHRM2, CHRM3, CHRM4		Preclinical
CPC001_6H:BRD-K24201553-003-02-4:10	SB-269970	0.0573212	0.0986145	serotonin receptor antagonist	HTR7		Preclinical
CPC001_6H:BRD-K24526313-001-08-6:10	levcromakalim	0.0145364	0.0329038	potassium channel activator	KCNJ5		Phase 3
CPC001_6H:BRD-K25591257-001-01-2:10	resveratrol	-0.0442273	-0.0350746	cytochrome P450 inhibitor, SIRT activator	CSNK2A1, NQO2, PTGS1, PTGS2		Launched
CPC001_6H:BRD-K26015241-001-01-0:10	ODQ	-0.112043	-0.109246	guanylyl cyclase inhibitor	GUCY1A2, GUCY1A3, GUCY1B3		Preclinical
CPC001_6H:BRD-K26134695-001-02-8:10	calpeptin	-0.0908383	-0.0114311	calpain inhibitor			Preclinical
CPC001_6H:BRD-K26573499-300-01-3:10	DMAB-anabaseine	0.0583658	0.0622071	adrenergic receptor agonist	CHRNA7		Preclinical
CPC001_6H:BRD-K27737647-300-01-4:10	H-89	0.0445394	0.00242976	PKA inhibitor	GSG2, PKIA, PRKACA		Preclinical
CPC001_6H:BRD-K28761384-003-03-6:10	zuclopenthixol	0.096949	0.0563539	dopamine receptor antagonist	ADRA1A, ADRA2A, DRD1, DRD2, DRD5, HRH1, HTR2A	neurology/psychiatry	Launched
CPC001_6H:BRD-K29173907-001-03-5:10	isoflupredone-acetate	-0.0124361	-0.0263442		NR3C1		Preclinical
CPC001_6H:BRD-K29668683-300-01-4:10	BD-1063	-0.0472763	-0.0171583	sigma receptor antagonist	SIGMAR1		Preclinical
CPC001_6H:BRD-K34441861-003-01-3:10	moexipril	-0.0433379	-0.0286888	angiotensin converting enzyme inhibitor	ACE, ACE2	cardiology	Launched
CPC001_6H:BRD-K34533029-001-01-0:10	tyrphostin-AG-494	0.00876294	-0.0475841	EGFR inhibitor	EGFR		Preclinical
CPC001_6H:BRD-K48970916-001-03-0:10	danazol	-0.116214	-0.0684693	estrogen receptor antagonist, progesterone receptor agonist	AR, CCL2, ESR1, GNRHR, GNRHR2, PGR	obstetrics/gynecology, cardiology	Launched
CPC001_6H:BRD-K52850071-001-01-2:10	WHI-P154	0.0354384	0.0253836	JAK inhibitor	EGFR, JAK1, JAK2, JAK3		Preclinical
CPC001_6H:BRD-K53318339-001-05-8:10	vinpocetine	-0.063597	-0.0395411	phosphodiesterase inhibitor, sodium channel blocker	PDE1A, PDE1C		Launched
CPC001_6H:BRD-K53857191-001-05-2:10	risperidone	-0.0271118	-0.00796191	dopamine receptor antagonist, serotonin receptor antagonist	ADRA1A, ADRA1B, ADRA1D, ADRA2A, ADRA2B, ADRA2C, DRD1, DRD2, DRD3, DRD4, HRH1, HTR1A, HTR1B, HTR1D, HTR1E, HTR1F, HTR2A, HTR2C, HTR6, HTR7	neurology/psychiatry	Launched
CPC001_6H:BRD-K53878242-001-02-4:10	MMPX	-0.011258	0.031856	phosphodiesterase inhibitor			Preclinical
CPC001_6H:BRD-K54708045-001-01-3:10	nTZDpa	0.044034	0.030643	PPAR receptor agonist	PPARG		Preclinical
CPC001_6H:BRD-K56699285-001-04-5:10	metergoline	0.0366527	0.0136552	dopamine receptor agonist, serotonin receptor antagonist	HTR1A, HTR1B, HTR1D, HTR1E, HTR1F, HTR2A, HTR2B, HTR2C, HTR5A, HTR6, HTR7		Launched
CPC001_6H:BRD-K59469039-001-03-1:10	tyrphostin-AG-879	-0.0307754	-0.0525343	tyrosine kinase inhibitor	ERBB2, KDR, NTRK1		Preclinical
CPC001_6H:BRD-K59650319-003-01-7:10	YM-298198	-0.0976408	-0.0916505	glutamate receptor antagonist	GRM1		Preclinical
CPC001_6H:BRD-K60184833-001-03-1:10	tyrphostin-AG-99	-0.0132251	0.0218021	tyrosine kinase inhibitor	EGFR		Preclinical
CPC001_6H:BRD-K61323504-001-02-4:10	SB-225002	-0.0187524	-0.00602582	CC chemokine receptor antagonist	CXCR2		Preclinical
CPC001_6H:BRD-K62289640-003-01-9:10	lylamine	0.0217643	-0.0331717	cannabinoid receptor agonist	CNR1		Preclinical
CPC001_6H:BRD-K62310379-001-03-0:10	fluticasone-propionate	-0.00869994	0.0205363	glucocorticoid receptor agonist	NR3C1, NR3C2, PGR, PLA2G4A	dermatology	Launched
CPC001_6H:BRD-K63150726-001-01-3:10	JTE-907	-0.0196556	-0.0239445	cannabinoid receptor inverse agonist	CNR2		Phase 1
CPC001_6H:BRD-K63874012-103-01-5:10	thioperamide	0.00214621	-0.0141272	histamine receptor antagonist	HRH3, HRH4		Preclinical
CPC001_6H:BRD-K63979671-001-03-6:10	etifenin	0.036328	0.0503219	renal function diagnostic agent			Preclinical
CPC001_6H:BRD-K64157027-003-01-9:10	ZD-2079	-0.0766887	-0.0125258	adrenergic receptor agonist	ADRB3		Phase 2
CPC001_6H:BRD-K64341947-003-01-6:10	CFM-1571	-0.00398111	0.0117129	guanylate cyclase activator			Preclinical
CPC001_6H:BRD-K64670467-001-01-2:10	JNJ-16259685	-0.036879	-0.0313678	glutamate receptor antagonist	GRM1		Preclinical
CPC001_6H:BRD-K65814004-003-01-1:10	diphenyleneiodonium	-0.0889575	-0.058383	nitric oxide synthase inhibitor	NOS2, NOS3		Preclinical
CPC001_6H:BRD-K66782112-001-01-2:10	ICI-162846	0.0473592	0.0491919	histamine receptor antagonist	HRH2		Phase 1
CPC001_6H:BRD-K67013324-001-01-5:10	luzindole	-0.0662498	-0.0516202	melatonin receptor antagonist	MTNR1A, MTNR1B		Preclinical
CPC001_6H:BRD-K67080878-001-05-5:10	milrinone	-0.092992	-0.0602264	phosphodiesterase inhibitor	PDE2A, PDE3A, PDE3B, PDE5A	cardiology	Launched
CPC001_6H:BRD-K67277431-002-03-0:10	picotamide	-0.0613284	-0.0311171	thromboxane receptor antagonist, thromboxane synthase inhibitor	TBXA2R	hematology	Launched
CPC001_6H:BRD-K67860401-001-01-5:10	AR-A014418	-0.0014081	0.0334178	glycogen synthase kinase inhibitor	GSK3B		Preclinical
CPC001_6H:BRD-K68246049-001-01-4:10	TTNPB	0.0504662	0.00661646	retinoid receptor agonist	RARA, RARB, RARG		Phase 1
CPC001_6H:BRD-K68336408-001-03-4:10	tyrphostin-AG-1478	0.0843878	0.0308344	EGFR inhibitor	EGFR, MAPK14		Preclinical
CPC001_6H:BRD-K68392338-003-01-2:10	ZK-93426	0.0861189	0.0620772	benzodiazepine receptor antagonist	GABRA1, GABRA2, GABRA3, GABRA5		Phase 1
CPC001_6H:BRD-K68620903-001-03-1:10	dydrogesterone	0.0507724	0.0112075	progesterone receptor agonist	PGR	obstetrics/gynecology	Launched
CPC001_6H:BRD-K71430621-303-01-5:10	clobenpropit	-0.0223925	-0.0244069	histamine receptor antagonist	HRH1, HRH2, HRH3, HRH4		Preclinical
CPC001_6H:BRD-K71499074-001-03-8:10	diclofenamide	-0.00999059	-0.0268254	carbonic anhydrase inhibitor	CA1, CA12, CA2, CA4, CA7	ophthalmology, neurology/psychiatry	Launched
CPC001_6H:BRD-K71534238-001-03-5:10	GW-9508	0.00793707	0.0346553	free fatty acid receptor agonist, G protein-coupled receptor agonist	FFAR1, FFAR4		Preclinical
CPC001_6H:BRD-K71731651-001-01-9:10	PNU-120596	0.0459251	0.0251142	acetylcholine receptor agonist	CHRNA7		Preclinical
CPC001_6H:BRD-K73397362-001-01-7:10	purmorphamine	0.00704932	-0.0371883	smoothened receptor agonist	SMO		Preclinical
CPC001_6H:BRD-K74112339-001-02-7:10	acetohydroxamic-acid	-0.0110096	-0.00511297	urease inhibitor	MMP12	infectious disease	Launched
CPC001_6H:BRD-K74141488-003-03-9:10	naftifine	-0.0208044	-0.0226051	fungal squalene epoxidase inhibitor	SQLE	infectious disease	Launched
CPC001_6H:BRD-K74195153-050-03-0:10	irsogladine	-0.0556686	-0.031949	phosphodiesterase inhibitor	PDE4A	gastroenterology	Launched
CPC001_6H:BRD-K74284736-001-01-5:10	L-689560	0.0299731	-0.0132631	glutamate receptor antagonist	GRIN1, GRIN2A, GRIN2B, GRIN2C, GRIN2D		Preclinical
CPC001_6H:BRD-K74305673-001-01-3:10	IKK-2-inhibitor-V	-0.11363	-0.0881554	IKK inhibitor, NFkB pathway inhibitor	IKBKB		Phase 1
CPC001_6H:BRD-K76064317-001-03-2:10	tyrphostin-AG-1296	0.0649631	0.0609157	FLT3 inhibitor	FLT3		Preclinical
CPC001_6H:BRD-K76133116-001-01-2:10	benzydamine	0.0334675	0.0144468	prostanoid receptor antagonist		dental, otolaryngology	Launched
CPC001_6H:BRD-K76568384-001-01-4:10	PHTPP	0.0141562	-0.000442155	estrogen receptor antagonist	ESR2		Preclinical
CPC001_6H:BRD-K76674262-001-01-7:10	homoharringtonine	-0.108922	-0.101219	protein synthesis inhibitor	RPL3	hematologic malignancy	Launched
CPC001_6H:BRD-K76840893-003-01-7:10	RS-17053	0.0323983	-0.0257485	adrenergic receptor antagonist	ADRA1A, ADRA1D		Preclinical
CPC001_6H:BRD-K78692225-001-11-2:10	leflunomide	0.00864562	0.036011	dihydroorotate dehydrogenase inhibitor, PDGFR tyrosine kinase receptor inhibitor	AHR, DHODH, PTK2B	rheumatology	Launched
CPC001_6H:BRD-K79116891-003-03-7:10	proxymetacaine	-0.0319434	0.00544695	sodium channel blocker	SCN10A, SCN5A	neurology/psychiatry	Launched
CPC001_6H:BRD-K79124250-001-03-0:10	ioxaglic-acid	0.000285628	0.051502	radiopaque medium		radiology	Launched
CPC001_6H:BRD-K79930101-300-01-1:10	GW-583340	-0.0390339	-0.0397622	EGFR inhibitor	EGFR, ERBB2		Preclinical
CPC001_6H:BRD-K80970344-201-02-9:10	pyrrolidine-dithiocarbamate	-0.0450046	-0.0399645	NFkB pathway inhibitor	HSD11B1, RELA		Preclinical
CPC001_6H:BRD-K81029756-001-02-8:10	diltiazem	0.0577546	0.0601736	calcium channel blocker	CACNA1C, CACNA1S, CACNA2D1, CACNG1, HTR3A, KCNA5	cardiology	Launched
CPC001_6H:BRD-K81225797-001-01-5:10	SCH-58261	0.00778683	0.00488263	adenosine receptor antagonist	ADORA1, ADORA2A, ADORA2B, ADORA3		Preclinical
CPC001_6H:BRD-K81418486:10	vorinostat	-0.041338	0.0137847	HDAC inhibitor	HDAC1, HDAC10, HDAC11, HDAC2, HDAC3, HDAC5, HDAC6, HDAC8, HDAC9	hematologic malignancy	Launched
CPC001_6H:BRD-K81709173-001-03-8:10	halcinonide	0.0191724	0.0403894	glucocorticoid receptor agonist	NR3C1	dermatology	Launched
CPC001_6H:BRD-K81729199-001-01-0:10	AQ-RA741	3.42831e-05	0.0193263	acetylcholine receptor antagonist	CHRM2		Preclinical
CPC001_6H:BRD-K81876028-300-01-2:10	CP-93129	0.0487628	0.036006	serotonin receptor agonist	HTR1A		Preclinical
CPC001_6H:BRD-K82823804-001-01-7:10	PD-407824	0.0840541	-0.0143618	PKC inhibitor	WEE1		Preclinical
CPC001_6H:BRD-K83508485-001-01-9:10	FK-888	-0.0174258	-0.0173733	tachykinin antagonist	TACR1, TACR2		Phase 2
CPC001_6H:BRD-K83637872-001-01-7:10	SANT-1	0.0341444	-0.00684261	smoothened receptor antagonist	SHH, SMO		Preclinical
CPC001_6H:BRD-K84266862-001-01-6:10	BRL-50481	0.0208883	-0.00513678	phosphodiesterase inhibitor	PDE7A, PDE7B		Preclinical
CPC001_6H:BRD-K84709232-001-02-6:10	caffeic-acid	0.0132279	0.0151196	HIV integrase inhibitor, lipoxygenase inhibitor, nitric oxide production inhibitor, tumor necrosis factor production inhibitor	ALOX5, MIF		Preclinical
CPC001_6H:BRD-K85015012-003-01-1:10	NNC-05-2090	0.0328218	-0.0297093	GABA uptake inhibitor, GAT inhibitor	SLC6A12		Preclinical
CPC001_6H:BRD-K85266041-304-01-7:10	DNQX	0.0520006	0.0403062	glutamate receptor antagonist	GRIA1, GRIA2, GRIK1, GRIN1, GRIN2A, GRIN2B		Preclinical
CPC001_6H:BRD-K86882815-001-01-6:10	cabergoline	0.049696	0.0264236	dopamine receptor agonist	ADRA1A, ADRA1B, ADRA1D, ADRA2A, ADRA2B, ADRA2C, ADRB1, ADRB2, DRD1, DRD2, DRD3, DRD4, DRD5, HTR1A, HTR1B, HTR1D, HTR2A, HTR2B, HTR2C, HTR7	endocrinology	Launched
CPC001_6H:BRD-K86958018-001-01-9:10	olvanil	0.0519132	0.0461539	TRPV agonist	CNR1, GPR119, TRPV1		Preclinical
CPC001_6H:BRD-K87510569-001-01-0:10	RS-504393	-0.000748779	-0.00172966	CC chemokine receptor antagonist	CCL2, CCR2		Preclinical
CPC001_6H:BRD-K87905482-001-02-4:10	anandamide	-0.0353715	-0.0266977	cannabinoid receptor agonist	CACNA1G, CACNA1H, CACNA1I, CNR1, CNR2, GLRA1, GPR18, GPR55, KCNA2, KCNK3, KCNK9, TRPM8, TRPV1		Phase 2
CPC001_6H:BRD-K87990216-001-03-7:10	piretanide	0.0241003	0.0519902	glucocorticoid receptor agonist	SLC12A1, SLC12A2	cardiology	Launched
CPC001_6H:BRD-K88358234-003-01-4:10	xaliproden	-0.0983084	-0.0584938	serotonin receptor agonist	HTR1A		Phase 3
CPC001_6H:BRD-K89210380-001-03-8:10	biotin	-0.0128717	-0.055665	vitamin B	ACACA, ACACB, HLCS, MCCC1, MCCC2, PC, PCCA, PCCB, SLC5A6		Launched
CPC001_6H:BRD-K89274813-001-01-5:10	DMP-543	0.017871	0.0178967	acetylcholine release enhancer			Phase 2
CPC001_6H:BRD-K89402695-001-01-5:10	L-655240	-0.0379164	0.00923572	thromboxane receptor antagonist	PTGES		Phase 1
CPC001_6H:BRD-K89923877-003-02-4:10	scopolamine	-0.0839289	-0.0435014	acetylcholine receptor antagonist		neurology/psychiatry, gastroenterology	Launched
CPC001_6H:BRD-K90027355-001-03-4:10	spironolactone	-0.035706	-0.0800497	mineralocorticoid receptor antagonist	AR, CACNA1A, CACNA1B, CACNA1C, CACNA1D, CACNA1F, CACNA1G, CACNA1H, CACNA1I, CACNA1S, CACNA2D1, CACNA2D2, CACNA2D3, CACNB1, CACNB2, CACNB3, CACNB4, CACNG1, CYP11B2, NR3C1, NR3C2, PGR, SHBG	endocrinology, cardiology, gastroenterology, rheumatology	Launched
CPC001_6H:BRD-K92726801-003-02-7:10	hydrastinine	-0.0615492	-0.0586005	haemostatic agent			Preclinical
CPC001_6H:BRD-K92758126-001-06-3:10	MD-920	0.0245751	0.00293758	NFkB pathway inhibitor	AADACL2		Phase 1
CPC001_6H:BRD-K92984783-003-02-4:10	melperone	-0.0717838	-0.0419715	dopamine receptor antagonist, serotonin receptor antagonist	DRD2, HTR2A	neurology/psychiatry	Launched
CPC001_6H:BRD-K94176593-001-02-9:10	TWS-119	0.0899585	0.0622616	glycogen synthase kinase inhibitor	GSK3B, JUN, MYC		Preclinical
CPC001_6H:BRD-K94379058-001-03-5:10	BML-190	0.00771756	0.015121	cannabinoid receptor inverse agonist	CNR2		Preclinical
CPC001_6H:BRD-K94441233-001-03-1:10	mevastatin	0.0458836	0.044594	HMGCR inhibitor	HMGCR		Preclinical
CPC001_6H:BRD-K94689771-001-02-5:10	pinocembrin	-0.0108598	-0.00309501	cytochrome P450 inhibitor	CYP1B1		Phase 2
CPC001_6H:BRD-K94832621-001-01-5:10	Y-134	0.0431655	0.00152367	estrogen receptor antagonist	ESR1, ESR2		Preclinical
CPC001_6H:BRD-K94920105-001-01-3:10	DR-2313	-0.0809683	-0.0392826	PARP inhibitor	PARP1, PARP3		Preclinical
CPC001_6H:BRD-K96670504-001-01-9:10	lonidamine	-0.136369	-0.0737143	glucokinase inhibitor	GCK		Launched
CPC001_6H:BRD-K96720755-001-01-8:10	relcovaptan	0.000739359	0.00134544	vasopressin receptor antagonist	AVPR1A, AVPR1B, AVPR2, OXTR		Phase 2
CPC001_6H:BRD-K96862998-001-03-1:10	pirfenidone	-0.0662818	-0.0295166	TGF beta receptor inhibitor	FURIN, TNF	pulmonary	Launched
CPC001_6H:BRD-K97061094-001-03-2:10	azacyclonol	-0.0344865	-0.0496406	histamine receptor antagonist	HRH1		Preclinical
CPC001_6H:BRD-K97365803-001-01-3:10	PI-828	-0.0230854	-0.0780274	PI3K inhibitor			Preclinical
CPC001_6H:BRD-K99174507-001-01-6:10	cardiogenol-c	-0.101754	-0.0573567	cardiomyogenesis inducer			Preclinical
CPC002_24H:BRD-A00758722-001-03-1:10	noretynodrel	0.0390398	0.0531024	progestogen hormone	PGR	endocrinology	Launched
CPC002_24H:BRD-A03623303-045-05-3:10	metoprolol	-0.0184044	-0.0269529	adrenergic receptor antagonist	ADRB1, ADRB2	cardiology	Launched
CPC002_24H:BRD-A10420615-001-03-6:10	cyclopiazonic-acid	0.0206871	0.02308	ATPase inhibitor	ATP2A1		Preclinical
CPC002_24H:BRD-A11813248-003-01-6:10	AM-92016	-0.00322552	0.000144068	potassium channel blocker	GRIN1		Preclinical
CPC002_24H:BRD-A14798026-001-01-8:10	mestranol	-0.000720162	-0.0193997	estrogen receptor agonist	ESR1	endocrinology	Launched
CPC002_24H:BRD-A17428743-003-03-3:10	BW-723C86	-0.0169458	0.0100636	serotonin receptor agonist	HTR2A, HTR2B, HTR2C		Preclinical
CPC002_24H:BRD-A17453586-003-01-5:10	MDL-72832	-0.0332624	0.0160468	serotonin receptor agonist	HTR1A		Preclinical
CPC002_24H:BRD-A18579359-001-02-3:10	wiskostatin	-0.0138548	0.00465062	neural Wiskott-Aldrich syndrome protein inhibitor, actin related protein inhibitor	WAS, WASL		Preclinical
CPC002_24H:BRD-A19037878:10	trichostatin-a	0.0507912	0.106722	HDAC inhibitor	HDAC1, HDAC10, HDAC2, HDAC3, HDAC4, HDAC5, HDAC6, HDAC7, HDAC8, HDAC9		Preclinical
CPC002_24H:BRD-A19500257:10	geldanamycin	-0.0477312	-0.0400558	HSP inhibitor	HSP90AA1, HSP90AB1		Preclinical
CPC002_24H:BRD-A19661776-003-13-6:10	mianserin	-0.0353408	-0.0428315	serotonin receptor antagonist	ADRA1A, ADRA1B, ADRA1D, ADRA2A, ADRA2B, ADRA2C, DRD1, DRD2, DRD3, DRD5, HRH1, HRH2, HRH4, HTR1A, HTR1F, HTR2A, HTR2B, HTR2C, HTR6, HTR7, OPRK1, SLC6A2, SLC6A3, SLC6A4	neurology/psychiatry	Launched
CPC002_24H:BRD-A20126139-001-03-4:10	medrysone	0.0491337	0.00729277	glucocorticoid receptor agonist	NR3C1	ophthalmology	Launched
CPC002_24H:BRD-A20243730-001-01-4:10	danazol	0.028349	0.0179289	estrogen receptor antagonist, progesterone receptor agonist	AR, CCL2, ESR1, GNRHR, GNRHR2, PGR	obstetrics/gynecology, cardiology	Launched
CPC002_24H:BRD-A22684332-003-03-1:10	procaterol	-0.0324085	0.0183024	adrenergic receptor agonist	ADRB2	pulmonary	Launched
CPC002_24H:BRD-A23072235-050-09-4:10	pheniramine	-0.00256273	0.0192103	histamine receptor antagonist	HRH1	allergy	Launched
CPC002_24H:BRD-A24122750-001-02-9:10	saclofen	-0.0534189	-0.032156	GABA receptor antagonist	GABBR1, GABBR2, KCTD12, KCTD16, KCTD8		Preclinical
CPC002_24H:BRD-A28422058-001-01-0:10	L-689560	-0.0517397	-0.0358688	glutamate receptor antagonist	GRIN1, GRIN2A, GRIN2B, GRIN2C, GRIN2D		Preclinical
CPC002_24H:BRD-A28970875-300-03-1:10	puromycin	-0.0975432	-0.0645668	protein synthesis inhibitor	NHP2L1, RPL10L, RPL11, RPL13A, RPL15, RPL19, RPL23, RPL23A, RPL26L1, RPL3, RPL37, RPL8, RSL24D1		Preclinical
CPC002_24H:BRD-A29289453-001-03-9:10	PCA-4248	0.0300842	0.0552119	platelet activating factor receptor antagonist	PTAFR		Phase 1
CPC002_24H:BRD-A30437061-001-02-7:10	camptothecin	0.192593	0.0977334	topoisomerase inhibitor	TOP1		Phase 3
CPC002_24H:BRD-A30655177-001-06-6:10	LFM-A13	0.000613684	0.0286275	Bruton's tyrosine kinase (BTK) inhibitor	BTK		Preclinical
CPC002_24H:BRD-A31521121-001-15-7:10	methocarbamol	-0.0281124	0.0148521	muscle relaxant	CA1	neurology/psychiatry	Launched
CPC002_24H:BRD-A35623999-001-04-0:10	CGP-37157	0.0176359	0.052526	mitochondrial Na+/Ca2+ exchanger antagonist, sodium/calcium exchange inhibitor	SLC8A1		Preclinical
CPC002_24H:BRD-A35989968-001-03-4:10	megestrol-acetate	0.0603373	0.0317066	progesterone receptor agonist	NR3C1, PGR	neurology/psychiatry, endocrinology	Launched
CPC002_24H:BRD-A36267905-003-12-7:10	buphenine	-0.0624118	0.0103557	adrenergic receptor agonist	ADRB2	rheumatology	Launched
CPC002_24H:BRD-A37704979-001-04-0:10	SB-203580	7.96633e-05	-0.0456738	p38 MAPK inhibitor	AKT1, ALOX5, CHEK1, CYP2D6, CYP3A4, GAK, GSK3B, LCK, MAPK1, MAPK10, MAPK11, MAPK12, MAPK14, MAPK8, MAPK9, PRKCA, RAF1, RIPK2, ROCK1, RPS6KB1, SGK1, SRC, TNF		Preclinical
CPC002_24H:BRD-A41451487-001-04-7:10	PK-11195	-0.00543616	-0.0447871	benzodiazepine receptor antagonist	TSPO		Phase 1
CPC002_24H:BRD-A42649439-001-02-8:10	triciribine	-0.00645985	-0.00715224	AKT inhibitor	AKT1, AKT2, AKT3		Phase 1/Phase 2
CPC002_24H:BRD-A44780397-001-01-1:10	mifepristone	0.031081	0.0331656	glucocorticoid receptor antagonist, progesterone receptor antagonist	AR, NR1I2, NR3C1, PGR	endocrinology	Launched
CPC002_24H:BRD-A45499626-001-02-8:10	UBP-302	-0.00224216	-0.0341765	glutamate receptor antagonist	GRIK1		Preclinical
CPC002_24H:BRD-A49046702-003-03-4:10	SKF-89976A	-0.0137039	0.0542232	GABA uptake inhibitor	SLC6A1		Preclinical
CPC002_24H:BRD-A50311610-300-06-2:10	meclizine	-0.0336784	0.00194007	constitutive androstane receptor (CAR) agonist	HRH1, NR1I3	gastroenterology, neurology/psychiatry	Launched
CPC002_24H:BRD-A50684349-003-01-1:10	fenoldopam	0.0571671	0.0338305	dopamine receptor agonist	ADRA1A, ADRA1B, ADRA1D, ADRA2A, ADRA2B, ADRA2C, DRD1, DRD4, DRD5	cardiology	Launched
CPC002_24H:BRD-A50928468-001-03-7:10	norgestrel	0.034129	0.0467847	progesterone receptor agonist	PGR	endocrinology	Launched
CPC002_24H:BRD-A51393488-003-01-9:10	noscapine	-0.0296811	-0.0281974	bradykinin receptor antagonist, tubulin polymerization inhibitor	SIGMAR1	pulmonary	Launched
CPC002_24H:BRD-A51410489-003-02-8:10	yohimbine	0.048355	0.0363062	adrenergic receptor antagonist	ADRA2A, ADRA2B, ADRA2C, DRD2, DRD3, HTR1A, HTR1B, HTR1D, HTR1E, HTR1F, HTR2A, HTR2B, HTR2C, HTR5A, HTR7, KCNJ1, KCNJ10, KCNJ11, KCNJ12, KCNJ14, KCNJ15, KCNJ8	cardiology	Launched
CPC002_24H:BRD-A51829654-003-02-8:10	BRL-15572	0.0195276	0.0163708	serotonin receptor antagonist	HTR1A, HTR1B, HTR1D, HTR1E, HTR1F, HTR2A, HTR2B, HTR2C, HTR6		Preclinical
CPC002_24H:BRD-A53576514-048-06-9:10	orphenadrine	-0.0360973	0.0260561	acetylcholine receptor antagonist	GRIN1, GRIN2D, GRIN3A, GRIN3B, HRH1, SCN10A, SLC6A2	neurology/psychiatry	Launched
CPC002_24H:BRD-A56987319-001-05-3:10	SQ-22536	-0.00191722	-0.00157049	adenylyl cyclase inhibitor	ADCY1		Preclinical
CPC002_24H:BRD-A58157837-034-01-4:10	butabindide	0.0423932	0.052646	tripeptidyl peptidase inhibitor	TPP2		Preclinical
CPC002_24H:BRD-A62071884-001-02-0:10	siguazodan	-0.0215417	0.00614009	phosphodiesterase inhibitor	PDE3A		Phase 1
CPC002_24H:BRD-A63043573-001-01-6:10	cabergoline	-0.017857	0.0109398	dopamine receptor agonist	ADRA1A, ADRA1B, ADRA1D, ADRA2A, ADRA2B, ADRA2C, ADRB1, ADRB2, DRD1, DRD2, DRD3, DRD4, DRD5, HTR1A, HTR1B, HTR1D, HTR2A, HTR2B, HTR2C, HTR7	endocrinology	Launched
CPC002_24H:BRD-A64290322-001-01-6:10	cyclosporin-a	0.108814	0.00362527	calcineurin inhibitor	PPP3CA	rheumatology, dermatology	Launched
CPC002_24H:BRD-A67433117-001-01-8:10	NCS-382	-0.0604608	0.00472491	GABA receptor antagonist	GABBR1, GABBR2, SLC52A2		Preclinical
CPC002_24H:BRD-A69960130-066-01-4:10	bromocriptine	0.104869	0.0559244	dopamine receptor agonist	ADRA1A, ADRA1B, ADRA1D, ADRA2A, ADRA2B, ADRA2C, DRD1, DRD2, DRD3, DRD4, DRD5, HTR1A, HTR1B, HTR1D, HTR2A, HTR2B, HTR2C, HTR6, HTR7	endocrinology, neurology/psychiatry	Launched
CPC002_24H:BRD-A70461345-003-03-0:10	naloxone	-0.0250881	0.0121513	opioid receptor antagonist	CREB1, ESR1, OPRD1, OPRK1, OPRM1, TLR4	pulmonary	Launched
CPC002_24H:BRD-A75409952:10	wortmannin	0.086802	0.038268	PI3K inhibitor	PI4KA, PI4KB, PIK3CA, PIK3CD, PIK3CG, PIK3R1, PLK1, PRKDC		Preclinical
CPC002_24H:BRD-A76528577-065-01-2:10	vincristine	-0.0333255	0.0229049	tubulin polymerization inhibitor	TUBA4A, TUBB	hematologic malignancy	Launched
CPC002_24H:BRD-A78322124-003-06-6:10	dobutamine	-0.00753099	-0.03599	adrenergic receptor agonist	ADRB1, ADRB2	cardiology	Launched
CPC002_24H:BRD-A78377521-001-03-0:10	monastrol	-0.00600186	0.0113866	kinesin inhibitor	KIF11		Preclinical
CPC002_24H:BRD-A83859836-003-02-8:10	tropisetron	-0.0354838	-0.0152357	serotonin receptor antagonist	GLRA1, GLRA2, GLRB, HTR3A, HTR4	gastroenterology	Launched
CPC002_24H:BRD-A84205515-001-02-5:10	estriol	0.0229115	0.0173153	estrogen receptor agonist	ESR1, ESR2	endocrinology, obstetrics/gynecology, infectious disease	Launched
CPC002_24H:BRD-A84389633-001-02-4:10	tropanyl-3,5-dimethylbenzoate	0.0440794	0.0341211	serotonin receptor antagonist	HTR3A, HTR3B		Preclinical
CPC002_24H:BRD-A85424553-050-03-9:10	thioperamide	0.019882	-0.0063076	histamine receptor antagonist	HRH3, HRH4		Preclinical
CPC002_24H:BRD-A85587465-001-02-5:10	bemesetron	0.0396919	0.0569237	serotonin receptor antagonist	HTR3A, HTR3B		Phase 3
CPC002_24H:BRD-A89337244-001-01-1:10	PD-102807	0.0515228	0.0125707	acetylcholine receptor antagonist	CHRM4		Preclinical
CPC002_24H:BRD-A92651262-003-03-9:10	nalbuphine	-0.0353651	-0.048407	opioid receptor agonist, opioid receptor antagonist	OPRD1, OPRK1, OPRM1	neurology/psychiatry	Launched
CPC002_24H:BRD-A93000692-001-02-4:10	ciglitazone	-0.0691977	0.0106164	PPAR receptor agonist	PPARG		Phase 2
CPC002_24H:BRD-K00662280-001-04-5:10	CL-218872	-0.0437635	-0.0196056	benzodiazepine receptor agonist	GABRA1, GABRA2, GABRA3, GABRA5, GABRB2, GABRG2		Phase 1
CPC002_24H:BRD-K01292756-001-10-2:10	pimozide	0.0705921	0.0431368	dopamine receptor antagonist	CACNA1I, CALM1, DRD1, DRD2, DRD3, DRD4, DRD5, HRH1, HTR1A, HTR2A, KCNA10, KCNH2	neurology/psychiatry	Launched
CPC002_24H:BRD-K01567962-001-07-3:10	pyrazolanthrone	0.0226939	-0.0129641	JNK inhibitor	MAPK10, MAPK8, MAPK8IP1, MAPK9, TTK		Preclinical
CPC002_24H:BRD-K04111260-001-05-0:10	raclopride	0.0032554	0.0341221	dopamine receptor antagonist	DRD2, DRD3, HTR1A		Launched
CPC002_24H:BRD-K04146668-001-01-3:10	GW-441756	-0.0445612	-0.086474	growth factor receptor inhibitor	NTRK1		Preclinical
CPC002_24H:BRD-K05361803-001-02-1:10	SC-10	-0.00200033	-0.0181842	protein kinase activator	PRKCA		Preclinical
CPC002_24H:BRD-K05434375-001-03-2:10	HA-1004	-0.0247533	0.00123018	calcium channel blocker			Phase 2
CPC002_24H:BRD-K05528470-305-01-4:10	L-745870	-0.0218846	-0.00261493	dopamine receptor antagonist	DRD1, DRD2, DRD3, DRD4, HTR1A, HTR2A, HTR6, HTR7		Preclinical
CPC002_24H:BRD-K06147391-300-04-3:10	telenzepine	-0.0260953	-0.0209454	acetylcholine receptor antagonist	CHRM1		Phase 3
CPC002_24H:BRD-K06208435-003-03-3:10	YS-035	-0.0287962	0.00478904	calcium channel blocker			Preclinical
CPC002_24H:BRD-K06753942-001-06-1:10	nobiletin	0.116521	0.10862	MEK inhibitor	MAP2K1		Preclinical
CPC002_24H:BRD-K06902185-001-10-2:10	minoxidil	0.00813032	0.0428302	KATP activator, Kir6 channel (KATP) activator, vasodilator	ABCC9, KCNJ1, KCNJ10, KCNJ11, KCNJ8, PTGS1	endocrinology	Launched
CPC002_24H:BRD-K06926592-001-01-7:10	tretinoin	-0.0074642	-0.0515016	retinoid receptor agonist, retinoid receptor ligand	ALDH1A1, ALDH1A2, GPRC5A, NR0B1, NR2C2, PPARD, RARA, RARB, RARG, RARRES1, RORB, RORC, RXRB, RXRG	hematologic malignancy	Launched
CPC002_24H:BRD-K07691486-001-04-9:10	roscovitine	0.0370763	0.0744621	CDK inhibitor	CDK2, CDK9		Phase 2
CPC002_24H:BRD-K07762753-001-02-8:10	aminopurvalanol-a	0.100523	0.00953556	CDK inhibitor, tyrosine kinase inhibitor	CDK1, CDK2, CDK5, CDK6		Preclinical
CPC002_24H:BRD-K08547377-003-03-2:10	irinotecan	0.0947156	-0.0287176	topoisomerase inhibitor	TOP1, TOP1MT	oncology	Launched
CPC002_24H:BRD-K09397065-003-03-8:10	SR-57227A	-0.021018	-0.00660918	serotonin receptor agonist	HTR3A		Phase 2
CPC002_24H:BRD-K10042277-001-04-3:10	desmethylclozapine	-0.0108287	-0.0227077	acetylcholine receptor agonist	HTR2C		Phase 2
CPC002_24H:BRD-K10176267-001-02-5:10	L-701252	-0.0421444	0.0283293	glutamate receptor antagonist	GRIN1		Preclinical
CPC002_24H:BRD-K12079898-001-01-8:10	PD-160170	0.00228506	-0.032867	neuropeptide receptor antagonist	NPY1R		Preclinical
CPC002_24H:BRD-K12867552-001-01-3:10	PCI-24781	0.0471587	0.0792659	HDAC inhibitor	HDAC1, HDAC2, HDAC3, HDAC6		Phase 1/Phase 2
CPC002_24H:BRD-K13646352-001-01-2:10	midostaurin	0.0514699	0.0115408	FLT3 inhibitor, KIT inhibitor, PKC inhibitor	FLT3, PRKCG	hematologic malignancy	Launched
CPC002_24H:BRD-K15025317-001-05-2:10	BAY-11-7082	0.0145569	0.00288512	NFkB pathway inhibitor	RELA		Preclinical
CPC002_24H:BRD-K15164005-001-02-3:10	apoptosis-activator-II	-0.0474304	0.014637	carboxylesterase inhibitor	BCHE, CES1		Preclinical
CPC002_24H:BRD-K15567136-003-18-1:10	papaverine	0.0995773	0.0308611	phosphodiesterase inhibitor	PDE10A, PDE4B, PDE5A	cardiology, hematology, gastroenterology	Launched
CPC002_24H:BRD-K15868788-003-02-8:10	SDZ-205-557	-0.00741441	0.0285515	serotonin receptor antagonist	HTR3A, HTR3B		Preclinical
CPC002_24H:BRD-K16195444-003-13-8:10	oxymetazoline	-0.071864	0.0172373	adrenergic receptor agonist	ADRA1A, ADRA1B, ADRA1D, ADRA2A, ADRA2B, ADRA2C, HTR1B, HTR1D, HTR2C	otolaryngology	Launched
CPC002_24H:BRD-K16551401-003-02-6:10	PNU-22394	0.00255817	-0.0297141	serotonin receptor agonist	HTR2A, HTR2B, HTR2C, MAOA, MAOB		Phase 2
CPC002_24H:BRD-K16664969-001-02-5:10	GTP-14564	0.0092081	0.0152455	FLT3 inhibitor, tyrosine kinase inhibitor	CSF1R, FLT3, KIT, PDGFRB		Preclinical
CPC002_24H:BRD-K17743697-066-02-8:10	KB-R7943	0.0678873	0.0235373	sodium/calcium exchange inhibitor	SLC8A1, TRPC3, TRPC5, TRPC6		Preclinical
CPC002_24H:BRD-K17868609-001-02-7:10	BRL-54443	0.0621343	0.0802556	serotonin receptor agonist	HTR1E, HTR1F		Preclinical
CPC002_24H:BRD-K18316707-001-01-9:10	O-1918	-0.0595442	-0.000947361	cannabinoid receptor antagonist			Preclinical
CPC002_24H:BRD-K18619710-001-03-7:10	digoxigenin	-0.113339	-0.0553914	steroid			Preclinical
CPC002_24H:BRD-K18678457-003-01-0:10	ZD-7288	0.000517846	0.0215573	HCN channel blocker	HCN1, HCN2, HCN3, HCN4		Phase 2
CPC002_24H:BRD-K18787491-001-05-2:10	U-0126	0.00650565	0.0380542	MEK inhibitor	AKT1, CHEK1, GSK3B, LCK, MAP2K1, MAP2K2, MAP2K7, MAPK1, MAPK11, MAPK12, MAPK14, MAPK8, PRKCA, RAF1, ROCK1, RPS6KB1, SGK1		Preclinical
CPC002_24H:BRD-K18816859-001-01-4:10	L-694247	0.00673411	-0.000551066	serotonin receptor agonist	HTR1A, HTR1B, HTR1D		Preclinical
CPC002_24H:BRD-K18905250-003-01-6:10	ST-91	-0.0379471	-0.0386942	adrenergic receptor agonist			Preclinical
CPC002_24H:BRD-K19111024-001-08-4:10	clofibric-acid	-0.0311628	0.0209715	PPAR receptor agonist	PPARA		Launched
CPC002_24H:BRD-K19284129-001-01-8:10	salvinorin-a	0.00172713	0.0274682	opioid receptor agonist	OPRD1, OPRK1, OPRM1		Phase 1
CPC002_24H:BRD-K19533706-001-01-9:10	tranilast	-0.0293814	-0.00960749	angiogenesis inhibitor	HPGDS, HRH1	pulmonary	Launched
CPC002_24H:BRD-K19605405-001-01-9:10	ZM-241385	0.0503383	-0.0174455	adenosine receptor antagonist	ADORA1, ADORA2A, ADORA2B, ADORA3		Preclinical
CPC002_24H:BRD-K20141153-003-03-8:10	atomoxetine	0.000759967	-0.0262158	norepinephrine transporter inhibitor	GRIN1, GRIN2A, GRIN2B, GRIN2C, GRIN2D, GRIN3A, GRIN3B, SLC6A2, SLC6A3, SLC6A4	neurology/psychiatry	Launched
CPC002_24H:BRD-K20287671-001-03-6:10	SU-4312	0.0111943	-0.00265188	PDGFR tyrosine kinase receptor inhibitor, tyrosine kinase inhibitor, VEGFR inhibitor	KDR, PDGFRB		Preclinical
CPC002_24H:BRD-K20313525-001-03-8:10	rosmarinic-acid	0.0224695	-0.0388679	GABA transaminase inhibitor	MCL1, TYR		Launched
CPC002_24H:BRD-K20655524-003-07-0:10	mefexamide	0.0066463	-0.0274929	psychoactive drug			Preclinical
CPC002_24H:BRD-K20714604-003-01-1:10	RS-56812	0.0619614	0.053831	serotonin receptor partial agonist	HTR3A		Preclinical
CPC002_24H:BRD-K20755323-001-01-8:10	SKI-II	0.0165739	-0.0343271	sphingosine kinase inhibitor	SPHK1		Preclinical
CPC002_24H:BRD-K21283037-003-06-2:10	riluzole	0.0384437	0.0928517	glutamate inhibitor	KCNK10, KCNK2, KCNK4, KCNN4, SCN10A, SCN11A, SCN1A, SCN2A, SCN3A, SCN4A, SCN5A, SCN7A, SCN8A, SCN9A, SLC7A11	neurology/psychiatry	Launched
CPC002_24H:BRD-K22010301-001-01-2:10	JLK-6	0.0578794	0.052	gamma secretase inhibitor	PSEN1		Preclinical
CPC002_24H:BRD-K23383398-001-01-6:10	T-0901317	0.0168011	0.0523715	LXR agonist	NCOA1, NCOA2, NR1H2, NR1H3, NR1I2, RXRB		Preclinical
CPC002_24H:BRD-K24023109-003-11-2:10	diltiazem	0.0264636	0.0361279	calcium channel blocker	CACNA1C, CACNA1S, CACNA2D1, CACNG1, HTR3A, KCNA5	cardiology	Launched
CPC002_24H:BRD-K24240364-003-02-1:10	GYKI-52466	-0.0541586	-0.0571082	glutamate receptor antagonist	GRIA1, GRIA2, GRIA3, GRIA4		Preclinical
CPC002_24H:BRD-K25186396-001-04-7:10	tangeritin	0.0489111	0.0450408	cell cycle inhibitor			Preclinical
CPC002_24H:BRD-K25433859-003-14-8:10	maprotiline	-0.0319738	-0.013691	norepinephrine reputake inhibitor, tricyclic antidepressant	ADRA1A, ADRA1B, ADRA1D, ADRA2A, ADRA2B, ADRA2C, CHRM1, CHRM2, CHRM3, CHRM4, CHRM5, DRD2, HRH1, HTR2A, HTR2C, HTR7, SLC6A2	neurology/psychiatry	Launched
CPC002_24H:BRD-K26241953-001-01-0:10	piceatannol	0.0293782	-0.0284478	SYK inhibitor	ATP5A1, ATP5B, ATP5C1, IRF3		Preclinical
CPC002_24H:BRD-K26548821-001-01-8:10	quinpirol-(-)	-0.0410489	-0.0423186	dopamine receptor agonist	DRD1, DRD2, DRD3, DRD4, HTR1A, HTR2A, HTR2B, HTR2C		Phase 2
CPC002_24H:BRD-K26997899-001-01-4:10	D-64131	-0.0214362	0.0185825	microtubule inhibitor	TUBB		Preclinical
CPC002_24H:BRD-K27351809-001-02-0:10	nomegestrol-acetate	-0.00589205	-0.0695771	progesterone receptor agonist	PGR	endocrinology	Launched
CPC002_24H:BRD-K28578425-001-02-1:10	cilostamide	-0.0444717	0.0400859	phosphodiesterase inhibitor	PDE3A, PDE3B		Preclinical
CPC002_24H:BRD-K31699485-001-01-9:10	DMeOB	-0.0241859	-0.0162605		GRM5		Preclinical
CPC002_24H:BRD-K31843556-001-01-7:10	T-0070907	-0.0365024	0.00204666	PPAR receptor antagonist	PPARG		Preclinical
CPC002_24H:BRD-K31920458-001-03-8:10	mestranol	-0.000797758	-0.0455849	estrogen receptor agonist	ESR1	endocrinology	Launched
CPC002_24H:BRD-K32292990-001-01-0:10	CGP-53353	0.083034	0.0305599	EGFR inhibitor, PKC inhibitor	EGFR, PRKCB		Preclinical
CPC002_24H:BRD-K32501161-300-04-7:10	vanoxerine	0.0026106	-0.0419135	dopamine uptake inhibitor	SLC6A3		Phase 3
CPC002_24H:BRD-K32526544-001-01-2:10	DCEBIO	0.0103155	0.0396873	potassium channel activator	KCNN2, KCNN3, KCNN4		Preclinical
CPC002_24H:BRD-K33459542-001-02-5:10	ditolylguanidine	-0.00732046	-0.0194438	sigma receptor agonist	GRIN1, GRIN2A, GRIN2B, SIGMAR1		Preclinical
CPC002_24H:BRD-K33860217-003-01-6:10	CP-94253	-0.0434841	0.0214709	serotonin receptor agonist	HTR1B		Preclinical
CPC002_24H:BRD-K33882852-003-01-0:10	ZK-93423	-0.00638428	-0.0213927	benzodiazepine receptor agonist	GABRA1, GABRA2, GABRA3, GABRA5, GABRB2, GABRG2		Phase 3
CPC002_24H:BRD-K34034388-300-01-0:10	GBR-12783	-0.059415	-0.0543042	dopamine uptake inhibitor			Preclinical
CPC002_24H:BRD-K34154330-003-04-9:10	tracazolate	-0.0443023	-0.0120844	GABA receptor modulator	GABRA1		Phase 2
CPC002_24H:BRD-K34170797-001-01-1:10	fexaramine	0.111046	0.0236243	FXR agonist	NR1H4		Preclinical
CPC002_24H:BRD-K35531059-001-02-4:10	molsidomine	-0.0472959	-0.0275204	guanylate cyclase stimulant	GUCY1A3	cardiology	Launched
CPC002_24H:BRD-K35559145-050-03-6:10	levomepromazine	0.000946937	0.061131	dopamine receptor antagonist	ADRA1A, ADRA1B, ADRA1D, ADRA2A, ADRA2B, ADRA2C, CHRM1, CHRM2, CHRM3, CHRM4, CHRM5, DRD1, DRD2, DRD3, DRD4, DRD5, HRH1, HTR2A, HTR2C	neurology/psychiatry, gastroenterology	Launched
CPC002_24H:BRD-K36258877-001-01-5:10	AZ-10417808	-0.0209867	0.0300491	caspase inhibitor	CASP3		Preclinical
CPC002_24H:BRD-K36638830-001-02-2:10	anabasine	0.0173403	0.0426791	acetylcholine receptor agonist			Preclinical
CPC002_24H:BRD-K36864847-303-01-7:10	BD-1047	-0.060056	-0.0593154	adrenergic receptor antagonist	SIGMAR1		Preclinical
CPC002_24H:BRD-K37270826-001-03-7:10	mifepristone	0.0206486	-0.0342663	glucocorticoid receptor antagonist, progesterone receptor antagonist	AR, NR1I2, NR3C1, PGR	endocrinology	Launched
CPC002_24H:BRD-K37289225-001-19-0:10	clozapine	0.100496	0.0694132	dopamine receptor antagonist, serotonin receptor antagonist	ADRA1A, ADRA1B, ADRA1D, ADRA2A, ADRA2B, ADRA2C, CALY, CHRM1, CHRM2, CHRM3, CHRM4, CHRM5, DRD1, DRD2, DRD3, DRD4, DRD5, HRH1, HRH4, HTR1A, HTR1B, HTR1D, HTR1E, HTR1F, HTR2A, HTR2B, HTR2C, HTR3A, HTR5A, HTR6, HTR7	neurology/psychiatry	Launched
CPC002_24H:BRD-K37312348-001-06-9:10	kenpaullone	-0.0255272	0.0415709	CDK inhibitor, glycogen synthase kinase inhibitor	CCNB1, CDK1, CDK5, GSK3B		Preclinical
CPC002_24H:BRD-K37392901-003-01-7:10	NSC-632839	-0.0280301	-0.0426402	ubiquitin specific protease inhibitor	SENP2, USP1, USP2, USP7		Preclinical
CPC002_24H:BRD-K37561857-001-06-4:10	zardaverine	0.0619983	0.0695277	phosphodiesterase inhibitor	PDE4D		Phase 2
CPC002_24H:BRD-K38903228-001-02-8:10	hesperidin	-0.0357741	-0.0526856	flavanone glycoside	CACNA1B		Launched
CPC002_24H:BRD-K39188321-001-03-9:10	betamethasone	-0.028435	-0.0817478	glucocorticoid receptor agonist	NR3C1	dermatology	Launched
CPC002_24H:BRD-K39339537-001-03-8:10	epirizole	0.0337826	0.0101576	cyclooxygenase inhibitor	PTGS1, PTGS2	neurology/psychiatry	Launched
CPC002_24H:BRD-K39356024-001-02-4:10	pregnenolone	-0.0693625	-0.0643706	glutamate receptor modulator	CYP17A1, SULT2B1		Launched
CPC002_24H:BRD-K39670393-303-01-3:10	amthamine	-0.0842834	-0.023835	histamine receptor agonist	HRH2		Preclinical
CPC002_24H:BRD-K39965020-001-02-6:10	doconexent	-0.00565242	-0.00861593	PPAR receptor agonist	FFAR1, PTGS1, PTGS2		Launched
CPC002_24H:BRD-K40530731-001-02-5:10	hyoscyamine	0.0290731	-0.0115751	acetylcholine receptor antagonist	CHRM1, CHRM2, CHRM3, CHRM4	gastroenterology, urology, neurology/psychiatry, allergy	Launched
CPC002_24H:BRD-K40578143-001-01-8:10	GR-79236	-0.0403923	-0.0338313	adenosine receptor agonist	ADORA1, ADORA2A		Phase 1
CPC002_24H:BRD-K40656405-001-01-5:10	L-165041	-0.0423039	-0.0214462	PPAR receptor agonist	PPARD		Preclinical
CPC002_24H:BRD-K40992116-001-05-5:10	parachlorophenol	0.0516808	0.0482016	antiinfective drug			Launched
CPC002_24H:BRD-K41337261-003-01-0:10	ZM-306416	0.0159593	-0.00888673	Abl kinase inhibitor, src inhibitor, VEGFR inhibitor	EGFR, FLT1, FLT4, KDR		Preclinical
CPC002_24H:BRD-K42221274-003-02-8:10	NNC-711	0.014715	0.0121553	GABA uptake inhibitor	SIGMAR1, SLC6A1		Preclinical
CPC002_24H:BRD-K42452249-001-01-7:10	EO-1428	0.0159807	0.0441265	p38 MAPK inhibitor	MAPK11, MAPK14		Preclinical
CPC002_24H:BRD-K42693031-001-01-8:10	glimepiride	0.0310643	0.000530724	insulin secretagogue	ABCC8, KCNJ1, KCNJ11	endocrinology	Launched
CPC002_24H:BRD-K43330982-001-01-5:10	JTE-013	0.0403847	0.00786445	lysophospholipid receptor antagonist	P2RY10, S1PR2		Preclinical
CPC002_24H:BRD-K43978949-075-01-7:10	PIT	-0.00926911	-0.0624334	purinergic receptor antagonist	P2RY1		Preclinical
CPC002_24H:BRD-K44067360-001-16-2:10	flufenamic-acid	0.0345486	0.064989	chloride channel blocker	AKR1C3, ANO1, AR, GJA1, GJA10, GJA3, GJA4, GJA5, GJA8, GJA9, GJB1, GJB2, GJB3, GJB4, GJB5, GJB6, GJB7, GJC1, GJC2, GJC3, GJD2, GJD3, GJD4, GJE1, PANX1, PANX2, PANX3, PKD2L1, PTGS1, PTGS2, TRPC5, TRPM2, TRPM5		Preclinical
CPC002_24H:BRD-K44849676-001-05-5:10	capsazepine	0.0619237	-0.00754833	TRPV agonist	TRPV1, TRPV4		Preclinical
CPC002_24H:BRD-K45401373-001-04-3:10	betulinic-acid	0.00124998	0.0354013	apoptosis stimulant, NFkB pathway inhibitor	GPBAR1		Phase 1/Phase 2
CPC002_24H:BRD-K45435259-003-03-8:10	SCH-23390	0.0207073	0.0346703	dopamine receptor antagonist	DRD1, DRD5, HTR2C, KCNJ4, KCNJ6		Preclinical
CPC002_24H:BRD-K45479396-103-01-2:10	BP-554	0.0168865	0.0759295	serotonin receptor agonist	HTR1A		Preclinical
CPC002_24H:BRD-K46142322-003-01-6:10	RS-67333	-0.0324262	-0.0246563	serotonin receptor partial agonist	HTR4		Preclinical
CPC002_24H:BRD-K47105409-001-04-6:10	AG-490	0.0085721	-0.030376	EGFR inhibitor, JAK inhibitor	EGFR, JAK2, JAK3		Preclinical
CPC002_24H:BRD-K47598052-001-06-7:10	PP-1	0.0963217	0.00497417	src inhibitor	HCK, RET		Preclinical
CPC002_24H:BRD-K47639036-003-03-3:10	flavoxate	-0.0564162	-0.0425383	acetylcholine receptor antagonist	CHRM1, CHRM2	urology	Launched
CPC002_24H:BRD-K48367671-001-01-8:10	febuxostat	0.0716552	-0.00608094	xanthine oxidase inhibitor	XDH	nephrology	Launched
CPC002_24H:BRD-K49577446-001-03-1:10	flunisolide	0.00811442	-0.0556113	cytochrome P450 inhibitor	NR3C1	allergy	Launched
CPC002_24H:BRD-K49657628-001-05-6:10	tyrphostin-AG-18	-0.0332789	-0.0599268	EGFR inhibitor, tyrosine kinase inhibitor	EGFR		Preclinical
CPC002_24H:BRD-K49671696-045-03-6:10	ketanserin	-0.0650417	0.0241859	serotonin receptor antagonist	ADRA1A, ADRA1B, ADRA1D, DRD1, DRD5, HTR1A, HTR1B, HTR1D, HTR2A, HTR2B, HTR2C, HTR5A, HTR7, SLC18A1, SLC18A2	cardiology	Launched
CPC002_24H:BRD-K49890030-236-01-6:10	gavestinel	-0.0360437	-0.0658739	glutamate receptor antagonist	GLRB		Phase 3
CPC002_24H:BRD-K50018155-003-01-3:10	RS-67506	-0.0240831	-0.0554722	serotonin receptor partial agonist	HTR4		Preclinical
CPC002_24H:BRD-K50135270-300-01-5:10	GBR-12935	-0.0492227	-0.0186214	dopamine uptake inhibitor	AGTR1, SLC6A3		Preclinical
CPC002_24H:BRD-K50325075-001-01-3:10	UCL-2077	-0.0389318	-0.0343809	slow afterhyperpolarization channel blocker			Preclinical
CPC002_24H:BRD-K50388907-001-15-5:10	fenofibrate	0.0385609	0.0583605	PPAR receptor agonist	MMP25, PPARA	endocrinology	Launched
CPC002_24H:BRD-K50398167-236-12-8:10	meclofenamic-acid	-0.0620517	-0.0207497	cyclooxygenase inhibitor, prostanoid receptor antagonist	ALOX5, CNR1, KCNQ2, KCNQ3, PTGS1, PTGS2	rheumatology, neurology/psychiatry, endocrinology	Launched
CPC002_24H:BRD-K50422030-003-01-8:10	clomethiazole	0.0442838	0.0173403	GABA receptor antagonist, GABA receptor modulator	GABRA1	neurology/psychiatry	Launched
CPC002_24H:BRD-K50859149-001-08-8:10	sulfafurazole	-0.0187224	-0.0105389	bacterial antifolate		infectious disease	Launched
CPC002_24H:BRD-K51318897-001-07-0:10	fenbendazole	0.0927945	0.0270881	tubulin polymerization inhibitor	TUBB	infectious disease	Launched
CPC002_24H:BRD-K51751936-001-03-4:10	alfadolone-acetate	-0.0374566	-0.00228214	benzodiazepine receptor agonist			Phase 2
CPC002_24H:BRD-K51918615-303-01-1:10	iodophenpropit	-0.0326207	-0.0311682	histamine receptor antagonist	HRH3, HRH4		Preclinical
CPC002_24H:BRD-K52394958-001-01-9:10	GR-159897	0.0340649	0.0235936	tachykinin antagonist	TAC1, TACR2		Preclinical
CPC002_24H:BRD-K52459643-001-10-2:10	alprostadil	0.0319532	-0.0334851	prostanoid receptor agonist	CATSPER1, CATSPER2, CATSPER3, CATSPER4, PTGDR, PTGER1, PTGER2, PTGER4, PTGIR	cardiology	Launched
CPC002_24H:BRD-K52721684-001-02-2:10	PCO-400	0.0198566	-0.0174857	potassium channel activator	KCNJ8		Phase 1
CPC002_24H:BRD-K52989797-003-13-2:10	clomipramine	0.00306473	-0.0402039	serotonin transporter (SERT) inhibitor	GSTP1, HTR2A, HTR2B, HTR2C, SLC6A2, SLC6A3, SLC6A4	neurology/psychiatry	Launched
CPC002_24H:BRD-K53523901-001-02-8:10	arctigenin	0.0564668	0.014478	MEK inhibitor	CHUK, MAP2K1		Preclinical
CPC002_24H:BRD-K53913732-001-01-8:10	SB-408124	0.0560717	0.0620269	orexin receptor antagonist	HCRTR1, HCRTR2		Preclinical
CPC002_24H:BRD-K54142781-003-02-7:10	cirazoline	-0.00342851	-0.00327075	adrenergic receptor agonist	ADRA1A		Preclinical
CPC002_24H:BRD-K54330070-001-07-1:10	SB-202190	-0.0146355	0.0320468	p38 MAPK inhibitor	AKT1, ALOX5, CHEK1, GSK3B, LCK, MAPK1, MAPK11, MAPK12, MAPK14, MAPK8, PRKCA, ROCK1, RPS6KB1, SGK1		Preclinical
CPC002_24H:BRD-K54462405-003-03-3:10	doxepin	-0.0316537	-0.0532605	histamine receptor antagonist	ADRA1A, ADRA1B, ADRA1D, ADRA2A, ADRA2B, ADRA2C, CHRM1, CHRM2, CHRM3, CHRM4, CHRM5, DRD2, HRH1, HRH2, HRH4, HTR1A, HTR2A, HTR2B, HTR2C, HTR6, KCNH2, SLC6A2, SLC6A4	neurology/psychiatry	Launched
CPC002_24H:BRD-K54759182-003-02-3:10	dosulepin	-0.0245616	-0.044149	norepinephrine reuptake inhibitor, serotonin‚Äìnorepinephrine reuptake inhibitor (SNRI), tricyclic antidepressant	CHRM1, CHRM2, CHRM3, CHRM4, CHRM5, HRH1, SLC6A2, SLC6A4	neurology/psychiatry	Launched
CPC002_24H:BRD-K56047318-001-03-0:10	RHC-80267	-0.004831	0.0204604	triacylglycerol lipase inhibitor	DAGLA, DAGLB		Preclinical
CPC002_24H:BRD-K56515112-001-03-4:10	medrysone	-0.0262624	-0.0614762	glucocorticoid receptor agonist	NR3C1	ophthalmology	Launched
CPC002_24H:BRD-K56596464-004-05-7:10	QX-314	0.0078599	0.0136955	sodium channel blocker	MAPK14, TGFBR1		Preclinical
CPC002_24H:BRD-K59037100-001-09-7:10	oxybenzone	0.028076	0.0261554	lipase inhibitor	LIPE	dermatology	Launched
CPC002_24H:BRD-K59256312-066-04-1:10	gabexate	-0.0282167	-0.0312296	serine protease inhibitor	PRSS1, TPSAB1	gastroenterology	Launched
CPC002_24H:BRD-K59574735-001-05-0:10	ubenimex	0.1177	0.0686868	leukotriene synthesis inhibitor	LTA4H, RNPEP	hematologic malignancy	Launched
CPC002_24H:BRD-K60060639-005-01-4:10	N-methyllidocaine-iodide	0.0206111	-0.0114711	antiarrhythmic medication			Preclinical
CPC002_24H:BRD-K60230970-001-04-3:10	MG-132	0.015616	-0.0311158	proteasome inhibitor	PSMB1		Preclinical
CPC002_24H:BRD-K60298136-001-01-7:10	ITE	-0.0441352	-0.0198792	aryl hydrocarbon receptor agonist	AHR		Preclinical
CPC002_24H:BRD-K60476892-001-02-1:10	YC-1	0.0266601	-0.0496962	guanylyl cyclase activator	GUCY1A2, GUCY1A3, GUCY1B3, HIF1A		Preclinical
CPC002_24H:BRD-K60487568-001-01-3:10	SU-4312	0.0557989	-0.00515885	PDGFR tyrosine kinase receptor inhibitor, tyrosine kinase inhibitor, VEGFR inhibitor	KDR, PDGFRB		Preclinical
CPC002_24H:BRD-K60511616-236-01-4:10	pravastatin	-0.0932078	-0.0712335	HMGCR inhibitor	HMGCR, SLCO1B1	endocrinology, cardiology	Launched
CPC002_24H:BRD-K60640630-001-03-7:10	mometasone	-0.00394583	-0.03768	glucocorticoid receptor agonist	NR3C1	dermatology	Launched
CPC002_24H:BRD-K61097567-001-03-6:10	SB-218795	0.0530058	-0.0112032	tachykinin antagonist	TACR3		Preclinical
CPC002_24H:BRD-K61250553-003-13-2:10	loperamide	-0.0381219	-0.0456493	opioid receptor agonist	CACNA1A, CALM1, OPRD1, OPRK1, OPRM1, POMC	gastroenterology	Launched
CPC002_24H:BRD-K62810658-001-06-4:10	PD-98059	0.00587152	0.0047066	MEK inhibitor	AKT1, CHEK1, GSK3B, LCK, MAP2K1, MAPK1, MAPK11, MAPK12, MAPK14, MAPK8, PRKCA, RAF1, ROCK1, RPS6KB1, SGK1		Preclinical
CPC002_24H:BRD-K63516691-003-01-2:10	T-0156	-0.0253608	-0.0353426	phosphodiesterase inhibitor	PDE5A		Preclinical
CPC002_24H:BRD-K67298865-001-03-3:10	SB-431542	0.0868195	0.00633653	TGF beta receptor inhibitor	ACVR1C, TGFBR1		Preclinical
CPC002_24H:BRD-K68264559-045-01-6:10	brimonidine	-0.0666102	-0.0283863	adrenergic receptor agonist	ADRA2A, ADRA2B, ADRA2C	ophthalmology	Launched
CPC002_24H:BRD-K69195780-004-03-5:10	NAN-190	-0.0610666	0.0117165	serotonin receptor agonist	ADRA1A, ADRA1B, ADRA1D, HTR1A, HTR1F		Preclinical
CPC002_24H:BRD-K70281171-103-01-1:10	U-99194	0.0147116	0.0323331	dopamine receptor antagonist	DRD3		Preclinical
CPC002_24H:BRD-K72029282-001-15-4:10	probucol	-0.0505807	-0.0639824	atherogenesis inhibitor	ABCA1, ABCB11, CES1	cardiology	Launched
CPC002_24H:BRD-K72816382-001-01-3:10	cinalukast	0.0627148	-0.0063334	leukotriene receptor antagonist	CYSLTR1		Phase 2
CPC002_24H:BRD-K73109821-001-08-6:10	diazoxide	-0.0310182	-0.0214929	potassium channel activator	ATP1A1, CA1, CA2, KCNJ11, KCNJ8, KCNMA1, SLC12A3	endocrinology	Launched
CPC002_24H:BRD-K75615183-300-02-1:10	talipexole	0.0771959	-0.00747686	adrenergic receptor agonist, dopamine receptor agonist	ADRA2A, DRD2, HTR3A	infectious disease	Launched
CPC002_24H:BRD-K75641298-003-16-9:10	metoclopramide	-0.00313599	-0.00927195	dopamine receptor antagonist, serotonin receptor antagonist	CHRM1, DRD2, HTR3A, HTR3B, HTR4	gastroenterology	Launched
CPC002_24H:BRD-K76304753-003-08-8:10	phenazopyridine	0.049086	-0.00960253	local anesthetic	SCN1A	infectious disease	Launched
CPC002_24H:BRD-K76617868-003-03-6:10	fasudil	0.0185456	0.049945	rho associated kinase inhibitor	PKIA, PRKACA, ROCK1, ROCK2	neurology/psychiatry	Launched
CPC002_24H:BRD-K76775527-001-15-3:10	nimesulide	0.0158408	0.0329047	cyclooxygenase inhibitor	LTF, PLA2G2E, PTGS1, PTGS2	rheumatology, obstetrics/gynecology	Launched
CPC002_24H:BRD-K77641333-003-15-6:10	naphazoline	-0.00544509	-0.0242103	adrenergic receptor agonist	ADRA1A, ADRA2A	ophthalmology	Launched
CPC002_24H:BRD-K77987382-001-08-2:10	mebendazole	-0.000544566	0.0358931	tubulin polymerization inhibitor	TUBA1A, TUBB, TUBB4B	infectious disease	Launched
CPC002_24H:BRD-K78294846-001-02-5:10	osthol	-0.0648691	-0.0758302	calcium channel blocker			Preclinical
CPC002_24H:BRD-K78633253-001-04-6:10	EXO-1	0.0907968	0.063995	ARF inhibitor			Preclinical
CPC002_24H:BRD-K78959463-001-05-8:10	FPL-64176	-0.0423228	-0.00863568	calcium channel activator	CACNA1C, CACNA1S		Preclinical
CPC002_24H:BRD-K79425933-001-03-6:10	benperidol	0.0594481	0.05772	dopamine receptor antagonist	DRD2	neurology/psychiatry	Launched
CPC002_24H:BRD-K79684402-300-01-0:10	Ro-10-5824	0.0452576	0.0140987	dopamine receptor agonist	DRD4		Preclinical
CPC002_24H:BRD-K80315159-051-01-2:10	DPPE	0.00412494	0.0936566	histamine receptor antagonist	ABCB1, HRH1		Phase 3
CPC002_24H:BRD-K80334323-001-03-5:10	noretynodrel	-0.0318865	0.0172697	progestogen hormone	PGR	endocrinology	Launched
CPC002_24H:BRD-K80396088-001-03-9:10	gliquidone	0.00296178	0.000625589	sulfonylurea	ABCC8, KCNJ10, KCNJ8	endocrinology	Launched
CPC002_24H:BRD-K80725821-300-01-1:10	RS-16566	0.0146121	-0.051811	serotonin receptor antagonist			Preclinical
CPC002_24H:BRD-K80778372-001-01-7:10	Ro-19-4605	-0.0538055	-0.0295418		GABRA1, GABRA2, GABRA3, GABRA5		Preclinical
CPC002_24H:BRD-K81272440-236-06-9:10	dantrolene	-0.00598109	0.0568267	calcium channel blocker	RYR1, RYR3	neurology/psychiatry, endocrinology	Launched
CPC002_24H:BRD-K81418486:10	vorinostat	0.0413221	0.0699857	HDAC inhibitor	HDAC1, HDAC10, HDAC11, HDAC2, HDAC3, HDAC5, HDAC6, HDAC8, HDAC9	hematologic malignancy	Launched
CPC002_24H:BRD-K82484965-003-02-7:10	carmoxirole	-0.0411504	-0.0280775	dopamine receptor agonist	DRD2		Phase 2
CPC002_24H:BRD-K82731415-001-05-4:10	olomoucine	0.0148726	-0.054714	CDK inhibitor	CDK1, CDK2, CDK5, MAPK1		Preclinical
CPC002_24H:BRD-K82823076-001-01-8:10	Ro-15-4513	-0.0694315	-0.0321015		GABRA1, GABRA2, GABRA3, GABRA4, GABRA5, GABRA6, GABRB2, GABRG2		Preclinical
CPC002_24H:BRD-K82983861-001-01-9:10	GW-0742	-0.00208243	0.00305504	PPAR receptor agonist	PPARD		Preclinical
CPC002_24H:BRD-K83322645-103-01-6:10	L-693403	-0.0804926	-0.0715421	sigma receptor agonist, sigma receptor antagonist	DRD2, SIGMAR1		Preclinical
CPC002_24H:BRD-K83597974-003-15-6:10	pargyline	-0.0129624	0.0149416	monoamine oxidase inhibitor	MAOA, MAOB	cardiology	Launched
CPC002_24H:BRD-K86204871-001-02-2:10	terconazole	-0.0351964	-0.022621	sterol demethylase inhibitor		infectious disease	Launched
CPC002_24H:BRD-K86727142-001-06-6:10	embelin	0.0435777	0.00439148	HCV inhibitor, XIAP inhibitor	XIAP		Preclinical
CPC002_24H:BRD-K87048468-003-01-9:10	RS-102221	-0.0455755	0.00468998	serotonin receptor antagonist	HTR2A, HTR2B, HTR2C		Preclinical
CPC002_24H:BRD-K87158025-003-01-2:10	benzamil	-0.0183971	-0.0190589	sodium channel blocker	ASIC1, PKD2L1, SCNN1A, SCNN1B, SCNN1D, SCNN1G, SLC8A1		Phase 2
CPC002_24H:BRD-K87919739-001-03-4:10	tyrphostin-AG-825	-0.0316547	0.00606353	protein tyrosine kinase inhibitor	ERBB2		Preclinical
CPC002_24H:BRD-K88611939-001-10-9:10	aniracetam	-0.0754276	-0.0160853	glutamate receptor agonist	DRD2, GRIA1, GRIA2, GRIA3, GRIA4, HTR2A		Launched
CPC002_24H:BRD-K88677950-001-01-3:10	PD-198306	-0.0200932	-0.0457174	MAP kinase inhibitor, MEK inhibitor	MAP2K1, MAP2K2		Preclinical
CPC002_24H:BRD-K88759641-003-01-0:10	EMD-66684	-0.00286007	-0.0425405	angiotensin receptor antagonist	AGTR1		Preclinical
CPC002_24H:BRD-K88871508-001-01-9:10	lisuride	-0.0403446	-0.0414818	dopamine receptor agonist	ADRA1A, ADRA2A, ADRA2B, ADRA2C, DRD1, DRD2, DRD3, DRD4, DRD5, HTR1A, HTR1B, HTR1D, HTR2A, HTR2B, HTR2C, HTR6	neurology/psychiatry	Launched
CPC002_24H:BRD-K90382497-001-02-4:10	GW-843682X	0.00221496	-0.0261725	PLK inhibitor	PLK1, PLK3		Preclinical
CPC002_24H:BRD-K90524085-001-06-0:10	MY-5445	-0.0376316	0.000597644	phosphodiesterase inhibitor, platelet aggregation inhibitor	PDE5A		Preclinical
CPC002_24H:BRD-K90553655-001-03-6:10	testosterone	-0.0105361	-0.0114006	androgen receptor agonist	AR	endocrinology	Launched
CPC002_24H:BRD-K91263825-001-03-6:10	nortriptyline	0.0772093	0.0510563	tricyclic antidepressant	ADRA1A, ADRA1B, ADRA1D, ADRA2A, ADRA2B, ADRA2C, ADRB1, ADRB2, ADRB3, CHRM1, CHRM2, CHRM3, CHRM4, CHRM5, DRD2, HRH1, HTR1A, HTR2A, HTR2C, HTR6, KCNJ10, PGRMC1, SIGMAR1, SLC6A2, SLC6A4	neurology/psychiatry	Launched
CPC002_24H:BRD-K91301684-003-03-0:10	noscapine	-0.0209965	0.0175506	bradykinin receptor antagonist, tubulin polymerization inhibitor	SIGMAR1	pulmonary	Launched
CPC002_24H:BRD-K91370081-001-10-3:10	anisomycin	-0.0990689	-0.0373993	DNA synthesis inhibitor	NHP2L1, RPL10L, RPL11, RPL13A, RPL15, RPL19, RPL23, RPL23A, RPL26L1, RPL3, RPL37, RPL8, RSL24D1		Preclinical
CPC002_24H:BRD-K91509126-001-04-6:10	piceatannol	0.0524082	0.00633909	SYK inhibitor	ATP5A1, ATP5B, ATP5C1, IRF3		Preclinical
CPC002_24H:BRD-K92000912-001-06-8:10	AM-251	0.0256633	-0.00547333	cannabinoid receptor antagonist	CNR1, GPR18, GPR55		Preclinical
CPC002_24H:BRD-K92015269-001-01-6:10	GBR-12783	-0.0142944	-0.0187408	dopamine uptake inhibitor			Preclinical
CPC002_24H:BRD-K92446736-003-01-4:10	zatebradine	-0.0329853	-0.00248204	HCN channel blocker	HCN1, HCN2, HCN3, HCN4		Phase 3
CPC002_24H:BRD-K92778217-001-17-8:10	mefenamic-acid	-0.000823995	-0.00532539	cyclooxygenase inhibitor	KCNQ1, PTGS1, PTGS2, TRPM3	endocrinology	Launched
CPC002_24H:BRD-K93258693-001-05-8:10	GW-9662	-0.0255999	0.00374878	PPAR receptor antagonist	NCOA2, PPARG, RXRA		Preclinical
CPC002_24H:BRD-K93280214-004-02-3:10	gabazine	-0.00143387	0.0123228	GABA receptor antagonist	GABRA1, GABRA2, GABRA3, GABRA4, GABRA5, GABRA6, GABRG2		Preclinical
CPC002_24H:BRD-K93332168-001-03-2:10	isocarboxazid	-0.0607701	-0.02448	monoamine oxidase inhibitor	MAOA, MAOB	neurology/psychiatry	Launched
CPC002_24H:BRD-K93460210-001-09-6:10	lamotrigine	-0.0139239	0.0325536	serotonin receptor antagonist, sodium channel blocker	SCN10A, SCN11A, SCN1A, SCN2A, SCN3A, SCN4A, SCN5A, SCN7A, SCN8A, SCN9A	neurology/psychiatry	Launched
CPC002_24H:BRD-K93480852-001-02-2:10	KN-93	0.0147607	0.0109156	calcium/calmodulin dependent protein kinase inhibitor	CAMK2A		Preclinical
CPC002_24H:BRD-K94080537-001-05-5:10	diethyltoluamide	-0.0425174	-0.00180098	ionotropic receptor IR40a activator		dermatology	Launched
CPC002_24H:BRD-K95609758-001-01-1:10	BMS-191011	0.010665	-0.0100688	potassium channel activator	KCNMA1		Preclinical
CPC002_24H:BRD-K95676198-001-02-6:10	JAK3-inhibitor-V	-0.0456311	-0.008041	JAK inhibitor	JAK3		Preclinical
CPC002_24H:BRD-K95763993-001-03-7:10	trapidil	0.0188834	0.0416016	PDGFR tyrosine kinase receptor inhibitor	PDGFRA	cardiology	Launched
CPC002_24H:BRD-K95785537-001-09-0:10	PP-2	0.0563527	-0.0209266	src inhibitor	ABL1, LCK, LYN, RIPK2, SRC		Preclinical
CPC002_24H:BRD-K95851186-001-02-9:10	CGP-13501	-0.0448849	0.0159908	GABA receptor modulator	GABBR1		Preclinical
CPC002_24H:BRD-K96354014-001-08-8:10	nifedipine	0.00501374	-0.0130313	calcium channel blocker	CACNA1C, CACNA1D, CACNA1F, CACNA1H, CACNA1S, CACNA2D1, CACNB2, CALM1, GLRA1, GLRA3, GLRB, KCNA1, KCNA5, NR1I2, TRPM3	cardiology	Launched
CPC002_24H:BRD-K96809896-300-01-5:10	SKF-86002	0.00586301	-0.00024774	p38 MAPK inhibitor	ALOX5, MAPK14		Preclinical
CPC002_24H:BRD-K97118047-001-02-0:10	4,5,6,7-tetrabromobenzotriazole	-0.0248815	0.00302129	casein kinase inhibitor	AKT1, CHEK1, CSNK2A1, GSK3B, LCK, MAP2K1, MAPK1, MAPK11, MAPK12, MAPK14, MAPK8, PRKCA, ROCK1, RPS6KB1, SGK1		Preclinical
CPC002_24H:BRD-K97181089-003-10-6:10	amiloride	-0.0485544	0.0348749	sodium channel blocker	AOC1, ASIC1, ASIC2, ASIC3, PKD2, PKD2L1, PLAU, SCNN1A, SCNN1B, SCNN1D, SCNN1G, SLC9A1, TRPC7, TRPV2	cardiology	Launched
CPC002_24H:BRD-K97399794-001-08-8:10	quercetin	0.0532106	0.0461888	polar auxin transport inhibitor	ATP5A1, ATP5B, ATP5C1, HCK, HIBCH, PIK3CG, PIM1, STK17B, UGT3A1	neurology/psychiatry, allergy	Launched
CPC002_24H:BRD-K97440753-066-03-3:10	dihydroergocristine	-0.0485272	-0.0210241	adrenergic receptor antagonist, prolactin inhibitor	ADRA1A, ADRB1, DRD1, DRD2, DRD3, DRD4, DRD5, HTR1A, HTR2A, HTR3A, HTR4, HTR5A, HTR6, HTR7		Launched
CPC002_24H:BRD-K97810537-001-03-7:10	beclomethasone-dipropionate	-0.0423643	-0.0309667	glucocorticoid receptor agonist	GPR97, NR3C1	allergy	Launched
CPC002_24H:BRD-K98143437-001-01-7:10	SB-239063	-0.0360592	-0.0117049	p38 MAPK inhibitor	MAPK11, MAPK14, PTGS2		Preclinical
CPC002_24H:BRD-K98157055-001-04-2:10	SIB-1757	-0.0298701	0.0200925	glutamate receptor antagonist	GRM5		Preclinical
CPC002_24H:BRD-K98521173-001-03-8:10	desoxycortone	0.0320461	0.0726129	mineralocorticoid receptor agonist	NR3C1, NR3C2		Preclinical
CPC002_24H:BRD-K98548675-001-02-6:10	parthenolide	0.0706813	-0.0294566	NFkB pathway inhibitor			Phase 1
CPC002_24H:BRD-K98769987-001-09-6:10	flumazenil	-0.0453804	-0.0551361	benzodiazepine receptor antagonist	GABRA1, GABRA2, GABRA3, GABRA4, GABRA5, GABRA6, GABRB1, GABRB2, GABRB3, GABRD, GABRE, GABRG1, GABRG2, GABRG3, GABRP, GABRQ	neurology/psychiatry	Launched
CPC002_24H:BRD-K99107520-001-09-2:10	felbamate	-0.0318037	-0.021729	glutamate receptor antagonist	GRIN1, GRIN2A, GRIN2B, GRIN2C, GRIN2D, GRIN3A, GRIN3B	neurology/psychiatry	Launched
CPC002_24H:BRD-M00539986-051-01-1:10	formoterol	0.00862614	0.0261186	adrenergic receptor agonist	ADRB2	pulmonary	Launched
CPC002_24H:BRD-M62162320-103-01-1:10	rilmenidine	-0.00294203	-0.0288557	adrenergic receptor agonist, imidazoline receptor agonist	ADRA2A	cardiology	Launched
CPC002_6H:BRD-A00758722-001-03-1:10	noretynodrel	-0.00936365	0.0123895	progestogen hormone	PGR	endocrinology	Launched
CPC002_6H:BRD-A03623303-045-05-3:10	metoprolol	-0.0262943	0.00928183	adrenergic receptor antagonist	ADRB1, ADRB2	cardiology	Launched
CPC002_6H:BRD-A10420615-001-03-6:10	cyclopiazonic-acid	-0.0158814	-0.0403118	ATPase inhibitor	ATP2A1		Preclinical
CPC002_6H:BRD-A11813248-003-01-6:10	AM-92016	-0.0479778	-0.0148538	potassium channel blocker	GRIN1		Preclinical
CPC002_6H:BRD-A14798026-001-01-8:10	mestranol	-0.0119942	-0.0432637	estrogen receptor agonist	ESR1	endocrinology	Launched
CPC002_6H:BRD-A17428743-003-03-3:10	BW-723C86	-0.0510953	-0.0386605	serotonin receptor agonist	HTR2A, HTR2B, HTR2C		Preclinical
CPC002_6H:BRD-A17453586-003-01-5:10	MDL-72832	-0.0780004	-0.0127348	serotonin receptor agonist	HTR1A		Preclinical
CPC002_6H:BRD-A18579359-001-02-3:10	wiskostatin	-0.0170744	-0.0443922	neural Wiskott-Aldrich syndrome protein inhibitor, actin related protein inhibitor	WAS, WASL		Preclinical
CPC002_6H:BRD-A19037878:10	trichostatin-a	0.0425235	0.0608657	HDAC inhibitor	HDAC1, HDAC10, HDAC2, HDAC3, HDAC4, HDAC5, HDAC6, HDAC7, HDAC8, HDAC9		Preclinical
CPC002_6H:BRD-A19500257:10	geldanamycin	0.0374046	-0.0206521	HSP inhibitor	HSP90AA1, HSP90AB1		Preclinical
CPC002_6H:BRD-A19661776-003-13-6:10	mianserin	-0.043692	0.00851805	serotonin receptor antagonist	ADRA1A, ADRA1B, ADRA1D, ADRA2A, ADRA2B, ADRA2C, DRD1, DRD2, DRD3, DRD5, HRH1, HRH2, HRH4, HTR1A, HTR1F, HTR2A, HTR2B, HTR2C, HTR6, HTR7, OPRK1, SLC6A2, SLC6A3, SLC6A4	neurology/psychiatry	Launched
CPC002_6H:BRD-A20126139-001-03-4:10	medrysone	0.118398	0.0207134	glucocorticoid receptor agonist	NR3C1	ophthalmology	Launched
CPC002_6H:BRD-A20243730-001-01-4:10	danazol	0.0362236	0.0733644	estrogen receptor antagonist, progesterone receptor agonist	AR, CCL2, ESR1, GNRHR, GNRHR2, PGR	obstetrics/gynecology, cardiology	Launched
CPC002_6H:BRD-A22684332-003-03-1:10	procaterol	-0.100783	-0.0457835	adrenergic receptor agonist	ADRB2	pulmonary	Launched
CPC002_6H:BRD-A23072235-050-09-4:10	pheniramine	0.0809809	0.0641763	histamine receptor antagonist	HRH1	allergy	Launched
CPC002_6H:BRD-A24122750-001-02-9:10	saclofen	-0.0327341	0.0403659	GABA receptor antagonist	GABBR1, GABBR2, KCTD12, KCTD16, KCTD8		Preclinical
CPC002_6H:BRD-A28422058-001-01-0:10	L-689560	0.038314	0.0255269	glutamate receptor antagonist	GRIN1, GRIN2A, GRIN2B, GRIN2C, GRIN2D		Preclinical
CPC002_6H:BRD-A28970875-300-03-1:10	puromycin	-0.00012337	-0.00893723	protein synthesis inhibitor	NHP2L1, RPL10L, RPL11, RPL13A, RPL15, RPL19, RPL23, RPL23A, RPL26L1, RPL3, RPL37, RPL8, RSL24D1		Preclinical
CPC002_6H:BRD-A29289453-001-03-9:10	PCA-4248	-0.115977	-0.0426147	platelet activating factor receptor antagonist	PTAFR		Phase 1
CPC002_6H:BRD-A30437061-001-02-7:10	camptothecin	0.0778034	0.0813545	topoisomerase inhibitor	TOP1		Phase 3
CPC002_6H:BRD-A30655177-001-06-6:10	LFM-A13	0.018	-0.0248122	Bruton's tyrosine kinase (BTK) inhibitor	BTK		Preclinical
CPC002_6H:BRD-A31521121-001-15-7:10	methocarbamol	0.0175008	0.0533074	muscle relaxant	CA1	neurology/psychiatry	Launched
CPC002_6H:BRD-A35623999-001-04-0:10	CGP-37157	0.00897483	0.0291573	mitochondrial Na+/Ca2+ exchanger antagonist, sodium/calcium exchange inhibitor	SLC8A1		Preclinical
CPC002_6H:BRD-A35989968-001-03-4:10	megestrol-acetate	0.0207865	0.0143531	progesterone receptor agonist	NR3C1, PGR	neurology/psychiatry, endocrinology	Launched
CPC002_6H:BRD-A36267905-003-12-7:10	buphenine	-0.0201145	0.0313826	adrenergic receptor agonist	ADRB2	rheumatology	Launched
CPC002_6H:BRD-A37704979-001-04-0:10	SB-203580	-0.0208436	-0.029295	p38 MAPK inhibitor	AKT1, ALOX5, CHEK1, CYP2D6, CYP3A4, GAK, GSK3B, LCK, MAPK1, MAPK10, MAPK11, MAPK12, MAPK14, MAPK8, MAPK9, PRKCA, RAF1, RIPK2, ROCK1, RPS6KB1, SGK1, SRC, TNF		Preclinical
CPC002_6H:BRD-A41451487-001-04-7:10	PK-11195	-0.0258774	0.0238685	benzodiazepine receptor antagonist	TSPO		Phase 1
CPC002_6H:BRD-A42649439-001-02-8:10	triciribine	-0.0666487	-0.0517655	AKT inhibitor	AKT1, AKT2, AKT3		Phase 1/Phase 2
CPC002_6H:BRD-A44780397-001-01-1:10	mifepristone	0.0611361	0.0501973	glucocorticoid receptor antagonist, progesterone receptor antagonist	AR, NR1I2, NR3C1, PGR	endocrinology	Launched
CPC002_6H:BRD-A45499626-001-02-8:10	UBP-302	0.00775822	0.0172372	glutamate receptor antagonist	GRIK1		Preclinical
CPC002_6H:BRD-A49046702-003-03-4:10	SKF-89976A	-0.161837	-0.0199372	GABA uptake inhibitor	SLC6A1		Preclinical
CPC002_6H:BRD-A50311610-300-06-2:10	meclizine	-0.00544831	0.047025	constitutive androstane receptor (CAR) agonist	HRH1, NR1I3	gastroenterology, neurology/psychiatry	Launched
CPC002_6H:BRD-A50684349-003-01-1:10	fenoldopam	-0.00210101	-0.0311986	dopamine receptor agonist	ADRA1A, ADRA1B, ADRA1D, ADRA2A, ADRA2B, ADRA2C, DRD1, DRD4, DRD5	cardiology	Launched
CPC002_6H:BRD-A50928468-001-03-7:10	norgestrel	-0.0254727	0.0330842	progesterone receptor agonist	PGR	endocrinology	Launched
CPC002_6H:BRD-A51393488-003-01-9:10	noscapine	0.0326214	0.00235277	bradykinin receptor antagonist, tubulin polymerization inhibitor	SIGMAR1	pulmonary	Launched
CPC002_6H:BRD-A51410489-003-02-8:10	yohimbine	0.0925864	0.00734048	adrenergic receptor antagonist	ADRA2A, ADRA2B, ADRA2C, DRD2, DRD3, HTR1A, HTR1B, HTR1D, HTR1E, HTR1F, HTR2A, HTR2B, HTR2C, HTR5A, HTR7, KCNJ1, KCNJ10, KCNJ11, KCNJ12, KCNJ14, KCNJ15, KCNJ8	cardiology	Launched
CPC002_6H:BRD-A51829654-003-02-8:10	BRL-15572	-0.0170222	0.0124105	serotonin receptor antagonist	HTR1A, HTR1B, HTR1D, HTR1E, HTR1F, HTR2A, HTR2B, HTR2C, HTR6		Preclinical
CPC002_6H:BRD-A53576514-048-06-9:10	orphenadrine	-0.0173653	0.032414	acetylcholine receptor antagonist	GRIN1, GRIN2D, GRIN3A, GRIN3B, HRH1, SCN10A, SLC6A2	neurology/psychiatry	Launched
CPC002_6H:BRD-A56987319-001-05-3:10	SQ-22536	0.0680938	0.0286364	adenylyl cyclase inhibitor	ADCY1		Preclinical
CPC002_6H:BRD-A58157837-034-01-4:10	butabindide	0.0228875	0.0591522	tripeptidyl peptidase inhibitor	TPP2		Preclinical
CPC002_6H:BRD-A62071884-001-02-0:10	siguazodan	0.0734709	-0.0257845	phosphodiesterase inhibitor	PDE3A		Phase 1
CPC002_6H:BRD-A63043573-001-01-6:10	cabergoline	-0.000821772	0.0259935	dopamine receptor agonist	ADRA1A, ADRA1B, ADRA1D, ADRA2A, ADRA2B, ADRA2C, ADRB1, ADRB2, DRD1, DRD2, DRD3, DRD4, DRD5, HTR1A, HTR1B, HTR1D, HTR2A, HTR2B, HTR2C, HTR7	endocrinology	Launched
CPC002_6H:BRD-A64290322-001-01-6:10	cyclosporin-a	0.0557022	0.0340249	calcineurin inhibitor	PPP3CA	rheumatology, dermatology	Launched
CPC002_6H:BRD-A67433117-001-01-8:10	NCS-382	0.0154726	-0.00493202	GABA receptor antagonist	GABBR1, GABBR2, SLC52A2		Preclinical
CPC002_6H:BRD-A69960130-066-01-4:10	bromocriptine	0.0832394	0.0798383	dopamine receptor agonist	ADRA1A, ADRA1B, ADRA1D, ADRA2A, ADRA2B, ADRA2C, DRD1, DRD2, DRD3, DRD4, DRD5, HTR1A, HTR1B, HTR1D, HTR2A, HTR2B, HTR2C, HTR6, HTR7	endocrinology, neurology/psychiatry	Launched
CPC002_6H:BRD-A70461345-003-03-0:10	naloxone	-0.0651266	-0.0184924	opioid receptor antagonist	CREB1, ESR1, OPRD1, OPRK1, OPRM1, TLR4	pulmonary	Launched
CPC002_6H:BRD-A75409952:10	wortmannin	0.112334	-0.00993832	PI3K inhibitor	PI4KA, PI4KB, PIK3CA, PIK3CD, PIK3CG, PIK3R1, PLK1, PRKDC		Preclinical
CPC002_6H:BRD-A76528577-065-01-2:10	vincristine	0.0815599	-0.00353326	tubulin polymerization inhibitor	TUBA4A, TUBB	hematologic malignancy	Launched
CPC002_6H:BRD-A78322124-003-06-6:10	dobutamine	-0.143613	-0.0564254	adrenergic receptor agonist	ADRB1, ADRB2	cardiology	Launched
CPC002_6H:BRD-A78377521-001-03-0:10	monastrol	-0.0699551	-0.00771464	kinesin inhibitor	KIF11		Preclinical
CPC002_6H:BRD-A83859836-003-02-8:10	tropisetron	-0.0675116	-0.0547653	serotonin receptor antagonist	GLRA1, GLRA2, GLRB, HTR3A, HTR4	gastroenterology	Launched
CPC002_6H:BRD-A84205515-001-02-5:10	estriol	-0.0221465	0.0315393	estrogen receptor agonist	ESR1, ESR2	endocrinology, obstetrics/gynecology, infectious disease	Launched
CPC002_6H:BRD-A84389633-001-02-4:10	tropanyl-3,5-dimethylbenzoate	0.0855982	0.0522398	serotonin receptor antagonist	HTR3A, HTR3B		Preclinical
CPC002_6H:BRD-A85424553-050-03-9:10	thioperamide	-0.0732801	-0.0541253	histamine receptor antagonist	HRH3, HRH4		Preclinical
CPC002_6H:BRD-A85587465-001-02-5:10	bemesetron	0.0085998	0.015861	serotonin receptor antagonist	HTR3A, HTR3B		Phase 3
CPC002_6H:BRD-A89337244-001-01-1:10	PD-102807	0.0966051	0.0394647	acetylcholine receptor antagonist	CHRM4		Preclinical
CPC002_6H:BRD-A92651262-003-03-9:10	nalbuphine	-0.0374379	0.0136301	opioid receptor agonist, opioid receptor antagonist	OPRD1, OPRK1, OPRM1	neurology/psychiatry	Launched
CPC002_6H:BRD-A93000692-001-02-4:10	ciglitazone	-0.0431406	0.0324802	PPAR receptor agonist	PPARG		Phase 2
CPC002_6H:BRD-K00662280-001-04-5:10	CL-218872	-0.0458505	-0.00617634	benzodiazepine receptor agonist	GABRA1, GABRA2, GABRA3, GABRA5, GABRB2, GABRG2		Phase 1
CPC002_6H:BRD-K01292756-001-10-2:10	pimozide	0.0743771	0.0376934	dopamine receptor antagonist	CACNA1I, CALM1, DRD1, DRD2, DRD3, DRD4, DRD5, HRH1, HTR1A, HTR2A, KCNA10, KCNH2	neurology/psychiatry	Launched
CPC002_6H:BRD-K01567962-001-07-3:10	pyrazolanthrone	-5.74713e-05	0.00489286	JNK inhibitor	MAPK10, MAPK8, MAPK8IP1, MAPK9, TTK		Preclinical
CPC002_6H:BRD-K04111260-001-05-0:10	raclopride	-0.00933444	-0.00078987	dopamine receptor antagonist	DRD2, DRD3, HTR1A		Launched
CPC002_6H:BRD-K04146668-001-01-3:10	GW-441756	-0.129843	-0.0480162	growth factor receptor inhibitor	NTRK1		Preclinical
CPC002_6H:BRD-K05361803-001-02-1:10	SC-10	0.0621803	0.037731	protein kinase activator	PRKCA		Preclinical
CPC002_6H:BRD-K05434375-001-03-2:10	HA-1004	0.0865665	0.0165716	calcium channel blocker			Phase 2
CPC002_6H:BRD-K05528470-305-01-4:10	L-745870	-0.0679548	-0.0189206	dopamine receptor antagonist	DRD1, DRD2, DRD3, DRD4, HTR1A, HTR2A, HTR6, HTR7		Preclinical
CPC002_6H:BRD-K06147391-300-04-3:10	telenzepine	-0.0548431	-0.00182932	acetylcholine receptor antagonist	CHRM1		Phase 3
CPC002_6H:BRD-K06208435-003-03-3:10	YS-035	-0.00413224	0.00545828	calcium channel blocker			Preclinical
CPC002_6H:BRD-K06753942-001-06-1:10	nobiletin	0.159694	0.0490457	MEK inhibitor	MAP2K1		Preclinical
CPC002_6H:BRD-K06902185-001-10-2:10	minoxidil	-0.0557528	-0.0144053	KATP activator, Kir6 channel (KATP) activator, vasodilator	ABCC9, KCNJ1, KCNJ10, KCNJ11, KCNJ8, PTGS1	endocrinology	Launched
CPC002_6H:BRD-K06926592-001-01-7:10	tretinoin	0.0691937	0.015641	retinoid receptor agonist, retinoid receptor ligand	ALDH1A1, ALDH1A2, GPRC5A, NR0B1, NR2C2, PPARD, RARA, RARB, RARG, RARRES1, RORB, RORC, RXRB, RXRG	hematologic malignancy	Launched
CPC002_6H:BRD-K07691486-001-04-9:10	roscovitine	-0.0212036	0.0392506	CDK inhibitor	CDK2, CDK9		Phase 2
CPC002_6H:BRD-K07762753-001-02-8:10	aminopurvalanol-a	-0.0116192	0.0264934	CDK inhibitor, tyrosine kinase inhibitor	CDK1, CDK2, CDK5, CDK6		Preclinical
CPC002_6H:BRD-K08547377-003-03-2:10	irinotecan	0.0551011	-0.0227996	topoisomerase inhibitor	TOP1, TOP1MT	oncology	Launched
CPC002_6H:BRD-K09397065-003-03-8:10	SR-57227A	-0.000771195	0.057862	serotonin receptor agonist	HTR3A		Phase 2
CPC002_6H:BRD-K10042277-001-04-3:10	desmethylclozapine	0.00290905	-0.00425272	acetylcholine receptor agonist	HTR2C		Phase 2
CPC002_6H:BRD-K10176267-001-02-5:10	L-701252	0.0375621	0.0526551	glutamate receptor antagonist	GRIN1		Preclinical
CPC002_6H:BRD-K12079898-001-01-8:10	PD-160170	0.0653798	0.0418866	neuropeptide receptor antagonist	NPY1R		Preclinical
CPC002_6H:BRD-K12867552-001-01-3:10	PCI-24781	0.00367219	0.0212164	HDAC inhibitor	HDAC1, HDAC2, HDAC3, HDAC6		Phase 1/Phase 2
CPC002_6H:BRD-K13646352-001-01-2:10	midostaurin	0.0243234	0.000919058	FLT3 inhibitor, KIT inhibitor, PKC inhibitor	FLT3, PRKCG	hematologic malignancy	Launched
CPC002_6H:BRD-K15025317-001-05-2:10	BAY-11-7082	0.0779718	0.0853875	NFkB pathway inhibitor	RELA		Preclinical
CPC002_6H:BRD-K15164005-001-02-3:10	apoptosis-activator-II	-0.033707	0.0257619	carboxylesterase inhibitor	BCHE, CES1		Preclinical
CPC002_6H:BRD-K15567136-003-18-1:10	papaverine	0.0934791	0.0629353	phosphodiesterase inhibitor	PDE10A, PDE4B, PDE5A	cardiology, hematology, gastroenterology	Launched
CPC002_6H:BRD-K15868788-003-02-8:10	SDZ-205-557	-0.0771352	-0.0347211	serotonin receptor antagonist	HTR3A, HTR3B		Preclinical
CPC002_6H:BRD-K16195444-003-13-8:10	oxymetazoline	-0.10147	0.000309938	adrenergic receptor agonist	ADRA1A, ADRA1B, ADRA1D, ADRA2A, ADRA2B, ADRA2C, HTR1B, HTR1D, HTR2C	otolaryngology	Launched
CPC002_6H:BRD-K16551401-003-02-6:10	PNU-22394	-0.0640701	-0.0407857	serotonin receptor agonist	HTR2A, HTR2B, HTR2C, MAOA, MAOB		Phase 2
CPC002_6H:BRD-K16664969-001-02-5:10	GTP-14564	0.0363477	-0.0203615	FLT3 inhibitor, tyrosine kinase inhibitor	CSF1R, FLT3, KIT, PDGFRB		Preclinical
CPC002_6H:BRD-K17743697-066-02-8:10	KB-R7943	0.0563017	-0.0286698	sodium/calcium exchange inhibitor	SLC8A1, TRPC3, TRPC5, TRPC6		Preclinical
CPC002_6H:BRD-K17868609-001-02-7:10	BRL-54443	0.102867	0.0806201	serotonin receptor agonist	HTR1E, HTR1F		Preclinical
CPC002_6H:BRD-K18316707-001-01-9:10	O-1918	-0.0926615	0.00528873	cannabinoid receptor antagonist			Preclinical
CPC002_6H:BRD-K18619710-001-03-7:10	digoxigenin	-0.0604128	-0.00726788	steroid			Preclinical
CPC002_6H:BRD-K18678457-003-01-0:10	ZD-7288	0.00270554	-0.0117661	HCN channel blocker	HCN1, HCN2, HCN3, HCN4		Phase 2
CPC002_6H:BRD-K18787491-001-05-2:10	U-0126	0.178497	0.0560288	MEK inhibitor	AKT1, CHEK1, GSK3B, LCK, MAP2K1, MAP2K2, MAP2K7, MAPK1, MAPK11, MAPK12, MAPK14, MAPK8, PRKCA, RAF1, ROCK1, RPS6KB1, SGK1		Preclinical
CPC002_6H:BRD-K18816859-001-01-4:10	L-694247	0.0120288	-0.0441367	serotonin receptor agonist	HTR1A, HTR1B, HTR1D		Preclinical
CPC002_6H:BRD-K18905250-003-01-6:10	ST-91	-0.0496744	-0.0284064	adrenergic receptor agonist			Preclinical
CPC002_6H:BRD-K19111024-001-08-4:10	clofibric-acid	-0.0496125	0.0180735	PPAR receptor agonist	PPARA		Launched
CPC002_6H:BRD-K19284129-001-01-8:10	salvinorin-a	0.00401691	0.0303331	opioid receptor agonist	OPRD1, OPRK1, OPRM1		Phase 1
CPC002_6H:BRD-K19533706-001-01-9:10	tranilast	0.0648891	0.0422255	angiogenesis inhibitor	HPGDS, HRH1	pulmonary	Launched
CPC002_6H:BRD-K19605405-001-01-9:10	ZM-241385	0.00213403	-0.0127473	adenosine receptor antagonist	ADORA1, ADORA2A, ADORA2B, ADORA3		Preclinical
CPC002_6H:BRD-K20141153-003-03-8:10	atomoxetine	0.0563003	0.0211707	norepinephrine transporter inhibitor	GRIN1, GRIN2A, GRIN2B, GRIN2C, GRIN2D, GRIN3A, GRIN3B, SLC6A2, SLC6A3, SLC6A4	neurology/psychiatry	Launched
CPC002_6H:BRD-K20287671-001-03-6:10	SU-4312	-0.0368374	-0.00098473	PDGFR tyrosine kinase receptor inhibitor, tyrosine kinase inhibitor, VEGFR inhibitor	KDR, PDGFRB		Preclinical
CPC002_6H:BRD-K20313525-001-03-8:10	rosmarinic-acid	0.0337056	-0.0310945	GABA transaminase inhibitor	MCL1, TYR		Launched
CPC002_6H:BRD-K20655524-003-07-0:10	mefexamide	0.0425716	-0.00544305	psychoactive drug			Preclinical
CPC002_6H:BRD-K20714604-003-01-1:10	RS-56812	0.0346754	-0.0360122	serotonin receptor partial agonist	HTR3A		Preclinical
CPC002_6H:BRD-K20755323-001-01-8:10	SKI-II	0.0162726	-0.0237607	sphingosine kinase inhibitor	SPHK1		Preclinical
CPC002_6H:BRD-K21283037-003-06-2:10	riluzole	0.0669517	0.0426714	glutamate inhibitor	KCNK10, KCNK2, KCNK4, KCNN4, SCN10A, SCN11A, SCN1A, SCN2A, SCN3A, SCN4A, SCN5A, SCN7A, SCN8A, SCN9A, SLC7A11	neurology/psychiatry	Launched
CPC002_6H:BRD-K22010301-001-01-2:10	JLK-6	-0.0375663	0.0194899	gamma secretase inhibitor	PSEN1		Preclinical
CPC002_6H:BRD-K23383398-001-01-6:10	T-0901317	-0.000966901	0.00791057	LXR agonist	NCOA1, NCOA2, NR1H2, NR1H3, NR1I2, RXRB		Preclinical
CPC002_6H:BRD-K24023109-003-11-2:10	diltiazem	-0.0154376	-0.0348835	calcium channel blocker	CACNA1C, CACNA1S, CACNA2D1, CACNG1, HTR3A, KCNA5	cardiology	Launched
CPC002_6H:BRD-K24240364-003-02-1:10	GYKI-52466	-0.0248482	0.0188253	glutamate receptor antagonist	GRIA1, GRIA2, GRIA3, GRIA4		Preclinical
CPC002_6H:BRD-K25186396-001-04-7:10	tangeritin	0.0688889	0.053645	cell cycle inhibitor			Preclinical
CPC002_6H:BRD-K25433859-003-14-8:10	maprotiline	0.0163479	0.0149723	norepinephrine reputake inhibitor, tricyclic antidepressant	ADRA1A, ADRA1B, ADRA1D, ADRA2A, ADRA2B, ADRA2C, CHRM1, CHRM2, CHRM3, CHRM4, CHRM5, DRD2, HRH1, HTR2A, HTR2C, HTR7, SLC6A2	neurology/psychiatry	Launched
CPC002_6H:BRD-K26241953-001-01-0:10	piceatannol	-0.0212419	-0.0520819	SYK inhibitor	ATP5A1, ATP5B, ATP5C1, IRF3		Preclinical
CPC002_6H:BRD-K26548821-001-01-8:10	quinpirol-(-)	-0.0440448	-0.0217769	dopamine receptor agonist	DRD1, DRD2, DRD3, DRD4, HTR1A, HTR2A, HTR2B, HTR2C		Phase 2
CPC002_6H:BRD-K26997899-001-01-4:10	D-64131	0.125063	0.0358271	microtubule inhibitor	TUBB		Preclinical
CPC002_6H:BRD-K27351809-001-02-0:10	nomegestrol-acetate	0.152621	0.0307224	progesterone receptor agonist	PGR	endocrinology	Launched
CPC002_6H:BRD-K28578425-001-02-1:10	cilostamide	0.0168704	-0.0188881	phosphodiesterase inhibitor	PDE3A, PDE3B		Preclinical
CPC002_6H:BRD-K31699485-001-01-9:10	DMeOB	-0.0274396	-0.0798012		GRM5		Preclinical
CPC002_6H:BRD-K31843556-001-01-7:10	T-0070907	-0.010294	0.04284	PPAR receptor antagonist	PPARG		Preclinical
CPC002_6H:BRD-K31920458-001-03-8:10	mestranol	-0.0548455	-0.0383161	estrogen receptor agonist	ESR1	endocrinology	Launched
CPC002_6H:BRD-K32292990-001-01-0:10	CGP-53353	0.00330276	0.00106055	EGFR inhibitor, PKC inhibitor	EGFR, PRKCB		Preclinical
CPC002_6H:BRD-K32501161-300-04-7:10	vanoxerine	0.0159407	-0.0777149	dopamine uptake inhibitor	SLC6A3		Phase 3
CPC002_6H:BRD-K32526544-001-01-2:10	DCEBIO	0.0900354	0.0460108	potassium channel activator	KCNN2, KCNN3, KCNN4		Preclinical
CPC002_6H:BRD-K33459542-001-02-5:10	ditolylguanidine	-0.0297612	-0.00429222	sigma receptor agonist	GRIN1, GRIN2A, GRIN2B, SIGMAR1		Preclinical
CPC002_6H:BRD-K33860217-003-01-6:10	CP-94253	-0.0752422	-0.0109639	serotonin receptor agonist	HTR1B		Preclinical
CPC002_6H:BRD-K33882852-003-01-0:10	ZK-93423	0.0676483	0.0680941	benzodiazepine receptor agonist	GABRA1, GABRA2, GABRA3, GABRA5, GABRB2, GABRG2		Phase 3
CPC002_6H:BRD-K34034388-300-01-0:10	GBR-12783	-0.0389941	-0.000949575	dopamine uptake inhibitor			Preclinical
CPC002_6H:BRD-K34154330-003-04-9:10	tracazolate	0.106179	0.00662233	GABA receptor modulator	GABRA1		Phase 2
CPC002_6H:BRD-K34170797-001-01-1:10	fexaramine	0.0560758	-0.0113648	FXR agonist	NR1H4		Preclinical
CPC002_6H:BRD-K35531059-001-02-4:10	molsidomine	0.0450114	0.0063969	guanylate cyclase stimulant	GUCY1A3	cardiology	Launched
CPC002_6H:BRD-K35559145-050-03-6:10	levomepromazine	0.114654	0.0636124	dopamine receptor antagonist	ADRA1A, ADRA1B, ADRA1D, ADRA2A, ADRA2B, ADRA2C, CHRM1, CHRM2, CHRM3, CHRM4, CHRM5, DRD1, DRD2, DRD3, DRD4, DRD5, HRH1, HTR2A, HTR2C	neurology/psychiatry, gastroenterology	Launched
CPC002_6H:BRD-K36258877-001-01-5:10	AZ-10417808	-0.0324996	0.0398666	caspase inhibitor	CASP3		Preclinical
CPC002_6H:BRD-K36638830-001-02-2:10	anabasine	0.0430948	-0.00432951	acetylcholine receptor agonist			Preclinical
CPC002_6H:BRD-K36864847-303-01-7:10	BD-1047	0.0817746	0.0311563	adrenergic receptor antagonist	SIGMAR1		Preclinical
CPC002_6H:BRD-K37270826-001-03-7:10	mifepristone	-0.00962965	-0.0341282	glucocorticoid receptor antagonist, progesterone receptor antagonist	AR, NR1I2, NR3C1, PGR	endocrinology	Launched
CPC002_6H:BRD-K37289225-001-19-0:10	clozapine	0.117526	0.0159992	dopamine receptor antagonist, serotonin receptor antagonist	ADRA1A, ADRA1B, ADRA1D, ADRA2A, ADRA2B, ADRA2C, CALY, CHRM1, CHRM2, CHRM3, CHRM4, CHRM5, DRD1, DRD2, DRD3, DRD4, DRD5, HRH1, HRH4, HTR1A, HTR1B, HTR1D, HTR1E, HTR1F, HTR2A, HTR2B, HTR2C, HTR3A, HTR5A, HTR6, HTR7	neurology/psychiatry	Launched
CPC002_6H:BRD-K37312348-001-06-9:10	kenpaullone	0.0344673	0.0840924	CDK inhibitor, glycogen synthase kinase inhibitor	CCNB1, CDK1, CDK5, GSK3B		Preclinical
CPC002_6H:BRD-K37392901-003-01-7:10	NSC-632839	-0.0913204	-0.0687929	ubiquitin specific protease inhibitor	SENP2, USP1, USP2, USP7		Preclinical
CPC002_6H:BRD-K37561857-001-06-4:10	zardaverine	0.0854542	0.0698621	phosphodiesterase inhibitor	PDE4D		Phase 2
CPC002_6H:BRD-K38903228-001-02-8:10	hesperidin	-0.0422168	-0.0656091	flavanone glycoside	CACNA1B		Launched
CPC002_6H:BRD-K39188321-001-03-9:10	betamethasone	0.0566776	0.0032777	glucocorticoid receptor agonist	NR3C1	dermatology	Launched
CPC002_6H:BRD-K39339537-001-03-8:10	epirizole	-0.0710916	-0.0233475	cyclooxygenase inhibitor	PTGS1, PTGS2	neurology/psychiatry	Launched
CPC002_6H:BRD-K39356024-001-02-4:10	pregnenolone	0.0266447	0.0213475	glutamate receptor modulator	CYP17A1, SULT2B1		Launched
CPC002_6H:BRD-K39670393-303-01-3:10	amthamine	0.0304007	0.034787	histamine receptor agonist	HRH2		Preclinical
CPC002_6H:BRD-K39965020-001-02-6:10	doconexent	-0.0633225	-0.00374908	PPAR receptor agonist	FFAR1, PTGS1, PTGS2		Launched
CPC002_6H:BRD-K40530731-001-02-5:10	hyoscyamine	-0.0513526	-0.0468785	acetylcholine receptor antagonist	CHRM1, CHRM2, CHRM3, CHRM4	gastroenterology, urology, neurology/psychiatry, allergy	Launched
CPC002_6H:BRD-K40578143-001-01-8:10	GR-79236	-0.0753979	-0.047172	adenosine receptor agonist	ADORA1, ADORA2A		Phase 1
CPC002_6H:BRD-K40656405-001-01-5:10	L-165041	-0.0109679	0.0514903	PPAR receptor agonist	PPARD		Preclinical
CPC002_6H:BRD-K40992116-001-05-5:10	parachlorophenol	0.0762609	0.031089	antiinfective drug			Launched
CPC002_6H:BRD-K41337261-003-01-0:10	ZM-306416	-0.0642315	-0.0294103	Abl kinase inhibitor, src inhibitor, VEGFR inhibitor	EGFR, FLT1, FLT4, KDR		Preclinical
CPC002_6H:BRD-K42221274-003-02-8:10	NNC-711	-0.0776593	-0.0219738	GABA uptake inhibitor	SIGMAR1, SLC6A1		Preclinical
CPC002_6H:BRD-K42452249-001-01-7:10	EO-1428	0.0965348	0.0586691	p38 MAPK inhibitor	MAPK11, MAPK14		Preclinical
CPC002_6H:BRD-K42693031-001-01-8:10	glimepiride	-0.0412346	0.0298417	insulin secretagogue	ABCC8, KCNJ1, KCNJ11	endocrinology	Launched
CPC002_6H:BRD-K43330982-001-01-5:10	JTE-013	0.000798911	-0.0125585	lysophospholipid receptor antagonist	P2RY10, S1PR2		Preclinical
CPC002_6H:BRD-K43978949-075-01-7:10	PIT	-0.0530815	-0.0167607	purinergic receptor antagonist	P2RY1		Preclinical
CPC002_6H:BRD-K44067360-001-16-2:10	flufenamic-acid	-0.0933809	-0.0244485	chloride channel blocker	AKR1C3, ANO1, AR, GJA1, GJA10, GJA3, GJA4, GJA5, GJA8, GJA9, GJB1, GJB2, GJB3, GJB4, GJB5, GJB6, GJB7, GJC1, GJC2, GJC3, GJD2, GJD3, GJD4, GJE1, PANX1, PANX2, PANX3, PKD2L1, PTGS1, PTGS2, TRPC5, TRPM2, TRPM5		Preclinical
CPC002_6H:BRD-K44849676-001-05-5:10	capsazepine	-0.0464257	-0.0477827	TRPV agonist	TRPV1, TRPV4		Preclinical
CPC002_6H:BRD-K45401373-001-04-3:10	betulinic-acid	-0.0308553	-0.0229034	apoptosis stimulant, NFkB pathway inhibitor	GPBAR1		Phase 1/Phase 2
CPC002_6H:BRD-K45435259-003-03-8:10	SCH-23390	-0.0194289	0.0073134	dopamine receptor antagonist	DRD1, DRD5, HTR2C, KCNJ4, KCNJ6		Preclinical
CPC002_6H:BRD-K45479396-103-01-2:10	BP-554	0.0320387	0.0563724	serotonin receptor agonist	HTR1A		Preclinical
CPC002_6H:BRD-K46142322-003-01-6:10	RS-67333	-0.0312981	-0.0419246	serotonin receptor partial agonist	HTR4		Preclinical
CPC002_6H:BRD-K47105409-001-04-6:10	AG-490	-0.061108	-0.0375317	EGFR inhibitor, JAK inhibitor	EGFR, JAK2, JAK3		Preclinical
CPC002_6H:BRD-K47598052-001-06-7:10	PP-1	0.0769586	-0.0401659	src inhibitor	HCK, RET		Preclinical
CPC002_6H:BRD-K47639036-003-03-3:10	flavoxate	0.0104277	-0.0126122	acetylcholine receptor antagonist	CHRM1, CHRM2	urology	Launched
CPC002_6H:BRD-K48367671-001-01-8:10	febuxostat	-0.0153045	0.00655615	xanthine oxidase inhibitor	XDH	nephrology	Launched
CPC002_6H:BRD-K49577446-001-03-1:10	flunisolide	0.0582406	-0.0014307	cytochrome P450 inhibitor	NR3C1	allergy	Launched
CPC002_6H:BRD-K49657628-001-05-6:10	tyrphostin-AG-18	-0.0602287	-0.0467361	EGFR inhibitor, tyrosine kinase inhibitor	EGFR		Preclinical
CPC002_6H:BRD-K49671696-045-03-6:10	ketanserin	-0.0995522	-0.0415015	serotonin receptor antagonist	ADRA1A, ADRA1B, ADRA1D, DRD1, DRD5, HTR1A, HTR1B, HTR1D, HTR2A, HTR2B, HTR2C, HTR5A, HTR7, SLC18A1, SLC18A2	cardiology	Launched
CPC002_6H:BRD-K49890030-236-01-6:10	gavestinel	-0.0318284	0.0273081	glutamate receptor antagonist	GLRB		Phase 3
CPC002_6H:BRD-K50018155-003-01-3:10	RS-67506	-0.0476925	-0.00844397	serotonin receptor partial agonist	HTR4		Preclinical
CPC002_6H:BRD-K50135270-300-01-5:10	GBR-12935	-0.0431556	0.0346868	dopamine uptake inhibitor	AGTR1, SLC6A3		Preclinical
CPC002_6H:BRD-K50325075-001-01-3:10	UCL-2077	-0.0862161	-0.0216757	slow afterhyperpolarization channel blocker			Preclinical
CPC002_6H:BRD-K50388907-001-15-5:10	fenofibrate	-0.00586342	0.0158077	PPAR receptor agonist	MMP25, PPARA	endocrinology	Launched
CPC002_6H:BRD-K50398167-236-12-8:10	meclofenamic-acid	0.0786906	0.017709	cyclooxygenase inhibitor, prostanoid receptor antagonist	ALOX5, CNR1, KCNQ2, KCNQ3, PTGS1, PTGS2	rheumatology, neurology/psychiatry, endocrinology	Launched
CPC002_6H:BRD-K50422030-003-01-8:10	clomethiazole	-0.00789602	0.0197104	GABA receptor antagonist, GABA receptor modulator	GABRA1	neurology/psychiatry	Launched
CPC002_6H:BRD-K50859149-001-08-8:10	sulfafurazole	0.0288358	-0.0298217	bacterial antifolate		infectious disease	Launched
CPC002_6H:BRD-K51318897-001-07-0:10	fenbendazole	0.0658426	0.0187289	tubulin polymerization inhibitor	TUBB	infectious disease	Launched
CPC002_6H:BRD-K51751936-001-03-4:10	alfadolone-acetate	-0.0649208	-0.0436805	benzodiazepine receptor agonist			Phase 2
CPC002_6H:BRD-K51918615-303-01-1:10	iodophenpropit	-0.112679	-0.0302244	histamine receptor antagonist	HRH3, HRH4		Preclinical
CPC002_6H:BRD-K52394958-001-01-9:10	GR-159897	0.00792708	-0.0310317	tachykinin antagonist	TAC1, TACR2		Preclinical
CPC002_6H:BRD-K52459643-001-10-2:10	alprostadil	-0.00455644	0.023616	prostanoid receptor agonist	CATSPER1, CATSPER2, CATSPER3, CATSPER4, PTGDR, PTGER1, PTGER2, PTGER4, PTGIR	cardiology	Launched
CPC002_6H:BRD-K52721684-001-02-2:10	PCO-400	0.0161372	-0.0278949	potassium channel activator	KCNJ8		Phase 1
CPC002_6H:BRD-K52989797-003-13-2:10	clomipramine	0.0398444	0.00564248	serotonin transporter (SERT) inhibitor	GSTP1, HTR2A, HTR2B, HTR2C, SLC6A2, SLC6A3, SLC6A4	neurology/psychiatry	Launched
CPC002_6H:BRD-K53523901-001-02-8:10	arctigenin	0.0288709	-0.00894997	MEK inhibitor	CHUK, MAP2K1		Preclinical
CPC002_6H:BRD-K53913732-001-01-8:10	SB-408124	0.161299	0.0703267	orexin receptor antagonist	HCRTR1, HCRTR2		Preclinical
CPC002_6H:BRD-K54142781-003-02-7:10	cirazoline	-0.0444083	0.00632602	adrenergic receptor agonist	ADRA1A		Preclinical
CPC002_6H:BRD-K54330070-001-07-1:10	SB-202190	-0.038338	-0.0453449	p38 MAPK inhibitor	AKT1, ALOX5, CHEK1, GSK3B, LCK, MAPK1, MAPK11, MAPK12, MAPK14, MAPK8, PRKCA, ROCK1, RPS6KB1, SGK1		Preclinical
CPC002_6H:BRD-K54462405-003-03-3:10	doxepin	-0.0935464	-0.021897	histamine receptor antagonist	ADRA1A, ADRA1B, ADRA1D, ADRA2A, ADRA2B, ADRA2C, CHRM1, CHRM2, CHRM3, CHRM4, CHRM5, DRD2, HRH1, HRH2, HRH4, HTR1A, HTR2A, HTR2B, HTR2C, HTR6, KCNH2, SLC6A2, SLC6A4	neurology/psychiatry	Launched
CPC002_6H:BRD-K54759182-003-02-3:10	dosulepin	-0.03547	0.0406154	norepinephrine reuptake inhibitor, serotonin‚Äìnorepinephrine reuptake inhibitor (SNRI), tricyclic antidepressant	CHRM1, CHRM2, CHRM3, CHRM4, CHRM5, HRH1, SLC6A2, SLC6A4	neurology/psychiatry	Launched
CPC002_6H:BRD-K56047318-001-03-0:10	RHC-80267	-0.0995529	-0.0606818	triacylglycerol lipase inhibitor	DAGLA, DAGLB		Preclinical
CPC002_6H:BRD-K56515112-001-03-4:10	medrysone	0.0249744	0.0441986	glucocorticoid receptor agonist	NR3C1	ophthalmology	Launched
CPC002_6H:BRD-K56596464-004-05-7:10	QX-314	-0.083067	-0.0588836	sodium channel blocker	MAPK14, TGFBR1		Preclinical
CPC002_6H:BRD-K59037100-001-09-7:10	oxybenzone	-0.0575224	0.0204346	lipase inhibitor	LIPE	dermatology	Launched
CPC002_6H:BRD-K59256312-066-04-1:10	gabexate	0.0290255	0.00139263	serine protease inhibitor	PRSS1, TPSAB1	gastroenterology	Launched
CPC002_6H:BRD-K59574735-001-05-0:10	ubenimex	-0.115585	-0.0452217	leukotriene synthesis inhibitor	LTA4H, RNPEP	hematologic malignancy	Launched
CPC002_6H:BRD-K60060639-005-01-4:10	N-methyllidocaine-iodide	0.0317865	0.0107819	antiarrhythmic medication			Preclinical
CPC002_6H:BRD-K60230970-001-04-3:10	MG-132	-0.00677668	-0.0236143	proteasome inhibitor	PSMB1		Preclinical
CPC002_6H:BRD-K60298136-001-01-7:10	ITE	-0.0605552	-0.00478872	aryl hydrocarbon receptor agonist	AHR		Preclinical
CPC002_6H:BRD-K60476892-001-02-1:10	YC-1	0.0692263	-0.0301788	guanylyl cyclase activator	GUCY1A2, GUCY1A3, GUCY1B3, HIF1A		Preclinical
CPC002_6H:BRD-K60487568-001-01-3:10	SU-4312	0.0185957	0.0803515	PDGFR tyrosine kinase receptor inhibitor, tyrosine kinase inhibitor, VEGFR inhibitor	KDR, PDGFRB		Preclinical
CPC002_6H:BRD-K60511616-236-01-4:10	pravastatin	-0.10173	-0.025868	HMGCR inhibitor	HMGCR, SLCO1B1	endocrinology, cardiology	Launched
CPC002_6H:BRD-K60640630-001-03-7:10	mometasone	0.100532	0.0528975	glucocorticoid receptor agonist	NR3C1	dermatology	Launched
CPC002_6H:BRD-K61097567-001-03-6:10	SB-218795	-0.0193751	-0.0610888	tachykinin antagonist	TACR3		Preclinical
CPC002_6H:BRD-K61250553-003-13-2:10	loperamide	-0.00607952	-0.00551796	opioid receptor agonist	CACNA1A, CALM1, OPRD1, OPRK1, OPRM1, POMC	gastroenterology	Launched
CPC002_6H:BRD-K62810658-001-06-4:10	PD-98059	0.109378	0.069718	MEK inhibitor	AKT1, CHEK1, GSK3B, LCK, MAP2K1, MAPK1, MAPK11, MAPK12, MAPK14, MAPK8, PRKCA, RAF1, ROCK1, RPS6KB1, SGK1		Preclinical
CPC002_6H:BRD-K63516691-003-01-2:10	T-0156	-0.005003	0.00393388	phosphodiesterase inhibitor	PDE5A		Preclinical
CPC002_6H:BRD-K67298865-001-03-3:10	SB-431542	0.136839	0.0362096	TGF beta receptor inhibitor	ACVR1C, TGFBR1		Preclinical
CPC002_6H:BRD-K68264559-045-01-6:10	brimonidine	-0.0404273	-0.0415093	adrenergic receptor agonist	ADRA2A, ADRA2B, ADRA2C	ophthalmology	Launched
CPC002_6H:BRD-K69195780-004-03-5:10	NAN-190	-0.0398485	-0.0061641	serotonin receptor agonist	ADRA1A, ADRA1B, ADRA1D, HTR1A, HTR1F		Preclinical
CPC002_6H:BRD-K70281171-103-01-1:10	U-99194	0.151978	0.0396123	dopamine receptor antagonist	DRD3		Preclinical
CPC002_6H:BRD-K72029282-001-15-4:10	probucol	-0.00386031	-0.0503228	atherogenesis inhibitor	ABCA1, ABCB11, CES1	cardiology	Launched
CPC002_6H:BRD-K72816382-001-01-3:10	cinalukast	0.0748946	-0.00976384	leukotriene receptor antagonist	CYSLTR1		Phase 2
CPC002_6H:BRD-K73109821-001-08-6:10	diazoxide	0.0640239	0.0164238	potassium channel activator	ATP1A1, CA1, CA2, KCNJ11, KCNJ8, KCNMA1, SLC12A3	endocrinology	Launched
CPC002_6H:BRD-K75615183-300-02-1:10	talipexole	0.00188762	-0.0241524	adrenergic receptor agonist, dopamine receptor agonist	ADRA2A, DRD2, HTR3A	infectious disease	Launched
CPC002_6H:BRD-K75641298-003-16-9:10	metoclopramide	0.0204062	0.0234817	dopamine receptor antagonist, serotonin receptor antagonist	CHRM1, DRD2, HTR3A, HTR3B, HTR4	gastroenterology	Launched
CPC002_6H:BRD-K76304753-003-08-8:10	phenazopyridine	0.0798658	0.0280754	local anesthetic	SCN1A	infectious disease	Launched
CPC002_6H:BRD-K76617868-003-03-6:10	fasudil	-0.0329308	0.0023643	rho associated kinase inhibitor	PKIA, PRKACA, ROCK1, ROCK2	neurology/psychiatry	Launched
CPC002_6H:BRD-K76775527-001-15-3:10	nimesulide	-0.0153664	0.00813624	cyclooxygenase inhibitor	LTF, PLA2G2E, PTGS1, PTGS2	rheumatology, obstetrics/gynecology	Launched
CPC002_6H:BRD-K77641333-003-15-6:10	naphazoline	0.0136937	0.00161326	adrenergic receptor agonist	ADRA1A, ADRA2A	ophthalmology	Launched
CPC002_6H:BRD-K77987382-001-08-2:10	mebendazole	0.0248812	0.0314054	tubulin polymerization inhibitor	TUBA1A, TUBB, TUBB4B	infectious disease	Launched
CPC002_6H:BRD-K78294846-001-02-5:10	osthol	-0.0884814	-0.0517377	calcium channel blocker			Preclinical
CPC002_6H:BRD-K78633253-001-04-6:10	EXO-1	0.0678624	0.0825334	ARF inhibitor			Preclinical
CPC002_6H:BRD-K78959463-001-05-8:10	FPL-64176	-0.0670249	-0.0468637	calcium channel activator	CACNA1C, CACNA1S		Preclinical
CPC002_6H:BRD-K79425933-001-03-6:10	benperidol	0.0610849	0.0759546	dopamine receptor antagonist	DRD2	neurology/psychiatry	Launched
CPC002_6H:BRD-K79684402-300-01-0:10	Ro-10-5824	0.0574949	0.0474325	dopamine receptor agonist	DRD4		Preclinical
CPC002_6H:BRD-K80315159-051-01-2:10	DPPE	0.0865913	0.063174	histamine receptor antagonist	ABCB1, HRH1		Phase 3
CPC002_6H:BRD-K80334323-001-03-5:10	noretynodrel	-0.0665332	0.0199121	progestogen hormone	PGR	endocrinology	Launched
CPC002_6H:BRD-K80396088-001-03-9:10	gliquidone	-0.0300704	-0.034968	sulfonylurea	ABCC8, KCNJ10, KCNJ8	endocrinology	Launched
CPC002_6H:BRD-K80725821-300-01-1:10	RS-16566	-0.00360615	-0.00852121	serotonin receptor antagonist			Preclinical
CPC002_6H:BRD-K80778372-001-01-7:10	Ro-19-4605	-0.00484358	-0.0405008		GABRA1, GABRA2, GABRA3, GABRA5		Preclinical
CPC002_6H:BRD-K81272440-236-06-9:10	dantrolene	0.0301035	0.0774278	calcium channel blocker	RYR1, RYR3	neurology/psychiatry, endocrinology	Launched
CPC002_6H:BRD-K81418486:10	vorinostat	0.033007	0.0507707	HDAC inhibitor	HDAC1, HDAC10, HDAC11, HDAC2, HDAC3, HDAC5, HDAC6, HDAC8, HDAC9	hematologic malignancy	Launched
CPC002_6H:BRD-K82484965-003-02-7:10	carmoxirole	-0.0552814	-0.053531	dopamine receptor agonist	DRD2		Phase 2
CPC002_6H:BRD-K82731415-001-05-4:10	olomoucine	-0.0353503	-0.0144264	CDK inhibitor	CDK1, CDK2, CDK5, MAPK1		Preclinical
CPC002_6H:BRD-K82823076-001-01-8:10	Ro-15-4513	-0.0643453	0.0107359		GABRA1, GABRA2, GABRA3, GABRA4, GABRA5, GABRA6, GABRB2, GABRG2		Preclinical
CPC002_6H:BRD-K82983861-001-01-9:10	GW-0742	-0.067943	-0.00971416	PPAR receptor agonist	PPARD		Preclinical
CPC002_6H:BRD-K83322645-103-01-6:10	L-693403	-0.139877	-0.0752002	sigma receptor agonist, sigma receptor antagonist	DRD2, SIGMAR1		Preclinical
CPC002_6H:BRD-K83597974-003-15-6:10	pargyline	0.0225489	-0.0144205	monoamine oxidase inhibitor	MAOA, MAOB	cardiology	Launched
CPC002_6H:BRD-K86204871-001-02-2:10	terconazole	-0.0694059	-0.0068436	sterol demethylase inhibitor		infectious disease	Launched
CPC002_6H:BRD-K86727142-001-06-6:10	embelin	0.0424014	-0.0433157	HCV inhibitor, XIAP inhibitor	XIAP		Preclinical
CPC002_6H:BRD-K87048468-003-01-9:10	RS-102221	0.0499508	0.000748759	serotonin receptor antagonist	HTR2A, HTR2B, HTR2C		Preclinical
CPC002_6H:BRD-K87158025-003-01-2:10	benzamil	0.0692707	-0.0300154	sodium channel blocker	ASIC1, PKD2L1, SCNN1A, SCNN1B, SCNN1D, SCNN1G, SLC8A1		Phase 2
CPC002_6H:BRD-K87919739-001-03-4:10	tyrphostin-AG-825	-0.0435894	0.00553461	protein tyrosine kinase inhibitor	ERBB2		Preclinical
CPC002_6H:BRD-K88611939-001-10-9:10	aniracetam	-0.111193	-0.0349555	glutamate receptor agonist	DRD2, GRIA1, GRIA2, GRIA3, GRIA4, HTR2A		Launched
CPC002_6H:BRD-K88677950-001-01-3:10	PD-198306	-0.0195132	-0.0385179	MAP kinase inhibitor, MEK inhibitor	MAP2K1, MAP2K2		Preclinical
CPC002_6H:BRD-K88759641-003-01-0:10	EMD-66684	0.0116043	0.018321	angiotensin receptor antagonist	AGTR1		Preclinical
CPC002_6H:BRD-K88871508-001-01-9:10	lisuride	-0.0538317	-0.00439362	dopamine receptor agonist	ADRA1A, ADRA2A, ADRA2B, ADRA2C, DRD1, DRD2, DRD3, DRD4, DRD5, HTR1A, HTR1B, HTR1D, HTR2A, HTR2B, HTR2C, HTR6	neurology/psychiatry	Launched
CPC002_6H:BRD-K90382497-001-02-4:10	GW-843682X	-0.0247304	-0.0307884	PLK inhibitor	PLK1, PLK3		Preclinical
CPC002_6H:BRD-K90524085-001-06-0:10	MY-5445	0.0238345	0.0644377	phosphodiesterase inhibitor, platelet aggregation inhibitor	PDE5A		Preclinical
CPC002_6H:BRD-K90553655-001-03-6:10	testosterone	-0.0949497	-0.0224212	androgen receptor agonist	AR	endocrinology	Launched
CPC002_6H:BRD-K91263825-001-03-6:10	nortriptyline	-0.00942961	0.0394378	tricyclic antidepressant	ADRA1A, ADRA1B, ADRA1D, ADRA2A, ADRA2B, ADRA2C, ADRB1, ADRB2, ADRB3, CHRM1, CHRM2, CHRM3, CHRM4, CHRM5, DRD2, HRH1, HTR1A, HTR2A, HTR2C, HTR6, KCNJ10, PGRMC1, SIGMAR1, SLC6A2, SLC6A4	neurology/psychiatry	Launched
CPC002_6H:BRD-K91301684-003-03-0:10	noscapine	0.00386312	0.0343628	bradykinin receptor antagonist, tubulin polymerization inhibitor	SIGMAR1	pulmonary	Launched
CPC002_6H:BRD-K91370081-001-10-3:10	anisomycin	-0.111749	-0.117227	DNA synthesis inhibitor	NHP2L1, RPL10L, RPL11, RPL13A, RPL15, RPL19, RPL23, RPL23A, RPL26L1, RPL3, RPL37, RPL8, RSL24D1		Preclinical
CPC002_6H:BRD-K91509126-001-04-6:10	piceatannol	0.0123227	-0.0275913	SYK inhibitor	ATP5A1, ATP5B, ATP5C1, IRF3		Preclinical
CPC002_6H:BRD-K92000912-001-06-8:10	AM-251	-0.0208941	-0.0551105	cannabinoid receptor antagonist	CNR1, GPR18, GPR55		Preclinical
CPC002_6H:BRD-K92015269-001-01-6:10	GBR-12783	-0.0178438	-0.0652357	dopamine uptake inhibitor			Preclinical
CPC002_6H:BRD-K92446736-003-01-4:10	zatebradine	-0.0247994	-0.0540294	HCN channel blocker	HCN1, HCN2, HCN3, HCN4		Phase 3
CPC002_6H:BRD-K92778217-001-17-8:10	mefenamic-acid	-0.0463951	-0.0451714	cyclooxygenase inhibitor	KCNQ1, PTGS1, PTGS2, TRPM3	endocrinology	Launched
CPC002_6H:BRD-K93258693-001-05-8:10	GW-9662	0.0245686	-0.0124302	PPAR receptor antagonist	NCOA2, PPARG, RXRA		Preclinical
CPC002_6H:BRD-K93280214-004-02-3:10	gabazine	-0.116061	-0.0534394	GABA receptor antagonist	GABRA1, GABRA2, GABRA3, GABRA4, GABRA5, GABRA6, GABRG2		Preclinical
CPC002_6H:BRD-K93332168-001-03-2:10	isocarboxazid	-0.000331088	-0.010003	monoamine oxidase inhibitor	MAOA, MAOB	neurology/psychiatry	Launched
CPC002_6H:BRD-K93460210-001-09-6:10	lamotrigine	-0.0754745	0.0194604	serotonin receptor antagonist, sodium channel blocker	SCN10A, SCN11A, SCN1A, SCN2A, SCN3A, SCN4A, SCN5A, SCN7A, SCN8A, SCN9A	neurology/psychiatry	Launched
CPC002_6H:BRD-K93480852-001-02-2:10	KN-93	0.0940595	0.05463	calcium/calmodulin dependent protein kinase inhibitor	CAMK2A		Preclinical
CPC002_6H:BRD-K94080537-001-05-5:10	diethyltoluamide	0.0269685	0.051355	ionotropic receptor IR40a activator		dermatology	Launched
CPC002_6H:BRD-K95609758-001-01-1:10	BMS-191011	-0.0309828	0.0151953	potassium channel activator	KCNMA1		Preclinical
CPC002_6H:BRD-K95676198-001-02-6:10	JAK3-inhibitor-V	-0.0671063	0.0260158	JAK inhibitor	JAK3		Preclinical
CPC002_6H:BRD-K95763993-001-03-7:10	trapidil	0.0971505	0.0580994	PDGFR tyrosine kinase receptor inhibitor	PDGFRA	cardiology	Launched
CPC002_6H:BRD-K95785537-001-09-0:10	PP-2	0.125893	-0.0153343	src inhibitor	ABL1, LCK, LYN, RIPK2, SRC		Preclinical
CPC002_6H:BRD-K95851186-001-02-9:10	CGP-13501	-0.0466335	-0.0104243	GABA receptor modulator	GABBR1		Preclinical
CPC002_6H:BRD-K96354014-001-08-8:10	nifedipine	0.0207955	0.0175205	calcium channel blocker	CACNA1C, CACNA1D, CACNA1F, CACNA1H, CACNA1S, CACNA2D1, CACNB2, CALM1, GLRA1, GLRA3, GLRB, KCNA1, KCNA5, NR1I2, TRPM3	cardiology	Launched
CPC002_6H:BRD-K96809896-300-01-5:10	SKF-86002	0.0479876	0.0589027	p38 MAPK inhibitor	ALOX5, MAPK14		Preclinical
CPC002_6H:BRD-K97118047-001-02-0:10	4,5,6,7-tetrabromobenzotriazole	-0.0314654	0.00820245	casein kinase inhibitor	AKT1, CHEK1, CSNK2A1, GSK3B, LCK, MAP2K1, MAPK1, MAPK11, MAPK12, MAPK14, MAPK8, PRKCA, ROCK1, RPS6KB1, SGK1		Preclinical
CPC002_6H:BRD-K97181089-003-10-6:10	amiloride	-0.149662	-0.0347934	sodium channel blocker	AOC1, ASIC1, ASIC2, ASIC3, PKD2, PKD2L1, PLAU, SCNN1A, SCNN1B, SCNN1D, SCNN1G, SLC9A1, TRPC7, TRPV2	cardiology	Launched
CPC002_6H:BRD-K97399794-001-08-8:10	quercetin	0.0949062	0.0366255	polar auxin transport inhibitor	ATP5A1, ATP5B, ATP5C1, HCK, HIBCH, PIK3CG, PIM1, STK17B, UGT3A1	neurology/psychiatry, allergy	Launched
CPC002_6H:BRD-K97440753-066-03-3:10	dihydroergocristine	-0.0397936	-0.00765726	adrenergic receptor antagonist, prolactin inhibitor	ADRA1A, ADRB1, DRD1, DRD2, DRD3, DRD4, DRD5, HTR1A, HTR2A, HTR3A, HTR4, HTR5A, HTR6, HTR7		Launched
CPC002_6H:BRD-K97810537-001-03-7:10	beclomethasone-dipropionate	0.0325801	0.0869903	glucocorticoid receptor agonist	GPR97, NR3C1	allergy	Launched
CPC002_6H:BRD-K98143437-001-01-7:10	SB-239063	0.0106684	0.0355066	p38 MAPK inhibitor	MAPK11, MAPK14, PTGS2		Preclinical
CPC002_6H:BRD-K98157055-001-04-2:10	SIB-1757	-0.00340965	0.0249148	glutamate receptor antagonist	GRM5		Preclinical
CPC002_6H:BRD-K98521173-001-03-8:10	desoxycortone	-0.00653576	0.00310941	mineralocorticoid receptor agonist	NR3C1, NR3C2		Preclinical
CPC002_6H:BRD-K98548675-001-02-6:10	parthenolide	-0.0907303	-0.0359054	NFkB pathway inhibitor			Phase 1
CPC002_6H:BRD-K98769987-001-09-6:10	flumazenil	-0.0254623	-0.0264208	benzodiazepine receptor antagonist	GABRA1, GABRA2, GABRA3, GABRA4, GABRA5, GABRA6, GABRB1, GABRB2, GABRB3, GABRD, GABRE, GABRG1, GABRG2, GABRG3, GABRP, GABRQ	neurology/psychiatry	Launched
CPC002_6H:BRD-K99107520-001-09-2:10	felbamate	0.00130512	-0.0277852	glutamate receptor antagonist	GRIN1, GRIN2A, GRIN2B, GRIN2C, GRIN2D, GRIN3A, GRIN3B	neurology/psychiatry	Launched
CPC002_6H:BRD-M00539986-051-01-1:10	formoterol	0.049406	0.00240074	adrenergic receptor agonist	ADRB2	pulmonary	Launched
CPC002_6H:BRD-M62162320-103-01-1:10	rilmenidine	-0.00517441	0.0434547	adrenergic receptor agonist, imidazoline receptor agonist	ADRA2A	cardiology	Launched
CPC003_24H:BRD-A00100033-001-04-8:10	nifurtimox	-0.0181677	0.00564787	DNA inhibitor		infectious disease	Launched
CPC003_24H:BRD-A01320529-001-05-9:10	salmeterol	0.0167732	0.0191907	adrenergic receptor agonist	ADRB2	pulmonary	Launched
CPC003_24H:BRD-A02710418-003-03-5:10	meptazinol	-0.0515018	-0.066252	opioid receptor agonist	BCHE	neurology/psychiatry	Launched
CPC003_24H:BRD-A02759312-003-11-2:10	betaxolol	0.0213993	0.00688137	adrenergic receptor antagonist	ADRB1, ADRB2	ophthalmology	Launched
CPC003_24H:BRD-A06390036-001-03-8:10	hydroquinidine	0.00305253	-0.0574028	antiarrhythmic		cardiology	Launched
CPC003_24H:BRD-A08187463-001-03-8:10	racecadotril	0.0302814	0.0515011	enkephalinase inhibitor	MME	gastroenterology	Launched
CPC003_24H:BRD-A09533288-003-20-5:10	verapamil	0.0532642	0.0181796	calcium channel blocker	CACNA1A, CACNA1B, CACNA1C, CACNA1D, CACNA1F, CACNA1G, CACNA1I, CACNA1S, CACNB1, CACNB2, CACNB3, CACNB4, CYP3A4, KCNA10, KCNA7, KCNH2, KCNJ11, NALCN, SCN5A, SLC29A4, SLC6A4	cardiology	Launched
CPC003_24H:BRD-A10715913-001-03-8:10	sulpiride	0.0263437	0.0456632	dopamine receptor antagonist		neurology/psychiatry	Launched
CPC003_24H:BRD-A11605036-001-03-2:10	thiocolchicoside	0.0301915	0.00500926	GABA receptor antagonist	GABRA1, GABRB2, GABRG2, GLRA1, GLRB	neurology/psychiatry	Launched
CPC003_24H:BRD-A13650332-236-03-9:10	flucloxacillin	0.0344577	0.0534367	bacterial cell wall synthesis inhibitor		infectious disease, otolaryngology, dermatology, gastroenterology	Launched
CPC003_24H:BRD-A14395271-001-01-5:10	mesoridazine	0.0348602	0.00176488	dopamine receptor antagonist	DRD2, HTR2A	neurology/psychiatry	Launched
CPC003_24H:BRD-A15931911-001-02-0:10	bucladesine	-0.0417277	0.00178739	adenosine receptor agonist, cAMP stimulant	PRKACA	dermatology	Launched
CPC003_24H:BRD-A16332958-001-04-0:10	modafinil	-0.0103561	0.00165398	adrenergic receptor agonist	ADRA1B, SLC6A3	pulmonary, neurology/psychiatry	Launched
CPC003_24H:BRD-A16665823-001-01-2:10	butoconazole	0.0194419	-0.0376315	bacterial cell wall synthesis inhibitor		infectious disease	Launched
CPC003_24H:BRD-A17411484-001-05-1:10	carprofen	-0.00039028	0.0184945	cyclooxygenase inhibitor	PTGS1, PTGS2	rheumatology	Launched
CPC003_24H:BRD-A18202423-001-01-6:10	CPCCOEt	0.0178463	0.0201515	glutamate receptor antagonist	GRM1		Preclinical
CPC003_24H:BRD-A19037878:10	trichostatin-a	0.0575006	0.0772781	HDAC inhibitor	HDAC1, HDAC10, HDAC2, HDAC3, HDAC4, HDAC5, HDAC6, HDAC7, HDAC8, HDAC9		Preclinical
CPC003_24H:BRD-A19500257:10	geldanamycin	-0.0651321	-0.0283299	HSP inhibitor	HSP90AA1, HSP90AB1		Preclinical
CPC003_24H:BRD-A22380646-001-02-3:10	pantoprazole	-0.0462766	-0.0674368	ATPase inhibitor	ATP4A	gastroenterology	Launched
CPC003_24H:BRD-A23226398-001-04-3:10	estradiol	-0.0292601	-0.0221454	estrogen receptor agonist	ESR1, ESR2, GPER1, KCNMA1, NR1I2	endocrinology	Launched
CPC003_24H:BRD-A25143711-001-01-4:10	hydrocortisone-valerate	-0.019956	-0.0601394	glucocorticoid receptor agonist		dermatology	Launched
CPC003_24H:BRD-A25775766-001-03-3:10	securinine	-0.00476358	-0.0171574	GABA receptor antagonist, TP53 activator	GABRA1		Preclinical
CPC003_24H:BRD-A26032986-050-01-3:10	zaldaride	0.0510003	0.0317279	calmodulin antagonist	CALM1		Phase 3
CPC003_24H:BRD-A26334849-003-16-7:10	propafenone	-0.0819901	-0.0200924	antiarrhythmic	ADRB1, ADRB2, KCNA5, KCNH2, SCN5A	cardiology	Launched
CPC003_24H:BRD-A29437505-001-01-6:10	RWJ-21757	0.0285464	0.00454678	toll-like receptor agonist	TLR7		Phase 1
CPC003_24H:BRD-A29485665-001-03-7:10	bicalutamide	0.00711894	-0.0270961	androgen receptor antagonist	AR	oncology	Launched
CPC003_24H:BRD-A30590053-003-01-1:10	MR-16728	0.013925	-0.0136069	acetylcholine release enhancer			Preclinical
CPC003_24H:BRD-A30815329-001-03-0:10	felodipine	-0.0253169	-0.0304005	calcium channel blocker	CACNA1C, CACNA1D, CACNA1F, CACNA1H, CACNA1S, CACNA2D1, CACNA2D2, CACNB2, CALM1, CFTR, NR3C2, PDE1A, PDE1B, TNNC1, TNNC2	cardiology	Launched
CPC003_24H:BRD-A31007383-001-01-0:10	SDZ-WAG-994	-0.0393461	-0.0120059	adenosine receptor agonist	ADORA1		Phase 2
CPC003_24H:BRD-A31801025-001-01-0:10	formestane	0.0608479	-0.0337876	aromatase inhibitor	CYP19A1	oncology	Launched
CPC003_24H:BRD-A34751532-001-04-4:10	homosalate	0.00504745	-0.0581438	HSP inducer			Preclinical
CPC003_24H:BRD-A35338386-001-04-6:10	NECA	-0.0468592	-0.0448812	adenosine receptor agonist	ADORA1, ADORA2A, ADORA2B, ADORA3, HSP90B1		Launched
CPC003_24H:BRD-A36074203-003-03-5:10	remacemide	0.0949158	0.078212	glutamate receptor antagonist	GRIN1		Phase 3
CPC003_24H:BRD-A36318220-001-01-3:10	necrostatin-1	-0.0227959	-0.0265727	RIPK inhibitor	RIPK1		Preclinical
CPC003_24H:BRD-A36471396-003-02-2:10	biperiden	0.0256278	0.0565305	acetylcholine receptor antagonist	CHRM1, CHRM2, CHRM3, CHRM4, CHRM5, CHRNA2	neurology/psychiatry	Launched
CPC003_24H:BRD-A39290993-001-03-2:10	cyproterone	0.0100721	0.00177111	androgen receptor antagonist	AR	oncology	Launched
CPC003_24H:BRD-A39969961-001-01-3:10	eplerenone	0.00862819	0.0361655	cytochrome P450 inhibitor	NR3C2	cardiology	Launched
CPC003_24H:BRD-A41112154-001-02-1:10	oleanolic-acid	-0.0342208	-0.0418902	G protein-coupled receptor agonist	GPBAR1		Preclinical
CPC003_24H:BRD-A41250306-001-03-4:10	cyclopenthiazide	-0.0176383	0.0523526	thiazide diuretic		cardiology	Launched
CPC003_24H:BRD-A41722204-003-01-5:10	sulmazole	0.0416304	0.0561682	adenosine receptor antagonist			Phase 1
CPC003_24H:BRD-A41833852-001-01-9:10	naloxone	-0.00170004	0.0229915	opioid receptor antagonist	CREB1, ESR1, OPRD1, OPRK1, OPRM1, TLR4	pulmonary	Launched
CPC003_24H:BRD-A42167015-003-03-7:10	carteolol	0.00957534	0.0104917	adrenergic receptor antagonist	ADRB1, ADRB2	ophthalmology	Launched
CPC003_24H:BRD-A42571354-300-07-0:10	cetirizine	0.022794	0.00664932	histamine receptor antagonist	HRH1	allergy	Launched
CPC003_24H:BRD-A43882281-001-11-4:10	pinacidil	0.0825875	0.00564954	ATP channel activator, potassium channel activator	ABCC8, ABCC9	cardiology	Launched
CPC003_24H:BRD-A48570745-001-01-1:10	ivermectin	0.0435952	-0.00724999	benzodiazepine receptor agonist	CHRNA7, GABRB3, GLRA3, P2RX7	infectious disease	Launched
CPC003_24H:BRD-A48720949-001-03-2:10	testosterone-propionate	0.0293615	0.028589	androgen receptor agonist	AR		Launched
CPC003_24H:BRD-A49765801-001-03-3:10	fludroxycortide	0.0217097	-0.00635442	glucocorticoid receptor agonist	NR3C1, SERPINA6	infectious disease, dermatology	Launched
CPC003_24H:BRD-A50737080-001-01-4:10	CGK-733	0.0145877	-0.00767866	ATM kinase inhibitor, ATR kinase inhibitor	ATM, ATR		Preclinical
CPC003_24H:BRD-A51820102-008-16-4:10	econazole	0.00928939	-0.0495248	lanosterol demethylase inhibitor, sterol demethylase inhibitor	CYP51A1, NPY1R, NPY2R, TRPM2, TRPV5	infectious disease	Launched
CPC003_24H:BRD-A55594068-065-03-1:10	vinblastine	0.0471247	0.0230412	microtubule inhibitor, tubulin polymerization inhibitor	JUN, TUBA1A, TUBB, TUBD1, TUBE1, TUBG1	hematologic malignancy, infectious disease, oncology	Launched
CPC003_24H:BRD-A55962179-001-08-0:10	omeprazole	-0.0915837	-0.0348659	ATPase inhibitor	ATP4A, CLCN2	gastroenterology	Launched
CPC003_24H:BRD-A59174698-003-12-8:10	ritodrine	0.0391156	0.0726778	adrenergic receptor agonist	ADRB2	obstetrics/gynecology	Launched
CPC003_24H:BRD-A60414806-065-01-6:10	vincristine	0.000705205	0.03508	tubulin polymerization inhibitor	TUBA4A, TUBB	hematologic malignancy	Launched
CPC003_24H:BRD-A62035778-004-02-8:10	scopolamine	-0.0443969	-0.029893	acetylcholine receptor antagonist		neurology/psychiatry, gastroenterology	Launched
CPC003_24H:BRD-A65449987-001-06-2:10	flunisolide	-0.00495154	-0.0452012	cytochrome P450 inhibitor	NR3C1	allergy	Launched
CPC003_24H:BRD-A67799922-003-15-3:10	phenoxybenzamine	0.0535932	0.0170601	adrenergic receptor antagonist	ADRA1A, ADRA1B, ADRA1D, ADRA2A, ADRA2B, ADRA2C, ADRB2, CALM1	cardiology, endocrinology	Launched
CPC003_24H:BRD-A68009927-003-02-9:10	daunorubicin	0.044883	0.0911844	RNA synthesis inhibitor, topoisomerase inhibitor	TOP2A, TOP2B	hematologic malignancy	Launched
CPC003_24H:BRD-A70649075-008-17-5:10	sulconazole	0.0380663	0.0180059	sterol demethylase inhibitor		infectious disease	Launched
CPC003_24H:BRD-A71816415-236-03-5:10	pravastatin	0.0610151	-0.0183554	HMGCR inhibitor	HMGCR, SLCO1B1	endocrinology, cardiology	Launched
CPC003_24H:BRD-A72596465-001-01-3:10	GW-6471	0.0520885	-0.0137838	PPAR receptor antagonist	PPARA		Preclinical
CPC003_24H:BRD-A73909368-001-01-5:10	dactinomycin	0.0536242	0.0848499	RNA polymerase inhibitor	POLR2A	oncology	Launched
CPC003_24H:BRD-A75172220-001-03-2:10	hydrocortisone	-0.0178272	-0.038827	glucocorticoid receptor agonist		dermatology, neurology/psychiatry	Launched
CPC003_24H:BRD-A75402480-001-03-8:10	deoxycorticosterone-acetate	0.0754639	0.0246193	progestogen hormone	NR3C2		Preclinical
CPC003_24H:BRD-A75409952:10	wortmannin	0.0510481	0.023276	PI3K inhibitor	PI4KA, PI4KB, PIK3CA, PIK3CD, PIK3CG, PIK3R1, PLK1, PRKDC		Preclinical
CPC003_24H:BRD-A77722753-003-02-5:10	hydralazine	0.0419208	-0.0066951	vasodilator	AOC3, P4HA1	cardiology	Launched
CPC003_24H:BRD-A78877355-001-02-2:10	nefopam	-0.00967219	0.0393979	cyclooxygenase inhibitor		neurology/psychiatry	Launched
CPC003_24H:BRD-A83081521-001-01-5:10	finasteride	-0.0427966	-0.0750922	5 alpha reductase inhibitor	AKR1D1, SRD5A1, SRD5A2	endocrinology	Launched
CPC003_24H:BRD-A94709349-001-03-4:10	metaxalone	0.0368037	0.0807735	muscle relaxant		neurology/psychiatry	Launched
CPC003_24H:BRD-A97674275-001-04-3:10	ranolazine	0.0117879	-0.00297267	sodium channel blocker	SCN10A, SCN4A, SCN5A, SCN9A	cardiology	Launched
CPC003_24H:BRD-A97730597-003-03-2:10	hexylcaine	0.0297657	0.0866531	sodium channel blocker	SCN10A, SCN5A	neurology/psychiatry	Launched
CPC003_24H:BRD-A97739905-001-15-8:10	ketoprofen	0.0171323	0.0398178	cyclooxygenase inhibitor	CXCR1, PTGS1, PTGS2, SLC5A8	rheumatology	Launched
CPC003_24H:BRD-A98702003-304-03-0:10	carbenoxolone	-0.0698009	-0.033737	11-beta hydroxysteroid dehydrogenase inhibitor	GJA1, GJA10, GJA3, GJA4, GJA5, GJA8, GJA9, GJB1, GJB2, GJB3, GJB4, GJB5, GJB6, GJB7, GJC1, GJC2, GJC3, GJD2, GJD3, GJD4, GJE1, HSD11B1, PANX1, PANX2, PANX3	gastroenterology, dental	Launched
CPC003_24H:BRD-K00312224-001-03-8:10	PPT	0.0855533	0.0728735	estrogen receptor agonist	ESR1		Preclinical
CPC003_24H:BRD-K00610438-003-01-7:10	altanserin	-0.0272781	-0.0566465	serotonin receptor antagonist	HTR2A		Phase 2
CPC003_24H:BRD-K00824317-001-03-0:10	fludroxycortide	0.000790866	-0.0247211	glucocorticoid receptor agonist	NR3C1, SERPINA6	infectious disease, dermatology	Launched
CPC003_24H:BRD-K01095011-001-03-5:10	finasteride	-0.0345089	-0.0024286	5 alpha reductase inhibitor	AKR1D1, SRD5A1, SRD5A2	endocrinology	Launched
CPC003_24H:BRD-K01663662-003-03-8:10	diphenidol	-0.0543054	-0.02715	acetylcholine receptor agonist	CHRM1, CHRM2, CHRM3, CHRM4	neurology/psychiatry	Launched
CPC003_24H:BRD-K01815685-001-07-2:10	indole-3-carbinol	0.0428383	0.0266304	aryl hydrocarbon receptor agonist, indoleamine 2,3-dioxygenase inhibitor	AHR		Phase 2/Phase 3
CPC003_24H:BRD-K01902415-001-03-4:10	pirinixic-acid	0.034696	0.0292524	PPAR receptor agonist	PPARA		Preclinical
CPC003_24H:BRD-K02715688-001-01-3:10	hydrastine-(1r,-9s)	-0.0331008	-0.0269335	tyrosine hydroxylase inhibitor			Preclinical
CPC003_24H:BRD-K03015355-003-01-5:10	forskolin	0.0138141	-0.0078635	adenylyl cyclase activator	ADCY2, ADCY5, GNAS		Launched
CPC003_24H:BRD-K03384561-001-01-9:10	roquinimex	0.0258503	-0.0139538	angiogenesis inhibitor, tumor necrosis factor production inhibitor			Phase 3
CPC003_24H:BRD-K03642198-300-01-7:10	AY-9944	0.00491277	0.0164505	hedgehog pathway modulator			Preclinical
CPC003_24H:BRD-K03981224-001-02-9:10	ethisterone	0.00173928	-0.037524	progestogen hormone	TYR		Launched
CPC003_24H:BRD-K04046242-001-03-6:10	equilin	-0.0764901	-0.0624736	estrogen receptor agonist	HSD17B1		Preclinical
CPC003_24H:BRD-K04218075-048-03-4:10	clomifene	-0.0479456	-0.0394341	estrogen receptor antagonist	ESR1	obstetrics/gynecology	Launched
CPC003_24H:BRD-K05977355-001-09-1:10	fluconazole	-0.0529508	-0.0132004	sterol demethylase inhibitor	CYP51A1	infectious disease	Launched
CPC003_24H:BRD-K06014311-001-01-2:10	DH-97	-0.0510503	0.0013735	melatonin receptor antagonist	MTNR1B		Preclinical
CPC003_24H:BRD-K06159959-001-01-2:10	CCMQ	0.0110082	-0.0182587	homoquinolinic acid binding inhibitor			Preclinical
CPC003_24H:BRD-K06221026-001-03-5:10	DUP-697	-0.0659263	-0.044064	cyclooxygenase inhibitor	PTGS2		Phase 1
CPC003_24H:BRD-K06593056-001-01-4:10	LE-135	-0.0140797	-0.0228917	retinoid receptor agonist	RARB		Preclinical
CPC003_24H:BRD-K06854232-001-03-3:10	AM-580	0.045082	0.0956977	retinoid receptor agonist	RARA		Preclinical
CPC003_24H:BRD-K07507905-236-01-8:10	BRL-37344	-0.053055	-0.0620095	adrenergic receptor agonist	ADRB1, ADRB2, ADRB3		Phase 2
CPC003_24H:BRD-K08619574-334-03-9:10	thioproperazine	0.00949391	0.00416179	dopamine receptor antagonist	ADRA1A, ADRA1B, DRD1, DRD2, HTR1A, HTR2A	neurology/psychiatry	Launched
CPC003_24H:BRD-K08619838-300-03-2:10	tremorine	-0.0384156	-0.0464469	acetylcholine receptor agonist			Preclinical
CPC003_24H:BRD-K08640512-003-01-5:10	RS-100329	0.00345463	0.0224021	adrenergic receptor antagonist	ADRA1A, ADRA1D		Preclinical
CPC003_24H:BRD-K08806317-050-03-6:10	timolol	-0.0323771	2.99559e-05	adrenergic receptor antagonist	ADRB1, ADRB2	ophthalmology	Launched
CPC003_24H:BRD-K08996725-313-01-7:10	zolantidine	0.00384232	-0.0199062	histamine receptor antagonist			Preclinical
CPC003_24H:BRD-K08998509-001-01-6:10	fananserin	-0.0492635	0.024899	dopamine receptor antagonist, serotonin receptor antagonist	HTR2A		Phase 2
CPC003_24H:BRD-K09132007-001-01-8:10	D-4476	-0.0353925	0.0077756	TGF beta receptor inhibitor	CSNK1A1, CSNK1D, TGFB1		Preclinical
CPC003_24H:BRD-K09416995-001-21-7:10	lovastatin	0.0799305	0.0126625	HMGCR inhibitor	HDAC2, HMGCR, ITGAL, NR1I2	cardiology, endocrinology	Launched
CPC003_24H:BRD-K09859624-004-03-9:10	methantheline	-0.0786544	-0.0554397	acetylcholine receptor antagonist	CHRM1, HRH2	gastroenterology, neurology/psychiatry, urology	Launched
CPC003_24H:BRD-K10207760-236-03-0:10	lasalocid	0.0455345	0.0243314	bacterial permeability inducer		infectious disease	Launched
CPC003_24H:BRD-K10705233-001-01-4:10	GW-405833	-0.00491858	-0.0218826	cannabinoid receptor agonist	CNR2		Preclinical
CPC003_24H:BRD-K11107424-001-01-1:10	tiotidine	-0.0358797	0.00996129	histamine receptor antagonist	HRH2		Phase 2
CPC003_24H:BRD-K12219985-001-15-4:10	glipizide	0.0428257	0.035483	sulfonylurea	ABCC8, KCNJ10, KCNJ11, PPARG	endocrinology	Launched
CPC003_24H:BRD-K12357156-001-01-5:10	AG-490	0.0307172	0.013082	EGFR inhibitor, JAK inhibitor	EGFR, JAK2, JAK3		Preclinical
CPC003_24H:BRD-K12765235-304-03-8:10	carbenoxolone	-0.00788252	0.00405651	11-beta hydroxysteroid dehydrogenase inhibitor	GJA1, GJA10, GJA3, GJA4, GJA5, GJA8, GJA9, GJB1, GJB2, GJB3, GJB4, GJB5, GJB6, GJB7, GJC1, GJC2, GJC3, GJD2, GJD3, GJD4, GJE1, HSD11B1, PANX1, PANX2, PANX3	gastroenterology, dental	Launched
CPC003_24H:BRD-K12932420-001-01-5:10	YM-976	0.00532458	0.00164894	phosphodiesterase inhibitor	PDE4A		Phase 1
CPC003_24H:BRD-K13032584-003-03-7:10	procarbazine	-0.0371055	-0.0341757	monoamine oxidase inhibitor		hematologic malignancy	Launched
CPC003_24H:BRD-K13169950-001-04-5:10	NSC-3852	-0.0606459	-0.04151	HDAC inhibitor	HDAC1		Preclinical
CPC003_24H:BRD-K13261168-001-01-4:10	quinelorane	0.00766483	0.057899	dopamine receptor agonist	DRD2, DRD3		Phase 3
CPC003_24H:BRD-K13926615-003-02-5:10	vardenafil	-0.0569051	-0.0609157	phosphodiesterase inhibitor	PDE5A, PDE6G, PDE6H	urology	Launched
CPC003_24H:BRD-K14204120-003-02-4:10	ranitidine	-0.00547861	-0.0117448	histamine receptor antagonist	HRH2	gastroenterology	Launched
CPC003_24H:BRD-K14765469-003-02-3:10	vesamicol	-0.0413927	0.022537	acetylcholinesterase inhibitor	SLC18A3		Preclinical
CPC003_24H:BRD-K14767410-001-01-5:10	SC-560	0.0316991	-0.0245585	cyclooxygenase inhibitor	PTGS1		Preclinical
CPC003_24H:BRD-K14807180-001-01-7:10	SB-221284	0.0163056	0.0361156	serotonin receptor antagonist	HTR2A, HTR2B, HTR2C		Preclinical
CPC003_24H:BRD-K14993104-001-03-4:10	bemegride	-0.0359533	0.016309	chemoreceptor agonist	GABRA1	critical care	Launched
CPC003_24H:BRD-K15196155-001-01-5:10	IBC-293	-0.0402999	-0.0301804	hydroxycarboxylic acid receptor agonist	HCAR3		Preclinical
CPC003_24H:BRD-K15409150-001-01-7:10	penfluridol	0.06561	0.00529334	T-type calcium channel blocker	CACNA1G	neurology/psychiatry	Launched
CPC003_24H:BRD-K15522385-003-01-0:10	cinanserin	0.0563721	-0.00326964	serotonin receptor antagonist	HTR2A		Preclinical
CPC003_24H:BRD-K15588452-003-01-9:10	R-96544	-0.000136829	0.00686368	serotonin receptor antagonist	HTR2A		Preclinical
CPC003_24H:BRD-K15601958-001-01-3:10	SEW-2871	0.0374668	-0.0243745	lysophospholipid receptor agonist	S1PR1		Preclinical
CPC003_24H:BRD-K17378184-300-03-4:10	BP-897	0.0578604	0.0556529	dopamine receptor agonist	ADRA1A, ADRA1D, ADRA2A, DRD1, DRD2, DRD3, DRD4, HTR1A, HTR2B		Phase 2
CPC003_24H:BRD-K17415526-001-02-7:10	tyrphostin-AG-835	-0.0271444	-0.0120908	protein tyrosine kinase inhibitor	EGFR		Preclinical
CPC003_24H:BRD-K17497770-001-01-0:10	butein	0.0586772	0.056273	EGFR inhibitor, src inhibitor	ACE		Preclinical
CPC003_24H:BRD-K18059238-001-02-1:10	gamma-linolenic-acid	0.000581733	0.0700205	cyclooxygenase inhibitor, prostanoid receptor agonist	PTGS1, PTGS2		Phase 2
CPC003_24H:BRD-K18250272-003-03-7:10	propoxycaine	-0.0351909	-0.040038	local anesthetic		neurology/psychiatry	Launched
CPC003_24H:BRD-K18574842-323-03-3:10	nafcillin	-0.0809801	-0.0403597	bacterial cell wall synthesis inhibitor	CYP1A2, CYP3A4, SLC22A6	infectious disease	Launched
CPC003_24H:BRD-K18779551-003-03-7:10	bifemelane	0.0271798	-0.0145821	acetylcholine release enhancer	MAOA, MAOB	ophthalmology, neurology/psychiatry	Launched
CPC003_24H:BRD-K18910433-001-05-1:10	estradiol	-0.0227834	0.0413179	estrogen receptor agonist	ESR1, ESR2, GPER1, KCNMA1, NR1I2	endocrinology	Launched
CPC003_24H:BRD-K19309090-300-03-0:10	SR-95639A	-0.0573377	-0.0679656	acetylcholine receptor agonist	CHRM1		Preclinical
CPC003_24H:BRD-K21565985-001-15-9:10	xylazine	-0.0170295	-0.00777628	adrenergic receptor agonist	ADRA2A, ADRA2B, ADRA2C	neurology/psychiatry	Launched
CPC003_24H:BRD-K22503835-001-06-0:10	scriptaid	-0.0134307	0.0579186	HDAC inhibitor	HDAC1, HDAC2, HDAC3, HDAC4, HDAC5, HDAC6, HDAC7, HDAC8, HDAC9		Preclinical
CPC003_24H:BRD-K23335153-300-01-7:10	AMN-082	-0.0370034	0.0112287	glutamate receptor modulator	GRM7		Preclinical
CPC003_24H:BRD-K23566484-001-09-4:10	nilutamide	-0.04981	-0.0269337	androgen receptor antagonist	AR	oncology	Launched
CPC003_24H:BRD-K25875056-001-01-2:10	SC-9	-0.0458834	-0.0283052	protein tyrosine kinase activator	PRKCA		Preclinical
CPC003_24H:BRD-K25906698-303-01-9:10	immepip	-0.03982	-0.0771883	histamine receptor agonist	HRH3, HRH4		Preclinical
CPC003_24H:BRD-K26160755-003-01-8:10	RS-45041-190	-0.0412986	-0.0323091	imidazoline receptor agonist			Preclinical
CPC003_24H:BRD-K26373640-001-02-8:10	IKK-2-inhibitor	-0.00207178	-0.0390118	IKK inhibitor, SYK inhibitor	IKBKB		Preclinical
CPC003_24H:BRD-K28115081-001-01-9:10	apafant	-0.105315	-0.0709236	platelet activating factor receptor antagonist	PTAFR		Phase 3
CPC003_24H:BRD-K28137194-003-01-3:10	loreclezole	-0.0713722	-0.0265713	benzodiazepine receptor agonist	GABRB2, GABRB3		Phase 2
CPC003_24H:BRD-K28168037-001-01-3:10	fenretinide	0.051364	0.0460074	apoptosis stimulant, retinoid receptor agonist	RARA		Phase 3
CPC003_24H:BRD-K28183345-003-07-2:10	proguanil	0.0451883	0.0169822	dihydrofolate reductase inhibitor	DHFR	infectious disease	Launched
CPC003_24H:BRD-K28453807-003-05-4:10	nitrocaramiphen	-0.0530968	-0.0363047	cholinergic receptor antagonist	CHRM1		Preclinical
CPC003_24H:BRD-K28863208-001-01-2:10	PNU-282987	-0.057314	-0.0561292	cholinergic receptor agonist	CHRNA7		Preclinical
CPC003_24H:BRD-K30990140-003-01-6:10	FR-122047	0.0201336	-0.00905206	cyclooxygenase inhibitor			Preclinical
CPC003_24H:BRD-K31054881-300-01-3:10	BMY-7378	-0.0572051	-0.0412787	adrenergic receptor antagonist, serotonin receptor antagonist	ADRA1A, ADRA1B, ADRA1D, HTR1A		Preclinical
CPC003_24H:BRD-K31627533-001-03-8:10	rimexolone	0.0147278	-0.00584577	glucocorticoid receptor agonist	NR3C1, SERPINA6	ophthalmology	Launched
CPC003_24H:BRD-K31633810-003-01-0:10	DAU-5884	0.0386817	0.0560085	acetylcholine receptor antagonist	CHRM3		Preclinical
CPC003_24H:BRD-K31912990-003-01-0:10	CGP-71683	0.0870628	0.036549	neuropeptide receptor antagonist	NPY5R		Preclinical
CPC003_24H:BRD-K32164935-001-17-5:10	tolazamide	-0.019391	0.014012	ATP channel blocker	ABCC8, KCNJ1, KCNJ10, KCNJ11	endocrinology	Launched
CPC003_24H:BRD-K33211335-337-03-7:10	dextromethorphan	-0.0674515	-0.0335576	glutamate receptor antagonist, sigma receptor agonist	CHRNA2, CHRNA3, CHRNA4, CHRNA7, CHRNB2, CHRNB4, CYBA, CYBB, GRIN3A, NCF1, NCF2, NCF4, OPRD1, OPRK1, OPRM1, PGRMC1, RAC1, RAC2, SIGMAR1, SLC6A2, SLC6A4	pulmonary	Launched
CPC003_24H:BRD-K33396764-001-02-0:10	alpha-linolenic-acid	-0.0207343	-0.0230322	omega 3 fatty acid stimulant	ELOVL4, FADS1, FADS2, FFAR1, FFAR4, PTGS2, SLC8A1, TRPV1		Phase 3
CPC003_24H:BRD-K33453211-003-03-2:10	levocabastine	-0.0352619	-0.00150218	histamine receptor antagonist	HRH1, NTSR2	ophthalmology	Launched
CPC003_24H:BRD-K34415467-003-08-0:10	trimethobenzamide	0.00293647	-0.000541109	histamine receptor antagonist	DRD2	gastroenterology	Launched
CPC003_24H:BRD-K34776109-001-03-4:10	glimepiride	0.0223392	0.0359839	insulin secretagogue	ABCC8, KCNJ1, KCNJ11	endocrinology	Launched
CPC003_24H:BRD-K35189033-001-03-0:10	levonorgestrel	0.059069	-0.0241737	estrogen receptor agonist, glucocorticoid receptor antagonist, progesterone receptor agonist, progesterone receptor antagonist	AR, ESR1, PGR, SRD5A1	endocrinology	Launched
CPC003_24H:BRD-K35430135-003-01-5:10	SR-59230A	0.00743627	-0.0146292	adrenergic receptor antagonist	ADRB1, ADRB2, ADRB3		Preclinical
CPC003_24H:BRD-K35629949-001-01-2:10	SR-27897	-0.00561403	-0.0132561	CCK receptor antagonist	CCKAR		Phase 2
CPC003_24H:BRD-K35708212-331-03-1:10	ouabain	-0.0133094	0.0124856	ATPase inhibitor	ATP1A1	cardiology	Launched
CPC003_24H:BRD-K36007650-300-02-3:10	puromycin	-0.0858168	-0.0804848	protein synthesis inhibitor	NHP2L1, RPL10L, RPL11, RPL13A, RPL15, RPL19, RPL23, RPL23A, RPL26L1, RPL3, RPL37, RPL8, RSL24D1		Preclinical
CPC003_24H:BRD-K36009368-001-01-8:10	NNC-63-0532	-0.0303661	0.0158766	opioid receptor agonist	OPRL1		Preclinical
CPC003_24H:BRD-K36198571-001-01-2:10	WAY-170523	0.0509366	0.010527	metalloproteinase inhibitor	MMP13		Preclinical
CPC003_24H:BRD-K37618799-001-01-4:10	MRS-1220	-0.0229752	-0.0205515	adenosine receptor antagonist	ADORA2B, ADORA3		Preclinical
CPC003_24H:BRD-K37848908-001-03-1:10	ceforanide	0.0143263	-0.0108746	penicillin binding protein inhibitor		infectious disease	Launched
CPC003_24H:BRD-K38003476-001-03-4:10	clocortolone-pivalate	-0.00946494	-0.0254955	steroid	NR3C1, PLA2G1B	dermatology	Launched
CPC003_24H:BRD-K38197229-001-17-4:10	bumetanide	0.0325445	0.0542655	solute carrier family member inhibitor	CFTR, GPR35, SLC12A1, SLC12A2, SLC12A4, SLC12A5	cardiology	Launched
CPC003_24H:BRD-K41160163-001-01-9:10	fenobam	0.0292594	0.0575898	glutamate receptor antagonist	GRM5		Phase 2
CPC003_24H:BRD-K41567364-001-01-2:10	SB-334867	-0.00812226	0.0512191	orexin receptor antagonist	HCRTR1, HCRTR2		Preclinical
CPC003_24H:BRD-K43744935-048-01-6:10	tamoxifen	0.0432255	-0.000608777	estrogen receptor antagonist, selective estrogen receptor modulator (SERM)	EBP, ESR1, ESR2, GPER1, PRKCA, PRKCB, PRKCD, PRKCE, PRKCG, PRKCI, PRKCQ, PRKCZ	oncology	Launched
CPC003_24H:BRD-K43860855-065-03-6:10	iobenguane	0.06291	0.0771029	antineoplastic agent		oncology, cardiology, endocrinology	Launched
CPC003_24H:BRD-K45158365-001-05-6:10	valsartan	-0.0208584	-0.0220712	angiotensin receptor antagonist	AGTR1	cardiology	Launched
CPC003_24H:BRD-K46018455-001-17-7:10	bezafibrate	-0.0158713	-0.0180265	PPAR receptor agonist	PPARA, PPARD, PPARG	cardiology	Launched
CPC003_24H:BRD-K46556543-237-03-0:10	potassium-canrenoate	0.0469994	0.0846419	mineralocorticoid receptor antagonist	NR3C2	cardiology	Launched
CPC003_24H:BRD-K46652470-001-02-6:10	nizatidine	0.0354921	0.0794302	histamine receptor antagonist	HRH2	gastroenterology	Launched
CPC003_24H:BRD-K47869605-001-18-9:10	podophyllotoxin	0.00712525	0.0184041	microtubule inhibitor, tubulin polymerization inhibitor	IGF1R, TOP2A, TUBA4A, TUBB	infectious disease	Launched
CPC003_24H:BRD-K49111258-003-16-4:10	prazosin	-0.0789814	-0.0407004	adrenergic receptor antagonist	ADRA1A, ADRA1B, ADRA1D, ADRA2A, ADRA2B, ADRA2C, KCNH2, KCNH6, KCNH7	cardiology	Launched
CPC003_24H:BRD-K51033547-003-01-8:10	tramadol	0.0210461	-0.0120943	norepinephrine reputake inhibitor, opioid receptor agonist, serotonin reuptake inhibitor	CHRFAM7A, CHRM3, GRIN3A, HTR2C, OPRD1, OPRK1, OPRM1, SLC6A2, SLC6A4	neurology/psychiatry	Launched
CPC003_24H:BRD-K51805276-001-04-4:10	temefos	0.0803673	0.000145308	cholinesterase inhibitor			Launched
CPC003_24H:BRD-K52662033-003-14-7:10	lidocaine	-0.0211106	-0.0614617	histamine receptor agonist	EGFR, SCN10A, SCN11A, SCN1A, SCN2A, SCN3A, SCN4A, SCN5A, SCN7A, SCN8A, SCN9A	neurology/psychiatry, dermatology, hematology	Launched
CPC003_24H:BRD-K53737926-003-14-6:10	amitriptyline	-0.00620281	0.00399384	norepinephrine inhibitor, norepinephrine reuptake inhibitor, serotonin receptor antagonist, serotonin‚Äìnorepinephrine reuptake inhibitor (SNRI)	ADRA1A, ADRA1B, ADRA1D, ADRA2A, ADRB1, ADRB2, ADRB3, CHRM1, CHRM2, CHRM3, CHRM4, CHRM5, HRH1, HRH2, HRH4, HTR1A, HTR1B, HTR1D, HTR2A, HTR2C, HTR6, HTR7, KCNA1, KCND2, KCND3, KCNQ2, KCNQ3, NTRK1, NTRK2, OPRD1, OPRK1, OPRM1, SIGMAR1, SLC6A2, SLC6A4	neurology/psychiatry	Launched
CPC003_24H:BRD-K53987533-003-01-9:10	fluphenazine	0.0427297	0.0119852	dopamine receptor antagonist	CALM1, DRD1, DRD2, DRD5, HRH1, HTR2A, HTR6, HTR7	neurology/psychiatry	Launched
CPC003_24H:BRD-K54314721-001-04-5:10	zolmitriptan	0.0044857	-0.00891641	serotonin receptor agonist	HTR1A, HTR1B, HTR1D, HTR1E, HTR1F	neurology/psychiatry	Launched
CPC003_24H:BRD-K54790157-001-10-6:10	trioxsalen	-0.111615	-0.0617753	DNA synthesis inhibitor		dermatology	Launched
CPC003_24H:BRD-K57033106-048-03-6:10	tripelennamine	0.0068495	0.0165186	histamine receptor antagonist	HRH1	pulmonary, allergy	Launched
CPC003_24H:BRD-K57179821-001-08-9:10	crotamiton	-0.0110677	-0.0374992	antipruritic		infectious disease	Launched
CPC003_24H:BRD-K57545991-050-16-5:10	enalapril	0.000487002	-0.0441475	angiotensin converting enzyme inhibitor	ACE	cardiology	Launched
CPC003_24H:BRD-K57569181-001-16-8:10	pentoxifylline	-0.0530112	-0.0213007	phosphodiesterase inhibitor	ADORA1, ADORA2A, ADORA2B, ADRA2B, NT5E, PDE10A, PDE1A, PDE1B, PDE1C, PDE2A, PDE3A, PDE3B, PDE4A, PDE4B, PDE4C, PDE4D, PDE5A, PDE6A, PDE6B, PDE6C, PDE6D, PDE6G, PDE6H, PDE7A, PDE7B, PDE8A, PDE8B, PDE9A, TNF	cardiology	Launched
CPC003_24H:BRD-K59331372-001-01-2:10	SB-366791	0.0533387	0.0870112	TRPV antagonist	TRPV1		Preclinical
CPC003_24H:BRD-K59632282-052-02-3:10	quinidine	-0.024607	-0.0335374	sodium channel blocker	KCNA5, KCNA7, KCNH1, KCNH2, KCNH5, KCNK1, KCNK6, SCN5A, SLC29A4	infectious disease, cardiology	Launched
CPC003_24H:BRD-K61177364-003-01-1:10	NBI-27914	-0.030362	-0.000407559	corticosteroid releasing factor receptor antagonist	CRHR1		Preclinical
CPC003_24H:BRD-K62996583-001-03-8:10	lidoflazine	-0.0131615	0.0130387	calcium channel blocker	SCN1A, SCN3A, SLC29A1		Launched
CPC003_24H:BRD-K63151507-001-01-6:10	MNITMT	-0.0558797	-0.0142771	lymphocyte inhibitor			Preclinical
CPC003_24H:BRD-K63165456-001-03-3:10	norcyclobenzaprine	-0.0519568	0.00604569	adrenergic receptor agonist, serotonin receptor antagonist			Preclinical
CPC003_24H:BRD-K63504947-001-05-5:10	semaxanib	0.0216655	-0.0242587	VEGFR inhibitor	FGFR1, FLT1, KDR, KIT, PDGFRA, PDGFRB, RET		Phase 3
CPC003_24H:BRD-K63533170-001-01-1:10	AM-630	-0.0290682	-0.0159336	cannabinoid receptor antagonist	CNR1, CNR2		Preclinical
CPC003_24H:BRD-K63550407-001-08-5:10	erythromycin	0.013767	0.0395327	NFkB pathway inhibitor	MLNR	infectious disease	Launched
CPC003_24H:BRD-K63792901-075-01-3:10	arecaidine-but-2-ynyl-ester	-0.0348465	-0.0485132	acetylcholine receptor agonist	CHRM2		Preclinical
CPC003_24H:BRD-K64994968-001-03-6:10	progesterone	0.0398269	0.0240976	progesterone receptor agonist	CATSPER1, CATSPER2, CATSPER3, CATSPER4, CYP17A1, ESR1, NR3C2, OPRK1, PGR, TRPC5	obstetrics/gynecology, endocrinology	Launched
CPC003_24H:BRD-K65417056-003-03-6:10	meprylcaine	-0.0625731	-0.0158723	local anesthetic			Preclinical
CPC003_24H:BRD-K65786282-001-02-6:10	CGP-7930	-0.0172001	-0.0414965	GABA receptor modulator	GABBR1		Preclinical
CPC003_24H:BRD-K66874953-004-01-3:10	pifithrin-alpha	0.0805095	0.03763	TP53 inhibitor	TP53		Preclinical
CPC003_24H:BRD-K67445247-001-01-3:10	flurofamide	-0.0506303	0.0093169	urease inhibitor			Preclinical
CPC003_24H:BRD-K67537649-001-01-1:10	PQ-401	0.041228	0.00699917	IGF-1 inhibitor	IGF1R		Preclinical
CPC003_24H:BRD-K67680372-003-01-8:10	CI-966	0.0160008	0.0589288	GAT inhibitor	SLC6A1		Phase 1
CPC003_24H:BRD-K67831364-003-01-7:10	ZM-323881	0.0454669	0.0112822	VEGFR inhibitor	KDR		Preclinical
CPC003_24H:BRD-K68095457-001-04-4:10	palmitoylethanolamide	-0.00582964	-0.0217029	cannabinoid receptor agonist	CNR2, GPR119, GPR55		Launched
CPC003_24H:BRD-K68103045-001-01-1:10	CGS-20625	0.0097938	0.056049	benzodiazepine receptor agonist, GABA benzodiazepine site receptor partial agonist	GABRA1, GABRA2, GABRA3, GABRA4, GABRA5, GABRA6		Phase 1
CPC003_24H:BRD-K68143200-001-04-2:10	NSC-95397	0.0498031	0.0606571	CDC inhibitor	CDC25A, CDC25B		Preclinical
CPC003_24H:BRD-K69837166-003-01-2:10	trap-101	0.0500096	0.0500704	nociceptin/orphanin FQ receptor antagonist, opioid receptor antagonist	OPRL1		Preclinical
CPC003_24H:BRD-K70330367-003-03-8:10	amantadine	0.0250477	0.0509714	glutamate receptor antagonist	DRD2, GRIN2A, GRIN2B, GRIN2C, GRIN2D, GRIN3A	infectious disease, neurology/psychiatry	Launched
CPC003_24H:BRD-K70487031-001-01-0:10	flupentixol	0.0159898	-0.00639352	dopamine receptor antagonist	ADRA1A, CHRM1, DRD1, DRD2, DRD3, DRD5, HTR2A	neurology/psychiatry	Launched
CPC003_24H:BRD-K70505054-001-02-9:10	ranitidine	-0.0430556	-0.0210316	histamine receptor antagonist	HRH2	gastroenterology	Launched
CPC003_24H:BRD-K70799801-311-02-7:10	quinidine	0.0117482	0.00887817	sodium channel blocker	KCNA5, KCNA7, KCNH1, KCNH2, KCNH5, KCNK1, KCNK6, SCN5A, SLC29A4	infectious disease, cardiology	Launched
CPC003_24H:BRD-K71059170-001-02-5:10	cefixime	-0.00836124	0.0560448	bacterial cell wall synthesis inhibitor		infectious disease, otolaryngology, pulmonary	Launched
CPC003_24H:BRD-K72676686-103-01-8:10	fluvoxamine	0.0541181	0.0382289	selective serotonin reuptake inhibitor (SSRI)	SLC6A4	neurology/psychiatry	Launched
CPC003_24H:BRD-K73290745-003-01-8:10	ICI-199441	-0.0634705	-0.0784864	opioid receptor agonist	CYP2D6, OPRD1, OPRK1, OPRM1, UTS2R		Preclinical
CPC003_24H:BRD-K73589491-001-05-4:10	nizatidine	-0.0400715	-0.0275121	histamine receptor antagonist	HRH2	gastroenterology	Launched
CPC003_24H:BRD-K73999723-001-02-2:10	telmisartan	-0.0108429	-0.0479377	angiotensin receptor antagonist	AGTR1, PPARG	cardiology	Launched
CPC003_24H:BRD-K74913225-001-03-3:10	brinzolamide	-0.0533064	-0.0396914	carbonic anhydrase inhibitor	CA1, CA12, CA14, CA2, CA4, CA5A, CA7	ophthalmology	Launched
CPC003_24H:BRD-K75089421-003-15-3:10	procainamide	-0.0346864	-0.0489576	sodium channel blocker	DNMT1, SCN5A	cardiology	Launched
CPC003_24H:BRD-K75478907-001-01-5:10	GS-39783	-0.0168714	-0.06676	GABA receptor modulator	GABBR1		Preclinical
CPC003_24H:BRD-K76205745-001-04-1:10	losartan	0.0206565	-0.0281132	angiotensin receptor antagonist	AGTR1	cardiology, nephrology	Launched
CPC003_24H:BRD-K76534306-001-11-0:10	enrofloxacin	-0.0174946	0.039308	bacterial DNA gyrase inhibitor		infectious disease	Launched
CPC003_24H:BRD-K76805682-001-05-0:10	SB-415286	0.049659	0.00922893	glycogen synthase kinase inhibitor	GSK3A, GSK3B, RPS6KB1		Preclinical
CPC003_24H:BRD-K77171813-050-01-4:10	proxyfan	-0.0532933	-0.0664869	histamine receptor modulator	HRH3		Preclinical
CPC003_24H:BRD-K77554836-001-03-3:10	triamcinolone	-0.0664668	-0.0711404	glucocorticoid receptor agonist	NR3C1, SERPINA6	dermatology	Launched
CPC003_24H:BRD-K77677632-003-01-8:10	SB-200646	0.0319143	0.0487855	serotonin receptor antagonist	HTR2B, HTR2C		Preclinical
CPC003_24H:BRD-K77695569-001-16-9:10	tiabendazole	-0.0445405	-0.0406252	angiogenesis inhibitor		infectious disease	Launched
CPC003_24H:BRD-K77771411-003-03-2:10	moxonidine	0.028787	0.0830259	imidazoline receptor agonist	ADRA2A, ADRA2B, ADRA2C	cardiology	Launched
CPC003_24H:BRD-K78122587-300-01-9:10	NNC-55-0396	0.0880659	0.0458093	T-type calcium channel blocker	CATSPER1, CATSPER2, CATSPER3, CATSPER4		Preclinical
CPC003_24H:BRD-K78280988-001-02-2:10	anandamide	-0.106419	-0.0376078	cannabinoid receptor agonist	CACNA1G, CACNA1H, CACNA1I, CNR1, CNR2, GLRA1, GPR18, GPR55, KCNA2, KCNK3, KCNK9, TRPM8, TRPV1		Phase 2
CPC003_24H:BRD-K81418486:10	vorinostat	0.00779254	0.0692906	HDAC inhibitor	HDAC1, HDAC10, HDAC11, HDAC2, HDAC3, HDAC5, HDAC6, HDAC8, HDAC9	hematologic malignancy	Launched
CPC003_24H:BRD-K81839095-001-04-6:10	estrone	-0.0527091	0.00916375	estrogen receptor agonist, estrogenic hormone	ESR1, ESR2		Launched
CPC003_24H:BRD-K82255054-001-08-4:10	propofol	0.0325846	-0.0137328	benzodiazepine receptor agonist	FAAH, GABRA1, GABRA2, GABRA3, GABRA4, GABRA5, GABRA6, GABRB1, GABRB2, GABRB3, GABRD, GABRE, GABRG1, GABRG2, GABRG3, GABRP, GABRQ, SCN2A, SCN4A	neurology/psychiatry	Launched
CPC003_24H:BRD-K84658672-001-03-0:10	nateglinide	0.0319616	-0.0210588	insulin secretagogue	ABCC8, KCNJ10, KCNJ11, PPARG	endocrinology	Launched
CPC003_24H:BRD-K85119730-001-17-2:10	tolbutamide	-0.0174312	-0.0320911	ATP channel blocker	ABCC8, KCNJ1, KCNJ11, KCNJ8	endocrinology	Launched
CPC003_24H:BRD-K88429204-001-18-7:10	pyrimethamine	0.00810321	-0.0168972	dihydrofolate reductase inhibitor	DHFR, SLC47A1	infectious disease	Launched
CPC003_24H:BRD-K88625236-001-03-4:10	nonoxynol-9	0.0450573	-0.0296643	membrane integrity inhibitor		endocrinology	Launched
CPC003_24H:BRD-K89055274-048-14-4:10	alverine	0.103639	0.0382763	muscle relaxant	HTR1A	gastroenterology	Launched
CPC003_24H:BRD-K89375097-300-06-2:10	pirenzepine	-0.0172047	-0.00959251	acetylcholine receptor antagonist	CHRM1, CHRM2, CHRM3, CHRM4, CHRM5	gastroenterology	Launched
CPC003_24H:BRD-K90333595-003-14-9:10	phentolamine	0.0068364	-0.0336947	adrenergic receptor antagonist	ADRA1A, ADRA1B, ADRA1D, ADRA2A, ADRA2B, ADRA2C	endocrinology, cardiology	Launched
CPC003_24H:BRD-K91315211-300-03-2:10	betahistine	0.0229545	-0.000941922	histamine receptor agonist, histamine receptor antagonist	HRH1, HRH3	neurology/psychiatry	Launched
CPC003_24H:BRD-K92049597-001-10-9:10	triamterene	-0.0160111	-0.0243675	sodium channel blocker	SCNN1A, SCNN1B, SCNN1D, SCNN1G	endocrinology, cardiology	Launched
CPC003_24H:BRD-K92093830-003-05-0:10	doxorubicin	0.028502	0.0348443	topoisomerase inhibitor	TOP2A	hematologic malignancy, oncology	Launched
CPC003_24H:BRD-K92428153-001-01-0:10	mycophenolate-mofetil	0.0200674	-0.0379397	dehydrogenase inhibitor, inositol monophosphatase inhibitor	IMPDH1, IMPDH2	transplant	Launched
CPC003_24H:BRD-K92577649-001-01-6:10	GBR-13069	-0.0267191	-0.00332794	dopamine uptake inhibitor	SLC6A3		Preclinical
CPC003_24H:BRD-K93754473-048-10-3:10	tamoxifen	-0.00591314	-0.0303335	estrogen receptor antagonist, selective estrogen receptor modulator (SERM)	EBP, ESR1, ESR2, GPER1, PRKCA, PRKCB, PRKCD, PRKCE, PRKCG, PRKCI, PRKCQ, PRKCZ	oncology	Launched
CPC003_24H:BRD-K95237249-001-15-8:10	probenecid	-0.0756742	-0.02232	uricosuric blocker	PANX1, SLC22A11, SLC22A6, SLC22A8, SLCO1C1	nephrology, rheumatology	Launched
CPC003_24H:BRD-K95435023-001-01-0:10	PHA-665752	0.077051	0.0498482	c-Met inhibitor	MET		Preclinical
CPC003_24H:BRD-K95921201-001-07-0:10	reserpine	-3.87819e-06	-0.0132133	vesicular monoamine transporter inhibitor	SLC18A1, SLC18A2	cardiology	Launched
CPC003_24H:BRD-K97309399-001-05-2:10	thiothixene	0.0353028	-0.0141173	dopamine receptor antagonist	DRD1, DRD2, HRH1, HTR2A	neurology/psychiatry	Launched
CPC003_24H:BRD-K97564742-050-18-6:10	mepyramine	-0.0622669	0.00101162	histamine receptor antagonist	HRH1	otolaryngology, obstetrics/gynecology	Launched
CPC003_6H:BRD-A00100033-001-04-8:10	nifurtimox	-0.0443463	-0.0453822	DNA inhibitor		infectious disease	Launched
CPC003_6H:BRD-A01320529-001-05-9:10	salmeterol	0.0158375	0.00248253	adrenergic receptor agonist	ADRB2	pulmonary	Launched
CPC003_6H:BRD-A02710418-003-03-5:10	meptazinol	-0.0527482	0.0417494	opioid receptor agonist	BCHE	neurology/psychiatry	Launched
CPC003_6H:BRD-A02759312-003-11-2:10	betaxolol	-0.00457293	0.0200298	adrenergic receptor antagonist	ADRB1, ADRB2	ophthalmology	Launched
CPC003_6H:BRD-A06390036-001-03-8:10	hydroquinidine	0.0405433	0.000770584	antiarrhythmic		cardiology	Launched
CPC003_6H:BRD-A08187463-001-03-8:10	racecadotril	-0.0218203	-0.00656501	enkephalinase inhibitor	MME	gastroenterology	Launched
CPC003_6H:BRD-A09533288-003-20-5:10	verapamil	0.00315916	0.0121877	calcium channel blocker	CACNA1A, CACNA1B, CACNA1C, CACNA1D, CACNA1F, CACNA1G, CACNA1I, CACNA1S, CACNB1, CACNB2, CACNB3, CACNB4, CYP3A4, KCNA10, KCNA7, KCNH2, KCNJ11, NALCN, SCN5A, SLC29A4, SLC6A4	cardiology	Launched
CPC003_6H:BRD-A10715913-001-03-8:10	sulpiride	0.0527875	0.0992951	dopamine receptor antagonist		neurology/psychiatry	Launched
CPC003_6H:BRD-A11605036-001-03-2:10	thiocolchicoside	0.00586669	0.0301276	GABA receptor antagonist	GABRA1, GABRB2, GABRG2, GLRA1, GLRB	neurology/psychiatry	Launched
CPC003_6H:BRD-A13650332-236-03-9:10	flucloxacillin	0.0357421	0.0300574	bacterial cell wall synthesis inhibitor		infectious disease, otolaryngology, dermatology, gastroenterology	Launched
CPC003_6H:BRD-A14395271-001-01-5:10	mesoridazine	-0.0464038	-0.00980151	dopamine receptor antagonist	DRD2, HTR2A	neurology/psychiatry	Launched
CPC003_6H:BRD-A15931911-001-02-0:10	bucladesine	-0.0662495	0.0139462	adenosine receptor agonist, cAMP stimulant	PRKACA	dermatology	Launched
CPC003_6H:BRD-A16332958-001-04-0:10	modafinil	-0.00220155	0.0230439	adrenergic receptor agonist	ADRA1B, SLC6A3	pulmonary, neurology/psychiatry	Launched
CPC003_6H:BRD-A16665823-001-01-2:10	butoconazole	0.114813	-0.00256762	bacterial cell wall synthesis inhibitor		infectious disease	Launched
CPC003_6H:BRD-A17411484-001-05-1:10	carprofen	-0.0441374	-0.0263203	cyclooxygenase inhibitor	PTGS1, PTGS2	rheumatology	Launched
CPC003_6H:BRD-A18202423-001-01-6:10	CPCCOEt	-0.0618347	-0.0495117	glutamate receptor antagonist	GRM1		Preclinical
CPC003_6H:BRD-A19037878:10	trichostatin-a	0.0346485	0.0609814	HDAC inhibitor	HDAC1, HDAC10, HDAC2, HDAC3, HDAC4, HDAC5, HDAC6, HDAC7, HDAC8, HDAC9		Preclinical
CPC003_6H:BRD-A19500257:10	geldanamycin	0.0148533	-0.04868	HSP inhibitor	HSP90AA1, HSP90AB1		Preclinical
CPC003_6H:BRD-A22380646-001-02-3:10	pantoprazole	-0.0747464	-0.0186283	ATPase inhibitor	ATP4A	gastroenterology	Launched
CPC003_6H:BRD-A23226398-001-04-3:10	estradiol	-0.00534281	-0.0044688	estrogen receptor agonist	ESR1, ESR2, GPER1, KCNMA1, NR1I2	endocrinology	Launched
CPC003_6H:BRD-A25143711-001-01-4:10	hydrocortisone-valerate	-0.0132045	-0.0171001	glucocorticoid receptor agonist		dermatology	Launched
CPC003_6H:BRD-A25775766-001-03-3:10	securinine	-0.004716	-0.0144265	GABA receptor antagonist, TP53 activator	GABRA1		Preclinical
CPC003_6H:BRD-A26032986-050-01-3:10	zaldaride	0.0221455	-0.0126165	calmodulin antagonist	CALM1		Phase 3
CPC003_6H:BRD-A26334849-003-16-7:10	propafenone	-0.0726454	-0.0427933	antiarrhythmic	ADRB1, ADRB2, KCNA5, KCNH2, SCN5A	cardiology	Launched
CPC003_6H:BRD-A29437505-001-01-6:10	RWJ-21757	-0.102779	-0.0643468	toll-like receptor agonist	TLR7		Phase 1
CPC003_6H:BRD-A29485665-001-03-7:10	bicalutamide	0.0347436	0.0370545	androgen receptor antagonist	AR	oncology	Launched
CPC003_6H:BRD-A30590053-003-01-1:10	MR-16728	-0.0498292	-0.0286935	acetylcholine release enhancer			Preclinical
CPC003_6H:BRD-A30815329-001-03-0:10	felodipine	-0.139204	-0.0597291	calcium channel blocker	CACNA1C, CACNA1D, CACNA1F, CACNA1H, CACNA1S, CACNA2D1, CACNA2D2, CACNB2, CALM1, CFTR, NR3C2, PDE1A, PDE1B, TNNC1, TNNC2	cardiology	Launched
CPC003_6H:BRD-A31007383-001-01-0:10	SDZ-WAG-994	0.0360152	0.038766	adenosine receptor agonist	ADORA1		Phase 2
CPC003_6H:BRD-A31801025-001-01-0:10	formestane	-0.0462339	-0.0168065	aromatase inhibitor	CYP19A1	oncology	Launched
CPC003_6H:BRD-A34751532-001-04-4:10	homosalate	-0.00746132	-0.0287861	HSP inducer			Preclinical
CPC003_6H:BRD-A35338386-001-04-6:10	NECA	-0.0545761	-0.0421971	adenosine receptor agonist	ADORA1, ADORA2A, ADORA2B, ADORA3, HSP90B1		Launched
CPC003_6H:BRD-A36074203-003-03-5:10	remacemide	0.0526412	0.0338389	glutamate receptor antagonist	GRIN1		Phase 3
CPC003_6H:BRD-A36318220-001-01-3:10	necrostatin-1	-0.0341833	-0.00776455	RIPK inhibitor	RIPK1		Preclinical
CPC003_6H:BRD-A36471396-003-02-2:10	biperiden	0.0887302	0.0405666	acetylcholine receptor antagonist	CHRM1, CHRM2, CHRM3, CHRM4, CHRM5, CHRNA2	neurology/psychiatry	Launched
CPC003_6H:BRD-A39290993-001-03-2:10	cyproterone	-0.074472	-0.00174746	androgen receptor antagonist	AR	oncology	Launched
CPC003_6H:BRD-A39969961-001-01-3:10	eplerenone	-0.0267548	-0.00342936	cytochrome P450 inhibitor	NR3C2	cardiology	Launched
CPC003_6H:BRD-A41112154-001-02-1:10	oleanolic-acid	-0.0838321	-0.0351101	G protein-coupled receptor agonist	GPBAR1		Preclinical
CPC003_6H:BRD-A41250306-001-03-4:10	cyclopenthiazide	-0.0169784	0.0139015	thiazide diuretic		cardiology	Launched
CPC003_6H:BRD-A41722204-003-01-5:10	sulmazole	-0.0159871	-0.00390258	adenosine receptor antagonist			Phase 1
CPC003_6H:BRD-A41833852-001-01-9:10	naloxone	0.0642842	0.0454134	opioid receptor antagonist	CREB1, ESR1, OPRD1, OPRK1, OPRM1, TLR4	pulmonary	Launched
CPC003_6H:BRD-A42167015-003-03-7:10	carteolol	-0.0307498	-0.0152503	adrenergic receptor antagonist	ADRB1, ADRB2	ophthalmology	Launched
CPC003_6H:BRD-A42571354-300-07-0:10	cetirizine	0.0612026	0.0263196	histamine receptor antagonist	HRH1	allergy	Launched
CPC003_6H:BRD-A43882281-001-11-4:10	pinacidil	-0.00263857	-0.00764075	ATP channel activator, potassium channel activator	ABCC8, ABCC9	cardiology	Launched
CPC003_6H:BRD-A48570745-001-01-1:10	ivermectin	-0.0123696	0.00438753	benzodiazepine receptor agonist	CHRNA7, GABRB3, GLRA3, P2RX7	infectious disease	Launched
CPC003_6H:BRD-A48720949-001-03-2:10	testosterone-propionate	0.0305717	0.0106957	androgen receptor agonist	AR		Launched
CPC003_6H:BRD-A49765801-001-03-3:10	fludroxycortide	0.085764	0.00556749	glucocorticoid receptor agonist	NR3C1, SERPINA6	infectious disease, dermatology	Launched
CPC003_6H:BRD-A50737080-001-01-4:10	CGK-733	-0.00571179	-0.0727319	ATM kinase inhibitor, ATR kinase inhibitor	ATM, ATR		Preclinical
CPC003_6H:BRD-A51820102-008-16-4:10	econazole	0.0891791	0.0444674	lanosterol demethylase inhibitor, sterol demethylase inhibitor	CYP51A1, NPY1R, NPY2R, TRPM2, TRPV5	infectious disease	Launched
CPC003_6H:BRD-A55594068-065-03-1:10	vinblastine	-0.0584366	-0.0310578	microtubule inhibitor, tubulin polymerization inhibitor	JUN, TUBA1A, TUBB, TUBD1, TUBE1, TUBG1	hematologic malignancy, infectious disease, oncology	Launched
CPC003_6H:BRD-A55962179-001-08-0:10	omeprazole	0.00362563	0.00203681	ATPase inhibitor	ATP4A, CLCN2	gastroenterology	Launched
CPC003_6H:BRD-A59174698-003-12-8:10	ritodrine	0.0436259	-0.0158966	adrenergic receptor agonist	ADRB2	obstetrics/gynecology	Launched
CPC003_6H:BRD-A60414806-065-01-6:10	vincristine	0.0915754	0.0348427	tubulin polymerization inhibitor	TUBA4A, TUBB	hematologic malignancy	Launched
CPC003_6H:BRD-A62035778-004-02-8:10	scopolamine	0.054125	-0.00617662	acetylcholine receptor antagonist		neurology/psychiatry, gastroenterology	Launched
CPC003_6H:BRD-A65449987-001-06-2:10	flunisolide	0.093173	0.0293424	cytochrome P450 inhibitor	NR3C1	allergy	Launched
CPC003_6H:BRD-A67799922-003-15-3:10	phenoxybenzamine	-0.00104876	0.0127816	adrenergic receptor antagonist	ADRA1A, ADRA1B, ADRA1D, ADRA2A, ADRA2B, ADRA2C, ADRB2, CALM1	cardiology, endocrinology	Launched
CPC003_6H:BRD-A68009927-003-02-9:10	daunorubicin	0.063929	0.0531093	RNA synthesis inhibitor, topoisomerase inhibitor	TOP2A, TOP2B	hematologic malignancy	Launched
CPC003_6H:BRD-A70649075-008-17-5:10	sulconazole	0.0580866	-0.0035807	sterol demethylase inhibitor		infectious disease	Launched
CPC003_6H:BRD-A71816415-236-03-5:10	pravastatin	0.0161909	0.0539352	HMGCR inhibitor	HMGCR, SLCO1B1	endocrinology, cardiology	Launched
CPC003_6H:BRD-A72596465-001-01-3:10	GW-6471	0.0861261	0.0278992	PPAR receptor antagonist	PPARA		Preclinical
CPC003_6H:BRD-A73909368-001-01-5:10	dactinomycin	0.0475453	0.0594368	RNA polymerase inhibitor	POLR2A	oncology	Launched
CPC003_6H:BRD-A75172220-001-03-2:10	hydrocortisone	-0.0277422	-0.00055825	glucocorticoid receptor agonist		dermatology, neurology/psychiatry	Launched
CPC003_6H:BRD-A75402480-001-03-8:10	deoxycorticosterone-acetate	0.0501679	0.054545	progestogen hormone	NR3C2		Preclinical
CPC003_6H:BRD-A75409952:10	wortmannin	0.0695288	-0.045722	PI3K inhibitor	PI4KA, PI4KB, PIK3CA, PIK3CD, PIK3CG, PIK3R1, PLK1, PRKDC		Preclinical
CPC003_6H:BRD-A77722753-003-02-5:10	hydralazine	0.0525174	0.0149829	vasodilator	AOC3, P4HA1	cardiology	Launched
CPC003_6H:BRD-A78877355-001-02-2:10	nefopam	-0.0369881	-0.0246582	cyclooxygenase inhibitor		neurology/psychiatry	Launched
CPC003_6H:BRD-A83081521-001-01-5:10	finasteride	0.0765276	0.0158863	5 alpha reductase inhibitor	AKR1D1, SRD5A1, SRD5A2	endocrinology	Launched
CPC003_6H:BRD-A94709349-001-03-4:10	metaxalone	0.0703822	0.0127131	muscle relaxant		neurology/psychiatry	Launched
CPC003_6H:BRD-A97674275-001-04-3:10	ranolazine	-0.00103815	-0.0633671	sodium channel blocker	SCN10A, SCN4A, SCN5A, SCN9A	cardiology	Launched
CPC003_6H:BRD-A97730597-003-03-2:10	hexylcaine	-0.0116493	0.0125725	sodium channel blocker	SCN10A, SCN5A	neurology/psychiatry	Launched
CPC003_6H:BRD-A97739905-001-15-8:10	ketoprofen	0.081269	0.0930985	cyclooxygenase inhibitor	CXCR1, PTGS1, PTGS2, SLC5A8	rheumatology	Launched
CPC003_6H:BRD-A98702003-304-03-0:10	carbenoxolone	0.0802231	0.0153786	11-beta hydroxysteroid dehydrogenase inhibitor	GJA1, GJA10, GJA3, GJA4, GJA5, GJA8, GJA9, GJB1, GJB2, GJB3, GJB4, GJB5, GJB6, GJB7, GJC1, GJC2, GJC3, GJD2, GJD3, GJD4, GJE1, HSD11B1, PANX1, PANX2, PANX3	gastroenterology, dental	Launched
CPC003_6H:BRD-K00312224-001-03-8:10	PPT	0.0429766	0.0450737	estrogen receptor agonist	ESR1		Preclinical
CPC003_6H:BRD-K00610438-003-01-7:10	altanserin	-0.0394865	-0.0151793	serotonin receptor antagonist	HTR2A		Phase 2
CPC003_6H:BRD-K00824317-001-03-0:10	fludroxycortide	0.045201	0.0419397	glucocorticoid receptor agonist	NR3C1, SERPINA6	infectious disease, dermatology	Launched
CPC003_6H:BRD-K01095011-001-03-5:10	finasteride	0.0207405	-0.00669226	5 alpha reductase inhibitor	AKR1D1, SRD5A1, SRD5A2	endocrinology	Launched
CPC003_6H:BRD-K01663662-003-03-8:10	diphenidol	-0.142673	-0.0794131	acetylcholine receptor agonist	CHRM1, CHRM2, CHRM3, CHRM4	neurology/psychiatry	Launched
CPC003_6H:BRD-K01815685-001-07-2:10	indole-3-carbinol	0.00900029	-0.0575133	aryl hydrocarbon receptor agonist, indoleamine 2,3-dioxygenase inhibitor	AHR		Phase 2/Phase 3
CPC003_6H:BRD-K01902415-001-03-4:10	pirinixic-acid	0.0400144	0.0153513	PPAR receptor agonist	PPARA		Preclinical
CPC003_6H:BRD-K02715688-001-01-3:10	hydrastine-(1r,-9s)	0.0361512	-0.0202842	tyrosine hydroxylase inhibitor			Preclinical
CPC003_6H:BRD-K03015355-003-01-5:10	forskolin	-0.0649022	0.0017376	adenylyl cyclase activator	ADCY2, ADCY5, GNAS		Launched
CPC003_6H:BRD-K03384561-001-01-9:10	roquinimex	-0.0960221	-0.0555174	angiogenesis inhibitor, tumor necrosis factor production inhibitor			Phase 3
CPC003_6H:BRD-K03642198-300-01-7:10	AY-9944	0.0274853	0.0025581	hedgehog pathway modulator			Preclinical
CPC003_6H:BRD-K03981224-001-02-9:10	ethisterone	-0.000777167	-0.032881	progestogen hormone	TYR		Launched
CPC003_6H:BRD-K04046242-001-03-6:10	equilin	-0.041158	-0.0479771	estrogen receptor agonist	HSD17B1		Preclinical
CPC003_6H:BRD-K04218075-048-03-4:10	clomifene	-0.0118936	-6.18553e-05	estrogen receptor antagonist	ESR1	obstetrics/gynecology	Launched
CPC003_6H:BRD-K05977355-001-09-1:10	fluconazole	-0.0443555	0.0169048	sterol demethylase inhibitor	CYP51A1	infectious disease	Launched
CPC003_6H:BRD-K06014311-001-01-2:10	DH-97	-0.00760881	0.00547649	melatonin receptor antagonist	MTNR1B		Preclinical
CPC003_6H:BRD-K06159959-001-01-2:10	CCMQ	-0.0168641	0.0174042	homoquinolinic acid binding inhibitor			Preclinical
CPC003_6H:BRD-K06221026-001-03-5:10	DUP-697	0.033437	0.0273842	cyclooxygenase inhibitor	PTGS2		Phase 1
CPC003_6H:BRD-K06593056-001-01-4:10	LE-135	-0.0836249	-0.0520226	retinoid receptor agonist	RARB		Preclinical
CPC003_6H:BRD-K06854232-001-03-3:10	AM-580	0.0700342	0.0442178	retinoid receptor agonist	RARA		Preclinical
CPC003_6H:BRD-K07507905-236-01-8:10	BRL-37344	0.0985151	0.0484365	adrenergic receptor agonist	ADRB1, ADRB2, ADRB3		Phase 2
CPC003_6H:BRD-K08619574-334-03-9:10	thioproperazine	-0.0868324	-0.00836244	dopamine receptor antagonist	ADRA1A, ADRA1B, DRD1, DRD2, HTR1A, HTR2A	neurology/psychiatry	Launched
CPC003_6H:BRD-K08619838-300-03-2:10	tremorine	-0.110515	-0.066994	acetylcholine receptor agonist			Preclinical
CPC003_6H:BRD-K08640512-003-01-5:10	RS-100329	-0.0540897	-0.0379126	adrenergic receptor antagonist	ADRA1A, ADRA1D		Preclinical
CPC003_6H:BRD-K08806317-050-03-6:10	timolol	0.018211	0.00362814	adrenergic receptor antagonist	ADRB1, ADRB2	ophthalmology	Launched
CPC003_6H:BRD-K08996725-313-01-7:10	zolantidine	-0.00984878	0.0171929	histamine receptor antagonist			Preclinical
CPC003_6H:BRD-K08998509-001-01-6:10	fananserin	-0.0143344	-0.00170554	dopamine receptor antagonist, serotonin receptor antagonist	HTR2A		Phase 2
CPC003_6H:BRD-K09132007-001-01-8:10	D-4476	-0.00820795	-0.014198	TGF beta receptor inhibitor	CSNK1A1, CSNK1D, TGFB1		Preclinical
CPC003_6H:BRD-K09416995-001-21-7:10	lovastatin	0.0474914	0.0546913	HMGCR inhibitor	HDAC2, HMGCR, ITGAL, NR1I2	cardiology, endocrinology	Launched
CPC003_6H:BRD-K09859624-004-03-9:10	methantheline	-0.094887	-0.0751395	acetylcholine receptor antagonist	CHRM1, HRH2	gastroenterology, neurology/psychiatry, urology	Launched
CPC003_6H:BRD-K10207760-236-03-0:10	lasalocid	-0.0109863	-0.0171138	bacterial permeability inducer		infectious disease	Launched
CPC003_6H:BRD-K10705233-001-01-4:10	GW-405833	-0.0780393	-0.0168471	cannabinoid receptor agonist	CNR2		Preclinical
CPC003_6H:BRD-K11107424-001-01-1:10	tiotidine	-0.0228233	0.0243969	histamine receptor antagonist	HRH2		Phase 2
CPC003_6H:BRD-K12219985-001-15-4:10	glipizide	0.0565631	0.0726445	sulfonylurea	ABCC8, KCNJ10, KCNJ11, PPARG	endocrinology	Launched
CPC003_6H:BRD-K12357156-001-01-5:10	AG-490	0.058621	0.0397736	EGFR inhibitor, JAK inhibitor	EGFR, JAK2, JAK3		Preclinical
CPC003_6H:BRD-K12765235-304-03-8:10	carbenoxolone	0.0459375	-0.00163082	11-beta hydroxysteroid dehydrogenase inhibitor	GJA1, GJA10, GJA3, GJA4, GJA5, GJA8, GJA9, GJB1, GJB2, GJB3, GJB4, GJB5, GJB6, GJB7, GJC1, GJC2, GJC3, GJD2, GJD3, GJD4, GJE1, HSD11B1, PANX1, PANX2, PANX3	gastroenterology, dental	Launched
CPC003_6H:BRD-K12932420-001-01-5:10	YM-976	-0.0139364	-0.0387677	phosphodiesterase inhibitor	PDE4A		Phase 1
CPC003_6H:BRD-K13032584-003-03-7:10	procarbazine	-0.0301809	-0.0165135	monoamine oxidase inhibitor		hematologic malignancy	Launched
CPC003_6H:BRD-K13169950-001-04-5:10	NSC-3852	-0.0192696	0.000661454	HDAC inhibitor	HDAC1		Preclinical
CPC003_6H:BRD-K13261168-001-01-4:10	quinelorane	0.0803618	0.0272916	dopamine receptor agonist	DRD2, DRD3		Phase 3
CPC003_6H:BRD-K13926615-003-02-5:10	vardenafil	0.00974831	-0.0354637	phosphodiesterase inhibitor	PDE5A, PDE6G, PDE6H	urology	Launched
CPC003_6H:BRD-K14204120-003-02-4:10	ranitidine	0.0209538	0.0444473	histamine receptor antagonist	HRH2	gastroenterology	Launched
CPC003_6H:BRD-K14765469-003-02-3:10	vesamicol	-0.0363787	-0.0228677	acetylcholinesterase inhibitor	SLC18A3		Preclinical
CPC003_6H:BRD-K14767410-001-01-5:10	SC-560	-0.0354273	-0.0203958	cyclooxygenase inhibitor	PTGS1		Preclinical
CPC003_6H:BRD-K14807180-001-01-7:10	SB-221284	-0.0356931	0.00901019	serotonin receptor antagonist	HTR2A, HTR2B, HTR2C		Preclinical
CPC003_6H:BRD-K14993104-001-03-4:10	bemegride	-0.0389186	-0.0386123	chemoreceptor agonist	GABRA1	critical care	Launched
CPC003_6H:BRD-K15196155-001-01-5:10	IBC-293	-0.0419391	-0.0235852	hydroxycarboxylic acid receptor agonist	HCAR3		Preclinical
CPC003_6H:BRD-K15409150-001-01-7:10	penfluridol	0.0749918	-0.0344154	T-type calcium channel blocker	CACNA1G	neurology/psychiatry	Launched
CPC003_6H:BRD-K15522385-003-01-0:10	cinanserin	-0.0793653	-0.0737156	serotonin receptor antagonist	HTR2A		Preclinical
CPC003_6H:BRD-K15588452-003-01-9:10	R-96544	0.044223	0.0236556	serotonin receptor antagonist	HTR2A		Preclinical
CPC003_6H:BRD-K15601958-001-01-3:10	SEW-2871	0.00109977	-0.00135849	lysophospholipid receptor agonist	S1PR1		Preclinical
CPC003_6H:BRD-K17378184-300-03-4:10	BP-897	-0.0754272	-0.000927101	dopamine receptor agonist	ADRA1A, ADRA1D, ADRA2A, DRD1, DRD2, DRD3, DRD4, HTR1A, HTR2B		Phase 2
CPC003_6H:BRD-K17415526-001-02-7:10	tyrphostin-AG-835	-0.0536174	-0.0175061	protein tyrosine kinase inhibitor	EGFR		Preclinical
CPC003_6H:BRD-K17497770-001-01-0:10	butein	-0.00400083	-0.0277754	EGFR inhibitor, src inhibitor	ACE		Preclinical
CPC003_6H:BRD-K17705806-003-01-0:10	JTC-801	0.0316357	0.00582542	opioid receptor antagonist	OPRL1		Phase 2
CPC003_6H:BRD-K18059238-001-02-1:10	gamma-linolenic-acid	0.0292152	0.0507289	cyclooxygenase inhibitor, prostanoid receptor agonist	PTGS1, PTGS2		Phase 2
CPC003_6H:BRD-K18250272-003-03-7:10	propoxycaine	-0.1289	-0.0730112	local anesthetic		neurology/psychiatry	Launched
CPC003_6H:BRD-K18574842-323-03-3:10	nafcillin	-0.0136991	-0.0182235	bacterial cell wall synthesis inhibitor	CYP1A2, CYP3A4, SLC22A6	infectious disease	Launched
CPC003_6H:BRD-K18779551-003-03-7:10	bifemelane	0.0277343	0.00993027	acetylcholine release enhancer	MAOA, MAOB	ophthalmology, neurology/psychiatry	Launched
CPC003_6H:BRD-K18910433-001-05-1:10	estradiol	0.0349213	0.00429679	estrogen receptor agonist	ESR1, ESR2, GPER1, KCNMA1, NR1I2	endocrinology	Launched
CPC003_6H:BRD-K19309090-300-03-0:10	SR-95639A	0.0300984	-0.0208099	acetylcholine receptor agonist	CHRM1		Preclinical
CPC003_6H:BRD-K21565985-001-15-9:10	xylazine	0.0120518	-0.00302998	adrenergic receptor agonist	ADRA2A, ADRA2B, ADRA2C	neurology/psychiatry	Launched
CPC003_6H:BRD-K22503835-001-06-0:10	scriptaid	-0.0471782	0.0287578	HDAC inhibitor	HDAC1, HDAC2, HDAC3, HDAC4, HDAC5, HDAC6, HDAC7, HDAC8, HDAC9		Preclinical
CPC003_6H:BRD-K23335153-300-01-7:10	AMN-082	-0.0921838	-0.0643971	glutamate receptor modulator	GRM7		Preclinical
CPC003_6H:BRD-K23566484-001-09-4:10	nilutamide	-0.0246256	-0.0403658	androgen receptor antagonist	AR	oncology	Launched
CPC003_6H:BRD-K25875056-001-01-2:10	SC-9	-0.0203389	-0.00366087	protein tyrosine kinase activator	PRKCA		Preclinical
CPC003_6H:BRD-K25906698-303-01-9:10	immepip	0.00177483	-0.0601186	histamine receptor agonist	HRH3, HRH4		Preclinical
CPC003_6H:BRD-K26160755-003-01-8:10	RS-45041-190	0.00452683	0.0385041	imidazoline receptor agonist			Preclinical
CPC003_6H:BRD-K26373640-001-02-8:10	IKK-2-inhibitor	0.0274649	0.0129916	IKK inhibitor, SYK inhibitor	IKBKB		Preclinical
CPC003_6H:BRD-K28115081-001-01-9:10	apafant	-0.0336597	-0.0264045	platelet activating factor receptor antagonist	PTAFR		Phase 3
CPC003_6H:BRD-K28137194-003-01-3:10	loreclezole	0.0138626	-0.0182402	benzodiazepine receptor agonist	GABRB2, GABRB3		Phase 2
CPC003_6H:BRD-K28168037-001-01-3:10	fenretinide	0.161786	0.0973786	apoptosis stimulant, retinoid receptor agonist	RARA		Phase 3
CPC003_6H:BRD-K28183345-003-07-2:10	proguanil	0.0995816	0.047908	dihydrofolate reductase inhibitor	DHFR	infectious disease	Launched
CPC003_6H:BRD-K28453807-003-05-4:10	nitrocaramiphen	0.0637844	0.0263194	cholinergic receptor antagonist	CHRM1		Preclinical
CPC003_6H:BRD-K28863208-001-01-2:10	PNU-282987	-0.0727499	-0.0752234	cholinergic receptor agonist	CHRNA7		Preclinical
CPC003_6H:BRD-K30990140-003-01-6:10	FR-122047	0.0460199	0.026855	cyclooxygenase inhibitor			Preclinical
CPC003_6H:BRD-K31054881-300-01-3:10	BMY-7378	-0.0319339	-0.0546215	adrenergic receptor antagonist, serotonin receptor antagonist	ADRA1A, ADRA1B, ADRA1D, HTR1A		Preclinical
CPC003_6H:BRD-K31627533-001-03-8:10	rimexolone	0.0753545	0.0458572	glucocorticoid receptor agonist	NR3C1, SERPINA6	ophthalmology	Launched
CPC003_6H:BRD-K31633810-003-01-0:10	DAU-5884	-0.0171862	0.0281682	acetylcholine receptor antagonist	CHRM3		Preclinical
CPC003_6H:BRD-K31912990-003-01-0:10	CGP-71683	0.0238828	-0.00573779	neuropeptide receptor antagonist	NPY5R		Preclinical
CPC003_6H:BRD-K32164935-001-17-5:10	tolazamide	0.0549803	0.045867	ATP channel blocker	ABCC8, KCNJ1, KCNJ10, KCNJ11	endocrinology	Launched
CPC003_6H:BRD-K33211335-337-03-7:10	dextromethorphan	-0.0920965	-0.069216	glutamate receptor antagonist, sigma receptor agonist	CHRNA2, CHRNA3, CHRNA4, CHRNA7, CHRNB2, CHRNB4, CYBA, CYBB, GRIN3A, NCF1, NCF2, NCF4, OPRD1, OPRK1, OPRM1, PGRMC1, RAC1, RAC2, SIGMAR1, SLC6A2, SLC6A4	pulmonary	Launched
CPC003_6H:BRD-K33396764-001-02-0:10	alpha-linolenic-acid	-0.0702379	-0.0586531	omega 3 fatty acid stimulant	ELOVL4, FADS1, FADS2, FFAR1, FFAR4, PTGS2, SLC8A1, TRPV1		Phase 3
CPC003_6H:BRD-K33453211-003-03-2:10	levocabastine	-0.00868339	0.00201952	histamine receptor antagonist	HRH1, NTSR2	ophthalmology	Launched
CPC003_6H:BRD-K34415467-003-08-0:10	trimethobenzamide	-0.0317141	-0.0162804	histamine receptor antagonist	DRD2	gastroenterology	Launched
CPC003_6H:BRD-K34776109-001-03-4:10	glimepiride	0.0116281	0.031546	insulin secretagogue	ABCC8, KCNJ1, KCNJ11	endocrinology	Launched
CPC003_6H:BRD-K35189033-001-03-0:10	levonorgestrel	-0.0336457	0.0235576	estrogen receptor agonist, glucocorticoid receptor antagonist, progesterone receptor agonist, progesterone receptor antagonist	AR, ESR1, PGR, SRD5A1	endocrinology	Launched
CPC003_6H:BRD-K35430135-003-01-5:10	SR-59230A	0.0224622	-0.0318279	adrenergic receptor antagonist	ADRB1, ADRB2, ADRB3		Preclinical
CPC003_6H:BRD-K35629949-001-01-2:10	SR-27897	-0.018408	0.00164277	CCK receptor antagonist	CCKAR		Phase 2
CPC003_6H:BRD-K35708212-331-03-1:10	ouabain	-0.0367082	-0.0496115	ATPase inhibitor	ATP1A1	cardiology	Launched
CPC003_6H:BRD-K36007650-300-02-3:10	puromycin	-0.0869185	-0.105244	protein synthesis inhibitor	NHP2L1, RPL10L, RPL11, RPL13A, RPL15, RPL19, RPL23, RPL23A, RPL26L1, RPL3, RPL37, RPL8, RSL24D1		Preclinical
CPC003_6H:BRD-K36009368-001-01-8:10	NNC-63-0532	-0.029579	-0.0171207	opioid receptor agonist	OPRL1		Preclinical
CPC003_6H:BRD-K36198571-001-01-2:10	WAY-170523	0.0309894	0.0201646	metalloproteinase inhibitor	MMP13		Preclinical
CPC003_6H:BRD-K37618799-001-01-4:10	MRS-1220	-0.0631034	-0.0482146	adenosine receptor antagonist	ADORA2B, ADORA3		Preclinical
CPC003_6H:BRD-K37848908-001-03-1:10	ceforanide	0.0444689	-9.96692e-05	penicillin binding protein inhibitor		infectious disease	Launched
CPC003_6H:BRD-K38003476-001-03-4:10	clocortolone-pivalate	-0.0254971	-0.0414131	steroid	NR3C1, PLA2G1B	dermatology	Launched
CPC003_6H:BRD-K38197229-001-17-4:10	bumetanide	0.0675864	0.011437	solute carrier family member inhibitor	CFTR, GPR35, SLC12A1, SLC12A2, SLC12A4, SLC12A5	cardiology	Launched
CPC003_6H:BRD-K41160163-001-01-9:10	fenobam	0.0249689	0.0301117	glutamate receptor antagonist	GRM5		Phase 2
CPC003_6H:BRD-K41567364-001-01-2:10	SB-334867	0.0944521	0.0572291	orexin receptor antagonist	HCRTR1, HCRTR2		Preclinical
CPC003_6H:BRD-K43744935-048-01-6:10	tamoxifen	0.0665242	0.0737653	estrogen receptor antagonist, selective estrogen receptor modulator (SERM)	EBP, ESR1, ESR2, GPER1, PRKCA, PRKCB, PRKCD, PRKCE, PRKCG, PRKCI, PRKCQ, PRKCZ	oncology	Launched
CPC003_6H:BRD-K43860855-065-03-6:10	iobenguane	0.0674772	0.0622781	antineoplastic agent		oncology, cardiology, endocrinology	Launched
CPC003_6H:BRD-K45158365-001-05-6:10	valsartan	-0.0151192	-0.00472429	angiotensin receptor antagonist	AGTR1	cardiology	Launched
CPC003_6H:BRD-K46018455-001-17-7:10	bezafibrate	-0.0337505	0.00195382	PPAR receptor agonist	PPARA, PPARD, PPARG	cardiology	Launched
CPC003_6H:BRD-K46556543-237-03-0:10	potassium-canrenoate	0.0574225	0.0407553	mineralocorticoid receptor antagonist	NR3C2	cardiology	Launched
CPC003_6H:BRD-K46652470-001-02-6:10	nizatidine	0.0279405	0.0410143	histamine receptor antagonist	HRH2	gastroenterology	Launched
CPC003_6H:BRD-K47869605-001-18-9:10	podophyllotoxin	-0.0999151	-0.00583855	microtubule inhibitor, tubulin polymerization inhibitor	IGF1R, TOP2A, TUBA4A, TUBB	infectious disease	Launched
CPC003_6H:BRD-K49111258-003-16-4:10	prazosin	-0.0302549	-0.0234765	adrenergic receptor antagonist	ADRA1A, ADRA1B, ADRA1D, ADRA2A, ADRA2B, ADRA2C, KCNH2, KCNH6, KCNH7	cardiology	Launched
CPC003_6H:BRD-K51033547-003-01-8:10	tramadol	-0.0190929	-0.0567992	norepinephrine reputake inhibitor, opioid receptor agonist, serotonin reuptake inhibitor	CHRFAM7A, CHRM3, GRIN3A, HTR2C, OPRD1, OPRK1, OPRM1, SLC6A2, SLC6A4	neurology/psychiatry	Launched
CPC003_6H:BRD-K51805276-001-04-4:10	temefos	-0.0170332	-0.00154682	cholinesterase inhibitor			Launched
CPC003_6H:BRD-K52662033-003-14-7:10	lidocaine	-0.00880949	-0.0357739	histamine receptor agonist	EGFR, SCN10A, SCN11A, SCN1A, SCN2A, SCN3A, SCN4A, SCN5A, SCN7A, SCN8A, SCN9A	neurology/psychiatry, dermatology, hematology	Launched
CPC003_6H:BRD-K53737926-003-14-6:10	amitriptyline	0.0450837	-0.0226248	norepinephrine inhibitor, norepinephrine reuptake inhibitor, serotonin receptor antagonist, serotonin‚Äìnorepinephrine reuptake inhibitor (SNRI)	ADRA1A, ADRA1B, ADRA1D, ADRA2A, ADRB1, ADRB2, ADRB3, CHRM1, CHRM2, CHRM3, CHRM4, CHRM5, HRH1, HRH2, HRH4, HTR1A, HTR1B, HTR1D, HTR2A, HTR2C, HTR6, HTR7, KCNA1, KCND2, KCND3, KCNQ2, KCNQ3, NTRK1, NTRK2, OPRD1, OPRK1, OPRM1, SIGMAR1, SLC6A2, SLC6A4	neurology/psychiatry	Launched
CPC003_6H:BRD-K53987533-003-01-9:10	fluphenazine	0.0285799	0.000293423	dopamine receptor antagonist	CALM1, DRD1, DRD2, DRD5, HRH1, HTR2A, HTR6, HTR7	neurology/psychiatry	Launched
CPC003_6H:BRD-K54314721-001-04-5:10	zolmitriptan	-0.0568024	-0.0562431	serotonin receptor agonist	HTR1A, HTR1B, HTR1D, HTR1E, HTR1F	neurology/psychiatry	Launched
CPC003_6H:BRD-K54790157-001-10-6:10	trioxsalen	-0.0216538	-0.024258	DNA synthesis inhibitor		dermatology	Launched
CPC003_6H:BRD-K57033106-048-03-6:10	tripelennamine	0.027208	0.0201133	histamine receptor antagonist	HRH1	pulmonary, allergy	Launched
CPC003_6H:BRD-K57179821-001-08-9:10	crotamiton	0.00894163	0.0163436	antipruritic		infectious disease	Launched
CPC003_6H:BRD-K57545991-050-16-5:10	enalapril	0.0027391	-0.00822206	angiotensin converting enzyme inhibitor	ACE	cardiology	Launched
CPC003_6H:BRD-K57569181-001-16-8:10	pentoxifylline	-0.0166799	0.0198601	phosphodiesterase inhibitor	ADORA1, ADORA2A, ADORA2B, ADRA2B, NT5E, PDE10A, PDE1A, PDE1B, PDE1C, PDE2A, PDE3A, PDE3B, PDE4A, PDE4B, PDE4C, PDE4D, PDE5A, PDE6A, PDE6B, PDE6C, PDE6D, PDE6G, PDE6H, PDE7A, PDE7B, PDE8A, PDE8B, PDE9A, TNF	cardiology	Launched
CPC003_6H:BRD-K59331372-001-01-2:10	SB-366791	0.0662836	0.0498613	TRPV antagonist	TRPV1		Preclinical
CPC003_6H:BRD-K59632282-052-02-3:10	quinidine	0.0869319	-0.0176751	sodium channel blocker	KCNA5, KCNA7, KCNH1, KCNH2, KCNH5, KCNK1, KCNK6, SCN5A, SLC29A4	infectious disease, cardiology	Launched
CPC003_6H:BRD-K61177364-003-01-1:10	NBI-27914	-0.0633441	-0.0405593	corticosteroid releasing factor receptor antagonist	CRHR1		Preclinical
CPC003_6H:BRD-K62996583-001-03-8:10	lidoflazine	0.0297016	0.0251874	calcium channel blocker	SCN1A, SCN3A, SLC29A1		Launched
CPC003_6H:BRD-K63151507-001-01-6:10	MNITMT	0.00775466	-0.0278342	lymphocyte inhibitor			Preclinical
CPC003_6H:BRD-K63165456-001-03-3:10	norcyclobenzaprine	-0.0609806	-0.0223819	adrenergic receptor agonist, serotonin receptor antagonist			Preclinical
CPC003_6H:BRD-K63504947-001-05-5:10	semaxanib	0.00924239	0.0317113	VEGFR inhibitor	FGFR1, FLT1, KDR, KIT, PDGFRA, PDGFRB, RET		Phase 3
CPC003_6H:BRD-K63533170-001-01-1:10	AM-630	0.0213126	0.0133893	cannabinoid receptor antagonist	CNR1, CNR2		Preclinical
CPC003_6H:BRD-K63550407-001-08-5:10	erythromycin	0.0494031	0.035822	NFkB pathway inhibitor	MLNR	infectious disease	Launched
CPC003_6H:BRD-K63792901-075-01-3:10	arecaidine-but-2-ynyl-ester	0.0115277	-0.0111651	acetylcholine receptor agonist	CHRM2		Preclinical
CPC003_6H:BRD-K64994968-001-03-6:10	progesterone	0.00778874	0.0390663	progesterone receptor agonist	CATSPER1, CATSPER2, CATSPER3, CATSPER4, CYP17A1, ESR1, NR3C2, OPRK1, PGR, TRPC5	obstetrics/gynecology, endocrinology	Launched
CPC003_6H:BRD-K65417056-003-03-6:10	meprylcaine	0.0225716	0.0104269	local anesthetic			Preclinical
CPC003_6H:BRD-K65786282-001-02-6:10	CGP-7930	0.0169524	0.0685106	GABA receptor modulator	GABBR1		Preclinical
CPC003_6H:BRD-K66874953-004-01-3:10	pifithrin-alpha	0.0182875	0.0162141	TP53 inhibitor	TP53		Preclinical
CPC003_6H:BRD-K67445247-001-01-3:10	flurofamide	-0.0556382	-0.0536716	urease inhibitor			Preclinical
CPC003_6H:BRD-K67537649-001-01-1:10	PQ-401	-0.0455077	-0.0536396	IGF-1 inhibitor	IGF1R		Preclinical
CPC003_6H:BRD-K67680372-003-01-8:10	CI-966	-0.0530374	0.0254934	GAT inhibitor	SLC6A1		Phase 1
CPC003_6H:BRD-K67831364-003-01-7:10	ZM-323881	0.00526149	-0.0383508	VEGFR inhibitor	KDR		Preclinical
CPC003_6H:BRD-K68095457-001-04-4:10	palmitoylethanolamide	-0.0209513	-0.0653553	cannabinoid receptor agonist	CNR2, GPR119, GPR55		Launched
CPC003_6H:BRD-K68103045-001-01-1:10	CGS-20625	0.0211123	0.00811345	benzodiazepine receptor agonist, GABA benzodiazepine site receptor partial agonist	GABRA1, GABRA2, GABRA3, GABRA4, GABRA5, GABRA6		Phase 1
CPC003_6H:BRD-K68143200-001-04-2:10	NSC-95397	0.0361354	-0.00899179	CDC inhibitor	CDC25A, CDC25B		Preclinical
CPC003_6H:BRD-K69837166-003-01-2:10	trap-101	0.0465382	0.0426699	nociceptin/orphanin FQ receptor antagonist, opioid receptor antagonist	OPRL1		Preclinical
CPC003_6H:BRD-K70330367-003-03-8:10	amantadine	-0.0134152	0.044454	glutamate receptor antagonist	DRD2, GRIN2A, GRIN2B, GRIN2C, GRIN2D, GRIN3A	infectious disease, neurology/psychiatry	Launched
CPC003_6H:BRD-K70487031-001-01-0:10	flupentixol	0.00620593	0.0137742	dopamine receptor antagonist	ADRA1A, CHRM1, DRD1, DRD2, DRD3, DRD5, HTR2A	neurology/psychiatry	Launched
CPC003_6H:BRD-K70505054-001-02-9:10	ranitidine	-0.0378021	-0.0473479	histamine receptor antagonist	HRH2	gastroenterology	Launched
CPC003_6H:BRD-K70799801-311-02-7:10	quinidine	0.0333403	0.0436648	sodium channel blocker	KCNA5, KCNA7, KCNH1, KCNH2, KCNH5, KCNK1, KCNK6, SCN5A, SLC29A4	infectious disease, cardiology	Launched
CPC003_6H:BRD-K71059170-001-02-5:10	cefixime	0.0994611	0.0796912	bacterial cell wall synthesis inhibitor		infectious disease, otolaryngology, pulmonary	Launched
CPC003_6H:BRD-K72676686-103-01-8:10	fluvoxamine	-0.0328708	0.0177434	selective serotonin reuptake inhibitor (SSRI)	SLC6A4	neurology/psychiatry	Launched
CPC003_6H:BRD-K73290745-003-01-8:10	ICI-199441	-0.0295229	-0.0656762	opioid receptor agonist	CYP2D6, OPRD1, OPRK1, OPRM1, UTS2R		Preclinical
CPC003_6H:BRD-K73589491-001-05-4:10	nizatidine	0.0413325	0.0188446	histamine receptor antagonist	HRH2	gastroenterology	Launched
CPC003_6H:BRD-K73999723-001-02-2:10	telmisartan	0.0357279	0.0251344	angiotensin receptor antagonist	AGTR1, PPARG	cardiology	Launched
CPC003_6H:BRD-K74913225-001-03-3:10	brinzolamide	-0.0284938	-0.0369927	carbonic anhydrase inhibitor	CA1, CA12, CA14, CA2, CA4, CA5A, CA7	ophthalmology	Launched
CPC003_6H:BRD-K75089421-003-15-3:10	procainamide	-0.108279	-0.0587478	sodium channel blocker	DNMT1, SCN5A	cardiology	Launched
CPC003_6H:BRD-K75478907-001-01-5:10	GS-39783	-0.0531498	-0.0296789	GABA receptor modulator	GABBR1		Preclinical
CPC003_6H:BRD-K76205745-001-04-1:10	losartan	0.00770704	-0.0397468	angiotensin receptor antagonist	AGTR1	cardiology, nephrology	Launched
CPC003_6H:BRD-K76534306-001-11-0:10	enrofloxacin	0.0912421	0.0731439	bacterial DNA gyrase inhibitor		infectious disease	Launched
CPC003_6H:BRD-K76805682-001-05-0:10	SB-415286	0.0518351	0.0185268	glycogen synthase kinase inhibitor	GSK3A, GSK3B, RPS6KB1		Preclinical
CPC003_6H:BRD-K77171813-050-01-4:10	proxyfan	0.0143721	-0.0192427	histamine receptor modulator	HRH3		Preclinical
CPC003_6H:BRD-K77554836-001-03-3:10	triamcinolone	-0.0531305	-0.0378149	glucocorticoid receptor agonist	NR3C1, SERPINA6	dermatology	Launched
CPC003_6H:BRD-K77677632-003-01-8:10	SB-200646	-0.0253382	-0.0115329	serotonin receptor antagonist	HTR2B, HTR2C		Preclinical
CPC003_6H:BRD-K77695569-001-16-9:10	tiabendazole	-0.0366637	-0.0547067	angiogenesis inhibitor		infectious disease	Launched
CPC003_6H:BRD-K77771411-003-03-2:10	moxonidine	0.0871557	0.0516198	imidazoline receptor agonist	ADRA2A, ADRA2B, ADRA2C	cardiology	Launched
CPC003_6H:BRD-K78122587-300-01-9:10	NNC-55-0396	0.105663	0.0198933	T-type calcium channel blocker	CATSPER1, CATSPER2, CATSPER3, CATSPER4		Preclinical
CPC003_6H:BRD-K78280988-001-02-2:10	anandamide	-0.0945486	-0.069884	cannabinoid receptor agonist	CACNA1G, CACNA1H, CACNA1I, CNR1, CNR2, GLRA1, GPR18, GPR55, KCNA2, KCNK3, KCNK9, TRPM8, TRPV1		Phase 2
CPC003_6H:BRD-K81418486:10	vorinostat	0.00155568	0.0356966	HDAC inhibitor	HDAC1, HDAC10, HDAC11, HDAC2, HDAC3, HDAC5, HDAC6, HDAC8, HDAC9	hematologic malignancy	Launched
CPC003_6H:BRD-K81839095-001-04-6:10	estrone	0.0548341	0.0178509	estrogen receptor agonist, estrogenic hormone	ESR1, ESR2		Launched
CPC003_6H:BRD-K82255054-001-08-4:10	propofol	-0.057191	-0.0096363	benzodiazepine receptor agonist	FAAH, GABRA1, GABRA2, GABRA3, GABRA4, GABRA5, GABRA6, GABRB1, GABRB2, GABRB3, GABRD, GABRE, GABRG1, GABRG2, GABRG3, GABRP, GABRQ, SCN2A, SCN4A	neurology/psychiatry	Launched
CPC003_6H:BRD-K84658672-001-03-0:10	nateglinide	0.0361611	0.0406692	insulin secretagogue	ABCC8, KCNJ10, KCNJ11, PPARG	endocrinology	Launched
CPC003_6H:BRD-K85119730-001-17-2:10	tolbutamide	-0.00367404	0.0262032	ATP channel blocker	ABCC8, KCNJ1, KCNJ11, KCNJ8	endocrinology	Launched
CPC003_6H:BRD-K88429204-001-18-7:10	pyrimethamine	-0.0170456	-0.0621602	dihydrofolate reductase inhibitor	DHFR, SLC47A1	infectious disease	Launched
CPC003_6H:BRD-K88625236-001-03-4:10	nonoxynol-9	0.0112894	0.0571099	membrane integrity inhibitor		endocrinology	Launched
CPC003_6H:BRD-K89055274-048-14-4:10	alverine	-0.0511218	0.0225112	muscle relaxant	HTR1A	gastroenterology	Launched
CPC003_6H:BRD-K89375097-300-06-2:10	pirenzepine	0.0437725	0.0196544	acetylcholine receptor antagonist	CHRM1, CHRM2, CHRM3, CHRM4, CHRM5	gastroenterology	Launched
CPC003_6H:BRD-K90333595-003-14-9:10	phentolamine	-0.057312	-0.0267438	adrenergic receptor antagonist	ADRA1A, ADRA1B, ADRA1D, ADRA2A, ADRA2B, ADRA2C	endocrinology, cardiology	Launched
CPC003_6H:BRD-K91315211-300-03-2:10	betahistine	0.0265401	0.0118879	histamine receptor agonist, histamine receptor antagonist	HRH1, HRH3	neurology/psychiatry	Launched
CPC003_6H:BRD-K92049597-001-10-9:10	triamterene	-0.0126	-0.0235222	sodium channel blocker	SCNN1A, SCNN1B, SCNN1D, SCNN1G	endocrinology, cardiology	Launched
CPC003_6H:BRD-K92093830-003-05-0:10	doxorubicin	0.0417396	0.0487142	topoisomerase inhibitor	TOP2A	hematologic malignancy, oncology	Launched
CPC003_6H:BRD-K92428153-001-01-0:10	mycophenolate-mofetil	0.0629423	0.0178863	dehydrogenase inhibitor, inositol monophosphatase inhibitor	IMPDH1, IMPDH2	transplant	Launched
CPC003_6H:BRD-K92577649-001-01-6:10	GBR-13069	0.0359669	0.0132823	dopamine uptake inhibitor	SLC6A3		Preclinical
CPC003_6H:BRD-K93754473-048-10-3:10	tamoxifen	-0.00718564	0.00675818	estrogen receptor antagonist, selective estrogen receptor modulator (SERM)	EBP, ESR1, ESR2, GPER1, PRKCA, PRKCB, PRKCD, PRKCE, PRKCG, PRKCI, PRKCQ, PRKCZ	oncology	Launched
CPC003_6H:BRD-K95237249-001-15-8:10	probenecid	-0.0990602	-0.0308621	uricosuric blocker	PANX1, SLC22A11, SLC22A6, SLC22A8, SLCO1C1	nephrology, rheumatology	Launched
CPC003_6H:BRD-K95435023-001-01-0:10	PHA-665752	0.00396576	-0.0033915	c-Met inhibitor	MET		Preclinical
CPC003_6H:BRD-K95921201-001-07-0:10	reserpine	0.0145657	-0.0279159	vesicular monoamine transporter inhibitor	SLC18A1, SLC18A2	cardiology	Launched
CPC003_6H:BRD-K97309399-001-05-2:10	thiothixene	-0.0158148	-0.0287325	dopamine receptor antagonist	DRD1, DRD2, HRH1, HTR2A	neurology/psychiatry	Launched
CPC003_6H:BRD-K97564742-050-18-6:10	mepyramine	0.00434781	-0.0236849	histamine receptor antagonist	HRH1	otolaryngology, obstetrics/gynecology	Launched
CPC004_24H:BRD-A00546892-001-01-8:10	biperiden	-0.0520197	-0.0209687	acetylcholine receptor antagonist	CHRM1, CHRM2, CHRM3, CHRM4, CHRM5, CHRNA2	neurology/psychiatry	Launched
CPC004_24H:BRD-A00993607-003-15-4:10	alprenolol	-0.0100424	0.00252262	adrenergic receptor antagonist	ADRB1, ADRB2, HTR1A	cardiology	Launched
CPC004_24H:BRD-A01593789-001-02-3:10	chlormadinone-acetate	0.00341355	-0.0414455	5 alpha reductase inhibitor	PGR	endocrinology	Launched
CPC004_24H:BRD-A01643550-001-03-1:10	prednisolone-acetate	-0.0371142	0.00953093	glucocorticoid receptor agonist	NR3C1	ophthalmology, dermatology, infectious disease	Launched
CPC004_24H:BRD-A02006392-001-09-9:10	nitrendipine	-0.0381186	0.00618423	calcium channel blocker	CACNA1C, CACNA1D, CACNA1H, CACNA1S, CACNA2D1, CACNA2D2, CACNB2, CACNG1, KCNN4	cardiology	Launched
CPC004_24H:BRD-A02180903-001-03-7:10	betamethasone	-0.040283	-0.0732211	glucocorticoid receptor agonist	NR3C1	dermatology	Launched
CPC004_24H:BRD-A04553218-050-08-9:10	chlorphenamine	-0.0293667	0.0234705	histamine receptor antagonist	HRH1, SLC6A2, SLC6A3, SLC6A4	allergy	Launched
CPC004_24H:BRD-A04756508-001-01-5:10	norgestimate	-0.0315311	-0.0028381	progesterone receptor agonist	ESR1, PGR	endocrinology	Launched
CPC004_24H:BRD-A05186015-003-09-9:10	bupropion	-0.0221194	-0.0410835	dopamine uptake inhibitor	CHRNA3, SLC6A2, SLC6A3	neurology/psychiatry	Launched
CPC004_24H:BRD-A05352148-004-02-0:10	ipratropium	-0.0501944	-0.0397718	acetylcholine receptor antagonist	CHRM1, CHRM2, CHRM3, CHRM4, CHRM5	pulmonary	Launched
CPC004_24H:BRD-A06352508-001-02-9:10	SB-218078	0.037909	-0.00360632	CHK inhibitor	CHEK1		Preclinical
CPC004_24H:BRD-A07440155-003-16-3:10	labetalol	-0.0844486	-0.0013917	adrenergic receptor antagonist	ADRA1A, ADRA1B, ADRA1D, ADRB1, ADRB2	cardiology	Launched
CPC004_24H:BRD-A09056319-001-05-5:10	alfuzosin	-0.0255885	-0.00464628	adrenergic receptor antagonist	ADRA1A, ADRA1B, ADRA1D, KCNH2	urology	Launched
CPC004_24H:BRD-A09094913-001-03-1:10	strychnine	-0.0293991	0.00166173	acetylcholine receptor antagonist	CHRM1, CHRM2, CHRM3, CHRM4, CHRM5, CHRNA10, CHRNA9, GLRA1, GLRA2, GLRA3, GLRB		Preclinical
CPC004_24H:BRD-A09467419-003-14-1:10	mebeverine	-0.00349533	0.0204792	acetylcholine receptor antagonist	CHRM1	gastroenterology	Launched
CPC004_24H:BRD-A09472452-015-11-9:10	flecainide	-0.0316657	-0.0547028	sodium channel blocker	KCNA5, KCNA7, SCN4A, SCN5A	cardiology	Launched
CPC004_24H:BRD-A10188456-001-03-1:10	dexamethasone	-0.0201023	-0.0211399	glucocorticoid receptor agonist	ANXA1, NOS2, NR0B1, NR3C1, NR3C2	endocrinology, rheumatology, allergy, gastroenterology, hematology, neurology/psychiatry, dermatology	Launched
CPC004_24H:BRD-A10977446-001-05-5:10	carvedilol	0.0221487	0.0356591	adrenergic receptor antagonist	ADRA1A, ADRA1B, ADRA1D, ADRA2A, ADRA2B, ADRA2C, ADRB1, ADRB2, ADRB3, GJA1, HIF1A, KCNH2, NDUFC2, NPPB, SELE, VCAM1, VEGFA	cardiology	Launched
CPC004_24H:BRD-A11678676-001-03-4:10	wortmannin	0.109338	0.0311003	PI3K inhibitor	PI4KA, PI4KB, PIK3CA, PIK3CD, PIK3CG, PIK3R1, PLK1, PRKDC		Preclinical
CPC004_24H:BRD-A14966924-001-03-0:10	alaproclate	-0.018043	-0.0245765	serotonin receptor antagonist	SLC6A4		Phase 2
CPC004_24H:BRD-A15131297-003-01-9:10	benazepril	-0.0199111	-0.00759955	angiotensin converting enzyme inhibitor	ACE	cardiology	Launched
CPC004_24H:BRD-A15415227-003-01-1:10	GW-1929	0.0532722	0.051398	PPAR receptor agonist	PPARG		Preclinical
CPC004_24H:BRD-A16694057-001-03-5:10	BADGE	0.0329554	-0.000328418	PPAR receptor antagonist	PPARG		Preclinical
CPC004_24H:BRD-A17819071-001-02-1:10	gedunin	0.0403128	-0.0186244	HSP inhibitor	HSP90AA1		Preclinical
CPC004_24H:BRD-A18917088-001-03-1:10	estradiol	-0.0453247	-0.00656446	estrogen receptor agonist	ESR1, ESR2, GPER1, KCNMA1, NR1I2	endocrinology	Launched
CPC004_24H:BRD-A19037878:10	trichostatin-a	0.0429874	0.0761979	HDAC inhibitor	HDAC1, HDAC10, HDAC2, HDAC3, HDAC4, HDAC5, HDAC6, HDAC7, HDAC8, HDAC9		Preclinical
CPC004_24H:BRD-A19195498-050-09-1:10	trimipramine	0.0993969	0.0221646	norepinephrine reputake inhibitor, tricyclic antidepressant	ADRA1A, ADRA1B, ADRA2A, ADRA2B, ADRB1, ADRB2, ADRB3, CHRM1, CHRM2, CHRM3, CHRM4, CHRM5, DRD1, DRD2, DRD5, HRH1, HTR1A, HTR1D, HTR2A, HTR2C, HTR3A, SLC6A2, SLC6A3, SLC6A4	neurology/psychiatry	Launched
CPC004_24H:BRD-A19500257:10	geldanamycin	-0.022383	-0.0257722	HSP inhibitor	HSP90AA1, HSP90AB1		Preclinical
CPC004_24H:BRD-A21858158-001-15-1:10	praziquantel	-0.0181878	0.0341527	anthelmintic agent		infectious disease	Launched
CPC004_24H:BRD-A22032524-074-04-0:10	amlodipine	0.0199134	0.00970774	calcium channel blocker	CA1, CACNA1B, CACNA1C, CACNA1D, CACNA1F, CACNA1S, CACNA2D1, CACNA2D3, CACNB1, CACNB2, SMPD1	cardiology	Launched
CPC004_24H:BRD-A22143024-231-02-0:10	estropipate	-0.0454086	-0.0297641	estrogen receptor agonist	ESR1, ESR2	orthopedics, endocrinology, obstetrics/gynecology	Launched
CPC004_24H:BRD-A22844106-001-16-1:10	tenoxicam	0.00596428	0.044125	cyclooxygenase inhibitor	PTGS1, PTGS2	rheumatology, orthopedics	Launched
CPC004_24H:BRD-A25234499-001-09-2:10	aminoglutethimide	-0.0171256	-0.044957	glucocorticoid receptor antagonist	CYP11A1, CYP19A1	endocrinology, oncology	Launched
CPC004_24H:BRD-A25687296-300-03-5:10	emetine	-0.0998985	-0.0549625	protein synthesis inhibitor	RPS2		Phase 2
CPC004_24H:BRD-A26384407-001-15-2:10	chlorthalidone	0.0129253	0.0171701	carbonic anhydrase inhibitor	CA1, CA12, CA14, CA4, CA7, SLC12A1, SLC12A3	cardiology, gastroenterology, rheumatology, nephrology	Launched
CPC004_24H:BRD-A27554692-001-01-3:10	altrenogest	0.0684644	0.0479611	progestogen hormone	PGR	endocrinology	Launched
CPC004_24H:BRD-A27887842-001-03-2:10	prednisolone	0.0232657	0.0245634	glucocorticoid receptor agonist	NR3C1, NR3C2, SERPINA6	ophthalmology, dermatology, infectious disease	Launched
CPC004_24H:BRD-A28746609-001-05-7:10	paclitaxel	0.0934635	0.0302627	tubulin polymerization inhibitor	BCL2, MAP2, MAP4, MAPT, NR1I2, TLR4, TUBB, TUBB1	oncology	Launched
CPC004_24H:BRD-A29426959-050-07-4:10	carbinoxamine	-0.0328889	-0.0410741	histamine receptor antagonist	HRH1	allergy, ophthalmology, otolaryngology, dermatology	Launched
CPC004_24H:BRD-A29734509-011-06-0:10	disopyramide	-0.0495471	-0.0211002	sodium channel blocker	CHRM1, CHRM2, CHRM3, KCND2, KCND3, KCNH2, SCN5A	cardiology	Launched
CPC004_24H:BRD-A31204924-001-07-6:10	mitotane	-0.0294081	-0.0410291	antineoplastic agent	CYP11A1, CYP11B1, ESR1, FDX1	oncology	Launched
CPC004_24H:BRD-A33447119-001-03-3:10	oxfendazole	0.00603181	0.0118646	anthelmintic agent		infectious disease	Launched
CPC004_24H:BRD-A34255068-001-16-2:10	rolipram	-0.0243097	0.00643545	phosphodiesterase inhibitor			Phase 3
CPC004_24H:BRD-A35588707-001-03-0:10	teniposide	0.0529985	-0.000241556	topoisomerase inhibitor	TOP2A, TOP2B	hematologic malignancy	Launched
CPC004_24H:BRD-A35912562-001-01-0:10	pregnenolone-succinate	0.00808097	0.0170014	GABA receptor negative allosteric modulator			Preclinical
CPC004_24H:BRD-A36010170-001-03-2:10	amcinonide	0.0399412	-0.0268869	glucocorticoid receptor agonist	ANXA1, NR3C1	dermatology	Launched
CPC004_24H:BRD-A36066264-001-03-1:10	estradiol-benzoate	-0.0383343	0.0175211	contraceptive agent	ESR1		Preclinical
CPC004_24H:BRD-A39255369-001-01-5:10	DCPIB	0.0878783	0.0592734	chloride channel blocker, gap junction modulator, glutamate inhibitor	SLC1A2		Preclinical
CPC004_24H:BRD-A40639672-234-09-9:10	ketorolac	0.0286742	-0.0121602	cyclooxygenase inhibitor	PTGS1, PTGS2		Launched
CPC004_24H:BRD-A41519720-001-03-0:10	ezetimibe	0.0049522	-0.00711939	cholesterol inhibitor, Niemann-Pick C1-like 1 protein antagonist	ANPEP, NPC1L1, SOAT1	endocrinology, metabolism	Launched
CPC004_24H:BRD-A41995253-001-03-7:10	brucine	-0.0614463	-0.0625686	glycine receptor antagonist	CHRM1, CHRM2, CHRM3, CHRM4, CHRM5		Preclinical
CPC004_24H:BRD-A42759514-001-09-8:10	ornidazole	-0.00680834	0.021418	antiprotozoal agent		infectious disease	Launched
CPC004_24H:BRD-A44008656-036-15-9:10	doxylamine	-0.039836	0.003051	histamine receptor antagonist	CHRM1, HRH1	neurology/psychiatry	Launched
CPC004_24H:BRD-A46393198-003-10-9:10	tetramisole	-0.0241701	0.0275467	immunostimulant		infectious disease	Launched
CPC004_24H:BRD-A46747628-001-01-9:10	ouabain	0.0766426	0.0667215	ATPase inhibitor	ATP1A1	cardiology	Launched
CPC004_24H:BRD-A48237631-001-03-0:10	mitomycin-c	0.158827	0.0296459	DNA alkylating agent, DNA synthesis inhibitor		oncology	Launched
CPC004_24H:BRD-A48430263-003-06-5:10	pioglitazone	-0.0245632	0.00114767	insulin sensitizer, PPAR receptor agonist	PPARG, TRPM3	endocrinology	Launched
CPC004_24H:BRD-A49160188-003-04-4:10	donepezil	0.0752651	0.0288154	acetylcholinesterase inhibitor	ACHE, HTR2A	neurology/psychiatry	Launched
CPC004_24H:BRD-A49447682-001-01-6:10	desoximetasone	-0.0106393	0.0277331	glucocorticoid receptor agonist	NR3C1, PLA2G1B	dermatology	Launched
CPC004_24H:BRD-A50675702-001-04-8:10	fipronil	0.00706492	-0.0272752	chloride channel blocker, GABA gated chloride channel blocker			Launched
CPC004_24H:BRD-A51714012-001-03-1:10	venlafaxine	-0.0656854	-0.0338156	adrenergic inhibitor, norepinephrine reuptake inhibitor, serotonin‚Äìnorepinephrine reuptake inhibitor (SNRI)	SLC6A2, SLC6A3, SLC6A4	neurology/psychiatry	Launched
CPC004_24H:BRD-A52530684-001-01-1:10	doxorubicin	0.00272164	0.0626332	topoisomerase inhibitor	TOP2A	hematologic malignancy, oncology	Launched
CPC004_24H:BRD-A54487287-001-03-9:10	cortisone-acetate	0.0292756	0.0113778	glucocorticoid receptor agonist	NR3C1	pulmonary, rheumatology, allergy, dermatology, ophthalmology, gastroenterology, infectious disease	Launched
CPC004_24H:BRD-A54880345-001-11-8:10	etomidate	0.0380927	0.0406424	GABA receptor modulator	ADRA2B, GABRA1, GABRA2, GABRA3, GABRA4, GABRA5, GABRA6, GABRB1, GABRB2, GABRB3, GABRD, GABRE, GABRG1, GABRG2, GABRG3, GABRP, GABRQ	neurology/psychiatry	Launched
CPC004_24H:BRD-A55393291-001-05-7:10	testosterone	-0.062408	-0.0748716	androgen receptor agonist	AR	endocrinology	Launched
CPC004_24H:BRD-A55416093-001-03-1:10	colforsin	-0.0351161	-0.00290238	adenylyl cyclase activator	ADCY2, ADCY5		Phase 2
CPC004_24H:BRD-A55913614-316-06-2:10	primaquine	0.0106695	0.0414785	antimalarial agent, DNA inhibitor	KRT7, NQO2	infectious disease	Launched
[truncated: 11,137 more rows]
