# Supplementary material for: Unraveling Targetable Systemic and Cell-Type-Specific Molecular Phenotypes of Alzheimer’s and Parkinson’s Brains With Digital Cytometry
Source: Front Neurosci. 2020 Dec 9;14:607215. doi: 10.3389/fnins.2020.607215 (PMC7756021; doi:10.3389/fnins.2020.607215)
Supplement: Supplementary file 5 [file Data_Sheet_5.ZIP › Table S10 to S18/Table_S16.xlsx]

## Sheet: Table S16
cTRAP results: cMap compound perturbations and AD-associated gene expression changes
cMAP perturbation	Compound	Spearman's rho AD	Spearman's rho Neuronal proportion	Mode of Action	Targets	Disease Area	Phase
AML001_24H:BRD-A19037878:0.37037	trichostatin-a	0.0204497	0.0867836	HDAC inhibitor	HDAC1, HDAC10, HDAC2, HDAC3, HDAC4, HDAC5, HDAC6, HDAC7, HDAC8, HDAC9		Preclinical
AML001_24H:BRD-A19037878:10	trichostatin-a	0.0199673	0.123057	HDAC inhibitor	HDAC1, HDAC10, HDAC2, HDAC3, HDAC4, HDAC5, HDAC6, HDAC7, HDAC8, HDAC9		Preclinical
AML001_24H:BRD-A19037878:1.11111	trichostatin-a	0.0204139	0.136367	HDAC inhibitor	HDAC1, HDAC10, HDAC2, HDAC3, HDAC4, HDAC5, HDAC6, HDAC7, HDAC8, HDAC9		Preclinical
AML001_24H:BRD-A19037878:3.33333	trichostatin-a	-0.00540925	0.140735	HDAC inhibitor	HDAC1, HDAC10, HDAC2, HDAC3, HDAC4, HDAC5, HDAC6, HDAC7, HDAC8, HDAC9		Preclinical
AML001_24H:BRD-A19500257:0.37037	geldanamycin	0.0807279	0.0198249	HSP inhibitor	HSP90AA1, HSP90AB1		Preclinical
AML001_24H:BRD-A19500257:10	geldanamycin	0.0940902	0.0430248	HSP inhibitor	HSP90AA1, HSP90AB1		Preclinical
AML001_24H:BRD-A19500257:1.11111	geldanamycin	0.0739612	0.0212811	HSP inhibitor	HSP90AA1, HSP90AB1		Preclinical
AML001_24H:BRD-A19500257:3.33333	geldanamycin	0.0978004	0.00870198	HSP inhibitor	HSP90AA1, HSP90AB1		Preclinical
AML001_24H:BRD-A45664787:0.37037	iloprost	-0.022758	-0.0146069	platelet aggregation inhibitor, prostanoid receptor agonist	PDE4A, PDE4B, PDE4C, PDE4D, PLAT, PTGDR, PTGER1, PTGER2, PTGER3, PTGER4, PTGFR, PTGIR, TBXA2R	pulmonary	Launched
AML001_24H:BRD-A45664787:10	iloprost	0.0144286	0.0656474	platelet aggregation inhibitor, prostanoid receptor agonist	PDE4A, PDE4B, PDE4C, PDE4D, PLAT, PTGDR, PTGER1, PTGER2, PTGER3, PTGER4, PTGFR, PTGIR, TBXA2R	pulmonary	Launched
AML001_24H:BRD-A45664787:1.11111	iloprost	-0.0134173	0.0141735	platelet aggregation inhibitor, prostanoid receptor agonist	PDE4A, PDE4B, PDE4C, PDE4D, PLAT, PTGDR, PTGER1, PTGER2, PTGER3, PTGER4, PTGFR, PTGIR, TBXA2R	pulmonary	Launched
AML001_24H:BRD-A45664787:3.33333	iloprost	-0.00285556	-0.018729	platelet aggregation inhibitor, prostanoid receptor agonist	PDE4A, PDE4B, PDE4C, PDE4D, PLAT, PTGDR, PTGER1, PTGER2, PTGER3, PTGER4, PTGFR, PTGIR, TBXA2R	pulmonary	Launched
AML001_24H:BRD-A75409952:0.37037	wortmannin	0.0270798	-0.0243582	PI3K inhibitor	PI4KA, PI4KB, PIK3CA, PIK3CD, PIK3CG, PIK3R1, PLK1, PRKDC		Preclinical
AML001_24H:BRD-A75409952:10	wortmannin	0.0882977	-0.0369158	PI3K inhibitor	PI4KA, PI4KB, PIK3CA, PIK3CD, PIK3CG, PIK3R1, PLK1, PRKDC		Preclinical
AML001_24H:BRD-A75409952:1.11111	wortmannin	0.0629094	0.0145165	PI3K inhibitor	PI4KA, PI4KB, PIK3CA, PIK3CD, PIK3CG, PIK3R1, PLK1, PRKDC		Preclinical
AML001_24H:BRD-A75409952:3.33333	wortmannin	0.0701157	0.01763	PI3K inhibitor	PI4KA, PI4KB, PIK3CA, PIK3CD, PIK3CG, PIK3R1, PLK1, PRKDC		Preclinical
AML001_24H:BRD-K27316855:0.37037	calcitriol	-0.0224958	-0.01862	vitamin D receptor agonist	VDR	endocrinology, orthopedics	Launched
AML001_24H:BRD-K27316855:10	calcitriol	0.00149085	-0.0146095	vitamin D receptor agonist	VDR	endocrinology, orthopedics	Launched
AML001_24H:BRD-K27316855:1.11111	calcitriol	-0.0225212	0.023259	vitamin D receptor agonist	VDR	endocrinology, orthopedics	Launched
AML001_24H:BRD-K27316855:3.33333	calcitriol	0.0277616	-0.0190191	vitamin D receptor agonist	VDR	endocrinology, orthopedics	Launched
AML001_24H:BRD-K43389675:0.37037	daunorubicin	0.0835413	0.0905779	RNA synthesis inhibitor, topoisomerase inhibitor	TOP2A, TOP2B	hematologic malignancy	Launched
AML001_24H:BRD-K43389675:10	daunorubicin	0.0967819	0.0879679	RNA synthesis inhibitor, topoisomerase inhibitor	TOP2A, TOP2B	hematologic malignancy	Launched
AML001_24H:BRD-K49071277:0.37037	securinine	-0.0145199	-0.0233983	GABA receptor antagonist, TP53 activator	GABRA1		Preclinical
AML001_24H:BRD-K49071277:10	securinine	-0.00267992	0.0478148	GABA receptor antagonist, TP53 activator	GABRA1		Preclinical
AML001_24H:BRD-K49071277:1.11111	securinine	0.039693	0.0226747	GABA receptor antagonist, TP53 activator	GABRA1		Preclinical
AML001_24H:BRD-K49071277:3.33333	securinine	0.0138723	-0.0351983	GABA receptor antagonist, TP53 activator	GABRA1		Preclinical
AML001_24H:BRD-K57391913:0.37037	iloprost	-0.00180339	-0.0699734	platelet aggregation inhibitor, prostanoid receptor agonist	PDE4A, PDE4B, PDE4C, PDE4D, PLAT, PTGDR, PTGER1, PTGER2, PTGER3, PTGER4, PTGFR, PTGIR, TBXA2R	pulmonary	Launched
AML001_24H:BRD-K57391913:10	iloprost	-0.0072094	-0.0430211	platelet aggregation inhibitor, prostanoid receptor agonist	PDE4A, PDE4B, PDE4C, PDE4D, PLAT, PTGDR, PTGER1, PTGER2, PTGER3, PTGER4, PTGFR, PTGIR, TBXA2R	pulmonary	Launched
AML001_24H:BRD-K57391913:1.11111	iloprost	-0.0263166	-0.0195389	platelet aggregation inhibitor, prostanoid receptor agonist	PDE4A, PDE4B, PDE4C, PDE4D, PLAT, PTGDR, PTGER1, PTGER2, PTGER3, PTGER4, PTGFR, PTGIR, TBXA2R	pulmonary	Launched
AML001_24H:BRD-K57391913:3.33333	iloprost	-0.0115485	0.00820061	platelet aggregation inhibitor, prostanoid receptor agonist	PDE4A, PDE4B, PDE4C, PDE4D, PLAT, PTGDR, PTGER1, PTGER2, PTGER3, PTGER4, PTGFR, PTGIR, TBXA2R	pulmonary	Launched
AML001_24H:BRD-K71879491:0.37037	tretinoin	0.0364972	-0.0426115	retinoid receptor agonist, retinoid receptor ligand	ALDH1A1, ALDH1A2, GPRC5A, NR0B1, NR2C2, PPARD, RARA, RARB, RARG, RARRES1, RORB, RORC, RXRB, RXRG	hematologic malignancy	Launched
AML001_24H:BRD-K71879491:10	tretinoin	0.0270027	-0.000290611	retinoid receptor agonist, retinoid receptor ligand	ALDH1A1, ALDH1A2, GPRC5A, NR0B1, NR2C2, PPARD, RARA, RARB, RARG, RARRES1, RORB, RORC, RXRB, RXRG	hematologic malignancy	Launched
AML001_24H:BRD-K71879491:1.11111	tretinoin	0.0141033	-0.0558523	retinoid receptor agonist, retinoid receptor ligand	ALDH1A1, ALDH1A2, GPRC5A, NR0B1, NR2C2, PPARD, RARA, RARB, RARG, RARRES1, RORB, RORC, RXRB, RXRG	hematologic malignancy	Launched
AML001_24H:BRD-K71879491:3.33333	tretinoin	0.0208506	-0.0306774	retinoid receptor agonist, retinoid receptor ligand	ALDH1A1, ALDH1A2, GPRC5A, NR0B1, NR2C2, PPARD, RARA, RARB, RARG, RARRES1, RORB, RORC, RXRB, RXRG	hematologic malignancy	Launched
AML001_24H:BRD-K93754473:0.49846	tamoxifen	-0.0101424	-0.0349045	estrogen receptor antagonist, selective estrogen receptor modulator (SERM)	EBP, ESR1, ESR2, GPER1, PRKCA, PRKCB, PRKCD, PRKCE, PRKCG, PRKCI, PRKCQ, PRKCZ	oncology	Launched
AML001_24H:BRD-K93754473:13.4584	tamoxifen	0.0793969	0.0152042	estrogen receptor antagonist, selective estrogen receptor modulator (SERM)	EBP, ESR1, ESR2, GPER1, PRKCA, PRKCB, PRKCD, PRKCE, PRKCG, PRKCI, PRKCQ, PRKCZ	oncology	Launched
AML001_24H:BRD-K93754473:1.49538	tamoxifen	-0.0594296	-0.00252298	estrogen receptor antagonist, selective estrogen receptor modulator (SERM)	EBP, ESR1, ESR2, GPER1, PRKCA, PRKCB, PRKCD, PRKCE, PRKCG, PRKCI, PRKCQ, PRKCZ	oncology	Launched
AML001_24H:BRD-K93754473:4.48614	tamoxifen	-0.0463969	0.0167911	estrogen receptor antagonist, selective estrogen receptor modulator (SERM)	EBP, ESR1, ESR2, GPER1, PRKCA, PRKCB, PRKCD, PRKCE, PRKCG, PRKCI, PRKCQ, PRKCZ	oncology	Launched
AML001_6H:BRD-A19037878:0.37037	trichostatin-a	-0.0502342	0.0894827	HDAC inhibitor	HDAC1, HDAC10, HDAC2, HDAC3, HDAC4, HDAC5, HDAC6, HDAC7, HDAC8, HDAC9		Preclinical
AML001_6H:BRD-A19037878:10	trichostatin-a	-0.025028	0.0791737	HDAC inhibitor	HDAC1, HDAC10, HDAC2, HDAC3, HDAC4, HDAC5, HDAC6, HDAC7, HDAC8, HDAC9		Preclinical
AML001_6H:BRD-A19037878:1.11111	trichostatin-a	-0.032621	0.07351	HDAC inhibitor	HDAC1, HDAC10, HDAC2, HDAC3, HDAC4, HDAC5, HDAC6, HDAC7, HDAC8, HDAC9		Preclinical
AML001_6H:BRD-A19037878:3.33333	trichostatin-a	-0.0273973	0.0871692	HDAC inhibitor	HDAC1, HDAC10, HDAC2, HDAC3, HDAC4, HDAC5, HDAC6, HDAC7, HDAC8, HDAC9		Preclinical
AML001_6H:BRD-A19500257:0.37037	geldanamycin	0.0122229	-0.0296407	HSP inhibitor	HSP90AA1, HSP90AB1		Preclinical
AML001_6H:BRD-A19500257:10	geldanamycin	0.0315771	-0.0156659	HSP inhibitor	HSP90AA1, HSP90AB1		Preclinical
AML001_6H:BRD-A19500257:1.11111	geldanamycin	0.0202457	-0.0243542	HSP inhibitor	HSP90AA1, HSP90AB1		Preclinical
AML001_6H:BRD-A19500257:3.33333	geldanamycin	0.0030173	-0.00229296	HSP inhibitor	HSP90AA1, HSP90AB1		Preclinical
AML001_6H:BRD-A45664787:0.37037	iloprost	-0.0258712	-0.0349696	platelet aggregation inhibitor, prostanoid receptor agonist	PDE4A, PDE4B, PDE4C, PDE4D, PLAT, PTGDR, PTGER1, PTGER2, PTGER3, PTGER4, PTGFR, PTGIR, TBXA2R	pulmonary	Launched
AML001_6H:BRD-A45664787:10	iloprost	0.00237793	-0.0626521	platelet aggregation inhibitor, prostanoid receptor agonist	PDE4A, PDE4B, PDE4C, PDE4D, PLAT, PTGDR, PTGER1, PTGER2, PTGER3, PTGER4, PTGFR, PTGIR, TBXA2R	pulmonary	Launched
AML001_6H:BRD-A45664787:1.11111	iloprost	-0.0228203	-0.00806119	platelet aggregation inhibitor, prostanoid receptor agonist	PDE4A, PDE4B, PDE4C, PDE4D, PLAT, PTGDR, PTGER1, PTGER2, PTGER3, PTGER4, PTGFR, PTGIR, TBXA2R	pulmonary	Launched
AML001_6H:BRD-A45664787:3.33333	iloprost	-0.0450114	-0.0150128	platelet aggregation inhibitor, prostanoid receptor agonist	PDE4A, PDE4B, PDE4C, PDE4D, PLAT, PTGDR, PTGER1, PTGER2, PTGER3, PTGER4, PTGFR, PTGIR, TBXA2R	pulmonary	Launched
AML001_6H:BRD-A75409952:0.37037	wortmannin	0.0578484	-0.0826734	PI3K inhibitor	PI4KA, PI4KB, PIK3CA, PIK3CD, PIK3CG, PIK3R1, PLK1, PRKDC		Preclinical
AML001_6H:BRD-A75409952:10	wortmannin	0.0596298	-0.0761264	PI3K inhibitor	PI4KA, PI4KB, PIK3CA, PIK3CD, PIK3CG, PIK3R1, PLK1, PRKDC		Preclinical
AML001_6H:BRD-A75409952:1.11111	wortmannin	0.0587907	-0.0635156	PI3K inhibitor	PI4KA, PI4KB, PIK3CA, PIK3CD, PIK3CG, PIK3R1, PLK1, PRKDC		Preclinical
AML001_6H:BRD-A75409952:3.33333	wortmannin	0.0532185	-0.1057	PI3K inhibitor	PI4KA, PI4KB, PIK3CA, PIK3CD, PIK3CG, PIK3R1, PLK1, PRKDC		Preclinical
AML001_6H:BRD-K27316855:0.37037	calcitriol	-0.0407734	-0.0124332	vitamin D receptor agonist	VDR	endocrinology, orthopedics	Launched
AML001_6H:BRD-K27316855:10	calcitriol	-0.0196064	-0.026954	vitamin D receptor agonist	VDR	endocrinology, orthopedics	Launched
AML001_6H:BRD-K27316855:1.11111	calcitriol	-0.00655424	-0.000186917	vitamin D receptor agonist	VDR	endocrinology, orthopedics	Launched
AML001_6H:BRD-K27316855:3.33333	calcitriol	-0.0242074	-0.00995617	vitamin D receptor agonist	VDR	endocrinology, orthopedics	Launched
AML001_6H:BRD-K43389675:0.37037	daunorubicin	0.00383755	-0.0162752	RNA synthesis inhibitor, topoisomerase inhibitor	TOP2A, TOP2B	hematologic malignancy	Launched
AML001_6H:BRD-K43389675:10	daunorubicin	0.0102922	0.0547715	RNA synthesis inhibitor, topoisomerase inhibitor	TOP2A, TOP2B	hematologic malignancy	Launched
AML001_6H:BRD-K43389675:1.11111	daunorubicin	0.015917	0.0365003	RNA synthesis inhibitor, topoisomerase inhibitor	TOP2A, TOP2B	hematologic malignancy	Launched
AML001_6H:BRD-K43389675:3.33333	daunorubicin	-0.00600792	0.0401989	RNA synthesis inhibitor, topoisomerase inhibitor	TOP2A, TOP2B	hematologic malignancy	Launched
AML001_6H:BRD-K49071277:0.37037	securinine	0.000986569	0.0345711	GABA receptor antagonist, TP53 activator	GABRA1		Preclinical
AML001_6H:BRD-K49071277:10	securinine	0.0409232	0.0348529	GABA receptor antagonist, TP53 activator	GABRA1		Preclinical
AML001_6H:BRD-K49071277:1.11111	securinine	-0.00564819	0.0023561	GABA receptor antagonist, TP53 activator	GABRA1		Preclinical
AML001_6H:BRD-K49071277:3.33333	securinine	0.0463613	0.0433765	GABA receptor antagonist, TP53 activator	GABRA1		Preclinical
AML001_6H:BRD-K57391913:0.37037	iloprost	-0.011512	-0.00285649	platelet aggregation inhibitor, prostanoid receptor agonist	PDE4A, PDE4B, PDE4C, PDE4D, PLAT, PTGDR, PTGER1, PTGER2, PTGER3, PTGER4, PTGFR, PTGIR, TBXA2R	pulmonary	Launched
AML001_6H:BRD-K57391913:10	iloprost	-0.00251406	-0.00148371	platelet aggregation inhibitor, prostanoid receptor agonist	PDE4A, PDE4B, PDE4C, PDE4D, PLAT, PTGDR, PTGER1, PTGER2, PTGER3, PTGER4, PTGFR, PTGIR, TBXA2R	pulmonary	Launched
AML001_6H:BRD-K57391913:1.11111	iloprost	-0.00815464	-0.0153733	platelet aggregation inhibitor, prostanoid receptor agonist	PDE4A, PDE4B, PDE4C, PDE4D, PLAT, PTGDR, PTGER1, PTGER2, PTGER3, PTGER4, PTGFR, PTGIR, TBXA2R	pulmonary	Launched
AML001_6H:BRD-K57391913:3.33333	iloprost	0.0090222	-0.0470337	platelet aggregation inhibitor, prostanoid receptor agonist	PDE4A, PDE4B, PDE4C, PDE4D, PLAT, PTGDR, PTGER1, PTGER2, PTGER3, PTGER4, PTGFR, PTGIR, TBXA2R	pulmonary	Launched
AML001_6H:BRD-K71879491:0.37037	tretinoin	-0.0351495	-0.0328394	retinoid receptor agonist, retinoid receptor ligand	ALDH1A1, ALDH1A2, GPRC5A, NR0B1, NR2C2, PPARD, RARA, RARB, RARG, RARRES1, RORB, RORC, RXRB, RXRG	hematologic malignancy	Launched
AML001_6H:BRD-K71879491:10	tretinoin	0.0121723	-0.0188468	retinoid receptor agonist, retinoid receptor ligand	ALDH1A1, ALDH1A2, GPRC5A, NR0B1, NR2C2, PPARD, RARA, RARB, RARG, RARRES1, RORB, RORC, RXRB, RXRG	hematologic malignancy	Launched
AML001_6H:BRD-K71879491:1.11111	tretinoin	-0.0176947	0.0164606	retinoid receptor agonist, retinoid receptor ligand	ALDH1A1, ALDH1A2, GPRC5A, NR0B1, NR2C2, PPARD, RARA, RARB, RARG, RARRES1, RORB, RORC, RXRB, RXRG	hematologic malignancy	Launched
AML001_6H:BRD-K71879491:3.33333	tretinoin	0.00956872	-0.0455511	retinoid receptor agonist, retinoid receptor ligand	ALDH1A1, ALDH1A2, GPRC5A, NR0B1, NR2C2, PPARD, RARA, RARB, RARG, RARRES1, RORB, RORC, RXRB, RXRG	hematologic malignancy	Launched
AML001_6H:BRD-K93754473:0.49846	tamoxifen	0.00382649	-0.0113164	estrogen receptor antagonist, selective estrogen receptor modulator (SERM)	EBP, ESR1, ESR2, GPER1, PRKCA, PRKCB, PRKCD, PRKCE, PRKCG, PRKCI, PRKCQ, PRKCZ	oncology	Launched
AML001_6H:BRD-K93754473:13.4584	tamoxifen	0.0322787	-0.0272366	estrogen receptor antagonist, selective estrogen receptor modulator (SERM)	EBP, ESR1, ESR2, GPER1, PRKCA, PRKCB, PRKCD, PRKCE, PRKCG, PRKCI, PRKCQ, PRKCZ	oncology	Launched
AML001_6H:BRD-K93754473:1.49538	tamoxifen	0.0102991	0.00597125	estrogen receptor antagonist, selective estrogen receptor modulator (SERM)	EBP, ESR1, ESR2, GPER1, PRKCA, PRKCB, PRKCD, PRKCE, PRKCG, PRKCI, PRKCQ, PRKCZ	oncology	Launched
AML001_6H:BRD-K93754473:4.48614	tamoxifen	-0.000670522	0.0165058	estrogen receptor antagonist, selective estrogen receptor modulator (SERM)	EBP, ESR1, ESR2, GPER1, PRKCA, PRKCB, PRKCD, PRKCE, PRKCG, PRKCI, PRKCQ, PRKCZ	oncology	Launched
ASG001_24H:BRD-A06304526-001-01-0:0.08	alvespimycin	-0.0558756	0.014338	HSP inhibitor	HSP90AA1		Phase 2
ASG001_24H:BRD-A06304526-001-01-0:0.4	alvespimycin	-0.009091	-0.0198245	HSP inhibitor	HSP90AA1		Phase 2
ASG001_24H:BRD-A06304526-001-01-0:10	alvespimycin	0.0110218	0.0509611	HSP inhibitor	HSP90AA1		Phase 2
ASG001_24H:BRD-A06304526-001-01-0:2	alvespimycin	-0.00199739	0.00202147	HSP inhibitor	HSP90AA1		Phase 2
ASG001_24H:BRD-A19037878-001-04-9:0.08	trichostatin-a	-0.0407435	0.0336287	HDAC inhibitor	HDAC1, HDAC10, HDAC2, HDAC3, HDAC4, HDAC5, HDAC6, HDAC7, HDAC8, HDAC9		Preclinical
ASG001_24H:BRD-A19037878-001-04-9:0.4	trichostatin-a	0.050008	0.051365	HDAC inhibitor	HDAC1, HDAC10, HDAC2, HDAC3, HDAC4, HDAC5, HDAC6, HDAC7, HDAC8, HDAC9		Preclinical
ASG001_24H:BRD-A19037878-001-04-9:10	trichostatin-a	-0.00578519	0.0565406	HDAC inhibitor	HDAC1, HDAC10, HDAC2, HDAC3, HDAC4, HDAC5, HDAC6, HDAC7, HDAC8, HDAC9		Preclinical
ASG001_24H:BRD-A19037878-001-04-9:2	trichostatin-a	-0.0152997	0.0382968	HDAC inhibitor	HDAC1, HDAC10, HDAC2, HDAC3, HDAC4, HDAC5, HDAC6, HDAC7, HDAC8, HDAC9		Preclinical
ASG001_24H:BRD-A19500257-001-04-7:0.08	geldanamycin	0.0547385	0.0189503	HSP inhibitor	HSP90AA1, HSP90AB1		Preclinical
ASG001_24H:BRD-A19500257-001-04-7:0.4	geldanamycin	0.0715346	0.0237257	HSP inhibitor	HSP90AA1, HSP90AB1		Preclinical
ASG001_24H:BRD-A19500257-001-04-7:10	geldanamycin	0.0782124	0.0271597	HSP inhibitor	HSP90AA1, HSP90AB1		Preclinical
ASG001_24H:BRD-A19500257-001-04-7:2	geldanamycin	0.0529512	0.0376474	HSP inhibitor	HSP90AA1, HSP90AB1		Preclinical
ASG001_24H:BRD-A61304759-001-01-0:0.08	tanespimycin	-0.0294928	-0.0216409	HSP inhibitor	HSP90AA1		Phase 3
ASG001_24H:BRD-A61304759-001-01-0:0.4	tanespimycin	-0.0446082	-0.0637757	HSP inhibitor	HSP90AA1		Phase 3
ASG001_24H:BRD-A61304759-001-01-0:10	tanespimycin	-0.00779317	0.00397366	HSP inhibitor	HSP90AA1		Phase 3
ASG001_24H:BRD-A61304759-001-01-0:2	tanespimycin	-0.0336714	-0.0108573	HSP inhibitor	HSP90AA1		Phase 3
ASG001_24H:BRD-A75409952-001-05-7:0.08	wortmannin	0.023394	0.0132957	PI3K inhibitor	PI4KA, PI4KB, PIK3CA, PIK3CD, PIK3CG, PIK3R1, PLK1, PRKDC		Preclinical
ASG001_24H:BRD-A75409952-001-05-7:0.4	wortmannin	0.0267811	0.0220567	PI3K inhibitor	PI4KA, PI4KB, PIK3CA, PIK3CD, PIK3CG, PIK3R1, PLK1, PRKDC		Preclinical
ASG001_24H:BRD-A75409952-001-05-7:10	wortmannin	0.093176	-0.00848874	PI3K inhibitor	PI4KA, PI4KB, PIK3CA, PIK3CD, PIK3CG, PIK3R1, PLK1, PRKDC		Preclinical
ASG001_24H:BRD-A75409952-001-05-7:2	wortmannin	0.0481977	0.0328286	PI3K inhibitor	PI4KA, PI4KB, PIK3CA, PIK3CD, PIK3CG, PIK3R1, PLK1, PRKDC		Preclinical
ASG001_24H:BRD-A79768653-001-01-3:0.08	sirolimus	-0.0271568	-0.137736	mTOR inhibitor	FGF2, FKBP1A, MTOR	transplant, pulmonary	Launched
ASG001_24H:BRD-A79768653-001-01-3:0.4	sirolimus	0.0126761	-0.0933103	mTOR inhibitor	FGF2, FKBP1A, MTOR	transplant, pulmonary	Launched
ASG001_24H:BRD-A79768653-001-01-3:10	sirolimus	0.0152487	-0.099782	mTOR inhibitor	FGF2, FKBP1A, MTOR	transplant, pulmonary	Launched
ASG001_24H:BRD-A79768653-001-01-3:2	sirolimus	-0.0400083	-0.148662	mTOR inhibitor	FGF2, FKBP1A, MTOR	transplant, pulmonary	Launched
ASG001_24H:BRD-A90490067-001-02-7:0.08	fulvestrant	-0.00292124	-0.0348651	estrogen receptor antagonist	ESR1, ESR2, GPER1	oncology	Launched
ASG001_24H:BRD-A90490067-001-02-7:0.4	fulvestrant	-0.0625954	-0.0023212	estrogen receptor antagonist	ESR1, ESR2, GPER1	oncology	Launched
ASG001_24H:BRD-A90490067-001-02-7:10	fulvestrant	-0.0111115	-0.083437	estrogen receptor antagonist	ESR1, ESR2, GPER1	oncology	Launched
ASG001_24H:BRD-A90490067-001-02-7:2	fulvestrant	-0.0461292	-0.0485869	estrogen receptor antagonist	ESR1, ESR2, GPER1	oncology	Launched
ASG001_24H:BRD-K18910433-001-14-3:0.08	estradiol	-0.0282951	-0.0113855	estrogen receptor agonist	ESR1, ESR2, GPER1, KCNMA1, NR1I2	endocrinology	Launched
ASG001_24H:BRD-K18910433-001-14-3:0.4	estradiol	0.00541715	0.0153098	estrogen receptor agonist	ESR1, ESR2, GPER1, KCNMA1, NR1I2	endocrinology	Launched
ASG001_24H:BRD-K18910433-001-14-3:10	estradiol	0.00810681	-0.00278401	estrogen receptor agonist	ESR1, ESR2, GPER1, KCNMA1, NR1I2	endocrinology	Launched
ASG001_24H:BRD-K18910433-001-14-3:2	estradiol	0.0587828	0.0264019	estrogen receptor agonist	ESR1, ESR2, GPER1, KCNMA1, NR1I2	endocrinology	Launched
ASG001_24H:BRD-K21680192-300-08-6:0.08	mitoxantrone	0.0426293	-0.0129745	topoisomerase inhibitor	TOP2A	neurology/psychiatry, oncology, hematologic malignancy	Launched
ASG001_24H:BRD-K21680192-300-08-6:0.4	mitoxantrone	-0.0242622	0.0134111	topoisomerase inhibitor	TOP2A	neurology/psychiatry, oncology, hematologic malignancy	Launched
ASG001_24H:BRD-K21680192-300-08-6:10	mitoxantrone	0.00543198	0.0274818	topoisomerase inhibitor	TOP2A	neurology/psychiatry, oncology, hematologic malignancy	Launched
ASG001_24H:BRD-K21680192-300-08-6:2	mitoxantrone	0.0174596	0.014104	topoisomerase inhibitor	TOP2A	neurology/psychiatry, oncology, hematologic malignancy	Launched
ASG001_24H:BRD-K41260949-001-06-7:0.08	valproic-acid	-0.0439964	-0.0232702	HDAC inhibitor	ABAT, ACADSB, ALDH5A1, HDAC1, HDAC2, HDAC9, OGDH, SCN10A, SCN11A, SCN1A, SCN1B, SCN2A, SCN2B, SCN3A, SCN3B, SCN4A, SCN4B, SCN5A, SCN7A, SCN8A, SCN9A	neurology/psychiatry	Launched
ASG001_24H:BRD-K41260949-001-06-7:0.4	valproic-acid	-0.0686916	-0.0206747	HDAC inhibitor	ABAT, ACADSB, ALDH5A1, HDAC1, HDAC2, HDAC9, OGDH, SCN10A, SCN11A, SCN1A, SCN1B, SCN2A, SCN2B, SCN3A, SCN3B, SCN4A, SCN4B, SCN5A, SCN7A, SCN8A, SCN9A	neurology/psychiatry	Launched
ASG001_24H:BRD-K41260949-001-06-7:10	valproic-acid	-0.0589242	-0.0706827	HDAC inhibitor	ABAT, ACADSB, ALDH5A1, HDAC1, HDAC2, HDAC9, OGDH, SCN10A, SCN11A, SCN1A, SCN1B, SCN2A, SCN2B, SCN3A, SCN3B, SCN4A, SCN4B, SCN5A, SCN7A, SCN8A, SCN9A	neurology/psychiatry	Launched
ASG001_24H:BRD-K41260949-001-06-7:2	valproic-acid	-0.0842886	0.0373353	HDAC inhibitor	ABAT, ACADSB, ALDH5A1, HDAC1, HDAC2, HDAC9, OGDH, SCN10A, SCN11A, SCN1A, SCN1B, SCN2A, SCN2B, SCN3A, SCN3B, SCN4A, SCN4B, SCN5A, SCN7A, SCN8A, SCN9A	neurology/psychiatry	Launched
ASG001_24H:BRD-K43797669-001-08-0:0.08	genistein	0.00254103	-0.0181264	tyrosine kinase inhibitor	CFTR, ESR1, ESR2, ESRRA, ESRRB, ESRRG, NCOA1, NCOA2, PPARG, PTK2B, TOP2A, TRPC5		Phase 2/Phase 3
ASG001_24H:BRD-K43797669-001-08-0:0.4	genistein	-0.0164746	0.0341456	tyrosine kinase inhibitor	CFTR, ESR1, ESR2, ESRRA, ESRRB, ESRRG, NCOA1, NCOA2, PPARG, PTK2B, TOP2A, TRPC5		Phase 2/Phase 3
ASG001_24H:BRD-K43797669-001-08-0:10	genistein	-0.0137503	0.019113	tyrosine kinase inhibitor	CFTR, ESR1, ESR2, ESRRA, ESRRB, ESRRG, NCOA1, NCOA2, PPARG, PTK2B, TOP2A, TRPC5		Phase 2/Phase 3
ASG001_24H:BRD-K43797669-001-08-0:2	genistein	-0.0188199	0.0556853	tyrosine kinase inhibitor	CFTR, ESR1, ESR2, ESRRA, ESRRB, ESRRG, NCOA1, NCOA2, PPARG, PTK2B, TOP2A, TRPC5		Phase 2/Phase 3
ASG001_24H:BRD-K55127134-300-06-2:0.08	fluphenazine	-0.0305446	-0.0150682	dopamine receptor antagonist	CALM1, DRD1, DRD2, DRD5, HRH1, HTR2A, HTR6, HTR7	neurology/psychiatry	Launched
ASG001_24H:BRD-K55127134-300-06-2:0.4	fluphenazine	0.0375649	0.021087	dopamine receptor antagonist	CALM1, DRD1, DRD2, DRD5, HRH1, HTR2A, HTR6, HTR7	neurology/psychiatry	Launched
ASG001_24H:BRD-K55127134-300-06-2:10	fluphenazine	0.0329403	0.058064	dopamine receptor antagonist	CALM1, DRD1, DRD2, DRD5, HRH1, HTR2A, HTR6, HTR7	neurology/psychiatry	Launched
ASG001_24H:BRD-K55127134-300-06-2:2	fluphenazine	-0.00310471	-0.0376127	dopamine receptor antagonist	CALM1, DRD1, DRD2, DRD5, HRH1, HTR2A, HTR6, HTR7	neurology/psychiatry	Launched
ASG001_24H:BRD-K71879491-001-17-6:0.08	tretinoin	-0.0409743	-0.0525694	retinoid receptor agonist, retinoid receptor ligand	ALDH1A1, ALDH1A2, GPRC5A, NR0B1, NR2C2, PPARD, RARA, RARB, RARG, RARRES1, RORB, RORC, RXRB, RXRG	hematologic malignancy	Launched
ASG001_24H:BRD-K71879491-001-17-6:0.4	tretinoin	0.0457689	-0.0381863	retinoid receptor agonist, retinoid receptor ligand	ALDH1A1, ALDH1A2, GPRC5A, NR0B1, NR2C2, PPARD, RARA, RARB, RARG, RARRES1, RORB, RORC, RXRB, RXRG	hematologic malignancy	Launched
ASG001_24H:BRD-K71879491-001-17-6:10	tretinoin	0.0480279	-0.0144366	retinoid receptor agonist, retinoid receptor ligand	ALDH1A1, ALDH1A2, GPRC5A, NR0B1, NR2C2, PPARD, RARA, RARB, RARG, RARRES1, RORB, RORC, RXRB, RXRG	hematologic malignancy	Launched
ASG001_24H:BRD-K71879491-001-17-6:2	tretinoin	0.0433108	0.0308801	retinoid receptor agonist, retinoid receptor ligand	ALDH1A1, ALDH1A2, GPRC5A, NR0B1, NR2C2, PPARD, RARA, RARB, RARG, RARRES1, RORB, RORC, RXRB, RXRG	hematologic malignancy	Launched
ASG001_24H:BRD-K81418486-001-24-4:0.08	vorinostat	-0.00107291	-0.00467728	HDAC inhibitor	HDAC1, HDAC10, HDAC11, HDAC2, HDAC3, HDAC5, HDAC6, HDAC8, HDAC9	hematologic malignancy	Launched
ASG001_24H:BRD-K81418486-001-24-4:0.4	vorinostat	0.021912	0.0242679	HDAC inhibitor	HDAC1, HDAC10, HDAC11, HDAC2, HDAC3, HDAC5, HDAC6, HDAC8, HDAC9	hematologic malignancy	Launched
ASG001_24H:BRD-K81418486-001-24-4:10	vorinostat	-0.000740428	0.025618	HDAC inhibitor	HDAC1, HDAC10, HDAC11, HDAC2, HDAC3, HDAC5, HDAC6, HDAC8, HDAC9	hematologic malignancy	Launched
ASG001_24H:BRD-K81418486-001-24-4:2	vorinostat	0.0486898	0.0328287	HDAC inhibitor	HDAC1, HDAC10, HDAC11, HDAC2, HDAC3, HDAC5, HDAC6, HDAC8, HDAC9	hematologic malignancy	Launched
ASG001_24H:BRD-K89732114-300-06-3:0.08	trifluoperazine	0.0247618	0.0014433	dopamine receptor antagonist	ADRA1A, CALM1, CALY, DRD2, DRD4, HRH1, HTR2A, HTR2C, S100A4, TNNC1	neurology/psychiatry	Launched
ASG001_24H:BRD-K89732114-300-06-3:0.4	trifluoperazine	0.023187	0.0122905	dopamine receptor antagonist	ADRA1A, CALM1, CALY, DRD2, DRD4, HRH1, HTR2A, HTR2C, S100A4, TNNC1	neurology/psychiatry	Launched
ASG001_24H:BRD-K89732114-300-06-3:10	trifluoperazine	0.0407781	-0.0543823	dopamine receptor antagonist	ADRA1A, CALM1, CALY, DRD2, DRD4, HRH1, HTR2A, HTR2C, S100A4, TNNC1	neurology/psychiatry	Launched
ASG001_24H:BRD-K89732114-300-06-3:2	trifluoperazine	0.064386	-0.00237604	dopamine receptor antagonist	ADRA1A, CALM1, CALY, DRD2, DRD4, HRH1, HTR2A, HTR2C, S100A4, TNNC1	neurology/psychiatry	Launched
ASG001_6H:BRD-A06304526-001-01-0:0.08	alvespimycin	0.0197578	0.0232227	HSP inhibitor	HSP90AA1		Phase 2
ASG001_6H:BRD-A06304526-001-01-0:0.4	alvespimycin	-0.00489327	0.00873306	HSP inhibitor	HSP90AA1		Phase 2
ASG001_6H:BRD-A06304526-001-01-0:10	alvespimycin	-0.0214156	0.0229898	HSP inhibitor	HSP90AA1		Phase 2
ASG001_6H:BRD-A06304526-001-01-0:2	alvespimycin	-0.0436209	0.0222541	HSP inhibitor	HSP90AA1		Phase 2
ASG001_6H:BRD-A19037878-001-04-9:0.08	trichostatin-a	-0.0390188	0.0255574	HDAC inhibitor	HDAC1, HDAC10, HDAC2, HDAC3, HDAC4, HDAC5, HDAC6, HDAC7, HDAC8, HDAC9		Preclinical
ASG001_6H:BRD-A19037878-001-04-9:0.4	trichostatin-a	-0.0348677	-0.0133949	HDAC inhibitor	HDAC1, HDAC10, HDAC2, HDAC3, HDAC4, HDAC5, HDAC6, HDAC7, HDAC8, HDAC9		Preclinical
ASG001_6H:BRD-A19037878-001-04-9:10	trichostatin-a	-0.0178455	0.0205085	HDAC inhibitor	HDAC1, HDAC10, HDAC2, HDAC3, HDAC4, HDAC5, HDAC6, HDAC7, HDAC8, HDAC9		Preclinical
ASG001_6H:BRD-A19037878-001-04-9:2	trichostatin-a	-0.0409219	0.0127219	HDAC inhibitor	HDAC1, HDAC10, HDAC2, HDAC3, HDAC4, HDAC5, HDAC6, HDAC7, HDAC8, HDAC9		Preclinical
ASG001_6H:BRD-A19500257-001-04-7:0.08	geldanamycin	0.0404709	0.0219963	HSP inhibitor	HSP90AA1, HSP90AB1		Preclinical
ASG001_6H:BRD-A19500257-001-04-7:0.4	geldanamycin	-0.0169919	0.0111188	HSP inhibitor	HSP90AA1, HSP90AB1		Preclinical
ASG001_6H:BRD-A19500257-001-04-7:10	geldanamycin	0.00504823	-0.000385167	HSP inhibitor	HSP90AA1, HSP90AB1		Preclinical
ASG001_6H:BRD-A19500257-001-04-7:2	geldanamycin	-0.0532688	0.030836	HSP inhibitor	HSP90AA1, HSP90AB1		Preclinical
ASG001_6H:BRD-A61304759-001-01-0:0.08	tanespimycin	0.0275429	-0.00234936	HSP inhibitor	HSP90AA1		Phase 3
ASG001_6H:BRD-A61304759-001-01-0:0.4	tanespimycin	-0.0109069	0.021931	HSP inhibitor	HSP90AA1		Phase 3
ASG001_6H:BRD-A61304759-001-01-0:10	tanespimycin	-0.018809	0.00146057	HSP inhibitor	HSP90AA1		Phase 3
ASG001_6H:BRD-A61304759-001-01-0:2	tanespimycin	0.0230176	-0.0222283	HSP inhibitor	HSP90AA1		Phase 3
ASG001_6H:BRD-A75409952-001-05-7:0.08	wortmannin	0.00982892	-0.0484724	PI3K inhibitor	PI4KA, PI4KB, PIK3CA, PIK3CD, PIK3CG, PIK3R1, PLK1, PRKDC		Preclinical
ASG001_6H:BRD-A75409952-001-05-7:0.4	wortmannin	0.0373221	-0.070353	PI3K inhibitor	PI4KA, PI4KB, PIK3CA, PIK3CD, PIK3CG, PIK3R1, PLK1, PRKDC		Preclinical
ASG001_6H:BRD-A75409952-001-05-7:10	wortmannin	0.106789	-0.0761588	PI3K inhibitor	PI4KA, PI4KB, PIK3CA, PIK3CD, PIK3CG, PIK3R1, PLK1, PRKDC		Preclinical
ASG001_6H:BRD-A75409952-001-05-7:2	wortmannin	0.0822323	-0.070848	PI3K inhibitor	PI4KA, PI4KB, PIK3CA, PIK3CD, PIK3CG, PIK3R1, PLK1, PRKDC		Preclinical
ASG001_6H:BRD-A79768653-001-01-3:0.08	sirolimus	0.0480225	-0.110444	mTOR inhibitor	FGF2, FKBP1A, MTOR	transplant, pulmonary	Launched
ASG001_6H:BRD-A79768653-001-01-3:0.4	sirolimus	0.0542959	-0.0420421	mTOR inhibitor	FGF2, FKBP1A, MTOR	transplant, pulmonary	Launched
ASG001_6H:BRD-A79768653-001-01-3:10	sirolimus	0.0203758	-0.074555	mTOR inhibitor	FGF2, FKBP1A, MTOR	transplant, pulmonary	Launched
ASG001_6H:BRD-A79768653-001-01-3:2	sirolimus	0.0317525	-0.0659455	mTOR inhibitor	FGF2, FKBP1A, MTOR	transplant, pulmonary	Launched
ASG001_6H:BRD-A90490067-001-02-7:0.08	fulvestrant	0.0240258	-0.0173161	estrogen receptor antagonist	ESR1, ESR2, GPER1	oncology	Launched
ASG001_6H:BRD-A90490067-001-02-7:0.4	fulvestrant	0.0272384	-0.0308603	estrogen receptor antagonist	ESR1, ESR2, GPER1	oncology	Launched
ASG001_6H:BRD-A90490067-001-02-7:10	fulvestrant	0.0410278	-0.0567016	estrogen receptor antagonist	ESR1, ESR2, GPER1	oncology	Launched
ASG001_6H:BRD-A90490067-001-02-7:2	fulvestrant	0.0304539	-0.0297689	estrogen receptor antagonist	ESR1, ESR2, GPER1	oncology	Launched
ASG001_6H:BRD-K18910433-001-14-3:0.08	estradiol	0.0466406	-0.0252893	estrogen receptor agonist	ESR1, ESR2, GPER1, KCNMA1, NR1I2	endocrinology	Launched
ASG001_6H:BRD-K18910433-001-14-3:0.4	estradiol	-0.0381416	0.0362176	estrogen receptor agonist	ESR1, ESR2, GPER1, KCNMA1, NR1I2	endocrinology	Launched
ASG001_6H:BRD-K18910433-001-14-3:10	estradiol	0.00293957	0.03918	estrogen receptor agonist	ESR1, ESR2, GPER1, KCNMA1, NR1I2	endocrinology	Launched
ASG001_6H:BRD-K18910433-001-14-3:2	estradiol	-0.0153782	0.0147036	estrogen receptor agonist	ESR1, ESR2, GPER1, KCNMA1, NR1I2	endocrinology	Launched
ASG001_6H:BRD-K21680192-300-08-6:0.08	mitoxantrone	0.0803964	0.00181768	topoisomerase inhibitor	TOP2A	neurology/psychiatry, oncology, hematologic malignancy	Launched
ASG001_6H:BRD-K21680192-300-08-6:0.4	mitoxantrone	-0.00760748	0.0295119	topoisomerase inhibitor	TOP2A	neurology/psychiatry, oncology, hematologic malignancy	Launched
ASG001_6H:BRD-K21680192-300-08-6:10	mitoxantrone	-0.0539446	0.0152276	topoisomerase inhibitor	TOP2A	neurology/psychiatry, oncology, hematologic malignancy	Launched
ASG001_6H:BRD-K21680192-300-08-6:2	mitoxantrone	-0.0627622	-0.00595895	topoisomerase inhibitor	TOP2A	neurology/psychiatry, oncology, hematologic malignancy	Launched
ASG001_6H:BRD-K41260949-001-06-7:0.08	valproic-acid	0.0184419	-0.047799	HDAC inhibitor	ABAT, ACADSB, ALDH5A1, HDAC1, HDAC2, HDAC9, OGDH, SCN10A, SCN11A, SCN1A, SCN1B, SCN2A, SCN2B, SCN3A, SCN3B, SCN4A, SCN4B, SCN5A, SCN7A, SCN8A, SCN9A	neurology/psychiatry	Launched
ASG001_6H:BRD-K41260949-001-06-7:0.4	valproic-acid	0.00331538	0.0167063	HDAC inhibitor	ABAT, ACADSB, ALDH5A1, HDAC1, HDAC2, HDAC9, OGDH, SCN10A, SCN11A, SCN1A, SCN1B, SCN2A, SCN2B, SCN3A, SCN3B, SCN4A, SCN4B, SCN5A, SCN7A, SCN8A, SCN9A	neurology/psychiatry	Launched
ASG001_6H:BRD-K41260949-001-06-7:10	valproic-acid	-0.0231298	-0.0576329	HDAC inhibitor	ABAT, ACADSB, ALDH5A1, HDAC1, HDAC2, HDAC9, OGDH, SCN10A, SCN11A, SCN1A, SCN1B, SCN2A, SCN2B, SCN3A, SCN3B, SCN4A, SCN4B, SCN5A, SCN7A, SCN8A, SCN9A	neurology/psychiatry	Launched
ASG001_6H:BRD-K41260949-001-06-7:2	valproic-acid	-0.019082	-0.0211798	HDAC inhibitor	ABAT, ACADSB, ALDH5A1, HDAC1, HDAC2, HDAC9, OGDH, SCN10A, SCN11A, SCN1A, SCN1B, SCN2A, SCN2B, SCN3A, SCN3B, SCN4A, SCN4B, SCN5A, SCN7A, SCN8A, SCN9A	neurology/psychiatry	Launched
ASG001_6H:BRD-K43797669-001-08-0:0.08	genistein	0.04364	0.017066	tyrosine kinase inhibitor	CFTR, ESR1, ESR2, ESRRA, ESRRB, ESRRG, NCOA1, NCOA2, PPARG, PTK2B, TOP2A, TRPC5		Phase 2/Phase 3
ASG001_6H:BRD-K43797669-001-08-0:0.4	genistein	-0.0302675	0.0131927	tyrosine kinase inhibitor	CFTR, ESR1, ESR2, ESRRA, ESRRB, ESRRG, NCOA1, NCOA2, PPARG, PTK2B, TOP2A, TRPC5		Phase 2/Phase 3
ASG001_6H:BRD-K43797669-001-08-0:10	genistein	-0.0131425	0.0186122	tyrosine kinase inhibitor	CFTR, ESR1, ESR2, ESRRA, ESRRB, ESRRG, NCOA1, NCOA2, PPARG, PTK2B, TOP2A, TRPC5		Phase 2/Phase 3
ASG001_6H:BRD-K43797669-001-08-0:2	genistein	0.0175373	0.0382377	tyrosine kinase inhibitor	CFTR, ESR1, ESR2, ESRRA, ESRRB, ESRRG, NCOA1, NCOA2, PPARG, PTK2B, TOP2A, TRPC5		Phase 2/Phase 3
ASG001_6H:BRD-K55127134-300-06-2:0.08	fluphenazine	-0.0269759	-0.0417789	dopamine receptor antagonist	CALM1, DRD1, DRD2, DRD5, HRH1, HTR2A, HTR6, HTR7	neurology/psychiatry	Launched
ASG001_6H:BRD-K55127134-300-06-2:0.4	fluphenazine	-0.0168306	-0.0043822	dopamine receptor antagonist	CALM1, DRD1, DRD2, DRD5, HRH1, HTR2A, HTR6, HTR7	neurology/psychiatry	Launched
ASG001_6H:BRD-K55127134-300-06-2:10	fluphenazine	-0.00842232	0.00438707	dopamine receptor antagonist	CALM1, DRD1, DRD2, DRD5, HRH1, HTR2A, HTR6, HTR7	neurology/psychiatry	Launched
ASG001_6H:BRD-K55127134-300-06-2:2	fluphenazine	-0.0802413	-0.0608697	dopamine receptor antagonist	CALM1, DRD1, DRD2, DRD5, HRH1, HTR2A, HTR6, HTR7	neurology/psychiatry	Launched
ASG001_6H:BRD-K71879491-001-17-6:0.08	tretinoin	-0.00564341	-0.0194803	retinoid receptor agonist, retinoid receptor ligand	ALDH1A1, ALDH1A2, GPRC5A, NR0B1, NR2C2, PPARD, RARA, RARB, RARG, RARRES1, RORB, RORC, RXRB, RXRG	hematologic malignancy	Launched
ASG001_6H:BRD-K71879491-001-17-6:0.4	tretinoin	0.017758	-0.00794962	retinoid receptor agonist, retinoid receptor ligand	ALDH1A1, ALDH1A2, GPRC5A, NR0B1, NR2C2, PPARD, RARA, RARB, RARG, RARRES1, RORB, RORC, RXRB, RXRG	hematologic malignancy	Launched
ASG001_6H:BRD-K71879491-001-17-6:10	tretinoin	0.0110981	0.0184506	retinoid receptor agonist, retinoid receptor ligand	ALDH1A1, ALDH1A2, GPRC5A, NR0B1, NR2C2, PPARD, RARA, RARB, RARG, RARRES1, RORB, RORC, RXRB, RXRG	hematologic malignancy	Launched
ASG001_6H:BRD-K71879491-001-17-6:2	tretinoin	-0.05602	0.00640447	retinoid receptor agonist, retinoid receptor ligand	ALDH1A1, ALDH1A2, GPRC5A, NR0B1, NR2C2, PPARD, RARA, RARB, RARG, RARRES1, RORB, RORC, RXRB, RXRG	hematologic malignancy	Launched
ASG001_6H:BRD-K81418486-001-24-4:0.08	vorinostat	-0.0819538	0.0106565	HDAC inhibitor	HDAC1, HDAC10, HDAC11, HDAC2, HDAC3, HDAC5, HDAC6, HDAC8, HDAC9	hematologic malignancy	Launched
ASG001_6H:BRD-K81418486-001-24-4:0.4	vorinostat	-0.0206794	-0.00408813	HDAC inhibitor	HDAC1, HDAC10, HDAC11, HDAC2, HDAC3, HDAC5, HDAC6, HDAC8, HDAC9	hematologic malignancy	Launched
ASG001_6H:BRD-K81418486-001-24-4:10	vorinostat	-0.0432399	0.0137633	HDAC inhibitor	HDAC1, HDAC10, HDAC11, HDAC2, HDAC3, HDAC5, HDAC6, HDAC8, HDAC9	hematologic malignancy	Launched
ASG001_6H:BRD-K81418486-001-24-4:2	vorinostat	-0.0475683	0.00605122	HDAC inhibitor	HDAC1, HDAC10, HDAC11, HDAC2, HDAC3, HDAC5, HDAC6, HDAC8, HDAC9	hematologic malignancy	Launched
ASG001_6H:BRD-K89732114-300-06-3:0.08	trifluoperazine	0.0105294	0.012521	dopamine receptor antagonist	ADRA1A, CALM1, CALY, DRD2, DRD4, HRH1, HTR2A, HTR2C, S100A4, TNNC1	neurology/psychiatry	Launched
ASG001_6H:BRD-K89732114-300-06-3:0.4	trifluoperazine	0.00981493	0.0259158	dopamine receptor antagonist	ADRA1A, CALM1, CALY, DRD2, DRD4, HRH1, HTR2A, HTR2C, S100A4, TNNC1	neurology/psychiatry	Launched
ASG001_6H:BRD-K89732114-300-06-3:10	trifluoperazine	0.0180326	-0.00668673	dopamine receptor antagonist	ADRA1A, CALM1, CALY, DRD2, DRD4, HRH1, HTR2A, HTR2C, S100A4, TNNC1	neurology/psychiatry	Launched
ASG001_6H:BRD-K89732114-300-06-3:2	trifluoperazine	-0.0231871	-0.000247488	dopamine receptor antagonist	ADRA1A, CALM1, CALY, DRD2, DRD4, HRH1, HTR2A, HTR2C, S100A4, TNNC1	neurology/psychiatry	Launched
BRAF001_24H:BRD-A00827783-001-18-8:0.15625	dyphylline	-0.0156102	0.00614381	adenosine receptor antagonist, phosphodiesterase inhibitor	ADORA1, ADORA2A, PDE3A, PDE4A, PDE4B, PDE4C, PDE4D, PDE7A, PDE7B	pulmonary	Launched
BRAF001_24H:BRD-A00827783-001-18-8:0.625	dyphylline	-0.0467915	0.0553275	adenosine receptor antagonist, phosphodiesterase inhibitor	ADORA1, ADORA2A, PDE3A, PDE4A, PDE4B, PDE4C, PDE4D, PDE7A, PDE7B	pulmonary	Launched
BRAF001_24H:BRD-A00827783-001-18-8:10	dyphylline	0.0112296	-0.0112214	adenosine receptor antagonist, phosphodiesterase inhibitor	ADORA1, ADORA2A, PDE3A, PDE4A, PDE4B, PDE4C, PDE4D, PDE7A, PDE7B	pulmonary	Launched
BRAF001_24H:BRD-A00827783-001-18-8:2.5	dyphylline	-0.0712369	-0.00289479	adenosine receptor antagonist, phosphodiesterase inhibitor	ADORA1, ADORA2A, PDE3A, PDE4A, PDE4B, PDE4C, PDE4D, PDE7A, PDE7B	pulmonary	Launched
BRAF001_24H:BRD-A03427350-001-02-1:0.15625	sulindac	0.0454265	0.0698469	cyclooxygenase inhibitor	AKR1B1, MAPK3, PPARD, PTGDR2, PTGS1, PTGS2	rheumatology	Launched
BRAF001_24H:BRD-A03427350-001-02-1:0.625	sulindac	0.0170888	0.032802	cyclooxygenase inhibitor	AKR1B1, MAPK3, PPARD, PTGDR2, PTGS1, PTGS2	rheumatology	Launched
BRAF001_24H:BRD-A03427350-001-02-1:10	sulindac	0.0315955	0.0678806	cyclooxygenase inhibitor	AKR1B1, MAPK3, PPARD, PTGDR2, PTGS1, PTGS2	rheumatology	Launched
BRAF001_24H:BRD-A03427350-001-02-1:2.5	sulindac	0.0214085	0.0317267	cyclooxygenase inhibitor	AKR1B1, MAPK3, PPARD, PTGDR2, PTGS1, PTGS2	rheumatology	Launched
BRAF001_24H:BRD-A19037878-001-01-5:0.15625	trichostatin-a	-0.00170063	0.060418	HDAC inhibitor	HDAC1, HDAC10, HDAC2, HDAC3, HDAC4, HDAC5, HDAC6, HDAC7, HDAC8, HDAC9		Preclinical
BRAF001_24H:BRD-A19037878-001-01-5:0.625	trichostatin-a	0.035334	0.0542562	HDAC inhibitor	HDAC1, HDAC10, HDAC2, HDAC3, HDAC4, HDAC5, HDAC6, HDAC7, HDAC8, HDAC9		Preclinical
BRAF001_24H:BRD-A19037878-001-01-5:10	trichostatin-a	0.0399058	0.0489568	HDAC inhibitor	HDAC1, HDAC10, HDAC2, HDAC3, HDAC4, HDAC5, HDAC6, HDAC7, HDAC8, HDAC9		Preclinical
BRAF001_24H:BRD-A19037878-001-01-5:2.5	trichostatin-a	0.0375161	0.072777	HDAC inhibitor	HDAC1, HDAC10, HDAC2, HDAC3, HDAC4, HDAC5, HDAC6, HDAC7, HDAC8, HDAC9		Preclinical
BRAF001_24H:BRD-A22101059-001-11-4:0.15625	metrifonate	-0.0527118	-0.00851809	acetylcholinesterase inhibitor	ACHE		Phase 3
BRAF001_24H:BRD-A22101059-001-11-4:0.625	metrifonate	0.0171179	-0.02189	acetylcholinesterase inhibitor	ACHE		Phase 3
BRAF001_24H:BRD-A22101059-001-11-4:10	metrifonate	-0.0151706	0.0357388	acetylcholinesterase inhibitor	ACHE		Phase 3
BRAF001_24H:BRD-A22101059-001-11-4:2.5	metrifonate	-0.00464084	0.0158709	acetylcholinesterase inhibitor	ACHE		Phase 3
BRAF001_24H:BRD-A39671870-004-01-9:0.15625	homatropine	0.0039507	-0.028156	acetylcholine receptor antagonist	CES1, CHRM1	ophthalmology	Launched
BRAF001_24H:BRD-A39671870-004-01-9:0.625	homatropine	0.0418949	-0.000136512	acetylcholine receptor antagonist	CES1, CHRM1	ophthalmology	Launched
BRAF001_24H:BRD-A39671870-004-01-9:10	homatropine	0.0132298	0.0102018	acetylcholine receptor antagonist	CES1, CHRM1	ophthalmology	Launched
BRAF001_24H:BRD-A39671870-004-01-9:2.5	homatropine	0.0216445	0.000660986	acetylcholine receptor antagonist	CES1, CHRM1	ophthalmology	Launched
BRAF001_24H:BRD-A96407378-001-12-8:0.15625	allantoin	0.000163994	0.0288616	cosmetic		dermatology	Launched
BRAF001_24H:BRD-A96407378-001-12-8:0.625	allantoin	-0.0294339	0.018562	cosmetic		dermatology	Launched
BRAF001_24H:BRD-A96407378-001-12-8:10	allantoin	0.0217629	0.0242754	cosmetic		dermatology	Launched
BRAF001_24H:BRD-A96407378-001-12-8:2.5	allantoin	0.00136288	-0.00402632	cosmetic		dermatology	Launched
BRAF001_24H:BRD-K09951645-001-02-7:0.15625	dabrafenib	0.0520599	-0.108954	RAF inhibitor	BRAF, LIMK1, NEK11, RAF1, SIK1	oncology	Launched
BRAF001_24H:BRD-K09951645-001-02-7:0.625	dabrafenib	0.0585109	-0.0360494	RAF inhibitor	BRAF, LIMK1, NEK11, RAF1, SIK1	oncology	Launched
BRAF001_24H:BRD-K09951645-001-02-7:10	dabrafenib	0.0585431	-0.0616173	RAF inhibitor	BRAF, LIMK1, NEK11, RAF1, SIK1	oncology	Launched
BRAF001_24H:BRD-K09951645-001-02-7:2.5	dabrafenib	0.0527674	-0.0618981	RAF inhibitor	BRAF, LIMK1, NEK11, RAF1, SIK1	oncology	Launched
BRAF001_24H:BRD-K10671814-001-11-4:0.15625	sulfaphenazole	-0.0356165	-0.0422123	dihydropteroate synthetase inhibitor	DHPS	infectious disease	Launched
BRAF001_24H:BRD-K10671814-001-11-4:0.625	sulfaphenazole	-0.041401	0.0509772	dihydropteroate synthetase inhibitor	DHPS	infectious disease	Launched
BRAF001_24H:BRD-K10671814-001-11-4:10	sulfaphenazole	0.00454281	0.0217411	dihydropteroate synthetase inhibitor	DHPS	infectious disease	Launched
BRAF001_24H:BRD-K10671814-001-11-4:2.5	sulfaphenazole	0.00954611	-0.0280432	dihydropteroate synthetase inhibitor	DHPS	infectious disease	Launched
BRAF001_24H:BRD-K16478699-001-05-0:0.15625	PLX-4720	0.0351815	0.011864	RAF inhibitor	BRAF, KDR		Preclinical
BRAF001_24H:BRD-K16478699-001-05-0:0.625	PLX-4720	0.0256234	-0.0441475	RAF inhibitor	BRAF, KDR		Preclinical
BRAF001_24H:BRD-K16478699-001-05-0:10	PLX-4720	0.0631673	-0.0712847	RAF inhibitor	BRAF, KDR		Preclinical
BRAF001_24H:BRD-K16478699-001-05-0:2.5	PLX-4720	0.0736539	-0.0563952	RAF inhibitor	BRAF, KDR		Preclinical
BRAF001_24H:BRD-K20075662-300-03-2:0.15625	betazole	-0.0336147	-0.00343623	histamine receptor agonist	HRH2	gastroenterology	Launched
BRAF001_24H:BRD-K20075662-300-03-2:0.625	betazole	0.0623446	0.000517397	histamine receptor agonist	HRH2	gastroenterology	Launched
BRAF001_24H:BRD-K20075662-300-03-2:10	betazole	0.0143425	-0.0211597	histamine receptor agonist	HRH2	gastroenterology	Launched
BRAF001_24H:BRD-K20075662-300-03-2:2.5	betazole	-0.0410012	-0.00770257	histamine receptor agonist	HRH2	gastroenterology	Launched
BRAF001_24H:BRD-K23984367-001-04-2:0.15625	sorafenib	-0.0377534	-0.0224482	FLT3 inhibitor, KIT inhibitor, PDGFR tyrosine kinase receptor inhibitor, RAF inhibitor, RET tyrosine kinase inhibitor, VEGFR inhibitor	BRAF, DDR2, FGFR1, FLT1, FLT3, FLT4, KDR, KIT, PDGFRB, RAF1, RET	oncology	Launched
BRAF001_24H:BRD-K23984367-001-04-2:0.625	sorafenib	-0.0212345	-0.044742	FLT3 inhibitor, KIT inhibitor, PDGFR tyrosine kinase receptor inhibitor, RAF inhibitor, RET tyrosine kinase inhibitor, VEGFR inhibitor	BRAF, DDR2, FGFR1, FLT1, FLT3, FLT4, KDR, KIT, PDGFRB, RAF1, RET	oncology	Launched
BRAF001_24H:BRD-K23984367-001-04-2:10	sorafenib	-0.018457	-0.0405647	FLT3 inhibitor, KIT inhibitor, PDGFR tyrosine kinase receptor inhibitor, RAF inhibitor, RET tyrosine kinase inhibitor, VEGFR inhibitor	BRAF, DDR2, FGFR1, FLT1, FLT3, FLT4, KDR, KIT, PDGFRB, RAF1, RET	oncology	Launched
BRAF001_24H:BRD-K23984367-001-04-2:2.5	sorafenib	0.00811561	-0.0352033	FLT3 inhibitor, KIT inhibitor, PDGFR tyrosine kinase receptor inhibitor, RAF inhibitor, RET tyrosine kinase inhibitor, VEGFR inhibitor	BRAF, DDR2, FGFR1, FLT1, FLT3, FLT4, KDR, KIT, PDGFRB, RAF1, RET	oncology	Launched
BRAF001_24H:BRD-K24616672-003-13-6:0.15625	procaine	-0.0337641	-0.0395445	HMGCR inhibitor	CHRNA2, GRIN3A, HTR3A, KCNMA1, KCNMB1, KCNMB2, KCNMB3, KCNMB4, KCNN1, KCNN2, KCNN3, KCNN4, MAOA, MAOB, RYR1, RYR2, SCN10A, SLC6A3	neurology/psychiatry	Launched
BRAF001_24H:BRD-K24616672-003-13-6:0.625	procaine	0.0156085	0.0212922	HMGCR inhibitor	CHRNA2, GRIN3A, HTR3A, KCNMA1, KCNMB1, KCNMB2, KCNMB3, KCNMB4, KCNN1, KCNN2, KCNN3, KCNN4, MAOA, MAOB, RYR1, RYR2, SCN10A, SLC6A3	neurology/psychiatry	Launched
BRAF001_24H:BRD-K24616672-003-13-6:10	procaine	-0.0438643	0.00937616	HMGCR inhibitor	CHRNA2, GRIN3A, HTR3A, KCNMA1, KCNMB1, KCNMB2, KCNMB3, KCNMB4, KCNN1, KCNN2, KCNN3, KCNN4, MAOA, MAOB, RYR1, RYR2, SCN10A, SLC6A3	neurology/psychiatry	Launched
BRAF001_24H:BRD-K24616672-003-13-6:2.5	procaine	-0.0248671	-0.0164099	HMGCR inhibitor	CHRNA2, GRIN3A, HTR3A, KCNMA1, KCNMB1, KCNMB2, KCNMB3, KCNMB4, KCNN1, KCNN2, KCNN3, KCNN4, MAOA, MAOB, RYR1, RYR2, SCN10A, SLC6A3	neurology/psychiatry	Launched
BRAF001_24H:BRD-K36862742-001-19-9:0.15625	hydroflumethiazide	-0.0222035	-0.0315084	sodium/potassium/chloride transporter inhibitor	ATP1A1, CA1, CA12, CA2, CA4, CA9, KCNMA1, SLC12A1, SLC12A3	cardiology, gastroenterology, rheumatology, nephrology	Launched
BRAF001_24H:BRD-K36862742-001-19-9:0.625	hydroflumethiazide	0.0801985	-0.0330898	sodium/potassium/chloride transporter inhibitor	ATP1A1, CA1, CA12, CA2, CA4, CA9, KCNMA1, SLC12A1, SLC12A3	cardiology, gastroenterology, rheumatology, nephrology	Launched
BRAF001_24H:BRD-K36862742-001-19-9:10	hydroflumethiazide	0.0279378	-0.00210253	sodium/potassium/chloride transporter inhibitor	ATP1A1, CA1, CA12, CA2, CA4, CA9, KCNMA1, SLC12A1, SLC12A3	cardiology, gastroenterology, rheumatology, nephrology	Launched
BRAF001_24H:BRD-K36862742-001-19-9:2.5	hydroflumethiazide	-0.00904302	-0.000997215	sodium/potassium/chloride transporter inhibitor	ATP1A1, CA1, CA12, CA2, CA4, CA9, KCNMA1, SLC12A1, SLC12A3	cardiology, gastroenterology, rheumatology, nephrology	Launched
BRAF001_24H:BRD-K38436528-003-20-4:0.15625	imipramine	-0.00349474	0.0612099	norepinephrine reputake inhibitor, serotonin reuptake inhibitor	ADRA1A, ADRA1B, ADRA1D, CHRM1, CHRM2, CHRM3, CHRM4, CHRM5, DRD1, DRD2, DRD5, HRH1, HTR1A, HTR2A, HTR2C, HTR6, HTR7, KCND2, KCND3, KCNH1, KCNH2, SLC6A2, SLC6A3, SLC6A4	neurology/psychiatry, urology	Launched
BRAF001_24H:BRD-K38436528-003-20-4:0.625	imipramine	0.0486751	0.0448376	norepinephrine reputake inhibitor, serotonin reuptake inhibitor	ADRA1A, ADRA1B, ADRA1D, CHRM1, CHRM2, CHRM3, CHRM4, CHRM5, DRD1, DRD2, DRD5, HRH1, HTR1A, HTR2A, HTR2C, HTR6, HTR7, KCND2, KCND3, KCNH1, KCNH2, SLC6A2, SLC6A3, SLC6A4	neurology/psychiatry, urology	Launched
BRAF001_24H:BRD-K38436528-003-20-4:10	imipramine	0.0320881	0.0921866	norepinephrine reputake inhibitor, serotonin reuptake inhibitor	ADRA1A, ADRA1B, ADRA1D, CHRM1, CHRM2, CHRM3, CHRM4, CHRM5, DRD1, DRD2, DRD5, HRH1, HTR1A, HTR2A, HTR2C, HTR6, HTR7, KCND2, KCND3, KCNH1, KCNH2, SLC6A2, SLC6A3, SLC6A4	neurology/psychiatry, urology	Launched
BRAF001_24H:BRD-K38436528-003-20-4:2.5	imipramine	0.068709	0.0634215	norepinephrine reputake inhibitor, serotonin reuptake inhibitor	ADRA1A, ADRA1B, ADRA1D, CHRM1, CHRM2, CHRM3, CHRM4, CHRM5, DRD1, DRD2, DRD5, HRH1, HTR1A, HTR2A, HTR2C, HTR6, HTR7, KCND2, KCND3, KCNH1, KCNH2, SLC6A2, SLC6A3, SLC6A4	neurology/psychiatry, urology	Launched
BRAF001_24H:BRD-K39339537-001-16-0:0.15625	epirizole	0.0056275	5.92054e-05	cyclooxygenase inhibitor	PTGS1, PTGS2	neurology/psychiatry	Launched
BRAF001_24H:BRD-K39339537-001-16-0:0.625	epirizole	-0.00290993	-0.0611877	cyclooxygenase inhibitor	PTGS1, PTGS2	neurology/psychiatry	Launched
BRAF001_24H:BRD-K39339537-001-16-0:10	epirizole	0.00081114	-0.030722	cyclooxygenase inhibitor	PTGS1, PTGS2	neurology/psychiatry	Launched
BRAF001_24H:BRD-K39339537-001-16-0:2.5	epirizole	-0.0279693	-0.0297435	cyclooxygenase inhibitor	PTGS1, PTGS2	neurology/psychiatry	Launched
BRAF001_24H:BRD-K53737926-003-18-7:0.15625	amitriptyline	0.0768759	0.0804881	norepinephrine inhibitor, norepinephrine reuptake inhibitor, serotonin receptor antagonist, serotonin‚Äìnorepinephrine reuptake inhibitor (SNRI)	ADRA1A, ADRA1B, ADRA1D, ADRA2A, ADRB1, ADRB2, ADRB3, CHRM1, CHRM2, CHRM3, CHRM4, CHRM5, HRH1, HRH2, HRH4, HTR1A, HTR1B, HTR1D, HTR2A, HTR2C, HTR6, HTR7, KCNA1, KCND2, KCND3, KCNQ2, KCNQ3, NTRK1, NTRK2, OPRD1, OPRK1, OPRM1, SIGMAR1, SLC6A2, SLC6A4	neurology/psychiatry	Launched
BRAF001_24H:BRD-K53737926-003-18-7:0.625	amitriptyline	0.080931	0.0602584	norepinephrine inhibitor, norepinephrine reuptake inhibitor, serotonin receptor antagonist, serotonin‚Äìnorepinephrine reuptake inhibitor (SNRI)	ADRA1A, ADRA1B, ADRA1D, ADRA2A, ADRB1, ADRB2, ADRB3, CHRM1, CHRM2, CHRM3, CHRM4, CHRM5, HRH1, HRH2, HRH4, HTR1A, HTR1B, HTR1D, HTR2A, HTR2C, HTR6, HTR7, KCNA1, KCND2, KCND3, KCNQ2, KCNQ3, NTRK1, NTRK2, OPRD1, OPRK1, OPRM1, SIGMAR1, SLC6A2, SLC6A4	neurology/psychiatry	Launched
BRAF001_24H:BRD-K53737926-003-18-7:10	amitriptyline	0.034893	0.0677589	norepinephrine inhibitor, norepinephrine reuptake inhibitor, serotonin receptor antagonist, serotonin‚Äìnorepinephrine reuptake inhibitor (SNRI)	ADRA1A, ADRA1B, ADRA1D, ADRA2A, ADRB1, ADRB2, ADRB3, CHRM1, CHRM2, CHRM3, CHRM4, CHRM5, HRH1, HRH2, HRH4, HTR1A, HTR1B, HTR1D, HTR2A, HTR2C, HTR6, HTR7, KCNA1, KCND2, KCND3, KCNQ2, KCNQ3, NTRK1, NTRK2, OPRD1, OPRK1, OPRM1, SIGMAR1, SLC6A2, SLC6A4	neurology/psychiatry	Launched
BRAF001_24H:BRD-K53737926-003-18-7:2.5	amitriptyline	0.102935	0.0441778	norepinephrine inhibitor, norepinephrine reuptake inhibitor, serotonin receptor antagonist, serotonin‚Äìnorepinephrine reuptake inhibitor (SNRI)	ADRA1A, ADRA1B, ADRA1D, ADRA2A, ADRB1, ADRB2, ADRB3, CHRM1, CHRM2, CHRM3, CHRM4, CHRM5, HRH1, HRH2, HRH4, HTR1A, HTR1B, HTR1D, HTR2A, HTR2C, HTR6, HTR7, KCNA1, KCND2, KCND3, KCNQ2, KCNQ3, NTRK1, NTRK2, OPRD1, OPRK1, OPRM1, SIGMAR1, SLC6A2, SLC6A4	neurology/psychiatry	Launched
BRAF001_24H:BRD-K58265391-001-08-5:0.15625	meticrane	-0.0315431	-0.00822169	diuretic		cardiology	Launched
BRAF001_24H:BRD-K58265391-001-08-5:0.625	meticrane	-0.0103078	-0.0694209	diuretic		cardiology	Launched
BRAF001_24H:BRD-K58265391-001-08-5:10	meticrane	0.00670274	-0.0195075	diuretic		cardiology	Launched
BRAF001_24H:BRD-K58265391-001-08-5:2.5	meticrane	-0.0248366	-0.010165	diuretic		cardiology	Launched
BRAF001_24H:BRD-K63675182-003-18-6:0.15625	triflupromazine	0.0545474	0.0100997	dopamine receptor antagonist	CHRM1, CHRM2, DRD1, DRD2, HTR2B	neurology/psychiatry, gastroenterology	Launched
BRAF001_24H:BRD-K63675182-003-18-6:0.625	triflupromazine	-0.0275001	-0.0318627	dopamine receptor antagonist	CHRM1, CHRM2, DRD1, DRD2, HTR2B	neurology/psychiatry, gastroenterology	Launched
BRAF001_24H:BRD-K63675182-003-18-6:10	triflupromazine	0.0689437	-0.00153694	dopamine receptor antagonist	CHRM1, CHRM2, DRD1, DRD2, HTR2B	neurology/psychiatry, gastroenterology	Launched
BRAF001_24H:BRD-K63675182-003-18-6:2.5	triflupromazine	-0.00822167	-0.0190311	dopamine receptor antagonist	CHRM1, CHRM2, DRD1, DRD2, HTR2B	neurology/psychiatry, gastroenterology	Launched
BRAF001_24H:BRD-K67578145-001-05-5:0.15625	GDC-0879	-0.00844139	-0.0374302	RAF inhibitor	BRAF		Preclinical
BRAF001_24H:BRD-K67578145-001-05-5:0.625	GDC-0879	0.0285586	-0.0694216	RAF inhibitor	BRAF		Preclinical
BRAF001_24H:BRD-K67578145-001-05-5:10	GDC-0879	0.00583351	-0.0588255	RAF inhibitor	BRAF		Preclinical
BRAF001_24H:BRD-K67578145-001-05-5:2.5	GDC-0879	-0.0190263	-0.0462898	RAF inhibitor	BRAF		Preclinical
BRAF001_24H:BRD-K68553471-003-09-9:0.15625	todralazine	0.0575889	0.0707969	antihypertensive agent			Launched
BRAF001_24H:BRD-K68553471-003-09-9:0.625	todralazine	-0.0185625	0.0307061	antihypertensive agent			Launched
BRAF001_24H:BRD-K68553471-003-09-9:10	todralazine	0.00707082	0.0468777	antihypertensive agent			Launched
BRAF001_24H:BRD-K68553471-003-09-9:2.5	todralazine	0.000353403	0.0524519	antihypertensive agent			Launched
BRAF001_24H:BRD-K74820615-045-01-9:0.15625	morantel	0.0382784	0.0351142	acetylcholine receptor agonist		infectious disease	Launched
BRAF001_24H:BRD-K74820615-045-01-9:0.625	morantel	-0.0138371	0.0471803	acetylcholine receptor agonist		infectious disease	Launched
BRAF001_24H:BRD-K74820615-045-01-9:10	morantel	-0.00539468	-0.0142143	acetylcholine receptor agonist		infectious disease	Launched
BRAF001_24H:BRD-K74820615-045-01-9:2.5	morantel	0.046817	-0.0171092	acetylcholine receptor agonist		infectious disease	Launched
BRAF001_24H:BRD-K79602928-003-13-2:0.15625	metformin	0.000164615	0.0281438	insulin sensitizer	ACACB, PRKAB1	endocrinology	Launched
BRAF001_24H:BRD-K79602928-003-13-2:0.625	metformin	-0.0285028	0.0317721	insulin sensitizer	ACACB, PRKAB1	endocrinology	Launched
BRAF001_24H:BRD-K79602928-003-13-2:10	metformin	0.0261185	0.0112023	insulin sensitizer	ACACB, PRKAB1	endocrinology	Launched
BRAF001_24H:BRD-K79602928-003-13-2:2.5	metformin	0.0356313	0.0208814	insulin sensitizer	ACACB, PRKAB1	endocrinology	Launched
BRAF001_24H:BRD-K81418486-001-15-2:0.15625	vorinostat	-0.0124631	0.0407641	HDAC inhibitor	HDAC1, HDAC10, HDAC11, HDAC2, HDAC3, HDAC5, HDAC6, HDAC8, HDAC9	hematologic malignancy	Launched
BRAF001_24H:BRD-K81418486-001-15-2:0.625	vorinostat	-0.0216738	0.0969429	HDAC inhibitor	HDAC1, HDAC10, HDAC11, HDAC2, HDAC3, HDAC5, HDAC6, HDAC8, HDAC9	hematologic malignancy	Launched
BRAF001_24H:BRD-K81418486-001-15-2:10	vorinostat	0.00700041	0.0671464	HDAC inhibitor	HDAC1, HDAC10, HDAC11, HDAC2, HDAC3, HDAC5, HDAC6, HDAC8, HDAC9	hematologic malignancy	Launched
BRAF001_24H:BRD-K81418486-001-15-2:2.5	vorinostat	0.00265329	0.0649408	HDAC inhibitor	HDAC1, HDAC10, HDAC11, HDAC2, HDAC3, HDAC5, HDAC6, HDAC8, HDAC9	hematologic malignancy	Launched
BRAF001_24H:BRD-K83229621-001-01-7:0.15625	noretynodrel	-0.0028294	-0.0164402	progestogen hormone	PGR	endocrinology	Launched
BRAF001_24H:BRD-K83229621-001-01-7:0.625	noretynodrel	-0.00662632	0.0150908	progestogen hormone	PGR	endocrinology	Launched
BRAF001_24H:BRD-K83229621-001-01-7:10	noretynodrel	0.00531503	-0.0425161	progestogen hormone	PGR	endocrinology	Launched
BRAF001_24H:BRD-K83229621-001-01-7:2.5	noretynodrel	0.0252209	0.0174289	progestogen hormone	PGR	endocrinology	Launched
BRAF001_24H:BRD-K91699951-001-07-8:0.15625	benzonatate	-0.026223	-0.0392586	local anesthetic	SCN5A	pulmonary	Launched
BRAF001_24H:BRD-K91699951-001-07-8:0.625	benzonatate	-0.0225882	-0.0138744	local anesthetic	SCN5A	pulmonary	Launched
BRAF001_24H:BRD-K91699951-001-07-8:10	benzonatate	-0.000194239	0.0326498	local anesthetic	SCN5A	pulmonary	Launched
BRAF001_24H:BRD-K91699951-001-07-8:2.5	benzonatate	0.014137	-0.0204483	local anesthetic	SCN5A	pulmonary	Launched
BRAF001_24H:BRD-K92049597-001-14-1:0.15625	triamterene	0.00510843	-0.0339458	sodium channel blocker	SCNN1A, SCNN1B, SCNN1D, SCNN1G	endocrinology, cardiology	Launched
BRAF001_24H:BRD-K92049597-001-14-1:0.625	triamterene	0.0045412	-0.0459605	sodium channel blocker	SCNN1A, SCNN1B, SCNN1D, SCNN1G	endocrinology, cardiology	Launched
BRAF001_24H:BRD-K92049597-001-14-1:10	triamterene	-0.00934027	-0.00114809	sodium channel blocker	SCNN1A, SCNN1B, SCNN1D, SCNN1G	endocrinology, cardiology	Launched
BRAF001_24H:BRD-K92049597-001-14-1:2.5	triamterene	0.00965723	-0.0182091	sodium channel blocker	SCNN1A, SCNN1B, SCNN1D, SCNN1G	endocrinology, cardiology	Launched
BRAF001_24H:BRD-K92778217-001-21-0:0.15625	mefenamic-acid	-0.0149754	-0.0226482	cyclooxygenase inhibitor	KCNQ1, PTGS1, PTGS2, TRPM3	endocrinology	Launched
BRAF001_24H:BRD-K92778217-001-21-0:0.625	mefenamic-acid	-0.0634067	0.021984	cyclooxygenase inhibitor	KCNQ1, PTGS1, PTGS2, TRPM3	endocrinology	Launched
BRAF001_24H:BRD-K92778217-001-21-0:10	mefenamic-acid	0.0336841	-0.0731517	cyclooxygenase inhibitor	KCNQ1, PTGS1, PTGS2, TRPM3	endocrinology	Launched
BRAF001_24H:BRD-K92778217-001-21-0:2.5	mefenamic-acid	-0.00890534	-0.0981943	cyclooxygenase inhibitor	KCNQ1, PTGS1, PTGS2, TRPM3	endocrinology	Launched
BRAF001_24H:BRD-U73308409-000-01-9:0.15625	vemurafenib	0.0290477	-0.0116332	RAF inhibitor	BRAF, RAF1	oncology	Launched
BRAF001_24H:BRD-U73308409-000-01-9:0.625	vemurafenib	0.0124996	-0.0754564	RAF inhibitor	BRAF, RAF1	oncology	Launched
BRAF001_24H:BRD-U73308409-000-01-9:10	vemurafenib	0.0278672	-0.0590496	RAF inhibitor	BRAF, RAF1	oncology	Launched
BRAF001_24H:BRD-U73308409-000-01-9:2.5	vemurafenib	-0.0105862	-0.0333637	RAF inhibitor	BRAF, RAF1	oncology	Launched
BRAF001_6H:BRD-A00827783-001-18-8:0.15625	dyphylline	-0.00433502	7.46679e-05	adenosine receptor antagonist, phosphodiesterase inhibitor	ADORA1, ADORA2A, PDE3A, PDE4A, PDE4B, PDE4C, PDE4D, PDE7A, PDE7B	pulmonary	Launched
BRAF001_6H:BRD-A00827783-001-18-8:0.625	dyphylline	0.0415353	-0.0293679	adenosine receptor antagonist, phosphodiesterase inhibitor	ADORA1, ADORA2A, PDE3A, PDE4A, PDE4B, PDE4C, PDE4D, PDE7A, PDE7B	pulmonary	Launched
BRAF001_6H:BRD-A00827783-001-18-8:10	dyphylline	0.044928	0.00865152	adenosine receptor antagonist, phosphodiesterase inhibitor	ADORA1, ADORA2A, PDE3A, PDE4A, PDE4B, PDE4C, PDE4D, PDE7A, PDE7B	pulmonary	Launched
BRAF001_6H:BRD-A00827783-001-18-8:2.5	dyphylline	-0.0420554	-0.0176322	adenosine receptor antagonist, phosphodiesterase inhibitor	ADORA1, ADORA2A, PDE3A, PDE4A, PDE4B, PDE4C, PDE4D, PDE7A, PDE7B	pulmonary	Launched
BRAF001_6H:BRD-A03427350-001-02-1:0.15625	sulindac	0.00158973	0.0698042	cyclooxygenase inhibitor	AKR1B1, MAPK3, PPARD, PTGDR2, PTGS1, PTGS2	rheumatology	Launched
BRAF001_6H:BRD-A03427350-001-02-1:0.625	sulindac	0.00457922	-0.0111222	cyclooxygenase inhibitor	AKR1B1, MAPK3, PPARD, PTGDR2, PTGS1, PTGS2	rheumatology	Launched
BRAF001_6H:BRD-A03427350-001-02-1:10	sulindac	-0.00926467	0.0757471	cyclooxygenase inhibitor	AKR1B1, MAPK3, PPARD, PTGDR2, PTGS1, PTGS2	rheumatology	Launched
BRAF001_6H:BRD-A03427350-001-02-1:2.5	sulindac	-0.0421922	0.0934035	cyclooxygenase inhibitor	AKR1B1, MAPK3, PPARD, PTGDR2, PTGS1, PTGS2	rheumatology	Launched
BRAF001_6H:BRD-A19037878-001-01-5:0.15625	trichostatin-a	0.00487495	0.0511671	HDAC inhibitor	HDAC1, HDAC10, HDAC2, HDAC3, HDAC4, HDAC5, HDAC6, HDAC7, HDAC8, HDAC9		Preclinical
BRAF001_6H:BRD-A19037878-001-01-5:0.625	trichostatin-a	0.00565336	0.0617668	HDAC inhibitor	HDAC1, HDAC10, HDAC2, HDAC3, HDAC4, HDAC5, HDAC6, HDAC7, HDAC8, HDAC9		Preclinical
BRAF001_6H:BRD-A19037878-001-01-5:10	trichostatin-a	0.00578023	0.0455444	HDAC inhibitor	HDAC1, HDAC10, HDAC2, HDAC3, HDAC4, HDAC5, HDAC6, HDAC7, HDAC8, HDAC9		Preclinical
BRAF001_6H:BRD-A19037878-001-01-5:2.5	trichostatin-a	0.0122273	0.0612081	HDAC inhibitor	HDAC1, HDAC10, HDAC2, HDAC3, HDAC4, HDAC5, HDAC6, HDAC7, HDAC8, HDAC9		Preclinical
BRAF001_6H:BRD-A22101059-001-11-4:0.15625	metrifonate	-0.0491161	0.000326916	acetylcholinesterase inhibitor	ACHE		Phase 3
BRAF001_6H:BRD-A22101059-001-11-4:0.625	metrifonate	-0.0340416	-0.0116146	acetylcholinesterase inhibitor	ACHE		Phase 3
BRAF001_6H:BRD-A22101059-001-11-4:10	metrifonate	0.0165425	-0.0342163	acetylcholinesterase inhibitor	ACHE		Phase 3
BRAF001_6H:BRD-A22101059-001-11-4:2.5	metrifonate	-0.0108127	-0.0274439	acetylcholinesterase inhibitor	ACHE		Phase 3
BRAF001_6H:BRD-A39671870-004-01-9:0.15625	homatropine	-0.0484912	-0.0397784	acetylcholine receptor antagonist	CES1, CHRM1	ophthalmology	Launched
BRAF001_6H:BRD-A39671870-004-01-9:0.625	homatropine	-0.0235064	-0.0191488	acetylcholine receptor antagonist	CES1, CHRM1	ophthalmology	Launched
BRAF001_6H:BRD-A39671870-004-01-9:10	homatropine	-0.0252355	-0.0340649	acetylcholine receptor antagonist	CES1, CHRM1	ophthalmology	Launched
BRAF001_6H:BRD-A39671870-004-01-9:2.5	homatropine	0.0501178	-0.00960517	acetylcholine receptor antagonist	CES1, CHRM1	ophthalmology	Launched
BRAF001_6H:BRD-A96407378-001-12-8:0.15625	allantoin	-0.000179491	0.0130673	cosmetic		dermatology	Launched
BRAF001_6H:BRD-A96407378-001-12-8:0.625	allantoin	0.0432455	0.0535265	cosmetic		dermatology	Launched
BRAF001_6H:BRD-A96407378-001-12-8:10	allantoin	0.0436456	-0.00611406	cosmetic		dermatology	Launched
BRAF001_6H:BRD-A96407378-001-12-8:2.5	allantoin	0.0625151	0.00354299	cosmetic		dermatology	Launched
BRAF001_6H:BRD-K09951645-001-02-7:0.15625	dabrafenib	0.00566804	-0.0770899	RAF inhibitor	BRAF, LIMK1, NEK11, RAF1, SIK1	oncology	Launched
BRAF001_6H:BRD-K09951645-001-02-7:0.625	dabrafenib	0.0144528	-0.0892961	RAF inhibitor	BRAF, LIMK1, NEK11, RAF1, SIK1	oncology	Launched
BRAF001_6H:BRD-K09951645-001-02-7:10	dabrafenib	-0.011762	-0.0138765	RAF inhibitor	BRAF, LIMK1, NEK11, RAF1, SIK1	oncology	Launched
BRAF001_6H:BRD-K09951645-001-02-7:2.5	dabrafenib	-0.00555306	-0.06659	RAF inhibitor	BRAF, LIMK1, NEK11, RAF1, SIK1	oncology	Launched
BRAF001_6H:BRD-K10671814-001-11-4:0.15625	sulfaphenazole	0.0243303	-0.0430719	dihydropteroate synthetase inhibitor	DHPS	infectious disease	Launched
BRAF001_6H:BRD-K10671814-001-11-4:0.625	sulfaphenazole	0.00696972	-0.00424208	dihydropteroate synthetase inhibitor	DHPS	infectious disease	Launched
BRAF001_6H:BRD-K10671814-001-11-4:10	sulfaphenazole	0.034436	-0.0199358	dihydropteroate synthetase inhibitor	DHPS	infectious disease	Launched
BRAF001_6H:BRD-K10671814-001-11-4:2.5	sulfaphenazole	0.0473273	-0.0192981	dihydropteroate synthetase inhibitor	DHPS	infectious disease	Launched
BRAF001_6H:BRD-K16478699-001-05-0:0.15625	PLX-4720	0.0131762	-0.0266939	RAF inhibitor	BRAF, KDR		Preclinical
BRAF001_6H:BRD-K16478699-001-05-0:0.625	PLX-4720	0.00683562	-0.0524052	RAF inhibitor	BRAF, KDR		Preclinical
BRAF001_6H:BRD-K16478699-001-05-0:10	PLX-4720	-0.0195248	-0.0307683	RAF inhibitor	BRAF, KDR		Preclinical
BRAF001_6H:BRD-K16478699-001-05-0:2.5	PLX-4720	-0.00483893	-0.0169194	RAF inhibitor	BRAF, KDR		Preclinical
BRAF001_6H:BRD-K20075662-300-03-2:0.15625	betazole	0.014361	0.0164415	histamine receptor agonist	HRH2	gastroenterology	Launched
BRAF001_6H:BRD-K20075662-300-03-2:0.625	betazole	-0.0196912	-0.00395613	histamine receptor agonist	HRH2	gastroenterology	Launched
BRAF001_6H:BRD-K20075662-300-03-2:10	betazole	0.0119036	-0.0623368	histamine receptor agonist	HRH2	gastroenterology	Launched
BRAF001_6H:BRD-K20075662-300-03-2:2.5	betazole	-0.00341315	-0.00360523	histamine receptor agonist	HRH2	gastroenterology	Launched
BRAF001_6H:BRD-K23984367-001-04-2:0.15625	sorafenib	-0.00987095	-0.0278316	FLT3 inhibitor, KIT inhibitor, PDGFR tyrosine kinase receptor inhibitor, RAF inhibitor, RET tyrosine kinase inhibitor, VEGFR inhibitor	BRAF, DDR2, FGFR1, FLT1, FLT3, FLT4, KDR, KIT, PDGFRB, RAF1, RET	oncology	Launched
BRAF001_6H:BRD-K23984367-001-04-2:0.625	sorafenib	-0.0348539	-0.0225802	FLT3 inhibitor, KIT inhibitor, PDGFR tyrosine kinase receptor inhibitor, RAF inhibitor, RET tyrosine kinase inhibitor, VEGFR inhibitor	BRAF, DDR2, FGFR1, FLT1, FLT3, FLT4, KDR, KIT, PDGFRB, RAF1, RET	oncology	Launched
BRAF001_6H:BRD-K23984367-001-04-2:10	sorafenib	-0.0351548	-0.0642819	FLT3 inhibitor, KIT inhibitor, PDGFR tyrosine kinase receptor inhibitor, RAF inhibitor, RET tyrosine kinase inhibitor, VEGFR inhibitor	BRAF, DDR2, FGFR1, FLT1, FLT3, FLT4, KDR, KIT, PDGFRB, RAF1, RET	oncology	Launched
BRAF001_6H:BRD-K23984367-001-04-2:2.5	sorafenib	0.0066455	-0.015783	FLT3 inhibitor, KIT inhibitor, PDGFR tyrosine kinase receptor inhibitor, RAF inhibitor, RET tyrosine kinase inhibitor, VEGFR inhibitor	BRAF, DDR2, FGFR1, FLT1, FLT3, FLT4, KDR, KIT, PDGFRB, RAF1, RET	oncology	Launched
BRAF001_6H:BRD-K24616672-003-13-6:0.15625	procaine	-0.0273242	-0.0533492	HMGCR inhibitor	CHRNA2, GRIN3A, HTR3A, KCNMA1, KCNMB1, KCNMB2, KCNMB3, KCNMB4, KCNN1, KCNN2, KCNN3, KCNN4, MAOA, MAOB, RYR1, RYR2, SCN10A, SLC6A3	neurology/psychiatry	Launched
BRAF001_6H:BRD-K24616672-003-13-6:0.625	procaine	0.00509511	-0.0119393	HMGCR inhibitor	CHRNA2, GRIN3A, HTR3A, KCNMA1, KCNMB1, KCNMB2, KCNMB3, KCNMB4, KCNN1, KCNN2, KCNN3, KCNN4, MAOA, MAOB, RYR1, RYR2, SCN10A, SLC6A3	neurology/psychiatry	Launched
BRAF001_6H:BRD-K24616672-003-13-6:10	procaine	-0.045953	-0.0371632	HMGCR inhibitor	CHRNA2, GRIN3A, HTR3A, KCNMA1, KCNMB1, KCNMB2, KCNMB3, KCNMB4, KCNN1, KCNN2, KCNN3, KCNN4, MAOA, MAOB, RYR1, RYR2, SCN10A, SLC6A3	neurology/psychiatry	Launched
BRAF001_6H:BRD-K24616672-003-13-6:2.5	procaine	-0.0587832	0.0630802	HMGCR inhibitor	CHRNA2, GRIN3A, HTR3A, KCNMA1, KCNMB1, KCNMB2, KCNMB3, KCNMB4, KCNN1, KCNN2, KCNN3, KCNN4, MAOA, MAOB, RYR1, RYR2, SCN10A, SLC6A3	neurology/psychiatry	Launched
BRAF001_6H:BRD-K36862742-001-19-9:0.15625	hydroflumethiazide	-0.00474815	-0.0216292	sodium/potassium/chloride transporter inhibitor	ATP1A1, CA1, CA12, CA2, CA4, CA9, KCNMA1, SLC12A1, SLC12A3	cardiology, gastroenterology, rheumatology, nephrology	Launched
BRAF001_6H:BRD-K36862742-001-19-9:0.625	hydroflumethiazide	0.0479719	-0.0426985	sodium/potassium/chloride transporter inhibitor	ATP1A1, CA1, CA12, CA2, CA4, CA9, KCNMA1, SLC12A1, SLC12A3	cardiology, gastroenterology, rheumatology, nephrology	Launched
BRAF001_6H:BRD-K36862742-001-19-9:10	hydroflumethiazide	0.0517788	-0.0203511	sodium/potassium/chloride transporter inhibitor	ATP1A1, CA1, CA12, CA2, CA4, CA9, KCNMA1, SLC12A1, SLC12A3	cardiology, gastroenterology, rheumatology, nephrology	Launched
BRAF001_6H:BRD-K36862742-001-19-9:2.5	hydroflumethiazide	-0.0199469	0.0350129	sodium/potassium/chloride transporter inhibitor	ATP1A1, CA1, CA12, CA2, CA4, CA9, KCNMA1, SLC12A1, SLC12A3	cardiology, gastroenterology, rheumatology, nephrology	Launched
BRAF001_6H:BRD-K38436528-003-20-4:0.15625	imipramine	0.0346917	0.0259033	norepinephrine reputake inhibitor, serotonin reuptake inhibitor	ADRA1A, ADRA1B, ADRA1D, CHRM1, CHRM2, CHRM3, CHRM4, CHRM5, DRD1, DRD2, DRD5, HRH1, HTR1A, HTR2A, HTR2C, HTR6, HTR7, KCND2, KCND3, KCNH1, KCNH2, SLC6A2, SLC6A3, SLC6A4	neurology/psychiatry, urology	Launched
BRAF001_6H:BRD-K38436528-003-20-4:0.625	imipramine	-0.00250511	0.0705092	norepinephrine reputake inhibitor, serotonin reuptake inhibitor	ADRA1A, ADRA1B, ADRA1D, CHRM1, CHRM2, CHRM3, CHRM4, CHRM5, DRD1, DRD2, DRD5, HRH1, HTR1A, HTR2A, HTR2C, HTR6, HTR7, KCND2, KCND3, KCNH1, KCNH2, SLC6A2, SLC6A3, SLC6A4	neurology/psychiatry, urology	Launched
BRAF001_6H:BRD-K38436528-003-20-4:10	imipramine	0.0631549	0.0474146	norepinephrine reputake inhibitor, serotonin reuptake inhibitor	ADRA1A, ADRA1B, ADRA1D, CHRM1, CHRM2, CHRM3, CHRM4, CHRM5, DRD1, DRD2, DRD5, HRH1, HTR1A, HTR2A, HTR2C, HTR6, HTR7, KCND2, KCND3, KCNH1, KCNH2, SLC6A2, SLC6A3, SLC6A4	neurology/psychiatry, urology	Launched
BRAF001_6H:BRD-K38436528-003-20-4:2.5	imipramine	0.04892	0.0461449	norepinephrine reputake inhibitor, serotonin reuptake inhibitor	ADRA1A, ADRA1B, ADRA1D, CHRM1, CHRM2, CHRM3, CHRM4, CHRM5, DRD1, DRD2, DRD5, HRH1, HTR1A, HTR2A, HTR2C, HTR6, HTR7, KCND2, KCND3, KCNH1, KCNH2, SLC6A2, SLC6A3, SLC6A4	neurology/psychiatry, urology	Launched
BRAF001_6H:BRD-K39339537-001-16-0:0.15625	epirizole	0.0151185	-0.0143714	cyclooxygenase inhibitor	PTGS1, PTGS2	neurology/psychiatry	Launched
BRAF001_6H:BRD-K39339537-001-16-0:0.625	epirizole	-0.0229431	-0.0413895	cyclooxygenase inhibitor	PTGS1, PTGS2	neurology/psychiatry	Launched
BRAF001_6H:BRD-K39339537-001-16-0:10	epirizole	0.0517311	-0.00450234	cyclooxygenase inhibitor	PTGS1, PTGS2	neurology/psychiatry	Launched
BRAF001_6H:BRD-K39339537-001-16-0:2.5	epirizole	0.0279647	-0.0599651	cyclooxygenase inhibitor	PTGS1, PTGS2	neurology/psychiatry	Launched
BRAF001_6H:BRD-K53737926-003-18-7:0.15625	amitriptyline	0.048346	0.0234291	norepinephrine inhibitor, norepinephrine reuptake inhibitor, serotonin receptor antagonist, serotonin‚Äìnorepinephrine reuptake inhibitor (SNRI)	ADRA1A, ADRA1B, ADRA1D, ADRA2A, ADRB1, ADRB2, ADRB3, CHRM1, CHRM2, CHRM3, CHRM4, CHRM5, HRH1, HRH2, HRH4, HTR1A, HTR1B, HTR1D, HTR2A, HTR2C, HTR6, HTR7, KCNA1, KCND2, KCND3, KCNQ2, KCNQ3, NTRK1, NTRK2, OPRD1, OPRK1, OPRM1, SIGMAR1, SLC6A2, SLC6A4	neurology/psychiatry	Launched
BRAF001_6H:BRD-K53737926-003-18-7:0.625	amitriptyline	0.0398087	0.0755606	norepinephrine inhibitor, norepinephrine reuptake inhibitor, serotonin receptor antagonist, serotonin‚Äìnorepinephrine reuptake inhibitor (SNRI)	ADRA1A, ADRA1B, ADRA1D, ADRA2A, ADRB1, ADRB2, ADRB3, CHRM1, CHRM2, CHRM3, CHRM4, CHRM5, HRH1, HRH2, HRH4, HTR1A, HTR1B, HTR1D, HTR2A, HTR2C, HTR6, HTR7, KCNA1, KCND2, KCND3, KCNQ2, KCNQ3, NTRK1, NTRK2, OPRD1, OPRK1, OPRM1, SIGMAR1, SLC6A2, SLC6A4	neurology/psychiatry	Launched
BRAF001_6H:BRD-K53737926-003-18-7:10	amitriptyline	0.00692622	0.076862	norepinephrine inhibitor, norepinephrine reuptake inhibitor, serotonin receptor antagonist, serotonin‚Äìnorepinephrine reuptake inhibitor (SNRI)	ADRA1A, ADRA1B, ADRA1D, ADRA2A, ADRB1, ADRB2, ADRB3, CHRM1, CHRM2, CHRM3, CHRM4, CHRM5, HRH1, HRH2, HRH4, HTR1A, HTR1B, HTR1D, HTR2A, HTR2C, HTR6, HTR7, KCNA1, KCND2, KCND3, KCNQ2, KCNQ3, NTRK1, NTRK2, OPRD1, OPRK1, OPRM1, SIGMAR1, SLC6A2, SLC6A4	neurology/psychiatry	Launched
BRAF001_6H:BRD-K53737926-003-18-7:2.5	amitriptyline	0.0595816	0.0341028	norepinephrine inhibitor, norepinephrine reuptake inhibitor, serotonin receptor antagonist, serotonin‚Äìnorepinephrine reuptake inhibitor (SNRI)	ADRA1A, ADRA1B, ADRA1D, ADRA2A, ADRB1, ADRB2, ADRB3, CHRM1, CHRM2, CHRM3, CHRM4, CHRM5, HRH1, HRH2, HRH4, HTR1A, HTR1B, HTR1D, HTR2A, HTR2C, HTR6, HTR7, KCNA1, KCND2, KCND3, KCNQ2, KCNQ3, NTRK1, NTRK2, OPRD1, OPRK1, OPRM1, SIGMAR1, SLC6A2, SLC6A4	neurology/psychiatry	Launched
BRAF001_6H:BRD-K58265391-001-08-5:0.15625	meticrane	-0.0375521	-0.0387416	diuretic		cardiology	Launched
BRAF001_6H:BRD-K58265391-001-08-5:0.625	meticrane	-0.0168245	0.0169631	diuretic		cardiology	Launched
BRAF001_6H:BRD-K58265391-001-08-5:10	meticrane	-0.00665028	0.0654423	diuretic		cardiology	Launched
BRAF001_6H:BRD-K58265391-001-08-5:2.5	meticrane	0.0496422	-0.00367203	diuretic		cardiology	Launched
BRAF001_6H:BRD-K63675182-003-18-6:0.15625	triflupromazine	-0.00600471	-0.00245924	dopamine receptor antagonist	CHRM1, CHRM2, DRD1, DRD2, HTR2B	neurology/psychiatry, gastroenterology	Launched
BRAF001_6H:BRD-K63675182-003-18-6:0.625	triflupromazine	0.0102752	0.0271278	dopamine receptor antagonist	CHRM1, CHRM2, DRD1, DRD2, HTR2B	neurology/psychiatry, gastroenterology	Launched
BRAF001_6H:BRD-K63675182-003-18-6:10	triflupromazine	0.0672118	-0.0749713	dopamine receptor antagonist	CHRM1, CHRM2, DRD1, DRD2, HTR2B	neurology/psychiatry, gastroenterology	Launched
BRAF001_6H:BRD-K63675182-003-18-6:2.5	triflupromazine	0.0658093	-0.0203502	dopamine receptor antagonist	CHRM1, CHRM2, DRD1, DRD2, HTR2B	neurology/psychiatry, gastroenterology	Launched
BRAF001_6H:BRD-K67578145-001-05-5:0.15625	GDC-0879	0.0187373	-0.0633851	RAF inhibitor	BRAF		Preclinical
BRAF001_6H:BRD-K67578145-001-05-5:0.625	GDC-0879	-0.00679063	-0.0224459	RAF inhibitor	BRAF		Preclinical
BRAF001_6H:BRD-K67578145-001-05-5:10	GDC-0879	0.0100018	-0.0409388	RAF inhibitor	BRAF		Preclinical
BRAF001_6H:BRD-K67578145-001-05-5:2.5	GDC-0879	0.00894438	-0.0402952	RAF inhibitor	BRAF		Preclinical
BRAF001_6H:BRD-K68553471-003-09-9:0.15625	todralazine	-0.00339323	0.0489336	antihypertensive agent			Launched
BRAF001_6H:BRD-K68553471-003-09-9:0.625	todralazine	-0.00753296	-0.0224888	antihypertensive agent			Launched
BRAF001_6H:BRD-K68553471-003-09-9:10	todralazine	0.0469223	0.00686564	antihypertensive agent			Launched
BRAF001_6H:BRD-K68553471-003-09-9:2.5	todralazine	-8.03429e-05	-0.0474572	antihypertensive agent			Launched
BRAF001_6H:BRD-K74820615-045-01-9:0.15625	morantel	-0.00416867	-0.0358582	acetylcholine receptor agonist		infectious disease	Launched
BRAF001_6H:BRD-K74820615-045-01-9:0.625	morantel	-0.0356729	-0.0262313	acetylcholine receptor agonist		infectious disease	Launched
BRAF001_6H:BRD-K74820615-045-01-9:10	morantel	-0.0370474	0.00777233	acetylcholine receptor agonist		infectious disease	Launched
BRAF001_6H:BRD-K74820615-045-01-9:2.5	morantel	0.0288613	0.00413625	acetylcholine receptor agonist		infectious disease	Launched
BRAF001_6H:BRD-K79602928-003-13-2:0.15625	metformin	0.0543121	0.0225592	insulin sensitizer	ACACB, PRKAB1	endocrinology	Launched
BRAF001_6H:BRD-K79602928-003-13-2:0.625	metformin	-0.0178548	0.061587	insulin sensitizer	ACACB, PRKAB1	endocrinology	Launched
BRAF001_6H:BRD-K79602928-003-13-2:10	metformin	0.0526176	0.0195598	insulin sensitizer	ACACB, PRKAB1	endocrinology	Launched
BRAF001_6H:BRD-K79602928-003-13-2:2.5	metformin	0.0740562	0.0528431	insulin sensitizer	ACACB, PRKAB1	endocrinology	Launched
BRAF001_6H:BRD-K81418486-001-15-2:0.15625	vorinostat	0.0117667	0.0107086	HDAC inhibitor	HDAC1, HDAC10, HDAC11, HDAC2, HDAC3, HDAC5, HDAC6, HDAC8, HDAC9	hematologic malignancy	Launched
BRAF001_6H:BRD-K81418486-001-15-2:0.625	vorinostat	0.00477619	0.0286059	HDAC inhibitor	HDAC1, HDAC10, HDAC11, HDAC2, HDAC3, HDAC5, HDAC6, HDAC8, HDAC9	hematologic malignancy	Launched
BRAF001_6H:BRD-K81418486-001-15-2:10	vorinostat	-0.00512763	0.0609304	HDAC inhibitor	HDAC1, HDAC10, HDAC11, HDAC2, HDAC3, HDAC5, HDAC6, HDAC8, HDAC9	hematologic malignancy	Launched
BRAF001_6H:BRD-K81418486-001-15-2:2.5	vorinostat	-0.00804121	0.0370111	HDAC inhibitor	HDAC1, HDAC10, HDAC11, HDAC2, HDAC3, HDAC5, HDAC6, HDAC8, HDAC9	hematologic malignancy	Launched
BRAF001_6H:BRD-K83229621-001-01-7:0.15625	noretynodrel	0.000846823	0.00159888	progestogen hormone	PGR	endocrinology	Launched
BRAF001_6H:BRD-K83229621-001-01-7:0.625	noretynodrel	-0.0155315	-0.0132805	progestogen hormone	PGR	endocrinology	Launched
BRAF001_6H:BRD-K83229621-001-01-7:10	noretynodrel	-0.0203141	0.00377449	progestogen hormone	PGR	endocrinology	Launched
BRAF001_6H:BRD-K83229621-001-01-7:2.5	noretynodrel	-0.0097019	-0.00182746	progestogen hormone	PGR	endocrinology	Launched
BRAF001_6H:BRD-K91699951-001-07-8:0.15625	benzonatate	-0.0174203	-0.00549969	local anesthetic	SCN5A	pulmonary	Launched
BRAF001_6H:BRD-K91699951-001-07-8:0.625	benzonatate	0.0286415	-0.118944	local anesthetic	SCN5A	pulmonary	Launched
BRAF001_6H:BRD-K91699951-001-07-8:10	benzonatate	0.0289409	0.0515307	local anesthetic	SCN5A	pulmonary	Launched
BRAF001_6H:BRD-K91699951-001-07-8:2.5	benzonatate	0.0439026	0.0152916	local anesthetic	SCN5A	pulmonary	Launched
BRAF001_6H:BRD-K92049597-001-14-1:0.15625	triamterene	-0.0365923	-0.0358296	sodium channel blocker	SCNN1A, SCNN1B, SCNN1D, SCNN1G	endocrinology, cardiology	Launched
BRAF001_6H:BRD-K92049597-001-14-1:0.625	triamterene	0.0279383	0.0242276	sodium channel blocker	SCNN1A, SCNN1B, SCNN1D, SCNN1G	endocrinology, cardiology	Launched
BRAF001_6H:BRD-K92049597-001-14-1:10	triamterene	-0.0261778	0.0242106	sodium channel blocker	SCNN1A, SCNN1B, SCNN1D, SCNN1G	endocrinology, cardiology	Launched
BRAF001_6H:BRD-K92049597-001-14-1:2.5	triamterene	-0.0645257	4.51002e-05	sodium channel blocker	SCNN1A, SCNN1B, SCNN1D, SCNN1G	endocrinology, cardiology	Launched
BRAF001_6H:BRD-K92778217-001-21-0:0.15625	mefenamic-acid	0.037875	-0.0431355	cyclooxygenase inhibitor	KCNQ1, PTGS1, PTGS2, TRPM3	endocrinology	Launched
BRAF001_6H:BRD-K92778217-001-21-0:0.625	mefenamic-acid	0.0401943	-0.0338945	cyclooxygenase inhibitor	KCNQ1, PTGS1, PTGS2, TRPM3	endocrinology	Launched
BRAF001_6H:BRD-K92778217-001-21-0:10	mefenamic-acid	0.00131561	-0.00195964	cyclooxygenase inhibitor	KCNQ1, PTGS1, PTGS2, TRPM3	endocrinology	Launched
BRAF001_6H:BRD-K92778217-001-21-0:2.5	mefenamic-acid	0.0574902	-0.0226349	cyclooxygenase inhibitor	KCNQ1, PTGS1, PTGS2, TRPM3	endocrinology	Launched
BRAF001_6H:BRD-U73308409-000-01-9:0.15625	vemurafenib	0.0303678	-0.0119922	RAF inhibitor	BRAF, RAF1	oncology	Launched
BRAF001_6H:BRD-U73308409-000-01-9:0.625	vemurafenib	0.0362924	-0.0772781	RAF inhibitor	BRAF, RAF1	oncology	Launched
BRAF001_6H:BRD-U73308409-000-01-9:10	vemurafenib	-0.0107725	-0.0992652	RAF inhibitor	BRAF, RAF1	oncology	Launched
BRAF001_6H:BRD-U73308409-000-01-9:2.5	vemurafenib	0.00659815	-0.0625807	RAF inhibitor	BRAF, RAF1	oncology	Launched
CPC001_24H:BRD-A01295252-001-01-5:10	7-hydroxy-PIPAT	-0.0123308	-0.0300426	dopamine receptor ligand	DRD3		Preclinical
CPC001_24H:BRD-A03359064-001-01-5:10	ICI-89406	0.00736473	0.030223	adrenergic receptor antagonist	ADRB1, ADRB2		Phase 1
CPC001_24H:BRD-A07029265-004-02-9:10	ipratropium	-0.0296307	0.0367898	acetylcholine receptor antagonist	CHRM1, CHRM2, CHRM3, CHRM4, CHRM5	pulmonary	Launched
CPC001_24H:BRD-A07875874-001-01-6:10	cilnidipine	0.0392096	-0.0034251	calcium channel blocker	CACNA1B	cardiology	Launched
CPC001_24H:BRD-A09828896-004-04-5:10	SKF-81297	0.036473	-0.00669329	dopamine receptor agonist	DRD1, DRD5		Preclinical
CPC001_24H:BRD-A14566392-004-03-5:10	scopolamine	0.028956	0.0198747	acetylcholine receptor antagonist		neurology/psychiatry, gastroenterology	Launched
CPC001_24H:BRD-A14574269-051-01-4:10	UB-165	0.013576	0.00485299	acetylcholine receptor agonist	CHRNA3, CHRNA4, CHRNB2		Preclinical
CPC001_24H:BRD-A15435692-003-01-5:10	BMY-14802	-0.01288	0.0240287	sigma receptor antagonist	HTR1A		Phase 2
CPC001_24H:BRD-A15530910-001-01-3:10	SDZ-21009	-0.0192805	0.00746676	adrenergic receptor antagonist, serotonin receptor antagonist	HTR1A, HTR1B		Preclinical
CPC001_24H:BRD-A17065207-001-06-9:10	brefeldin-a	-0.00953435	0.00758164	protein synthesis inhibitor	ARF1, CYTH2		Preclinical
CPC001_24H:BRD-A19037878:10	trichostatin-a	-0.0318537	0.0550669	HDAC inhibitor	HDAC1, HDAC10, HDAC2, HDAC3, HDAC4, HDAC5, HDAC6, HDAC7, HDAC8, HDAC9		Preclinical
CPC001_24H:BRD-A19374631-001-01-0:10	vinpocetine	0.0451176	0.00871019	phosphodiesterase inhibitor, sodium channel blocker	PDE1A, PDE1C		Launched
CPC001_24H:BRD-A19500257:10	geldanamycin	0.0434193	-0.00969197	HSP inhibitor	HSP90AA1, HSP90AB1		Preclinical
CPC001_24H:BRD-A20527803-001-01-2:10	IB-MECA	0.0222513	-0.0426912	adenosine receptor agonist	ADORA1, ADORA2A, ADORA2B, ADORA3		Phase 3
CPC001_24H:BRD-A20968261-001-01-3:10	WAY-213613	-0.00294629	0.00323401	glutamate inhibitor	SLC1A2		Preclinical
CPC001_24H:BRD-A21723284-066-01-7:10	naltriben	-0.0175177	0.0253512	opioid receptor antagonist	OPRD1, OPRK1, OPRM1		Preclinical
CPC001_24H:BRD-A22707317-001-02-5:10	SB-205384	-0.00855674	-0.0381328	GABA receptor modulator	GABRA3, GABRA5, GABRA6		Preclinical
CPC001_24H:BRD-A22783572-065-01-3:10	vinblastine	0.0686507	0.0186689	microtubule inhibitor, tubulin polymerization inhibitor	JUN, TUBA1A, TUBB, TUBD1, TUBE1, TUBG1	hematologic malignancy, infectious disease, oncology	Launched
CPC001_24H:BRD-A23723433-001-01-2:10	paclitaxel	0.0412598	0.0414358	tubulin polymerization inhibitor	BCL2, MAP2, MAP4, MAPT, NR1I2, TLR4, TUBB, TUBB1	oncology	Launched
CPC001_24H:BRD-A24429032-003-01-6:10	BE-2254	-0.0576948	0.0260404	adrenergic receptor antagonist	ADRA1A		Phase 2
CPC001_24H:BRD-A26845397-001-01-4:10	isamoltane	-0.0191467	-0.0193732	adrenergic receptor antagonist	HTR1A, HTR1B		Phase 1
CPC001_24H:BRD-A27143604-001-01-2:10	diarylpropionitrile	-0.0188432	0.021749	estrogen receptor agonist	ESR2		Preclinical
CPC001_24H:BRD-A28318179-003-03-6:10	aminomethyltransferase	-0.0381021	-0.0120419	nitric oxide synthase inhibitor	NOS2		Preclinical
CPC001_24H:BRD-A32164164-048-01-4:10	methyllycaconitine	-0.0162173	0.023905	acetylcholine receptor antagonist	CHRNA7		Preclinical
CPC001_24H:BRD-A34706053-003-01-9:10	CGP-12177	-0.00922855	-0.00748766	adrenergic receptor agonist	ADRB1, ADRB2, ADRB3		Phase 1
CPC001_24H:BRD-A34907681-001-01-7:10	rutin	0.0220634	0.0175829	antioxidant, capillary stabilizing agent, nitric oxide scavenger	AKR1C3	rheumatology, otolaryngology, gastroenterology, neurology/psychiatry, allergy	Launched
CPC001_24H:BRD-A36151937-001-01-2:10	genistein	0.0130276	0.0471253	tyrosine kinase inhibitor	CFTR, ESR1, ESR2, ESRRA, ESRRB, ESRRG, NCOA1, NCOA2, PPARG, PTK2B, TOP2A, TRPC5		Phase 2/Phase 3
CPC001_24H:BRD-A38030642-001-01-2:10	cyclosporin-a	0.0289519	-0.0183193	calcineurin inhibitor	PPP3CA	rheumatology, dermatology	Launched
CPC001_24H:BRD-A38898897-003-01-0:10	GW-311616	-0.0111205	0.00177729	leukocyte elastase inhibitor, elastase inhibitor	ELANE		Phase 1
CPC001_24H:BRD-A39522003-001-01-0:10	OMDM-2	-0.0255855	0.0134647	FAAH inhibitor	GPR119		Preclinical
CPC001_24H:BRD-A39747742-001-03-5:10	estradiol-valerate	0.0559142	0.0136406	estrogen receptor agonist	ESR1	oncology, endocrinology, obstetrics/gynecology	Launched
CPC001_24H:BRD-A42553870-001-05-1:10	L-152804	-0.000328438	-0.0126435	neuropeptide receptor antagonist	NPY5R		Preclinical
CPC001_24H:BRD-A43930669-003-01-0:10	L-368899	-0.0231261	-0.0374681	oxytocin receptor antagonist	AVPR1A, AVPR2, OXTR		Phase 1
CPC001_24H:BRD-A43974499-066-01-1:10	reboxetine	-0.0182176	-0.00532678	adrenergic receptor antagonist	SLC6A2	neurology/psychiatry	Launched
CPC001_24H:BRD-A44133049-001-01-5:10	azasetron	-0.0119594	-0.0143057	serotonin receptor antagonist	HTR3A, HTR3B	infectious disease	Launched
CPC001_24H:BRD-A47633927-001-01-8:10	NPC-15199	-0.0234196	0.011122	ICAM1 antagonist	PPARG		Phase 2
CPC001_24H:BRD-A49358627-001-03-9:10	ciprofibrate	0.00494167	-0.0237015	PPAR receptor agonist	PPARA	endocrinology	Launched
CPC001_24H:BRD-A49370193-051-01-7:10	Ro-60-0175	0.00553343	-0.018831		HTR2A, HTR2B, HTR2C		Preclinical
CPC001_24H:BRD-A49906757-004-03-1:10	scopolamine-n-oxide	-0.0467679	-0.00418992	acetylcholine receptor antagonist	CHRM1, CHRM2, CHRM3, CHRM4, CHRM5, SI		Preclinical
CPC001_24H:BRD-A54029483-001-01-5:10	IRL-2500	0.0118326	-0.0314858	endothelin receptor antagonist	EDNRB		Preclinical
CPC001_24H:BRD-A54927599-001-07-8:10	KF-38789	0.0159383	0.0580338	P selectin inhibitor	SELP		Preclinical
CPC001_24H:BRD-A58207013-001-01-2:10	pinacidil	0.048177	-0.00259386	ATP channel activator, potassium channel activator	ABCC8, ABCC9	cardiology	Launched
CPC001_24H:BRD-A63346720-300-01-1:10	rimcazole	0.0354427	-0.0660033	sigma receptor antagonist	SIGMAR1		Phase 1
CPC001_24H:BRD-A63546914-003-01-2:10	Ro-04-5595	0.00319796	0.0330251		GRIN2B		Preclinical
CPC001_24H:BRD-A63667919-103-01-9:10	methylergometrine	-0.000143888	0.00921382	dopamine receptor antagonist, serotonin receptor antagonist	DRD1, HTR1E, HTR1F, HTR2A, HTR2B, HTR2C	hematology, neurology/psychiatry	Launched
CPC001_24H:BRD-A63836183-362-01-1:10	PD-123319	-0.0285426	-0.0152797	angiotensin antagonist	AGTR2		Phase 1
CPC001_24H:BRD-A64227845-004-02-8:10	SKF-77434	-0.0197253	-0.0120361	dopamine receptor agonist	DRD1		Preclinical
CPC001_24H:BRD-A66927094-001-01-7:10	nemonapride	0.0111913	0.0277751	dopamine receptor antagonist	DRD2, DRD3, DRD4	neurology/psychiatry	Launched
CPC001_24H:BRD-A68281735-001-02-0:10	REV-5901	0.0376117	-0.0473282	leukotriene receptor antagonist, lipoxygenase inhibitor	ALOX5		Phase 2
CPC001_24H:BRD-A68891053-001-01-2:10	BW-B70C	-0.0363544	0.0127985	lipoxygenase inhibitor	ALOX5		Preclinical
CPC001_24H:BRD-A70268693-103-01-9:10	PG-9	-0.000927977	-0.0247839	acetylcholine receptor agonist			Preclinical
CPC001_24H:BRD-A71262238-001-04-3:10	nafadotride	-0.0301005	0.0322291	dopamine receptor antagonist	DRD2, DRD3, HTR1A		Preclinical
CPC001_24H:BRD-A74269027-003-03-8:10	isoxsuprine	-0.0247498	-0.0314785	adrenergic receptor agonist	ADRB2	rheumatology, cardiology	Launched
CPC001_24H:BRD-A75409952:10	wortmannin	0.0729288	-0.0168938	PI3K inhibitor	PI4KA, PI4KB, PIK3CA, PIK3CD, PIK3CG, PIK3R1, PLK1, PRKDC		Preclinical
CPC001_24H:BRD-A75478957-001-01-6:10	PD-166793	-0.0141999	0.0346553	collagenase inhibitor, metalloproteinase inhibitor	MMP13, MMP2, MMP3		Preclinical
CPC001_24H:BRD-A76093993-001-01-8:10	cromakalim	-0.0226114	-0.0142964		KCNJ8		Phase 2
CPC001_24H:BRD-A80641450-001-01-4:10	FR-139317	0.00786022	0.0176344	endothelin receptor antagonist	EDNRA		Phase 1
CPC001_24H:BRD-A81177136-001-03-6:10	KN-62	0.0262203	-0.00762583	calcium/calmodulin dependent protein kinase inhibitor, purinergic receptor antagonist	AKT1, CAMK2A, CHEK1, LCK, MAPK1, MAPK11, MAPK12, MAPK14, MAPK8, P2RX7, PRKCA, ROCK1, RPS6KB1, SGK1		Preclinical
CPC001_24H:BRD-A81795050-003-01-7:10	U-18666A	0.0140619	0.00836826	oxidosqualene cyclase inhibitor			Preclinical
CPC001_24H:BRD-A81866333-003-01-5:10	CGS-21680	-0.0201249	0.0082333	adenosine receptor agonist	ADORA1, ADORA2A, ADORA2B, ADORA3		Preclinical
CPC001_24H:BRD-A82329351-001-02-2:10	cycloheximide	-0.00821457	-0.0195865	protein synthesis inhibitor	RPL3		Preclinical
CPC001_24H:BRD-A82371568-001-01-5:10	clofarabine	-0.00876335	0.014098	ribonucleotide reductase inhibitor	POLA1, POLD1, POLE, RRM1, RRM2, RRM2B	hematologic malignancy	Launched
CPC001_24H:BRD-A82590476-001-01-1:10	SDZ-NKT-343	0.0503284	-0.0155273	tachykinin antagonist	TACR1		Phase 1
CPC001_24H:BRD-A82656074-003-01-2:10	naltrindole	-0.0175446	0.0555909	opioid receptor antagonist	OPRD1, OPRK1, OPRM1		Preclinical
CPC001_24H:BRD-A87479750-001-01-9:10	tenidap	0.0287151	-0.0133696	cyclooxygenase inhibitor	KCNJ4, PTGS1		Phase 3
CPC001_24H:BRD-A87719232-001-02-4:10	naproxen	-0.0524808	0.00318868	cyclooxygenase inhibitor	PTGS1, PTGS2	neurology/psychiatry, rheumatology, dental, otolaryngology, endocrinology	Launched
CPC001_24H:BRD-A89672324-001-02-2:10	CGP-55845	-0.0154636	-0.0153189	GABA receptor antagonist	GABBR1, GABBR2, KCTD12, KCTD16, KCTD8		Preclinical
CPC001_24H:BRD-A90311807-236-01-4:10	cilastatin	-0.0031268	-0.0122959	dehydropeptidase inhibitor	DPEP1		Launched
CPC001_24H:BRD-A94413429-003-01-6:10	NTNCB	0.0706207	-0.000658684	neuropeptide receptor antagonist	NPY5R		Preclinical
CPC001_24H:BRD-A94624445-236-02-2:10	bucladesine	-0.00764013	-0.00244196	adenosine receptor agonist, cAMP stimulant	PRKACA	dermatology	Launched
CPC001_24H:BRD-A95696066-003-06-2:10	nisoxetine	0.000112945	-0.0206018	norepinephrine reuptake inhibitor	SLC6A2, SLC6A3, SLC6A4		Phase 1
CPC001_24H:BRD-A95939040-008-03-3:10	sertaconazole	-0.0420125	-0.0192471	sterol demethylase inhibitor		infectious disease	Launched
CPC001_24H:BRD-A96456596-001-01-4:10	FPL-55712	-0.0208319	0.00833289	leukotriene receptor antagonist			Phase 1
CPC001_24H:BRD-A96485169-001-05-1:10	EBPC	-0.0065742	0.0512303	aldose reductase inhibitor	AKR1B1		Preclinical
CPC001_24H:BRD-A97454584-001-02-0:10	nadolol	-0.00949176	-0.00936301	adrenergic receptor antagonist	ADRB1, ADRB2, ADRB3	cardiology	Launched
CPC001_24H:BRD-A98378129-001-01-4:10	talniflumate	-0.00359779	-0.0332314	cyclooxygenase inhibitor	CLCA1	neurology/psychiatry	Launched
CPC001_24H:BRD-A98725278-103-01-9:10	methysergide	-0.0239372	-0.00157698	serotonin receptor antagonist	HTR1A, HTR1B, HTR1D, HTR1E, HTR1F, HTR2A, HTR2B, HTR2C, HTR5A, HTR6, HTR7	neurology/psychiatry	Launched
CPC001_24H:BRD-A99411506-002-01-3:10	esculin	0.0310325	-0.00200664	antioxidant			Phase 1
CPC001_24H:BRD-K00486786-001-01-4:10	Ro-08-2750	0.0390978	-0.0364819		NGF		Preclinical
CPC001_24H:BRD-K02275692-003-03-4:10	cefotiam	-0.0373247	-0.00741549	bacterial cell wall synthesis inhibitor		infectious disease	Launched
CPC001_24H:BRD-K02607075-333-03-6:10	tubocurarine	-0.0010669	-0.0326543	acetylcholine receptor antagonist	ACHE, CHRNA2, HTR3A, HTR3B, KCNN1, KCNN2, KCNN3, ZACN	neurology/psychiatry	Launched
CPC001_24H:BRD-K04185004-003-03-6:10	oxybuprocaine	0.00212221	0.00493397	local anesthetic	SCN10A	neurology/psychiatry	Launched
CPC001_24H:BRD-K04414442-001-03-4:10	SB-222200	-0.0311558	-0.0147944	tachykinin antagonist	TACR3		Preclinical
CPC001_24H:BRD-K05151076-001-01-8:10	ZK-164015	0.0241776	-0.0441963	estrogen receptor antagonist	ESR1, ESR2		Preclinical
CPC001_24H:BRD-K05181084-003-02-9:10	NGB-2904	0.00676239	-0.0138307	dopamine receptor antagonist	DRD3		Preclinical
CPC001_24H:BRD-K05464208-001-01-6:10	JX-401	-0.0081894	0.021007	p38 MAPK inhibitor	MAPK14		Preclinical
CPC001_24H:BRD-K05901394-001-01-1:10	terguride	0.0148741	0.0158313	dopamine receptor agonist, serotonin receptor antagonist	ADRA1A, ADRA2A, ADRA2B, ADRA2C, DRD2, DRD3, DRD4, HTR1A, HTR1B, HTR1D, HTR2A, HTR2B, HTR2C		Launched
CPC001_24H:BRD-K05906022-001-02-8:10	limonin	-0.0140957	-0.00430928	HIV protease inhibitor			Preclinical
CPC001_24H:BRD-K06426971-001-01-9:10	ryuvidine	0.0462	-0.00287869	histone lysine methyltransferase inhibitor	CDK2, CDK4		Preclinical
CPC001_24H:BRD-K09635314-001-01-8:10	m-3M3FBS	-0.0263391	0.00705081		PLCB2, PLCB3, PLCD1, PLCG1, PLCG2		Preclinical
CPC001_24H:BRD-K09963420-066-03-4:10	saquinavir	0.00595507	0.00514952	HIV protease inhibitor	CYP3A4	infectious disease	Launched
CPC001_24H:BRD-K10177585-003-01-6:10	PSB-11	-0.0507639	-0.00716956	adenosine receptor antagonist	ADORA1, ADORA2A, ADORA3		Preclinical
CPC001_24H:BRD-K11373525-003-01-3:10	ZD-7155	0.0311519	0.0360746	angiotensin receptor antagonist	AGTR1		Preclinical
CPC001_24H:BRD-K11634954-300-01-8:10	GBR-13069	-0.00993976	-0.0181597	dopamine uptake inhibitor	SLC6A3		Preclinical
CPC001_24H:BRD-K11696279-003-01-5:10	BU-239	-0.0138071	-0.0571441	imidazoline receptor ligand, imidazoline receptor agonist			Preclinical
CPC001_24H:BRD-K11911061-003-02-8:10	GR-127935	0.063554	-0.0192408	serotonin receptor antagonist	HTR1A, HTR1B, HTR1D, HTR1E, HTR1F, HTR2A, HTR2B, HTR2C, HTR6		Preclinical
CPC001_24H:BRD-K11927976-050-01-1:10	ER-27319	0.0318155	0.00930104	mediator release inhibitor, SYK inhibitor	SYK		Preclinical
CPC001_24H:BRD-K12120659-305-01-4:10	GR-144053	-0.0263039	0.0210155	integrin antagonist	ITGA2B, ITGB3		Preclinical
CPC001_24H:BRD-K12184470-300-01-8:10	flunarizine	-0.0241027	-0.00165917	calcium channel blocker	CACNA1G, CACNA1H, CACNA1I, CALM1, HRH1	neurology/psychiatry, cardiology	Launched
CPC001_24H:BRD-K12244279-001-01-7:10	MEK1-2-inhibitor	0.0190205	-0.0210146	MEK inhibitor	MAP2K2		Preclinical
CPC001_24H:BRD-K12516989-001-01-9:10	zaprinast	0.0390757	0.00315352	phosphodiesterase inhibitor	GPR35, PDE1A, PDE4D, PDE5A, PDE9A		Phase 2
CPC001_24H:BRD-K13533483-001-03-0:10	cyclosporin-a	0.00998768	0.00507736	calcineurin inhibitor	PPP3CA	rheumatology, dermatology	Launched
CPC001_24H:BRD-K14618467-003-01-8:10	IKK-16	0.0810006	-0.00211064	IKK inhibitor	IKBKB		Preclinical
CPC001_24H:BRD-K15086322-103-01-0:10	JNJ-10191584	0.015007	0.0532157	histamine receptor antagonist	HRH4		Preclinical
CPC001_24H:BRD-K15791587-003-01-7:10	L-733060	-0.0216399	0.0434704	tachykinin antagonist	TACR1		Preclinical
CPC001_24H:BRD-K16277217-001-03-4:10	piperacetazine	-0.0111946	-3.58557e-05	dopamine receptor antagonist		neurology/psychiatry	Launched
CPC001_24H:BRD-K16444452-001-03-4:10	ibudilast	-0.0199605	-0.024961	leukotriene receptor antagonist, phosphodiesterase inhibitor	IL1B, IL6, PDE3A, PDE4A, PDE4B, PDE4C, PDE4D, PDE5A	pulmonary, neurology/psychiatry	Launched
CPC001_24H:BRD-K16508793-001-01-8:10	diazepam	0.00361349	-0.013073	benzodiazepine receptor agonist	ADRA1A, GABRA1, GABRA2, GABRA3, GABRA4, GABRA5, GABRA6, GABRB1, GABRB2, GABRB3, GABRD, GABRE, GABRG1, GABRG2, GABRG3, GABRP, GABRQ, GABRR1, GABRR2, GABRR3, TSPO	neurology/psychiatry	Launched
CPC001_24H:BRD-K17008822-303-01-3:10	BD-1008	-0.0186713	0.00953885	sigma receptor antagonist			Preclinical
CPC001_24H:BRD-K17016787-001-03-5:10	estriol	0.00430684	-0.0120791	estrogen receptor agonist	ESR1, ESR2	endocrinology, obstetrics/gynecology, infectious disease	Launched
CPC001_24H:BRD-K17896185-001-01-2:10	FIT	-0.00600213	0.0101924	opioid receptor agonist	OPRD1		Preclinical
CPC001_24H:BRD-K18618618-001-01-6:10	cimetidine	-0.012988	-0.0368179	histamine receptor antagonist	HRH2, SLC29A4, SLC47A1, SLC47A2	gastroenterology, hematologic malignancy, endocrinology	Launched
CPC001_24H:BRD-K19525698-003-01-1:10	ozagrel	-0.0417195	-0.0227124	thromboxane synthase inhibitor	TBXAS1	neurology/psychiatry	Launched
CPC001_24H:BRD-K21667562-001-01-4:10	AM-404	0.0487681	0.0375364	cyclooxygenase inhibitor, FAAH inhibitor, TRPV antagonist	CNR1, CNR2, FAAH, TRPV1		Preclinical
CPC001_24H:BRD-K23478508-001-03-7:10	digoxin	0.0476738	0.0182366	ATPase inhibitor	ATP1A1	cardiology	Launched
CPC001_24H:BRD-K23922020-075-01-1:10	arecaidine-propargyl-ester	0.0394434	-0.0191038	acetylcholine receptor agonist	CHRM1, CHRM2, CHRM3, CHRM4		Preclinical
CPC001_24H:BRD-K24201553-003-02-4:10	SB-269970	0.0311299	-0.00510388	serotonin receptor antagonist	HTR7		Preclinical
CPC001_24H:BRD-K24526313-001-08-6:10	levcromakalim	0.0226171	0.0533497	potassium channel activator	KCNJ5		Phase 3
CPC001_24H:BRD-K25591257-001-01-2:10	resveratrol	0.004538	-0.0532311	cytochrome P450 inhibitor, SIRT activator	CSNK2A1, NQO2, PTGS1, PTGS2		Launched
CPC001_24H:BRD-K26015241-001-01-0:10	ODQ	-0.0367724	-0.0376992	guanylyl cyclase inhibitor	GUCY1A2, GUCY1A3, GUCY1B3		Preclinical
CPC001_24H:BRD-K26134695-001-02-8:10	calpeptin	-0.00822979	0.0241249	calpain inhibitor			Preclinical
CPC001_24H:BRD-K26573499-300-01-3:10	DMAB-anabaseine	0.0328617	0.00353816	adrenergic receptor agonist	CHRNA7		Preclinical
CPC001_24H:BRD-K27737647-300-01-4:10	H-89	0.0308527	-0.0218515	PKA inhibitor	GSG2, PKIA, PRKACA		Preclinical
CPC001_24H:BRD-K28761384-003-03-6:10	zuclopenthixol	0.0433433	-0.000449921	dopamine receptor antagonist	ADRA1A, ADRA2A, DRD1, DRD2, DRD5, HRH1, HTR2A	neurology/psychiatry	Launched
CPC001_24H:BRD-K29173907-001-03-5:10	isoflupredone-acetate	0.0228912	-0.042899		NR3C1		Preclinical
CPC001_24H:BRD-K29668683-300-01-4:10	BD-1063	0.0450368	0.0145953	sigma receptor antagonist	SIGMAR1		Preclinical
CPC001_24H:BRD-K34441861-003-01-3:10	moexipril	-0.0469143	-0.0148107	angiotensin converting enzyme inhibitor	ACE, ACE2	cardiology	Launched
CPC001_24H:BRD-K34533029-001-01-0:10	tyrphostin-AG-494	-0.00499179	-0.018341	EGFR inhibitor	EGFR		Preclinical
CPC001_24H:BRD-K48970916-001-03-0:10	danazol	-0.0216747	-0.0191944	estrogen receptor antagonist, progesterone receptor agonist	AR, CCL2, ESR1, GNRHR, GNRHR2, PGR	obstetrics/gynecology, cardiology	Launched
CPC001_24H:BRD-K52850071-001-01-2:10	WHI-P154	0.0557998	-0.0109189	JAK inhibitor	EGFR, JAK1, JAK2, JAK3		Preclinical
CPC001_24H:BRD-K53318339-001-05-8:10	vinpocetine	-0.0219784	-0.03579	phosphodiesterase inhibitor, sodium channel blocker	PDE1A, PDE1C		Launched
CPC001_24H:BRD-K53857191-001-05-2:10	risperidone	-0.0333524	0.0119247	dopamine receptor antagonist, serotonin receptor antagonist	ADRA1A, ADRA1B, ADRA1D, ADRA2A, ADRA2B, ADRA2C, DRD1, DRD2, DRD3, DRD4, HRH1, HTR1A, HTR1B, HTR1D, HTR1E, HTR1F, HTR2A, HTR2C, HTR6, HTR7	neurology/psychiatry	Launched
CPC001_24H:BRD-K53878242-001-02-4:10	MMPX	0.0149463	0.0210209	phosphodiesterase inhibitor			Preclinical
CPC001_24H:BRD-K54708045-001-01-3:10	nTZDpa	0.0244136	-0.0195116	PPAR receptor agonist	PPARG		Preclinical
CPC001_24H:BRD-K56699285-001-04-5:10	metergoline	-0.0185337	-0.0121013	dopamine receptor agonist, serotonin receptor antagonist	HTR1A, HTR1B, HTR1D, HTR1E, HTR1F, HTR2A, HTR2B, HTR2C, HTR5A, HTR6, HTR7		Launched
CPC001_24H:BRD-K59469039-001-03-1:10	tyrphostin-AG-879	0.0154214	-0.016291	tyrosine kinase inhibitor	ERBB2, KDR, NTRK1		Preclinical
CPC001_24H:BRD-K59650319-003-01-7:10	YM-298198	-0.0588694	-0.0264617	glutamate receptor antagonist	GRM1		Preclinical
CPC001_24H:BRD-K60184833-001-03-1:10	tyrphostin-AG-99	0.0189069	-0.00335122	tyrosine kinase inhibitor	EGFR		Preclinical
CPC001_24H:BRD-K61323504-001-02-4:10	SB-225002	0.00188525	0.0221929	CC chemokine receptor antagonist	CXCR2		Preclinical
CPC001_24H:BRD-K62289640-003-01-9:10	lylamine	0.0426139	-0.0313896	cannabinoid receptor agonist	CNR1		Preclinical
CPC001_24H:BRD-K62310379-001-03-0:10	fluticasone-propionate	-0.0228237	-0.0207162	glucocorticoid receptor agonist	NR3C1, NR3C2, PGR, PLA2G4A	dermatology	Launched
CPC001_24H:BRD-K63150726-001-01-3:10	JTE-907	-0.00831251	-0.0165022	cannabinoid receptor inverse agonist	CNR2		Phase 1
CPC001_24H:BRD-K63874012-103-01-5:10	thioperamide	-0.0105873	-0.0258966	histamine receptor antagonist	HRH3, HRH4		Preclinical
CPC001_24H:BRD-K63979671-001-03-6:10	etifenin	0.00195756	0.0400722	renal function diagnostic agent			Preclinical
CPC001_24H:BRD-K64157027-003-01-9:10	ZD-2079	0.0329935	0.0169271	adrenergic receptor agonist	ADRB3		Phase 2
CPC001_24H:BRD-K64341947-003-01-6:10	CFM-1571	0.00356028	0.00533175	guanylate cyclase activator			Preclinical
CPC001_24H:BRD-K64670467-001-01-2:10	JNJ-16259685	-0.0136137	-0.0137807	glutamate receptor antagonist	GRM1		Preclinical
CPC001_24H:BRD-K65814004-003-01-1:10	diphenyleneiodonium	0.00698616	-0.02125	nitric oxide synthase inhibitor	NOS2, NOS3		Preclinical
CPC001_24H:BRD-K66782112-001-01-2:10	ICI-162846	0.0462615	0.033495	histamine receptor antagonist	HRH2		Phase 1
CPC001_24H:BRD-K67013324-001-01-5:10	luzindole	0.00702224	-0.0360655	melatonin receptor antagonist	MTNR1A, MTNR1B		Preclinical
CPC001_24H:BRD-K67080878-001-05-5:10	milrinone	-0.0547906	-0.00637364	phosphodiesterase inhibitor	PDE2A, PDE3A, PDE3B, PDE5A	cardiology	Launched
CPC001_24H:BRD-K67277431-002-03-0:10	picotamide	-0.0381215	0.0019854	thromboxane receptor antagonist, thromboxane synthase inhibitor	TBXA2R	hematology	Launched
CPC001_24H:BRD-K67860401-001-01-5:10	AR-A014418	0.0244939	0.0223088	glycogen synthase kinase inhibitor	GSK3B		Preclinical
CPC001_24H:BRD-K68246049-001-01-4:10	TTNPB	-0.0234451	0.0202754	retinoid receptor agonist	RARA, RARB, RARG		Phase 1
CPC001_24H:BRD-K68336408-001-03-4:10	tyrphostin-AG-1478	0.00677506	-0.0561303	EGFR inhibitor	EGFR, MAPK14		Preclinical
CPC001_24H:BRD-K68392338-003-01-2:10	ZK-93426	0.0159619	-0.00524798	benzodiazepine receptor antagonist	GABRA1, GABRA2, GABRA3, GABRA5		Phase 1
CPC001_24H:BRD-K68620903-001-03-1:10	dydrogesterone	-0.00673486	-0.0203588	progesterone receptor agonist	PGR	obstetrics/gynecology	Launched
CPC001_24H:BRD-K71430621-303-01-5:10	clobenpropit	-0.0324051	-0.0093074	histamine receptor antagonist	HRH1, HRH2, HRH3, HRH4		Preclinical
CPC001_24H:BRD-K71499074-001-03-8:10	diclofenamide	-0.0216434	-0.00149303	carbonic anhydrase inhibitor	CA1, CA12, CA2, CA4, CA7	ophthalmology, neurology/psychiatry	Launched
CPC001_24H:BRD-K71534238-001-03-5:10	GW-9508	-0.00586517	0.0573118	free fatty acid receptor agonist, G protein-coupled receptor agonist	FFAR1, FFAR4		Preclinical
CPC001_24H:BRD-K71731651-001-01-9:10	PNU-120596	-0.0303501	-0.0396935	acetylcholine receptor agonist	CHRNA7		Preclinical
CPC001_24H:BRD-K73397362-001-01-7:10	purmorphamine	0.00446455	-0.0193029	smoothened receptor agonist	SMO		Preclinical
CPC001_24H:BRD-K74112339-001-02-7:10	acetohydroxamic-acid	0.0124865	-0.0504714	urease inhibitor	MMP12	infectious disease	Launched
CPC001_24H:BRD-K74141488-003-03-9:10	naftifine	-0.0261267	0.0333723	fungal squalene epoxidase inhibitor	SQLE	infectious disease	Launched
CPC001_24H:BRD-K74195153-050-03-0:10	irsogladine	-0.0113871	0.00284723	phosphodiesterase inhibitor	PDE4A	gastroenterology	Launched
CPC001_24H:BRD-K74284736-001-01-5:10	L-689560	-0.034932	-0.0413937	glutamate receptor antagonist	GRIN1, GRIN2A, GRIN2B, GRIN2C, GRIN2D		Preclinical
CPC001_24H:BRD-K74305673-001-01-3:10	IKK-2-inhibitor-V	0.0611894	-0.0251624	IKK inhibitor, NFkB pathway inhibitor	IKBKB		Phase 1
CPC001_24H:BRD-K76064317-001-03-2:10	tyrphostin-AG-1296	0.00592818	0.0346087	FLT3 inhibitor	FLT3		Preclinical
CPC001_24H:BRD-K76133116-001-01-2:10	benzydamine	0.0108399	-0.0118931	prostanoid receptor antagonist		dental, otolaryngology	Launched
CPC001_24H:BRD-K76568384-001-01-4:10	PHTPP	-0.00429377	0.0155409	estrogen receptor antagonist	ESR2		Preclinical
CPC001_24H:BRD-K76674262-001-01-7:10	homoharringtonine	-0.00918696	-0.0187491	protein synthesis inhibitor	RPL3	hematologic malignancy	Launched
CPC001_24H:BRD-K76840893-003-01-7:10	RS-17053	0.0265124	0.0139259	adrenergic receptor antagonist	ADRA1A, ADRA1D		Preclinical
CPC001_24H:BRD-K78692225-001-11-2:10	leflunomide	0.0333898	-0.0179513	dihydroorotate dehydrogenase inhibitor, PDGFR tyrosine kinase receptor inhibitor	AHR, DHODH, PTK2B	rheumatology	Launched
CPC001_24H:BRD-K79116891-003-03-7:10	proxymetacaine	-0.00707208	-0.0433958	sodium channel blocker	SCN10A, SCN5A	neurology/psychiatry	Launched
CPC001_24H:BRD-K79124250-001-03-0:10	ioxaglic-acid	0.0408953	-0.00975371	radiopaque medium		radiology	Launched
CPC001_24H:BRD-K79930101-300-01-1:10	GW-583340	0.000709612	-0.01475	EGFR inhibitor	EGFR, ERBB2		Preclinical
CPC001_24H:BRD-K80970344-201-02-9:10	pyrrolidine-dithiocarbamate	-0.0626938	0.00187836	NFkB pathway inhibitor	HSD11B1, RELA		Preclinical
CPC001_24H:BRD-K81029756-001-02-8:10	diltiazem	0.0381137	0.0348249	calcium channel blocker	CACNA1C, CACNA1S, CACNA2D1, CACNG1, HTR3A, KCNA5	cardiology	Launched
CPC001_24H:BRD-K81225797-001-01-5:10	SCH-58261	0.056993	0.0433795	adenosine receptor antagonist	ADORA1, ADORA2A, ADORA2B, ADORA3		Preclinical
CPC001_24H:BRD-K81418486:10	vorinostat	-0.0371591	0.0352673	HDAC inhibitor	HDAC1, HDAC10, HDAC11, HDAC2, HDAC3, HDAC5, HDAC6, HDAC8, HDAC9	hematologic malignancy	Launched
CPC001_24H:BRD-K81709173-001-03-8:10	halcinonide	0.0473878	-0.0378966	glucocorticoid receptor agonist	NR3C1	dermatology	Launched
CPC001_24H:BRD-K81729199-001-01-0:10	AQ-RA741	0.0189467	-0.00664235	acetylcholine receptor antagonist	CHRM2		Preclinical
CPC001_24H:BRD-K81876028-300-01-2:10	CP-93129	0.0130503	0.0279989	serotonin receptor agonist	HTR1A		Preclinical
CPC001_24H:BRD-K82823804-001-01-7:10	PD-407824	0.0301743	-0.0290245	PKC inhibitor	WEE1		Preclinical
CPC001_24H:BRD-K83508485-001-01-9:10	FK-888	-0.0272191	0.0271289	tachykinin antagonist	TACR1, TACR2		Phase 2
CPC001_24H:BRD-K83637872-001-01-7:10	SANT-1	-0.0232161	-0.014838	smoothened receptor antagonist	SHH, SMO		Preclinical
CPC001_24H:BRD-K84266862-001-01-6:10	BRL-50481	0.0394759	-0.0586583	phosphodiesterase inhibitor	PDE7A, PDE7B		Preclinical
CPC001_24H:BRD-K84709232-001-02-6:10	caffeic-acid	0.0395408	-0.0062893	HIV integrase inhibitor, lipoxygenase inhibitor, nitric oxide production inhibitor, tumor necrosis factor production inhibitor	ALOX5, MIF		Preclinical
CPC001_24H:BRD-K85015012-003-01-1:10	NNC-05-2090	0.0234263	-0.00529113	GABA uptake inhibitor, GAT inhibitor	SLC6A12		Preclinical
CPC001_24H:BRD-K85266041-304-01-7:10	DNQX	0.034947	-0.00223942	glutamate receptor antagonist	GRIA1, GRIA2, GRIK1, GRIN1, GRIN2A, GRIN2B		Preclinical
CPC001_24H:BRD-K86882815-001-01-6:10	cabergoline	0.017775	0.0293468	dopamine receptor agonist	ADRA1A, ADRA1B, ADRA1D, ADRA2A, ADRA2B, ADRA2C, ADRB1, ADRB2, DRD1, DRD2, DRD3, DRD4, DRD5, HTR1A, HTR1B, HTR1D, HTR2A, HTR2B, HTR2C, HTR7	endocrinology	Launched
CPC001_24H:BRD-K86958018-001-01-9:10	olvanil	0.0292036	0.011176	TRPV agonist	CNR1, GPR119, TRPV1		Preclinical
CPC001_24H:BRD-K87510569-001-01-0:10	RS-504393	0.0441471	0.0303593	CC chemokine receptor antagonist	CCL2, CCR2		Preclinical
CPC001_24H:BRD-K87905482-001-02-4:10	anandamide	-0.0819814	0.0138418	cannabinoid receptor agonist	CACNA1G, CACNA1H, CACNA1I, CNR1, CNR2, GLRA1, GPR18, GPR55, KCNA2, KCNK3, KCNK9, TRPM8, TRPV1		Phase 2
CPC001_24H:BRD-K87990216-001-03-7:10	piretanide	0.0566147	0.0264862	glucocorticoid receptor agonist	SLC12A1, SLC12A2	cardiology	Launched
CPC001_24H:BRD-K88358234-003-01-4:10	xaliproden	-0.0460274	-0.0305111	serotonin receptor agonist	HTR1A		Phase 3
CPC001_24H:BRD-K89210380-001-03-8:10	biotin	0.0194406	-0.0294051	vitamin B	ACACA, ACACB, HLCS, MCCC1, MCCC2, PC, PCCA, PCCB, SLC5A6		Launched
CPC001_24H:BRD-K89274813-001-01-5:10	DMP-543	0.0253404	0.00141861	acetylcholine release enhancer			Phase 2
CPC001_24H:BRD-K89402695-001-01-5:10	L-655240	-0.0100248	0.0260028	thromboxane receptor antagonist	PTGES		Phase 1
CPC001_24H:BRD-K89923877-003-02-4:10	scopolamine	-0.0419055	-0.0268187	acetylcholine receptor antagonist		neurology/psychiatry, gastroenterology	Launched
CPC001_24H:BRD-K90027355-001-03-4:10	spironolactone	-0.000696919	-0.0303392	mineralocorticoid receptor antagonist	AR, CACNA1A, CACNA1B, CACNA1C, CACNA1D, CACNA1F, CACNA1G, CACNA1H, CACNA1I, CACNA1S, CACNA2D1, CACNA2D2, CACNA2D3, CACNB1, CACNB2, CACNB3, CACNB4, CACNG1, CYP11B2, NR3C1, NR3C2, PGR, SHBG	endocrinology, cardiology, gastroenterology, rheumatology	Launched
CPC001_24H:BRD-K92726801-003-02-7:10	hydrastinine	-0.0118756	-0.0252285	haemostatic agent			Preclinical
CPC001_24H:BRD-K92758126-001-06-3:10	MD-920	0.0292722	-0.0162733	NFkB pathway inhibitor	AADACL2		Phase 1
CPC001_24H:BRD-K92984783-003-02-4:10	melperone	-0.0550453	-0.0292489	dopamine receptor antagonist, serotonin receptor antagonist	DRD2, HTR2A	neurology/psychiatry	Launched
CPC001_24H:BRD-K94176593-001-02-9:10	TWS-119	0.0322829	-0.00655589	glycogen synthase kinase inhibitor	GSK3B, JUN, MYC		Preclinical
CPC001_24H:BRD-K94379058-001-03-5:10	BML-190	0.00629722	-0.00458421	cannabinoid receptor inverse agonist	CNR2		Preclinical
CPC001_24H:BRD-K94441233-001-03-1:10	mevastatin	0.0446668	-0.015864	HMGCR inhibitor	HMGCR		Preclinical
CPC001_24H:BRD-K94689771-001-02-5:10	pinocembrin	-0.0204527	0.0220626	cytochrome P450 inhibitor	CYP1B1		Phase 2
CPC001_24H:BRD-K94832621-001-01-5:10	Y-134	0.0203785	-0.0294965	estrogen receptor antagonist	ESR1, ESR2		Preclinical
CPC001_24H:BRD-K94920105-001-01-3:10	DR-2313	-0.00970431	-0.0108074	PARP inhibitor	PARP1, PARP3		Preclinical
CPC001_24H:BRD-K96670504-001-01-9:10	lonidamine	-0.0541303	0.0159869	glucokinase inhibitor	GCK		Launched
CPC001_24H:BRD-K96720755-001-01-8:10	relcovaptan	-0.00483222	-0.00250297	vasopressin receptor antagonist	AVPR1A, AVPR1B, AVPR2, OXTR		Phase 2
CPC001_24H:BRD-K96862998-001-03-1:10	pirfenidone	-0.0432818	-0.0409579	TGF beta receptor inhibitor	FURIN, TNF	pulmonary	Launched
CPC001_24H:BRD-K97061094-001-03-2:10	azacyclonol	-0.0194183	-0.0102656	histamine receptor antagonist	HRH1		Preclinical
CPC001_24H:BRD-K97365803-001-01-3:10	PI-828	0.0630424	-0.0535832	PI3K inhibitor			Preclinical
CPC001_24H:BRD-K99174507-001-01-6:10	cardiogenol-c	-0.0313599	-0.0125449	cardiomyogenesis inducer			Preclinical
CPC001_6H:BRD-A01295252-001-01-5:10	7-hydroxy-PIPAT	-0.0530668	-0.00357307	dopamine receptor ligand	DRD3		Preclinical
CPC001_6H:BRD-A03359064-001-01-5:10	ICI-89406	-0.0103099	0.00481397	adrenergic receptor antagonist	ADRB1, ADRB2		Phase 1
CPC001_6H:BRD-A07029265-004-02-9:10	ipratropium	-0.0155579	-0.00315791	acetylcholine receptor antagonist	CHRM1, CHRM2, CHRM3, CHRM4, CHRM5	pulmonary	Launched
CPC001_6H:BRD-A07875874-001-01-6:10	cilnidipine	0.0244444	-0.0237558	calcium channel blocker	CACNA1B	cardiology	Launched
CPC001_6H:BRD-A09828896-004-04-5:10	SKF-81297	0.022238	0.0178296	dopamine receptor agonist	DRD1, DRD5		Preclinical
CPC001_6H:BRD-A14566392-004-03-5:10	scopolamine	0.0215404	-0.0029316	acetylcholine receptor antagonist		neurology/psychiatry, gastroenterology	Launched
CPC001_6H:BRD-A14574269-051-01-4:10	UB-165	0.0432254	0.0100669	acetylcholine receptor agonist	CHRNA3, CHRNA4, CHRNB2		Preclinical
CPC001_6H:BRD-A15435692-003-01-5:10	BMY-14802	-0.0480592	0.0210711	sigma receptor antagonist	HTR1A		Phase 2
CPC001_6H:BRD-A15530910-001-01-3:10	SDZ-21009	-0.0288862	-0.00365217	adrenergic receptor antagonist, serotonin receptor antagonist	HTR1A, HTR1B		Preclinical
CPC001_6H:BRD-A17065207-001-06-9:10	brefeldin-a	0.0019139	-0.00587134	protein synthesis inhibitor	ARF1, CYTH2		Preclinical
CPC001_6H:BRD-A19037878:10	trichostatin-a	-0.0504886	0.0467891	HDAC inhibitor	HDAC1, HDAC10, HDAC2, HDAC3, HDAC4, HDAC5, HDAC6, HDAC7, HDAC8, HDAC9		Preclinical
CPC001_6H:BRD-A19374631-001-01-0:10	vinpocetine	-0.0196914	-0.00769392	phosphodiesterase inhibitor, sodium channel blocker	PDE1A, PDE1C		Launched
CPC001_6H:BRD-A19500257:10	geldanamycin	0.00420922	-0.00500664	HSP inhibitor	HSP90AA1, HSP90AB1		Preclinical
CPC001_6H:BRD-A20527803-001-01-2:10	IB-MECA	0.0386716	0.0220465	adenosine receptor agonist	ADORA1, ADORA2A, ADORA2B, ADORA3		Phase 3
CPC001_6H:BRD-A20968261-001-01-3:10	WAY-213613	-0.000561557	-0.021372	glutamate inhibitor	SLC1A2		Preclinical
CPC001_6H:BRD-A21723284-066-01-7:10	naltriben	-0.0265566	0.0130245	opioid receptor antagonist	OPRD1, OPRK1, OPRM1		Preclinical
CPC001_6H:BRD-A22707317-001-02-5:10	SB-205384	-0.00226348	-0.0652877	GABA receptor modulator	GABRA3, GABRA5, GABRA6		Preclinical
CPC001_6H:BRD-A22783572-065-01-3:10	vinblastine	0.0223528	-0.00577096	microtubule inhibitor, tubulin polymerization inhibitor	JUN, TUBA1A, TUBB, TUBD1, TUBE1, TUBG1	hematologic malignancy, infectious disease, oncology	Launched
CPC001_6H:BRD-A23723433-001-01-2:10	paclitaxel	0.0254583	0.00576088	tubulin polymerization inhibitor	BCL2, MAP2, MAP4, MAPT, NR1I2, TLR4, TUBB, TUBB1	oncology	Launched
CPC001_6H:BRD-A24429032-003-01-6:10	BE-2254	-0.0267509	0.00566884	adrenergic receptor antagonist	ADRA1A		Phase 2
CPC001_6H:BRD-A26845397-001-01-4:10	isamoltane	-0.0247257	0.0156903	adrenergic receptor antagonist	HTR1A, HTR1B		Phase 1
CPC001_6H:BRD-A27143604-001-01-2:10	diarylpropionitrile	-0.0171537	0.0204668	estrogen receptor agonist	ESR2		Preclinical
CPC001_6H:BRD-A28318179-003-03-6:10	aminomethyltransferase	-0.0496989	-0.0196083	nitric oxide synthase inhibitor	NOS2		Preclinical
CPC001_6H:BRD-A32164164-048-01-4:10	methyllycaconitine	0.000680262	0.0149983	acetylcholine receptor antagonist	CHRNA7		Preclinical
CPC001_6H:BRD-A34706053-003-01-9:10	CGP-12177	-0.000994077	0.0157472	adrenergic receptor agonist	ADRB1, ADRB2, ADRB3		Phase 1
CPC001_6H:BRD-A34907681-001-01-7:10	rutin	0.0162584	0.0206358	antioxidant, capillary stabilizing agent, nitric oxide scavenger	AKR1C3	rheumatology, otolaryngology, gastroenterology, neurology/psychiatry, allergy	Launched
CPC001_6H:BRD-A36151937-001-01-2:10	genistein	0.0293462	0.0333789	tyrosine kinase inhibitor	CFTR, ESR1, ESR2, ESRRA, ESRRB, ESRRG, NCOA1, NCOA2, PPARG, PTK2B, TOP2A, TRPC5		Phase 2/Phase 3
CPC001_6H:BRD-A38030642-001-01-2:10	cyclosporin-a	0.0329118	-0.053428	calcineurin inhibitor	PPP3CA	rheumatology, dermatology	Launched
CPC001_6H:BRD-A38898897-003-01-0:10	GW-311616	-0.0317588	-0.0152368	leukocyte elastase inhibitor, elastase inhibitor	ELANE		Phase 1
CPC001_6H:BRD-A39522003-001-01-0:10	OMDM-2	-0.0113084	-0.013177	FAAH inhibitor	GPR119		Preclinical
CPC001_6H:BRD-A39747742-001-03-5:10	estradiol-valerate	0.00917437	0.0278209	estrogen receptor agonist	ESR1	oncology, endocrinology, obstetrics/gynecology	Launched
CPC001_6H:BRD-A42553870-001-05-1:10	L-152804	0.000974694	-0.0103135	neuropeptide receptor antagonist	NPY5R		Preclinical
CPC001_6H:BRD-A43930669-003-01-0:10	L-368899	-0.00350644	0.00405085	oxytocin receptor antagonist	AVPR1A, AVPR2, OXTR		Phase 1
CPC001_6H:BRD-A43974499-066-01-1:10	reboxetine	-0.00111828	-0.0141238	adrenergic receptor antagonist	SLC6A2	neurology/psychiatry	Launched
CPC001_6H:BRD-A44133049-001-01-5:10	azasetron	-0.0029337	0.0434888	serotonin receptor antagonist	HTR3A, HTR3B	infectious disease	Launched
CPC001_6H:BRD-A47633927-001-01-8:10	NPC-15199	0.0794774	0.00908348	ICAM1 antagonist	PPARG		Phase 2
CPC001_6H:BRD-A49358627-001-03-9:10	ciprofibrate	0.0323196	-0.0147947	PPAR receptor agonist	PPARA	endocrinology	Launched
CPC001_6H:BRD-A49370193-051-01-7:10	Ro-60-0175	0.0388932	-0.00313916		HTR2A, HTR2B, HTR2C		Preclinical
CPC001_6H:BRD-A49906757-004-03-1:10	scopolamine-n-oxide	-0.00125438	0.027377	acetylcholine receptor antagonist	CHRM1, CHRM2, CHRM3, CHRM4, CHRM5, SI		Preclinical
CPC001_6H:BRD-A54029483-001-01-5:10	IRL-2500	-0.0252542	-0.0283791	endothelin receptor antagonist	EDNRB		Preclinical
CPC001_6H:BRD-A54927599-001-07-8:10	KF-38789	0.00927756	-0.00161433	P selectin inhibitor	SELP		Preclinical
CPC001_6H:BRD-A58207013-001-01-2:10	pinacidil	-0.00286439	0.0311099	ATP channel activator, potassium channel activator	ABCC8, ABCC9	cardiology	Launched
CPC001_6H:BRD-A63346720-300-01-1:10	rimcazole	0.0253166	-0.0232468	sigma receptor antagonist	SIGMAR1		Phase 1
CPC001_6H:BRD-A63546914-003-01-2:10	Ro-04-5595	0.0139018	0.0429067		GRIN2B		Preclinical
CPC001_6H:BRD-A63667919-103-01-9:10	methylergometrine	0.0180799	0.00560706	dopamine receptor antagonist, serotonin receptor antagonist	DRD1, HTR1E, HTR1F, HTR2A, HTR2B, HTR2C	hematology, neurology/psychiatry	Launched
CPC001_6H:BRD-A63836183-362-01-1:10	PD-123319	-0.0218287	0.0207888	angiotensin antagonist	AGTR2		Phase 1
CPC001_6H:BRD-A64227845-004-02-8:10	SKF-77434	0.00495752	-0.0184646	dopamine receptor agonist	DRD1		Preclinical
CPC001_6H:BRD-A66927094-001-01-7:10	nemonapride	0.0234942	0.0299183	dopamine receptor antagonist	DRD2, DRD3, DRD4	neurology/psychiatry	Launched
CPC001_6H:BRD-A68281735-001-02-0:10	REV-5901	0.0229309	-0.0190262	leukotriene receptor antagonist, lipoxygenase inhibitor	ALOX5		Phase 2
CPC001_6H:BRD-A68891053-001-01-2:10	BW-B70C	-0.0297349	-0.00345162	lipoxygenase inhibitor	ALOX5		Preclinical
CPC001_6H:BRD-A70268693-103-01-9:10	PG-9	0.0240599	-0.023914	acetylcholine receptor agonist			Preclinical
CPC001_6H:BRD-A71262238-001-04-3:10	nafadotride	-0.0336094	-0.0194173	dopamine receptor antagonist	DRD2, DRD3, HTR1A		Preclinical
CPC001_6H:BRD-A74269027-003-03-8:10	isoxsuprine	0.00600957	-0.00673397	adrenergic receptor agonist	ADRB2	rheumatology, cardiology	Launched
CPC001_6H:BRD-A75409952:10	wortmannin	0.0730028	-0.0635895	PI3K inhibitor	PI4KA, PI4KB, PIK3CA, PIK3CD, PIK3CG, PIK3R1, PLK1, PRKDC		Preclinical
CPC001_6H:BRD-A75478957-001-01-6:10	PD-166793	0.0348923	0.0328631	collagenase inhibitor, metalloproteinase inhibitor	MMP13, MMP2, MMP3		Preclinical
CPC001_6H:BRD-A76093993-001-01-8:10	cromakalim	0.0243083	-0.0210307		KCNJ8		Phase 2
CPC001_6H:BRD-A80641450-001-01-4:10	FR-139317	0.00477233	0.0139642	endothelin receptor antagonist	EDNRA		Phase 1
CPC001_6H:BRD-A81177136-001-03-6:10	KN-62	0.0232728	-0.0149031	calcium/calmodulin dependent protein kinase inhibitor, purinergic receptor antagonist	AKT1, CAMK2A, CHEK1, LCK, MAPK1, MAPK11, MAPK12, MAPK14, MAPK8, P2RX7, PRKCA, ROCK1, RPS6KB1, SGK1		Preclinical
CPC001_6H:BRD-A81795050-003-01-7:10	U-18666A	-0.0175403	-0.0325698	oxidosqualene cyclase inhibitor			Preclinical
CPC001_6H:BRD-A81866333-003-01-5:10	CGS-21680	0.0292894	0.00235997	adenosine receptor agonist	ADORA1, ADORA2A, ADORA2B, ADORA3		Preclinical
CPC001_6H:BRD-A82329351-001-02-2:10	cycloheximide	-0.0192613	-0.034634	protein synthesis inhibitor	RPL3		Preclinical
CPC001_6H:BRD-A82371568-001-01-5:10	clofarabine	-0.0145785	-0.00813201	ribonucleotide reductase inhibitor	POLA1, POLD1, POLE, RRM1, RRM2, RRM2B	hematologic malignancy	Launched
CPC001_6H:BRD-A82590476-001-01-1:10	SDZ-NKT-343	-0.0118287	0.0406275	tachykinin antagonist	TACR1		Phase 1
CPC001_6H:BRD-A82656074-003-01-2:10	naltrindole	0.0241898	0.0130831	opioid receptor antagonist	OPRD1, OPRK1, OPRM1		Preclinical
CPC001_6H:BRD-A87479750-001-01-9:10	tenidap	0.028576	-0.00832987	cyclooxygenase inhibitor	KCNJ4, PTGS1		Phase 3
CPC001_6H:BRD-A87719232-001-02-4:10	naproxen	-0.00185709	-0.0342285	cyclooxygenase inhibitor	PTGS1, PTGS2	neurology/psychiatry, rheumatology, dental, otolaryngology, endocrinology	Launched
CPC001_6H:BRD-A89672324-001-02-2:10	CGP-55845	-0.010553	0.0213703	GABA receptor antagonist	GABBR1, GABBR2, KCTD12, KCTD16, KCTD8		Preclinical
CPC001_6H:BRD-A90311807-236-01-4:10	cilastatin	0.0136309	0.0106348	dehydropeptidase inhibitor	DPEP1		Launched
CPC001_6H:BRD-A94413429-003-01-6:10	NTNCB	0.0309569	0.012199	neuropeptide receptor antagonist	NPY5R		Preclinical
CPC001_6H:BRD-A94624445-236-02-2:10	bucladesine	-0.0312123	0.0484613	adenosine receptor agonist, cAMP stimulant	PRKACA	dermatology	Launched
CPC001_6H:BRD-A95696066-003-06-2:10	nisoxetine	0.0282139	-0.01437	norepinephrine reuptake inhibitor	SLC6A2, SLC6A3, SLC6A4		Phase 1
CPC001_6H:BRD-A95939040-008-03-3:10	sertaconazole	-0.00443229	-0.0531702	sterol demethylase inhibitor		infectious disease	Launched
CPC001_6H:BRD-A96456596-001-01-4:10	FPL-55712	0.0154183	-0.0169555	leukotriene receptor antagonist			Phase 1
CPC001_6H:BRD-A96485169-001-05-1:10	EBPC	-0.0329188	0.0457728	aldose reductase inhibitor	AKR1B1		Preclinical
CPC001_6H:BRD-A97454584-001-02-0:10	nadolol	-0.012526	-0.00268479	adrenergic receptor antagonist	ADRB1, ADRB2, ADRB3	cardiology	Launched
CPC001_6H:BRD-A98378129-001-01-4:10	talniflumate	0.051333	-0.0388176	cyclooxygenase inhibitor	CLCA1	neurology/psychiatry	Launched
CPC001_6H:BRD-A98725278-103-01-9:10	methysergide	0.0182234	-0.064888	serotonin receptor antagonist	HTR1A, HTR1B, HTR1D, HTR1E, HTR1F, HTR2A, HTR2B, HTR2C, HTR5A, HTR6, HTR7	neurology/psychiatry	Launched
CPC001_6H:BRD-A99411506-002-01-3:10	esculin	0.01627	0.0348513	antioxidant			Phase 1
CPC001_6H:BRD-K00486786-001-01-4:10	Ro-08-2750	0.00924222	-0.000855998		NGF		Preclinical
CPC001_6H:BRD-K02275692-003-03-4:10	cefotiam	-0.0281091	-0.0120149	bacterial cell wall synthesis inhibitor		infectious disease	Launched
CPC001_6H:BRD-K02607075-333-03-6:10	tubocurarine	-0.0298586	-0.0218509	acetylcholine receptor antagonist	ACHE, CHRNA2, HTR3A, HTR3B, KCNN1, KCNN2, KCNN3, ZACN	neurology/psychiatry	Launched
CPC001_6H:BRD-K04185004-003-03-6:10	oxybuprocaine	0.00716666	0.00465597	local anesthetic	SCN10A	neurology/psychiatry	Launched
CPC001_6H:BRD-K04414442-001-03-4:10	SB-222200	-0.0304746	-0.0251282	tachykinin antagonist	TACR3		Preclinical
CPC001_6H:BRD-K05151076-001-01-8:10	ZK-164015	0.00185332	-0.0173649	estrogen receptor antagonist	ESR1, ESR2		Preclinical
CPC001_6H:BRD-K05181084-003-02-9:10	NGB-2904	0.0131505	0.00943472	dopamine receptor antagonist	DRD3		Preclinical
CPC001_6H:BRD-K05464208-001-01-6:10	JX-401	0.0319759	-0.030311	p38 MAPK inhibitor	MAPK14		Preclinical
CPC001_6H:BRD-K05901394-001-01-1:10	terguride	-0.0237051	-0.0156568	dopamine receptor agonist, serotonin receptor antagonist	ADRA1A, ADRA2A, ADRA2B, ADRA2C, DRD2, DRD3, DRD4, HTR1A, HTR1B, HTR1D, HTR2A, HTR2B, HTR2C		Launched
CPC001_6H:BRD-K05906022-001-02-8:10	limonin	-0.00647571	0.0376043	HIV protease inhibitor			Preclinical
CPC001_6H:BRD-K06426971-001-01-9:10	ryuvidine	0.0376757	0.0423438	histone lysine methyltransferase inhibitor	CDK2, CDK4		Preclinical
CPC001_6H:BRD-K09635314-001-01-8:10	m-3M3FBS	-0.0153871	0.0115359		PLCB2, PLCB3, PLCD1, PLCG1, PLCG2		Preclinical
CPC001_6H:BRD-K09963420-066-03-4:10	saquinavir	0.0452082	-0.00121885	HIV protease inhibitor	CYP3A4	infectious disease	Launched
CPC001_6H:BRD-K10177585-003-01-6:10	PSB-11	-0.0281954	-0.0291501	adenosine receptor antagonist	ADORA1, ADORA2A, ADORA3		Preclinical
CPC001_6H:BRD-K11373525-003-01-3:10	ZD-7155	0.052855	0.0157905	angiotensin receptor antagonist	AGTR1		Preclinical
CPC001_6H:BRD-K11634954-300-01-8:10	GBR-13069	-0.00233922	-0.00957173	dopamine uptake inhibitor	SLC6A3		Preclinical
CPC001_6H:BRD-K11696279-003-01-5:10	BU-239	-0.00401149	-0.0109615	imidazoline receptor ligand, imidazoline receptor agonist			Preclinical
CPC001_6H:BRD-K11911061-003-02-8:10	GR-127935	0.0102081	0.0158096	serotonin receptor antagonist	HTR1A, HTR1B, HTR1D, HTR1E, HTR1F, HTR2A, HTR2B, HTR2C, HTR6		Preclinical
CPC001_6H:BRD-K11927976-050-01-1:10	ER-27319	0.00218199	0.0207423	mediator release inhibitor, SYK inhibitor	SYK		Preclinical
CPC001_6H:BRD-K12120659-305-01-4:10	GR-144053	-0.0287784	0.0241076	integrin antagonist	ITGA2B, ITGB3		Preclinical
CPC001_6H:BRD-K12184470-300-01-8:10	flunarizine	0.0393583	0.00589167	calcium channel blocker	CACNA1G, CACNA1H, CACNA1I, CALM1, HRH1	neurology/psychiatry, cardiology	Launched
CPC001_6H:BRD-K12244279-001-01-7:10	MEK1-2-inhibitor	0.0397678	0.0261237	MEK inhibitor	MAP2K2		Preclinical
CPC001_6H:BRD-K12516989-001-01-9:10	zaprinast	0.02093	-0.00843178	phosphodiesterase inhibitor	GPR35, PDE1A, PDE4D, PDE5A, PDE9A		Phase 2
CPC001_6H:BRD-K13533483-001-03-0:10	cyclosporin-a	0.00747307	-0.00769414	calcineurin inhibitor	PPP3CA	rheumatology, dermatology	Launched
CPC001_6H:BRD-K14618467-003-01-8:10	IKK-16	0.0294465	0.0341333	IKK inhibitor	IKBKB		Preclinical
CPC001_6H:BRD-K15086322-103-01-0:10	JNJ-10191584	0.0135871	0.0412631	histamine receptor antagonist	HRH4		Preclinical
CPC001_6H:BRD-K15791587-003-01-7:10	L-733060	-0.00596197	-0.0486444	tachykinin antagonist	TACR1		Preclinical
CPC001_6H:BRD-K16277217-001-03-4:10	piperacetazine	-0.011298	0.020335	dopamine receptor antagonist		neurology/psychiatry	Launched
CPC001_6H:BRD-K16444452-001-03-4:10	ibudilast	-0.0536545	0.0209476	leukotriene receptor antagonist, phosphodiesterase inhibitor	IL1B, IL6, PDE3A, PDE4A, PDE4B, PDE4C, PDE4D, PDE5A	pulmonary, neurology/psychiatry	Launched
CPC001_6H:BRD-K16508793-001-01-8:10	diazepam	-0.00465708	-0.0137543	benzodiazepine receptor agonist	ADRA1A, GABRA1, GABRA2, GABRA3, GABRA4, GABRA5, GABRA6, GABRB1, GABRB2, GABRB3, GABRD, GABRE, GABRG1, GABRG2, GABRG3, GABRP, GABRQ, GABRR1, GABRR2, GABRR3, TSPO	neurology/psychiatry	Launched
CPC001_6H:BRD-K17008822-303-01-3:10	BD-1008	0.0148924	-0.0258604	sigma receptor antagonist			Preclinical
CPC001_6H:BRD-K17016787-001-03-5:10	estriol	-0.0058257	0.0168156	estrogen receptor agonist	ESR1, ESR2	endocrinology, obstetrics/gynecology, infectious disease	Launched
CPC001_6H:BRD-K17896185-001-01-2:10	FIT	-0.0471855	0.0129075	opioid receptor agonist	OPRD1		Preclinical
CPC001_6H:BRD-K18618618-001-01-6:10	cimetidine	-0.0253291	-0.0169123	histamine receptor antagonist	HRH2, SLC29A4, SLC47A1, SLC47A2	gastroenterology, hematologic malignancy, endocrinology	Launched
CPC001_6H:BRD-K19525698-003-01-1:10	ozagrel	-0.0806128	-0.00919341	thromboxane synthase inhibitor	TBXAS1	neurology/psychiatry	Launched
CPC001_6H:BRD-K21667562-001-01-4:10	AM-404	0.0148024	-0.0252881	cyclooxygenase inhibitor, FAAH inhibitor, TRPV antagonist	CNR1, CNR2, FAAH, TRPV1		Preclinical
CPC001_6H:BRD-K23478508-001-03-7:10	digoxin	0.0205476	-0.0431221	ATPase inhibitor	ATP1A1	cardiology	Launched
CPC001_6H:BRD-K23922020-075-01-1:10	arecaidine-propargyl-ester	-0.000662024	-0.0114204	acetylcholine receptor agonist	CHRM1, CHRM2, CHRM3, CHRM4		Preclinical
CPC001_6H:BRD-K24201553-003-02-4:10	SB-269970	0.020678	0.0758405	serotonin receptor antagonist	HTR7		Preclinical
CPC001_6H:BRD-K24526313-001-08-6:10	levcromakalim	-0.00969356	0.038753	potassium channel activator	KCNJ5		Phase 3
CPC001_6H:BRD-K25591257-001-01-2:10	resveratrol	-0.0455993	-0.0300216	cytochrome P450 inhibitor, SIRT activator	CSNK2A1, NQO2, PTGS1, PTGS2		Launched
CPC001_6H:BRD-K26015241-001-01-0:10	ODQ	-0.0482493	-0.0795786	guanylyl cyclase inhibitor	GUCY1A2, GUCY1A3, GUCY1B3		Preclinical
CPC001_6H:BRD-K26134695-001-02-8:10	calpeptin	-0.00552849	0.022682	calpain inhibitor			Preclinical
CPC001_6H:BRD-K26573499-300-01-3:10	DMAB-anabaseine	0.0174545	0.0271954	adrenergic receptor agonist	CHRNA7		Preclinical
CPC001_6H:BRD-K27737647-300-01-4:10	H-89	0.0335858	-0.0041862	PKA inhibitor	GSG2, PKIA, PRKACA		Preclinical
CPC001_6H:BRD-K28761384-003-03-6:10	zuclopenthixol	0.0334493	0.0252637	dopamine receptor antagonist	ADRA1A, ADRA2A, DRD1, DRD2, DRD5, HRH1, HTR2A	neurology/psychiatry	Launched
CPC001_6H:BRD-K29173907-001-03-5:10	isoflupredone-acetate	0.0106853	-0.0262559		NR3C1		Preclinical
CPC001_6H:BRD-K29668683-300-01-4:10	BD-1063	-0.0124084	0.0128143	sigma receptor antagonist	SIGMAR1		Preclinical
CPC001_6H:BRD-K34441861-003-01-3:10	moexipril	-0.00694777	-0.0112739	angiotensin converting enzyme inhibitor	ACE, ACE2	cardiology	Launched
CPC001_6H:BRD-K34533029-001-01-0:10	tyrphostin-AG-494	0.0396172	-0.0585003	EGFR inhibitor	EGFR		Preclinical
CPC001_6H:BRD-K48970916-001-03-0:10	danazol	-0.0411843	-0.0259362	estrogen receptor antagonist, progesterone receptor agonist	AR, CCL2, ESR1, GNRHR, GNRHR2, PGR	obstetrics/gynecology, cardiology	Launched
CPC001_6H:BRD-K52850071-001-01-2:10	WHI-P154	0.0404286	-0.0100368	JAK inhibitor	EGFR, JAK1, JAK2, JAK3		Preclinical
CPC001_6H:BRD-K53318339-001-05-8:10	vinpocetine	-0.0454852	-0.00481717	phosphodiesterase inhibitor, sodium channel blocker	PDE1A, PDE1C		Launched
CPC001_6H:BRD-K53857191-001-05-2:10	risperidone	0.00242754	-0.00320338	dopamine receptor antagonist, serotonin receptor antagonist	ADRA1A, ADRA1B, ADRA1D, ADRA2A, ADRA2B, ADRA2C, DRD1, DRD2, DRD3, DRD4, HRH1, HTR1A, HTR1B, HTR1D, HTR1E, HTR1F, HTR2A, HTR2C, HTR6, HTR7	neurology/psychiatry	Launched
CPC001_6H:BRD-K53878242-001-02-4:10	MMPX	-0.00329451	0.0503083	phosphodiesterase inhibitor			Preclinical
CPC001_6H:BRD-K54708045-001-01-3:10	nTZDpa	0.00434334	0.0075453	PPAR receptor agonist	PPARG		Preclinical
CPC001_6H:BRD-K56699285-001-04-5:10	metergoline	0.0231957	-0.0122142	dopamine receptor agonist, serotonin receptor antagonist	HTR1A, HTR1B, HTR1D, HTR1E, HTR1F, HTR2A, HTR2B, HTR2C, HTR5A, HTR6, HTR7		Launched
CPC001_6H:BRD-K59469039-001-03-1:10	tyrphostin-AG-879	0.0245523	-0.0471846	tyrosine kinase inhibitor	ERBB2, KDR, NTRK1		Preclinical
CPC001_6H:BRD-K59650319-003-01-7:10	YM-298198	-0.0517458	-0.0452402	glutamate receptor antagonist	GRM1		Preclinical
CPC001_6H:BRD-K60184833-001-03-1:10	tyrphostin-AG-99	-0.011423	0.0229203	tyrosine kinase inhibitor	EGFR		Preclinical
CPC001_6H:BRD-K61323504-001-02-4:10	SB-225002	-0.0365081	0.0108368	CC chemokine receptor antagonist	CXCR2		Preclinical
CPC001_6H:BRD-K62289640-003-01-9:10	lylamine	0.0369724	-0.0394695	cannabinoid receptor agonist	CNR1		Preclinical
CPC001_6H:BRD-K62310379-001-03-0:10	fluticasone-propionate	0.0129122	0.00553144	glucocorticoid receptor agonist	NR3C1, NR3C2, PGR, PLA2G4A	dermatology	Launched
CPC001_6H:BRD-K63150726-001-01-3:10	JTE-907	-0.0168186	-0.0234813	cannabinoid receptor inverse agonist	CNR2		Phase 1
CPC001_6H:BRD-K63874012-103-01-5:10	thioperamide	-0.00908492	-0.0200043	histamine receptor antagonist	HRH3, HRH4		Preclinical
CPC001_6H:BRD-K63979671-001-03-6:10	etifenin	0.0251224	0.0173915	renal function diagnostic agent			Preclinical
CPC001_6H:BRD-K64157027-003-01-9:10	ZD-2079	0.00241413	0.0080714	adrenergic receptor agonist	ADRB3		Phase 2
CPC001_6H:BRD-K64341947-003-01-6:10	CFM-1571	0.0191275	0.00239752	guanylate cyclase activator			Preclinical
CPC001_6H:BRD-K64670467-001-01-2:10	JNJ-16259685	0.00269748	-0.0165882	glutamate receptor antagonist	GRM1		Preclinical
CPC001_6H:BRD-K65814004-003-01-1:10	diphenyleneiodonium	-0.00966181	-0.0164821	nitric oxide synthase inhibitor	NOS2, NOS3		Preclinical
CPC001_6H:BRD-K66782112-001-01-2:10	ICI-162846	0.0353145	0.0248333	histamine receptor antagonist	HRH2		Phase 1
CPC001_6H:BRD-K67013324-001-01-5:10	luzindole	-0.0222624	-0.0183231	melatonin receptor antagonist	MTNR1A, MTNR1B		Preclinical
CPC001_6H:BRD-K67080878-001-05-5:10	milrinone	-0.0526784	-0.0157139	phosphodiesterase inhibitor	PDE2A, PDE3A, PDE3B, PDE5A	cardiology	Launched
CPC001_6H:BRD-K67277431-002-03-0:10	picotamide	-0.038138	-0.0135875	thromboxane receptor antagonist, thromboxane synthase inhibitor	TBXA2R	hematology	Launched
CPC001_6H:BRD-K67860401-001-01-5:10	AR-A014418	-0.00707041	0.0398295	glycogen synthase kinase inhibitor	GSK3B		Preclinical
CPC001_6H:BRD-K68246049-001-01-4:10	TTNPB	0.00879114	0.0014841	retinoid receptor agonist	RARA, RARB, RARG		Phase 1
CPC001_6H:BRD-K68336408-001-03-4:10	tyrphostin-AG-1478	0.0338964	-0.0172617	EGFR inhibitor	EGFR, MAPK14		Preclinical
CPC001_6H:BRD-K68392338-003-01-2:10	ZK-93426	0.0495341	0.0191529	benzodiazepine receptor antagonist	GABRA1, GABRA2, GABRA3, GABRA5		Phase 1
CPC001_6H:BRD-K68620903-001-03-1:10	dydrogesterone	0.0278058	-0.019085	progesterone receptor agonist	PGR	obstetrics/gynecology	Launched
CPC001_6H:BRD-K71430621-303-01-5:10	clobenpropit	-0.0287995	-0.011985	histamine receptor antagonist	HRH1, HRH2, HRH3, HRH4		Preclinical
CPC001_6H:BRD-K71499074-001-03-8:10	diclofenamide	-0.00144394	-0.0247842	carbonic anhydrase inhibitor	CA1, CA12, CA2, CA4, CA7	ophthalmology, neurology/psychiatry	Launched
CPC001_6H:BRD-K71534238-001-03-5:10	GW-9508	0.015739	0.0216055	free fatty acid receptor agonist, G protein-coupled receptor agonist	FFAR1, FFAR4		Preclinical
CPC001_6H:BRD-K71731651-001-01-9:10	PNU-120596	-0.00580828	0.0167259	acetylcholine receptor agonist	CHRNA7		Preclinical
CPC001_6H:BRD-K73397362-001-01-7:10	purmorphamine	0.0132256	-0.0574242	smoothened receptor agonist	SMO		Preclinical
CPC001_6H:BRD-K74112339-001-02-7:10	acetohydroxamic-acid	-0.00638925	-0.0116821	urease inhibitor	MMP12	infectious disease	Launched
CPC001_6H:BRD-K74141488-003-03-9:10	naftifine	0.0164868	-0.030075	fungal squalene epoxidase inhibitor	SQLE	infectious disease	Launched
CPC001_6H:BRD-K74195153-050-03-0:10	irsogladine	-0.00842875	-0.013363	phosphodiesterase inhibitor	PDE4A	gastroenterology	Launched
CPC001_6H:BRD-K74284736-001-01-5:10	L-689560	0.0118574	-0.0210327	glutamate receptor antagonist	GRIN1, GRIN2A, GRIN2B, GRIN2C, GRIN2D		Preclinical
CPC001_6H:BRD-K74305673-001-01-3:10	IKK-2-inhibitor-V	0.0390788	-0.0489921	IKK inhibitor, NFkB pathway inhibitor	IKBKB		Phase 1
CPC001_6H:BRD-K76064317-001-03-2:10	tyrphostin-AG-1296	0.00257941	0.040251	FLT3 inhibitor	FLT3		Preclinical
CPC001_6H:BRD-K76133116-001-01-2:10	benzydamine	0.0234016	-0.00986054	prostanoid receptor antagonist		dental, otolaryngology	Launched
CPC001_6H:BRD-K76568384-001-01-4:10	PHTPP	0.0235196	-0.0279674	estrogen receptor antagonist	ESR2		Preclinical
CPC001_6H:BRD-K76674262-001-01-7:10	homoharringtonine	-0.0107941	-0.0719665	protein synthesis inhibitor	RPL3	hematologic malignancy	Launched
CPC001_6H:BRD-K76840893-003-01-7:10	RS-17053	0.05314	-0.0487943	adrenergic receptor antagonist	ADRA1A, ADRA1D		Preclinical
CPC001_6H:BRD-K78692225-001-11-2:10	leflunomide	-0.031113	0.0140854	dihydroorotate dehydrogenase inhibitor, PDGFR tyrosine kinase receptor inhibitor	AHR, DHODH, PTK2B	rheumatology	Launched
CPC001_6H:BRD-K79116891-003-03-7:10	proxymetacaine	-0.0362363	0.0173302	sodium channel blocker	SCN10A, SCN5A	neurology/psychiatry	Launched
CPC001_6H:BRD-K79124250-001-03-0:10	ioxaglic-acid	0.0210623	0.0404898	radiopaque medium		radiology	Launched
CPC001_6H:BRD-K79930101-300-01-1:10	GW-583340	-0.00555308	-0.022771	EGFR inhibitor	EGFR, ERBB2		Preclinical
CPC001_6H:BRD-K80970344-201-02-9:10	pyrrolidine-dithiocarbamate	0.0107842	-0.0300719	NFkB pathway inhibitor	HSD11B1, RELA		Preclinical
CPC001_6H:BRD-K81029756-001-02-8:10	diltiazem	0.0187655	0.0421488	calcium channel blocker	CACNA1C, CACNA1S, CACNA2D1, CACNG1, HTR3A, KCNA5	cardiology	Launched
CPC001_6H:BRD-K81225797-001-01-5:10	SCH-58261	0.0254334	-0.00821516	adenosine receptor antagonist	ADORA1, ADORA2A, ADORA2B, ADORA3		Preclinical
CPC001_6H:BRD-K81418486:10	vorinostat	-0.0667361	0.0412075	HDAC inhibitor	HDAC1, HDAC10, HDAC11, HDAC2, HDAC3, HDAC5, HDAC6, HDAC8, HDAC9	hematologic malignancy	Launched
CPC001_6H:BRD-K81709173-001-03-8:10	halcinonide	0.0116713	0.0451587	glucocorticoid receptor agonist	NR3C1	dermatology	Launched
CPC001_6H:BRD-K81729199-001-01-0:10	AQ-RA741	-0.00950625	0.0133057	acetylcholine receptor antagonist	CHRM2		Preclinical
CPC001_6H:BRD-K81876028-300-01-2:10	CP-93129	0.0157437	0.023285	serotonin receptor agonist	HTR1A		Preclinical
CPC001_6H:BRD-K82823804-001-01-7:10	PD-407824	0.0239248	-0.0459165	PKC inhibitor	WEE1		Preclinical
CPC001_6H:BRD-K83508485-001-01-9:10	FK-888	-0.00191734	-0.00215508	tachykinin antagonist	TACR1, TACR2		Phase 2
CPC001_6H:BRD-K83637872-001-01-7:10	SANT-1	0.0158646	-0.00796133	smoothened receptor antagonist	SHH, SMO		Preclinical
CPC001_6H:BRD-K84266862-001-01-6:10	BRL-50481	-0.00612559	0.00977486	phosphodiesterase inhibitor	PDE7A, PDE7B		Preclinical
CPC001_6H:BRD-K84709232-001-02-6:10	caffeic-acid	0.0313517	0.00227721	HIV integrase inhibitor, lipoxygenase inhibitor, nitric oxide production inhibitor, tumor necrosis factor production inhibitor	ALOX5, MIF		Preclinical
CPC001_6H:BRD-K85015012-003-01-1:10	NNC-05-2090	0.0145943	-0.0409855	GABA uptake inhibitor, GAT inhibitor	SLC6A12		Preclinical
CPC001_6H:BRD-K85266041-304-01-7:10	DNQX	0.0245714	0.0231224	glutamate receptor antagonist	GRIA1, GRIA2, GRIK1, GRIN1, GRIN2A, GRIN2B		Preclinical
CPC001_6H:BRD-K86882815-001-01-6:10	cabergoline	0.0129218	0.0133866	dopamine receptor agonist	ADRA1A, ADRA1B, ADRA1D, ADRA2A, ADRA2B, ADRA2C, ADRB1, ADRB2, DRD1, DRD2, DRD3, DRD4, DRD5, HTR1A, HTR1B, HTR1D, HTR2A, HTR2B, HTR2C, HTR7	endocrinology	Launched
CPC001_6H:BRD-K86958018-001-01-9:10	olvanil	0.0331175	0.0195774	TRPV agonist	CNR1, GPR119, TRPV1		Preclinical
CPC001_6H:BRD-K87510569-001-01-0:10	RS-504393	-0.00564489	0.0188087	CC chemokine receptor antagonist	CCL2, CCR2		Preclinical
CPC001_6H:BRD-K87905482-001-02-4:10	anandamide	0.0110922	-0.0273407	cannabinoid receptor agonist	CACNA1G, CACNA1H, CACNA1I, CNR1, CNR2, GLRA1, GPR18, GPR55, KCNA2, KCNK3, KCNK9, TRPM8, TRPV1		Phase 2
CPC001_6H:BRD-K87990216-001-03-7:10	piretanide	0.0273332	0.0351114	glucocorticoid receptor agonist	SLC12A1, SLC12A2	cardiology	Launched
CPC001_6H:BRD-K88358234-003-01-4:10	xaliproden	-0.0180884	-0.0144567	serotonin receptor agonist	HTR1A		Phase 3
CPC001_6H:BRD-K89210380-001-03-8:10	biotin	-0.0218735	-0.0391189	vitamin B	ACACA, ACACB, HLCS, MCCC1, MCCC2, PC, PCCA, PCCB, SLC5A6		Launched
CPC001_6H:BRD-K89274813-001-01-5:10	DMP-543	0.0187823	0.00731733	acetylcholine release enhancer			Phase 2
CPC001_6H:BRD-K89402695-001-01-5:10	L-655240	0.0179567	0.0281463	thromboxane receptor antagonist	PTGES		Phase 1
CPC001_6H:BRD-K89923877-003-02-4:10	scopolamine	-0.0150702	-0.022053	acetylcholine receptor antagonist		neurology/psychiatry, gastroenterology	Launched
CPC001_6H:BRD-K90027355-001-03-4:10	spironolactone	0.0210402	-0.0727022	mineralocorticoid receptor antagonist	AR, CACNA1A, CACNA1B, CACNA1C, CACNA1D, CACNA1F, CACNA1G, CACNA1H, CACNA1I, CACNA1S, CACNA2D1, CACNA2D2, CACNA2D3, CACNB1, CACNB2, CACNB3, CACNB4, CACNG1, CYP11B2, NR3C1, NR3C2, PGR, SHBG	endocrinology, cardiology, gastroenterology, rheumatology	Launched
CPC001_6H:BRD-K92726801-003-02-7:10	hydrastinine	-0.0172876	-0.0354733	haemostatic agent			Preclinical
CPC001_6H:BRD-K92758126-001-06-3:10	MD-920	0.0291628	-0.00464431	NFkB pathway inhibitor	AADACL2		Phase 1
CPC001_6H:BRD-K92984783-003-02-4:10	melperone	-0.0367749	-0.00705844	dopamine receptor antagonist, serotonin receptor antagonist	DRD2, HTR2A	neurology/psychiatry	Launched
CPC001_6H:BRD-K94176593-001-02-9:10	TWS-119	-0.0187645	0.0361965	glycogen synthase kinase inhibitor	GSK3B, JUN, MYC		Preclinical
CPC001_6H:BRD-K94379058-001-03-5:10	BML-190	0.0207215	0.00443178	cannabinoid receptor inverse agonist	CNR2		Preclinical
CPC001_6H:BRD-K94441233-001-03-1:10	mevastatin	0.0298663	0.0188039	HMGCR inhibitor	HMGCR		Preclinical
CPC001_6H:BRD-K94689771-001-02-5:10	pinocembrin	0.0212581	-0.0182972	cytochrome P450 inhibitor	CYP1B1		Phase 2
CPC001_6H:BRD-K94832621-001-01-5:10	Y-134	0.01879	-0.013574	estrogen receptor antagonist	ESR1, ESR2		Preclinical
CPC001_6H:BRD-K94920105-001-01-3:10	DR-2313	-0.0240673	-0.0113447	PARP inhibitor	PARP1, PARP3		Preclinical
CPC001_6H:BRD-K96670504-001-01-9:10	lonidamine	-0.0498431	-0.0303416	glucokinase inhibitor	GCK		Launched
CPC001_6H:BRD-K96720755-001-01-8:10	relcovaptan	0.0123907	0.0111973	vasopressin receptor antagonist	AVPR1A, AVPR1B, AVPR2, OXTR		Phase 2
CPC001_6H:BRD-K96862998-001-03-1:10	pirfenidone	-0.0343751	0.000440929	TGF beta receptor inhibitor	FURIN, TNF	pulmonary	Launched
CPC001_6H:BRD-K97061094-001-03-2:10	azacyclonol	-0.0376152	-0.0267274	histamine receptor antagonist	HRH1		Preclinical
CPC001_6H:BRD-K97365803-001-01-3:10	PI-828	0.0129835	-0.0842858	PI3K inhibitor			Preclinical
CPC001_6H:BRD-K99174507-001-01-6:10	cardiogenol-c	-0.0261523	-0.0143491	cardiomyogenesis inducer			Preclinical
CPC002_24H:BRD-A00758722-001-03-1:10	noretynodrel	0.037778	0.0195697	progestogen hormone	PGR	endocrinology	Launched
CPC002_24H:BRD-A03623303-045-05-3:10	metoprolol	-0.00864585	-0.00692719	adrenergic receptor antagonist	ADRB1, ADRB2	cardiology	Launched
CPC002_24H:BRD-A10420615-001-03-6:10	cyclopiazonic-acid	0.0125832	0.0057208	ATPase inhibitor	ATP2A1		Preclinical
CPC002_24H:BRD-A11813248-003-01-6:10	AM-92016	0.00237956	0.00135394	potassium channel blocker	GRIN1		Preclinical
CPC002_24H:BRD-A14798026-001-01-8:10	mestranol	-0.0102133	-0.0228546	estrogen receptor agonist	ESR1	endocrinology	Launched
CPC002_24H:BRD-A17428743-003-03-3:10	BW-723C86	-0.0112063	0.0249635	serotonin receptor agonist	HTR2A, HTR2B, HTR2C		Preclinical
CPC002_24H:BRD-A17453586-003-01-5:10	MDL-72832	-0.00667507	0.0212062	serotonin receptor agonist	HTR1A		Preclinical
CPC002_24H:BRD-A18579359-001-02-3:10	wiskostatin	0.00723004	-0.00321846	neural Wiskott-Aldrich syndrome protein inhibitor, actin related protein inhibitor	WAS, WASL		Preclinical
CPC002_24H:BRD-A19037878:10	trichostatin-a	-0.0483888	0.0764895	HDAC inhibitor	HDAC1, HDAC10, HDAC2, HDAC3, HDAC4, HDAC5, HDAC6, HDAC7, HDAC8, HDAC9		Preclinical
CPC002_24H:BRD-A19500257:10	geldanamycin	0.0441288	-0.00833128	HSP inhibitor	HSP90AA1, HSP90AB1		Preclinical
CPC002_24H:BRD-A19661776-003-13-6:10	mianserin	-6.17794e-05	-0.0359152	serotonin receptor antagonist	ADRA1A, ADRA1B, ADRA1D, ADRA2A, ADRA2B, ADRA2C, DRD1, DRD2, DRD3, DRD5, HRH1, HRH2, HRH4, HTR1A, HTR1F, HTR2A, HTR2B, HTR2C, HTR6, HTR7, OPRK1, SLC6A2, SLC6A3, SLC6A4	neurology/psychiatry	Launched
CPC002_24H:BRD-A20126139-001-03-4:10	medrysone	0.0392088	-0.023398	glucocorticoid receptor agonist	NR3C1	ophthalmology	Launched
CPC002_24H:BRD-A20243730-001-01-4:10	danazol	0.0199017	0.000377698	estrogen receptor antagonist, progesterone receptor agonist	AR, CCL2, ESR1, GNRHR, GNRHR2, PGR	obstetrics/gynecology, cardiology	Launched
CPC002_24H:BRD-A22684332-003-03-1:10	procaterol	-0.0361261	0.0252122	adrenergic receptor agonist	ADRB2	pulmonary	Launched
CPC002_24H:BRD-A23072235-050-09-4:10	pheniramine	-0.00108907	0.0239607	histamine receptor antagonist	HRH1	allergy	Launched
CPC002_24H:BRD-A24122750-001-02-9:10	saclofen	-0.0303742	-0.0175059	GABA receptor antagonist	GABBR1, GABBR2, KCTD12, KCTD16, KCTD8		Preclinical
CPC002_24H:BRD-A28422058-001-01-0:10	L-689560	-0.0344031	-0.0115312	glutamate receptor antagonist	GRIN1, GRIN2A, GRIN2B, GRIN2C, GRIN2D		Preclinical
CPC002_24H:BRD-A28970875-300-03-1:10	puromycin	0.0275752	-0.00639367	protein synthesis inhibitor	NHP2L1, RPL10L, RPL11, RPL13A, RPL15, RPL19, RPL23, RPL23A, RPL26L1, RPL3, RPL37, RPL8, RSL24D1		Preclinical
CPC002_24H:BRD-A29289453-001-03-9:10	PCA-4248	-0.0238779	0.0247044	platelet activating factor receptor antagonist	PTAFR		Phase 1
CPC002_24H:BRD-A30437061-001-02-7:10	camptothecin	0.0596981	0.0263967	topoisomerase inhibitor	TOP1		Phase 3
CPC002_24H:BRD-A30655177-001-06-6:10	LFM-A13	-0.0185193	0.0290819	Bruton's tyrosine kinase (BTK) inhibitor	BTK		Preclinical
CPC002_24H:BRD-A31521121-001-15-7:10	methocarbamol	0.019809	0.00769098	muscle relaxant	CA1	neurology/psychiatry	Launched
CPC002_24H:BRD-A35623999-001-04-0:10	CGP-37157	0.0387738	0.0388352	mitochondrial Na+/Ca2+ exchanger antagonist, sodium/calcium exchange inhibitor	SLC8A1		Preclinical
CPC002_24H:BRD-A35989968-001-03-4:10	megestrol-acetate	0.0361047	-0.00689249	progesterone receptor agonist	NR3C1, PGR	neurology/psychiatry, endocrinology	Launched
CPC002_24H:BRD-A36267905-003-12-7:10	buphenine	-0.0463092	0.0383975	adrenergic receptor agonist	ADRB2	rheumatology	Launched
CPC002_24H:BRD-A37704979-001-04-0:10	SB-203580	-0.00059838	-0.0480038	p38 MAPK inhibitor	AKT1, ALOX5, CHEK1, CYP2D6, CYP3A4, GAK, GSK3B, LCK, MAPK1, MAPK10, MAPK11, MAPK12, MAPK14, MAPK8, MAPK9, PRKCA, RAF1, RIPK2, ROCK1, RPS6KB1, SGK1, SRC, TNF		Preclinical
CPC002_24H:BRD-A41451487-001-04-7:10	PK-11195	-0.00741394	-0.0352042	benzodiazepine receptor antagonist	TSPO		Phase 1
CPC002_24H:BRD-A42649439-001-02-8:10	triciribine	0.0177692	-0.00593321	AKT inhibitor	AKT1, AKT2, AKT3		Phase 1/Phase 2
CPC002_24H:BRD-A44780397-001-01-1:10	mifepristone	0.0319233	0.00196085	glucocorticoid receptor antagonist, progesterone receptor antagonist	AR, NR1I2, NR3C1, PGR	endocrinology	Launched
CPC002_24H:BRD-A45499626-001-02-8:10	UBP-302	-0.0161284	-0.035883	glutamate receptor antagonist	GRIK1		Preclinical
CPC002_24H:BRD-A49046702-003-03-4:10	SKF-89976A	0.001095	0.0611127	GABA uptake inhibitor	SLC6A1		Preclinical
CPC002_24H:BRD-A50311610-300-06-2:10	meclizine	-0.022022	0.0178558	constitutive androstane receptor (CAR) agonist	HRH1, NR1I3	gastroenterology, neurology/psychiatry	Launched
CPC002_24H:BRD-A50684349-003-01-1:10	fenoldopam	0.00264376	0.00782246	dopamine receptor agonist	ADRA1A, ADRA1B, ADRA1D, ADRA2A, ADRA2B, ADRA2C, DRD1, DRD4, DRD5	cardiology	Launched
CPC002_24H:BRD-A50928468-001-03-7:10	norgestrel	0.0181162	0.0260815	progesterone receptor agonist	PGR	endocrinology	Launched
CPC002_24H:BRD-A51393488-003-01-9:10	noscapine	0.00448691	-0.0208463	bradykinin receptor antagonist, tubulin polymerization inhibitor	SIGMAR1	pulmonary	Launched
CPC002_24H:BRD-A51410489-003-02-8:10	yohimbine	0.0315415	0.0168047	adrenergic receptor antagonist	ADRA2A, ADRA2B, ADRA2C, DRD2, DRD3, HTR1A, HTR1B, HTR1D, HTR1E, HTR1F, HTR2A, HTR2B, HTR2C, HTR5A, HTR7, KCNJ1, KCNJ10, KCNJ11, KCNJ12, KCNJ14, KCNJ15, KCNJ8	cardiology	Launched
CPC002_24H:BRD-A51829654-003-02-8:10	BRL-15572	-0.0251718	0.0161826	serotonin receptor antagonist	HTR1A, HTR1B, HTR1D, HTR1E, HTR1F, HTR2A, HTR2B, HTR2C, HTR6		Preclinical
CPC002_24H:BRD-A53576514-048-06-9:10	orphenadrine	0.0117714	0.0276396	acetylcholine receptor antagonist	GRIN1, GRIN2D, GRIN3A, GRIN3B, HRH1, SCN10A, SLC6A2	neurology/psychiatry	Launched
CPC002_24H:BRD-A56987319-001-05-3:10	SQ-22536	0.0185433	0.00868034	adenylyl cyclase inhibitor	ADCY1		Preclinical
CPC002_24H:BRD-A58157837-034-01-4:10	butabindide	0.0403888	0.0158385	tripeptidyl peptidase inhibitor	TPP2		Preclinical
CPC002_24H:BRD-A62071884-001-02-0:10	siguazodan	0.00284777	0.030403	phosphodiesterase inhibitor	PDE3A		Phase 1
CPC002_24H:BRD-A63043573-001-01-6:10	cabergoline	-0.01757	0.00517446	dopamine receptor agonist	ADRA1A, ADRA1B, ADRA1D, ADRA2A, ADRA2B, ADRA2C, ADRB1, ADRB2, DRD1, DRD2, DRD3, DRD4, DRD5, HTR1A, HTR1B, HTR1D, HTR2A, HTR2B, HTR2C, HTR7	endocrinology	Launched
CPC002_24H:BRD-A64290322-001-01-6:10	cyclosporin-a	0.0408698	-0.0572425	calcineurin inhibitor	PPP3CA	rheumatology, dermatology	Launched
CPC002_24H:BRD-A67433117-001-01-8:10	NCS-382	-0.0217938	0.027279	GABA receptor antagonist	GABBR1, GABBR2, SLC52A2		Preclinical
CPC002_24H:BRD-A69960130-066-01-4:10	bromocriptine	0.0658427	0.00818271	dopamine receptor agonist	ADRA1A, ADRA1B, ADRA1D, ADRA2A, ADRA2B, ADRA2C, DRD1, DRD2, DRD3, DRD4, DRD5, HTR1A, HTR1B, HTR1D, HTR2A, HTR2B, HTR2C, HTR6, HTR7	endocrinology, neurology/psychiatry	Launched
CPC002_24H:BRD-A70461345-003-03-0:10	naloxone	-0.0224245	0.0446353	opioid receptor antagonist	CREB1, ESR1, OPRD1, OPRK1, OPRM1, TLR4	pulmonary	Launched
CPC002_24H:BRD-A75409952:10	wortmannin	0.0700397	-0.0123449	PI3K inhibitor	PI4KA, PI4KB, PIK3CA, PIK3CD, PIK3CG, PIK3R1, PLK1, PRKDC		Preclinical
CPC002_24H:BRD-A76528577-065-01-2:10	vincristine	0.0331669	0.0281288	tubulin polymerization inhibitor	TUBA4A, TUBB	hematologic malignancy	Launched
CPC002_24H:BRD-A78322124-003-06-6:10	dobutamine	-0.030696	-0.0335907	adrenergic receptor agonist	ADRB1, ADRB2	cardiology	Launched
CPC002_24H:BRD-A78377521-001-03-0:10	monastrol	0.0232774	0.00480513	kinesin inhibitor	KIF11		Preclinical
CPC002_24H:BRD-A83859836-003-02-8:10	tropisetron	0.000349238	-0.0104202	serotonin receptor antagonist	GLRA1, GLRA2, GLRB, HTR3A, HTR4	gastroenterology	Launched
CPC002_24H:BRD-A84205515-001-02-5:10	estriol	-0.00551909	0.0171143	estrogen receptor agonist	ESR1, ESR2	endocrinology, obstetrics/gynecology, infectious disease	Launched
CPC002_24H:BRD-A84389633-001-02-4:10	tropanyl-3,5-dimethylbenzoate	0.0160521	0.00806988	serotonin receptor antagonist	HTR3A, HTR3B		Preclinical
CPC002_24H:BRD-A85424553-050-03-9:10	thioperamide	0.0131468	-0.00172443	histamine receptor antagonist	HRH3, HRH4		Preclinical
CPC002_24H:BRD-A85587465-001-02-5:10	bemesetron	0.0374976	0.0345901	serotonin receptor antagonist	HTR3A, HTR3B		Phase 3
CPC002_24H:BRD-A89337244-001-01-1:10	PD-102807	0.0381028	-0.0278566	acetylcholine receptor antagonist	CHRM4		Preclinical
CPC002_24H:BRD-A92651262-003-03-9:10	nalbuphine	-0.0194023	-0.0475577	opioid receptor agonist, opioid receptor antagonist	OPRD1, OPRK1, OPRM1	neurology/psychiatry	Launched
CPC002_24H:BRD-A93000692-001-02-4:10	ciglitazone	-0.0207356	0.0330212	PPAR receptor agonist	PPARG		Phase 2
CPC002_24H:BRD-K00662280-001-04-5:10	CL-218872	-0.0645632	0.00413999	benzodiazepine receptor agonist	GABRA1, GABRA2, GABRA3, GABRA5, GABRB2, GABRG2		Phase 1
CPC002_24H:BRD-K01292756-001-10-2:10	pimozide	0.0490782	0.0116481	dopamine receptor antagonist	CACNA1I, CALM1, DRD1, DRD2, DRD3, DRD4, DRD5, HRH1, HTR1A, HTR2A, KCNA10, KCNH2	neurology/psychiatry	Launched
CPC002_24H:BRD-K01567962-001-07-3:10	pyrazolanthrone	0.00751095	-0.0226657	JNK inhibitor	MAPK10, MAPK8, MAPK8IP1, MAPK9, TTK		Preclinical
CPC002_24H:BRD-K04111260-001-05-0:10	raclopride	0.0250916	0.0273074	dopamine receptor antagonist	DRD2, DRD3, HTR1A		Launched
CPC002_24H:BRD-K04146668-001-01-3:10	GW-441756	-0.0127736	-0.0747059	growth factor receptor inhibitor	NTRK1		Preclinical
CPC002_24H:BRD-K05361803-001-02-1:10	SC-10	0.0166665	-0.0192184	protein kinase activator	PRKCA		Preclinical
CPC002_24H:BRD-K05434375-001-03-2:10	HA-1004	-0.0225472	0.0187477	calcium channel blocker			Phase 2
CPC002_24H:BRD-K05528470-305-01-4:10	L-745870	-0.0262815	0.00946047	dopamine receptor antagonist	DRD1, DRD2, DRD3, DRD4, HTR1A, HTR2A, HTR6, HTR7		Preclinical
CPC002_24H:BRD-K06147391-300-04-3:10	telenzepine	-0.0166708	-0.0101785	acetylcholine receptor antagonist	CHRM1		Phase 3
CPC002_24H:BRD-K06208435-003-03-3:10	YS-035	-0.013591	0.0248484	calcium channel blocker			Preclinical
CPC002_24H:BRD-K06753942-001-06-1:10	nobiletin	0.0548491	0.0554669	MEK inhibitor	MAP2K1		Preclinical
CPC002_24H:BRD-K06902185-001-10-2:10	minoxidil	-0.0113785	0.0515677	KATP activator, Kir6 channel (KATP) activator, vasodilator	ABCC9, KCNJ1, KCNJ10, KCNJ11, KCNJ8, PTGS1	endocrinology	Launched
CPC002_24H:BRD-K06926592-001-01-7:10	tretinoin	-0.0154107	-0.0423571	retinoid receptor agonist, retinoid receptor ligand	ALDH1A1, ALDH1A2, GPRC5A, NR0B1, NR2C2, PPARD, RARA, RARB, RARG, RARRES1, RORB, RORC, RXRB, RXRG	hematologic malignancy	Launched
CPC002_24H:BRD-K07691486-001-04-9:10	roscovitine	0.010153	0.030695	CDK inhibitor	CDK2, CDK9		Phase 2
CPC002_24H:BRD-K07762753-001-02-8:10	aminopurvalanol-a	0.0596486	-0.0472292	CDK inhibitor, tyrosine kinase inhibitor	CDK1, CDK2, CDK5, CDK6		Preclinical
CPC002_24H:BRD-K08547377-003-03-2:10	irinotecan	0.0203497	-0.0665579	topoisomerase inhibitor	TOP1, TOP1MT	oncology	Launched
CPC002_24H:BRD-K09397065-003-03-8:10	SR-57227A	-0.0116669	-0.00861651	serotonin receptor agonist	HTR3A		Phase 2
CPC002_24H:BRD-K10042277-001-04-3:10	desmethylclozapine	0.0078439	-0.0204083	acetylcholine receptor agonist	HTR2C		Phase 2
CPC002_24H:BRD-K10176267-001-02-5:10	L-701252	-0.00618697	0.038754	glutamate receptor antagonist	GRIN1		Preclinical
CPC002_24H:BRD-K12079898-001-01-8:10	PD-160170	0.00815867	-0.0280828	neuropeptide receptor antagonist	NPY1R		Preclinical
CPC002_24H:BRD-K12867552-001-01-3:10	PCI-24781	-0.0246345	0.0526214	HDAC inhibitor	HDAC1, HDAC2, HDAC3, HDAC6		Phase 1/Phase 2
CPC002_24H:BRD-K13646352-001-01-2:10	midostaurin	0.0562602	-0.0310029	FLT3 inhibitor, KIT inhibitor, PKC inhibitor	FLT3, PRKCG	hematologic malignancy	Launched
CPC002_24H:BRD-K15025317-001-05-2:10	BAY-11-7082	0.0224065	-0.00663211	NFkB pathway inhibitor	RELA		Preclinical
CPC002_24H:BRD-K15164005-001-02-3:10	apoptosis-activator-II	-0.0314659	0.0414092	carboxylesterase inhibitor	BCHE, CES1		Preclinical
CPC002_24H:BRD-K15567136-003-18-1:10	papaverine	0.0358654	-0.0236546	phosphodiesterase inhibitor	PDE10A, PDE4B, PDE5A	cardiology, hematology, gastroenterology	Launched
CPC002_24H:BRD-K15868788-003-02-8:10	SDZ-205-557	-0.0115978	0.0278751	serotonin receptor antagonist	HTR3A, HTR3B		Preclinical
CPC002_24H:BRD-K16195444-003-13-8:10	oxymetazoline	0.018749	0.0359422	adrenergic receptor agonist	ADRA1A, ADRA1B, ADRA1D, ADRA2A, ADRA2B, ADRA2C, HTR1B, HTR1D, HTR2C	otolaryngology	Launched
CPC002_24H:BRD-K16551401-003-02-6:10	PNU-22394	-0.00648799	-0.0184873	serotonin receptor agonist	HTR2A, HTR2B, HTR2C, MAOA, MAOB		Phase 2
CPC002_24H:BRD-K16664969-001-02-5:10	GTP-14564	0.00218558	0.00422873	FLT3 inhibitor, tyrosine kinase inhibitor	CSF1R, FLT3, KIT, PDGFRB		Preclinical
CPC002_24H:BRD-K17743697-066-02-8:10	KB-R7943	0.0466394	-0.0132779	sodium/calcium exchange inhibitor	SLC8A1, TRPC3, TRPC5, TRPC6		Preclinical
CPC002_24H:BRD-K17868609-001-02-7:10	BRL-54443	0.0523423	0.0548951	serotonin receptor agonist	HTR1E, HTR1F		Preclinical
CPC002_24H:BRD-K18316707-001-01-9:10	O-1918	-0.0303278	0.0126239	cannabinoid receptor antagonist			Preclinical
CPC002_24H:BRD-K18619710-001-03-7:10	digoxigenin	0.0150897	-0.00911996	steroid			Preclinical
CPC002_24H:BRD-K18678457-003-01-0:10	ZD-7288	-0.00134766	0.0190706	HCN channel blocker	HCN1, HCN2, HCN3, HCN4		Phase 2
CPC002_24H:BRD-K18787491-001-05-2:10	U-0126	0.0322499	0.0314875	MEK inhibitor	AKT1, CHEK1, GSK3B, LCK, MAP2K1, MAP2K2, MAP2K7, MAPK1, MAPK11, MAPK12, MAPK14, MAPK8, PRKCA, RAF1, ROCK1, RPS6KB1, SGK1		Preclinical
CPC002_24H:BRD-K18816859-001-01-4:10	L-694247	0.00168416	0.00596426	serotonin receptor agonist	HTR1A, HTR1B, HTR1D		Preclinical
CPC002_24H:BRD-K18905250-003-01-6:10	ST-91	-0.00287993	-0.0361566	adrenergic receptor agonist			Preclinical
CPC002_24H:BRD-K19111024-001-08-4:10	clofibric-acid	0.0422377	0.0277794	PPAR receptor agonist	PPARA		Launched
CPC002_24H:BRD-K19284129-001-01-8:10	salvinorin-a	0.0142383	0.00924248	opioid receptor agonist	OPRD1, OPRK1, OPRM1		Phase 1
CPC002_24H:BRD-K19533706-001-01-9:10	tranilast	-0.00666554	0.0229341	angiogenesis inhibitor	HPGDS, HRH1	pulmonary	Launched
CPC002_24H:BRD-K19605405-001-01-9:10	ZM-241385	0.000224261	-0.024531	adenosine receptor antagonist	ADORA1, ADORA2A, ADORA2B, ADORA3		Preclinical
CPC002_24H:BRD-K20141153-003-03-8:10	atomoxetine	-0.0106193	-0.0254002	norepinephrine transporter inhibitor	GRIN1, GRIN2A, GRIN2B, GRIN2C, GRIN2D, GRIN3A, GRIN3B, SLC6A2, SLC6A3, SLC6A4	neurology/psychiatry	Launched
CPC002_24H:BRD-K20287671-001-03-6:10	SU-4312	0.00796719	-0.0153203	PDGFR tyrosine kinase receptor inhibitor, tyrosine kinase inhibitor, VEGFR inhibitor	KDR, PDGFRB		Preclinical
CPC002_24H:BRD-K20313525-001-03-8:10	rosmarinic-acid	-0.0156301	-0.0217908	GABA transaminase inhibitor	MCL1, TYR		Launched
CPC002_24H:BRD-K20655524-003-07-0:10	mefexamide	0.010037	-0.0280998	psychoactive drug			Preclinical
CPC002_24H:BRD-K20714604-003-01-1:10	RS-56812	0.0323188	0.0363936	serotonin receptor partial agonist	HTR3A		Preclinical
CPC002_24H:BRD-K20755323-001-01-8:10	SKI-II	0.0467384	-0.0519871	sphingosine kinase inhibitor	SPHK1		Preclinical
CPC002_24H:BRD-K21283037-003-06-2:10	riluzole	0.0354879	0.0714322	glutamate inhibitor	KCNK10, KCNK2, KCNK4, KCNN4, SCN10A, SCN11A, SCN1A, SCN2A, SCN3A, SCN4A, SCN5A, SCN7A, SCN8A, SCN9A, SLC7A11	neurology/psychiatry	Launched
CPC002_24H:BRD-K22010301-001-01-2:10	JLK-6	0.0314037	0.0193847	gamma secretase inhibitor	PSEN1		Preclinical
CPC002_24H:BRD-K23383398-001-01-6:10	T-0901317	0.0327508	0.0344257	LXR agonist	NCOA1, NCOA2, NR1H2, NR1H3, NR1I2, RXRB		Preclinical
CPC002_24H:BRD-K24023109-003-11-2:10	diltiazem	-0.0230363	0.0353964	calcium channel blocker	CACNA1C, CACNA1S, CACNA2D1, CACNG1, HTR3A, KCNA5	cardiology	Launched
CPC002_24H:BRD-K24240364-003-02-1:10	GYKI-52466	-0.0599187	-0.0271904	glutamate receptor antagonist	GRIA1, GRIA2, GRIA3, GRIA4		Preclinical
CPC002_24H:BRD-K25186396-001-04-7:10	tangeritin	0.0425313	-0.000522522	cell cycle inhibitor			Preclinical
CPC002_24H:BRD-K25433859-003-14-8:10	maprotiline	-0.0121508	0.0048125	norepinephrine reputake inhibitor, tricyclic antidepressant	ADRA1A, ADRA1B, ADRA1D, ADRA2A, ADRA2B, ADRA2C, CHRM1, CHRM2, CHRM3, CHRM4, CHRM5, DRD2, HRH1, HTR2A, HTR2C, HTR7, SLC6A2	neurology/psychiatry	Launched
CPC002_24H:BRD-K26241953-001-01-0:10	piceatannol	-0.0203141	-0.0404619	SYK inhibitor	ATP5A1, ATP5B, ATP5C1, IRF3		Preclinical
CPC002_24H:BRD-K26548821-001-01-8:10	quinpirol-(-)	-0.025682	-0.0263193	dopamine receptor agonist	DRD1, DRD2, DRD3, DRD4, HTR1A, HTR2A, HTR2B, HTR2C		Phase 2
CPC002_24H:BRD-K26997899-001-01-4:10	D-64131	0.00587303	0.0479662	microtubule inhibitor	TUBB		Preclinical
CPC002_24H:BRD-K27351809-001-02-0:10	nomegestrol-acetate	-0.00860581	-0.0677115	progesterone receptor agonist	PGR	endocrinology	Launched
CPC002_24H:BRD-K28578425-001-02-1:10	cilostamide	-0.00487964	0.0716	phosphodiesterase inhibitor	PDE3A, PDE3B		Preclinical
CPC002_24H:BRD-K31699485-001-01-9:10	DMeOB	-0.0137233	-0.0145948		GRM5		Preclinical
CPC002_24H:BRD-K31843556-001-01-7:10	T-0070907	-0.024123	0.00437943	PPAR receptor antagonist	PPARG		Preclinical
CPC002_24H:BRD-K31920458-001-03-8:10	mestranol	0.00467545	-0.0408964	estrogen receptor agonist	ESR1	endocrinology	Launched
CPC002_24H:BRD-K32292990-001-01-0:10	CGP-53353	0.034229	-0.00225846	EGFR inhibitor, PKC inhibitor	EGFR, PRKCB		Preclinical
CPC002_24H:BRD-K32501161-300-04-7:10	vanoxerine	0.0130359	-0.0535431	dopamine uptake inhibitor	SLC6A3		Phase 3
CPC002_24H:BRD-K32526544-001-01-2:10	DCEBIO	0.0229396	0.0181161	potassium channel activator	KCNN2, KCNN3, KCNN4		Preclinical
CPC002_24H:BRD-K33459542-001-02-5:10	ditolylguanidine	0.00641956	-0.0160274	sigma receptor agonist	GRIN1, GRIN2A, GRIN2B, SIGMAR1		Preclinical
CPC002_24H:BRD-K33860217-003-01-6:10	CP-94253	0.00734532	0.0567277	serotonin receptor agonist	HTR1B		Preclinical
CPC002_24H:BRD-K33882852-003-01-0:10	ZK-93423	0.00140937	-0.0142945	benzodiazepine receptor agonist	GABRA1, GABRA2, GABRA3, GABRA5, GABRB2, GABRG2		Phase 3
CPC002_24H:BRD-K34034388-300-01-0:10	GBR-12783	-0.00932624	-0.0278303	dopamine uptake inhibitor			Preclinical
CPC002_24H:BRD-K34154330-003-04-9:10	tracazolate	-0.0132121	0.019768	GABA receptor modulator	GABRA1		Phase 2
CPC002_24H:BRD-K34170797-001-01-1:10	fexaramine	0.0285571	-0.0256431	FXR agonist	NR1H4		Preclinical
CPC002_24H:BRD-K35531059-001-02-4:10	molsidomine	-0.0446205	0.00353702	guanylate cyclase stimulant	GUCY1A3	cardiology	Launched
CPC002_24H:BRD-K35559145-050-03-6:10	levomepromazine	0.0144237	0.0663184	dopamine receptor antagonist	ADRA1A, ADRA1B, ADRA1D, ADRA2A, ADRA2B, ADRA2C, CHRM1, CHRM2, CHRM3, CHRM4, CHRM5, DRD1, DRD2, DRD3, DRD4, DRD5, HRH1, HTR2A, HTR2C	neurology/psychiatry, gastroenterology	Launched
CPC002_24H:BRD-K36258877-001-01-5:10	AZ-10417808	0.030369	0.0354392	caspase inhibitor	CASP3		Preclinical
CPC002_24H:BRD-K36638830-001-02-2:10	anabasine	0.000186997	0.038805	acetylcholine receptor agonist			Preclinical
CPC002_24H:BRD-K36864847-303-01-7:10	BD-1047	-0.00189742	-0.0305967	adrenergic receptor antagonist	SIGMAR1		Preclinical
CPC002_24H:BRD-K37270826-001-03-7:10	mifepristone	0.00586755	-0.0516649	glucocorticoid receptor antagonist, progesterone receptor antagonist	AR, NR1I2, NR3C1, PGR	endocrinology	Launched
CPC002_24H:BRD-K37289225-001-19-0:10	clozapine	0.0107416	0.0335029	dopamine receptor antagonist, serotonin receptor antagonist	ADRA1A, ADRA1B, ADRA1D, ADRA2A, ADRA2B, ADRA2C, CALY, CHRM1, CHRM2, CHRM3, CHRM4, CHRM5, DRD1, DRD2, DRD3, DRD4, DRD5, HRH1, HRH4, HTR1A, HTR1B, HTR1D, HTR1E, HTR1F, HTR2A, HTR2B, HTR2C, HTR3A, HTR5A, HTR6, HTR7	neurology/psychiatry	Launched
CPC002_24H:BRD-K37312348-001-06-9:10	kenpaullone	-0.0350977	0.0507376	CDK inhibitor, glycogen synthase kinase inhibitor	CCNB1, CDK1, CDK5, GSK3B		Preclinical
CPC002_24H:BRD-K37392901-003-01-7:10	NSC-632839	0.0455597	-0.00746119	ubiquitin specific protease inhibitor	SENP2, USP1, USP2, USP7		Preclinical
CPC002_24H:BRD-K37561857-001-06-4:10	zardaverine	0.0312848	0.0384358	phosphodiesterase inhibitor	PDE4D		Phase 2
CPC002_24H:BRD-K38903228-001-02-8:10	hesperidin	-0.0294941	-0.0346729	flavanone glycoside	CACNA1B		Launched
CPC002_24H:BRD-K39188321-001-03-9:10	betamethasone	-0.0390081	-0.0679944	glucocorticoid receptor agonist	NR3C1	dermatology	Launched
CPC002_24H:BRD-K39339537-001-03-8:10	epirizole	0.0130456	-0.00130715	cyclooxygenase inhibitor	PTGS1, PTGS2	neurology/psychiatry	Launched
CPC002_24H:BRD-K39356024-001-02-4:10	pregnenolone	-0.00705552	-0.0464727	glutamate receptor modulator	CYP17A1, SULT2B1		Launched
CPC002_24H:BRD-K39670393-303-01-3:10	amthamine	-0.0451296	0.00413403	histamine receptor agonist	HRH2		Preclinical
CPC002_24H:BRD-K39965020-001-02-6:10	doconexent	-0.032306	-0.00783558	PPAR receptor agonist	FFAR1, PTGS1, PTGS2		Launched
CPC002_24H:BRD-K40530731-001-02-5:10	hyoscyamine	-0.00353936	-0.0377942	acetylcholine receptor antagonist	CHRM1, CHRM2, CHRM3, CHRM4	gastroenterology, urology, neurology/psychiatry, allergy	Launched
CPC002_24H:BRD-K40578143-001-01-8:10	GR-79236	-0.0346639	-0.0130044	adenosine receptor agonist	ADORA1, ADORA2A		Phase 1
CPC002_24H:BRD-K40656405-001-01-5:10	L-165041	-0.00600712	-0.0130764	PPAR receptor agonist	PPARD		Preclinical
CPC002_24H:BRD-K40992116-001-05-5:10	parachlorophenol	0.0608526	0.01865	antiinfective drug			Launched
CPC002_24H:BRD-K41337261-003-01-0:10	ZM-306416	0.0159905	-0.0366514	Abl kinase inhibitor, src inhibitor, VEGFR inhibitor	EGFR, FLT1, FLT4, KDR		Preclinical
CPC002_24H:BRD-K42221274-003-02-8:10	NNC-711	-0.00983188	0.00156494	GABA uptake inhibitor	SIGMAR1, SLC6A1		Preclinical
CPC002_24H:BRD-K42452249-001-01-7:10	EO-1428	0.0436318	0.0383584	p38 MAPK inhibitor	MAPK11, MAPK14		Preclinical
CPC002_24H:BRD-K42693031-001-01-8:10	glimepiride	0.035111	-0.0255695	insulin secretagogue	ABCC8, KCNJ1, KCNJ11	endocrinology	Launched
CPC002_24H:BRD-K43330982-001-01-5:10	JTE-013	-0.0226108	0.0103822	lysophospholipid receptor antagonist	P2RY10, S1PR2		Preclinical
CPC002_24H:BRD-K43978949-075-01-7:10	PIT	-0.028711	-0.0700353	purinergic receptor antagonist	P2RY1		Preclinical
CPC002_24H:BRD-K44067360-001-16-2:10	flufenamic-acid	0.0505675	0.044464	chloride channel blocker	AKR1C3, ANO1, AR, GJA1, GJA10, GJA3, GJA4, GJA5, GJA8, GJA9, GJB1, GJB2, GJB3, GJB4, GJB5, GJB6, GJB7, GJC1, GJC2, GJC3, GJD2, GJD3, GJD4, GJE1, PANX1, PANX2, PANX3, PKD2L1, PTGS1, PTGS2, TRPC5, TRPM2, TRPM5		Preclinical
CPC002_24H:BRD-K44849676-001-05-5:10	capsazepine	0.0195756	-0.0326549	TRPV agonist	TRPV1, TRPV4		Preclinical
CPC002_24H:BRD-K45401373-001-04-3:10	betulinic-acid	0.0235433	0.0122576	apoptosis stimulant, NFkB pathway inhibitor	GPBAR1		Phase 1/Phase 2
CPC002_24H:BRD-K45435259-003-03-8:10	SCH-23390	-0.0149149	0.0278891	dopamine receptor antagonist	DRD1, DRD5, HTR2C, KCNJ4, KCNJ6		Preclinical
CPC002_24H:BRD-K45479396-103-01-2:10	BP-554	0.0389445	0.0541943	serotonin receptor agonist	HTR1A		Preclinical
CPC002_24H:BRD-K46142322-003-01-6:10	RS-67333	-0.0522697	-0.0026453	serotonin receptor partial agonist	HTR4		Preclinical
CPC002_24H:BRD-K47105409-001-04-6:10	AG-490	-0.00999041	-0.0331074	EGFR inhibitor, JAK inhibitor	EGFR, JAK2, JAK3		Preclinical
CPC002_24H:BRD-K47598052-001-06-7:10	PP-1	0.0612251	-0.0587474	src inhibitor	HCK, RET		Preclinical
CPC002_24H:BRD-K47639036-003-03-3:10	flavoxate	-0.0172991	-0.0244366	acetylcholine receptor antagonist	CHRM1, CHRM2	urology	Launched
CPC002_24H:BRD-K48367671-001-01-8:10	febuxostat	-0.0015126	-0.0234593	xanthine oxidase inhibitor	XDH	nephrology	Launched
CPC002_24H:BRD-K49577446-001-03-1:10	flunisolide	-0.0116933	-0.0673882	cytochrome P450 inhibitor	NR3C1	allergy	Launched
CPC002_24H:BRD-K49657628-001-05-6:10	tyrphostin-AG-18	-0.0247151	-0.0383163	EGFR inhibitor, tyrosine kinase inhibitor	EGFR		Preclinical
CPC002_24H:BRD-K49671696-045-03-6:10	ketanserin	-0.000645328	0.0524457	serotonin receptor antagonist	ADRA1A, ADRA1B, ADRA1D, DRD1, DRD5, HTR1A, HTR1B, HTR1D, HTR2A, HTR2B, HTR2C, HTR5A, HTR7, SLC18A1, SLC18A2	cardiology	Launched
CPC002_24H:BRD-K49890030-236-01-6:10	gavestinel	-0.0152688	-0.0559392	glutamate receptor antagonist	GLRB		Phase 3
CPC002_24H:BRD-K50018155-003-01-3:10	RS-67506	-0.0257836	-0.0404669	serotonin receptor partial agonist	HTR4		Preclinical
CPC002_24H:BRD-K50135270-300-01-5:10	GBR-12935	-0.0106193	0.00180391	dopamine uptake inhibitor	AGTR1, SLC6A3		Preclinical
CPC002_24H:BRD-K50325075-001-01-3:10	UCL-2077	-0.0413702	-0.0122901	slow afterhyperpolarization channel blocker			Preclinical
CPC002_24H:BRD-K50388907-001-15-5:10	fenofibrate	0.0216041	0.0531426	PPAR receptor agonist	MMP25, PPARA	endocrinology	Launched
CPC002_24H:BRD-K50398167-236-12-8:10	meclofenamic-acid	0.0200756	0.00102769	cyclooxygenase inhibitor, prostanoid receptor antagonist	ALOX5, CNR1, KCNQ2, KCNQ3, PTGS1, PTGS2	rheumatology, neurology/psychiatry, endocrinology	Launched
CPC002_24H:BRD-K50422030-003-01-8:10	clomethiazole	0.00286902	-0.00502046	GABA receptor antagonist, GABA receptor modulator	GABRA1	neurology/psychiatry	Launched
CPC002_24H:BRD-K50859149-001-08-8:10	sulfafurazole	-0.00769981	0.00376364	bacterial antifolate		infectious disease	Launched
CPC002_24H:BRD-K51318897-001-07-0:10	fenbendazole	0.0369332	0.00212526	tubulin polymerization inhibitor	TUBB	infectious disease	Launched
CPC002_24H:BRD-K51751936-001-03-4:10	alfadolone-acetate	-0.0403115	0.00797718	benzodiazepine receptor agonist			Phase 2
CPC002_24H:BRD-K51918615-303-01-1:10	iodophenpropit	0.0320126	-0.014126	histamine receptor antagonist	HRH3, HRH4		Preclinical
CPC002_24H:BRD-K52394958-001-01-9:10	GR-159897	0.0261899	0.0197841	tachykinin antagonist	TAC1, TACR2		Preclinical
CPC002_24H:BRD-K52459643-001-10-2:10	alprostadil	-0.0229824	-0.0277596	prostanoid receptor agonist	CATSPER1, CATSPER2, CATSPER3, CATSPER4, PTGDR, PTGER1, PTGER2, PTGER4, PTGIR	cardiology	Launched
CPC002_24H:BRD-K52721684-001-02-2:10	PCO-400	-0.00449264	-0.0211229	potassium channel activator	KCNJ8		Phase 1
CPC002_24H:BRD-K52989797-003-13-2:10	clomipramine	0.00635315	-0.0488392	serotonin transporter (SERT) inhibitor	GSTP1, HTR2A, HTR2B, HTR2C, SLC6A2, SLC6A3, SLC6A4	neurology/psychiatry	Launched
CPC002_24H:BRD-K53523901-001-02-8:10	arctigenin	-0.00160229	-0.00219895	MEK inhibitor	CHUK, MAP2K1		Preclinical
CPC002_24H:BRD-K53913732-001-01-8:10	SB-408124	0.0433061	0.0339657	orexin receptor antagonist	HCRTR1, HCRTR2		Preclinical
CPC002_24H:BRD-K54142781-003-02-7:10	cirazoline	-0.0266745	-0.000259463	adrenergic receptor agonist	ADRA1A		Preclinical
CPC002_24H:BRD-K54330070-001-07-1:10	SB-202190	-0.0147568	0.0290437	p38 MAPK inhibitor	AKT1, ALOX5, CHEK1, GSK3B, LCK, MAPK1, MAPK11, MAPK12, MAPK14, MAPK8, PRKCA, ROCK1, RPS6KB1, SGK1		Preclinical
CPC002_24H:BRD-K54462405-003-03-3:10	doxepin	-0.0344137	-0.0229957	histamine receptor antagonist	ADRA1A, ADRA1B, ADRA1D, ADRA2A, ADRA2B, ADRA2C, CHRM1, CHRM2, CHRM3, CHRM4, CHRM5, DRD2, HRH1, HRH2, HRH4, HTR1A, HTR2A, HTR2B, HTR2C, HTR6, KCNH2, SLC6A2, SLC6A4	neurology/psychiatry	Launched
CPC002_24H:BRD-K54759182-003-02-3:10	dosulepin	-0.00467973	-0.041564	norepinephrine reuptake inhibitor, serotonin‚Äìnorepinephrine reuptake inhibitor (SNRI), tricyclic antidepressant	CHRM1, CHRM2, CHRM3, CHRM4, CHRM5, HRH1, SLC6A2, SLC6A4	neurology/psychiatry	Launched
CPC002_24H:BRD-K56047318-001-03-0:10	RHC-80267	-0.0132046	0.00700908	triacylglycerol lipase inhibitor	DAGLA, DAGLB		Preclinical
CPC002_24H:BRD-K56515112-001-03-4:10	medrysone	0.00923127	-0.0534765	glucocorticoid receptor agonist	NR3C1	ophthalmology	Launched
CPC002_24H:BRD-K56596464-004-05-7:10	QX-314	0.0174167	-0.0150998	sodium channel blocker	MAPK14, TGFBR1		Preclinical
CPC002_24H:BRD-K59037100-001-09-7:10	oxybenzone	0.0369215	-0.00636327	lipase inhibitor	LIPE	dermatology	Launched
CPC002_24H:BRD-K59256312-066-04-1:10	gabexate	-0.0497454	-0.0192926	serine protease inhibitor	PRSS1, TPSAB1	gastroenterology	Launched
CPC002_24H:BRD-K59574735-001-05-0:10	ubenimex	-0.0166842	0.0366123	leukotriene synthesis inhibitor	LTA4H, RNPEP	hematologic malignancy	Launched
CPC002_24H:BRD-K60060639-005-01-4:10	N-methyllidocaine-iodide	-0.0096072	-0.0164119	antiarrhythmic medication			Preclinical
CPC002_24H:BRD-K60230970-001-04-3:10	MG-132	0.0579503	-0.00612977	proteasome inhibitor	PSMB1		Preclinical
CPC002_24H:BRD-K60298136-001-01-7:10	ITE	-0.0249379	0.0103377	aryl hydrocarbon receptor agonist	AHR		Preclinical
CPC002_24H:BRD-K60476892-001-02-1:10	YC-1	0.0177867	-0.0521008	guanylyl cyclase activator	GUCY1A2, GUCY1A3, GUCY1B3, HIF1A		Preclinical
CPC002_24H:BRD-K60487568-001-01-3:10	SU-4312	0.0499639	-0.0186627	PDGFR tyrosine kinase receptor inhibitor, tyrosine kinase inhibitor, VEGFR inhibitor	KDR, PDGFRB		Preclinical
CPC002_24H:BRD-K60511616-236-01-4:10	pravastatin	-0.0356575	-0.0239632	HMGCR inhibitor	HMGCR, SLCO1B1	endocrinology, cardiology	Launched
CPC002_24H:BRD-K60640630-001-03-7:10	mometasone	0.0360942	-0.0358096	glucocorticoid receptor agonist	NR3C1	dermatology	Launched
CPC002_24H:BRD-K61097567-001-03-6:10	SB-218795	0.0231197	-0.0193496	tachykinin antagonist	TACR3		Preclinical
CPC002_24H:BRD-K61250553-003-13-2:10	loperamide	0.0148856	-0.0410124	opioid receptor agonist	CACNA1A, CALM1, OPRD1, OPRK1, OPRM1, POMC	gastroenterology	Launched
CPC002_24H:BRD-K62810658-001-06-4:10	PD-98059	0.0293869	-0.0195336	MEK inhibitor	AKT1, CHEK1, GSK3B, LCK, MAP2K1, MAPK1, MAPK11, MAPK12, MAPK14, MAPK8, PRKCA, RAF1, ROCK1, RPS6KB1, SGK1		Preclinical
CPC002_24H:BRD-K63516691-003-01-2:10	T-0156	-0.0139803	-0.00831844	phosphodiesterase inhibitor	PDE5A		Preclinical
CPC002_24H:BRD-K67298865-001-03-3:10	SB-431542	0.0209637	-0.00161755	TGF beta receptor inhibitor	ACVR1C, TGFBR1		Preclinical
CPC002_24H:BRD-K68264559-045-01-6:10	brimonidine	-0.00560143	0.00054348	adrenergic receptor agonist	ADRA2A, ADRA2B, ADRA2C	ophthalmology	Launched
CPC002_24H:BRD-K69195780-004-03-5:10	NAN-190	-0.0298878	0.026448	serotonin receptor agonist	ADRA1A, ADRA1B, ADRA1D, HTR1A, HTR1F		Preclinical
CPC002_24H:BRD-K70281171-103-01-1:10	U-99194	0.0307547	0.0232115	dopamine receptor antagonist	DRD3		Preclinical
CPC002_24H:BRD-K72029282-001-15-4:10	probucol	-0.0223373	-0.0380348	atherogenesis inhibitor	ABCA1, ABCB11, CES1	cardiology	Launched
CPC002_24H:BRD-K72816382-001-01-3:10	cinalukast	0.0289944	-0.0403035	leukotriene receptor antagonist	CYSLTR1		Phase 2
CPC002_24H:BRD-K73109821-001-08-6:10	diazoxide	-0.0168655	0.00292728	potassium channel activator	ATP1A1, CA1, CA2, KCNJ11, KCNJ8, KCNMA1, SLC12A3	endocrinology	Launched
CPC002_24H:BRD-K75615183-300-02-1:10	talipexole	0.0082658	-0.027383	adrenergic receptor agonist, dopamine receptor agonist	ADRA2A, DRD2, HTR3A	infectious disease	Launched
CPC002_24H:BRD-K75641298-003-16-9:10	metoclopramide	0.0156166	-0.0096361	dopamine receptor antagonist, serotonin receptor antagonist	CHRM1, DRD2, HTR3A, HTR3B, HTR4	gastroenterology	Launched
CPC002_24H:BRD-K76304753-003-08-8:10	phenazopyridine	0.0443344	-0.0288927	local anesthetic	SCN1A	infectious disease	Launched
CPC002_24H:BRD-K76617868-003-03-6:10	fasudil	0.0228012	0.0385863	rho associated kinase inhibitor	PKIA, PRKACA, ROCK1, ROCK2	neurology/psychiatry	Launched
CPC002_24H:BRD-K76775527-001-15-3:10	nimesulide	-0.0042692	0.0363845	cyclooxygenase inhibitor	LTF, PLA2G2E, PTGS1, PTGS2	rheumatology, obstetrics/gynecology	Launched
CPC002_24H:BRD-K77641333-003-15-6:10	naphazoline	0.0269552	-0.0218281	adrenergic receptor agonist	ADRA1A, ADRA2A	ophthalmology	Launched
CPC002_24H:BRD-K77987382-001-08-2:10	mebendazole	-0.00928819	0.0598598	tubulin polymerization inhibitor	TUBA1A, TUBB, TUBB4B	infectious disease	Launched
CPC002_24H:BRD-K78294846-001-02-5:10	osthol	-0.0368827	-0.0500778	calcium channel blocker			Preclinical
CPC002_24H:BRD-K78633253-001-04-6:10	EXO-1	0.0509401	0.0232138	ARF inhibitor			Preclinical
CPC002_24H:BRD-K78959463-001-05-8:10	FPL-64176	-0.0514925	0.005952	calcium channel activator	CACNA1C, CACNA1S		Preclinical
CPC002_24H:BRD-K79425933-001-03-6:10	benperidol	0.0344085	0.0445395	dopamine receptor antagonist	DRD2	neurology/psychiatry	Launched
CPC002_24H:BRD-K79684402-300-01-0:10	Ro-10-5824	0.0182491	-0.00260854	dopamine receptor agonist	DRD4		Preclinical
CPC002_24H:BRD-K80315159-051-01-2:10	DPPE	-0.0193278	0.0937112	histamine receptor antagonist	ABCB1, HRH1		Phase 3
CPC002_24H:BRD-K80334323-001-03-5:10	noretynodrel	0.0427106	0.0152989	progestogen hormone	PGR	endocrinology	Launched
CPC002_24H:BRD-K80396088-001-03-9:10	gliquidone	-0.0249192	0.0237098	sulfonylurea	ABCC8, KCNJ10, KCNJ8	endocrinology	Launched
CPC002_24H:BRD-K80725821-300-01-1:10	RS-16566	0.00123819	-0.0514902	serotonin receptor antagonist			Preclinical
CPC002_24H:BRD-K80778372-001-01-7:10	Ro-19-4605	-0.0396058	0.000614874		GABRA1, GABRA2, GABRA3, GABRA5		Preclinical
CPC002_24H:BRD-K81272440-236-06-9:10	dantrolene	0.0136772	0.0465064	calcium channel blocker	RYR1, RYR3	neurology/psychiatry, endocrinology	Launched
CPC002_24H:BRD-K81418486:10	vorinostat	-0.0200523	0.0486278	HDAC inhibitor	HDAC1, HDAC10, HDAC11, HDAC2, HDAC3, HDAC5, HDAC6, HDAC8, HDAC9	hematologic malignancy	Launched
CPC002_24H:BRD-K82484965-003-02-7:10	carmoxirole	-0.0223789	-0.0256241	dopamine receptor agonist	DRD2		Phase 2
CPC002_24H:BRD-K82731415-001-05-4:10	olomoucine	-0.0257717	-0.05937	CDK inhibitor	CDK1, CDK2, CDK5, MAPK1		Preclinical
CPC002_24H:BRD-K82823076-001-01-8:10	Ro-15-4513	-0.0335518	-0.00926836		GABRA1, GABRA2, GABRA3, GABRA4, GABRA5, GABRA6, GABRB2, GABRG2		Preclinical
CPC002_24H:BRD-K82983861-001-01-9:10	GW-0742	-0.00200726	0.00244107	PPAR receptor agonist	PPARD		Preclinical
CPC002_24H:BRD-K83322645-103-01-6:10	L-693403	-0.0445261	-0.0391872	sigma receptor agonist, sigma receptor antagonist	DRD2, SIGMAR1		Preclinical
CPC002_24H:BRD-K83597974-003-15-6:10	pargyline	-0.00496787	0.0188595	monoamine oxidase inhibitor	MAOA, MAOB	cardiology	Launched
CPC002_24H:BRD-K86204871-001-02-2:10	terconazole	0.0130434	-0.00953782	sterol demethylase inhibitor		infectious disease	Launched
CPC002_24H:BRD-K86727142-001-06-6:10	embelin	0.0170472	-0.0157732	HCV inhibitor, XIAP inhibitor	XIAP		Preclinical
CPC002_24H:BRD-K87048468-003-01-9:10	RS-102221	-0.0250462	0.0275377	serotonin receptor antagonist	HTR2A, HTR2B, HTR2C		Preclinical
CPC002_24H:BRD-K87158025-003-01-2:10	benzamil	0.00311557	-0.00350271	sodium channel blocker	ASIC1, PKD2L1, SCNN1A, SCNN1B, SCNN1D, SCNN1G, SLC8A1		Phase 2
CPC002_24H:BRD-K87919739-001-03-4:10	tyrphostin-AG-825	0.0174142	0.0224431	protein tyrosine kinase inhibitor	ERBB2		Preclinical
CPC002_24H:BRD-K88611939-001-10-9:10	aniracetam	-0.0592632	0.0294718	glutamate receptor agonist	DRD2, GRIA1, GRIA2, GRIA3, GRIA4, HTR2A		Launched
CPC002_24H:BRD-K88677950-001-01-3:10	PD-198306	-0.0153299	-0.0454417	MAP kinase inhibitor, MEK inhibitor	MAP2K1, MAP2K2		Preclinical
CPC002_24H:BRD-K88759641-003-01-0:10	EMD-66684	-0.0083608	-0.0366365	angiotensin receptor antagonist	AGTR1		Preclinical
CPC002_24H:BRD-K88871508-001-01-9:10	lisuride	-0.0064122	-0.0215178	dopamine receptor agonist	ADRA1A, ADRA2A, ADRA2B, ADRA2C, DRD1, DRD2, DRD3, DRD4, DRD5, HTR1A, HTR1B, HTR1D, HTR2A, HTR2B, HTR2C, HTR6	neurology/psychiatry	Launched
CPC002_24H:BRD-K90382497-001-02-4:10	GW-843682X	0.0108298	-0.0131871	PLK inhibitor	PLK1, PLK3		Preclinical
CPC002_24H:BRD-K90524085-001-06-0:10	MY-5445	-0.0151549	0.012034	phosphodiesterase inhibitor, platelet aggregation inhibitor	PDE5A		Preclinical
CPC002_24H:BRD-K90553655-001-03-6:10	testosterone	0.00256278	0.00895255	androgen receptor agonist	AR	endocrinology	Launched
CPC002_24H:BRD-K91263825-001-03-6:10	nortriptyline	0.0607999	0.0112637	tricyclic antidepressant	ADRA1A, ADRA1B, ADRA1D, ADRA2A, ADRA2B, ADRA2C, ADRB1, ADRB2, ADRB3, CHRM1, CHRM2, CHRM3, CHRM4, CHRM5, DRD2, HRH1, HTR1A, HTR2A, HTR2C, HTR6, KCNJ10, PGRMC1, SIGMAR1, SLC6A2, SLC6A4	neurology/psychiatry	Launched
CPC002_24H:BRD-K91301684-003-03-0:10	noscapine	0.00588397	0.0161976	bradykinin receptor antagonist, tubulin polymerization inhibitor	SIGMAR1	pulmonary	Launched
CPC002_24H:BRD-K91370081-001-10-3:10	anisomycin	0.000314565	-0.0198512	DNA synthesis inhibitor	NHP2L1, RPL10L, RPL11, RPL13A, RPL15, RPL19, RPL23, RPL23A, RPL26L1, RPL3, RPL37, RPL8, RSL24D1		Preclinical
CPC002_24H:BRD-K91509126-001-04-6:10	piceatannol	0.0337839	-0.0247548	SYK inhibitor	ATP5A1, ATP5B, ATP5C1, IRF3		Preclinical
CPC002_24H:BRD-K92000912-001-06-8:10	AM-251	0.0215321	-0.019131	cannabinoid receptor antagonist	CNR1, GPR18, GPR55		Preclinical
CPC002_24H:BRD-K92015269-001-01-6:10	GBR-12783	-0.00910837	-0.0161435	dopamine uptake inhibitor			Preclinical
CPC002_24H:BRD-K92446736-003-01-4:10	zatebradine	-0.0431684	0.0133662	HCN channel blocker	HCN1, HCN2, HCN3, HCN4		Phase 3
CPC002_24H:BRD-K92778217-001-17-8:10	mefenamic-acid	-0.0287176	0.00786278	cyclooxygenase inhibitor	KCNQ1, PTGS1, PTGS2, TRPM3	endocrinology	Launched
CPC002_24H:BRD-K93258693-001-05-8:10	GW-9662	-0.0253738	0.0189552	PPAR receptor antagonist	NCOA2, PPARG, RXRA		Preclinical
CPC002_24H:BRD-K93280214-004-02-3:10	gabazine	-0.00625136	0.00816725	GABA receptor antagonist	GABRA1, GABRA2, GABRA3, GABRA4, GABRA5, GABRA6, GABRG2		Preclinical
CPC002_24H:BRD-K93332168-001-03-2:10	isocarboxazid	-0.0255575	0.00702636	monoamine oxidase inhibitor	MAOA, MAOB	neurology/psychiatry	Launched
CPC002_24H:BRD-K93460210-001-09-6:10	lamotrigine	0.0287758	0.00987496	serotonin receptor antagonist, sodium channel blocker	SCN10A, SCN11A, SCN1A, SCN2A, SCN3A, SCN4A, SCN5A, SCN7A, SCN8A, SCN9A	neurology/psychiatry	Launched
CPC002_24H:BRD-K93480852-001-02-2:10	KN-93	0.00293044	-0.00897202	calcium/calmodulin dependent protein kinase inhibitor	CAMK2A		Preclinical
CPC002_24H:BRD-K94080537-001-05-5:10	diethyltoluamide	-0.0283446	0.0174722	ionotropic receptor IR40a activator		dermatology	Launched
CPC002_24H:BRD-K95609758-001-01-1:10	BMS-191011	-0.0115501	0.000847899	potassium channel activator	KCNMA1		Preclinical
CPC002_24H:BRD-K95676198-001-02-6:10	JAK3-inhibitor-V	-0.0186244	0.00543012	JAK inhibitor	JAK3		Preclinical
CPC002_24H:BRD-K95763993-001-03-7:10	trapidil	0.0210466	0.0344413	PDGFR tyrosine kinase receptor inhibitor	PDGFRA	cardiology	Launched
CPC002_24H:BRD-K95785537-001-09-0:10	PP-2	0.0709769	-0.0620969	src inhibitor	ABL1, LCK, LYN, RIPK2, SRC		Preclinical
CPC002_24H:BRD-K95851186-001-02-9:10	CGP-13501	-0.00279469	0.0346631	GABA receptor modulator	GABBR1		Preclinical
CPC002_24H:BRD-K96354014-001-08-8:10	nifedipine	-0.00315688	-0.0142459	calcium channel blocker	CACNA1C, CACNA1D, CACNA1F, CACNA1H, CACNA1S, CACNA2D1, CACNB2, CALM1, GLRA1, GLRA3, GLRB, KCNA1, KCNA5, NR1I2, TRPM3	cardiology	Launched
CPC002_24H:BRD-K96809896-300-01-5:10	SKF-86002	0.0116322	-0.0014829	p38 MAPK inhibitor	ALOX5, MAPK14		Preclinical
CPC002_24H:BRD-K97118047-001-02-0:10	4,5,6,7-tetrabromobenzotriazole	0.00800944	0.00187156	casein kinase inhibitor	AKT1, CHEK1, CSNK2A1, GSK3B, LCK, MAP2K1, MAPK1, MAPK11, MAPK12, MAPK14, MAPK8, PRKCA, ROCK1, RPS6KB1, SGK1		Preclinical
CPC002_24H:BRD-K97181089-003-10-6:10	amiloride	-0.0195982	0.0538571	sodium channel blocker	AOC1, ASIC1, ASIC2, ASIC3, PKD2, PKD2L1, PLAU, SCNN1A, SCNN1B, SCNN1D, SCNN1G, SLC9A1, TRPC7, TRPV2	cardiology	Launched
CPC002_24H:BRD-K97399794-001-08-8:10	quercetin	0.0229964	0.0438103	polar auxin transport inhibitor	ATP5A1, ATP5B, ATP5C1, HCK, HIBCH, PIK3CG, PIM1, STK17B, UGT3A1	neurology/psychiatry, allergy	Launched
CPC002_24H:BRD-K97440753-066-03-3:10	dihydroergocristine	-0.0283911	0.0094353	adrenergic receptor antagonist, prolactin inhibitor	ADRA1A, ADRB1, DRD1, DRD2, DRD3, DRD4, DRD5, HTR1A, HTR2A, HTR3A, HTR4, HTR5A, HTR6, HTR7		Launched
CPC002_24H:BRD-K97810537-001-03-7:10	beclomethasone-dipropionate	0.00227141	-0.0305612	glucocorticoid receptor agonist	GPR97, NR3C1	allergy	Launched
CPC002_24H:BRD-K98143437-001-01-7:10	SB-239063	-0.0204501	0.0068851	p38 MAPK inhibitor	MAPK11, MAPK14, PTGS2		Preclinical
CPC002_24H:BRD-K98157055-001-04-2:10	SIB-1757	-0.00100708	0.0215182	glutamate receptor antagonist	GRM5		Preclinical
CPC002_24H:BRD-K98521173-001-03-8:10	desoxycortone	0.0302781	0.0505764	mineralocorticoid receptor agonist	NR3C1, NR3C2		Preclinical
CPC002_24H:BRD-K98548675-001-02-6:10	parthenolide	0.0376403	-0.0639461	NFkB pathway inhibitor			Phase 1
CPC002_24H:BRD-K98769987-001-09-6:10	flumazenil	-0.0481102	-0.0357299	benzodiazepine receptor antagonist	GABRA1, GABRA2, GABRA3, GABRA4, GABRA5, GABRA6, GABRB1, GABRB2, GABRB3, GABRD, GABRE, GABRG1, GABRG2, GABRG3, GABRP, GABRQ	neurology/psychiatry	Launched
CPC002_24H:BRD-K99107520-001-09-2:10	felbamate	-0.00141689	-0.00959551	glutamate receptor antagonist	GRIN1, GRIN2A, GRIN2B, GRIN2C, GRIN2D, GRIN3A, GRIN3B	neurology/psychiatry	Launched
CPC002_24H:BRD-M00539986-051-01-1:10	formoterol	0.0194621	0.0220963	adrenergic receptor agonist	ADRB2	pulmonary	Launched
CPC002_24H:BRD-M62162320-103-01-1:10	rilmenidine	-0.00385995	-0.0302602	adrenergic receptor agonist, imidazoline receptor agonist	ADRA2A	cardiology	Launched
CPC002_6H:BRD-A00758722-001-03-1:10	noretynodrel	-0.00184779	0.0190067	progestogen hormone	PGR	endocrinology	Launched
CPC002_6H:BRD-A03623303-045-05-3:10	metoprolol	-0.00997773	0.0171298	adrenergic receptor antagonist	ADRB1, ADRB2	cardiology	Launched
CPC002_6H:BRD-A10420615-001-03-6:10	cyclopiazonic-acid	-0.00420749	-0.0464492	ATPase inhibitor	ATP2A1		Preclinical
CPC002_6H:BRD-A11813248-003-01-6:10	AM-92016	-0.0125171	-0.00376874	potassium channel blocker	GRIN1		Preclinical
CPC002_6H:BRD-A14798026-001-01-8:10	mestranol	-0.000914542	-0.0315275	estrogen receptor agonist	ESR1	endocrinology	Launched
CPC002_6H:BRD-A17428743-003-03-3:10	BW-723C86	-0.00527635	-0.0253916	serotonin receptor agonist	HTR2A, HTR2B, HTR2C		Preclinical
CPC002_6H:BRD-A17453586-003-01-5:10	MDL-72832	0.0114584	0.0108411	serotonin receptor agonist	HTR1A		Preclinical
CPC002_6H:BRD-A18579359-001-02-3:10	wiskostatin	-0.000263612	-0.0391718	neural Wiskott-Aldrich syndrome protein inhibitor, actin related protein inhibitor	WAS, WASL		Preclinical
CPC002_6H:BRD-A19037878:10	trichostatin-a	-0.0170328	0.0464169	HDAC inhibitor	HDAC1, HDAC10, HDAC2, HDAC3, HDAC4, HDAC5, HDAC6, HDAC7, HDAC8, HDAC9		Preclinical
CPC002_6H:BRD-A19500257:10	geldanamycin	0.0220525	-0.0473108	HSP inhibitor	HSP90AA1, HSP90AB1		Preclinical
CPC002_6H:BRD-A19661776-003-13-6:10	mianserin	-0.0237471	0.0190327	serotonin receptor antagonist	ADRA1A, ADRA1B, ADRA1D, ADRA2A, ADRA2B, ADRA2C, DRD1, DRD2, DRD3, DRD5, HRH1, HRH2, HRH4, HTR1A, HTR1F, HTR2A, HTR2B, HTR2C, HTR6, HTR7, OPRK1, SLC6A2, SLC6A3, SLC6A4	neurology/psychiatry	Launched
CPC002_6H:BRD-A20126139-001-03-4:10	medrysone	0.0489459	-0.0255621	glucocorticoid receptor agonist	NR3C1	ophthalmology	Launched
CPC002_6H:BRD-A20243730-001-01-4:10	danazol	0.0171332	0.0494582	estrogen receptor antagonist, progesterone receptor agonist	AR, CCL2, ESR1, GNRHR, GNRHR2, PGR	obstetrics/gynecology, cardiology	Launched
CPC002_6H:BRD-A22684332-003-03-1:10	procaterol	-0.0509741	0.0171847	adrenergic receptor agonist	ADRB2	pulmonary	Launched
CPC002_6H:BRD-A23072235-050-09-4:10	pheniramine	0.0338833	0.0212478	histamine receptor antagonist	HRH1	allergy	Launched
CPC002_6H:BRD-A24122750-001-02-9:10	saclofen	0.00667148	0.0406131	GABA receptor antagonist	GABBR1, GABBR2, KCTD12, KCTD16, KCTD8		Preclinical
CPC002_6H:BRD-A28422058-001-01-0:10	L-689560	-0.0175127	0.00757844	glutamate receptor antagonist	GRIN1, GRIN2A, GRIN2B, GRIN2C, GRIN2D		Preclinical
CPC002_6H:BRD-A28970875-300-03-1:10	puromycin	0.0468912	-0.0295338	protein synthesis inhibitor	NHP2L1, RPL10L, RPL11, RPL13A, RPL15, RPL19, RPL23, RPL23A, RPL26L1, RPL3, RPL37, RPL8, RSL24D1		Preclinical
CPC002_6H:BRD-A29289453-001-03-9:10	PCA-4248	-0.049338	-0.00216756	platelet activating factor receptor antagonist	PTAFR		Phase 1
CPC002_6H:BRD-A30437061-001-02-7:10	camptothecin	0.0272676	0.0191983	topoisomerase inhibitor	TOP1		Phase 3
CPC002_6H:BRD-A30655177-001-06-6:10	LFM-A13	-0.00224438	-0.0352152	Bruton's tyrosine kinase (BTK) inhibitor	BTK		Preclinical
CPC002_6H:BRD-A31521121-001-15-7:10	methocarbamol	0.0222258	0.0338588	muscle relaxant	CA1	neurology/psychiatry	Launched
CPC002_6H:BRD-A35623999-001-04-0:10	CGP-37157	-0.0173227	0.0293817	mitochondrial Na+/Ca2+ exchanger antagonist, sodium/calcium exchange inhibitor	SLC8A1		Preclinical
CPC002_6H:BRD-A35989968-001-03-4:10	megestrol-acetate	0.00240094	0.0025748	progesterone receptor agonist	NR3C1, PGR	neurology/psychiatry, endocrinology	Launched
CPC002_6H:BRD-A36267905-003-12-7:10	buphenine	-0.00439206	0.0189146	adrenergic receptor agonist	ADRB2	rheumatology	Launched
CPC002_6H:BRD-A37704979-001-04-0:10	SB-203580	-0.00754301	-0.0223597	p38 MAPK inhibitor	AKT1, ALOX5, CHEK1, CYP2D6, CYP3A4, GAK, GSK3B, LCK, MAPK1, MAPK10, MAPK11, MAPK12, MAPK14, MAPK8, MAPK9, PRKCA, RAF1, RIPK2, ROCK1, RPS6KB1, SGK1, SRC, TNF		Preclinical
CPC002_6H:BRD-A41451487-001-04-7:10	PK-11195	0.00186406	0.0201411	benzodiazepine receptor antagonist	TSPO		Phase 1
CPC002_6H:BRD-A42649439-001-02-8:10	triciribine	0.0147163	-0.0116874	AKT inhibitor	AKT1, AKT2, AKT3		Phase 1/Phase 2
CPC002_6H:BRD-A44780397-001-01-1:10	mifepristone	0.0480365	0.0178398	glucocorticoid receptor antagonist, progesterone receptor antagonist	AR, NR1I2, NR3C1, PGR	endocrinology	Launched
CPC002_6H:BRD-A45499626-001-02-8:10	UBP-302	0.00574452	0.00297263	glutamate receptor antagonist	GRIK1		Preclinical
CPC002_6H:BRD-A49046702-003-03-4:10	SKF-89976A	-0.0381518	0.0373943	GABA uptake inhibitor	SLC6A1		Preclinical
CPC002_6H:BRD-A50311610-300-06-2:10	meclizine	-0.00589241	0.0433442	constitutive androstane receptor (CAR) agonist	HRH1, NR1I3	gastroenterology, neurology/psychiatry	Launched
CPC002_6H:BRD-A50684349-003-01-1:10	fenoldopam	-0.0194478	-0.0355084	dopamine receptor agonist	ADRA1A, ADRA1B, ADRA1D, ADRA2A, ADRA2B, ADRA2C, DRD1, DRD4, DRD5	cardiology	Launched
CPC002_6H:BRD-A50928468-001-03-7:10	norgestrel	-0.00353357	0.0258352	progesterone receptor agonist	PGR	endocrinology	Launched
CPC002_6H:BRD-A51393488-003-01-9:10	noscapine	0.00578844	-0.0115696	bradykinin receptor antagonist, tubulin polymerization inhibitor	SIGMAR1	pulmonary	Launched
CPC002_6H:BRD-A51410489-003-02-8:10	yohimbine	0.0211234	-0.0348076	adrenergic receptor antagonist	ADRA2A, ADRA2B, ADRA2C, DRD2, DRD3, HTR1A, HTR1B, HTR1D, HTR1E, HTR1F, HTR2A, HTR2B, HTR2C, HTR5A, HTR7, KCNJ1, KCNJ10, KCNJ11, KCNJ12, KCNJ14, KCNJ15, KCNJ8	cardiology	Launched
CPC002_6H:BRD-A51829654-003-02-8:10	BRL-15572	0.0203032	0.0108731	serotonin receptor antagonist	HTR1A, HTR1B, HTR1D, HTR1E, HTR1F, HTR2A, HTR2B, HTR2C, HTR6		Preclinical
CPC002_6H:BRD-A53576514-048-06-9:10	orphenadrine	-0.0369236	0.0512674	acetylcholine receptor antagonist	GRIN1, GRIN2D, GRIN3A, GRIN3B, HRH1, SCN10A, SLC6A2	neurology/psychiatry	Launched
CPC002_6H:BRD-A56987319-001-05-3:10	SQ-22536	0.00187733	0.00320601	adenylyl cyclase inhibitor	ADCY1		Preclinical
CPC002_6H:BRD-A58157837-034-01-4:10	butabindide	0.0205285	0.0351932	tripeptidyl peptidase inhibitor	TPP2		Preclinical
CPC002_6H:BRD-A62071884-001-02-0:10	siguazodan	0.0182923	-0.0543294	phosphodiesterase inhibitor	PDE3A		Phase 1
CPC002_6H:BRD-A63043573-001-01-6:10	cabergoline	0.0327773	0.01143	dopamine receptor agonist	ADRA1A, ADRA1B, ADRA1D, ADRA2A, ADRA2B, ADRA2C, ADRB1, ADRB2, DRD1, DRD2, DRD3, DRD4, DRD5, HTR1A, HTR1B, HTR1D, HTR2A, HTR2B, HTR2C, HTR7	endocrinology	Launched
CPC002_6H:BRD-A64290322-001-01-6:10	cyclosporin-a	0.0452355	-0.0138319	calcineurin inhibitor	PPP3CA	rheumatology, dermatology	Launched
CPC002_6H:BRD-A67433117-001-01-8:10	NCS-382	0.0287406	-0.0236173	GABA receptor antagonist	GABBR1, GABBR2, SLC52A2		Preclinical
CPC002_6H:BRD-A69960130-066-01-4:10	bromocriptine	0.0369531	0.0379689	dopamine receptor agonist	ADRA1A, ADRA1B, ADRA1D, ADRA2A, ADRA2B, ADRA2C, DRD1, DRD2, DRD3, DRD4, DRD5, HTR1A, HTR1B, HTR1D, HTR2A, HTR2B, HTR2C, HTR6, HTR7	endocrinology, neurology/psychiatry	Launched
CPC002_6H:BRD-A70461345-003-03-0:10	naloxone	-0.0238522	0.000244487	opioid receptor antagonist	CREB1, ESR1, OPRD1, OPRK1, OPRM1, TLR4	pulmonary	Launched
CPC002_6H:BRD-A75409952:10	wortmannin	0.0882885	-0.063176	PI3K inhibitor	PI4KA, PI4KB, PIK3CA, PIK3CD, PIK3CG, PIK3R1, PLK1, PRKDC		Preclinical
CPC002_6H:BRD-A76528577-065-01-2:10	vincristine	0.0394855	-0.0293819	tubulin polymerization inhibitor	TUBA4A, TUBB	hematologic malignancy	Launched
CPC002_6H:BRD-A78322124-003-06-6:10	dobutamine	-0.0641082	-0.00730787	adrenergic receptor agonist	ADRB1, ADRB2	cardiology	Launched
CPC002_6H:BRD-A78377521-001-03-0:10	monastrol	-0.0571633	0.0150246	kinesin inhibitor	KIF11		Preclinical
CPC002_6H:BRD-A83859836-003-02-8:10	tropisetron	-0.0402985	-0.029685	serotonin receptor antagonist	GLRA1, GLRA2, GLRB, HTR3A, HTR4	gastroenterology	Launched
CPC002_6H:BRD-A84205515-001-02-5:10	estriol	0.00731144	0.0231009	estrogen receptor agonist	ESR1, ESR2	endocrinology, obstetrics/gynecology, infectious disease	Launched
CPC002_6H:BRD-A84389633-001-02-4:10	tropanyl-3,5-dimethylbenzoate	0.0486379	0.00558999	serotonin receptor antagonist	HTR3A, HTR3B		Preclinical
CPC002_6H:BRD-A85424553-050-03-9:10	thioperamide	-0.010632	-0.0347253	histamine receptor antagonist	HRH3, HRH4		Preclinical
CPC002_6H:BRD-A85587465-001-02-5:10	bemesetron	-0.013765	0.023639	serotonin receptor antagonist	HTR3A, HTR3B		Phase 3
CPC002_6H:BRD-A89337244-001-01-1:10	PD-102807	0.0280635	0.00187549	acetylcholine receptor antagonist	CHRM4		Preclinical
CPC002_6H:BRD-A92651262-003-03-9:10	nalbuphine	0.0294262	0.000250643	opioid receptor agonist, opioid receptor antagonist	OPRD1, OPRK1, OPRM1	neurology/psychiatry	Launched
CPC002_6H:BRD-A93000692-001-02-4:10	ciglitazone	-0.00726237	0.0467205	PPAR receptor agonist	PPARG		Phase 2
CPC002_6H:BRD-K00662280-001-04-5:10	CL-218872	-0.0015988	-0.00195235	benzodiazepine receptor agonist	GABRA1, GABRA2, GABRA3, GABRA5, GABRB2, GABRG2		Phase 1
CPC002_6H:BRD-K01292756-001-10-2:10	pimozide	0.0244211	-0.00111782	dopamine receptor antagonist	CACNA1I, CALM1, DRD1, DRD2, DRD3, DRD4, DRD5, HRH1, HTR1A, HTR2A, KCNA10, KCNH2	neurology/psychiatry	Launched
CPC002_6H:BRD-K01567962-001-07-3:10	pyrazolanthrone	0.0184018	-0.00936626	JNK inhibitor	MAPK10, MAPK8, MAPK8IP1, MAPK9, TTK		Preclinical
CPC002_6H:BRD-K04111260-001-05-0:10	raclopride	0.0157787	-0.00903638	dopamine receptor antagonist	DRD2, DRD3, HTR1A		Launched
CPC002_6H:BRD-K04146668-001-01-3:10	GW-441756	-0.064908	-0.0201831	growth factor receptor inhibitor	NTRK1		Preclinical
CPC002_6H:BRD-K05361803-001-02-1:10	SC-10	0.0293643	-7.87515e-05	protein kinase activator	PRKCA		Preclinical
CPC002_6H:BRD-K05434375-001-03-2:10	HA-1004	0.0400107	-0.0125555	calcium channel blocker			Phase 2
CPC002_6H:BRD-K05528470-305-01-4:10	L-745870	-0.00145723	-0.00442156	dopamine receptor antagonist	DRD1, DRD2, DRD3, DRD4, HTR1A, HTR2A, HTR6, HTR7		Preclinical
CPC002_6H:BRD-K06147391-300-04-3:10	telenzepine	-0.0248451	0.0117682	acetylcholine receptor antagonist	CHRM1		Phase 3
CPC002_6H:BRD-K06208435-003-03-3:10	YS-035	0.0354529	-0.0132484	calcium channel blocker			Preclinical
CPC002_6H:BRD-K06753942-001-06-1:10	nobiletin	0.0284731	-0.0116526	MEK inhibitor	MAP2K1		Preclinical
CPC002_6H:BRD-K06902185-001-10-2:10	minoxidil	-0.0111754	-0.00655979	KATP activator, Kir6 channel (KATP) activator, vasodilator	ABCC9, KCNJ1, KCNJ10, KCNJ11, KCNJ8, PTGS1	endocrinology	Launched
CPC002_6H:BRD-K06926592-001-01-7:10	tretinoin	0.0368671	-0.0160792	retinoid receptor agonist, retinoid receptor ligand	ALDH1A1, ALDH1A2, GPRC5A, NR0B1, NR2C2, PPARD, RARA, RARB, RARG, RARRES1, RORB, RORC, RXRB, RXRG	hematologic malignancy	Launched
CPC002_6H:BRD-K07691486-001-04-9:10	roscovitine	-0.0198724	0.0385057	CDK inhibitor	CDK2, CDK9		Phase 2
CPC002_6H:BRD-K07762753-001-02-8:10	aminopurvalanol-a	0.012344	0.0319381	CDK inhibitor, tyrosine kinase inhibitor	CDK1, CDK2, CDK5, CDK6		Preclinical
CPC002_6H:BRD-K08547377-003-03-2:10	irinotecan	0.0206548	-0.035951	topoisomerase inhibitor	TOP1, TOP1MT	oncology	Launched
CPC002_6H:BRD-K09397065-003-03-8:10	SR-57227A	0.0117554	0.0482508	serotonin receptor agonist	HTR3A		Phase 2
CPC002_6H:BRD-K10042277-001-04-3:10	desmethylclozapine	-0.0118424	7.87868e-05	acetylcholine receptor agonist	HTR2C		Phase 2
CPC002_6H:BRD-K10176267-001-02-5:10	L-701252	0.00426902	0.0416803	glutamate receptor antagonist	GRIN1		Preclinical
CPC002_6H:BRD-K12079898-001-01-8:10	PD-160170	-0.0047589	0.033042	neuropeptide receptor antagonist	NPY1R		Preclinical
CPC002_6H:BRD-K12867552-001-01-3:10	PCI-24781	-0.026386	0.0170006	HDAC inhibitor	HDAC1, HDAC2, HDAC3, HDAC6		Phase 1/Phase 2
CPC002_6H:BRD-K13646352-001-01-2:10	midostaurin	0.0193178	-0.0230382	FLT3 inhibitor, KIT inhibitor, PKC inhibitor	FLT3, PRKCG	hematologic malignancy	Launched
CPC002_6H:BRD-K15025317-001-05-2:10	BAY-11-7082	0.0344264	0.0594829	NFkB pathway inhibitor	RELA		Preclinical
CPC002_6H:BRD-K15164005-001-02-3:10	apoptosis-activator-II	-0.0124078	0.020501	carboxylesterase inhibitor	BCHE, CES1		Preclinical
CPC002_6H:BRD-K15567136-003-18-1:10	papaverine	0.0747539	0.00497618	phosphodiesterase inhibitor	PDE10A, PDE4B, PDE5A	cardiology, hematology, gastroenterology	Launched
CPC002_6H:BRD-K15868788-003-02-8:10	SDZ-205-557	-0.0412491	0.00697283	serotonin receptor antagonist	HTR3A, HTR3B		Preclinical
CPC002_6H:BRD-K16195444-003-13-8:10	oxymetazoline	-0.0118768	0.0442967	adrenergic receptor agonist	ADRA1A, ADRA1B, ADRA1D, ADRA2A, ADRA2B, ADRA2C, HTR1B, HTR1D, HTR2C	otolaryngology	Launched
CPC002_6H:BRD-K16551401-003-02-6:10	PNU-22394	-0.0234211	-0.0231106	serotonin receptor agonist	HTR2A, HTR2B, HTR2C, MAOA, MAOB		Phase 2
CPC002_6H:BRD-K16664969-001-02-5:10	GTP-14564	-0.00574775	-0.018051	FLT3 inhibitor, tyrosine kinase inhibitor	CSF1R, FLT3, KIT, PDGFRB		Preclinical
CPC002_6H:BRD-K17743697-066-02-8:10	KB-R7943	0.0337151	-0.0475864	sodium/calcium exchange inhibitor	SLC8A1, TRPC3, TRPC5, TRPC6		Preclinical
CPC002_6H:BRD-K17868609-001-02-7:10	BRL-54443	0.0120338	0.0436271	serotonin receptor agonist	HTR1E, HTR1F		Preclinical
CPC002_6H:BRD-K18316707-001-01-9:10	O-1918	-0.0239694	0.0320186	cannabinoid receptor antagonist			Preclinical
CPC002_6H:BRD-K18619710-001-03-7:10	digoxigenin	0.021003	0.00108554	steroid			Preclinical
CPC002_6H:BRD-K18678457-003-01-0:10	ZD-7288	-0.00140127	-0.0113713	HCN channel blocker	HCN1, HCN2, HCN3, HCN4		Phase 2
CPC002_6H:BRD-K18787491-001-05-2:10	U-0126	0.0674978	-0.0228457	MEK inhibitor	AKT1, CHEK1, GSK3B, LCK, MAP2K1, MAP2K2, MAP2K7, MAPK1, MAPK11, MAPK12, MAPK14, MAPK8, PRKCA, RAF1, ROCK1, RPS6KB1, SGK1		Preclinical
CPC002_6H:BRD-K18816859-001-01-4:10	L-694247	-0.0101701	-0.0199372	serotonin receptor agonist	HTR1A, HTR1B, HTR1D		Preclinical
CPC002_6H:BRD-K18905250-003-01-6:10	ST-91	-0.0382498	0.00281892	adrenergic receptor agonist			Preclinical
CPC002_6H:BRD-K19111024-001-08-4:10	clofibric-acid	-0.0150697	0.048326	PPAR receptor agonist	PPARA		Launched
CPC002_6H:BRD-K19284129-001-01-8:10	salvinorin-a	0.0109647	0.00937807	opioid receptor agonist	OPRD1, OPRK1, OPRM1		Phase 1
CPC002_6H:BRD-K19533706-001-01-9:10	tranilast	0.0215476	0.0235829	angiogenesis inhibitor	HPGDS, HRH1	pulmonary	Launched
CPC002_6H:BRD-K19605405-001-01-9:10	ZM-241385	-0.0225384	0.000703859	adenosine receptor antagonist	ADORA1, ADORA2A, ADORA2B, ADORA3		Preclinical
CPC002_6H:BRD-K20141153-003-03-8:10	atomoxetine	0.0247574	-0.0113593	norepinephrine transporter inhibitor	GRIN1, GRIN2A, GRIN2B, GRIN2C, GRIN2D, GRIN3A, GRIN3B, SLC6A2, SLC6A3, SLC6A4	neurology/psychiatry	Launched
CPC002_6H:BRD-K20287671-001-03-6:10	SU-4312	-0.0468411	0.0175883	PDGFR tyrosine kinase receptor inhibitor, tyrosine kinase inhibitor, VEGFR inhibitor	KDR, PDGFRB		Preclinical
CPC002_6H:BRD-K20313525-001-03-8:10	rosmarinic-acid	0.0186227	-0.0357221	GABA transaminase inhibitor	MCL1, TYR		Launched
CPC002_6H:BRD-K20655524-003-07-0:10	mefexamide	0.0226264	-0.0244273	psychoactive drug			Preclinical
CPC002_6H:BRD-K20714604-003-01-1:10	RS-56812	0.0057519	-0.0428541	serotonin receptor partial agonist	HTR3A		Preclinical
CPC002_6H:BRD-K20755323-001-01-8:10	SKI-II	0.00763148	-0.0279381	sphingosine kinase inhibitor	SPHK1		Preclinical
CPC002_6H:BRD-K21283037-003-06-2:10	riluzole	0.010539	0.0158712	glutamate inhibitor	KCNK10, KCNK2, KCNK4, KCNN4, SCN10A, SCN11A, SCN1A, SCN2A, SCN3A, SCN4A, SCN5A, SCN7A, SCN8A, SCN9A, SLC7A11	neurology/psychiatry	Launched
CPC002_6H:BRD-K22010301-001-01-2:10	JLK-6	0.0119474	0.0434846	gamma secretase inhibitor	PSEN1		Preclinical
CPC002_6H:BRD-K23383398-001-01-6:10	T-0901317	-0.014167	0.0313019	LXR agonist	NCOA1, NCOA2, NR1H2, NR1H3, NR1I2, RXRB		Preclinical
CPC002_6H:BRD-K24023109-003-11-2:10	diltiazem	-0.0256895	-0.029429	calcium channel blocker	CACNA1C, CACNA1S, CACNA2D1, CACNG1, HTR3A, KCNA5	cardiology	Launched
CPC002_6H:BRD-K24240364-003-02-1:10	GYKI-52466	0.00232503	0.0216898	glutamate receptor antagonist	GRIA1, GRIA2, GRIA3, GRIA4		Preclinical
CPC002_6H:BRD-K25186396-001-04-7:10	tangeritin	0.00587171	0.0239865	cell cycle inhibitor			Preclinical
CPC002_6H:BRD-K25433859-003-14-8:10	maprotiline	0.0164984	0.00504667	norepinephrine reputake inhibitor, tricyclic antidepressant	ADRA1A, ADRA1B, ADRA1D, ADRA2A, ADRA2B, ADRA2C, CHRM1, CHRM2, CHRM3, CHRM4, CHRM5, DRD2, HRH1, HTR2A, HTR2C, HTR7, SLC6A2	neurology/psychiatry	Launched
CPC002_6H:BRD-K26241953-001-01-0:10	piceatannol	-0.00539337	-0.0436202	SYK inhibitor	ATP5A1, ATP5B, ATP5C1, IRF3		Preclinical
CPC002_6H:BRD-K26548821-001-01-8:10	quinpirol-(-)	0.0313009	-0.0207317	dopamine receptor agonist	DRD1, DRD2, DRD3, DRD4, HTR1A, HTR2A, HTR2B, HTR2C		Phase 2
CPC002_6H:BRD-K26997899-001-01-4:10	D-64131	0.0661328	-0.0139696	microtubule inhibitor	TUBB		Preclinical
CPC002_6H:BRD-K27351809-001-02-0:10	nomegestrol-acetate	0.0522258	-0.0248291	progesterone receptor agonist	PGR	endocrinology	Launched
CPC002_6H:BRD-K28578425-001-02-1:10	cilostamide	-0.00554287	-0.023214	phosphodiesterase inhibitor	PDE3A, PDE3B		Preclinical
CPC002_6H:BRD-K31699485-001-01-9:10	DMeOB	-0.0264462	-0.0554483		GRM5		Preclinical
CPC002_6H:BRD-K31843556-001-01-7:10	T-0070907	-0.0266561	0.0437911	PPAR receptor antagonist	PPARG		Preclinical
CPC002_6H:BRD-K31920458-001-03-8:10	mestranol	-0.0257799	-0.021101	estrogen receptor agonist	ESR1	endocrinology	Launched
CPC002_6H:BRD-K32292990-001-01-0:10	CGP-53353	0.0364614	-0.0189625	EGFR inhibitor, PKC inhibitor	EGFR, PRKCB		Preclinical
CPC002_6H:BRD-K32501161-300-04-7:10	vanoxerine	0.0095967	-0.0822951	dopamine uptake inhibitor	SLC6A3		Phase 3
CPC002_6H:BRD-K32526544-001-01-2:10	DCEBIO	0.0417118	-0.00530945	potassium channel activator	KCNN2, KCNN3, KCNN4		Preclinical
CPC002_6H:BRD-K33459542-001-02-5:10	ditolylguanidine	0.030119	-0.0158304	sigma receptor agonist	GRIN1, GRIN2A, GRIN2B, SIGMAR1		Preclinical
CPC002_6H:BRD-K33860217-003-01-6:10	CP-94253	-0.0213065	0.0258164	serotonin receptor agonist	HTR1B		Preclinical
CPC002_6H:BRD-K33882852-003-01-0:10	ZK-93423	0.0397446	0.0405997	benzodiazepine receptor agonist	GABRA1, GABRA2, GABRA3, GABRA5, GABRB2, GABRG2		Phase 3
CPC002_6H:BRD-K34034388-300-01-0:10	GBR-12783	0.0131595	0.0252649	dopamine uptake inhibitor			Preclinical
CPC002_6H:BRD-K34154330-003-04-9:10	tracazolate	0.0423974	-0.0353095	GABA receptor modulator	GABRA1		Phase 2
CPC002_6H:BRD-K34170797-001-01-1:10	fexaramine	0.0280542	-0.0367494	FXR agonist	NR1H4		Preclinical
CPC002_6H:BRD-K35531059-001-02-4:10	molsidomine	0.037564	-0.0234314	guanylate cyclase stimulant	GUCY1A3	cardiology	Launched
CPC002_6H:BRD-K35559145-050-03-6:10	levomepromazine	0.0169358	0.0378456	dopamine receptor antagonist	ADRA1A, ADRA1B, ADRA1D, ADRA2A, ADRA2B, ADRA2C, CHRM1, CHRM2, CHRM3, CHRM4, CHRM5, DRD1, DRD2, DRD3, DRD4, DRD5, HRH1, HTR2A, HTR2C	neurology/psychiatry, gastroenterology	Launched
CPC002_6H:BRD-K36258877-001-01-5:10	AZ-10417808	0.00195712	0.053872	caspase inhibitor	CASP3		Preclinical
CPC002_6H:BRD-K36638830-001-02-2:10	anabasine	0.0173382	-0.029632	acetylcholine receptor agonist			Preclinical
CPC002_6H:BRD-K36864847-303-01-7:10	BD-1047	0.0379887	0.0123725	adrenergic receptor antagonist	SIGMAR1		Preclinical
CPC002_6H:BRD-K37270826-001-03-7:10	mifepristone	-0.00816159	-0.040007	glucocorticoid receptor antagonist, progesterone receptor antagonist	AR, NR1I2, NR3C1, PGR	endocrinology	Launched
CPC002_6H:BRD-K37289225-001-19-0:10	clozapine	0.00389971	-0.0197493	dopamine receptor antagonist, serotonin receptor antagonist	ADRA1A, ADRA1B, ADRA1D, ADRA2A, ADRA2B, ADRA2C, CALY, CHRM1, CHRM2, CHRM3, CHRM4, CHRM5, DRD1, DRD2, DRD3, DRD4, DRD5, HRH1, HRH4, HTR1A, HTR1B, HTR1D, HTR1E, HTR1F, HTR2A, HTR2B, HTR2C, HTR3A, HTR5A, HTR6, HTR7	neurology/psychiatry	Launched
CPC002_6H:BRD-K37312348-001-06-9:10	kenpaullone	-0.0355631	0.0742547	CDK inhibitor, glycogen synthase kinase inhibitor	CCNB1, CDK1, CDK5, GSK3B		Preclinical
CPC002_6H:BRD-K37392901-003-01-7:10	NSC-632839	0.0329703	-0.00428459	ubiquitin specific protease inhibitor	SENP2, USP1, USP2, USP7		Preclinical
CPC002_6H:BRD-K37561857-001-06-4:10	zardaverine	0.038914	0.022979	phosphodiesterase inhibitor	PDE4D		Phase 2
CPC002_6H:BRD-K38903228-001-02-8:10	hesperidin	-0.00641716	-0.0689473	flavanone glycoside	CACNA1B		Launched
CPC002_6H:BRD-K39188321-001-03-9:10	betamethasone	0.0393506	-0.0338235	glucocorticoid receptor agonist	NR3C1	dermatology	Launched
CPC002_6H:BRD-K39339537-001-03-8:10	epirizole	-0.0311129	0.00917637	cyclooxygenase inhibitor	PTGS1, PTGS2	neurology/psychiatry	Launched
CPC002_6H:BRD-K39356024-001-02-4:10	pregnenolone	0.00438896	0.0106039	glutamate receptor modulator	CYP17A1, SULT2B1		Launched
CPC002_6H:BRD-K39670393-303-01-3:10	amthamine	0.0443823	0.00740221	histamine receptor agonist	HRH2		Preclinical
CPC002_6H:BRD-K39965020-001-02-6:10	doconexent	-0.0243471	0.00687352	PPAR receptor agonist	FFAR1, PTGS1, PTGS2		Launched
CPC002_6H:BRD-K40530731-001-02-5:10	hyoscyamine	-0.0176216	-0.0187962	acetylcholine receptor antagonist	CHRM1, CHRM2, CHRM3, CHRM4	gastroenterology, urology, neurology/psychiatry, allergy	Launched
CPC002_6H:BRD-K40578143-001-01-8:10	GR-79236	-0.0186409	-0.0303874	adenosine receptor agonist	ADORA1, ADORA2A		Phase 1
CPC002_6H:BRD-K40656405-001-01-5:10	L-165041	0.00557837	0.031558	PPAR receptor agonist	PPARD		Preclinical
CPC002_6H:BRD-K40992116-001-05-5:10	parachlorophenol	0.0637671	-0.0200535	antiinfective drug			Launched
CPC002_6H:BRD-K41337261-003-01-0:10	ZM-306416	-0.000884141	-0.0206839	Abl kinase inhibitor, src inhibitor, VEGFR inhibitor	EGFR, FLT1, FLT4, KDR		Preclinical
CPC002_6H:BRD-K42221274-003-02-8:10	NNC-711	0.00261251	-0.00192137	GABA uptake inhibitor	SIGMAR1, SLC6A1		Preclinical
CPC002_6H:BRD-K42452249-001-01-7:10	EO-1428	0.035398	0.00832899	p38 MAPK inhibitor	MAPK11, MAPK14		Preclinical
CPC002_6H:BRD-K42693031-001-01-8:10	glimepiride	-0.0176061	0.0554231	insulin secretagogue	ABCC8, KCNJ1, KCNJ11	endocrinology	Launched
CPC002_6H:BRD-K43330982-001-01-5:10	JTE-013	-0.00768162	-0.00918479	lysophospholipid receptor antagonist	P2RY10, S1PR2		Preclinical
CPC002_6H:BRD-K43978949-075-01-7:10	PIT	-0.0547213	0.00142099	purinergic receptor antagonist	P2RY1		Preclinical
CPC002_6H:BRD-K44067360-001-16-2:10	flufenamic-acid	-0.0195443	0.0113695	chloride channel blocker	AKR1C3, ANO1, AR, GJA1, GJA10, GJA3, GJA4, GJA5, GJA8, GJA9, GJB1, GJB2, GJB3, GJB4, GJB5, GJB6, GJB7, GJC1, GJC2, GJC3, GJD2, GJD3, GJD4, GJE1, PANX1, PANX2, PANX3, PKD2L1, PTGS1, PTGS2, TRPC5, TRPM2, TRPM5		Preclinical
CPC002_6H:BRD-K44849676-001-05-5:10	capsazepine	0.0100804	-0.0430346	TRPV agonist	TRPV1, TRPV4		Preclinical
CPC002_6H:BRD-K45401373-001-04-3:10	betulinic-acid	0.00303871	-0.0270453	apoptosis stimulant, NFkB pathway inhibitor	GPBAR1		Phase 1/Phase 2
CPC002_6H:BRD-K45435259-003-03-8:10	SCH-23390	-0.0207627	0.00736903	dopamine receptor antagonist	DRD1, DRD5, HTR2C, KCNJ4, KCNJ6		Preclinical
CPC002_6H:BRD-K45479396-103-01-2:10	BP-554	0.0222409	0.0309027	serotonin receptor agonist	HTR1A		Preclinical
CPC002_6H:BRD-K46142322-003-01-6:10	RS-67333	-0.0125669	-0.0208499	serotonin receptor partial agonist	HTR4		Preclinical
CPC002_6H:BRD-K47105409-001-04-6:10	AG-490	-0.0122039	-0.0169544	EGFR inhibitor, JAK inhibitor	EGFR, JAK2, JAK3		Preclinical
CPC002_6H:BRD-K47598052-001-06-7:10	PP-1	0.0308183	-0.0793172	src inhibitor	HCK, RET		Preclinical
CPC002_6H:BRD-K47639036-003-03-3:10	flavoxate	-0.0148198	-0.0254955	acetylcholine receptor antagonist	CHRM1, CHRM2	urology	Launched
CPC002_6H:BRD-K48367671-001-01-8:10	febuxostat	0.0196075	0.00803487	xanthine oxidase inhibitor	XDH	nephrology	Launched
CPC002_6H:BRD-K49577446-001-03-1:10	flunisolide	0.0439382	-0.0356314	cytochrome P450 inhibitor	NR3C1	allergy	Launched
CPC002_6H:BRD-K49657628-001-05-6:10	tyrphostin-AG-18	-0.0616507	-0.00655965	EGFR inhibitor, tyrosine kinase inhibitor	EGFR		Preclinical
CPC002_6H:BRD-K49671696-045-03-6:10	ketanserin	-0.0294203	0.0247023	serotonin receptor antagonist	ADRA1A, ADRA1B, ADRA1D, DRD1, DRD5, HTR1A, HTR1B, HTR1D, HTR2A, HTR2B, HTR2C, HTR5A, HTR7, SLC18A1, SLC18A2	cardiology	Launched
CPC002_6H:BRD-K49890030-236-01-6:10	gavestinel	0.0119403	0.0154715	glutamate receptor antagonist	GLRB		Phase 3
CPC002_6H:BRD-K50018155-003-01-3:10	RS-67506	-0.0465172	0.0222504	serotonin receptor partial agonist	HTR4		Preclinical
CPC002_6H:BRD-K50135270-300-01-5:10	GBR-12935	0.0236513	0.0254022	dopamine uptake inhibitor	AGTR1, SLC6A3		Preclinical
CPC002_6H:BRD-K50325075-001-01-3:10	UCL-2077	-0.0151456	0.00204113	slow afterhyperpolarization channel blocker			Preclinical
CPC002_6H:BRD-K50388907-001-15-5:10	fenofibrate	-0.0071077	0.0254815	PPAR receptor agonist	MMP25, PPARA	endocrinology	Launched
CPC002_6H:BRD-K50398167-236-12-8:10	meclofenamic-acid	0.0216296	-0.00558043	cyclooxygenase inhibitor, prostanoid receptor antagonist	ALOX5, CNR1, KCNQ2, KCNQ3, PTGS1, PTGS2	rheumatology, neurology/psychiatry, endocrinology	Launched
CPC002_6H:BRD-K50422030-003-01-8:10	clomethiazole	0.0136002	0.0150872	GABA receptor antagonist, GABA receptor modulator	GABRA1	neurology/psychiatry	Launched
CPC002_6H:BRD-K50859149-001-08-8:10	sulfafurazole	-0.00510077	-0.0375653	bacterial antifolate		infectious disease	Launched
CPC002_6H:BRD-K51318897-001-07-0:10	fenbendazole	0.0459753	-0.00779374	tubulin polymerization inhibitor	TUBB	infectious disease	Launched
CPC002_6H:BRD-K51751936-001-03-4:10	alfadolone-acetate	-0.0464044	-0.0196816	benzodiazepine receptor agonist			Phase 2
CPC002_6H:BRD-K51918615-303-01-1:10	iodophenpropit	0.0244958	0.0193904	histamine receptor antagonist	HRH3, HRH4		Preclinical
CPC002_6H:BRD-K52394958-001-01-9:10	GR-159897	0.0395477	-0.0403508	tachykinin antagonist	TAC1, TACR2		Preclinical
CPC002_6H:BRD-K52459643-001-10-2:10	alprostadil	0.0150024	0.0194079	prostanoid receptor agonist	CATSPER1, CATSPER2, CATSPER3, CATSPER4, PTGDR, PTGER1, PTGER2, PTGER4, PTGIR	cardiology	Launched
CPC002_6H:BRD-K52721684-001-02-2:10	PCO-400	0.0208075	-0.0353165	potassium channel activator	KCNJ8		Phase 1
CPC002_6H:BRD-K52989797-003-13-2:10	clomipramine	0.0280739	-0.00776472	serotonin transporter (SERT) inhibitor	GSTP1, HTR2A, HTR2B, HTR2C, SLC6A2, SLC6A3, SLC6A4	neurology/psychiatry	Launched
CPC002_6H:BRD-K53523901-001-02-8:10	arctigenin	-0.0315572	-0.00748881	MEK inhibitor	CHUK, MAP2K1		Preclinical
CPC002_6H:BRD-K53913732-001-01-8:10	SB-408124	0.0666795	0.00919824	orexin receptor antagonist	HCRTR1, HCRTR2		Preclinical
CPC002_6H:BRD-K54142781-003-02-7:10	cirazoline	0.0155226	-0.00449741	adrenergic receptor agonist	ADRA1A		Preclinical
CPC002_6H:BRD-K54330070-001-07-1:10	SB-202190	-0.0209457	-0.0391866	p38 MAPK inhibitor	AKT1, ALOX5, CHEK1, GSK3B, LCK, MAPK1, MAPK11, MAPK12, MAPK14, MAPK8, PRKCA, ROCK1, RPS6KB1, SGK1		Preclinical
CPC002_6H:BRD-K54462405-003-03-3:10	doxepin	-0.0545305	0.0289799	histamine receptor antagonist	ADRA1A, ADRA1B, ADRA1D, ADRA2A, ADRA2B, ADRA2C, CHRM1, CHRM2, CHRM3, CHRM4, CHRM5, DRD2, HRH1, HRH2, HRH4, HTR1A, HTR2A, HTR2B, HTR2C, HTR6, KCNH2, SLC6A2, SLC6A4	neurology/psychiatry	Launched
CPC002_6H:BRD-K54759182-003-02-3:10	dosulepin	0.0265654	0.0335468	norepinephrine reuptake inhibitor, serotonin‚Äìnorepinephrine reuptake inhibitor (SNRI), tricyclic antidepressant	CHRM1, CHRM2, CHRM3, CHRM4, CHRM5, HRH1, SLC6A2, SLC6A4	neurology/psychiatry	Launched
CPC002_6H:BRD-K56047318-001-03-0:10	RHC-80267	-0.0300757	-0.0247781	triacylglycerol lipase inhibitor	DAGLA, DAGLB		Preclinical
CPC002_6H:BRD-K56515112-001-03-4:10	medrysone	0.0335286	0.0214569	glucocorticoid receptor agonist	NR3C1	ophthalmology	Launched
CPC002_6H:BRD-K56596464-004-05-7:10	QX-314	-0.0489082	-0.0176823	sodium channel blocker	MAPK14, TGFBR1		Preclinical
CPC002_6H:BRD-K59037100-001-09-7:10	oxybenzone	-0.0228249	0.0512817	lipase inhibitor	LIPE	dermatology	Launched
CPC002_6H:BRD-K59256312-066-04-1:10	gabexate	-0.00390227	-0.00866688	serine protease inhibitor	PRSS1, TPSAB1	gastroenterology	Launched
CPC002_6H:BRD-K59574735-001-05-0:10	ubenimex	-0.0732209	-0.0127764	leukotriene synthesis inhibitor	LTA4H, RNPEP	hematologic malignancy	Launched
CPC002_6H:BRD-K60060639-005-01-4:10	N-methyllidocaine-iodide	0.0447588	-0.0203481	antiarrhythmic medication			Preclinical
CPC002_6H:BRD-K60230970-001-04-3:10	MG-132	0.0356217	0.00283795	proteasome inhibitor	PSMB1		Preclinical
CPC002_6H:BRD-K60298136-001-01-7:10	ITE	0.00165342	0.00543399	aryl hydrocarbon receptor agonist	AHR		Preclinical
CPC002_6H:BRD-K60476892-001-02-1:10	YC-1	0.0303472	-0.0535921	guanylyl cyclase activator	GUCY1A2, GUCY1A3, GUCY1B3, HIF1A		Preclinical
CPC002_6H:BRD-K60487568-001-01-3:10	SU-4312	0.00635965	0.0898941	PDGFR tyrosine kinase receptor inhibitor, tyrosine kinase inhibitor, VEGFR inhibitor	KDR, PDGFRB		Preclinical
CPC002_6H:BRD-K60511616-236-01-4:10	pravastatin	-0.0282561	-0.00294557	HMGCR inhibitor	HMGCR, SLCO1B1	endocrinology, cardiology	Launched
CPC002_6H:BRD-K60640630-001-03-7:10	mometasone	0.0672817	0.00240607	glucocorticoid receptor agonist	NR3C1	dermatology	Launched
CPC002_6H:BRD-K61097567-001-03-6:10	SB-218795	-0.0118523	-0.0466886	tachykinin antagonist	TACR3		Preclinical
CPC002_6H:BRD-K61250553-003-13-2:10	loperamide	0.0486804	-0.0121317	opioid receptor agonist	CACNA1A, CALM1, OPRD1, OPRK1, OPRM1, POMC	gastroenterology	Launched
CPC002_6H:BRD-K62810658-001-06-4:10	PD-98059	0.0289868	0.0244135	MEK inhibitor	AKT1, CHEK1, GSK3B, LCK, MAP2K1, MAPK1, MAPK11, MAPK12, MAPK14, MAPK8, PRKCA, RAF1, ROCK1, RPS6KB1, SGK1		Preclinical
CPC002_6H:BRD-K63516691-003-01-2:10	T-0156	0.00553255	-0.00722518	phosphodiesterase inhibitor	PDE5A		Preclinical
CPC002_6H:BRD-K67298865-001-03-3:10	SB-431542	0.0286127	-0.0144783	TGF beta receptor inhibitor	ACVR1C, TGFBR1		Preclinical
CPC002_6H:BRD-K68264559-045-01-6:10	brimonidine	0.0229951	-0.0520025	adrenergic receptor agonist	ADRA2A, ADRA2B, ADRA2C	ophthalmology	Launched
CPC002_6H:BRD-K69195780-004-03-5:10	NAN-190	0.0325255	-0.00458338	serotonin receptor agonist	ADRA1A, ADRA1B, ADRA1D, HTR1A, HTR1F		Preclinical
CPC002_6H:BRD-K70281171-103-01-1:10	U-99194	0.0407495	-0.0114637	dopamine receptor antagonist	DRD3		Preclinical
CPC002_6H:BRD-K72029282-001-15-4:10	probucol	-0.0157047	-0.0500558	atherogenesis inhibitor	ABCA1, ABCB11, CES1	cardiology	Launched
CPC002_6H:BRD-K72816382-001-01-3:10	cinalukast	0.0103366	-0.0242738	leukotriene receptor antagonist	CYSLTR1		Phase 2
CPC002_6H:BRD-K73109821-001-08-6:10	diazoxide	0.0329906	-0.0180115	potassium channel activator	ATP1A1, CA1, CA2, KCNJ11, KCNJ8, KCNMA1, SLC12A3	endocrinology	Launched
CPC002_6H:BRD-K75615183-300-02-1:10	talipexole	-0.0149463	-0.0184887	adrenergic receptor agonist, dopamine receptor agonist	ADRA2A, DRD2, HTR3A	infectious disease	Launched
CPC002_6H:BRD-K75641298-003-16-9:10	metoclopramide	0.0523471	-0.00581427	dopamine receptor antagonist, serotonin receptor antagonist	CHRM1, DRD2, HTR3A, HTR3B, HTR4	gastroenterology	Launched
CPC002_6H:BRD-K76304753-003-08-8:10	phenazopyridine	0.052229	-0.00231408	local anesthetic	SCN1A	infectious disease	Launched
CPC002_6H:BRD-K76617868-003-03-6:10	fasudil	0.00177043	0.0212652	rho associated kinase inhibitor	PKIA, PRKACA, ROCK1, ROCK2	neurology/psychiatry	Launched
CPC002_6H:BRD-K76775527-001-15-3:10	nimesulide	0.0393065	0.00311667	cyclooxygenase inhibitor	LTF, PLA2G2E, PTGS1, PTGS2	rheumatology, obstetrics/gynecology	Launched
CPC002_6H:BRD-K77641333-003-15-6:10	naphazoline	0.00673443	-0.000807641	adrenergic receptor agonist	ADRA1A, ADRA2A	ophthalmology	Launched
CPC002_6H:BRD-K77987382-001-08-2:10	mebendazole	0.0467858	0.00850126	tubulin polymerization inhibitor	TUBA1A, TUBB, TUBB4B	infectious disease	Launched
CPC002_6H:BRD-K78294846-001-02-5:10	osthol	-0.015591	-0.0109474	calcium channel blocker			Preclinical
CPC002_6H:BRD-K78633253-001-04-6:10	EXO-1	0.00519476	0.0500333	ARF inhibitor			Preclinical
CPC002_6H:BRD-K78959463-001-05-8:10	FPL-64176	-0.0641638	-0.00284064	calcium channel activator	CACNA1C, CACNA1S		Preclinical
CPC002_6H:BRD-K79425933-001-03-6:10	benperidol	0.0228576	0.0648234	dopamine receptor antagonist	DRD2	neurology/psychiatry	Launched
CPC002_6H:BRD-K79684402-300-01-0:10	Ro-10-5824	0.0367965	0.0224102	dopamine receptor agonist	DRD4		Preclinical
CPC002_6H:BRD-K80315159-051-01-2:10	DPPE	0.0428843	0.0413344	histamine receptor antagonist	ABCB1, HRH1		Phase 3
CPC002_6H:BRD-K80334323-001-03-5:10	noretynodrel	0.0174718	0.0357951	progestogen hormone	PGR	endocrinology	Launched
CPC002_6H:BRD-K80396088-001-03-9:10	gliquidone	-0.0171025	-0.0179016	sulfonylurea	ABCC8, KCNJ10, KCNJ8	endocrinology	Launched
CPC002_6H:BRD-K80725821-300-01-1:10	RS-16566	0.000292272	-0.00352329	serotonin receptor antagonist			Preclinical
CPC002_6H:BRD-K80778372-001-01-7:10	Ro-19-4605	-0.0128235	-0.0316678		GABRA1, GABRA2, GABRA3, GABRA5		Preclinical
CPC002_6H:BRD-K81272440-236-06-9:10	dantrolene	0.0511699	0.0492673	calcium channel blocker	RYR1, RYR3	neurology/psychiatry, endocrinology	Launched
CPC002_6H:BRD-K81418486:10	vorinostat	-0.0245902	0.0369923	HDAC inhibitor	HDAC1, HDAC10, HDAC11, HDAC2, HDAC3, HDAC5, HDAC6, HDAC8, HDAC9	hematologic malignancy	Launched
CPC002_6H:BRD-K82484965-003-02-7:10	carmoxirole	-0.00842458	-0.0401416	dopamine receptor agonist	DRD2		Phase 2
CPC002_6H:BRD-K82731415-001-05-4:10	olomoucine	-0.0409901	0.00324535	CDK inhibitor	CDK1, CDK2, CDK5, MAPK1		Preclinical
CPC002_6H:BRD-K82823076-001-01-8:10	Ro-15-4513	-0.0368074	0.0390551		GABRA1, GABRA2, GABRA3, GABRA4, GABRA5, GABRA6, GABRB2, GABRG2		Preclinical
CPC002_6H:BRD-K82983861-001-01-9:10	GW-0742	-0.00253125	-0.000539707	PPAR receptor agonist	PPARD		Preclinical
CPC002_6H:BRD-K83322645-103-01-6:10	L-693403	-0.0533534	-0.023248	sigma receptor agonist, sigma receptor antagonist	DRD2, SIGMAR1		Preclinical
CPC002_6H:BRD-K83597974-003-15-6:10	pargyline	-0.0178694	-0.0162376	monoamine oxidase inhibitor	MAOA, MAOB	cardiology	Launched
CPC002_6H:BRD-K86204871-001-02-2:10	terconazole	-0.0189352	0.0379894	sterol demethylase inhibitor		infectious disease	Launched
CPC002_6H:BRD-K86727142-001-06-6:10	embelin	-0.00207764	-0.0448998	HCV inhibitor, XIAP inhibitor	XIAP		Preclinical
CPC002_6H:BRD-K87048468-003-01-9:10	RS-102221	-0.00111194	-0.011663	serotonin receptor antagonist	HTR2A, HTR2B, HTR2C		Preclinical
CPC002_6H:BRD-K87158025-003-01-2:10	benzamil	0.0168907	-0.0446761	sodium channel blocker	ASIC1, PKD2L1, SCNN1A, SCNN1B, SCNN1D, SCNN1G, SLC8A1		Phase 2
CPC002_6H:BRD-K87919739-001-03-4:10	tyrphostin-AG-825	0.00239845	0.0152971	protein tyrosine kinase inhibitor	ERBB2		Preclinical
CPC002_6H:BRD-K88611939-001-10-9:10	aniracetam	-0.0521274	0.0188278	glutamate receptor agonist	DRD2, GRIA1, GRIA2, GRIA3, GRIA4, HTR2A		Launched
CPC002_6H:BRD-K88677950-001-01-3:10	PD-198306	-0.0198679	-0.0277348	MAP kinase inhibitor, MEK inhibitor	MAP2K1, MAP2K2		Preclinical
CPC002_6H:BRD-K88759641-003-01-0:10	EMD-66684	0.0144612	0.00715654	angiotensin receptor antagonist	AGTR1		Preclinical
CPC002_6H:BRD-K88871508-001-01-9:10	lisuride	0.0107045	0.0141847	dopamine receptor agonist	ADRA1A, ADRA2A, ADRA2B, ADRA2C, DRD1, DRD2, DRD3, DRD4, DRD5, HTR1A, HTR1B, HTR1D, HTR2A, HTR2B, HTR2C, HTR6	neurology/psychiatry	Launched
CPC002_6H:BRD-K90382497-001-02-4:10	GW-843682X	-0.0179515	-0.0308699	PLK inhibitor	PLK1, PLK3		Preclinical
CPC002_6H:BRD-K90524085-001-06-0:10	MY-5445	-0.0158871	0.0551651	phosphodiesterase inhibitor, platelet aggregation inhibitor	PDE5A		Preclinical
CPC002_6H:BRD-K90553655-001-03-6:10	testosterone	-0.00840907	0.0133315	androgen receptor agonist	AR	endocrinology	Launched
CPC002_6H:BRD-K91263825-001-03-6:10	nortriptyline	0.0126554	0.0349119	tricyclic antidepressant	ADRA1A, ADRA1B, ADRA1D, ADRA2A, ADRA2B, ADRA2C, ADRB1, ADRB2, ADRB3, CHRM1, CHRM2, CHRM3, CHRM4, CHRM5, DRD2, HRH1, HTR1A, HTR2A, HTR2C, HTR6, KCNJ10, PGRMC1, SIGMAR1, SLC6A2, SLC6A4	neurology/psychiatry	Launched
CPC002_6H:BRD-K91301684-003-03-0:10	noscapine	-0.016526	0.018238	bradykinin receptor antagonist, tubulin polymerization inhibitor	SIGMAR1	pulmonary	Launched
CPC002_6H:BRD-K91370081-001-10-3:10	anisomycin	-0.0127696	-0.0820733	DNA synthesis inhibitor	NHP2L1, RPL10L, RPL11, RPL13A, RPL15, RPL19, RPL23, RPL23A, RPL26L1, RPL3, RPL37, RPL8, RSL24D1		Preclinical
CPC002_6H:BRD-K91509126-001-04-6:10	piceatannol	0.0183936	-0.0326016	SYK inhibitor	ATP5A1, ATP5B, ATP5C1, IRF3		Preclinical
CPC002_6H:BRD-K92000912-001-06-8:10	AM-251	-0.0142314	-0.0338243	cannabinoid receptor antagonist	CNR1, GPR18, GPR55		Preclinical
CPC002_6H:BRD-K92015269-001-01-6:10	GBR-12783	0.00851882	-0.0534093	dopamine uptake inhibitor			Preclinical
CPC002_6H:BRD-K92446736-003-01-4:10	zatebradine	-0.0104377	-0.0427491	HCN channel blocker	HCN1, HCN2, HCN3, HCN4		Phase 3
CPC002_6H:BRD-K92778217-001-17-8:10	mefenamic-acid	-0.0350297	-0.0186901	cyclooxygenase inhibitor	KCNQ1, PTGS1, PTGS2, TRPM3	endocrinology	Launched
CPC002_6H:BRD-K93258693-001-05-8:10	GW-9662	-0.00403837	-0.0170462	PPAR receptor antagonist	NCOA2, PPARG, RXRA		Preclinical
CPC002_6H:BRD-K93280214-004-02-3:10	gabazine	-0.0548467	-0.00514193	GABA receptor antagonist	GABRA1, GABRA2, GABRA3, GABRA4, GABRA5, GABRA6, GABRG2		Preclinical
CPC002_6H:BRD-K93332168-001-03-2:10	isocarboxazid	0.028114	-0.020598	monoamine oxidase inhibitor	MAOA, MAOB	neurology/psychiatry	Launched
CPC002_6H:BRD-K93460210-001-09-6:10	lamotrigine	-0.0321518	0.0264537	serotonin receptor antagonist, sodium channel blocker	SCN10A, SCN11A, SCN1A, SCN2A, SCN3A, SCN4A, SCN5A, SCN7A, SCN8A, SCN9A	neurology/psychiatry	Launched
CPC002_6H:BRD-K93480852-001-02-2:10	KN-93	0.046023	0.00972281	calcium/calmodulin dependent protein kinase inhibitor	CAMK2A		Preclinical
CPC002_6H:BRD-K94080537-001-05-5:10	diethyltoluamide	0.00701537	0.0434459	ionotropic receptor IR40a activator		dermatology	Launched
CPC002_6H:BRD-K95609758-001-01-1:10	BMS-191011	0.0258675	0.00577169	potassium channel activator	KCNMA1		Preclinical
CPC002_6H:BRD-K95676198-001-02-6:10	JAK3-inhibitor-V	-0.0068561	0.0403475	JAK inhibitor	JAK3		Preclinical
CPC002_6H:BRD-K95763993-001-03-7:10	trapidil	0.0182489	0.0307099	PDGFR tyrosine kinase receptor inhibitor	PDGFRA	cardiology	Launched
CPC002_6H:BRD-K95785537-001-09-0:10	PP-2	0.0848461	-0.0855535	src inhibitor	ABL1, LCK, LYN, RIPK2, SRC		Preclinical
CPC002_6H:BRD-K95851186-001-02-9:10	CGP-13501	0.0110505	-0.01846	GABA receptor modulator	GABBR1		Preclinical
CPC002_6H:BRD-K96354014-001-08-8:10	nifedipine	0.0369467	-0.0069617	calcium channel blocker	CACNA1C, CACNA1D, CACNA1F, CACNA1H, CACNA1S, CACNA2D1, CACNB2, CALM1, GLRA1, GLRA3, GLRB, KCNA1, KCNA5, NR1I2, TRPM3	cardiology	Launched
CPC002_6H:BRD-K96809896-300-01-5:10	SKF-86002	0.0502366	0.0217943	p38 MAPK inhibitor	ALOX5, MAPK14		Preclinical
CPC002_6H:BRD-K97118047-001-02-0:10	4,5,6,7-tetrabromobenzotriazole	0.00579089	0.0124199	casein kinase inhibitor	AKT1, CHEK1, CSNK2A1, GSK3B, LCK, MAP2K1, MAPK1, MAPK11, MAPK12, MAPK14, MAPK8, PRKCA, ROCK1, RPS6KB1, SGK1		Preclinical
CPC002_6H:BRD-K97181089-003-10-6:10	amiloride	-0.0352244	0.0371734	sodium channel blocker	AOC1, ASIC1, ASIC2, ASIC3, PKD2, PKD2L1, PLAU, SCNN1A, SCNN1B, SCNN1D, SCNN1G, SLC9A1, TRPC7, TRPV2	cardiology	Launched
CPC002_6H:BRD-K97399794-001-08-8:10	quercetin	0.027856	0.00414729	polar auxin transport inhibitor	ATP5A1, ATP5B, ATP5C1, HCK, HIBCH, PIK3CG, PIM1, STK17B, UGT3A1	neurology/psychiatry, allergy	Launched
CPC002_6H:BRD-K97440753-066-03-3:10	dihydroergocristine	-0.0308376	0.0169951	adrenergic receptor antagonist, prolactin inhibitor	ADRA1A, ADRB1, DRD1, DRD2, DRD3, DRD4, DRD5, HTR1A, HTR2A, HTR3A, HTR4, HTR5A, HTR6, HTR7		Launched
CPC002_6H:BRD-K97810537-001-03-7:10	beclomethasone-dipropionate	0.0107001	0.0531689	glucocorticoid receptor agonist	GPR97, NR3C1	allergy	Launched
CPC002_6H:BRD-K98143437-001-01-7:10	SB-239063	0.00557883	0.0167897	p38 MAPK inhibitor	MAPK11, MAPK14, PTGS2		Preclinical
CPC002_6H:BRD-K98157055-001-04-2:10	SIB-1757	0.0169616	0.00834044	glutamate receptor antagonist	GRM5		Preclinical
CPC002_6H:BRD-K98521173-001-03-8:10	desoxycortone	-0.040563	0.0236348	mineralocorticoid receptor agonist	NR3C1, NR3C2		Preclinical
CPC002_6H:BRD-K98548675-001-02-6:10	parthenolide	-0.00488164	0.0149374	NFkB pathway inhibitor			Phase 1
CPC002_6H:BRD-K98769987-001-09-6:10	flumazenil	-0.0103245	-0.00770188	benzodiazepine receptor antagonist	GABRA1, GABRA2, GABRA3, GABRA4, GABRA5, GABRA6, GABRB1, GABRB2, GABRB3, GABRD, GABRE, GABRG1, GABRG2, GABRG3, GABRP, GABRQ	neurology/psychiatry	Launched
CPC002_6H:BRD-K99107520-001-09-2:10	felbamate	-0.0157086	-0.0166586	glutamate receptor antagonist	GRIN1, GRIN2A, GRIN2B, GRIN2C, GRIN2D, GRIN3A, GRIN3B	neurology/psychiatry	Launched
CPC002_6H:BRD-M00539986-051-01-1:10	formoterol	-0.0187719	0.00314578	adrenergic receptor agonist	ADRB2	pulmonary	Launched
CPC002_6H:BRD-M62162320-103-01-1:10	rilmenidine	-0.0148272	0.0326578	adrenergic receptor agonist, imidazoline receptor agonist	ADRA2A	cardiology	Launched
CPC003_24H:BRD-A00100033-001-04-8:10	nifurtimox	0.0093573	0.00393744	DNA inhibitor		infectious disease	Launched
CPC003_24H:BRD-A01320529-001-05-9:10	salmeterol	0.00213475	0.00961514	adrenergic receptor agonist	ADRB2	pulmonary	Launched
CPC003_24H:BRD-A02710418-003-03-5:10	meptazinol	-0.0232966	-0.0382704	opioid receptor agonist	BCHE	neurology/psychiatry	Launched
CPC003_24H:BRD-A02759312-003-11-2:10	betaxolol	0.0130864	-0.0119961	adrenergic receptor antagonist	ADRB1, ADRB2	ophthalmology	Launched
CPC003_24H:BRD-A06390036-001-03-8:10	hydroquinidine	-0.0108371	-0.0393582	antiarrhythmic		cardiology	Launched
CPC003_24H:BRD-A08187463-001-03-8:10	racecadotril	-0.0222506	0.0507008	enkephalinase inhibitor	MME	gastroenterology	Launched
CPC003_24H:BRD-A09533288-003-20-5:10	verapamil	0.000922729	0.010266	calcium channel blocker	CACNA1A, CACNA1B, CACNA1C, CACNA1D, CACNA1F, CACNA1G, CACNA1I, CACNA1S, CACNB1, CACNB2, CACNB3, CACNB4, CYP3A4, KCNA10, KCNA7, KCNH2, KCNJ11, NALCN, SCN5A, SLC29A4, SLC6A4	cardiology	Launched
CPC003_24H:BRD-A10715913-001-03-8:10	sulpiride	0.0317338	0.036932	dopamine receptor antagonist		neurology/psychiatry	Launched
CPC003_24H:BRD-A11605036-001-03-2:10	thiocolchicoside	-0.0125387	-0.000381428	GABA receptor antagonist	GABRA1, GABRB2, GABRG2, GLRA1, GLRB	neurology/psychiatry	Launched
CPC003_24H:BRD-A13650332-236-03-9:10	flucloxacillin	0.0435819	0.0364336	bacterial cell wall synthesis inhibitor		infectious disease, otolaryngology, dermatology, gastroenterology	Launched
CPC003_24H:BRD-A14395271-001-01-5:10	mesoridazine	0.0589267	-0.019782	dopamine receptor antagonist	DRD2, HTR2A	neurology/psychiatry	Launched
CPC003_24H:BRD-A15931911-001-02-0:10	bucladesine	-0.0218312	0.018677	adenosine receptor agonist, cAMP stimulant	PRKACA	dermatology	Launched
CPC003_24H:BRD-A16332958-001-04-0:10	modafinil	-0.0058502	0.00755625	adrenergic receptor agonist	ADRA1B, SLC6A3	pulmonary, neurology/psychiatry	Launched
CPC003_24H:BRD-A16665823-001-01-2:10	butoconazole	0.00618141	-0.0560512	bacterial cell wall synthesis inhibitor		infectious disease	Launched
CPC003_24H:BRD-A17411484-001-05-1:10	carprofen	0.00174862	0.0227056	cyclooxygenase inhibitor	PTGS1, PTGS2	rheumatology	Launched
CPC003_24H:BRD-A18202423-001-01-6:10	CPCCOEt	0.00218129	0.0111542	glutamate receptor antagonist	GRM1		Preclinical
CPC003_24H:BRD-A19037878:10	trichostatin-a	-0.0213658	0.0405402	HDAC inhibitor	HDAC1, HDAC10, HDAC2, HDAC3, HDAC4, HDAC5, HDAC6, HDAC7, HDAC8, HDAC9		Preclinical
CPC003_24H:BRD-A19500257:10	geldanamycin	0.0462981	-0.00383093	HSP inhibitor	HSP90AA1, HSP90AB1		Preclinical
CPC003_24H:BRD-A22380646-001-02-3:10	pantoprazole	-0.0326439	-0.0464535	ATPase inhibitor	ATP4A	gastroenterology	Launched
CPC003_24H:BRD-A23226398-001-04-3:10	estradiol	-0.0111681	-0.0147639	estrogen receptor agonist	ESR1, ESR2, GPER1, KCNMA1, NR1I2	endocrinology	Launched
CPC003_24H:BRD-A25143711-001-01-4:10	hydrocortisone-valerate	-0.0290344	-0.0481618	glucocorticoid receptor agonist		dermatology	Launched
CPC003_24H:BRD-A25775766-001-03-3:10	securinine	0.0354266	-0.00960531	GABA receptor antagonist, TP53 activator	GABRA1		Preclinical
CPC003_24H:BRD-A26032986-050-01-3:10	zaldaride	0.0174011	0.00684536	calmodulin antagonist	CALM1		Phase 3
CPC003_24H:BRD-A26334849-003-16-7:10	propafenone	-0.0388739	0.0170016	antiarrhythmic	ADRB1, ADRB2, KCNA5, KCNH2, SCN5A	cardiology	Launched
CPC003_24H:BRD-A29437505-001-01-6:10	RWJ-21757	-0.0132447	0.00330814	toll-like receptor agonist	TLR7		Phase 1
CPC003_24H:BRD-A29485665-001-03-7:10	bicalutamide	-0.0105184	-0.0197596	androgen receptor antagonist	AR	oncology	Launched
CPC003_24H:BRD-A30590053-003-01-1:10	MR-16728	-0.0211243	0.00167313	acetylcholine release enhancer			Preclinical
CPC003_24H:BRD-A30815329-001-03-0:10	felodipine	-0.0381098	-0.0118696	calcium channel blocker	CACNA1C, CACNA1D, CACNA1F, CACNA1H, CACNA1S, CACNA2D1, CACNA2D2, CACNB2, CALM1, CFTR, NR3C2, PDE1A, PDE1B, TNNC1, TNNC2	cardiology	Launched
CPC003_24H:BRD-A31007383-001-01-0:10	SDZ-WAG-994	-0.0239307	-0.0103588	adenosine receptor agonist	ADORA1		Phase 2
CPC003_24H:BRD-A31801025-001-01-0:10	formestane	0.0436403	-0.0615442	aromatase inhibitor	CYP19A1	oncology	Launched
CPC003_24H:BRD-A34751532-001-04-4:10	homosalate	0.00679063	-0.0489335	HSP inducer			Preclinical
CPC003_24H:BRD-A35338386-001-04-6:10	NECA	-0.0241389	-0.0370471	adenosine receptor agonist	ADORA1, ADORA2A, ADORA2B, ADORA3, HSP90B1		Launched
CPC003_24H:BRD-A36074203-003-03-5:10	remacemide	0.0762563	0.034849	glutamate receptor antagonist	GRIN1		Phase 3
CPC003_24H:BRD-A36318220-001-01-3:10	necrostatin-1	-0.0066099	-0.0185285	RIPK inhibitor	RIPK1		Preclinical
CPC003_24H:BRD-A36471396-003-02-2:10	biperiden	0.035502	0.0243099	acetylcholine receptor antagonist	CHRM1, CHRM2, CHRM3, CHRM4, CHRM5, CHRNA2	neurology/psychiatry	Launched
CPC003_24H:BRD-A39290993-001-03-2:10	cyproterone	0.015419	-0.0163343	androgen receptor antagonist	AR	oncology	Launched
CPC003_24H:BRD-A39969961-001-01-3:10	eplerenone	0.00951459	0.0245561	cytochrome P450 inhibitor	NR3C2	cardiology	Launched
CPC003_24H:BRD-A41112154-001-02-1:10	oleanolic-acid	-0.00534974	-0.0336524	G protein-coupled receptor agonist	GPBAR1		Preclinical
CPC003_24H:BRD-A41250306-001-03-4:10	cyclopenthiazide	-0.00899505	0.0620579	thiazide diuretic		cardiology	Launched
CPC003_24H:BRD-A41722204-003-01-5:10	sulmazole	0.0284094	0.028999	adenosine receptor antagonist			Phase 1
CPC003_24H:BRD-A41833852-001-01-9:10	naloxone	0.0274526	0.0109271	opioid receptor antagonist	CREB1, ESR1, OPRD1, OPRK1, OPRM1, TLR4	pulmonary	Launched
CPC003_24H:BRD-A42167015-003-03-7:10	carteolol	0.0162821	-0.0122069	adrenergic receptor antagonist	ADRB1, ADRB2	ophthalmology	Launched
CPC003_24H:BRD-A42571354-300-07-0:10	cetirizine	-0.0288235	0.00868416	histamine receptor antagonist	HRH1	allergy	Launched
CPC003_24H:BRD-A43882281-001-11-4:10	pinacidil	0.0104149	-0.015519	ATP channel activator, potassium channel activator	ABCC8, ABCC9	cardiology	Launched
CPC003_24H:BRD-A48570745-001-01-1:10	ivermectin	0.0244457	-0.0289498	benzodiazepine receptor agonist	CHRNA7, GABRB3, GLRA3, P2RX7	infectious disease	Launched
CPC003_24H:BRD-A48720949-001-03-2:10	testosterone-propionate	0.0292939	0.00418108	androgen receptor agonist	AR		Launched
CPC003_24H:BRD-A49765801-001-03-3:10	fludroxycortide	-0.00374228	-0.0107917	glucocorticoid receptor agonist	NR3C1, SERPINA6	infectious disease, dermatology	Launched
CPC003_24H:BRD-A50737080-001-01-4:10	CGK-733	0.0231984	-0.0275299	ATM kinase inhibitor, ATR kinase inhibitor	ATM, ATR		Preclinical
CPC003_24H:BRD-A51820102-008-16-4:10	econazole	-0.0085333	-0.0362557	lanosterol demethylase inhibitor, sterol demethylase inhibitor	CYP51A1, NPY1R, NPY2R, TRPM2, TRPV5	infectious disease	Launched
CPC003_24H:BRD-A55594068-065-03-1:10	vinblastine	0.0483091	0.00547451	microtubule inhibitor, tubulin polymerization inhibitor	JUN, TUBA1A, TUBB, TUBD1, TUBE1, TUBG1	hematologic malignancy, infectious disease, oncology	Launched
CPC003_24H:BRD-A55962179-001-08-0:10	omeprazole	-0.0619746	0.00361472	ATPase inhibitor	ATP4A, CLCN2	gastroenterology	Launched
CPC003_24H:BRD-A59174698-003-12-8:10	ritodrine	0.027179	0.0373469	adrenergic receptor agonist	ADRB2	obstetrics/gynecology	Launched
CPC003_24H:BRD-A60414806-065-01-6:10	vincristine	0.0228665	0.0298299	tubulin polymerization inhibitor	TUBA4A, TUBB	hematologic malignancy	Launched
CPC003_24H:BRD-A62035778-004-02-8:10	scopolamine	-0.0346781	0.00559111	acetylcholine receptor antagonist		neurology/psychiatry, gastroenterology	Launched
CPC003_24H:BRD-A65449987-001-06-2:10	flunisolide	0.00368854	-0.0507089	cytochrome P450 inhibitor	NR3C1	allergy	Launched
CPC003_24H:BRD-A67799922-003-15-3:10	phenoxybenzamine	-0.00281105	-0.000469164	adrenergic receptor antagonist	ADRA1A, ADRA1B, ADRA1D, ADRA2A, ADRA2B, ADRA2C, ADRB2, CALM1	cardiology, endocrinology	Launched
CPC003_24H:BRD-A68009927-003-02-9:10	daunorubicin	0.0374337	0.0316468	RNA synthesis inhibitor, topoisomerase inhibitor	TOP2A, TOP2B	hematologic malignancy	Launched
CPC003_24H:BRD-A70649075-008-17-5:10	sulconazole	0.0197627	-0.0131954	sterol demethylase inhibitor		infectious disease	Launched
CPC003_24H:BRD-A71816415-236-03-5:10	pravastatin	0.0297469	-0.0380077	HMGCR inhibitor	HMGCR, SLCO1B1	endocrinology, cardiology	Launched
CPC003_24H:BRD-A72596465-001-01-3:10	GW-6471	0.0501624	-0.045458	PPAR receptor antagonist	PPARA		Preclinical
CPC003_24H:BRD-A73909368-001-01-5:10	dactinomycin	0.0497992	0.0228321	RNA polymerase inhibitor	POLR2A	oncology	Launched
CPC003_24H:BRD-A75172220-001-03-2:10	hydrocortisone	-0.0274885	-0.0237101	glucocorticoid receptor agonist		dermatology, neurology/psychiatry	Launched
CPC003_24H:BRD-A75402480-001-03-8:10	deoxycorticosterone-acetate	0.039553	-0.00516776	progestogen hormone	NR3C2		Preclinical
CPC003_24H:BRD-A75409952:10	wortmannin	0.0691029	-0.0236488	PI3K inhibitor	PI4KA, PI4KB, PIK3CA, PIK3CD, PIK3CG, PIK3R1, PLK1, PRKDC		Preclinical
CPC003_24H:BRD-A77722753-003-02-5:10	hydralazine	0.0239897	-0.0242966	vasodilator	AOC3, P4HA1	cardiology	Launched
CPC003_24H:BRD-A78877355-001-02-2:10	nefopam	0.0160041	0.0393164	cyclooxygenase inhibitor		neurology/psychiatry	Launched
CPC003_24H:BRD-A83081521-001-01-5:10	finasteride	-0.0264329	-0.0508724	5 alpha reductase inhibitor	AKR1D1, SRD5A1, SRD5A2	endocrinology	Launched
CPC003_24H:BRD-A94709349-001-03-4:10	metaxalone	0.0188027	0.0645834	muscle relaxant		neurology/psychiatry	Launched
CPC003_24H:BRD-A97674275-001-04-3:10	ranolazine	0.0299273	-0.0179366	sodium channel blocker	SCN10A, SCN4A, SCN5A, SCN9A	cardiology	Launched
CPC003_24H:BRD-A97730597-003-03-2:10	hexylcaine	0.0509902	0.0525462	sodium channel blocker	SCN10A, SCN5A	neurology/psychiatry	Launched
CPC003_24H:BRD-A97739905-001-15-8:10	ketoprofen	0.021247	0.0455862	cyclooxygenase inhibitor	CXCR1, PTGS1, PTGS2, SLC5A8	rheumatology	Launched
CPC003_24H:BRD-A98702003-304-03-0:10	carbenoxolone	-0.0183437	-0.0198657	11-beta hydroxysteroid dehydrogenase inhibitor	GJA1, GJA10, GJA3, GJA4, GJA5, GJA8, GJA9, GJB1, GJB2, GJB3, GJB4, GJB5, GJB6, GJB7, GJC1, GJC2, GJC3, GJD2, GJD3, GJD4, GJE1, HSD11B1, PANX1, PANX2, PANX3	gastroenterology, dental	Launched
CPC003_24H:BRD-K00312224-001-03-8:10	PPT	0.0619047	0.0124778	estrogen receptor agonist	ESR1		Preclinical
CPC003_24H:BRD-K00610438-003-01-7:10	altanserin	-0.0225827	-0.0356896	serotonin receptor antagonist	HTR2A		Phase 2
CPC003_24H:BRD-K00824317-001-03-0:10	fludroxycortide	-0.000192338	-0.0300447	glucocorticoid receptor agonist	NR3C1, SERPINA6	infectious disease, dermatology	Launched
CPC003_24H:BRD-K01095011-001-03-5:10	finasteride	-0.0135613	0.00871753	5 alpha reductase inhibitor	AKR1D1, SRD5A1, SRD5A2	endocrinology	Launched
CPC003_24H:BRD-K01663662-003-03-8:10	diphenidol	-0.0182314	-0.00689405	acetylcholine receptor agonist	CHRM1, CHRM2, CHRM3, CHRM4	neurology/psychiatry	Launched
CPC003_24H:BRD-K01815685-001-07-2:10	indole-3-carbinol	-0.00650269	0.0208278	aryl hydrocarbon receptor agonist, indoleamine 2,3-dioxygenase inhibitor	AHR		Phase 2/Phase 3
CPC003_24H:BRD-K01902415-001-03-4:10	pirinixic-acid	0.0342183	0.0175889	PPAR receptor agonist	PPARA		Preclinical
CPC003_24H:BRD-K02715688-001-01-3:10	hydrastine-(1r,-9s)	-0.0402577	-0.013692	tyrosine hydroxylase inhibitor			Preclinical
CPC003_24H:BRD-K03015355-003-01-5:10	forskolin	-0.0301902	-0.0217869	adenylyl cyclase activator	ADCY2, ADCY5, GNAS		Launched
CPC003_24H:BRD-K03384561-001-01-9:10	roquinimex	-0.0164786	-0.0253781	angiogenesis inhibitor, tumor necrosis factor production inhibitor			Phase 3
CPC003_24H:BRD-K03642198-300-01-7:10	AY-9944	0.0196972	0.00267049	hedgehog pathway modulator			Preclinical
CPC003_24H:BRD-K03981224-001-02-9:10	ethisterone	0.00540494	-0.0291568	progestogen hormone	TYR		Launched
CPC003_24H:BRD-K04046242-001-03-6:10	equilin	-0.0291327	-0.0313563	estrogen receptor agonist	HSD17B1		Preclinical
CPC003_24H:BRD-K04218075-048-03-4:10	clomifene	-0.0358541	-0.0122313	estrogen receptor antagonist	ESR1	obstetrics/gynecology	Launched
CPC003_24H:BRD-K05977355-001-09-1:10	fluconazole	-0.010322	-0.014939	sterol demethylase inhibitor	CYP51A1	infectious disease	Launched
CPC003_24H:BRD-K06014311-001-01-2:10	DH-97	-0.0228959	0.0189579	melatonin receptor antagonist	MTNR1B		Preclinical
CPC003_24H:BRD-K06159959-001-01-2:10	CCMQ	-0.0232356	-0.0317151	homoquinolinic acid binding inhibitor			Preclinical
CPC003_24H:BRD-K06221026-001-03-5:10	DUP-697	-0.0321273	-0.0108666	cyclooxygenase inhibitor	PTGS2		Phase 1
CPC003_24H:BRD-K06593056-001-01-4:10	LE-135	0.0257902	-0.0264166	retinoid receptor agonist	RARB		Preclinical
CPC003_24H:BRD-K06854232-001-03-3:10	AM-580	0.0317509	0.0736655	retinoid receptor agonist	RARA		Preclinical
CPC003_24H:BRD-K07507905-236-01-8:10	BRL-37344	-0.0116054	-0.0425896	adrenergic receptor agonist	ADRB1, ADRB2, ADRB3		Phase 2
CPC003_24H:BRD-K08619574-334-03-9:10	thioproperazine	0.0299824	-0.0235501	dopamine receptor antagonist	ADRA1A, ADRA1B, DRD1, DRD2, HTR1A, HTR2A	neurology/psychiatry	Launched
CPC003_24H:BRD-K08619838-300-03-2:10	tremorine	-0.0070408	-0.0288647	acetylcholine receptor agonist			Preclinical
CPC003_24H:BRD-K08640512-003-01-5:10	RS-100329	-0.00699303	0.0346429	adrenergic receptor antagonist	ADRA1A, ADRA1D		Preclinical
CPC003_24H:BRD-K08806317-050-03-6:10	timolol	0.00846353	0.011849	adrenergic receptor antagonist	ADRB1, ADRB2	ophthalmology	Launched
CPC003_24H:BRD-K08996725-313-01-7:10	zolantidine	0.037153	-0.024784	histamine receptor antagonist			Preclinical
CPC003_24H:BRD-K08998509-001-01-6:10	fananserin	-0.0422615	0.0476399	dopamine receptor antagonist, serotonin receptor antagonist	HTR2A		Phase 2
CPC003_24H:BRD-K09132007-001-01-8:10	D-4476	-0.00108609	0.0264103	TGF beta receptor inhibitor	CSNK1A1, CSNK1D, TGFB1		Preclinical
CPC003_24H:BRD-K09416995-001-21-7:10	lovastatin	0.0117373	-0.0117933	HMGCR inhibitor	HDAC2, HMGCR, ITGAL, NR1I2	cardiology, endocrinology	Launched
CPC003_24H:BRD-K09859624-004-03-9:10	methantheline	-0.0626305	-0.0120815	acetylcholine receptor antagonist	CHRM1, HRH2	gastroenterology, neurology/psychiatry, urology	Launched
CPC003_24H:BRD-K10207760-236-03-0:10	lasalocid	-0.0221934	0.00202935	bacterial permeability inducer		infectious disease	Launched
CPC003_24H:BRD-K10705233-001-01-4:10	GW-405833	-0.0320626	-0.0069894	cannabinoid receptor agonist	CNR2		Preclinical
CPC003_24H:BRD-K11107424-001-01-1:10	tiotidine	-0.0316216	0.0352296	histamine receptor antagonist	HRH2		Phase 2
CPC003_24H:BRD-K12219985-001-15-4:10	glipizide	0.0445393	0.0115369	sulfonylurea	ABCC8, KCNJ10, KCNJ11, PPARG	endocrinology	Launched
CPC003_24H:BRD-K12357156-001-01-5:10	AG-490	0.00166345	-0.00341917	EGFR inhibitor, JAK inhibitor	EGFR, JAK2, JAK3		Preclinical
CPC003_24H:BRD-K12765235-304-03-8:10	carbenoxolone	-0.00131753	0.0142954	11-beta hydroxysteroid dehydrogenase inhibitor	GJA1, GJA10, GJA3, GJA4, GJA5, GJA8, GJA9, GJB1, GJB2, GJB3, GJB4, GJB5, GJB6, GJB7, GJC1, GJC2, GJC3, GJD2, GJD3, GJD4, GJE1, HSD11B1, PANX1, PANX2, PANX3	gastroenterology, dental	Launched
CPC003_24H:BRD-K12932420-001-01-5:10	YM-976	0.0104244	-0.00762766	phosphodiesterase inhibitor	PDE4A		Phase 1
CPC003_24H:BRD-K13032584-003-03-7:10	procarbazine	-0.0404916	-0.0102009	monoamine oxidase inhibitor		hematologic malignancy	Launched
CPC003_24H:BRD-K13169950-001-04-5:10	NSC-3852	0.0249114	0.0158943	HDAC inhibitor	HDAC1		Preclinical
CPC003_24H:BRD-K13261168-001-01-4:10	quinelorane	0.040047	0.041938	dopamine receptor agonist	DRD2, DRD3		Phase 3
CPC003_24H:BRD-K13926615-003-02-5:10	vardenafil	-0.0563108	-0.0278138	phosphodiesterase inhibitor	PDE5A, PDE6G, PDE6H	urology	Launched
CPC003_24H:BRD-K14204120-003-02-4:10	ranitidine	-0.04151	0.0082376	histamine receptor antagonist	HRH2	gastroenterology	Launched
CPC003_24H:BRD-K14765469-003-02-3:10	vesamicol	-0.000680172	0.0208576	acetylcholinesterase inhibitor	SLC18A3		Preclinical
CPC003_24H:BRD-K14767410-001-01-5:10	SC-560	0.00961333	-0.0350403	cyclooxygenase inhibitor	PTGS1		Preclinical
CPC003_24H:BRD-K14807180-001-01-7:10	SB-221284	0.0155023	0.0223918	serotonin receptor antagonist	HTR2A, HTR2B, HTR2C		Preclinical
CPC003_24H:BRD-K14993104-001-03-4:10	bemegride	-0.0213106	0.029557	chemoreceptor agonist	GABRA1	critical care	Launched
CPC003_24H:BRD-K15196155-001-01-5:10	IBC-293	0.00950031	-0.0223181	hydroxycarboxylic acid receptor agonist	HCAR3		Preclinical
CPC003_24H:BRD-K15409150-001-01-7:10	penfluridol	0.0267705	-0.0315443	T-type calcium channel blocker	CACNA1G	neurology/psychiatry	Launched
CPC003_24H:BRD-K15522385-003-01-0:10	cinanserin	0.0224801	-0.0459218	serotonin receptor antagonist	HTR2A		Preclinical
CPC003_24H:BRD-K15588452-003-01-9:10	R-96544	0.0388257	-0.0167434	serotonin receptor antagonist	HTR2A		Preclinical
CPC003_24H:BRD-K15601958-001-01-3:10	SEW-2871	0.00387956	-0.0277529	lysophospholipid receptor agonist	S1PR1		Preclinical
CPC003_24H:BRD-K17378184-300-03-4:10	BP-897	0.0187152	0.0276335	dopamine receptor agonist	ADRA1A, ADRA1D, ADRA2A, DRD1, DRD2, DRD3, DRD4, HTR1A, HTR2B		Phase 2
CPC003_24H:BRD-K17415526-001-02-7:10	tyrphostin-AG-835	-0.0277903	0.00870027	protein tyrosine kinase inhibitor	EGFR		Preclinical
CPC003_24H:BRD-K17497770-001-01-0:10	butein	0.0118568	0.0532581	EGFR inhibitor, src inhibitor	ACE		Preclinical
CPC003_24H:BRD-K18059238-001-02-1:10	gamma-linolenic-acid	0.0355848	0.0504752	cyclooxygenase inhibitor, prostanoid receptor agonist	PTGS1, PTGS2		Phase 2
CPC003_24H:BRD-K18250272-003-03-7:10	propoxycaine	-0.0384824	-0.02925	local anesthetic		neurology/psychiatry	Launched
CPC003_24H:BRD-K18574842-323-03-3:10	nafcillin	-0.0696797	0.000594368	bacterial cell wall synthesis inhibitor	CYP1A2, CYP3A4, SLC22A6	infectious disease	Launched
CPC003_24H:BRD-K18779551-003-03-7:10	bifemelane	0.0357586	-0.0232281	acetylcholine release enhancer	MAOA, MAOB	ophthalmology, neurology/psychiatry	Launched
CPC003_24H:BRD-K18910433-001-05-1:10	estradiol	0.0436627	0.0370924	estrogen receptor agonist	ESR1, ESR2, GPER1, KCNMA1, NR1I2	endocrinology	Launched
CPC003_24H:BRD-K19309090-300-03-0:10	SR-95639A	-0.0280029	-0.0463756	acetylcholine receptor agonist	CHRM1		Preclinical
CPC003_24H:BRD-K21565985-001-15-9:10	xylazine	-0.0050855	-0.000513573	adrenergic receptor agonist	ADRA2A, ADRA2B, ADRA2C	neurology/psychiatry	Launched
CPC003_24H:BRD-K22503835-001-06-0:10	scriptaid	-0.0291713	0.0455447	HDAC inhibitor	HDAC1, HDAC2, HDAC3, HDAC4, HDAC5, HDAC6, HDAC7, HDAC8, HDAC9		Preclinical
CPC003_24H:BRD-K23335153-300-01-7:10	AMN-082	-0.0261544	0.0162305	glutamate receptor modulator	GRM7		Preclinical
CPC003_24H:BRD-K23566484-001-09-4:10	nilutamide	-0.0439202	-0.00556723	androgen receptor antagonist	AR	oncology	Launched
CPC003_24H:BRD-K25875056-001-01-2:10	SC-9	-0.0402361	0.00269163	protein tyrosine kinase activator	PRKCA		Preclinical
CPC003_24H:BRD-K25906698-303-01-9:10	immepip	-0.0575155	-0.0492343	histamine receptor agonist	HRH3, HRH4		Preclinical
CPC003_24H:BRD-K26160755-003-01-8:10	RS-45041-190	-0.0443466	-0.0128716	imidazoline receptor agonist			Preclinical
CPC003_24H:BRD-K26373640-001-02-8:10	IKK-2-inhibitor	-0.0153638	-0.0399839	IKK inhibitor, SYK inhibitor	IKBKB		Preclinical
CPC003_24H:BRD-K28115081-001-01-9:10	apafant	-0.0533031	-0.02696	platelet activating factor receptor antagonist	PTAFR		Phase 3
CPC003_24H:BRD-K28137194-003-01-3:10	loreclezole	-0.0526675	0.0207245	benzodiazepine receptor agonist	GABRB2, GABRB3		Phase 2
CPC003_24H:BRD-K28168037-001-01-3:10	fenretinide	0.0594916	0.0320351	apoptosis stimulant, retinoid receptor agonist	RARA		Phase 3
CPC003_24H:BRD-K28183345-003-07-2:10	proguanil	0.0114755	0.00642397	dihydrofolate reductase inhibitor	DHFR	infectious disease	Launched
CPC003_24H:BRD-K28453807-003-05-4:10	nitrocaramiphen	-0.029241	-0.00880935	cholinergic receptor antagonist	CHRM1		Preclinical
CPC003_24H:BRD-K28863208-001-01-2:10	PNU-282987	-0.0192052	-0.0299904	cholinergic receptor agonist	CHRNA7		Preclinical
CPC003_24H:BRD-K30990140-003-01-6:10	FR-122047	0.0225434	-0.0192802	cyclooxygenase inhibitor			Preclinical
CPC003_24H:BRD-K31054881-300-01-3:10	BMY-7378	-0.0557725	-0.0142828	adrenergic receptor antagonist, serotonin receptor antagonist	ADRA1A, ADRA1B, ADRA1D, HTR1A		Preclinical
CPC003_24H:BRD-K31627533-001-03-8:10	rimexolone	-0.0161333	-8.58402e-05	glucocorticoid receptor agonist	NR3C1, SERPINA6	ophthalmology	Launched
CPC003_24H:BRD-K31633810-003-01-0:10	DAU-5884	0.00845978	0.0358412	acetylcholine receptor antagonist	CHRM3		Preclinical
CPC003_24H:BRD-K31912990-003-01-0:10	CGP-71683	0.0609699	-0.0115639	neuropeptide receptor antagonist	NPY5R		Preclinical
CPC003_24H:BRD-K32164935-001-17-5:10	tolazamide	-0.0186601	0.034263	ATP channel blocker	ABCC8, KCNJ1, KCNJ10, KCNJ11	endocrinology	Launched
CPC003_24H:BRD-K33211335-337-03-7:10	dextromethorphan	-0.0222088	-0.0100572	glutamate receptor antagonist, sigma receptor agonist	CHRNA2, CHRNA3, CHRNA4, CHRNA7, CHRNB2, CHRNB4, CYBA, CYBB, GRIN3A, NCF1, NCF2, NCF4, OPRD1, OPRK1, OPRM1, PGRMC1, RAC1, RAC2, SIGMAR1, SLC6A2, SLC6A4	pulmonary	Launched
CPC003_24H:BRD-K33396764-001-02-0:10	alpha-linolenic-acid	-0.0311741	-0.00675838	omega 3 fatty acid stimulant	ELOVL4, FADS1, FADS2, FFAR1, FFAR4, PTGS2, SLC8A1, TRPV1		Phase 3
CPC003_24H:BRD-K33453211-003-03-2:10	levocabastine	-0.0288863	0.0211092	histamine receptor antagonist	HRH1, NTSR2	ophthalmology	Launched
CPC003_24H:BRD-K34415467-003-08-0:10	trimethobenzamide	-0.0506982	-0.00264993	histamine receptor antagonist	DRD2	gastroenterology	Launched
CPC003_24H:BRD-K34776109-001-03-4:10	glimepiride	0.0536893	0.0226931	insulin secretagogue	ABCC8, KCNJ1, KCNJ11	endocrinology	Launched
CPC003_24H:BRD-K35189033-001-03-0:10	levonorgestrel	0.0476578	-0.0478571	estrogen receptor agonist, glucocorticoid receptor antagonist, progesterone receptor agonist, progesterone receptor antagonist	AR, ESR1, PGR, SRD5A1	endocrinology	Launched
CPC003_24H:BRD-K35430135-003-01-5:10	SR-59230A	0.000627201	-0.0291158	adrenergic receptor antagonist	ADRB1, ADRB2, ADRB3		Preclinical
CPC003_24H:BRD-K35629949-001-01-2:10	SR-27897	-0.00776859	-0.0167776	CCK receptor antagonist	CCKAR		Phase 2
CPC003_24H:BRD-K35708212-331-03-1:10	ouabain	0.035141	0.0269433	ATPase inhibitor	ATP1A1	cardiology	Launched
CPC003_24H:BRD-K36007650-300-02-3:10	puromycin	0.00149087	-0.0179796	protein synthesis inhibitor	NHP2L1, RPL10L, RPL11, RPL13A, RPL15, RPL19, RPL23, RPL23A, RPL26L1, RPL3, RPL37, RPL8, RSL24D1		Preclinical
CPC003_24H:BRD-K36009368-001-01-8:10	NNC-63-0532	-0.0172733	0.0258908	opioid receptor agonist	OPRL1		Preclinical
CPC003_24H:BRD-K36198571-001-01-2:10	WAY-170523	0.0555636	-0.0281263	metalloproteinase inhibitor	MMP13		Preclinical
CPC003_24H:BRD-K37618799-001-01-4:10	MRS-1220	-0.029037	0.00198692	adenosine receptor antagonist	ADORA2B, ADORA3		Preclinical
CPC003_24H:BRD-K37848908-001-03-1:10	ceforanide	0.0305742	-0.0201515	penicillin binding protein inhibitor		infectious disease	Launched
CPC003_24H:BRD-K38003476-001-03-4:10	clocortolone-pivalate	-0.00658968	-0.0271843	steroid	NR3C1, PLA2G1B	dermatology	Launched
CPC003_24H:BRD-K38197229-001-17-4:10	bumetanide	0.0238573	0.0264626	solute carrier family member inhibitor	CFTR, GPR35, SLC12A1, SLC12A2, SLC12A4, SLC12A5	cardiology	Launched
CPC003_24H:BRD-K41160163-001-01-9:10	fenobam	0.0169747	0.0408853	glutamate receptor antagonist	GRM5		Phase 2
CPC003_24H:BRD-K41567364-001-01-2:10	SB-334867	0.0447385	0.0338788	orexin receptor antagonist	HCRTR1, HCRTR2		Preclinical
CPC003_24H:BRD-K43744935-048-01-6:10	tamoxifen	-0.000933	-0.0056738	estrogen receptor antagonist, selective estrogen receptor modulator (SERM)	EBP, ESR1, ESR2, GPER1, PRKCA, PRKCB, PRKCD, PRKCE, PRKCG, PRKCI, PRKCQ, PRKCZ	oncology	Launched
CPC003_24H:BRD-K43860855-065-03-6:10	iobenguane	0.0267121	0.0517855	antineoplastic agent		oncology, cardiology, endocrinology	Launched
CPC003_24H:BRD-K45158365-001-05-6:10	valsartan	-0.0266161	0.00590045	angiotensin receptor antagonist	AGTR1	cardiology	Launched
CPC003_24H:BRD-K46018455-001-17-7:10	bezafibrate	-0.0268222	-0.00428046	PPAR receptor agonist	PPARA, PPARD, PPARG	cardiology	Launched
CPC003_24H:BRD-K46556543-237-03-0:10	potassium-canrenoate	0.0326163	0.0604303	mineralocorticoid receptor antagonist	NR3C2	cardiology	Launched
CPC003_24H:BRD-K46652470-001-02-6:10	nizatidine	0.0646498	0.0588497	histamine receptor antagonist	HRH2	gastroenterology	Launched
CPC003_24H:BRD-K47869605-001-18-9:10	podophyllotoxin	0.0510164	0.0163356	microtubule inhibitor, tubulin polymerization inhibitor	IGF1R, TOP2A, TUBA4A, TUBB	infectious disease	Launched
CPC003_24H:BRD-K49111258-003-16-4:10	prazosin	-0.0390703	-0.00526911	adrenergic receptor antagonist	ADRA1A, ADRA1B, ADRA1D, ADRA2A, ADRA2B, ADRA2C, KCNH2, KCNH6, KCNH7	cardiology	Launched
CPC003_24H:BRD-K51033547-003-01-8:10	tramadol	-0.0228391	-0.0200273	norepinephrine reputake inhibitor, opioid receptor agonist, serotonin reuptake inhibitor	CHRFAM7A, CHRM3, GRIN3A, HTR2C, OPRD1, OPRK1, OPRM1, SLC6A2, SLC6A4	neurology/psychiatry	Launched
CPC003_24H:BRD-K51805276-001-04-4:10	temefos	-0.000913341	-0.0340214	cholinesterase inhibitor			Launched
CPC003_24H:BRD-K52662033-003-14-7:10	lidocaine	-0.0315572	-0.0198146	histamine receptor agonist	EGFR, SCN10A, SCN11A, SCN1A, SCN2A, SCN3A, SCN4A, SCN5A, SCN7A, SCN8A, SCN9A	neurology/psychiatry, dermatology, hematology	Launched
CPC003_24H:BRD-K53737926-003-14-6:10	amitriptyline	0.0061729	0.0102726	norepinephrine inhibitor, norepinephrine reuptake inhibitor, serotonin receptor antagonist, serotonin‚Äìnorepinephrine reuptake inhibitor (SNRI)	ADRA1A, ADRA1B, ADRA1D, ADRA2A, ADRB1, ADRB2, ADRB3, CHRM1, CHRM2, CHRM3, CHRM4, CHRM5, HRH1, HRH2, HRH4, HTR1A, HTR1B, HTR1D, HTR2A, HTR2C, HTR6, HTR7, KCNA1, KCND2, KCND3, KCNQ2, KCNQ3, NTRK1, NTRK2, OPRD1, OPRK1, OPRM1, SIGMAR1, SLC6A2, SLC6A4	neurology/psychiatry	Launched
CPC003_24H:BRD-K53987533-003-01-9:10	fluphenazine	0.031421	-0.00509017	dopamine receptor antagonist	CALM1, DRD1, DRD2, DRD5, HRH1, HTR2A, HTR6, HTR7	neurology/psychiatry	Launched
CPC003_24H:BRD-K54314721-001-04-5:10	zolmitriptan	-0.0160077	-0.0110426	serotonin receptor agonist	HTR1A, HTR1B, HTR1D, HTR1E, HTR1F	neurology/psychiatry	Launched
CPC003_24H:BRD-K54790157-001-10-6:10	trioxsalen	-0.0801267	-0.0138574	DNA synthesis inhibitor		dermatology	Launched
CPC003_24H:BRD-K57033106-048-03-6:10	tripelennamine	0.0205907	0.0149461	histamine receptor antagonist	HRH1	pulmonary, allergy	Launched
CPC003_24H:BRD-K57179821-001-08-9:10	crotamiton	-0.0163834	-0.0305472	antipruritic		infectious disease	Launched
CPC003_24H:BRD-K57545991-050-16-5:10	enalapril	-0.0111368	-0.0355656	angiotensin converting enzyme inhibitor	ACE	cardiology	Launched
CPC003_24H:BRD-K57569181-001-16-8:10	pentoxifylline	-0.0177991	-0.00346434	phosphodiesterase inhibitor	ADORA1, ADORA2A, ADORA2B, ADRA2B, NT5E, PDE10A, PDE1A, PDE1B, PDE1C, PDE2A, PDE3A, PDE3B, PDE4A, PDE4B, PDE4C, PDE4D, PDE5A, PDE6A, PDE6B, PDE6C, PDE6D, PDE6G, PDE6H, PDE7A, PDE7B, PDE8A, PDE8B, PDE9A, TNF	cardiology	Launched
CPC003_24H:BRD-K59331372-001-01-2:10	SB-366791	0.0534112	0.0451925	TRPV antagonist	TRPV1		Preclinical
CPC003_24H:BRD-K59632282-052-02-3:10	quinidine	-0.0295238	-0.0096006	sodium channel blocker	KCNA5, KCNA7, KCNH1, KCNH2, KCNH5, KCNK1, KCNK6, SCN5A, SLC29A4	infectious disease, cardiology	Launched
CPC003_24H:BRD-K61177364-003-01-1:10	NBI-27914	-0.0236435	0.0143778	corticosteroid releasing factor receptor antagonist	CRHR1		Preclinical
CPC003_24H:BRD-K62996583-001-03-8:10	lidoflazine	0.0185235	0.0139648	calcium channel blocker	SCN1A, SCN3A, SLC29A1		Launched
CPC003_24H:BRD-K63151507-001-01-6:10	MNITMT	-0.0386899	0.00833305	lymphocyte inhibitor			Preclinical
CPC003_24H:BRD-K63165456-001-03-3:10	norcyclobenzaprine	-0.0120774	0.00295832	adrenergic receptor agonist, serotonin receptor antagonist			Preclinical
CPC003_24H:BRD-K63504947-001-05-5:10	semaxanib	0.0178079	-0.0374055	VEGFR inhibitor	FGFR1, FLT1, KDR, KIT, PDGFRA, PDGFRB, RET		Phase 3
CPC003_24H:BRD-K63533170-001-01-1:10	AM-630	-0.0386641	0.00558454	cannabinoid receptor antagonist	CNR1, CNR2		Preclinical
CPC003_24H:BRD-K63550407-001-08-5:10	erythromycin	-0.0274576	0.0372572	NFkB pathway inhibitor	MLNR	infectious disease	Launched
CPC003_24H:BRD-K63792901-075-01-3:10	arecaidine-but-2-ynyl-ester	-0.019758	-0.0331906	acetylcholine receptor agonist	CHRM2		Preclinical
CPC003_24H:BRD-K64994968-001-03-6:10	progesterone	0.0123725	0.00334764	progesterone receptor agonist	CATSPER1, CATSPER2, CATSPER3, CATSPER4, CYP17A1, ESR1, NR3C2, OPRK1, PGR, TRPC5	obstetrics/gynecology, endocrinology	Launched
CPC003_24H:BRD-K65417056-003-03-6:10	meprylcaine	-0.0150457	0.0084598	local anesthetic			Preclinical
CPC003_24H:BRD-K65786282-001-02-6:10	CGP-7930	-0.0250304	-0.0264798	GABA receptor modulator	GABBR1		Preclinical
CPC003_24H:BRD-K66874953-004-01-3:10	pifithrin-alpha	0.0571085	-0.00693273	TP53 inhibitor	TP53		Preclinical
CPC003_24H:BRD-K67445247-001-01-3:10	flurofamide	-0.00605013	0.0152069	urease inhibitor			Preclinical
CPC003_24H:BRD-K67537649-001-01-1:10	PQ-401	0.045676	-0.0110252	IGF-1 inhibitor	IGF1R		Preclinical
CPC003_24H:BRD-K67680372-003-01-8:10	CI-966	0.00110425	0.0648231	GAT inhibitor	SLC6A1		Phase 1
CPC003_24H:BRD-K67831364-003-01-7:10	ZM-323881	0.0292854	-0.00251826	VEGFR inhibitor	KDR		Preclinical
CPC003_24H:BRD-K68095457-001-04-4:10	palmitoylethanolamide	-0.0263009	-0.0180676	cannabinoid receptor agonist	CNR2, GPR119, GPR55		Launched
CPC003_24H:BRD-K68103045-001-01-1:10	CGS-20625	-0.00159006	0.0530823	benzodiazepine receptor agonist, GABA benzodiazepine site receptor partial agonist	GABRA1, GABRA2, GABRA3, GABRA4, GABRA5, GABRA6		Phase 1
CPC003_24H:BRD-K68143200-001-04-2:10	NSC-95397	0.0160478	0.0490671	CDC inhibitor	CDC25A, CDC25B		Preclinical
CPC003_24H:BRD-K69837166-003-01-2:10	trap-101	0.00182016	0.0308648	nociceptin/orphanin FQ receptor antagonist, opioid receptor antagonist	OPRL1		Preclinical
CPC003_24H:BRD-K70330367-003-03-8:10	amantadine	0.0388511	0.0277521	glutamate receptor antagonist	DRD2, GRIN2A, GRIN2B, GRIN2C, GRIN2D, GRIN3A	infectious disease, neurology/psychiatry	Launched
CPC003_24H:BRD-K70487031-001-01-0:10	flupentixol	0.0362286	-0.0136613	dopamine receptor antagonist	ADRA1A, CHRM1, DRD1, DRD2, DRD3, DRD5, HTR2A	neurology/psychiatry	Launched
CPC003_24H:BRD-K70505054-001-02-9:10	ranitidine	-0.0188919	0.00223553	histamine receptor antagonist	HRH2	gastroenterology	Launched
CPC003_24H:BRD-K70799801-311-02-7:10	quinidine	0.0398414	-0.020143	sodium channel blocker	KCNA5, KCNA7, KCNH1, KCNH2, KCNH5, KCNK1, KCNK6, SCN5A, SLC29A4	infectious disease, cardiology	Launched
CPC003_24H:BRD-K71059170-001-02-5:10	cefixime	0.0400805	0.0380955	bacterial cell wall synthesis inhibitor		infectious disease, otolaryngology, pulmonary	Launched
CPC003_24H:BRD-K72676686-103-01-8:10	fluvoxamine	0.0653837	-0.00155818	selective serotonin reuptake inhibitor (SSRI)	SLC6A4	neurology/psychiatry	Launched
CPC003_24H:BRD-K73290745-003-01-8:10	ICI-199441	-0.00665752	-0.0613497	opioid receptor agonist	CYP2D6, OPRD1, OPRK1, OPRM1, UTS2R		Preclinical
CPC003_24H:BRD-K73589491-001-05-4:10	nizatidine	-0.00234839	-0.0170777	histamine receptor antagonist	HRH2	gastroenterology	Launched
CPC003_24H:BRD-K73999723-001-02-2:10	telmisartan	-0.0283752	-0.0418518	angiotensin receptor antagonist	AGTR1, PPARG	cardiology	Launched
CPC003_24H:BRD-K74913225-001-03-3:10	brinzolamide	-0.0195856	-0.00708469	carbonic anhydrase inhibitor	CA1, CA12, CA14, CA2, CA4, CA5A, CA7	ophthalmology	Launched
CPC003_24H:BRD-K75089421-003-15-3:10	procainamide	-0.0306872	-0.0251607	sodium channel blocker	DNMT1, SCN5A	cardiology	Launched
CPC003_24H:BRD-K75478907-001-01-5:10	GS-39783	-0.0138617	-0.0501798	GABA receptor modulator	GABBR1		Preclinical
CPC003_24H:BRD-K76205745-001-04-1:10	losartan	-0.033034	-0.00780751	angiotensin receptor antagonist	AGTR1	cardiology, nephrology	Launched
CPC003_24H:BRD-K76534306-001-11-0:10	enrofloxacin	0.0240058	0.0241507	bacterial DNA gyrase inhibitor		infectious disease	Launched
CPC003_24H:BRD-K76805682-001-05-0:10	SB-415286	0.0172182	-0.0304355	glycogen synthase kinase inhibitor	GSK3A, GSK3B, RPS6KB1		Preclinical
CPC003_24H:BRD-K77171813-050-01-4:10	proxyfan	-0.0186378	-0.0372633	histamine receptor modulator	HRH3		Preclinical
CPC003_24H:BRD-K77554836-001-03-3:10	triamcinolone	-0.0291732	-0.0500991	glucocorticoid receptor agonist	NR3C1, SERPINA6	dermatology	Launched
CPC003_24H:BRD-K77677632-003-01-8:10	SB-200646	0.0465321	0.00972848	serotonin receptor antagonist	HTR2B, HTR2C		Preclinical
CPC003_24H:BRD-K77695569-001-16-9:10	tiabendazole	-0.0494738	-0.0165178	angiogenesis inhibitor		infectious disease	Launched
CPC003_24H:BRD-K77771411-003-03-2:10	moxonidine	0.0199241	0.0568281	imidazoline receptor agonist	ADRA2A, ADRA2B, ADRA2C	cardiology	Launched
CPC003_24H:BRD-K78122587-300-01-9:10	NNC-55-0396	0.0679311	-0.00855765	T-type calcium channel blocker	CATSPER1, CATSPER2, CATSPER3, CATSPER4		Preclinical
CPC003_24H:BRD-K78280988-001-02-2:10	anandamide	-0.0688156	0.0183229	cannabinoid receptor agonist	CACNA1G, CACNA1H, CACNA1I, CNR1, CNR2, GLRA1, GPR18, GPR55, KCNA2, KCNK3, KCNK9, TRPM8, TRPV1		Phase 2
CPC003_24H:BRD-K81418486:10	vorinostat	-0.0413019	0.0562974	HDAC inhibitor	HDAC1, HDAC10, HDAC11, HDAC2, HDAC3, HDAC5, HDAC6, HDAC8, HDAC9	hematologic malignancy	Launched
CPC003_24H:BRD-K81839095-001-04-6:10	estrone	0.0181496	-0.00247612	estrogen receptor agonist, estrogenic hormone	ESR1, ESR2		Launched
CPC003_24H:BRD-K82255054-001-08-4:10	propofol	0.00992614	-0.0119411	benzodiazepine receptor agonist	FAAH, GABRA1, GABRA2, GABRA3, GABRA4, GABRA5, GABRA6, GABRB1, GABRB2, GABRB3, GABRD, GABRE, GABRG1, GABRG2, GABRG3, GABRP, GABRQ, SCN2A, SCN4A	neurology/psychiatry	Launched
CPC003_24H:BRD-K84658672-001-03-0:10	nateglinide	0.0274502	-0.0385035	insulin secretagogue	ABCC8, KCNJ10, KCNJ11, PPARG	endocrinology	Launched
CPC003_24H:BRD-K85119730-001-17-2:10	tolbutamide	-0.02688	-0.0186453	ATP channel blocker	ABCC8, KCNJ1, KCNJ11, KCNJ8	endocrinology	Launched
CPC003_24H:BRD-K88429204-001-18-7:10	pyrimethamine	-0.00215744	-0.0335102	dihydrofolate reductase inhibitor	DHFR, SLC47A1	infectious disease	Launched
CPC003_24H:BRD-K88625236-001-03-4:10	nonoxynol-9	0.0111642	-0.0492499	membrane integrity inhibitor		endocrinology	Launched
CPC003_24H:BRD-K89055274-048-14-4:10	alverine	0.0334877	0.00889479	muscle relaxant	HTR1A	gastroenterology	Launched
CPC003_24H:BRD-K89375097-300-06-2:10	pirenzepine	-0.0294896	-0.00362783	acetylcholine receptor antagonist	CHRM1, CHRM2, CHRM3, CHRM4, CHRM5	gastroenterology	Launched
CPC003_24H:BRD-K90333595-003-14-9:10	phentolamine	0.00868331	-0.0290634	adrenergic receptor antagonist	ADRA1A, ADRA1B, ADRA1D, ADRA2A, ADRA2B, ADRA2C	endocrinology, cardiology	Launched
CPC003_24H:BRD-K91315211-300-03-2:10	betahistine	0.000410358	-0.0196864	histamine receptor agonist, histamine receptor antagonist	HRH1, HRH3	neurology/psychiatry	Launched
CPC003_24H:BRD-K92049597-001-10-9:10	triamterene	-0.0313609	-0.015694	sodium channel blocker	SCNN1A, SCNN1B, SCNN1D, SCNN1G	endocrinology, cardiology	Launched
CPC003_24H:BRD-K92093830-003-05-0:10	doxorubicin	0.0551364	0.00113771	topoisomerase inhibitor	TOP2A	hematologic malignancy, oncology	Launched
CPC003_24H:BRD-K92428153-001-01-0:10	mycophenolate-mofetil	0.0270038	-0.0609757	dehydrogenase inhibitor, inositol monophosphatase inhibitor	IMPDH1, IMPDH2	transplant	Launched
CPC003_24H:BRD-K92577649-001-01-6:10	GBR-13069	0.00246951	-0.00849801	dopamine uptake inhibitor	SLC6A3		Preclinical
CPC003_24H:BRD-K93754473-048-10-3:10	tamoxifen	-0.0117844	-0.0277253	estrogen receptor antagonist, selective estrogen receptor modulator (SERM)	EBP, ESR1, ESR2, GPER1, PRKCA, PRKCB, PRKCD, PRKCE, PRKCG, PRKCI, PRKCQ, PRKCZ	oncology	Launched
CPC003_24H:BRD-K95237249-001-15-8:10	probenecid	-0.0283453	0.00402479	uricosuric blocker	PANX1, SLC22A11, SLC22A6, SLC22A8, SLCO1C1	nephrology, rheumatology	Launched
CPC003_24H:BRD-K95435023-001-01-0:10	PHA-665752	0.0482486	0.0173157	c-Met inhibitor	MET		Preclinical
CPC003_24H:BRD-K95921201-001-07-0:10	reserpine	-0.0235407	-0.0050408	vesicular monoamine transporter inhibitor	SLC18A1, SLC18A2	cardiology	Launched
CPC003_24H:BRD-K97309399-001-05-2:10	thiothixene	0.0162824	-0.0138072	dopamine receptor antagonist	DRD1, DRD2, HRH1, HTR2A	neurology/psychiatry	Launched
CPC003_24H:BRD-K97564742-050-18-6:10	mepyramine	-0.0185945	0.0151492	histamine receptor antagonist	HRH1	otolaryngology, obstetrics/gynecology	Launched
CPC003_6H:BRD-A00100033-001-04-8:10	nifurtimox	-0.0138678	-0.0207297	DNA inhibitor		infectious disease	Launched
CPC003_6H:BRD-A01320529-001-05-9:10	salmeterol	0.0101117	-0.00383874	adrenergic receptor agonist	ADRB2	pulmonary	Launched
CPC003_6H:BRD-A02710418-003-03-5:10	meptazinol	-0.0179562	0.0451029	opioid receptor agonist	BCHE	neurology/psychiatry	Launched
CPC003_6H:BRD-A02759312-003-11-2:10	betaxolol	0.0129337	-0.00539819	adrenergic receptor antagonist	ADRB1, ADRB2	ophthalmology	Launched
CPC003_6H:BRD-A06390036-001-03-8:10	hydroquinidine	0.00639787	-0.0076936	antiarrhythmic		cardiology	Launched
CPC003_6H:BRD-A08187463-001-03-8:10	racecadotril	0.0237302	-0.0251536	enkephalinase inhibitor	MME	gastroenterology	Launched
CPC003_6H:BRD-A09533288-003-20-5:10	verapamil	0.043594	-0.00625905	calcium channel blocker	CACNA1A, CACNA1B, CACNA1C, CACNA1D, CACNA1F, CACNA1G, CACNA1I, CACNA1S, CACNB1, CACNB2, CACNB3, CACNB4, CYP3A4, KCNA10, KCNA7, KCNH2, KCNJ11, NALCN, SCN5A, SLC29A4, SLC6A4	cardiology	Launched
CPC003_6H:BRD-A10715913-001-03-8:10	sulpiride	0.0405118	0.0703855	dopamine receptor antagonist		neurology/psychiatry	Launched
CPC003_6H:BRD-A11605036-001-03-2:10	thiocolchicoside	0.0341918	-0.008205	GABA receptor antagonist	GABRA1, GABRB2, GABRG2, GLRA1, GLRB	neurology/psychiatry	Launched
CPC003_6H:BRD-A13650332-236-03-9:10	flucloxacillin	0.0360552	0.0130153	bacterial cell wall synthesis inhibitor		infectious disease, otolaryngology, dermatology, gastroenterology	Launched
CPC003_6H:BRD-A14395271-001-01-5:10	mesoridazine	-0.00251838	-0.00310244	dopamine receptor antagonist	DRD2, HTR2A	neurology/psychiatry	Launched
CPC003_6H:BRD-A15931911-001-02-0:10	bucladesine	0.00221626	0.0209446	adenosine receptor agonist, cAMP stimulant	PRKACA	dermatology	Launched
CPC003_6H:BRD-A16332958-001-04-0:10	modafinil	0.0471209	-0.0107882	adrenergic receptor agonist	ADRA1B, SLC6A3	pulmonary, neurology/psychiatry	Launched
CPC003_6H:BRD-A16665823-001-01-2:10	butoconazole	0.0220928	-0.0335753	bacterial cell wall synthesis inhibitor		infectious disease	Launched
CPC003_6H:BRD-A17411484-001-05-1:10	carprofen	-0.0109902	-0.0127119	cyclooxygenase inhibitor	PTGS1, PTGS2	rheumatology	Launched
CPC003_6H:BRD-A18202423-001-01-6:10	CPCCOEt	-0.0148392	-0.0209856	glutamate receptor antagonist	GRM1		Preclinical
CPC003_6H:BRD-A19037878:10	trichostatin-a	-0.0365144	0.0468413	HDAC inhibitor	HDAC1, HDAC10, HDAC2, HDAC3, HDAC4, HDAC5, HDAC6, HDAC7, HDAC8, HDAC9		Preclinical
CPC003_6H:BRD-A19500257:10	geldanamycin	0.0026065	-0.0301967	HSP inhibitor	HSP90AA1, HSP90AB1		Preclinical
CPC003_6H:BRD-A22380646-001-02-3:10	pantoprazole	-0.0262286	0.00258379	ATPase inhibitor	ATP4A	gastroenterology	Launched
CPC003_6H:BRD-A23226398-001-04-3:10	estradiol	-0.0193748	0.00914893	estrogen receptor agonist	ESR1, ESR2, GPER1, KCNMA1, NR1I2	endocrinology	Launched
CPC003_6H:BRD-A25143711-001-01-4:10	hydrocortisone-valerate	0.00868267	-0.0230924	glucocorticoid receptor agonist		dermatology	Launched
CPC003_6H:BRD-A25775766-001-03-3:10	securinine	0.0122881	-0.0123323	GABA receptor antagonist, TP53 activator	GABRA1		Preclinical
CPC003_6H:BRD-A26032986-050-01-3:10	zaldaride	0.0412352	-0.0280233	calmodulin antagonist	CALM1		Phase 3
CPC003_6H:BRD-A26334849-003-16-7:10	propafenone	-0.0473583	0.00935611	antiarrhythmic	ADRB1, ADRB2, KCNA5, KCNH2, SCN5A	cardiology	Launched
CPC003_6H:BRD-A29437505-001-01-6:10	RWJ-21757	-0.0628283	-0.0300744	toll-like receptor agonist	TLR7		Phase 1
CPC003_6H:BRD-A29485665-001-03-7:10	bicalutamide	0.0386276	-0.00135906	androgen receptor antagonist	AR	oncology	Launched
CPC003_6H:BRD-A30590053-003-01-1:10	MR-16728	-0.0321059	-0.000794596	acetylcholine release enhancer			Preclinical
CPC003_6H:BRD-A30815329-001-03-0:10	felodipine	-0.0671113	-0.00676758	calcium channel blocker	CACNA1C, CACNA1D, CACNA1F, CACNA1H, CACNA1S, CACNA2D1, CACNA2D2, CACNB2, CALM1, CFTR, NR3C2, PDE1A, PDE1B, TNNC1, TNNC2	cardiology	Launched
CPC003_6H:BRD-A31007383-001-01-0:10	SDZ-WAG-994	0.0501938	-0.00244567	adenosine receptor agonist	ADORA1		Phase 2
CPC003_6H:BRD-A31801025-001-01-0:10	formestane	0.000965128	-0.011964	aromatase inhibitor	CYP19A1	oncology	Launched
CPC003_6H:BRD-A34751532-001-04-4:10	homosalate	-0.0274271	-0.0133966	HSP inducer			Preclinical
CPC003_6H:BRD-A35338386-001-04-6:10	NECA	-0.0172189	-0.0279736	adenosine receptor agonist	ADORA1, ADORA2A, ADORA2B, ADORA3, HSP90B1		Launched
CPC003_6H:BRD-A36074203-003-03-5:10	remacemide	0.0208831	0.0183155	glutamate receptor antagonist	GRIN1		Phase 3
CPC003_6H:BRD-A36318220-001-01-3:10	necrostatin-1	0.00852287	-0.00845103	RIPK inhibitor	RIPK1		Preclinical
CPC003_6H:BRD-A36471396-003-02-2:10	biperiden	0.0261452	0.0208954	acetylcholine receptor antagonist	CHRM1, CHRM2, CHRM3, CHRM4, CHRM5, CHRNA2	neurology/psychiatry	Launched
CPC003_6H:BRD-A39290993-001-03-2:10	cyproterone	-0.0128725	0.0133564	androgen receptor antagonist	AR	oncology	Launched
CPC003_6H:BRD-A39969961-001-01-3:10	eplerenone	-0.034317	0.00881138	cytochrome P450 inhibitor	NR3C2	cardiology	Launched
CPC003_6H:BRD-A41112154-001-02-1:10	oleanolic-acid	0.00422497	-0.0132084	G protein-coupled receptor agonist	GPBAR1		Preclinical
CPC003_6H:BRD-A41250306-001-03-4:10	cyclopenthiazide	-0.0230339	0.0331275	thiazide diuretic		cardiology	Launched
CPC003_6H:BRD-A41722204-003-01-5:10	sulmazole	-0.0364977	0.00498405	adenosine receptor antagonist			Phase 1
CPC003_6H:BRD-A41833852-001-01-9:10	naloxone	0.0182865	0.0196228	opioid receptor antagonist	CREB1, ESR1, OPRD1, OPRK1, OPRM1, TLR4	pulmonary	Launched
CPC003_6H:BRD-A42167015-003-03-7:10	carteolol	-0.0119397	-0.00500403	adrenergic receptor antagonist	ADRB1, ADRB2	ophthalmology	Launched
CPC003_6H:BRD-A42571354-300-07-0:10	cetirizine	0.0138546	-0.000946155	histamine receptor antagonist	HRH1	allergy	Launched
CPC003_6H:BRD-A43882281-001-11-4:10	pinacidil	0.0350741	-0.023901	ATP channel activator, potassium channel activator	ABCC8, ABCC9	cardiology	Launched
CPC003_6H:BRD-A48570745-001-01-1:10	ivermectin	0.0173321	-0.0184139	benzodiazepine receptor agonist	CHRNA7, GABRB3, GLRA3, P2RX7	infectious disease	Launched
CPC003_6H:BRD-A48720949-001-03-2:10	testosterone-propionate	0.0149846	0.0072481	androgen receptor agonist	AR		Launched
CPC003_6H:BRD-A49765801-001-03-3:10	fludroxycortide	0.0198241	-0.0222552	glucocorticoid receptor agonist	NR3C1, SERPINA6	infectious disease, dermatology	Launched
CPC003_6H:BRD-A50737080-001-01-4:10	CGK-733	0.017039	-0.0463023	ATM kinase inhibitor, ATR kinase inhibitor	ATM, ATR		Preclinical
CPC003_6H:BRD-A51820102-008-16-4:10	econazole	-0.0098442	0.0222313	lanosterol demethylase inhibitor, sterol demethylase inhibitor	CYP51A1, NPY1R, NPY2R, TRPM2, TRPV5	infectious disease	Launched
CPC003_6H:BRD-A55594068-065-03-1:10	vinblastine	-0.00706206	-0.0203523	microtubule inhibitor, tubulin polymerization inhibitor	JUN, TUBA1A, TUBB, TUBD1, TUBE1, TUBG1	hematologic malignancy, infectious disease, oncology	Launched
CPC003_6H:BRD-A55962179-001-08-0:10	omeprazole	-0.005448	0.000100361	ATPase inhibitor	ATP4A, CLCN2	gastroenterology	Launched
CPC003_6H:BRD-A59174698-003-12-8:10	ritodrine	0.00198118	-0.0167495	adrenergic receptor agonist	ADRB2	obstetrics/gynecology	Launched
CPC003_6H:BRD-A60414806-065-01-6:10	vincristine	0.0501912	-0.000309972	tubulin polymerization inhibitor	TUBA4A, TUBB	hematologic malignancy	Launched
CPC003_6H:BRD-A62035778-004-02-8:10	scopolamine	-7.60876e-05	-0.00224981	acetylcholine receptor antagonist		neurology/psychiatry, gastroenterology	Launched
CPC003_6H:BRD-A65449987-001-06-2:10	flunisolide	0.052634	0.00614767	cytochrome P450 inhibitor	NR3C1	allergy	Launched
CPC003_6H:BRD-A67799922-003-15-3:10	phenoxybenzamine	0.0236928	-0.00927902	adrenergic receptor antagonist	ADRA1A, ADRA1B, ADRA1D, ADRA2A, ADRA2B, ADRA2C, ADRB2, CALM1	cardiology, endocrinology	Launched
CPC003_6H:BRD-A68009927-003-02-9:10	daunorubicin	-0.00409597	-0.0271395	RNA synthesis inhibitor, topoisomerase inhibitor	TOP2A, TOP2B	hematologic malignancy	Launched
CPC003_6H:BRD-A70649075-008-17-5:10	sulconazole	0.0593028	-0.0373245	sterol demethylase inhibitor		infectious disease	Launched
CPC003_6H:BRD-A71816415-236-03-5:10	pravastatin	0.032523	0.0346987	HMGCR inhibitor	HMGCR, SLCO1B1	endocrinology, cardiology	Launched
CPC003_6H:BRD-A72596465-001-01-3:10	GW-6471	0.00475156	0.00148694	PPAR receptor antagonist	PPARA		Preclinical
CPC003_6H:BRD-A73909368-001-01-5:10	dactinomycin	0.0158414	-0.0130424	RNA polymerase inhibitor	POLR2A	oncology	Launched
CPC003_6H:BRD-A75172220-001-03-2:10	hydrocortisone	-0.00505819	-0.00619213	glucocorticoid receptor agonist		dermatology, neurology/psychiatry	Launched
CPC003_6H:BRD-A75402480-001-03-8:10	deoxycorticosterone-acetate	0.0498739	0.0267548	progestogen hormone	NR3C2		Preclinical
CPC003_6H:BRD-A75409952:10	wortmannin	0.0587068	-0.081557	PI3K inhibitor	PI4KA, PI4KB, PIK3CA, PIK3CD, PIK3CG, PIK3R1, PLK1, PRKDC		Preclinical
CPC003_6H:BRD-A77722753-003-02-5:10	hydralazine	0.0500865	-0.0210357	vasodilator	AOC3, P4HA1	cardiology	Launched
CPC003_6H:BRD-A78877355-001-02-2:10	nefopam	0.0100307	-0.0294045	cyclooxygenase inhibitor		neurology/psychiatry	Launched
CPC003_6H:BRD-A83081521-001-01-5:10	finasteride	0.0231474	-0.0177368	5 alpha reductase inhibitor	AKR1D1, SRD5A1, SRD5A2	endocrinology	Launched
CPC003_6H:BRD-A94709349-001-03-4:10	metaxalone	0.0475174	-0.000474804	muscle relaxant		neurology/psychiatry	Launched
CPC003_6H:BRD-A97674275-001-04-3:10	ranolazine	-0.00014338	-0.0547104	sodium channel blocker	SCN10A, SCN4A, SCN5A, SCN9A	cardiology	Launched
CPC003_6H:BRD-A97730597-003-03-2:10	hexylcaine	-0.0322953	0.017257	sodium channel blocker	SCN10A, SCN5A	neurology/psychiatry	Launched
CPC003_6H:BRD-A97739905-001-15-8:10	ketoprofen	0.0191532	0.0598612	cyclooxygenase inhibitor	CXCR1, PTGS1, PTGS2, SLC5A8	rheumatology	Launched
CPC003_6H:BRD-A98702003-304-03-0:10	carbenoxolone	0.0138795	0.007441	11-beta hydroxysteroid dehydrogenase inhibitor	GJA1, GJA10, GJA3, GJA4, GJA5, GJA8, GJA9, GJB1, GJB2, GJB3, GJB4, GJB5, GJB6, GJB7, GJC1, GJC2, GJC3, GJD2, GJD3, GJD4, GJE1, HSD11B1, PANX1, PANX2, PANX3	gastroenterology, dental	Launched
CPC003_6H:BRD-K00312224-001-03-8:10	PPT	0.00484974	0.0337054	estrogen receptor agonist	ESR1		Preclinical
CPC003_6H:BRD-K00610438-003-01-7:10	altanserin	-0.0295307	-0.00757622	serotonin receptor antagonist	HTR2A		Phase 2
CPC003_6H:BRD-K00824317-001-03-0:10	fludroxycortide	0.0376117	0.015168	glucocorticoid receptor agonist	NR3C1, SERPINA6	infectious disease, dermatology	Launched
CPC003_6H:BRD-K01095011-001-03-5:10	finasteride	-0.00918935	-0.00269867	5 alpha reductase inhibitor	AKR1D1, SRD5A1, SRD5A2	endocrinology	Launched
CPC003_6H:BRD-K01663662-003-03-8:10	diphenidol	-0.063215	-0.0163246	acetylcholine receptor agonist	CHRM1, CHRM2, CHRM3, CHRM4	neurology/psychiatry	Launched
CPC003_6H:BRD-K01815685-001-07-2:10	indole-3-carbinol	0.0275801	-0.0663256	aryl hydrocarbon receptor agonist, indoleamine 2,3-dioxygenase inhibitor	AHR		Phase 2/Phase 3
CPC003_6H:BRD-K01902415-001-03-4:10	pirinixic-acid	-0.0163709	0.00812668	PPAR receptor agonist	PPARA		Preclinical
CPC003_6H:BRD-K02715688-001-01-3:10	hydrastine-(1r,-9s)	-0.00848038	-0.0252478	tyrosine hydroxylase inhibitor			Preclinical
CPC003_6H:BRD-K03015355-003-01-5:10	forskolin	-0.0620537	0.0403449	adenylyl cyclase activator	ADCY2, ADCY5, GNAS		Launched
CPC003_6H:BRD-K03384561-001-01-9:10	roquinimex	-0.0493351	-0.0263743	angiogenesis inhibitor, tumor necrosis factor production inhibitor			Phase 3
CPC003_6H:BRD-K03642198-300-01-7:10	AY-9944	0.000149513	-0.0201691	hedgehog pathway modulator			Preclinical
CPC003_6H:BRD-K03981224-001-02-9:10	ethisterone	-0.0181923	-0.00932603	progestogen hormone	TYR		Launched
CPC003_6H:BRD-K04046242-001-03-6:10	equilin	0.000869118	-0.0220944	estrogen receptor agonist	HSD17B1		Preclinical
CPC003_6H:BRD-K04218075-048-03-4:10	clomifene	0.0214118	-0.0172018	estrogen receptor antagonist	ESR1	obstetrics/gynecology	Launched
CPC003_6H:BRD-K05977355-001-09-1:10	fluconazole	-0.00509546	0.00569663	sterol demethylase inhibitor	CYP51A1	infectious disease	Launched
CPC003_6H:BRD-K06014311-001-01-2:10	DH-97	0.0310173	-0.0115495	melatonin receptor antagonist	MTNR1B		Preclinical
CPC003_6H:BRD-K06159959-001-01-2:10	CCMQ	0.0200613	0.00616664	homoquinolinic acid binding inhibitor			Preclinical
CPC003_6H:BRD-K06221026-001-03-5:10	DUP-697	0.0348299	0.00575811	cyclooxygenase inhibitor	PTGS2		Phase 1
CPC003_6H:BRD-K06593056-001-01-4:10	LE-135	-0.00191857	-0.0169854	retinoid receptor agonist	RARB		Preclinical
CPC003_6H:BRD-K06854232-001-03-3:10	AM-580	0.0609552	0.0124325	retinoid receptor agonist	RARA		Preclinical
CPC003_6H:BRD-K07507905-236-01-8:10	BRL-37344	0.0132887	0.029215	adrenergic receptor agonist	ADRB1, ADRB2, ADRB3		Phase 2
CPC003_6H:BRD-K08619574-334-03-9:10	thioproperazine	-0.0267994	0.0271444	dopamine receptor antagonist	ADRA1A, ADRA1B, DRD1, DRD2, HTR1A, HTR2A	neurology/psychiatry	Launched
CPC003_6H:BRD-K08619838-300-03-2:10	tremorine	-0.0526982	-0.0202232	acetylcholine receptor agonist			Preclinical
CPC003_6H:BRD-K08640512-003-01-5:10	RS-100329	0.00211981	-0.0289075	adrenergic receptor antagonist	ADRA1A, ADRA1D		Preclinical
CPC003_6H:BRD-K08806317-050-03-6:10	timolol	0.0044098	0.00177917	adrenergic receptor antagonist	ADRB1, ADRB2	ophthalmology	Launched
CPC003_6H:BRD-K08996725-313-01-7:10	zolantidine	0.0290711	0.00979597	histamine receptor antagonist			Preclinical
CPC003_6H:BRD-K08998509-001-01-6:10	fananserin	0.0154163	-0.0239631	dopamine receptor antagonist, serotonin receptor antagonist	HTR2A		Phase 2
CPC003_6H:BRD-K09132007-001-01-8:10	D-4476	0.0307695	-0.0346601	TGF beta receptor inhibitor	CSNK1A1, CSNK1D, TGFB1		Preclinical
CPC003_6H:BRD-K09416995-001-21-7:10	lovastatin	0.0136792	0.036875	HMGCR inhibitor	HDAC2, HMGCR, ITGAL, NR1I2	cardiology, endocrinology	Launched
CPC003_6H:BRD-K09859624-004-03-9:10	methantheline	-0.0671861	-0.0174799	acetylcholine receptor antagonist	CHRM1, HRH2	gastroenterology, neurology/psychiatry, urology	Launched
CPC003_6H:BRD-K10207760-236-03-0:10	lasalocid	0.000823499	-0.015793	bacterial permeability inducer		infectious disease	Launched
CPC003_6H:BRD-K10705233-001-01-4:10	GW-405833	-0.0373344	0.00576876	cannabinoid receptor agonist	CNR2		Preclinical
CPC003_6H:BRD-K11107424-001-01-1:10	tiotidine	-0.0137218	0.0329633	histamine receptor antagonist	HRH2		Phase 2
CPC003_6H:BRD-K12219985-001-15-4:10	glipizide	0.0525427	0.0264453	sulfonylurea	ABCC8, KCNJ10, KCNJ11, PPARG	endocrinology	Launched
CPC003_6H:BRD-K12357156-001-01-5:10	AG-490	0.0679148	-0.00865011	EGFR inhibitor, JAK inhibitor	EGFR, JAK2, JAK3		Preclinical
CPC003_6H:BRD-K12765235-304-03-8:10	carbenoxolone	0.00686362	-0.0238278	11-beta hydroxysteroid dehydrogenase inhibitor	GJA1, GJA10, GJA3, GJA4, GJA5, GJA8, GJA9, GJB1, GJB2, GJB3, GJB4, GJB5, GJB6, GJB7, GJC1, GJC2, GJC3, GJD2, GJD3, GJD4, GJE1, HSD11B1, PANX1, PANX2, PANX3	gastroenterology, dental	Launched
CPC003_6H:BRD-K12932420-001-01-5:10	YM-976	-0.0205129	-0.03373	phosphodiesterase inhibitor	PDE4A		Phase 1
CPC003_6H:BRD-K13032584-003-03-7:10	procarbazine	0.0406959	-0.0299621	monoamine oxidase inhibitor		hematologic malignancy	Launched
CPC003_6H:BRD-K13169950-001-04-5:10	NSC-3852	0.0453459	0.00510175	HDAC inhibitor	HDAC1		Preclinical
CPC003_6H:BRD-K13261168-001-01-4:10	quinelorane	0.0783077	-0.0137935	dopamine receptor agonist	DRD2, DRD3		Phase 3
CPC003_6H:BRD-K13926615-003-02-5:10	vardenafil	0.0278693	-0.0614205	phosphodiesterase inhibitor	PDE5A, PDE6G, PDE6H	urology	Launched
CPC003_6H:BRD-K14204120-003-02-4:10	ranitidine	0.0229244	0.0287979	histamine receptor antagonist	HRH2	gastroenterology	Launched
CPC003_6H:BRD-K14765469-003-02-3:10	vesamicol	-0.0479658	-0.00503065	acetylcholinesterase inhibitor	SLC18A3		Preclinical
CPC003_6H:BRD-K14767410-001-01-5:10	SC-560	-0.0329664	0.00318284	cyclooxygenase inhibitor	PTGS1		Preclinical
CPC003_6H:BRD-K14807180-001-01-7:10	SB-221284	-0.0499948	0.0437054	serotonin receptor antagonist	HTR2A, HTR2B, HTR2C		Preclinical
CPC003_6H:BRD-K14993104-001-03-4:10	bemegride	-0.0349827	-0.0211222	chemoreceptor agonist	GABRA1	critical care	Launched
CPC003_6H:BRD-K15196155-001-01-5:10	IBC-293	0.00233259	-0.0176249	hydroxycarboxylic acid receptor agonist	HCAR3		Preclinical
CPC003_6H:BRD-K15409150-001-01-7:10	penfluridol	0.0590197	-0.0571151	T-type calcium channel blocker	CACNA1G	neurology/psychiatry	Launched
CPC003_6H:BRD-K15522385-003-01-0:10	cinanserin	-0.0557657	-0.0128788	serotonin receptor antagonist	HTR2A		Preclinical
CPC003_6H:BRD-K15588452-003-01-9:10	R-96544	0.05454	-0.0214697	serotonin receptor antagonist	HTR2A		Preclinical
CPC003_6H:BRD-K15601958-001-01-3:10	SEW-2871	0.0282456	-0.0201208	lysophospholipid receptor agonist	S1PR1		Preclinical
CPC003_6H:BRD-K17378184-300-03-4:10	BP-897	-0.0527418	0.0198353	dopamine receptor agonist	ADRA1A, ADRA1D, ADRA2A, DRD1, DRD2, DRD3, DRD4, HTR1A, HTR2B		Phase 2
CPC003_6H:BRD-K17415526-001-02-7:10	tyrphostin-AG-835	-0.0293405	0.00580799	protein tyrosine kinase inhibitor	EGFR		Preclinical
CPC003_6H:BRD-K17497770-001-01-0:10	butein	0.0596148	-0.0489996	EGFR inhibitor, src inhibitor	ACE		Preclinical
CPC003_6H:BRD-K17705806-003-01-0:10	JTC-801	0.0665096	-0.0111947	opioid receptor antagonist	OPRL1		Phase 2
CPC003_6H:BRD-K18059238-001-02-1:10	gamma-linolenic-acid	0.00111476	0.0444619	cyclooxygenase inhibitor, prostanoid receptor agonist	PTGS1, PTGS2		Phase 2
CPC003_6H:BRD-K18250272-003-03-7:10	propoxycaine	-0.033608	-0.0351944	local anesthetic		neurology/psychiatry	Launched
CPC003_6H:BRD-K18574842-323-03-3:10	nafcillin	0.0264344	-0.0356562	bacterial cell wall synthesis inhibitor	CYP1A2, CYP3A4, SLC22A6	infectious disease	Launched
CPC003_6H:BRD-K18779551-003-03-7:10	bifemelane	-0.00291273	0.0110455	acetylcholine release enhancer	MAOA, MAOB	ophthalmology, neurology/psychiatry	Launched
CPC003_6H:BRD-K18910433-001-05-1:10	estradiol	0.00659933	0.00700726	estrogen receptor agonist	ESR1, ESR2, GPER1, KCNMA1, NR1I2	endocrinology	Launched
CPC003_6H:BRD-K19309090-300-03-0:10	SR-95639A	-0.00152655	-0.0187631	acetylcholine receptor agonist	CHRM1		Preclinical
CPC003_6H:BRD-K21565985-001-15-9:10	xylazine	-0.00853905	0.00241353	adrenergic receptor agonist	ADRA2A, ADRA2B, ADRA2C	neurology/psychiatry	Launched
CPC003_6H:BRD-K22503835-001-06-0:10	scriptaid	-0.0431461	0.044999	HDAC inhibitor	HDAC1, HDAC2, HDAC3, HDAC4, HDAC5, HDAC6, HDAC7, HDAC8, HDAC9		Preclinical
CPC003_6H:BRD-K23335153-300-01-7:10	AMN-082	-0.061692	-0.0211908	glutamate receptor modulator	GRM7		Preclinical
CPC003_6H:BRD-K23566484-001-09-4:10	nilutamide	-0.00949097	-0.019029	androgen receptor antagonist	AR	oncology	Launched
CPC003_6H:BRD-K25875056-001-01-2:10	SC-9	0.0139625	-0.0156611	protein tyrosine kinase activator	PRKCA		Preclinical
CPC003_6H:BRD-K25906698-303-01-9:10	immepip	0.0207598	-0.0483658	histamine receptor agonist	HRH3, HRH4		Preclinical
CPC003_6H:BRD-K26160755-003-01-8:10	RS-45041-190	0.0142046	0.0110084	imidazoline receptor agonist			Preclinical
CPC003_6H:BRD-K26373640-001-02-8:10	IKK-2-inhibitor	-0.0412399	0.0138764	IKK inhibitor, SYK inhibitor	IKBKB		Preclinical
CPC003_6H:BRD-K28115081-001-01-9:10	apafant	0.0116152	-0.0239361	platelet activating factor receptor antagonist	PTAFR		Phase 3
CPC003_6H:BRD-K28137194-003-01-3:10	loreclezole	-0.0113458	-0.0196065	benzodiazepine receptor agonist	GABRB2, GABRB3		Phase 2
CPC003_6H:BRD-K28168037-001-01-3:10	fenretinide	0.0396258	0.0424315	apoptosis stimulant, retinoid receptor agonist	RARA		Phase 3
CPC003_6H:BRD-K28183345-003-07-2:10	proguanil	0.0394296	0.0120382	dihydrofolate reductase inhibitor	DHFR	infectious disease	Launched
CPC003_6H:BRD-K28453807-003-05-4:10	nitrocaramiphen	0.044458	-0.0147656	cholinergic receptor antagonist	CHRM1		Preclinical
CPC003_6H:BRD-K28863208-001-01-2:10	PNU-282987	-0.00907849	-0.033549	cholinergic receptor agonist	CHRNA7		Preclinical
CPC003_6H:BRD-K30990140-003-01-6:10	FR-122047	0.00783649	0.0334077	cyclooxygenase inhibitor			Preclinical
CPC003_6H:BRD-K31054881-300-01-3:10	BMY-7378	-0.00408109	-0.031917	adrenergic receptor antagonist, serotonin receptor antagonist	ADRA1A, ADRA1B, ADRA1D, HTR1A		Preclinical
CPC003_6H:BRD-K31627533-001-03-8:10	rimexolone	0.0371534	0.0122684	glucocorticoid receptor agonist	NR3C1, SERPINA6	ophthalmology	Launched
CPC003_6H:BRD-K31633810-003-01-0:10	DAU-5884	0.0118399	0.031003	acetylcholine receptor antagonist	CHRM3		Preclinical
CPC003_6H:BRD-K31912990-003-01-0:10	CGP-71683	0.0573973	-0.0228446	neuropeptide receptor antagonist	NPY5R		Preclinical
CPC003_6H:BRD-K32164935-001-17-5:10	tolazamide	0.00925796	0.0205456	ATP channel blocker	ABCC8, KCNJ1, KCNJ10, KCNJ11	endocrinology	Launched
CPC003_6H:BRD-K33211335-337-03-7:10	dextromethorphan	-0.0223808	-0.0364146	glutamate receptor antagonist, sigma receptor agonist	CHRNA2, CHRNA3, CHRNA4, CHRNA7, CHRNB2, CHRNB4, CYBA, CYBB, GRIN3A, NCF1, NCF2, NCF4, OPRD1, OPRK1, OPRM1, PGRMC1, RAC1, RAC2, SIGMAR1, SLC6A2, SLC6A4	pulmonary	Launched
CPC003_6H:BRD-K33396764-001-02-0:10	alpha-linolenic-acid	-0.0668453	-0.00853448	omega 3 fatty acid stimulant	ELOVL4, FADS1, FADS2, FFAR1, FFAR4, PTGS2, SLC8A1, TRPV1		Phase 3
CPC003_6H:BRD-K33453211-003-03-2:10	levocabastine	-0.024492	0.0159541	histamine receptor antagonist	HRH1, NTSR2	ophthalmology	Launched
CPC003_6H:BRD-K34415467-003-08-0:10	trimethobenzamide	-0.0428277	-0.0136675	histamine receptor antagonist	DRD2	gastroenterology	Launched
CPC003_6H:BRD-K34776109-001-03-4:10	glimepiride	0.0368056	0.0137394	insulin secretagogue	ABCC8, KCNJ1, KCNJ11	endocrinology	Launched
CPC003_6H:BRD-K35189033-001-03-0:10	levonorgestrel	0.00100793	0.026407	estrogen receptor agonist, glucocorticoid receptor antagonist, progesterone receptor agonist, progesterone receptor antagonist	AR, ESR1, PGR, SRD5A1	endocrinology	Launched
CPC003_6H:BRD-K35430135-003-01-5:10	SR-59230A	0.00468181	-0.0343665	adrenergic receptor antagonist	ADRB1, ADRB2, ADRB3		Preclinical
CPC003_6H:BRD-K35629949-001-01-2:10	SR-27897	0.014943	-0.012696	CCK receptor antagonist	CCKAR		Phase 2
CPC003_6H:BRD-K35708212-331-03-1:10	ouabain	0.0281029	-0.0443864	ATPase inhibitor	ATP1A1	cardiology	Launched
CPC003_6H:BRD-K36007650-300-02-3:10	puromycin	-0.00971094	-0.0630955	protein synthesis inhibitor	NHP2L1, RPL10L, RPL11, RPL13A, RPL15, RPL19, RPL23, RPL23A, RPL26L1, RPL3, RPL37, RPL8, RSL24D1		Preclinical
CPC003_6H:BRD-K36009368-001-01-8:10	NNC-63-0532	0.0176422	-0.00683224	opioid receptor agonist	OPRL1		Preclinical
CPC003_6H:BRD-K36198571-001-01-2:10	WAY-170523	0.0226786	0.00348959	metalloproteinase inhibitor	MMP13		Preclinical
CPC003_6H:BRD-K37618799-001-01-4:10	MRS-1220	-0.0495163	-0.0125683	adenosine receptor antagonist	ADORA2B, ADORA3		Preclinical
CPC003_6H:BRD-K37848908-001-03-1:10	ceforanide	0.0116419	-0.0174311	penicillin binding protein inhibitor		infectious disease	Launched
CPC003_6H:BRD-K38003476-001-03-4:10	clocortolone-pivalate	0.0131682	-0.0294185	steroid	NR3C1, PLA2G1B	dermatology	Launched
CPC003_6H:BRD-K38197229-001-17-4:10	bumetanide	-0.0100323	0.0118717	solute carrier family member inhibitor	CFTR, GPR35, SLC12A1, SLC12A2, SLC12A4, SLC12A5	cardiology	Launched
CPC003_6H:BRD-K41160163-001-01-9:10	fenobam	-0.0198963	0.0317577	glutamate receptor antagonist	GRM5		Phase 2
CPC003_6H:BRD-K41567364-001-01-2:10	SB-334867	0.0291439	0.00831305	orexin receptor antagonist	HCRTR1, HCRTR2		Preclinical
CPC003_6H:BRD-K43744935-048-01-6:10	tamoxifen	0.00973864	0.0439627	estrogen receptor antagonist, selective estrogen receptor modulator (SERM)	EBP, ESR1, ESR2, GPER1, PRKCA, PRKCB, PRKCD, PRKCE, PRKCG, PRKCI, PRKCQ, PRKCZ	oncology	Launched
CPC003_6H:BRD-K43860855-065-03-6:10	iobenguane	0.0192657	0.0478113	antineoplastic agent		oncology, cardiology, endocrinology	Launched
CPC003_6H:BRD-K45158365-001-05-6:10	valsartan	0.0145778	-0.0230544	angiotensin receptor antagonist	AGTR1	cardiology	Launched
CPC003_6H:BRD-K46018455-001-17-7:10	bezafibrate	-0.0297544	0.0298135	PPAR receptor agonist	PPARA, PPARD, PPARG	cardiology	Launched
CPC003_6H:BRD-K46556543-237-03-0:10	potassium-canrenoate	0.0249452	0.0159259	mineralocorticoid receptor antagonist	NR3C2	cardiology	Launched
CPC003_6H:BRD-K46652470-001-02-6:10	nizatidine	0.0175024	0.0286284	histamine receptor antagonist	HRH2	gastroenterology	Launched
CPC003_6H:BRD-K47869605-001-18-9:10	podophyllotoxin	-0.014511	0.0377492	microtubule inhibitor, tubulin polymerization inhibitor	IGF1R, TOP2A, TUBA4A, TUBB	infectious disease	Launched
CPC003_6H:BRD-K49111258-003-16-4:10	prazosin	-0.0456011	-0.0127959	adrenergic receptor antagonist	ADRA1A, ADRA1B, ADRA1D, ADRA2A, ADRA2B, ADRA2C, KCNH2, KCNH6, KCNH7	cardiology	Launched
CPC003_6H:BRD-K51033547-003-01-8:10	tramadol	0.0265318	-0.0637436	norepinephrine reputake inhibitor, opioid receptor agonist, serotonin reuptake inhibitor	CHRFAM7A, CHRM3, GRIN3A, HTR2C, OPRD1, OPRK1, OPRM1, SLC6A2, SLC6A4	neurology/psychiatry	Launched
CPC003_6H:BRD-K51805276-001-04-4:10	temefos	-0.0209828	-0.00814618	cholinesterase inhibitor			Launched
CPC003_6H:BRD-K52662033-003-14-7:10	lidocaine	-0.0151539	-0.0351523	histamine receptor agonist	EGFR, SCN10A, SCN11A, SCN1A, SCN2A, SCN3A, SCN4A, SCN5A, SCN7A, SCN8A, SCN9A	neurology/psychiatry, dermatology, hematology	Launched
CPC003_6H:BRD-K53737926-003-14-6:10	amitriptyline	0.0210287	-0.0299313	norepinephrine inhibitor, norepinephrine reuptake inhibitor, serotonin receptor antagonist, serotonin‚Äìnorepinephrine reuptake inhibitor (SNRI)	ADRA1A, ADRA1B, ADRA1D, ADRA2A, ADRB1, ADRB2, ADRB3, CHRM1, CHRM2, CHRM3, CHRM4, CHRM5, HRH1, HRH2, HRH4, HTR1A, HTR1B, HTR1D, HTR2A, HTR2C, HTR6, HTR7, KCNA1, KCND2, KCND3, KCNQ2, KCNQ3, NTRK1, NTRK2, OPRD1, OPRK1, OPRM1, SIGMAR1, SLC6A2, SLC6A4	neurology/psychiatry	Launched
CPC003_6H:BRD-K53987533-003-01-9:10	fluphenazine	0.0311553	-0.012244	dopamine receptor antagonist	CALM1, DRD1, DRD2, DRD5, HRH1, HTR2A, HTR6, HTR7	neurology/psychiatry	Launched
CPC003_6H:BRD-K54314721-001-04-5:10	zolmitriptan	-0.034413	-0.0188175	serotonin receptor agonist	HTR1A, HTR1B, HTR1D, HTR1E, HTR1F	neurology/psychiatry	Launched
CPC003_6H:BRD-K54790157-001-10-6:10	trioxsalen	0.00145924	-0.0147486	DNA synthesis inhibitor		dermatology	Launched
CPC003_6H:BRD-K57033106-048-03-6:10	tripelennamine	0.0340809	-0.00551995	histamine receptor antagonist	HRH1	pulmonary, allergy	Launched
CPC003_6H:BRD-K57179821-001-08-9:10	crotamiton	-0.00578439	0.0112035	antipruritic		infectious disease	Launched
CPC003_6H:BRD-K57545991-050-16-5:10	enalapril	-0.0328273	0.00395327	angiotensin converting enzyme inhibitor	ACE	cardiology	Launched
CPC003_6H:BRD-K57569181-001-16-8:10	pentoxifylline	-0.0210807	0.0171444	phosphodiesterase inhibitor	ADORA1, ADORA2A, ADORA2B, ADRA2B, NT5E, PDE10A, PDE1A, PDE1B, PDE1C, PDE2A, PDE3A, PDE3B, PDE4A, PDE4B, PDE4C, PDE4D, PDE5A, PDE6A, PDE6B, PDE6C, PDE6D, PDE6G, PDE6H, PDE7A, PDE7B, PDE8A, PDE8B, PDE9A, TNF	cardiology	Launched
CPC003_6H:BRD-K59331372-001-01-2:10	SB-366791	0.0122978	0.0183364	TRPV antagonist	TRPV1		Preclinical
CPC003_6H:BRD-K59632282-052-02-3:10	quinidine	0.0551488	-0.0669357	sodium channel blocker	KCNA5, KCNA7, KCNH1, KCNH2, KCNH5, KCNK1, KCNK6, SCN5A, SLC29A4	infectious disease, cardiology	Launched
CPC003_6H:BRD-K61177364-003-01-1:10	NBI-27914	-0.0239268	-0.0119068	corticosteroid releasing factor receptor antagonist	CRHR1		Preclinical
CPC003_6H:BRD-K62996583-001-03-8:10	lidoflazine	0.0283875	-0.00840628	calcium channel blocker	SCN1A, SCN3A, SLC29A1		Launched
CPC003_6H:BRD-K63151507-001-01-6:10	MNITMT	-0.00607084	-0.0271697	lymphocyte inhibitor			Preclinical
CPC003_6H:BRD-K63165456-001-03-3:10	norcyclobenzaprine	-0.0132778	-0.0127112	adrenergic receptor agonist, serotonin receptor antagonist			Preclinical
CPC003_6H:BRD-K63504947-001-05-5:10	semaxanib	0.0611607	-0.00317035	VEGFR inhibitor	FGFR1, FLT1, KDR, KIT, PDGFRA, PDGFRB, RET		Phase 3
CPC003_6H:BRD-K63533170-001-01-1:10	AM-630	0.0404257	-0.0112425	cannabinoid receptor antagonist	CNR1, CNR2		Preclinical
CPC003_6H:BRD-K63550407-001-08-5:10	erythromycin	0.0717057	-0.0107504	NFkB pathway inhibitor	MLNR	infectious disease	Launched
CPC003_6H:BRD-K63792901-075-01-3:10	arecaidine-but-2-ynyl-ester	0.0328158	-0.0410613	acetylcholine receptor agonist	CHRM2		Preclinical
CPC003_6H:BRD-K64994968-001-03-6:10	progesterone	0.042213	0.0145129	progesterone receptor agonist	CATSPER1, CATSPER2, CATSPER3, CATSPER4, CYP17A1, ESR1, NR3C2, OPRK1, PGR, TRPC5	obstetrics/gynecology, endocrinology	Launched
CPC003_6H:BRD-K65417056-003-03-6:10	meprylcaine	0.0324838	-0.0121213	local anesthetic			Preclinical
CPC003_6H:BRD-K65786282-001-02-6:10	CGP-7930	-0.0195996	0.0583542	GABA receptor modulator	GABBR1		Preclinical
CPC003_6H:BRD-K66874953-004-01-3:10	pifithrin-alpha	-0.00346743	0.0154169	TP53 inhibitor	TP53		Preclinical
CPC003_6H:BRD-K67445247-001-01-3:10	flurofamide	-0.0363478	-0.0190936	urease inhibitor			Preclinical
CPC003_6H:BRD-K67537649-001-01-1:10	PQ-401	-0.0227759	-0.033546	IGF-1 inhibitor	IGF1R		Preclinical
CPC003_6H:BRD-K67680372-003-01-8:10	CI-966	-0.0337811	0.050456	GAT inhibitor	SLC6A1		Phase 1
CPC003_6H:BRD-K67831364-003-01-7:10	ZM-323881	0.00242292	-0.0299539	VEGFR inhibitor	KDR		Preclinical
CPC003_6H:BRD-K68095457-001-04-4:10	palmitoylethanolamide	-0.0232392	-0.038768	cannabinoid receptor agonist	CNR2, GPR119, GPR55		Launched
CPC003_6H:BRD-K68103045-001-01-1:10	CGS-20625	0.0109635	0.0021199	benzodiazepine receptor agonist, GABA benzodiazepine site receptor partial agonist	GABRA1, GABRA2, GABRA3, GABRA4, GABRA5, GABRA6		Phase 1
CPC003_6H:BRD-K68143200-001-04-2:10	NSC-95397	0.0537078	-0.0235262	CDC inhibitor	CDC25A, CDC25B		Preclinical
CPC003_6H:BRD-K69837166-003-01-2:10	trap-101	0.0231566	0.00696206	nociceptin/orphanin FQ receptor antagonist, opioid receptor antagonist	OPRL1		Preclinical
CPC003_6H:BRD-K70330367-003-03-8:10	amantadine	0.00938928	0.0438315	glutamate receptor antagonist	DRD2, GRIN2A, GRIN2B, GRIN2C, GRIN2D, GRIN3A	infectious disease, neurology/psychiatry	Launched
CPC003_6H:BRD-K70487031-001-01-0:10	flupentixol	0.0454431	-0.0118285	dopamine receptor antagonist	ADRA1A, CHRM1, DRD1, DRD2, DRD3, DRD5, HTR2A	neurology/psychiatry	Launched
CPC003_6H:BRD-K70505054-001-02-9:10	ranitidine	-0.020456	-0.0195625	histamine receptor antagonist	HRH2	gastroenterology	Launched
CPC003_6H:BRD-K70799801-311-02-7:10	quinidine	0.0593602	0.00818231	sodium channel blocker	KCNA5, KCNA7, KCNH1, KCNH2, KCNH5, KCNK1, KCNK6, SCN5A, SLC29A4	infectious disease, cardiology	Launched
CPC003_6H:BRD-K71059170-001-02-5:10	cefixime	0.0181362	0.0541228	bacterial cell wall synthesis inhibitor		infectious disease, otolaryngology, pulmonary	Launched
CPC003_6H:BRD-K72676686-103-01-8:10	fluvoxamine	-0.0203774	0.0402758	selective serotonin reuptake inhibitor (SSRI)	SLC6A4	neurology/psychiatry	Launched
CPC003_6H:BRD-K73290745-003-01-8:10	ICI-199441	-0.0136563	-0.0370929	opioid receptor agonist	CYP2D6, OPRD1, OPRK1, OPRM1, UTS2R		Preclinical
CPC003_6H:BRD-K73589491-001-05-4:10	nizatidine	-0.00877697	0.00842527	histamine receptor antagonist	HRH2	gastroenterology	Launched
CPC003_6H:BRD-K73999723-001-02-2:10	telmisartan	0.0323966	-0.00526319	angiotensin receptor antagonist	AGTR1, PPARG	cardiology	Launched
CPC003_6H:BRD-K74913225-001-03-3:10	brinzolamide	-0.0367303	-0.0205597	carbonic anhydrase inhibitor	CA1, CA12, CA14, CA2, CA4, CA5A, CA7	ophthalmology	Launched
CPC003_6H:BRD-K75089421-003-15-3:10	procainamide	-0.0283854	-0.0210591	sodium channel blocker	DNMT1, SCN5A	cardiology	Launched
CPC003_6H:BRD-K75478907-001-01-5:10	GS-39783	-0.0581083	0.00649527	GABA receptor modulator	GABBR1		Preclinical
CPC003_6H:BRD-K76205745-001-04-1:10	losartan	-0.0193746	-0.0471649	angiotensin receptor antagonist	AGTR1	cardiology, nephrology	Launched
CPC003_6H:BRD-K76534306-001-11-0:10	enrofloxacin	0.0151649	0.0527969	bacterial DNA gyrase inhibitor		infectious disease	Launched
CPC003_6H:BRD-K76805682-001-05-0:10	SB-415286	-0.0261198	0.0194206	glycogen synthase kinase inhibitor	GSK3A, GSK3B, RPS6KB1		Preclinical
CPC003_6H:BRD-K77171813-050-01-4:10	proxyfan	0.00852178	-0.0239432	histamine receptor modulator	HRH3		Preclinical
CPC003_6H:BRD-K77554836-001-03-3:10	triamcinolone	0.0022121	-0.0266503	glucocorticoid receptor agonist	NR3C1, SERPINA6	dermatology	Launched
CPC003_6H:BRD-K77677632-003-01-8:10	SB-200646	-0.0291879	0.006434	serotonin receptor antagonist	HTR2B, HTR2C		Preclinical
CPC003_6H:BRD-K77695569-001-16-9:10	tiabendazole	-0.0286906	-0.0381245	angiogenesis inhibitor		infectious disease	Launched
CPC003_6H:BRD-K77771411-003-03-2:10	moxonidine	-0.00972665	0.0417828	imidazoline receptor agonist	ADRA2A, ADRA2B, ADRA2C	cardiology	Launched
CPC003_6H:BRD-K78122587-300-01-9:10	NNC-55-0396	0.0693149	-0.0181605	T-type calcium channel blocker	CATSPER1, CATSPER2, CATSPER3, CATSPER4		Preclinical
CPC003_6H:BRD-K78280988-001-02-2:10	anandamide	-0.03941	-0.0193454	cannabinoid receptor agonist	CACNA1G, CACNA1H, CACNA1I, CNR1, CNR2, GLRA1, GPR18, GPR55, KCNA2, KCNK3, KCNK9, TRPM8, TRPV1		Phase 2
CPC003_6H:BRD-K81418486:10	vorinostat	-0.0478294	0.0489427	HDAC inhibitor	HDAC1, HDAC10, HDAC11, HDAC2, HDAC3, HDAC5, HDAC6, HDAC8, HDAC9	hematologic malignancy	Launched
CPC003_6H:BRD-K81839095-001-04-6:10	estrone	0.0562011	-0.017013	estrogen receptor agonist, estrogenic hormone	ESR1, ESR2		Launched
CPC003_6H:BRD-K82255054-001-08-4:10	propofol	-0.00290436	-0.00168296	benzodiazepine receptor agonist	FAAH, GABRA1, GABRA2, GABRA3, GABRA4, GABRA5, GABRA6, GABRB1, GABRB2, GABRB3, GABRD, GABRE, GABRG1, GABRG2, GABRG3, GABRP, GABRQ, SCN2A, SCN4A	neurology/psychiatry	Launched
CPC003_6H:BRD-K84658672-001-03-0:10	nateglinide	0.00187179	0.0286479	insulin secretagogue	ABCC8, KCNJ10, KCNJ11, PPARG	endocrinology	Launched
CPC003_6H:BRD-K85119730-001-17-2:10	tolbutamide	0.0261976	0.000167306	ATP channel blocker	ABCC8, KCNJ1, KCNJ11, KCNJ8	endocrinology	Launched
CPC003_6H:BRD-K88429204-001-18-7:10	pyrimethamine	-0.022386	-0.0405204	dihydrofolate reductase inhibitor	DHFR, SLC47A1	infectious disease	Launched
CPC003_6H:BRD-K88625236-001-03-4:10	nonoxynol-9	0.00573191	0.0317459	membrane integrity inhibitor		endocrinology	Launched
CPC003_6H:BRD-K89055274-048-14-4:10	alverine	-0.0187543	0.0318343	muscle relaxant	HTR1A	gastroenterology	Launched
CPC003_6H:BRD-K89375097-300-06-2:10	pirenzepine	0.0226012	0.000850864	acetylcholine receptor antagonist	CHRM1, CHRM2, CHRM3, CHRM4, CHRM5	gastroenterology	Launched
CPC003_6H:BRD-K90333595-003-14-9:10	phentolamine	-0.0264989	-0.00454866	adrenergic receptor antagonist	ADRA1A, ADRA1B, ADRA1D, ADRA2A, ADRA2B, ADRA2C	endocrinology, cardiology	Launched
CPC003_6H:BRD-K91315211-300-03-2:10	betahistine	0.020654	-0.00756557	histamine receptor agonist, histamine receptor antagonist	HRH1, HRH3	neurology/psychiatry	Launched
CPC003_6H:BRD-K92049597-001-10-9:10	triamterene	0.0484937	-0.0519109	sodium channel blocker	SCNN1A, SCNN1B, SCNN1D, SCNN1G	endocrinology, cardiology	Launched
CPC003_6H:BRD-K92093830-003-05-0:10	doxorubicin	0.0121893	0.0124586	topoisomerase inhibitor	TOP2A	hematologic malignancy, oncology	Launched
CPC003_6H:BRD-K92428153-001-01-0:10	mycophenolate-mofetil	-0.0202996	-0.0148365	dehydrogenase inhibitor, inositol monophosphatase inhibitor	IMPDH1, IMPDH2	transplant	Launched
CPC003_6H:BRD-K92577649-001-01-6:10	GBR-13069	0.00703416	-0.000349817	dopamine uptake inhibitor	SLC6A3		Preclinical
CPC003_6H:BRD-K93754473-048-10-3:10	tamoxifen	-0.0293807	0.0143015	estrogen receptor antagonist, selective estrogen receptor modulator (SERM)	EBP, ESR1, ESR2, GPER1, PRKCA, PRKCB, PRKCD, PRKCE, PRKCG, PRKCI, PRKCQ, PRKCZ	oncology	Launched
CPC003_6H:BRD-K95237249-001-15-8:10	probenecid	-0.0712047	0.00278367	uricosuric blocker	PANX1, SLC22A11, SLC22A6, SLC22A8, SLCO1C1	nephrology, rheumatology	Launched
CPC003_6H:BRD-K95435023-001-01-0:10	PHA-665752	0.0517268	-0.0323757	c-Met inhibitor	MET		Preclinical
CPC003_6H:BRD-K95921201-001-07-0:10	reserpine	-0.0200299	-0.0232406	vesicular monoamine transporter inhibitor	SLC18A1, SLC18A2	cardiology	Launched
CPC003_6H:BRD-K97309399-001-05-2:10	thiothixene	0.0347778	-0.0345502	dopamine receptor antagonist	DRD1, DRD2, HRH1, HTR2A	neurology/psychiatry	Launched
CPC003_6H:BRD-K97564742-050-18-6:10	mepyramine	-0.0188407	-0.00692989	histamine receptor antagonist	HRH1	otolaryngology, obstetrics/gynecology	Launched
CPC004_24H:BRD-A00546892-001-01-8:10	biperiden	-0.0321795	-0.00197998	acetylcholine receptor antagonist	CHRM1, CHRM2, CHRM3, CHRM4, CHRM5, CHRNA2	neurology/psychiatry	Launched
CPC004_24H:BRD-A00993607-003-15-4:10	alprenolol	0.00931825	0.0164456	adrenergic receptor antagonist	ADRB1, ADRB2, HTR1A	cardiology	Launched
CPC004_24H:BRD-A01593789-001-02-3:10	chlormadinone-acetate	0.00443484	-0.0341681	5 alpha reductase inhibitor	PGR	endocrinology	Launched
CPC004_24H:BRD-A01643550-001-03-1:10	prednisolone-acetate	0.024026	0.0106876	glucocorticoid receptor agonist	NR3C1	ophthalmology, dermatology, infectious disease	Launched
CPC004_24H:BRD-A02006392-001-09-9:10	nitrendipine	0.0177871	0.00387862	calcium channel blocker	CACNA1C, CACNA1D, CACNA1H, CACNA1S, CACNA2D1, CACNA2D2, CACNB2, CACNG1, KCNN4	cardiology	Launched
CPC004_24H:BRD-A02180903-001-03-7:10	betamethasone	-0.0429939	-0.0544441	glucocorticoid receptor agonist	NR3C1	dermatology	Launched
CPC004_24H:BRD-A04553218-050-08-9:10	chlorphenamine	0.0054197	0.0283499	histamine receptor antagonist	HRH1, SLC6A2, SLC6A3, SLC6A4	allergy	Launched
CPC004_24H:BRD-A04756508-001-01-5:10	norgestimate	0.0116178	0.0221984	progesterone receptor agonist	ESR1, PGR	endocrinology	Launched
CPC004_24H:BRD-A05186015-003-09-9:10	bupropion	-0.0290596	-0.0275614	dopamine uptake inhibitor	CHRNA3, SLC6A2, SLC6A3	neurology/psychiatry	Launched
CPC004_24H:BRD-A05352148-004-02-0:10	ipratropium	0.0166385	-0.027919	acetylcholine receptor antagonist	CHRM1, CHRM2, CHRM3, CHRM4, CHRM5	pulmonary	Launched
CPC004_24H:BRD-A06352508-001-02-9:10	SB-218078	0.0189741	-0.0106179	CHK inhibitor	CHEK1		Preclinical
CPC004_24H:BRD-A07440155-003-16-3:10	labetalol	-0.0698711	0.0355629	adrenergic receptor antagonist	ADRA1A, ADRA1B, ADRA1D, ADRB1, ADRB2	cardiology	Launched
CPC004_24H:BRD-A09056319-001-05-5:10	alfuzosin	-0.00445733	0.0156082	adrenergic receptor antagonist	ADRA1A, ADRA1B, ADRA1D, KCNH2	urology	Launched
CPC004_24H:BRD-A09094913-001-03-1:10	strychnine	-0.0239919	0.00600137	acetylcholine receptor antagonist	CHRM1, CHRM2, CHRM3, CHRM4, CHRM5, CHRNA10, CHRNA9, GLRA1, GLRA2, GLRA3, GLRB		Preclinical
CPC004_24H:BRD-A09467419-003-14-1:10	mebeverine	-0.00318807	0.0255223	acetylcholine receptor antagonist	CHRM1	gastroenterology	Launched
CPC004_24H:BRD-A09472452-015-11-9:10	flecainide	-0.0397993	-0.0256802	sodium channel blocker	KCNA5, KCNA7, SCN4A, SCN5A	cardiology	Launched
CPC004_24H:BRD-A10188456-001-03-1:10	dexamethasone	-0.0592665	0.0106048	glucocorticoid receptor agonist	ANXA1, NOS2, NR0B1, NR3C1, NR3C2	endocrinology, rheumatology, allergy, gastroenterology, hematology, neurology/psychiatry, dermatology	Launched
CPC004_24H:BRD-A10977446-001-05-5:10	carvedilol	0.0185463	0.0206781	adrenergic receptor antagonist	ADRA1A, ADRA1B, ADRA1D, ADRA2A, ADRA2B, ADRA2C, ADRB1, ADRB2, ADRB3, GJA1, HIF1A, KCNH2, NDUFC2, NPPB, SELE, VCAM1, VEGFA	cardiology	Launched
CPC004_24H:BRD-A11678676-001-03-4:10	wortmannin	0.0693462	-0.0329364	PI3K inhibitor	PI4KA, PI4KB, PIK3CA, PIK3CD, PIK3CG, PIK3R1, PLK1, PRKDC		Preclinical
CPC004_24H:BRD-A14966924-001-03-0:10	alaproclate	0.0290798	-0.036183	serotonin receptor antagonist	SLC6A4		Phase 2
CPC004_24H:BRD-A15131297-003-01-9:10	benazepril	-0.00291795	-0.00575088	angiotensin converting enzyme inhibitor	ACE	cardiology	Launched
CPC004_24H:BRD-A15415227-003-01-1:10	GW-1929	0.0322801	0.0350299	PPAR receptor agonist	PPARG		Preclinical
CPC004_24H:BRD-A16694057-001-03-5:10	BADGE	0.0145024	-0.0160673	PPAR receptor antagonist	PPARG		Preclinical
CPC004_24H:BRD-A17819071-001-02-1:10	gedunin	-0.00872558	-0.0196805	HSP inhibitor	HSP90AA1		Preclinical
CPC004_24H:BRD-A18917088-001-03-1:10	estradiol	-0.0289324	-0.000191059	estrogen receptor agonist	ESR1, ESR2, GPER1, KCNMA1, NR1I2	endocrinology	Launched
CPC004_24H:BRD-A19037878:10	trichostatin-a	-0.028689	0.0450124	HDAC inhibitor	HDAC1, HDAC10, HDAC2, HDAC3, HDAC4, HDAC5, HDAC6, HDAC7, HDAC8, HDAC9		Preclinical
CPC004_24H:BRD-A19195498-050-09-1:10	trimipramine	0.0532425	-0.014514	norepinephrine reputake inhibitor, tricyclic antidepressant	ADRA1A, ADRA1B, ADRA2A, ADRA2B, ADRB1, ADRB2, ADRB3, CHRM1, CHRM2, CHRM3, CHRM4, CHRM5, DRD1, DRD2, DRD5, HRH1, HTR1A, HTR1D, HTR2A, HTR2C, HTR3A, SLC6A2, SLC6A3, SLC6A4	neurology/psychiatry	Launched
CPC004_24H:BRD-A19500257:10	geldanamycin	0.0234519	-0.00247378	HSP inhibitor	HSP90AA1, HSP90AB1		Preclinical
CPC004_24H:BRD-A21858158-001-15-1:10	praziquantel	0.034303	0.0285067	anthelmintic agent		infectious disease	Launched
CPC004_24H:BRD-A22032524-074-04-0:10	amlodipine	0.010404	-0.00153508	calcium channel blocker	CA1, CACNA1B, CACNA1C, CACNA1D, CACNA1F, CACNA1S, CACNA2D1, CACNA2D3, CACNB1, CACNB2, SMPD1	cardiology	Launched
CPC004_24H:BRD-A22143024-231-02-0:10	estropipate	-0.00488811	-0.0150891	estrogen receptor agonist	ESR1, ESR2	orthopedics, endocrinology, obstetrics/gynecology	Launched
CPC004_24H:BRD-A22844106-001-16-1:10	tenoxicam	-0.00170263	0.0333349	cyclooxygenase inhibitor	PTGS1, PTGS2	rheumatology, orthopedics	Launched
CPC004_24H:BRD-A25234499-001-09-2:10	aminoglutethimide	-0.0136279	-0.0443538	glucocorticoid receptor antagonist	CYP11A1, CYP19A1	endocrinology, oncology	Launched
CPC004_24H:BRD-A25687296-300-03-5:10	emetine	-0.0255581	-0.0349496	protein synthesis inhibitor	RPS2		Phase 2
CPC004_24H:BRD-A26384407-001-15-2:10	chlorthalidone	-0.0351804	0.019212	carbonic anhydrase inhibitor	CA1, CA12, CA14, CA4, CA7, SLC12A1, SLC12A3	cardiology, gastroenterology, rheumatology, nephrology	Launched
CPC004_24H:BRD-A27554692-001-01-3:10	altrenogest	0.0100393	0.0164988	progestogen hormone	PGR	endocrinology	Launched
CPC004_24H:BRD-A27887842-001-03-2:10	prednisolone	0.0420018	0.00720028	glucocorticoid receptor agonist	NR3C1, NR3C2, SERPINA6	ophthalmology, dermatology, infectious disease	Launched
CPC004_24H:BRD-A28746609-001-05-7:10	paclitaxel	0.0524002	-0.00914769	tubulin polymerization inhibitor	BCL2, MAP2, MAP4, MAPT, NR1I2, TLR4, TUBB, TUBB1	oncology	Launched
CPC004_24H:BRD-A29426959-050-07-4:10	carbinoxamine	-0.027965	-0.0261245	histamine receptor antagonist	HRH1	allergy, ophthalmology, otolaryngology, dermatology	Launched
CPC004_24H:BRD-A29734509-011-06-0:10	disopyramide	-0.0241405	0.00666254	sodium channel blocker	CHRM1, CHRM2, CHRM3, KCND2, KCND3, KCNH2, SCN5A	cardiology	Launched
CPC004_24H:BRD-A31204924-001-07-6:10	mitotane	-0.0374843	-0.0255212	antineoplastic agent	CYP11A1, CYP11B1, ESR1, FDX1	oncology	Launched
CPC004_24H:BRD-A33447119-001-03-3:10	oxfendazole	0.013818	0.00432049	anthelmintic agent		infectious disease	Launched
CPC004_24H:BRD-A34255068-001-16-2:10	rolipram	0.0153516	0.00956559	phosphodiesterase inhibitor			Phase 3
CPC004_24H:BRD-A35588707-001-03-0:10	teniposide	0.00857841	-0.02635	topoisomerase inhibitor	TOP2A, TOP2B	hematologic malignancy	Launched
CPC004_24H:BRD-A35912562-001-01-0:10	pregnenolone-succinate	0.0255465	0.00589225	GABA receptor negative allosteric modulator			Preclinical
CPC004_24H:BRD-A36010170-001-03-2:10	amcinonide	-0.0293317	-0.0229557	glucocorticoid receptor agonist	ANXA1, NR3C1	dermatology	Launched
CPC004_24H:BRD-A36066264-001-03-1:10	estradiol-benzoate	-0.0125034	0.0242108	contraceptive agent	ESR1		Preclinical
CPC004_24H:BRD-A39255369-001-01-5:10	DCPIB	0.0424187	0.0171832	chloride channel blocker, gap junction modulator, glutamate inhibitor	SLC1A2		Preclinical
CPC004_24H:BRD-A40639672-234-09-9:10	ketorolac	0.0159076	-0.0261704	cyclooxygenase inhibitor	PTGS1, PTGS2		Launched
CPC004_24H:BRD-A41519720-001-03-0:10	ezetimibe	0.0491079	-0.0334553	cholesterol inhibitor, Niemann-Pick C1-like 1 protein antagonist	ANPEP, NPC1L1, SOAT1	endocrinology, metabolism	Launched
CPC004_24H:BRD-A41995253-001-03-7:10	brucine	-0.0103442	-0.0460583	glycine receptor antagonist	CHRM1, CHRM2, CHRM3, CHRM4, CHRM5		Preclinical
CPC004_24H:BRD-A42759514-001-09-8:10	ornidazole	-0.0161006	0.0221891	antiprotozoal agent		infectious disease	Launched
CPC004_24H:BRD-A44008656-036-15-9:10	doxylamine	-0.0227009	0.0367801	histamine receptor antagonist	CHRM1, HRH1	neurology/psychiatry	Launched
CPC004_24H:BRD-A46393198-003-10-9:10	tetramisole	-0.0183602	0.0388426	immunostimulant		infectious disease	Launched
CPC004_24H:BRD-A46747628-001-01-9:10	ouabain	0.0609401	0.0381046	ATPase inhibitor	ATP1A1	cardiology	Launched
CPC004_24H:BRD-A48237631-001-03-0:10	mitomycin-c	0.0345107	-0.0208036	DNA alkylating agent, DNA synthesis inhibitor		oncology	Launched
CPC004_24H:BRD-A48430263-003-06-5:10	pioglitazone	0.000855269	0.0106053	insulin sensitizer, PPAR receptor agonist	PPARG, TRPM3	endocrinology	Launched
CPC004_24H:BRD-A49160188-003-04-4:10	donepezil	0.0379052	-0.00346155	acetylcholinesterase inhibitor	ACHE, HTR2A	neurology/psychiatry	Launched
CPC004_24H:BRD-A49447682-001-01-6:10	desoximetasone	0.0541787	0.00360008	glucocorticoid receptor agonist	NR3C1, PLA2G1B	dermatology	Launched
CPC004_24H:BRD-A50675702-001-04-8:10	fipronil	0.0311315	-0.00655817	chloride channel blocker, GABA gated chloride channel blocker			Launched
CPC004_24H:BRD-A51714012-001-03-1:10	venlafaxine	0.0173849	-0.0170153	adrenergic inhibitor, norepinephrine reuptake inhibitor, serotonin‚Äìnorepinephrine reuptake inhibitor (SNRI)	SLC6A2, SLC6A3, SLC6A4	neurology/psychiatry	Launched
CPC004_24H:BRD-A52530684-001-01-1:10	doxorubicin	0.0406597	0.0218875	topoisomerase inhibitor	TOP2A	hematologic malignancy, oncology	Launched
CPC004_24H:BRD-A54487287-001-03-9:10	cortisone-acetate	0.0122911	-0.011111	glucocorticoid receptor agonist	NR3C1	pulmonary, rheumatology, allergy, dermatology, ophthalmology, gastroenterology, infectious disease	Launched
CPC004_24H:BRD-A54880345-001-11-8:10	etomidate	-0.00139825	0.0289021	GABA receptor modulator	ADRA2B, GABRA1, GABRA2, GABRA3, GABRA4, GABRA5, GABRA6, GABRB1, GABRB2, GABRB3, GABRD, GABRE, GABRG1, GABRG2, GABRG3, GABRP, GABRQ	neurology/psychiatry	Launched
CPC004_24H:BRD-A55393291-001-05-7:10	testosterone	-0.0320919	-0.0417848	androgen receptor agonist	AR	endocrinology	Launched
CPC004_24H:BRD-A55416093-001-03-1:10	colforsin	-0.0389092	0.0158024	adenylyl cyclase activator	ADCY2, ADCY5		Phase 2
CPC004_24H:BRD-A55913614-316-06-2:10	primaquine	0.00611593	0.0267136	antimalarial agent, DNA inhibitor	KRT7, NQO2	infectious disease	Launched
[truncated: 11,137 more rows]
